# Supplementary material for: Quantitative Non-canonical Amino Acid Tagging (QuaNCAT) Proteomics Identifies Distinct Patterns of Protein Synthesis Rapidly Induced by Hypertrophic Agents in Cardiomyocytes, Revealing New Aspects of Metabolic Remodeling
Source: Mol Cell Proteomics. 2016 Aug 9;15(10):3170–89. doi: 10.1074/mcp.M115.054312 (PMC5054342; doi:10.1074/mcp.M115.054312)
Supplement: Supplemental Data [file 10.1074_M115.054312_mcp.M115.054312-3.xlsx]

## Sheet: table.1
Supplemental Table S3. PE and insulin increase the synthesis rates of diverse proteins in ARVC
Gene Name	Gene Function	Insulin vs Ctrl			n	PE vs Ctrl			n
	Glycolysis
aldoa	aldolase A, fructose-bisphosphate, catalyses the reversible conversion of fructose-1,6-bisphosphate to glyceraldehyde 3-phosphate and dihydroxyacetone phosphate	3.29133	±	0.815545	3	1.78	±	0.45	4
gapdh	glyceraldehyde-3-phosphate dehydrogenase,converts D-glyceraldehyde 3-phosphate (G3P) into 3-phospho-D-glycerol phosphate	4.95233	±	0.948285	3	1.47525	±	0.0796173	4
pgk1	phosphoglycerate kinase 1	4.63133	±	2.14986	3	2.31	±	0.53	3
eno1	enolase 1	2.428	±	0.0840417	3	1.38375	±	0.454586	4
pkm2	pyruvate kinase, muscle, M2, catalyses the conversion of ATP and pyruvate to ADP and phosphoenolpyruvate	3.36033	±	0.32881	3	1.585	±	0.201427	4
ldhb	lactate dehydrogenase B, which catalyses the reversible conversion of lactate and pyruvate, and NAD and NADH, in the glycolytic pathway	2.94733	±	0.388383	3	1.68999	±	0.471079	4
ldha	lactate dehydrogenase A, catalyses the conversion of L-lactate and NAD to pyruvate and NADH in the final step of anaerobic glycolysis	2.2815	±	0.02	2	1.3925	±	0.223247	4
	Energy and Metabolism
pdhb	pyruvate dehydrogenase beta, catalysing the overall conversion of pyruvate to acetyl-CoA and carbon dioxide	2.4045	±	0.18	2	1.54375	±	0.29309	4
dlat	dihydrolipoamide S-acetyltransferase, component E2 of the multi-enzyme pyruvate dehydrogenase complex (PDC)	2.237			1	1.378	±	0.147092	3
dld	dihydrolipoamide dehydrogenase.component of PDC KGDC and BCKDC	3.866	±	2.11256	3	1.32	±	0.5	2
aco2	aconitase 2, mitochondrial, an enzyme that catalyzes the interconversion of citrate to isocitrate via cis-aconitate in the second step of the Krebs Cycle	2.14633	±	0.247049	3	1.248	±	0.173776	4
idh2	isocitrate dehydrogenase 2 (NADP+), mitochondrial, It plays a role in intermediary metabolism and energy production	2.955	±	0.628905	3	1.52475	±	0.484426	4
ogdh	oxoglutarate (alpha-ketoglutarate) dehydrogenase (lipoamide), one subunit of the 2-oxoglutarate dehydrogenase complex	2.618	±	0.21	2	1.251	±	0.298106	3
sucla2	Succinate-CoA ligase, ADP-forming, beta subunit	3.091	±	0.36	2	1.79175	±	0.649447	4
mdh1	malate dehydrogenase 1, NAD (soluble), plays pivotal roles in the malate-aspartate shuttle that operates in the metabolic coordination between cytosol and mitochondria	3.42067	±	0.519086	3	1.51575	±	0.734808	4
mdh2	Malate dehydrogenase 2, NAD (mitochondrial),catalyses the reversible oxidation of malate to oxaloacetate in the Krebs cycle	3.43433	±	0.0537153	3	1.69175	±	0.235159	4
ckm	creatine kinase, muscle, catalyses regeneration of ATP	5.24033	±	0.818017	3	2.17525	±	1.47607	4
ckmt2	creatine kinase, mitochondrial 2 (sarcomeric), catalyses regeneration of ATP	2.51533	±	0.492562	3	1.316	±	0.141405	4
mb	Myoglobin, hemoprotein contributing to intracellular oxygen storage and transcellular facilitated diffusion of oxygen	4.36167	±	2.22076	3	1.7385	±	0.293574	4
	Fatty acids beta-oxidation
acadl	acyl-CoA dehydrogenase, long chain, catalyse the initial step of mitochondrial beta-oxidation of straight-chain fatty acid	2.67467	±	0.187897	3	1.77275	±	0.517204	4
acadvl	acyl-CoA dehydrogenase, very long chain. It catalyses the first step of the mitochondrial fatty acid beta-oxidation pathway	1.829	±	0.37	2	1.51733	±	0.241682	3
etfa	electron-transfer-flavoprotein, alpha polypeptide, participates in catalysing the initial step of the mitochondrial fatty acid beta-oxidation	4.22233	±	1.35356	3	1.37567	±	0.784412	3
echs1	enoyl CoA hydratase, short chain, 1, mitochondrial, It catalyzes the hydration of 2-trans-enoyl-coenzyme A (CoA) intermediates to L-3-hydroxyacyl-CoAs	3.018	±	0.92851	3	1.21233	±	0.208198	3
hadha	long chain fatty acid beta-oxidation/mitochondrial protein	2.67533	±	0.542827	3	1.91175	±	0.463053	4
hadhb	hydroxyacyl-CoA dehydrogenase/3-ketoacyl-CoA thiolase/enoyl-CoA hydratase (trifunctional protein), beta subunit	3.28967	±	0.927884	3	1.76375	±	0.354127	4
acaa2	acetyl-CoA acyltransferase 2, catalyses the last step of the mitochondrial fatty acid beta-oxidation spiral	2.9235	±	0.09	2	1.1545	±	0.101036	4
	Amino Acid Metabolism
ivd	isovaleryl-CoA dehydrogenase, involved in leucine metabolism				0	1.28375	±	0.989456	4
got2	mitochondrial aspartate aminotransferase isozyme, plays a role in amino acid metabolism	2.8245	±	0.44	2	1.41059	±	0.128889	4
aldh6a1	aldehyde dehydrogenase 6 family, member A1, plays a role in the valine and pyrimidine catabolic pathways	2.51767	±	0.314328	3	1.43993	±	0.410641	4
	ATP synthase
atp5b	ATP synthase, H+ transporting, mitochondrial F1 complex, beta polypeptide	2.30133	±	0.0949965	3	1.39175	±	0.218534	4
atp5a1	ATP synthase, H+ transporting, mitochondrial F1 complex, alpha subunit 1, cardiac muscle	5.03667	±	3.7709	3	1.38936	±	0.160743	4
	Translation Factors
tufm	Translation elongation factor, Tu, mitochondrial	1.9965	±	0.24	2	2.03075	±	1.01193	4
eef1a	eukaryotic translation elongation factor 1a, delivers aminoacyl-tRNAs to the ribosome	3.45367	±	2.59993	3	1.34	±	0.26	2
eef2	eukaryotic translation elongation factor 2	3.53033	±	0.471938	3	1.418	±	0.417443	3
	Cytoskeleton Proteins/Sarcomere Proteins
tnni3	troponin I type 3, inhibits actomyosin ATPase activity in muscle conraction	3.826	±	1.12548	3	1.6355	±	0.314534	4
tnnt2	troponin T type 2 (cardiac), regulates muscle contraction in response to alterations in intracellular calcium ion concentration	3.1765	±	0.52	2	1.50221	±	0.171111	4
tpm1	tropomyosin 1 (alpha), actin-binding proteins involved in the contractile system of striated and smooth muscles	5.70633	±	1.38762	3	2.33025	±	1.14228	4
myh6	myosin, heavy chain 6, cardiac muscle, alpha	3.98233	±	0.800839	3	1.711	±	0.397162	4
myl2	Myosin, light chain 2, regulatory, cardiac, slow	4.27	±	1.12	3	2.23725	±	0.402853	4
myl3	myosin, light chain 3, alkali; ventricular, skeletal, slow	3.198	±	0.28669	3	1.7705	±	0.422681	4
mybpc3	myosin binding protein C, cardiac, locates at the cross-bridge-bearing zone (C region) of A bands in striated muscle, may be linked to modulation of cardiac contraction	3.062	±	0.660855	3	1.43525	±	0.0963617	4
myom2	myomesin 2	2.3345	±	0.08	2	1.33	±	0.05	3
desmin	class II intermediate filament protein, localized to muscle cells	8.274	±	5.43381	3	3.07775	±	0.691748	4
jup	Plakoglobin, or γ-catenin, a component of desmosomes, bind to desmoglein Ior E-cadherin	4.277			1	2.58633	±	0.927537	3
flnc	Gamma filamin	3.734	±	0.338448	3	2.61275	±	0.694651	4
nrap	cytoskeletal protein/intercalated disks	3.20033	±	0.628479	3	2.143	±	0.470029	3
lmod2	cytoskeletal protein/actin binding/intercalated disks	2.84167	±	0.65	3				0
vcl	cytoskeletal protein/actin binding/intercalated disks	3.16833	±	0.93703	3	2.21267	±	0.580497	3
actn2	actinin, alpha 2, localized to the Z-disc and analogous dense bodies, where they help anchor the myofibrillar actin filaments	3.06	±	0.35	2	1.365	±	0.229343	4
xirp1	Xin actin-binding repeat containing 1	3.172	±	0.45	2	3.12575	±	1.33196	4
xirp2	xin actin-binding repeat containing 2, may play a role in the actin cytoskeleton	3.1635	±	0.57	2	1.64	±	0.48	3
nebl	nebulette, may be involved in cardiac myofibril assembly	2.4975	±	0.99	2	1.12	±	0.21	3
	Heat Shock Proteins
hspd1	Heat shock protein 1 (chaperonin), Hsp60, a stress-inducible molecular chaperone which participates in protein folding	3.51	±	0.78	3	1.72633	±	0.136361	3
hspa9	heat shock protein 9	2.368	±	0.329319	3	1.835	±	0.417423	4
hsp90aa1	heat shock protein 90kDa alpha (cytosolic), class A member 1	2.1365	±	0.07	2	1.7635	±	0.325791	4
hspa5	heat shock protein 5, secreted protein of the endoplasmic reticulum; may be involved in the assembly of secreted and membrane-bound proteins	2.08	±	0.47	3	1.87033	±	0.411619	3
hsp90ab1	heat shock protein 90 alpha (cytosolic), class B member 1	2.38733	±	0.280903	3	1.679	±	0.3867	4
	Others and Unclassified
atp2a2	Serca2, ATPase, Ca++ transporting, cardiac muscle, slow twitch 2	3.51033	±	0.781989	3	1.63425	±	0.0219602	4
akr1b1	Aldo-keto reductase family 1, member B1 (aldose reductase), catalyzes the reduction of a number of aldehydes, including the aldehyde form of glucose	2.7955	±	0.75	2	1.83325	±	0.589278	4
aldh2	Aldehyde dehydrogenase 2 family (mitochondrial)	2.36	±	0.22	2	1.6445	±	0.59613	4
ubb	ubiquitin B	2.138	±	0.123406	3	1.733	±	0.313898	4
f1lur7	Unknown Function	6.5605	±	0.847821	2	1.718	±	0.212007	3
vcp	Valosin-containing protein, involved in vesicle transport and fusion; important for proper functioning of the endoplasmic reticulum	2.62233	±	0.671123	3	1.6235	±	0.249285	4
acat1	acetyl-CoA acetyltransferase, catalyzes the reversible formation of acetoacetyl-CoA from two molecules of acetyl-CoA	2.838	±	0.375601	3	1.688	±	0.053563	3
D4A4S3	Unknown Function	2.833			1	1.7925	±	0.305379	4
pcbp1	poly(rC) binding protein 1	2.145	±	0.25	2	1.43633	±	0.255171	3
ddx5	DEAD (Asp-Glu-Ala-Asp) box helicase 5,	1.411	±	0.24	2	1.37118	±	0.213845	4
D4A5G8	Unknown Function	3.06267	±	1.46753	3	1.09	±	0.51	4
D3ZNJ6	Unknown Function	4.949	±	0.44	2	0.817333	±	0.179157	3
f1lqe8	Unknown Function	2.23967	±	0.25	3	2.289			1
