# Supplementary material for: Quantitative Non-canonical Amino Acid Tagging (QuaNCAT) Proteomics Identifies Distinct Patterns of Protein Synthesis Rapidly Induced by Hypertrophic Agents in Cardiomyocytes, Revealing New Aspects of Metabolic Remodeling
Source: Mol Cell Proteomics. 2016 Aug 9;15(10):3170–89. doi: 10.1074/mcp.M115.054312 (PMC5054342; doi:10.1074/mcp.M115.054312)
Supplement: Supplemental Data [file 10.1074_M115.054312_mcp.M115.054312-4.xls]

## Sheet: Ins-vs-Ctrl_Exp_1_Proteins
Accession	# AAs	MW [kDa]	calc. pI	Description	ΣCoverage	Σ# PSMs	Σ# Peptides	A7: Area	A7: Heavy/Light	A7: Heavy/Light Count	A7: Heavy/Light Variability [%]	A7: Heavy/Medium	A7: Heavy/Medium Count	A7: Heavy/Medium Variability [%]	A7: Medium/Light	A7: Medium/Light Count	A7: Medium/Light Variability [%]	Score A3	Coverage A3	# PSM A3	# Peptides A3	Score A5	Coverage A5	# PSM A5	# Peptides A5
Q9QZ76	154	17.146	8.104	Myoglobin OS=Rattus norvegicus GN=Mb PE=1 SV=3 - [MYG_RAT]	53.9	47	9	5.96256e+09	0.72427	15	19.5387	2.84013	15	25.1571	0.239467	15	33.1165	834.156	53.9	22	8	896.458	53.9	25	9
	A3	A5	Sequence	Protein Accessions	# Proteins	# Protein Groups	Activation Type	Modifications	IonScore	Exp Value	Δ Score	Rank	Identity High	Homology Threshold	QuanResultID	Area	Quan Channel	Quan Info	Quan Usage	Heavy/Light	Heavy/Medium	Medium/Light	Light	Medium	Heavy		m/z [Da]	MH+ [Da]	ΔM [ppm]	RT [min]	First Scan	Last Scan	MS Order	Ions Matched	Spectrum File	Annotation
		High	HGcTVLTALGTILK	Q9QZ76	1	1	CID	C3(Carbamidomethyl)	97	7.18993e-08	1	1	39	31	2120	1.73343e+07	Light	Unique	Used	0.588322	2.77368	0.212109	1.51179e+07	3.20664e+06	8.8942e+06		742.418	1483.83	-0.938349	75.9216	12621	12621	MS2	21/118	SP_RL_Rat1_03222013.raw
	High		HGcTVLTALGTILk		1	0	HCD	C3(Carbamidomethyl), K14(Label:13C(6)15N(2))	94.42	1.195e-07	1	1	39	27	2120	8.8942e+06	Heavy	Redundant	Not Used	0.588322	2.77368	0.212109	1.51179e+07	3.20664e+06	8.8942e+06		746.425	1491.84	-1.123	75.9574	12629	12629	MS2	11/118	SP_RL_Rat1_03222013.raw
	High		HGcTVLTALGTILK		1	0	HCD	C3(Carbamidomethyl)	94.37	1.28799e-07	1	1	39	28	1748	1162769164	Light	Unique	Used	0.72427	2.89035	0.250583	1162769164	2.9137e+08	842159236		742.418	1483.83	-0.444746	61.2053	10120	10120	MS2	12/118	SP_RL_Rat1_03222013.raw
	High		HGcTVLTALGTILk		1	0	HCD	C3(Carbamidomethyl), K14(Label:13C(6)15N(2))	89.99	3.32615e-07	1	1	39	23	1748	842159236	Heavy	Redundant	Not Used	0.72427	2.89035	0.250583	1162769164	2.9137e+08	842159236		746.426	1491.84	-0.386569	61.2108	10121	10121	MS2	13/118	SP_RL_Rat1_03222013.raw
		High	KKGQHAAEIQPLAQSHATK	Q9QZ76	1	1	CID		89.54	5.95944e-07	1	1	41	26	6	100157550	Light	Unique	Used	0.836482	5.31491	0.157384	73379212	11548711	61380372		1022.06	2043.11	-1.52242	19.4401	1002	1002	MS2	13/200	SP_RL_Rat1_03222013.raw
		High	HGcTVLTALGTILk	Q9QZ76	1	1	CID	C3(Carbamidomethyl), K14(Label:13C(6)15N(2))	86.01	8.31652e-07	1	1	39	28	1748	842159236	Heavy	Redundant	Not Used	0.72427	2.89035	0.250583	1162769164	2.9137e+08	842159236		746.426	1491.84	-0.386569	61.1774	10113	10113	MS2	10/118	SP_RL_Rat1_03222013.raw
		High	GQHAAEIQPLAQSHATk	Q9QZ76	1	1	CID	K17(Label:13C(6)15N(2))	84.92	1.76241e-06	1	1	41	27	50	2.92525e+08	Heavy	Unique	Used	0.688319	2.84013	0.242355	418996040	1.01546e+08	288402871		897.969	1794.93	-1.27928	21.6642	1468	1468	MS2	13/178	SP_RL_Rat1_03222013.raw
	High		HGcTVLTALGTILK		1	0	HCD	C3(Carbamidomethyl)	82.25	2.14647e-06	1	1	39	25	2120	1.73343e+07	Light	Redundant	Not Used	0.588322	2.77368	0.212109	1.51179e+07	3.20664e+06	8.8942e+06		742.418	1483.83	-0.938349	75.9484	12628	12628	MS2	12/118	SP_RL_Rat1_03222013.raw
		High	GQHAAEIQPLAQSHATK	Q9QZ76	1	1	CID		81.6	3.59406e-06	1	1	41	31	50	418996040	Light	Redundant	Not Used	0.688319	2.84013	0.242355	418996040	1.01546e+08	288402871		893.962	1786.92	-1.67316	21.5999	1454	1454	MS2	13/178	SP_RL_Rat1_03222013.raw
		High	HGcTVLTALGTILK	Q9QZ76	1	1	CID	C3(Carbamidomethyl)	81.23	2.65407e-06	1	1	39	25	1748	1162769164	Light	Redundant	Not Used	0.72427	2.89035	0.250583	1162769164	2.9137e+08	842159236		742.418	1483.83	-0.444746	61.1747	10112	10112	MS2	11/118	SP_RL_Rat1_03222013.raw
	High		VEGDLAGHGQEVLISLFK		1	0	HCD		76.5	1.21876e-05	1	1	41	29	2115	2.60654e+07	Light	Unique	Used	0.604988	2.05891	0.293839	18996257	5.58185e+06	1.14925e+07		956.514	1912.02	1.7627	75.4169	12571	12571	MS2	14/178	SP_RL_Rat1_03222013.raw
		High	YSGDFGADAQGAMSk	Q9QZ76	1	1	CID	K15(Label:13C(6)15N(2))	76.28	8.53705e-07	1	1	29		767	201751886	Heavy	Unique	Used	0.540099	3.35662	0.160906	341403744	54933770	184391772		756.828	1512.65	-1.71019	38.2317	5186	5186	MS2	12/146	SP_RL_Rat1_03222013.raw
		High	KkGQHAAEIQPLAQSHATK	Q9QZ76	1	1	CID	K2(Label:13C(6)15N(2))	73.25	2.32696e-05	1	1	40	23		60256285		Inconsistently Labeled	Not Used								1026.06	2051.12	-2.7852	19.4373	1001	1001	MS2	14/200	SP_RL_Rat1_03222013.raw
		High	kKGQHAAEIQPLAQSHATK	Q9QZ76	1	1	CID	K1(Label:13C(6)15N(2))	73.25	2.32696e-05	1	2	40	23		60256285		Inconsistently Labeled	Not Used								1026.06	2051.12	-2.7852	19.4373	1001	1001	MS2	14/200	SP_RL_Rat1_03222013.raw
	High		VEGDLAGHGQEVLISLFK		1	0	HCD		72.23	3.32717e-05	1	1	41	28	2047	1217966312	Light	Unique	Used	0.656938	2.74334	0.239467	1217966312	291662300	800128028		956.512	1912.02	-0.599513	72.2194	12073	12073	MS2	15/178	SP_RL_Rat1_03222013.raw
	High		YSGDFGADAQGAMSK		1	0	HCD		69.79	2.86e-06	1	1	28		767	389259692	Light	Redundant	Not Used	0.540099	3.35662	0.160906	341403744	54933770	184391772		752.822	1504.64	-0.882189	38.2613	5191	5191	MS2	14/146	SP_RL_Rat1_03222013.raw
		High	kKGQHAAEIQPLAQSHATk	Q9QZ76	1	1	CID	K1(Label:13C(6)15N(2)), K19(Label:13C(6)15N(2))	62.64	0.000236505	0.047619	1	40	26		122430842		Inconsistently Labeled	Not Used								1030.07	2059.13	-1.60758	19.4344	1000	1000	MS2	14/200	SP_RL_Rat1_03222013.raw
		High	KGQHAAEIQPLAQSHATK	Q9QZ76	1	1	CID		62.61	0.000321098	1	1	41	35		161382657		No Quan Values	Not Used								958.009	1915.01	-1.49713	20.1319	1134	1134	MS2	19/190	SP_RL_Rat1_03222013.raw
		High	YSGDFGADAQGAMSK	Q9QZ76	1	1	CID		61.32	2.01079e-05	1	1	28		767	389259692	Light	Redundant	Not Used	0.540099	3.35662	0.160906	341403744	54933770	184391772		752.822	1504.64	-0.882189	38.2187	5181	5181	MS2	9/146	SP_RL_Rat1_03222013.raw
		High	KkGQHAAEIQPLAQSHATk	Q9QZ76	1	1	CID	K2(Label:13C(6)15N(2)), K19(Label:13C(6)15N(2))	60.03	0.00043136		2	40	26		122430842		Inconsistently Labeled	Not Used								1030.07	2059.13	-1.60758	19.4344	1000	1000	MS2	14/200	SP_RL_Rat1_03222013.raw
	High		KkGQHAAEIQPLAQSHATk		1	0	HCD	K2(Label:13C(6)15N(2)), K19(Label:13C(6)15N(2))	59.49	0.000488472	0.389831	1	40	26		122430842		Inconsistently Labeled	Not Used								1030.07	2059.13	-1.60758	19.4698	1007	1007	MS2	11/200	SP_RL_Rat1_03222013.raw
	High		kKGQHAAEIQPLAQSHATk		1	0	HCD	K1(Label:13C(6)15N(2)), K19(Label:13C(6)15N(2))	59.49	0.000488472	0.389831	2	40	26		122430842		Inconsistently Labeled	Not Used								1030.07	2059.13	-1.60758	19.4698	1007	1007	MS2	11/200	SP_RL_Rat1_03222013.raw
		High	VEGDLAGHGQEVLISLFK	Q9QZ76	1	1	CID		59.38	0.00064132	1	1	41	24	2047	1217966312	Light	Redundant	Not Used	0.656938	2.74334	0.239467	1217966312	291662300	800128028		956.512	1912.02	-0.599513	72.18	12063	12063	MS2	21/178	SP_RL_Rat1_03222013.raw
		High	KKGQHAAEIQPLAQSHATK	Q9QZ76	1	1	CID		59.29	0.000630726	1	1	41	23	2	416533352	Light	Unique	Used	0.847768	5.28958	0.160271	377699104	60534338	320201352		681.707	2043.11	-2.15635	19.4263	997	997	MS2	10/200	SP_RL_Rat1_03222013.raw
	High		VEGDLAGHGQEVLISLFK		1	0	HCD		57.23	0.00105678	1	1	41	29	2114	40998349	Light	Unique	Used	0.734144	2.46627	0.297673	40998349	1.22041e+07	30098693		638.01	1912.02	-0.893843	75.3774	12566	12566	MS2	16/178	SP_RL_Rat1_03222013.raw
	High		VEGDLAGHGQEVLISLFk		1	0	HCD	K18(Label:13C(6)15N(2))	56.17	0.00132077	1	1	41	24		4.09516e+09		No Quan Values	Not Used								640.681	1920.03	-1.10108	73.1438	12224	12224	MS2	16/178	SP_RL_Rat1_03222013.raw
		High	ALELFr	Q9QZ76	1	1	CID	R6(Label:13C(6)15N(4))	55.18	0.000365432	0.363636	1	34		1164	6.78638e+09	Heavy	Unique	Used	0.952146	1.85864	0.512282	7122630492	3648796882	6781786764		379.725	758.442	-1.58477	46.7263	7086	7086	MS2	5/40	SP_RL_Rat1_03222013.raw
	High		VEGDLAGHGQEVLISLFK		1	0	HCD		53.98	0.00224149	1	1	41	21		2.84995e+07		No Quan Values	Not Used								638.01	1912.02	-1.18114	77.1399	12749	12749	MS2	16/178	SP_RL_Rat1_03222013.raw
	High		VEGDLAGHGQEVLISLFK		1	0	HCD		52.24	0.00338459	1	1	41	29		6069240736		No Quan Values	Not Used								638.01	1912.01	-1.46844	73.1381	12223	12223	MS2	15/178	SP_RL_Rat1_03222013.raw
	Medium		VEGDLAGHGQEVLISLFK		1	0	HCD		51.61	0.00385671	1	1	41	19		6069240736		No Quan Values	Not Used								638.01	1912.02	-0.798077	72.1321	12055	12055	MS2	15/178	SP_RL_Rat1_03222013.raw
	Medium		VEGDLAGHGQEVLISLFk		1	0	HCD	K18(Label:13C(6)15N(2))	51.35	0.00399573	1	1	41	17	2047	8.17244e+08	Heavy	Redundant	Not Used	0.656938	2.74334	0.239467	1217966312	291662300	800128028		960.519	1920.03	-0.807974	72.225	12074	12074	MS2	19/178	SP_RL_Rat1_03222013.raw
		High	HGcTVLTALGTILK	Q9QZ76	1	1	CID	C3(Carbamidomethyl)	49.28	0.00420548	1	1	39	28	1747	1687236952	Light	Unique	Used	0.725108	2.71806	0.266774	1687236952	4.50111e+08	1223428266		495.281	1483.83	-0.721177	61.3162	10141	10141	MS2	14/118	SP_RL_Rat1_03222013.raw
		High	KGQHAAEIQPLAQSHATK	Q9QZ76	1	1	CID		48.8	0.00774278	1	1	41	34		638465432		No Quan Values	Not Used								639.009	1915.01	-1.791	20.1201	1130	1130	MS2	10/190	SP_RL_Rat1_03222013.raw
	Medium		VEGDLAGHGQEVLISLFk		1	0	HCD	K18(Label:13C(6)15N(2))	48.74	0.00728044	1	1	41	23	2114	30098693	Heavy	Redundant	Not Used	0.734144	2.46627	0.297673	40998349	1.22041e+07	30098693		640.682	1920.03	-0.910343	75.5414	12584	12584	MS2	18/178	SP_RL_Rat1_03222013.raw
		High	VEGDLAGHGQEVLISLFk	Q9QZ76	1	1	CID	K18(Label:13C(6)15N(2))	47.61	0.00945357	1	1	41	19	2047	8.17244e+08	Heavy	Redundant	Not Used	0.656938	2.74334	0.239467	1217966312	291662300	800128028		960.519	1920.03	-0.807974	72.1829	12064	12064	MS2	16/178	SP_RL_Rat1_03222013.raw
	Medium		kGQHAAEIQPLAQSHATK		1	0	HCD	K1(Label:13C(6)15N(2))	45.64	0.0157271	0.26087	1	41	17		1.45522e+08		Inconsistently Labeled	Not Used								962.017	1923.03	-1.44761	20.2426	1158	1158	MS2	12/190	SP_RL_Rat1_03222013.raw
		High	KGQHAAEIQPLAQSHATK	Q9QZ76	1	1	CID		45.29	0.0173887	1	1	41	28		4695795904		No Quan Values	Not Used								479.509	1915.01	-0.937478	20.1141	1128	1128	MS2	15/190	SP_RL_Rat1_03222013.raw
	Medium		HGcTVLTALGTILk		1	0	HCD	C3(Carbamidomethyl), K14(Label:13C(6)15N(2))	44.51	0.0117899	1	1	39	24	1747	1234820007	Heavy	Redundant	Not Used	0.725108	2.71806	0.266774	1687236952	4.50111e+08	1223428266		497.953	1491.84	-0.559233	61.1352	10106	10106	MS2	6/118	SP_RL_Rat1_03222013.raw
	Medium		GQHAAEIQPLAQSHATK		1	0	HCD		44.25	0.0195905	1	1	41	33	47	1976509232	Light	Unique	Used	0.707318	2.62936	0.269007	1976509232	531695314	1398021040		596.31	1786.92	-1.98809	21.6295	1459	1459	MS2	14/178	SP_RL_Rat1_03222013.raw
		High	VEGDLAGHGQEVLISLFK	Q9QZ76	1	1	CID		42.68	0.0305849	1	1	41	26		6069240736		No Quan Values	Not Used								638.01	1912.01	-1.46844	73.1236	12220	12220	MS2	19/178	SP_RL_Rat1_03222013.raw
		High	HGcTVLTALGTILk	Q9QZ76	1	1	CID	C3(Carbamidomethyl), K14(Label:13C(6)15N(2))	42.23	0.0197865	1	1	39	23	2120	8.8942e+06	Heavy	Redundant	Not Used	0.588322	2.77368	0.212109	1.51179e+07	3.20664e+06	8.8942e+06		746.425	1491.84	-1.123	75.9243	12622	12622	MS2	8/118	SP_RL_Rat1_03222013.raw
		High	VEGDLAGHGQEVLISLFK	Q9QZ76	1	1	CID		41.79	0.0371139	1	1	41	25		2.84995e+07		No Quan Values	Not Used								638.01	1912.02	-1.18114	77.1311	12748	12748	MS2	16/178	SP_RL_Rat1_03222013.raw
		High	AHPETLEkFDk	Q9QZ76	1	1	CID	K8(Label:13C(6)15N(2)), K11(Label:13C(6)15N(2))	40.01	0.0331187	1	1	39	24	103	4411533952	Heavy	Unique	Used	1.61813	9.59044	0.168723	2726321280	459992784	4411533952		444.236	1330.69	-1.88019	22.9874	1764	1764	MS2	8/98	SP_RL_Rat1_03222013.raw
	Medium		AHPETLEkFDk		1	0	HCD	K8(Label:13C(6)15N(2)), K11(Label:13C(6)15N(2))	40	0.03401	1	1	39	27	105	3.71956e+08	Heavy	Unique	Used	0.635626	3.75185	0.169417	573890912	9.72268e+07	364780072		665.851	1330.7	-1.27382	23.0375	1777	1777	MS2	8/98	SP_RL_Rat1_03222013.raw
		High	HGcTVLTALGTILKK	Q9QZ76	1	1	CID	C3(Carbamidomethyl)	39.4	0.0349268	1	1	38	25	1433	298755418	Light	Unique	Used	0.738024	4.4649	0.165295	237206336	39208996	175064056		537.979	1611.92	-0.985281	53.1737	8456	8456	MS2	10/128	SP_RL_Rat1_03222013.raw
	Medium		ALELFR		1	0	HCD		35.6	0.0290433	1	1	34		1164	7122630492	Light	Redundant	Not Used	0.952146	1.85864	0.512282	7122630492	3648796882	6781786764		374.721	748.434	-1.32223	47.8117	7323	7323	MS2	5/40	SP_RL_Rat1_03222013.raw
	Medium		ALELFR		1	0	HCD		34.02	0.0394495	0.176471	1	33		1164	7122630492	Light	Redundant	Not Used	0.952146	1.85864	0.512282	7122630492	3648796882	6781786764		374.721	748.434	-1.89308	46.7616	7094	7094	MS2	5/40	SP_RL_Rat1_03222013.raw
P0CG51	305	34.3475	7.53271	Polyubiquitin-B OS=Rattus norvegicus GN=Ubb PE=1 SV=1 - [UBB_RAT]	52.46	7	4	2.66537e+09	0.641449	4	12.9374	1.99804	4	4.50815	0.311429	4	11.1922	183.652	52.46	7	4	44.28	0
	A3	A5	Sequence	Protein Accessions	# Proteins	# Protein Groups	Activation Type	Modifications	IonScore	Exp Value	Δ Score	Rank	Identity High	Homology Threshold	QuanResultID	Area	Quan Channel	Quan Info	Quan Usage	Heavy/Light	Heavy/Medium	Medium/Light	Light	Medium	Heavy		m/z [Da]	MH+ [Da]	ΔM [ppm]	RT [min]	First Scan	Last Scan	MS Order	Ions Matched	Spectrum File	Annotation
	High		ESTLHLVLr	P0CG51	11	1	HCD	R9(Label:13C(6)15N(4))	59.88	0.000244359	1	1	37	32	763	2036103232	Heavy	Unique	Used	1.02868	1.51336	0.679734	1979336352	1345421472	2036103232		539.317	1077.63	-1.36339	38.2398	5187	5187	MS2	8/68	SP_RL_Rat1_03222013.raw
	High		TITLEVEPSDTIENVK	P0CG51	8	1	HCD		59.58	0.000592848	1	1	41	33	1376	2551563088	Light	Unique	Used	0.644847	2.02144	0.319004	2551563088	813958004	1645368536		894.466	1787.93	-1.07312	51.7918	8175	8175	MS2	14/148	SP_RL_Rat1_03222013.raw
	Medium		ESTLHLVLR	P0CG51	11	1	HCD		47.25	0.00425234	1	1	37	27	763	2013257588	Light	Redundant	Not Used	1.02868	1.51336	0.679734	1979336352	1345421472	2036103232		534.313	1067.62	-1.97763	38.1694	5171	5171	MS2	8/68	SP_RL_Rat1_03222013.raw
	Medium		TITLEVEPSDTIENVk	P0CG51	8	1	HCD	K16(Label:13C(6)15N(2))	47.16	0.0106366	1	1	41	34	1376	1674469347	Heavy	Redundant	Not Used	0.644847	2.02144	0.319004	2551563088	813958004	1645368536		898.474	1795.94	-1.02199	51.8633	8190	8190	MS2	6/148	SP_RL_Rat1_03222013.raw
	Medium		TLSDYNIQK	P0CG51	12	1	HCD		46.22	0.00434223	1	1	36	26	427	798812474	Light	Unique	Used	0.638068	2.09868	0.304034	794955024	241693103	5.07236e+08		541.279	1081.55	-1.7166	30.8703	3535	3535	MS2	8/76	SP_RL_Rat1_03222013.raw
	Medium		MQIFVk	P0CG51	9	1	HCD	K6(Label:13C(6)15N(2))	44.77	0.00536983	1	1	36	33	641	1849216356	Heavy	Unique	Used	0.541972	1.97491	0.274429	3401884878	933574319	1843727143		387.227	773.446	-0.700202	35.4769	4568	4568	MS2	5/50	SP_RL_Rat1_03222013.raw
	Medium		MQIFVK	P0CG51	9	1	HCD		35.16	0.0409028	1	1	35	25	641	3408434639	Light	Redundant	Not Used	0.541972	1.97491	0.274429	3401884878	933574319	1843727143		383.22	765.432	-0.577046	35.4717	4567	4567	MS2	5/50	SP_RL_Rat1_03222013.raw
P04692	284	32.6607	4.7417	Tropomyosin alpha-1 chain OS=Rattus norvegicus GN=Tpm1 PE=1 SV=3 - [TPM1_RAT]	52.11	31	13	1.25767e+09	1.51587	6	43.2027	6.66377	6	14.7376	0.219612	6	52.1654	464.122	28.52	12	7	728.633	46.48	19	11
	A3	A5	Sequence	Protein Accessions	# Proteins	# Protein Groups	Activation Type	Modifications	IonScore	Exp Value	Δ Score	Rank	Identity High	Homology Threshold	QuanResultID	Area	Quan Channel	Quan Info	Quan Usage	Heavy/Light	Heavy/Medium	Medium/Light	Light	Medium	Heavy		m/z [Da]	MH+ [Da]	ΔM [ppm]	RT [min]	First Scan	Last Scan	MS Order	Ions Matched	Spectrum File	Annotation
	High		cAELEEELkTVTNNLk	P04692	8	1	HCD	C1(Carbamidomethyl), K9(Label:13C(6)15N(2)), K16(Label:13C(6)15N(2))	112.25	3.51768e-09	1	1	41	28		92782728		No Quan Values	Not Used								953.991	1906.98	-0.298779	60.6604	10008	10008	MS2	13/152	SP_RL_Rat1_03222013.raw
		High	KATDAEADVASLNR	P04692	10	1	CID		104.28	1.12554e-08	1	1	38	29	345	115041376	Light	Unique	Used	2.10955	7.68457	0.274518	102226976	28063163	215653408		730.87	1460.73	-1.57746	28.8979	3102	3102	MS2	12/146	SP_RL_Rat1_03222013.raw
	High		SIDDLEDELYAQk	P04692	2	1	HCD	K13(Label:13C(6)15N(2))	78.6	2.80149e-06	1	1	37	30	1693	1883699946	Heavy	Unique	Used	1.13108	6.43804	0.175687	1653016240	290413314	1869691656		773.871	1546.73	-0.990144	59.8628	9854	9854	MS2	11/112	SP_RL_Rat1_03222013.raw
	High		LATALQkLEEAEk	P04692	23	1	HCD	K7(Label:13C(6)15N(2)), K13(Label:13C(6)15N(2))	78.15	4.72494e-06	1	1	38	34		502025138		No Quan Values	Not Used								730.42	1459.83	-1.10176	39.9162	5566	5566	MS2	12/128	SP_RL_Rat1_03222013.raw
		High	AQKDEEkMEIQEIQLK	P04692	11	1	CID	K7(Label:13C(6)15N(2))	76.94	1.26206e-05	0.480519	1	41	28		125776366		Inconsistently Labeled	Not Used								984.513	1968.02	-0.954445	37.3925	4999	4999	MS2	18/164	SP_RL_Rat1_03222013.raw
		High	AQkDEEKMEIQEIQLk	P04692	11	1	CID	K3(Label:13C(6)15N(2)), K16(Label:13C(6)15N(2))	73.87	2.47968e-05	0.351351	1	41	29		227757779		Inconsistently Labeled	Not Used								988.519	1976.03	-1.52621	37.3224	4983	4983	MS2	19/164	SP_RL_Rat1_03222013.raw
		High	cAELEEELkTVTNNLk	P04692	8	1	CID	C1(Carbamidomethyl), K9(Label:13C(6)15N(2)), K16(Label:13C(6)15N(2))	71.89	3.8217e-05	1	1	41	26		92782728		No Quan Values	Not Used								953.991	1906.98	-0.298779	60.6216	9999	9999	MS2	21/152	SP_RL_Rat1_03222013.raw
		High	SIDDLEDELYAQK	P04692	2	1	CID		71.31	1.1793e-05	1	1	36	23	1693	1653016240	Light	Redundant	Not Used	1.13108	6.43804	0.175687	1653016240	290413314	1869691656		769.864	1538.72	-0.652727	59.833	9845	9845	MS2	15/112	SP_RL_Rat1_03222013.raw
		High	SIDDLEDELYAQk	P04692	2	1	CID	K13(Label:13C(6)15N(2))	68.91	2.60849e-05	1	1	37	33	1693	1883699946	Heavy	Redundant	Not Used	1.13108	6.43804	0.175687	1653016240	290413314	1869691656		773.871	1546.73	-0.990144	59.8303	9844	9844	MS2	9/112	SP_RL_Rat1_03222013.raw
		High	SKQLEDELVSLQK	P04692	4	1	CID		65.67	0.000112446	1	1	40	37		429323591		No Quan Values	Not Used								758.914	1516.82	-1.01744	43.8448	6443	6443	MS2	10/136	SP_RL_Rat1_03222013.raw
	High		AISEELDHALNDMTSI	P04692	2	1	HCD		63.95	8.93226e-05	1	1	37			1.6163e+07		Indistinguishable Channels	Not Used								879.914	1758.82	-0.255159	74.9691	12501	12501	MS2	11/144	SP_RL_Rat1_03222013.raw
	High		LATALQkLEEAEK	P04692	23	1	HCD	K7(Label:13C(6)15N(2))	62.45	0.000195401	0.0483871	1	39			436997923		Inconsistently Labeled	Not Used								726.413	1451.82	-0.912922	39.9213	5567	5567	MS2	11/128	SP_RL_Rat1_03222013.raw
	High		SKQLEDELVSLQK	P04692	4	1	HCD		60.55	0.000365547	0.557377	1	40			429323591		No Quan Values	Not Used								758.914	1516.82	-1.01744	43.8829	6453	6453	MS2	16/136	SP_RL_Rat1_03222013.raw
		High	ENALDrAEQAEADkK	P04692	6	1	CID	R6(Label:13C(6)15N(4)), K14(Label:13C(6)15N(2))	60.19	0.000376464	0.1	2	39	28		76625699		Inconsistently Labeled	Not Used								853.426	1705.85	-0.951268	27.0137	2672	2672	MS2	7/162	SP_RL_Rat1_03222013.raw
	High		LATALQKLEEAEk	P04692	23	1	HCD	K13(Label:13C(6)15N(2))	59.19	0.00041393		2	39			436997923		Inconsistently Labeled	Not Used								726.413	1451.82	-0.912922	39.9213	5567	5567	MS2	9/128	SP_RL_Rat1_03222013.raw
		High	LATALQkLEEAEk	P04692	23	1	CID	K7(Label:13C(6)15N(2)), K13(Label:13C(6)15N(2))	57.89	0.000501644	1	1	38	31		502025138		No Quan Values	Not Used								730.42	1459.83	-1.10176	39.8821	5556	5556	MS2	10/128	SP_RL_Rat1_03222013.raw
		High	KLVIIESDLER	P04692	11	1	CID		57.57	0.000488995	1	1	38	34	906	95245976	Light	Unique	Used	2.06038	6.30582	0.326743	95245976	3.1121e+07	196243284		657.884	1314.76	-1.72324	40.9273	5793	5793	MS2	7/108	SP_RL_Rat1_03222013.raw
	High		SIDDLEDELYAQK	P04692	2	1	HCD		56.25	0.000378116	1	1	36	21	1693	1653016240	Light	Redundant	Not Used	1.13108	6.43804	0.175687	1653016240	290413314	1869691656		769.864	1538.72	-0.652727	59.8684	9855	9855	MS2	10/112	SP_RL_Rat1_03222013.raw
		High	ENALDrAEQAEADKk	P04692	6	1	CID	R6(Label:13C(6)15N(4)), K15(Label:13C(6)15N(2))	53.68	0.00168548		4	39	28		76625699		Inconsistently Labeled	Not Used								853.426	1705.85	-0.951268	27.0137	2672	2672	MS2	6/162	SP_RL_Rat1_03222013.raw
	High		IQLVEEELDr	P04692	23	1	HCD	R10(Label:13C(6)15N(4))	53.59	0.00136529	1	1	38	35	1162	847597056	Heavy	Unique	Used	1.61291	2.56284	0.629347	525507104	330726104	847597056		627.333	1253.66	-2.3448	46.6869	7079	7079	MS2	9/96	SP_RL_Rat1_03222013.raw
	High		QLEDELVSLQk	P04692	4	1	HCD	K11(Label:13C(6)15N(2))	53.12	0.00172804	1	1	39	27	1361	1041727517	Heavy	Unique	Used	1.16271	6.89742	0.168572	765690208	129074252	890279200		655.358	1309.71	-0.892588	51.4448	8100	8100	MS2	10/110	SP_RL_Rat1_03222013.raw
		High	cAELEEELK	P04692	8	1	CID	C1(Carbamidomethyl)	49.25	0.000833734	1	1	32	26		130816852		No Quan Values	Not Used								560.762	1120.52	-1.77405	34.1494	4267	4267	MS2	6/72	SP_RL_Rat1_03222013.raw
		High	AQKDEEkMEIQEIQLk	P04692	11	1	CID	K7(Label:13C(6)15N(2)), K16(Label:13C(6)15N(2))	48.43	0.00867753		2	41	29		227757779		Inconsistently Labeled	Not Used								988.519	1976.03	-1.52621	37.3224	4983	4983	MS2	12/164	SP_RL_Rat1_03222013.raw
		High	LATALQKLEEAEK	P04692	23	1	CID		47.63	0.00644514	1	1	39	26		345013357		No Quan Values	Not Used								722.405	1443.8	-1.73656	39.8954	5561	5561	MS2	10/128	SP_RL_Rat1_03222013.raw
		High	KLVIIESDLEr	P04692	11	1	CID	R11(Label:13C(6)15N(4))	43.94	0.0109973	1	1	38	32		76601230		Inconsistently Labeled	Not Used								662.888	1324.77	-1.96267	40.8572	5777	5777	MS2	6/108	SP_RL_Rat1_03222013.raw
		High	AQKDEEKMEIQEIQLK	P04692	11	1	CID		42.05	0.0385593	1	1	41	23	722	453874684	Light	Unique	Used	1.42466	10.4508	0.136321	419624280	5.72035e+07	597823640		654.006	1960	-1.63048	37.2434	4964	4964	MS2	11/164	SP_RL_Rat1_03222013.raw
		High	DAQEKLELAEK	P04692	6	1	CID		41.85	0.0202242	1	1	38	23		58449608		No Quan Values	Not Used								637.334	1273.66	-1.431	28.341	2975	2975	MS2	7/114	SP_RL_Rat1_03222013.raw
		High	cAELEEELkTVTNNLK	P04692	8	1	CID	C1(Carbamidomethyl), K9(Label:13C(6)15N(2))	41.06	0.0430181	0.268293	1	41	22		2.2833e+07		Inconsistently Labeled	Not Used								633.66	1898.96	1.19183	73.8832	12329	12329	MS2	9/152	SP_RL_Rat1_03222013.raw
	Medium		SkQLEDELVSLQK	P04692	4	1	HCD	K2(Label:13C(6)15N(2))	40.34	0.0380606	0.075	1	40	26		566102572		Inconsistently Labeled	Not Used								762.921	1524.84	-0.477181	43.6596	6403	6403	MS2	11/136	SP_RL_Rat1_03222013.raw
	Medium		IQLVEEELDR	P04692	23	1	HCD		39.24	0.0331761	1	1	38	27	1162	635141862	Light	Redundant	Not Used	1.61291	2.56284	0.629347	525507104	330726104	847597056		622.329	1243.65	-1.11321	46.7451	7091	7091	MS2	7/96	SP_RL_Rat1_03222013.raw
		High	IQLVEEELDR	P04692	23	1	CID		38.93	0.0356308	1	1	38	25	1162	635141862	Light	Redundant	Not Used	1.61291	2.56284	0.629347	525507104	330726104	847597056		622.329	1243.65	-1.11321	46.7206	7084	7084	MS2	11/96	SP_RL_Rat1_03222013.raw
Q6P725	469	53.3901	5.2749	Desmin OS=Rattus norvegicus GN=Des PE=2 SV=1 - [Q6P725_RAT]	49.25	48	22	9.70446e+08	1.84718	15	39.2312	4.95913	15	24.6511	0.372482	15	48.9209	835.027	36.89	21	15	897.736	43.07	27	18
	A3	A5	Sequence	Protein Accessions	# Proteins	# Protein Groups	Activation Type	Modifications	IonScore	Exp Value	Δ Score	Rank	Identity High	Homology Threshold	QuanResultID	Area	Quan Channel	Quan Info	Quan Usage	Heavy/Light	Heavy/Medium	Medium/Light	Light	Medium	Heavy	Charge	m/z [Da]	MH+ [Da]	ΔM [ppm]	RT [min]	First Scan	Last Scan	MS Order	Ions Matched	Spectrum File	Annotation
	High		TFGGAPGFSLGSPLSSPVFPR	P48675	2	1	HCD		99.95	6.68249e-08	1	1	42	19	2097	9.6178e+07	Light	Unique	Used	2.3842	5.00872	0.476009	9.6178e+07	4.57816e+07	229307194	2	1039.54	2078.07	-0.497396	74.5325	12435	12435	MS2	11/190	SP_RL_Rat1_03222013.raw
	High		FLEQQNAALAAEVNr	P48675	2	1	HCD	R15(Label:13C(6)15N(4))	99.4	5.5519e-08	1	1	40	33	1169	847774828	Heavy	Unique	Used	1.84718	4.95913	0.372482	432569536	161124214	799035376	2	842.437	1683.87	-0.922359	46.8886	7123	7123	MS2	12/152	SP_RL_Rat1_03222013.raw
	High		FLEQQNAALAAEVNR	P48675	2	1	HCD		94.25	1.79725e-07	1	1	40	32	1169	450159375	Light	Redundant	Not Used	1.84718	4.95913	0.372482	432569536	161124214	799035376	2	837.433	1673.86	-1.67614	46.9603	7139	7139	MS2	11/152	SP_RL_Rat1_03222013.raw
		High	FASEASGYQDNIAr	Q6P725	2	1	CID	R14(Label:13C(6)15N(4))	93.39	5.71074e-08	1	1	34	23	498	156897087	Heavy	Unique	Used	1.75019	5.47806	0.31949	76054970	24298820	133110448	2	769.858	1538.71	-1.98671	32.2878	3848	3848	MS2	11/128	SP_RL_Rat1_03222013.raw
		High	FLEQQNAALAAEVNr	Q6P725	2	1	CID	R15(Label:13C(6)15N(4))	88.85	6.30146e-07	1	1	40	30	1169	847774828	Heavy	Redundant	Not Used	1.84718	4.95913	0.372482	432569536	161124214	799035376	2	842.437	1683.87	-0.922359	46.8566	7113	7113	MS2	10/152	SP_RL_Rat1_03222013.raw
	High		TSGGAGGLGSLr	P48675	2	1	HCD	R12(Label:13C(6)15N(4))	84.51	7.60917e-07	1	1	37	31	256	483125736	Heavy	Unique	Used	1.75007	4.35976	0.401413	253794512	101876500	444157032	2	521.778	1042.55	-2.12584	26.7584	2617	2617	MS2	9/106	SP_RL_Rat1_03222013.raw
	High		HQIQSYTcEIDALk	P48675	2	1	HCD	C8(Carbamidomethyl), K14(Label:13C(6)15N(2))	82.2	2.03243e-06	1	1	39	30	876	250684313	Heavy	Unique	Used	1.26887	7.55295	0.167997	159102952	26728786	201881272	2	857.422	1713.84	0.0563987	40.2771	5649	5649	MS2	12/140	SP_RL_Rat1_03222013.raw
	High		IESLNEEIAFLk	P48675	2	1	HCD	K12(Label:13C(6)15N(2))	79.47	4.10963e-06	1	1	39	36		183204389		No Quan Values	Not Used							2	707.389	1413.77	-0.213943	63.4818	10549	10549	MS2	10/112	SP_RL_Rat1_03222013.raw
		High	TSGGAGGLGSLr	Q6P725	2	1	CID	R12(Label:13C(6)15N(4))	77.62	3.71824e-06	1	1	37	32	256	483125736	Heavy	Redundant	Not Used	1.75007	4.35976	0.401413	253794512	101876500	444157032	2	521.778	1042.55	-2.12584	26.727	2607	2607	MS2	11/106	SP_RL_Rat1_03222013.raw
	High		TFGGAPGFSLGSPLSSPVFPr	P48675	2	1	HCD	R21(Label:13C(6)15N(4))	76.37	1.57966e-05	1	1	42	23	2097	240023916	Heavy	Redundant	Not Used	2.3842	5.00872	0.476009	9.6178e+07	4.57816e+07	229307194	2	1044.54	2088.08	0.68942	74.4524	12421	12421	MS2	10/190	SP_RL_Rat1_03222013.raw
	High		MALDVEIATYr	P48675	2	1	HCD	R11(Label:13C(6)15N(4))	73.56	1.14985e-05	1	1	38	36		56771626		No Quan Values	Not Used							2	646.332	1291.66	-1.39831	73.8088	12314	12314	MS2	10/90	SP_RL_Rat1_03222013.raw
		High	TSGGAGGLGSLR	Q6P725	2	1	CID		72.96	1.1462e-05	1	1	37	35	256	276842330	Light	Redundant	Not Used	1.75007	4.35976	0.401413	253794512	101876500	444157032	2	516.774	1032.54	-1.58611	26.7974	2623	2623	MS2	11/106	SP_RL_Rat1_03222013.raw
	High		FASEASGYQDNIAr	P48675	2	1	HCD	R14(Label:13C(6)15N(4))	71.07	9.74299e-06	1	1	34		498	156897087	Heavy	Redundant	Not Used	1.75019	5.47806	0.31949	76054970	24298820	133110448	2	769.858	1538.71	-1.98671	32.3301	3858	3858	MS2	12/128	SP_RL_Rat1_03222013.raw
		High	FLEQQNAALAAEVNR	Q6P725	2	1	CID		70.29	4.47311e-05	1	1	40		1169	450159375	Light	Redundant	Not Used	1.84718	4.95913	0.372482	432569536	161124214	799035376	2	837.433	1673.86	-1.67614	46.9278	7129	7129	MS2	12/152	SP_RL_Rat1_03222013.raw
		High	FASEASGYQDNIAR	Q6P725	2	1	CID		68.96	1.39191e-05	1	1	34	25	498	9.39466e+07	Light	Redundant	Not Used	1.75019	5.47806	0.31949	76054970	24298820	133110448	2	764.853	1528.7	-2.33991	32.2932	3850	3850	MS2	11/128	SP_RL_Rat1_03222013.raw
		High	LQEEIQLrEEAENNLAAFr	Q6P725	2	1	CID	R8(Label:13C(6)15N(4)), R19(Label:13C(6)15N(4))	68.39	0.000107499	1	1	42	31		2.86568e+08		No Quan Values	Not Used							3	765.061	2293.17	-0.383532	73.4471	12263	12263	MS2	18/196	SP_RL_Rat1_03222013.raw
	High		SkVSDLTQAANk	P48675	2	1	HCD	K2(Label:13C(6)15N(2)), K12(Label:13C(6)15N(2))	68.25	4.85678e-05	1	1	39	31	147	204482898	Heavy	Unique	Used	1.90678	11.0819	0.172062	99668238	1.71491e+07	190044916	2	639.354	1277.7	-1.95678	24.0196	1999	1999	MS2	9/120	SP_RL_Rat1_03222013.raw
		High	VSDLTQAANK	Q6P725	2	1	CID		66.91	4.54871e-05	1	1	37	36		1.10159e+08		No Quan Values	Not Used							2	523.777	1046.55	-1.68675	21.9437	1532	1532	MS2	13/86	SP_RL_Rat1_03222013.raw
	High		NISEAEEWYk	P48675	2	1	HCD	K10(Label:13C(6)15N(2))	66.72	2.03344e-05	0.253731	1	33		1005	573971839	Heavy	Unique	Used	1.14742	7.0177	0.163504	489956404	80110006	562187968	2	638.799	1276.59	-1.56665	43.2376	6310	6310	MS2	9/98	SP_RL_Rat1_03222013.raw
		High	MALDVEIATYr	Q6P725	2	1	CID	R11(Label:13C(6)15N(4))	66.66	5.63171e-05	1	1	38	33		56771626		No Quan Values	Not Used							2	646.332	1291.66	-1.39831	73.7829	12310	12310	MS2	7/90	SP_RL_Rat1_03222013.raw
		High	SkVSDLTQAANk	Q6P725	2	1	CID	K2(Label:13C(6)15N(2)), K12(Label:13C(6)15N(2))	65.18	9.84801e-05	1	1	39	25	147	204482898	Heavy	Redundant	Not Used	1.90678	11.0819	0.172062	99668238	1.71491e+07	190044916	2	639.354	1277.7	-1.95678	23.9816	1989	1989	MS2	17/120	SP_RL_Rat1_03222013.raw
		High	HQIQSYTcEIDALk	Q6P725	2	1	CID	C8(Carbamidomethyl), K14(Label:13C(6)15N(2))	61.31	0.000249469	1	1	39	30	876	250684313	Heavy	Redundant	Not Used	1.26887	7.55295	0.167997	159102952	26728786	201881272	2	857.422	1713.84	0.0563987	40.2353	5639	5639	MS2	11/140	SP_RL_Rat1_03222013.raw
		High	RIESLNEEIAFLK	Q6P725	2	1	CID		59.5	0.000475399	1	1	40	32		216585040		No Quan Values	Not Used							2	781.432	1561.86	-1.2923	55.4848	8950	8950	MS2	10/130	SP_RL_Rat1_03222013.raw
	High		rIESLNEEIAFLk	P48675	2	1	HCD	R1(Label:13C(6)15N(4)), K13(Label:13C(6)15N(2))	57.83	0.00065053	1	1	39	36		459632457		No Quan Values	Not Used							2	790.443	1579.88	-1.43656	55.4512	8943	8943	MS2	7/130	SP_RL_Rat1_03222013.raw
		High	TFGGAPGFSLGSPLSSPVFPR	Q6P725	2	1	CID		57.82	0.00109129	1	1	42	24	2097	9.6178e+07	Light	Redundant	Not Used	2.3842	5.00872	0.476009	9.6178e+07	4.57816e+07	229307194	2	1039.54	2078.07	-0.497396	74.5033	12428	12428	MS2	9/190	SP_RL_Rat1_03222013.raw
	High		TNEKVELQELNDr	G3V8C3;P48675	4	2	HCD	R13(Label:13C(6)15N(4))	57.64	0.00066731	0.448276	1	39			448935319		Inconsistently Labeled	Not Used							3	533.273	1597.8	-1.29447	31.1501	3598	3598	MS2	16/140	SP_RL_Rat1_03222013.raw
		High	VSDLTQAANk	Q6P725	2	1	CID	K10(Label:13C(6)15N(2))	53.89	0.000966084	1	1	37	32		98862188		No Quan Values	Not Used							2	527.784	1054.56	-1.71077	21.9409	1531	1531	MS2	7/86	SP_RL_Rat1_03222013.raw
	High		TNEkVELQELNDr	G3V8C3;P48675	4	2	HCD	K4(Label:13C(6)15N(2)), R13(Label:13C(6)15N(4))	53.35	0.00197922	1	1	40	21		992520184		No Quan Values	Not Used							3	535.944	1605.82	-1.88234	31.0258	3569	3569	MS2	14/140	SP_RL_Rat1_03222013.raw
	High		RIESLNEEIAFLK	P48675	2	1	HCD		52.92	0.00216301	1	1	40	33		216585040		No Quan Values	Not Used							2	781.432	1561.86	-1.2923	55.5242	8958	8958	MS2	9/130	SP_RL_Rat1_03222013.raw
	High		INLPIQTFSALNFr	P48675	2	1	HCD	R14(Label:13C(6)15N(4))	52.03	0.00276932	1	1	40	23		7.8488e+06		No Quan Values	Not Used							2	822.46	1643.91	-1.21003	75.0663	12517	12517	MS2	10/132	SP_RL_Rat1_03222013.raw
		High	rIESLNEEIAFLK	Q6P725	2	1	CID	R1(Label:13C(6)15N(4))	51.85	0.00278854	1	1	40	34		249751654		Inconsistently Labeled	Not Used							2	786.436	1571.86	-1.18619	55.6656	8983	8983	MS2	7/130	SP_RL_Rat1_03222013.raw
		High	TNEKVELQELNDR	Q6P725	4	1	CID		51.55	0.00258557	0.403846	1	39			199288854		No Quan Values	Not Used							2	794.401	1587.8	-1.12198	31.0664	3579	3579	MS2	10/140	SP_RL_Rat1_03222013.raw
	Medium		rQVEVLTNQr	P48675	2	1	HCD	R1(Label:13C(6)15N(4)), R10(Label:13C(6)15N(4))	47.04	0.00664163	1	1	39	31	61	2.29746e+08	Heavy	Redundant	Not Used	2.77109	4.32467	0.640764	74783548	47918607	207231976	2	631.856	1262.71	-1.80984	21.8243	1504	1504	MS2	13/96	SP_RL_Rat1_03222013.raw
	Medium		TSGGAGGLGSLR	P48675	2	1	HCD		46.63	0.00492334	1	1	37		256	276842330	Light	Redundant	Not Used	1.75007	4.35976	0.401413	253794512	101876500	444157032	2	516.774	1032.54	-1.58611	26.8288	2633	2633	MS2	9/106	SP_RL_Rat1_03222013.raw
		High	TFGGAPGFSLGSPLSSPVFPr	Q6P725	2	1	CID	R21(Label:13C(6)15N(4))	46.48	0.0154015	1	1	42	19	2097	240023916	Heavy	Redundant	Not Used	2.3842	5.00872	0.476009	9.6178e+07	4.57816e+07	229307194	2	1044.54	2088.08	0.68942	74.4328	12416	12416	MS2	11/190	SP_RL_Rat1_03222013.raw
		High	EYQDLLNVk	Q6P725	4	1	CID	K9(Label:13C(6)15N(2))	45.96	0.00652542	1	1	38	22	1174	1071044313	Heavy	Not Unique	Used	1.24805	5.56902	0.224105	802907584	179935616	1002065760	2	565.302	1129.6	-1.29883	47.0006	7145	7145	MS2	6/82	SP_RL_Rat1_03222013.raw
		High	rQVEVLTNQr	Q6P725	2	1	CID	R1(Label:13C(6)15N(4)), R10(Label:13C(6)15N(4))	45.08	0.0104298	1	1	39	31	61	2.29746e+08	Heavy	Unique	Used	2.77109	4.32467	0.640764	74783548	47918607	207231976	2	631.856	1262.71	-1.80984	21.7892	1494	1494	MS2	9/96	SP_RL_Rat1_03222013.raw
		High	TNEkVELQELNDr	Q6P725	4	1	CID	K4(Label:13C(6)15N(2)), R13(Label:13C(6)15N(4))	45.07	0.0133197	1	1	40	25		992520184		No Quan Values	Not Used							3	535.944	1605.82	-1.88234	30.9859	3559	3559	MS2	14/140	SP_RL_Rat1_03222013.raw
	Medium		IDLEr	P48675	2	1	HCD	R5(Label:13C(6)15N(4))	44.99	0.0035309		2	34		183	241284929	Heavy	Unique	Used	2.00947	4.20191	0.478228	118048408	56454015	237214572	2	328.186	655.364	-1.31077	25.0073	2221	2221	MS2	4/36	SP_RL_Rat1_03222013.raw
		High	VAELYEEEMR	Q6P725	2	1	CID		44.31	0.00301363	1	1	33	18	826	2.1036e+08	Light	Unique	Used	1.813	3.60733	0.502588	179577872	90253670	325574648	2	634.794	1268.58	-1.52387	39.4776	5467	5467	MS2	7/82	SP_RL_Rat1_03222013.raw
		High	HQIQSYTcEIDALKGTNDSLMR	Q6P725	2	1	CID	C8(Carbamidomethyl)	44.1	0.0180711	1	1	40	22	1239	227577336	Light	Unique	Used	2.48513	13.0851	0.189921	132482960	25161250	329236928	3	860.742	2580.21	-2.32653	48.2027	7403	7403	MS2	17/236	SP_RL_Rat1_03222013.raw
		High	VDVErDNLIDDLQr	Q6P725	2	1	CID	R5(Label:13C(6)15N(4)), R14(Label:13C(6)15N(4))	43.23	0.0230252	1	1	40	31	1354	692351962	Heavy	Unique	Used	2.88708	4.20976	0.685807	239810232	164463416	692351962	3	573.964	1719.88	-0.947522	51.2038	8044	8044	MS2	13/140	SP_RL_Rat1_03222013.raw
	Medium		EYQDLLNVk	G3V8C3;P48675;P23565	6	3	HCD	K9(Label:13C(6)15N(2))	41.8	0.0170062	1	1	38	21	1174	1071044313	Heavy	Redundant	Not Used	1.24805	5.56902	0.224105	802907584	179935616	1002065760	2	565.302	1129.6	-1.29883	47.0243	7152	7152	MS2	7/82	SP_RL_Rat1_03222013.raw
		High	FANYIEk	Q6P725	1	1	CID	K7(Label:13C(6)15N(2))	41.55	0.00863255	1	1	34	26		191147664		No Quan Values	Not Used							2	446.735	892.463	-2.35845	29.5309	3247	3247	MS2	5/56	SP_RL_Rat1_03222013.raw
	Medium		rIESLNEEIAFLK	P48675	2	1	HCD	R1(Label:13C(6)15N(4))	41.42	0.0307877	1	1	40	30		249751654		Inconsistently Labeled	Not Used							2	786.436	1571.86	-1.18619	55.6981	8993	8993	MS2	6/130	SP_RL_Rat1_03222013.raw
		High	rQVEVLTNQr	Q6P725	2	1	CID	R1(Label:13C(6)15N(4)), R10(Label:13C(6)15N(4))	39.47	0.0378538	0.282051	1	39		60	430731646	Heavy	Unique	Used	2.24183	4.40362	0.509088	188776216	96103742	423204820	3	421.574	1262.71	-1.36129	21.7865	1493	1493	MS2	11/96	SP_RL_Rat1_03222013.raw
		High	VAELYEEEMr	Q6P725	2	1	CID	R10(Label:13C(6)15N(4))	37.4	0.0173599	1	1	33	20	826	325574648	Heavy	Redundant	Not Used	1.813	3.60733	0.502588	179577872	90253670	325574648	2	639.798	1278.59	-1.67803	39.4071	5451	5451	MS2	7/82	SP_RL_Rat1_03222013.raw
		High	QVEVLTNQR	Q6P725	2	1	CID		37.26	0.0472554	1	1	37	30	211	273399848	Light	Unique	Used	1.4288	3.894	0.366923	273399848	100316694	390633306	2	543.798	1086.59	-1.22081	25.7566	2390	2390	MS2	7/86	SP_RL_Rat1_03222013.raw
P04797	333	35.8052	8.03076	Glyceraldehyde-3-phosphate dehydrogenase OS=Rattus norvegicus GN=Gapdh PE=1 SV=3 - [G3P_RAT]	49.25	46	12	6.14922e+09	1.8116	13	53.0938	4.20748	13	26.8207	0.508852	13	35.1942	946.717	42.04	26	11	683.702	38.44	20	8
	A3	A5	Sequence	Protein Accessions	# Proteins	# Protein Groups	Activation Type	Modifications	IonScore	Exp Value	Δ Score	Rank	Identity High	Homology Threshold	QuanResultID	Area	Quan Channel	Quan Info	Quan Usage	Heavy/Light	Heavy/Medium	Medium/Light	Light	Medium	Heavy	Charge	m/z [Da]	MH+ [Da]	ΔM [ppm]	RT [min]	First Scan	Last Scan	MS Order	Ions Matched	Spectrum File	Annotation
	High		IVSNAScTTNcLAPLAK	P04797;F1M5I8;F1LTU2	9	3	HCD	C7(Carbamidomethyl), C11(Carbamidomethyl)	125.33	1.36931e-10	1	1	40	31	687	3805600640	Light	Not Unique	Used	1.15819	4.20748	0.275269	3805600640	1047564640	4407602976	2	910.455	1819.9	-0.770228	36.5815	4816	4816	MS2	15/166	SP_RL_Rat1_03222013.raw
		High	LISWYDNEYGYSNr	P04797	13	1	CID	R14(Label:13C(6)15N(4))	87.53	2.47775e-07	0.443182	1	35		1518	2585440648	Heavy	Unique	Used	1.82775	3.5919	0.508852	1414550704	719797302	2585440648	2	895.405	1789.8	-1.09165	55.3287	8914	8914	MS2	10/136	SP_RL_Rat1_03222013.raw
	High		VPTPNVSVVDLTcR	P04797	7	1	HCD	C13(Carbamidomethyl)	84.68	1.43669e-06	1	1	40	34	1325	4205800652	Light	Unique	Used	1.8116	3.40738	0.531669	4181427016	2223135990	7575065080	2	778.907	1556.81	-1.6126	50.5409	7904	7904	MS2	9/140	SP_RL_Rat1_03222013.raw
	High		IVSNAScTTNcLAPLAk	P04797;F1M5I8;F1LTU2	9	3	HCD	C7(Carbamidomethyl), C11(Carbamidomethyl), K17(Label:13C(6)15N(2))	78.25	7.59714e-06	1	1	41	19	687	4542885778	Heavy	Redundant	Not Used	1.15819	4.20748	0.275269	3805600640	1047564640	4407602976	2	914.462	1827.92	-0.587758	36.5713	4814	4814	MS2	15/166	SP_RL_Rat1_03222013.raw
	High		VVDLMAYMASk	P04797;F1LUR7;F1LTU2	16	3	HCD	K11(Label:13C(6)15N(2))	76.36	5.64606e-06	0	1	37	34	1795	415502532	Heavy	Not Unique	Used	1.23895	5.96087	0.207848	304603088	63311122	377389440	2	618.316	1235.63	-0.334002	62.3556	10342	10342	MS2	8/94	SP_RL_Rat1_03222013.raw
		High	rVIISAPSADAPMFVMGVNHEk	P04797	5	1	CID	R1(Label:13C(6)15N(4)), K22(Label:13C(6)15N(2))	76.05	1.77842e-05	1	1	42	36	1295	764236666	Heavy	Unique	Used	2.54697	12.6396	0.201507	199539848	40208712	508222720	3	796.415	2387.23	-0.73011	49.7008	7723	7723	MS2	27/242	SP_RL_Rat1_03222013.raw
		High	IVSnAScTTNcLAPLAk	P04797	9	1	CID	N4(Deamidated), C7(Carbamidomethyl), C11(Carbamidomethyl), K17(Label:13C(6)15N(2))	75.54	1.22285e-05	0.447368	1	40	23	1082	134993785	Heavy	Not Unique	Used	1.15831	4.64219	0.249519	103876972	2.59192e+07	120322048	2	914.954	1828.9	-0.925111	44.9765	6696	6696	MS2	9/166	SP_RL_Rat1_03222013.raw
		High	IVSNAScTTNcLAPLAK	P04797	9	1	CID	C7(Carbamidomethyl), C11(Carbamidomethyl)	73.21	2.23102e-05	1	1	40	23	687	3805600640	Light	Redundant	Not Used	1.15819	4.20748	0.275269	3805600640	1047564640	4407602976	2	910.455	1819.9	-0.770228	36.5449	4806	4806	MS2	23/166	SP_RL_Rat1_03222013.raw
		High	LISWYDNEYGYSNr	P04797	13	1	CID	R14(Label:13C(6)15N(4))	69.37	1.57347e-05	0.405797	1	35			2.5242e+07		No Quan Values	Not Used							2	895.405	1789.8	-1.84188	73.8291	12317	12317	MS2	9/136	SP_RL_Rat1_03222013.raw
		High	IVSNAScTTNcLAPLAk	P04797	9	1	CID	C7(Carbamidomethyl), C11(Carbamidomethyl), K17(Label:13C(6)15N(2))	67.06	9.99194e-05	1	1	41	24	687	4542885778	Heavy	Redundant	Not Used	1.15819	4.20748	0.275269	3805600640	1047564640	4407602976	2	914.462	1827.92	-0.587758	36.5391	4804	4804	MS2	10/166	SP_RL_Rat1_03222013.raw
	High		LISWYDNEYGYSNr	P04797	13	1	HCD	R14(Label:13C(6)15N(4))	66.27	3.31175e-05	0.242424	1	35		1518	2585440648	Heavy	Redundant	Not Used	1.82775	3.5919	0.508852	1414550704	719797302	2585440648	2	895.405	1789.8	-1.09165	55.3616	8924	8924	MS2	10/136	SP_RL_Rat1_03222013.raw
		High	LISWYDNEYGYSNr	P04797	13	1	CID	R14(Label:13C(6)15N(4))	63.81	5.70421e-05	0.421875	1	35		1518	2585440648	Heavy	Redundant	Not Used	1.82775	3.5919	0.508852	1414550704	719797302	2585440648	2	895.405	1789.8	-1.43266	56.4452	9150	9150	MS2	9/136	SP_RL_Rat1_03222013.raw
		High	VPTPNVSVVDLTcr	P04797	7	1	CID	C13(Carbamidomethyl), R14(Label:13C(6)15N(4))	61.9	0.00027153	1	1	40	23	1325	7603149570	Heavy	Redundant	Not Used	1.8116	3.40738	0.531669	4181427016	2223135990	7575065080	2	783.912	1566.82	-0.80292	50.5002	7893	7893	MS2	8/140	SP_RL_Rat1_03222013.raw
		High	VPTPNVSVVDLTcR	P04797	7	1	CID	C13(Carbamidomethyl)	61.62	0.000290646	1	1	40	25	1325	4205800652	Light	Redundant	Not Used	1.8116	3.40738	0.531669	4181427016	2223135990	7575065080	2	778.907	1556.81	-1.6126	50.5057	7895	7895	MS2	8/140	SP_RL_Rat1_03222013.raw
	High		VPTPNVSVVDLTcr	P04797	7	1	HCD	C13(Carbamidomethyl), R14(Label:13C(6)15N(4))	61.56	0.000293642	1	1	40	26	1325	7603149570	Heavy	Redundant	Not Used	1.8116	3.40738	0.531669	4181427016	2223135990	7575065080	2	783.912	1566.82	-0.80292	50.5296	7902	7902	MS2	12/140	SP_RL_Rat1_03222013.raw
	High		rVIISAPSADAPMFVMGVNHEk	P04797	5	1	HCD	R1(Label:13C(6)15N(4)), K22(Label:13C(6)15N(2))	61.46	0.000511722	1	1	42	27	1295	764236666	Heavy	Redundant	Not Used	2.54697	12.6396	0.201507	199539848	40208712	508222720	3	796.415	2387.23	-0.73011	49.7382	7733	7733	MS2	22/242	SP_RL_Rat1_03222013.raw
	High		VGVNGFGr	P04797	8	1	HCD	R8(Label:13C(6)15N(4))	60.3	9.99049e-05	1	1	34	25	326	2.17181e+08	Heavy	Unique	Used	1.80606	3.52222	0.512762	116510274	59742096	210424976	2	408.223	815.438	-1.90116	28.502	3010	3010	MS2	6/66	SP_RL_Rat1_03222013.raw
	High		LISWYDNEYGYSNR	P04797	13	1	HCD		59.79	0.000132662	1	1	34	17	1518	1428868107	Light	Redundant	Not Used	1.82775	3.5919	0.508852	1414550704	719797302	2585440648	2	890.401	1779.79	-1.38999	55.3726	8926	8926	MS2	12/136	SP_RL_Rat1_03222013.raw
	High		VVDLMAYMASKE	P04797;F1LUR7;F1LTU2	16	3	HCD		59.13	0.000222062	0	1	36	20		39898154		No Quan Values	Not Used							2	678.83	1356.65	-0.903555	74.3073	12399	12399	MS2	9/106	SP_RL_Rat1_03222013.raw
	High		VkVGVnGFGr	P04797	5	1	HCD	K2(Label:13C(6)15N(2)), N6(Deamidated), R10(Label:13C(6)15N(4))	56.65	0.000471797	1	1	37	20	422	895423162	Heavy	Unique	Used	2.53535	4.81691	0.526344	345987784	182108755	877201256	3	351.205	1051.6	-0.891289	30.7294	3503	3503	MS2	6/90	SP_RL_Rat1_03222013.raw
		High	VVDLMAYMASkE	P04797	13	1	CID	K11(Label:13C(6)15N(2))	56.46	0.000495607	0	1	37	21				No Quan Values	Not Used							2	682.837	1364.67	-1.55287	68.3509	11459	11459	MS2	17/106	SP_RL_Rat1_03222013.raw
	High		VGVnGFGr	P04797	8	1	HCD	N4(Deamidated), R8(Label:13C(6)15N(4))	54.61	0.00028834	1	1	33	28	566	291002589	Heavy	Unique	Used	2.23518	3.48837	0.640753	125703146	80544667	280969616	2	408.715	816.422	-1.9077	33.6914	4164	4164	MS2	5/66	SP_RL_Rat1_03222013.raw
	High		VKVGVnGFGR	P04797	5	1	HCD	N6(Deamidated)	53.95	0.000871278	1	1	37	28	422	3.53446e+08	Light	Redundant	Not Used	2.53535	4.81691	0.526344	345987784	182108755	877201256	3	345.197	1033.58	-1.5791	30.8154	3522	3522	MS2	7/90	SP_RL_Rat1_03222013.raw
	High		WGDAGAEYVVESTGVFTTMEk	P04797	2	1	HCD	K21(Label:13C(6)15N(2))	53.11	0.00149943	1	1	38	18				No Quan Values	Not Used							3	762.356	2285.05	0.445304	79.9884	12949	12949	MS2	7/194	SP_RL_Rat1_03222013.raw
	High		VVDLMAYMASkE	P04797;F1LUR7;F1LTU2	16	3	HCD	K11(Label:13C(6)15N(2))	52.14	0.00141341	0	1	37	19		55087191		No Quan Values	Not Used							2	682.838	1364.67	0.236145	74.3579	12407	12407	MS2	7/106	SP_RL_Rat1_03222013.raw
	High		VVDLMAYMASkE	P04797;F1LUR7;F1LTU2	16	3	HCD	K11(Label:13C(6)15N(2))	51.34	0.00161226	0	1	37	18		46459572		No Quan Values	Not Used							2	682.837	1364.67	-1.01616	70.9829	11865	11865	MS2	9/106	SP_RL_Rat1_03222013.raw
	High		VVDLMAYMASkE	P04797;F1LUR7;F1LTU2	16	3	HCD	K11(Label:13C(6)15N(2))	51.27	0.00163846	0	1	37	18	1850	4359609808	Heavy	Redundant	Not Used	1.28981	4.72929	0.272728	3380044728	921832752	4359609808	2	682.837	1364.67	-1.01616	63.8839	10630	10630	MS2	7/106	SP_RL_Rat1_03222013.raw
	High		VkVGVnGFGr	P04797	5	1	HCD	K2(Label:13C(6)15N(2)), N6(Deamidated), R10(Label:13C(6)15N(4))	51.16	0.00167819	1	1	37	21	423	885484435	Heavy	Unique	Used	2.51199	4.91002	0.511606	350271596	179200884	879880376	2	526.303	1051.6	-1.80715	30.7347	3504	3504	MS2	7/90	SP_RL_Rat1_03222013.raw
		High	VVDLMAYMASkE	P04797	13	1	CID	K11(Label:13C(6)15N(2))	50.98	0.0017516	0	1	37	21				No Quan Values	Not Used							2	682.837	1364.67	-1.01616	67.217	11269	11269	MS2	9/106	SP_RL_Rat1_03222013.raw
		High	VkVGVnGFGr	P04797	4	1	CID	K2(Label:13C(6)15N(2)), N6(Deamidated), R10(Label:13C(6)15N(4))	50.4	0.00198955	1	1	37	22	422	895423162	Heavy	Redundant	Not Used	2.53535	4.81691	0.526344	345987784	182108755	877201256	3	351.205	1051.6	-0.891289	30.6976	3493	3493	MS2	7/90	SP_RL_Rat1_03222013.raw
	High		VVDLMAYMASKE	P04797;F1LUR7;F1LTU2	16	3	HCD		50.39	0.00164495	0	1	36	21				No Quan Values	Not Used							2	678.83	1356.65	-1.44343	67.3128	11287	11287	MS2	7/106	SP_RL_Rat1_03222013.raw
		High	VVDLMAYMASkE	P04797	13	1	CID	K11(Label:13C(6)15N(2))	50.39	0.00200648		2	37	25	1850	4359609808	Heavy	Redundant	Not Used	1.28981	4.72929	0.272728	3380044728	921832752	4359609808	2	682.837	1364.67	-1.01616	63.8507	10620	10620	MS2	9/106	SP_RL_Rat1_03222013.raw
	Medium		GAAQNIIPASTGAAK	P04797	10	1	HCD		49.56	0.0041681	1	1	39	25	383	5226955472	Light	Unique	Used	1.20212	4.5648	0.263345	5075642304	1336644944	6101519424	2	685.375	1369.74	-1.17717	29.6299	3268	3268	MS2	11/136	SP_RL_Rat1_03222013.raw
	High		VGVnGFGr	P04797	8	1	HCD	N4(Deamidated), R8(Label:13C(6)15N(4))	49.04	0.00107524	1	1	33	30	486	552976594	Heavy	Unique	Used	1.8906	3.41225	0.554062	281533168	155986744	532266208	2	408.715	816.422	-1.68342	32.1091	3810	3810	MS2	7/66	SP_RL_Rat1_03222013.raw
	Medium		VIPELnGkLTGMAFr	P04797	12	1	HCD	N6(Deamidated), K8(Label:13C(6)15N(2)), R15(Label:13C(6)15N(4))	48.6	0.00640084	1	1	40	27		615825791		No Quan Values	Not Used							2	832.962	1664.92	-0.111848	57.8135	9428	9428	MS2	11/142	SP_RL_Rat1_03222013.raw
		High	LISWYDNEYGYSNR	P04797	13	1	CID		46.96	0.00254535	1	1	34	18	1518	1428868107	Light	Redundant	Not Used	1.82775	3.5919	0.508852	1414550704	719797302	2585440648	2	890.401	1779.79	-1.38999	55.3341	8916	8916	MS2	10/136	SP_RL_Rat1_03222013.raw
	High		VGVnGFGR	P04797	8	1	HCD	N4(Deamidated)	45.28	0.00306119	1	1	34	26	486	291093720	Light	Redundant	Not Used	1.8906	3.41225	0.554062	281533168	155986744	532266208	2	403.711	806.414	-1.36529	32.1249	3813	3813	MS2	7/66	SP_RL_Rat1_03222013.raw
	Medium		GAAQNIIPASTGAAk	P04797	10	1	HCD	K15(Label:13C(6)15N(2))	45.27	0.0107767	1	1	39	25	383	6301629070	Heavy	Redundant	Not Used	1.20212	4.5648	0.263345	5075642304	1336644944	6101519424	2	689.382	1377.76	-0.578305	29.6191	3266	3266	MS2	11/136	SP_RL_Rat1_03222013.raw
	Medium		WGDAGAEYVVESTGVFTTMEK	P04797	2	1	HCD		45.24	0.00760634	1	1	38			846250		No Quan Values	Not Used							3	759.684	2277.04	-0.179381	80.1661	12961	12961	MS2	12/194	SP_RL_Rat1_03222013.raw
		High	VVDLMAYMASKE	P04797	13	1	CID		45.16	0.00569194	0	1	36	33	1850	3380044728	Light	Redundant	Not Used	1.28981	4.72929	0.272728	3380044728	921832752	4359609808	2	678.831	1356.65	-0.0937438	63.9979	10652	10652	MS2	14/106	SP_RL_Rat1_03222013.raw
		High	VIHDNFGIVEGLmTTVHAITATQk	P04797	6	1	CID	M13(Oxidation), K24(Label:13C(6)15N(2))	45.02	0.0226465	1	1	42	32	2104	8.6633e+07	Heavy	Unique	Used	1.28957	3.22757	0.399548	56215293	22460730	72493544	3	873.795	2619.37	0.469647	74.7329	12463	12463	MS2	22/258	SP_RL_Rat1_03222013.raw
		High	VKVGVnGFGR	P04797	4	1	CID	N6(Deamidated)	44.42	0.0078191	1	1	37	23	422	3.53446e+08	Light	Redundant	Not Used	2.53535	4.81691	0.526344	345987784	182108755	877201256	3	345.197	1033.58	-1.5791	30.7756	3512	3512	MS2	7/90	SP_RL_Rat1_03222013.raw
		High	VIPELnGKLTGMAFR	P04797	10	1	CID	N6(Deamidated)	43.49	0.0219044	1	1	40	29		283148258		No Quan Values	Not Used							2	823.95	1646.89	-0.85	57.9729	9459	9459	MS2	11/142	SP_RL_Rat1_03222013.raw
		High	IVSNAScTTncLAPLAk	P04797	9	1	CID	C7(Carbamidomethyl), N10(Deamidated), C11(Carbamidomethyl), K17(Label:13C(6)15N(2))	42.26	0.0260241		2	40	23	1082	134993785	Heavy	Redundant	Not Used	1.15831	4.64219	0.249519	103876972	2.59192e+07	120322048	2	914.954	1828.9	-0.925111	44.9765	6696	6696	MS2	13/166	SP_RL_Rat1_03222013.raw
	Medium		VkVGVnGFGr	P04797	5	1	HCD	K2(Label:13C(6)15N(2)), N6(Deamidated), R10(Label:13C(6)15N(4))	37.7	0.0370981	1	1	37	24		76320392		No Quan Values	Not Used							2	526.304	1051.6	-1.11066	31.9892	3782	3782	MS2	6/90	SP_RL_Rat1_03222013.raw
		High	VVDLMAYMASKE	P04797	13	1	CID		37.61	0.0315119	0.0526316	1	36	21		39898154		No Quan Values	Not Used							2	678.83	1356.65	-0.903555	74.2961	12397	12397	MS2	15/106	SP_RL_Rat1_03222013.raw
P62738	377	41.9818	5.38916	Actin, aortic smooth muscle OS=Rattus norvegicus GN=Acta2 PE=1 SV=1 - [ACTA_RAT]	48.54	41	15	4101034147	0.595666	22	21.4277	2.57675	22	44.2208	0.198809	22	56.5227	584.794	40.58	20	14	793.084	31.83	21	8
	A3	A5	Sequence	Protein Accessions	# Proteins	# Protein Groups	Activation Type	Modifications	IonScore	Exp Value	Δ Score	Rank	Identity High	Homology Threshold	QuanResultID	Area	Quan Channel	Quan Info	Quan Usage	Heavy/Light	Heavy/Medium	Medium/Light	Light	Medium	Heavy	Charge	m/z [Da]	MH+ [Da]	ΔM [ppm]	RT [min]	First Scan	Last Scan	MS Order	Ions Matched	Spectrum File	Annotation
		High	DLYAnNVLSGGTTMYPGIADR	P68035	4	1	CID	N5(Deamidated)	113.76	1.50284e-09	0.122807	1	39	29	1943	1.91552e+08	Light	Unique	Used	0.617228	3.88974	0.158681	127660660	20257318	78795796	2	1115.03	2229.05	-0.636208	66.4612	11131	11131	MS2	15/230	SP_RL_Rat1_03222013.raw
		High	DLYANNVLSGGTTMYPGIADR	P68035	4	1	CID		112.02	2.82563e-09	1	1	40	23	1880	703124083	Light	Unique	Used	0.534689	4.32485	0.123632	600025072	74182188	320826560	2	1114.54	2228.06	-0.688041	64.6297	10774	10774	MS2	12/230	SP_RL_Rat1_03222013.raw
	High		KDLYANNVLSGGTTMYPGIADR	P68035	4	1	HCD		104.07	2.44878e-08	1	1	41	28	1409	184566738	Light	Unique	Used	0.390766	2.22222	0.175845	161413816	2.83838e+07	63075063	2	1178.58	2356.16	-0.753954	52.6525	8347	8347	MS2	28/248	SP_RL_Rat1_03222013.raw
		High	DLYANnVLSGGTTMYPGIADR	P68035	4	1	CID	N6(Deamidated)	99.88	3.67207e-08		2	39	29	1943	1.91552e+08	Light	Redundant	Not Used	0.617228	3.88974	0.158681	127660660	20257318	78795796	2	1115.03	2229.05	-0.636208	66.4612	11131	11131	MS2	14/230	SP_RL_Rat1_03222013.raw
		High	KDLYANNVLSGGTTMYPGIADR	P68035	4	1	CID		90.9	5.081e-07	1	1	41	30	1409	184566738	Light	Redundant	Not Used	0.390766	2.22222	0.175845	161413816	2.83838e+07	63075063	2	1178.58	2356.16	-0.753954	52.6248	8340	8340	MS2	15/248	SP_RL_Rat1_03222013.raw
	High		DLYAnNVLSGGTTMYPGIADR	P68035	4	1	HCD	N5(Deamidated)	90.73	3.01934e-07	0.021978	1	39	19	1943	1.91552e+08	Light	Redundant	Not Used	0.617228	3.88974	0.158681	127660660	20257318	78795796	2	1115.03	2229.05	-0.636208	66.4808	11135	11135	MS2	16/230	SP_RL_Rat1_03222013.raw
	High		DLYANnVLSGGTTMYPGIADR	P68035	4	1	HCD	N6(Deamidated)	88.99	4.50725e-07		2	39	19	1943	1.91552e+08	Light	Redundant	Not Used	0.617228	3.88974	0.158681	127660660	20257318	78795796	2	1115.03	2229.05	-0.636208	66.4808	11135	11135	MS2	16/230	SP_RL_Rat1_03222013.raw
	High		SYELPDGQVITIGNEr	IPI:CON_00698900.1;P68035	10	2	HCD	R16(Label:13C(6)15N(4))	82.68	2.47285e-06	1	1	40	27	1688	4171161784	Heavy	Not Unique	Used	0.806931	2.21923	0.363609	5133724752	1.86667e+09	4142563692	2	900.953	1800.9	-1.18908	59.7366	9828	9828	MS2	13/164	SP_RL_Rat1_03222013.raw
		High	VAPEEHPTLLTEAPLNPk	P68035	5	1	CID	K18(Label:13C(6)15N(2))	77.1	1.08733e-05	1	1	41	25	973	1703493395	Heavy	Unique	Used	0.505007	5.24064	0.0963637	3078861184	296690344	1554847488	2	982.53	1964.05	-2.26364	42.5255	6152	6152	MS2	13/156	SP_RL_Rat1_03222013.raw
		High	TTGIVLDSGDGVTHNVPIYEGYALPHAIMR	P68035	5	1	CID		73.72	3.7755e-05	1	1	43	25	1729	1922399944	Light	Unique	Used	0.535207	3.98168	0.134417	1707163392	229471960	913684960	3	1066.21	3196.61	-1.32936	60.7606	10027	10027	MS2	31/300	SP_RL_Rat1_03222013.raw
	High		SYELPDGQVITIGNER	IPI:CON_00698900.1;P68035	10	2	HCD		72.62	2.49713e-05	1	1	40	27	1688	5188035224	Light	Redundant	Not Used	0.806931	2.21923	0.363609	5133724752	1.86667e+09	4142563692	2	895.949	1790.89	-1.21347	59.9316	9868	9868	MS2	12/164	SP_RL_Rat1_03222013.raw
		High	KDLYANNVLSGGTTMYPGIADR	P68035	4	1	CID		70.08	6.13543e-05	1	1	41	26	1408	470972090	Light	Unique	Used	0.474784	2.57091	0.184675	403588928	74532976	191617732	3	786.058	2356.16	-0.681948	52.6219	8339	8339	MS2	21/248	SP_RL_Rat1_03222013.raw
		High	HQGVMVGMGQk	P68035	9	1	CID	K11(Label:13C(6)15N(2))	64.84	5.84338e-05	1	1	36	32	93	801795388	Heavy	Not Unique	Used	0.527975	2.64437	0.19966	1518622768	303208490	801795388	2	590.295	1179.58	-1.92855	22.586	1676	1676	MS2	13/100	SP_RL_Rat1_03222013.raw
		High	VAPEEHPTLLTEAPLNPK	P68035	5	1	CID		62.98	0.000292861	1	1	41	22	973	3349389440	Light	Redundant	Not Used	0.505007	5.24064	0.0963637	3078861184	296690344	1554847488	2	978.525	1956.04	-0.69288	42.5145	6148	6148	MS2	13/156	SP_RL_Rat1_03222013.raw
	High		VAPEEHPTLLTEAPLNPK	P68035	5	1	HCD		62.68	0.000313806	1	1	41	25	973	3349389440	Light	Redundant	Not Used	0.505007	5.24064	0.0963637	3078861184	296690344	1554847488	2	978.525	1956.04	-0.69288	42.5553	6158	6158	MS2	15/156	SP_RL_Rat1_03222013.raw
		High	QEYDEAGPSIVHR	P68035	3	1	CID		59.98	0.000170684	1	1	36	26	358	414513167	Light	Unique	Used	0.622317	5.39075	0.115442	402117732	46421111	250244674	2	750.857	1500.71	-0.806775	29.1739	3164	3164	MS2	8/134	SP_RL_Rat1_03222013.raw
	High		HQGVMVGMGQK	IPI:CON_00698900.1;P68035	9	2	HCD		58.35	0.000203754	1	1	35	26	93	1547597954	Light	Redundant	Not Used	0.527975	2.64437	0.19966	1518622768	303208490	801795388	2	586.288	1171.57	-1.28343	22.6761	1696	1696	MS2	12/100	SP_RL_Rat1_03222013.raw
		High	HQGVmVGMGQK	P68035	9	1	CID	M5(Oxidation)	56.87	0.000232213	0.473684	1	34	24	24	240028838	Light	Not Unique	Used	0.459578	2.19523	0.209353	240028838	5.02508e+07	110311908	2	594.286	1187.56	-1.71263	20.6136	1237	1237	MS2	18/100	SP_RL_Rat1_03222013.raw
		High	QEYDEAGPSIVHr	P68035	3	1	CID	R13(Label:13C(6)15N(4))	56.42	0.000415934	1	1	36		358	258786264	Heavy	Redundant	Not Used	0.622317	5.39075	0.115442	402117732	46421111	250244674	2	755.862	1510.72	-0.214772	29.1791	3166	3166	MS2	9/134	SP_RL_Rat1_03222013.raw
		High	HQGVmVGMGQk	P68035	9	1	CID	M5(Oxidation), K11(Label:13C(6)15N(2))	52.83	0.000755732	1	1	35	20	24	110311908	Heavy	Redundant	Not Used	0.459578	2.19523	0.209353	240028838	5.02508e+07	110311908	2	598.293	1195.58	-2.03994	20.6215	1240	1240	MS2	9/100	SP_RL_Rat1_03222013.raw
		High	HQGVMVGMGQK	P68035	9	1	CID		52.16	0.000847436	1	1	35	30	93	1547597954	Light	Redundant	Not Used	0.527975	2.64437	0.19966	1518622768	303208490	801795388	2	586.288	1171.57	-1.28343	22.641	1686	1686	MS2	7/100	SP_RL_Rat1_03222013.raw
		High	GYSFVTTAEr	P68035	5	1	CID	R10(Label:13C(6)15N(4))	50.51	0.00124355	1	1	35		670	1316361712	Heavy	Unique	Used	0.669307	4.96708	0.134748	1966754320	265017042	1316361712	2	570.781	1140.55	-1.72515	36.3992	4772	4772	MS2	8/84	SP_RL_Rat1_03222013.raw
		High	SYELPDGQVITIGNER	P68035	9	1	CID		49.91	0.00466059	1	1	40	27	1688	5188035224	Light	Redundant	Not Used	0.806931	2.21923	0.363609	5133724752	1.86667e+09	4142563692	2	895.949	1790.89	-1.21347	59.9034	9860	9860	MS2	10/164	SP_RL_Rat1_03222013.raw
		High	TTGIVLDSGDGVTHNVPIYEGYALPHAIMR	P68035	5	1	CID		46.16	0.0215593	1	1	43	22	2084	404496832	Light	Unique	Used	0.680402	4.06768	0.16727	182167784	30471251	123947324	3	1066.21	3196.61	-0.298296	73.8662	12323	12323	MS2	33/300	SP_RL_Rat1_03222013.raw
		High	QEYDEAGPSIVHr	P68035	3	1	CID	R13(Label:13C(6)15N(4))	45.47	0.00487838	1	1	36	22	360	400067077	Heavy	Unique	Used	0.602461	4.17883	0.14417	644872016	92971132	388510560	3	504.243	1510.71	-2.02154	29.2275	3174	3174	MS2	9/134	SP_RL_Rat1_03222013.raw
		High	SYELPDGQVITIGNEr	P68035	9	1	CID	R16(Label:13C(6)15N(4))	44.98	0.0145612	1	1	40	25	1688	4171161784	Heavy	Redundant	Not Used	0.806931	2.21923	0.363609	5133724752	1.86667e+09	4142563692	2	900.953	1800.9	-1.18908	59.7032	9820	9820	MS2	7/164	SP_RL_Rat1_03222013.raw
	Medium		AVFPSIVGRPR	IPI:CON_00698900.1;P68035	8	2	HCD		43.98	0.00947269	1	1	37	31	701	3765677777	Light	Not Unique	Used	0.774393	1.98084	0.390942	3754079672	1467627452	2907134816	2	599.856	1198.7	-0.779056	36.7968	4865	4865	MS2	5/84	SP_RL_Rat1_03222013.raw
	Medium		EITALAPSTmK	IPI:CON_00698900.1;P68035	8	2	HCD	M10(Oxidation)	42.17	0.0147012	1	1	37	22	419	622950154	Light	Not Unique	Used	0.511253	2.58259	0.197961	610341384	120823899	312039138	2	589.309	1177.61	-1.58669	30.5946	3472	3472	MS2	9/96	SP_RL_Rat1_03222013.raw
	Medium		QEYDEAGPSIVHR	P68035	3	1	HCD		42.13	0.0104008	1	1	36	21	360	6.77862e+08	Light	Redundant	Not Used	0.602461	4.17883	0.14417	644872016	92971132	388510560	3	500.907	1500.71	-1.18177	29.2005	3170	3170	MS2	16/134	SP_RL_Rat1_03222013.raw
		High	HQGVmVGMGQK	P68035	9	1	CID	M5(Oxidation)	41.96	0.00717987	1	1	34	23	23	429464157	Light	Not Unique	Used	0.495203	2.1069	0.235038	415361600	97625939	205688431	3	396.526	1187.56	-1.64686	20.6052	1234	1234	MS2	13/100	SP_RL_Rat1_03222013.raw
	Medium		YPIEHGIITNWDDMEk	P68035	5	1	HCD	K16(Label:2H(4))	40.84	0.0295495	1	1	39	17	1386	190959086	Medium	Unique	Used	1.48405	0.920549	1.61214	118450876	190959086	175787268	2	982.972	1964.94	0.10107	52.0453	8226	8226	MS2	9/154	SP_RL_Rat1_03222013.raw
	Medium		IIAPPEr	IPI:CON_00698900.1;P68035	8	2	HCD	R7(Label:13C(6)15N(4))	40.55	0.012458	1	1	35	28	157	563482940	Heavy	Not Unique	Used	0.69437	2.09132	0.332025	797751144	264872969	553934148	2	403.243	805.48	-1.35387	24.2913	2061	2061	MS2	5/48	SP_RL_Rat1_03222013.raw
	Medium		HQGVmVGMGQK	IPI:CON_00698900.1;P68035	9	2	HCD	M5(Oxidation)	39.99	0.011321	1	1	34	19	24	240028838	Light	Redundant	Not Used	0.459578	2.19523	0.209353	240028838	5.02508e+07	110311908	2	594.286	1187.56	-1.71263	20.6557	1247	1247	MS2	9/100	SP_RL_Rat1_03222013.raw
	Medium		HQGVMVGMGQk	IPI:CON_00698900.1;P68035	9	2	HCD	K11(Label:13C(6)15N(2))	39.31	0.020783	1	1	36	18	96	918030489	Heavy	Not Unique	Used	0.541268	2.52182	0.214634	1696072502	3.64035e+08	918030489	3	393.866	1179.58	-1.68124	22.6812	1697	1697	MS2	13/100	SP_RL_Rat1_03222013.raw
	Medium		EITALAPSTMk	IPI:CON_00698900.1;P68035	8	2	HCD	K11(Label:13C(6)15N(2))	39.02	0.0358148	1	1	38	25	732	3012896323	Heavy	Not Unique	Used	0.588948	1.89541	0.310724	5105761940	1586481928	3007027292	2	585.319	1169.63	-1.07303	37.4169	5005	5005	MS2	9/96	SP_RL_Rat1_03222013.raw
	Medium		LDLAGr	IPI:CON_00698900.1;P68035	9	2	HCD	R6(Label:13C(6)15N(4))	37.92	0.0188153	1	3	34		247	471293608	Heavy	Not Unique	Used	0.787294	1.83899	0.428112	598624624	256278444	471293608	2	327.694	654.38	-0.9378	26.5654	2572	2572	MS2	5/40	SP_RL_Rat1_03222013.raw
	Medium		GYSFVTTAEr	P68035	5	1	HCD	R10(Label:13C(6)15N(4))	37.26	0.0262822	1	1	35		670	1316361712	Heavy	Redundant	Not Used	0.669307	4.96708	0.134748	1966754320	265017042	1316361712	2	570.781	1140.55	-1.72515	36.4314	4782	4782	MS2	5/84	SP_RL_Rat1_03222013.raw
		High	GYSFVTTAER	P68035	5	1	CID		36.9	0.0261649	1	1	35		670	2.00657e+09	Light	Redundant	Not Used	0.669307	4.96708	0.134748	1966754320	265017042	1316361712	2	565.777	1130.55	-1.66056	36.1183	4708	4708	MS2	6/84	SP_RL_Rat1_03222013.raw
	Medium		GYSFVTTAER	P68035	5	1	HCD		36.57	0.0282305	1	1	35		670	2.00657e+09	Light	Redundant	Not Used	0.669307	4.96708	0.134748	1966754320	265017042	1316361712	2	565.777	1130.55	-1.66056	36.1496	4718	4718	MS2	5/84	SP_RL_Rat1_03222013.raw
	Medium		cDIDIRK	P68035	5	1	HCD	C1(Carbamidomethyl)	35.72	0.0300871	1	1	34			208365705		No Quan Values	Not Used							2	460.236	919.465	-1.75306	22.1918	1586	1586	MS2	6/54	SP_RL_Rat1_03222013.raw
	Medium		GILTLK	IPI:CON_00698900.1;P68035	9	2	HCD		34.02	0.0149001	1	1	29		649	2797208840	Light	Not Unique	Used	0.671802	2.64522	0.253968	2797208840	710401426	1879170392	2	322.72	644.433	-1.29591	35.6767	4614	4614	MS2	5/40	SP_RL_Rat1_03222013.raw
P10111	164	17.8628	8.1626	Peptidyl-prolyl cis-trans isomerase A OS=Rattus norvegicus GN=Ppia PE=1 SV=2 - [PPIA_RAT]	48.17	12	7	7.27406e+08	1.49786	6	40.1232	1.9149	6	30.8421	0.77509	6	61.6962	229.73	31.71	8	6	141.906	32.32	4	3
	A3	A5	Sequence	Protein Accessions	# Proteins	# Protein Groups	Activation Type	Modifications	IonScore	Exp Value	Δ Score	Rank	Identity High	Homology Threshold	QuanResultID	Area	Quan Channel	Quan Info	Quan Usage	Heavy/Light	Heavy/Medium	Medium/Light	Light	Medium	Heavy	Charge	m/z [Da]	MH+ [Da]	ΔM [ppm]	RT [min]	First Scan	Last Scan	MS Order	Ions Matched	Spectrum File	Annotation
	High		SIYGEKFEDENFILK	P10111	2	1	HCD		64.22	0.000179268	1	1	40					No Quan Values	Not Used							2	916.459	1831.91	-0.0157313	54.6674	8776	8776	MS2	13/148	SP_RL_Rat1_03222013.raw
		High	SIYGEkFEDENFILk	F1LU07	2	1	CID	K6(Label:13C(6)15N(2)), K15(Label:13C(6)15N(2))	53.31	0.00256896	1	1	41	19		3.27893e+08		No Quan Values	Not Used							2	924.473	1847.94	-0.850326	54.4185	8721	8721	MS2	11/148	SP_RL_Rat1_03222013.raw
		High	EGMSIVEAMEr	F1LU07	2	1	CID	R11(Label:13C(6)15N(4))	49.77	0.000840874	1	1	32	25	1481	196632358	Heavy	Unique	Used	2.0011	1.54943	1.29151	89417004	115482684	178932720	2	631.294	1261.58	0.587583	54.2154	8680	8680	MS2	9/98	SP_RL_Rat1_03222013.raw
		High	HTGPGILSMANAGPNTnGSQFFIcTAk	F1LU07	2	1	CID	N17(Deamidated), C24(Carbamidomethyl), K27(Label:13C(6)15N(2))	47.27	0.0100847	0.0638298	1	41	22	1696	118970196	Heavy	Unique	Used	1.22593	2.29881	0.533288	97045169	51753052	118970196	3	934.112	2800.32	-1.92681	59.915	9864	9864	MS2	12/286	SP_RL_Rat1_03222013.raw
	Medium		IIPGFMcQGGDFTr	P10111	1	1	HCD	C7(Carbamidomethyl), R14(Label:13C(6)15N(4))	44.68	0.00639287	1	1	36	17	1571	1071689042	Heavy	Unique	Used	1.83011	1.5951	1.14733	577120564	662148992	1056195684	2	804.88	1608.75	-1.09002	56.8329	9227	9227	MS2	10/120	SP_RL_Rat1_03222013.raw
		High	HTGPGILSMANAGPNTNGSqFFIcTAk	F1LU07	2	1	CID	Q20(Deamidated), C24(Carbamidomethyl), K27(Label:13C(6)15N(2))	43.64	0.0232628		2	41	22	1696	118970196	Heavy	Redundant	Not Used	1.22593	2.29881	0.533288	97045169	51753052	118970196	3	934.112	2800.32	-1.92681	59.915	9864	9864	MS2	12/286	SP_RL_Rat1_03222013.raw
	Medium		EGMSIVEAMEr	P10111	2	1	HCD	R11(Label:13C(6)15N(4))	42.76	0.00422407	1	1	32	25	1481	196632358	Heavy	Redundant	Not Used	2.0011	1.54943	1.29151	89417004	115482684	178932720	2	631.294	1261.58	0.587583	54.2447	8687	8687	MS2	7/98	SP_RL_Rat1_03222013.raw
	Medium		VcFELFADKVPK	P10111	1	1	HCD	C2(Carbamidomethyl)	41.61	0.0260669	1	1	39	21	1472	194361950	Light	Unique	Used	2.26767	2.57386	0.881037	194361950	171240132	440748278	3	484.923	1452.75	-1.05476	54.1916	8676	8676	MS2	14/102	SP_RL_Rat1_03222013.raw
	Medium		FEDENFILk	P10111	2	1	HCD	K9(Label:13C(6)15N(2))	39.72	0.0217586	1	1	37	23	1377	92605152	Heavy	Unique	Used	1.07455	1.57586	0.681883	86180338	5.87649e+07	92605152	2	581.796	1162.59	-1.35343	51.7973	8176	8176	MS2	8/76	SP_RL_Rat1_03222013.raw
	Medium		IIPGFMcQGGDFTR	P10111	1	1	HCD	C7(Carbamidomethyl)	37.48	0.0299326	1	1	36	16	1571	5.84524e+08	Light	Redundant	Not Used	1.83011	1.5951	1.14733	577120564	662148992	1056195684	2	799.876	1598.74	-0.582248	56.9726	9255	9255	MS2	8/120	SP_RL_Rat1_03222013.raw
	Medium		VcFELFADk	P10111	1	1	HCD	C2(Carbamidomethyl), K9(Label:13C(6)15N(2))	36.93	0.027029	1	1	35	25	1669	7.82637e+08	Heavy	Unique	Used	1.18829	2.37074	0.501231	652992640	327300310	775942612	2	568.78	1136.55	-1.31334	59.271	9735	9735	MS2	5/72	SP_RL_Rat1_03222013.raw
	Medium		VcFELFADK	P10111	1	1	HCD	C2(Carbamidomethyl)	35.99	0.027921	1	1	34	18	1669	665141620	Light	Redundant	Not Used	1.18829	2.37074	0.501231	652992640	327300310	775942612	2	564.773	1128.54	-0.206578	59.2097	9721	9721	MS2	5/72	SP_RL_Rat1_03222013.raw
G3V6D3	529	56.3095	5.2749	ATP synthase subunit beta OS=Rattus norvegicus GN=Atp5b PE=3 SV=1 - [G3V6D3_RAT]	47.83	65	19	3.78968e+09	1.27545	17	12.3103	2.27387	17	7.21825	0.56488	17	11.746	1412.89	47.83	37	19	987.658	36.86	28	14
	A3	A5	Sequence	Protein Accessions	# Proteins	# Protein Groups	Activation Type	Modifications	IonScore	Exp Value	Δ Score	Rank	Identity High	Homology Threshold	QuanResultID	Area	Quan Channel	Quan Info	Quan Usage	Heavy/Light	Heavy/Medium	Medium/Light	Light	Medium	Heavy	Charge	m/z [Da]	MH+ [Da]	ΔM [ppm]	RT [min]	First Scan	Last Scan	MS Order	Ions Matched	Spectrum File	Annotation
		High	IPSAVGYQPTLATDMGTMQER		2	0	CID		93.81	1.98743e-07	1	1	40	24	1471	783918979	Light	Unique	Used	1.30234	2.2605	0.576129	733042704	422327376	954670496	2	1133.54	2266.08	-0.998398	54.0109	8637	8637	MS2	14/220	SP_RL_Rat1_03222013.raw
	High		AIAELGIYPAVDPLDSTSr	G3V6D3	2	1	HCD	R19(Label:13C(6)15N(4))	91.3	4.62615e-07	1	1	41	38	1964	3584316321	Heavy	Unique	Used	1.31955	2.23845	0.589496	2646926800	1560352640	3492765040	2	999.523	1998.04	-1.19316	68.7166	11514	11514	MS2	10/172	SP_RL_Rat1_03222013.raw
		High	LVLEVAQHLGESTVR		2	0	CID		87.58	7.57163e-07	1	1	40	37	1297	7.31573e+08	Light	Unique	Used	1.33784	2.43472	0.549485	694204896	381455236	928735264	2	825.962	1650.92	-0.748679	49.8462	7756	7756	MS2	11/146	SP_RL_Rat1_03222013.raw
	High		VALTGLTVAEYFR	G3V6D3	2	1	HCD		86.14	8.97605e-07	1	1	39	30	1976	676441940	Light	Unique	Used	1.38544	2.30312	0.60155	650870864	391531176	901744976	2	720.398	1439.79	-0.676227	69.6598	11660	11660	MS2	8/108	SP_RL_Rat1_03222013.raw
	High		LVLEVAQHLGESTVR	G3V6D3	2	1	HCD		84.97	1.38099e-06	1	1	40	28	1297	7.31573e+08	Light	Redundant	Not Used	1.33784	2.43472	0.549485	694204896	381455236	928735264	2	825.962	1650.92	-0.748679	49.8868	7766	7766	MS2	11/146	SP_RL_Rat1_03222013.raw
	High		TVLImELINNVAK	G3V6D3	2	1	HCD	M5(Oxidation)	84.68	1.08318e-06	1	1	39					No Quan Values	Not Used							2	737.42	1473.83	-0.720982	74.5383	12436	12436	MS2	8/114	SP_RL_Rat1_03222013.raw
	High		AIAELGIYPAVDPLDSTSR	G3V6D3	2	1	HCD		77.69	1.05713e-05	1	1	41	28	1964	2762108264	Light	Redundant	Not Used	1.31955	2.23845	0.589496	2646926800	1560352640	3492765040	2	994.52	1988.03	-0.109911	67.7184	11357	11357	MS2	13/172	SP_RL_Rat1_03222013.raw
	High		VALVYGQMNEPPGAr	G3V6D3	2	1	HCD	R15(Label:13C(6)15N(4))	77.17	7.61807e-06	1	1	39	38	943	1456040558	Heavy	Unique	Used	1.38806	2.27072	0.611288	1042772072	637433560	1447431744	2	806.412	1611.82	-1.60105	41.7745	5983	5983	MS2	11/128	SP_RL_Rat1_03222013.raw
	High		AIAELGIYPAVDPLDSTSR	G3V6D3	2	1	HCD		75.81	1.6282e-05	1	1	41	29	1964	2762108264	Light	Redundant	Not Used	1.31955	2.23845	0.589496	2646926800	1560352640	3492765040	2	994.521	1988.03	0.1357	68.7224	11515	11515	MS2	9/172	SP_RL_Rat1_03222013.raw
	High		IPSAVGYQPTLATDMGTMQEr	G3V6D3	2	1	HCD	R21(Label:13C(6)15N(4))	74.62	1.69586e-05	1	1	40	23	1471	1004087180	Heavy	Redundant	Not Used	1.30234	2.2605	0.576129	733042704	422327376	954670496	2	1138.55	2276.09	-1.4091	54.0465	8644	8644	MS2	13/220	SP_RL_Rat1_03222013.raw
		High	AIAELGIYPAVDPLDSTSR		2	0	CID		73.89	2.53342e-05	1	1	41	30	1964	2762108264	Light	Redundant	Not Used	1.31955	2.23845	0.589496	2646926800	1560352640	3492765040	2	994.521	1988.03	0.1357	68.7055	11512	11512	MS2	9/172	SP_RL_Rat1_03222013.raw
		High	AHGGYSVFAGVGEr		2	0	CID	R14(Label:13C(6)15N(4))	73.8	9.18363e-06	1	1	37	24		491482290		No Quan Values	Not Used							2	708.848	1416.69	-0.840184	35.5063	4573	4573	MS2	9/118	SP_RL_Rat1_03222013.raw
	High		VLDSGAPIKIPVGPETLGR	G3V6D3	2	1	HCD		73.78	1.08886e-05	1	1	38	20		1685877720		No Quan Values	Not Used							3	640.37	1919.1	-0.470172	53.8866	8609	8609	MS2	12/190	SP_RL_Rat1_03222013.raw
	High		VLDSGAPIKIPVGPETLGR	G3V6D3	2	1	HCD		73.78	1.0673e-05	1	1	38	32		420396388		No Quan Values	Not Used							2	960.052	1919.1	-0.017907	53.9748	8628	8628	MS2	12/190	SP_RL_Rat1_03222013.raw
	High		VALTGLTVAEYFr	G3V6D3	2	1	HCD	R13(Label:13C(6)15N(4))	73.63	1.66685e-05	1	1	39	29	1976	9.28589e+08	Heavy	Redundant	Not Used	1.38544	2.30312	0.60155	650870864	391531176	901744976	2	725.402	1449.8	-0.481241	69.6128	11654	11654	MS2	10/108	SP_RL_Rat1_03222013.raw
	High		AIAELGIYPAVDPLDSTSr	G3V6D3	2	1	HCD	R19(Label:13C(6)15N(4))	73.05	3.09235e-05	1	1	41	27	1964	3584316321	Heavy	Redundant	Not Used	1.31955	2.23845	0.589496	2646926800	1560352640	3492765040	2	999.524	1998.04	-0.582214	67.7068	11355	11355	MS2	15/172	SP_RL_Rat1_03222013.raw
	High		FTQAGSEVSALLGr	G3V6D3	2	1	HCD	R14(Label:13C(6)15N(4))	72.4	2.24105e-05	1	1	39	27	1480	2.85416e+09	Heavy	Unique	Used	1.35314	2.17065	0.62338	2025333920	1262552928	2740558784	2	723.385	1445.76	-0.291805	54.2393	8686	8686	MS2	13/140	SP_RL_Rat1_03222013.raw
		High	VALVYGQMNEPPGAR		2	0	CID		72.05	2.49868e-05	1	1	40	30	943	1042772072	Light	Redundant	Not Used	1.38806	2.27072	0.611288	1042772072	637433560	1447431744	2	801.407	1601.81	-1.85951	41.7476	5976	5976	MS2	17/128	SP_RL_Rat1_03222013.raw
		High	VLDSGAPIKIPVGPETLGR		2	0	CID		70.42	2.31358e-05	1	1	38	26		420396388		No Quan Values	Not Used							2	960.052	1919.1	-0.017907	53.9303	8618	8618	MS2	25/190	SP_RL_Rat1_03222013.raw
	High		VALTGLTVAEYFr	G3V6D3	2	1	HCD	R13(Label:13C(6)15N(4))	69.76	4.12476e-05	1	1	39	27	1976	9.28589e+08	Heavy	Redundant	Not Used	1.38544	2.30312	0.60155	650870864	391531176	901744976	2	725.401	1449.8	-1.66002	68.5943	11497	11497	MS2	9/108	SP_RL_Rat1_03222013.raw
	High		FLSQPFQVAEVFTGHMGK	G3V6D3	2	1	HCD		69.61	6.17484e-05	1	1	41	21		1269474064		No Quan Values	Not Used							3	675.008	2023.01	-0.98376	72.0049	12033	12033	MS2	22/184	SP_RL_Rat1_03222013.raw
	High		LVLEVAQHLGESTVr	G3V6D3	2	1	HCD	R15(Label:13C(6)15N(4))	69.32	5.02768e-05	1	1	40	25	1297	964177732	Heavy	Redundant	Not Used	1.33784	2.43472	0.549485	694204896	381455236	928735264	2	830.966	1660.92	-0.651537	49.8158	7750	7750	MS2	13/146	SP_RL_Rat1_03222013.raw
		High	AIAELGIYPAVDPLDSTSR		2	0	CID		67.42	0.000112493	1	1	41	23	1964	2762108264	Light	Redundant	Not Used	1.31955	2.23845	0.589496	2646926800	1560352640	3492765040	2	994.52	1988.03	-0.109911	67.6898	11351	11351	MS2	14/172	SP_RL_Rat1_03222013.raw
	High		TVLImELINNVAK	G3V6D3	2	1	HCD	M5(Oxidation)	64.77	0.000105513	1	1	38	32	2070	9.46445e+07	Light	Unique	Used	0.81434	4.69753	0.173355	77295492	13399556	62944790	2	737.421	1473.83	-0.555332	73.3923	12256	12256	MS2	9/114	SP_RL_Rat1_03222013.raw
		High	LVLEVAQHLGESTVr		2	0	CID	R15(Label:13C(6)15N(4))	64.71	0.000145334	1	1	40	23	1297	964177732	Heavy	Redundant	Not Used	1.33784	2.43472	0.549485	694204896	381455236	928735264	2	830.966	1660.92	-0.651537	49.7752	7740	7740	MS2	8/146	SP_RL_Rat1_03222013.raw
	High		LVLEVAQHLGESTVr	G3V6D3	2	1	HCD	R15(Label:13C(6)15N(4))	64.53	0.000153246	1	1	40	31	1297	964177732	Heavy	Redundant	Not Used	1.33784	2.43472	0.549485	694204896	381455236	928735264	2	830.965	1660.92	-1.60698	50.8134	7959	7959	MS2	10/146	SP_RL_Rat1_03222013.raw
	High		IMDPNIVGSEHYDVAr	G3V6D3	2	1	HCD	R16(Label:13C(6)15N(4))	64.16	0.000125779	1	1	39	24	967	747360466	Heavy	Unique	Used	1.33838	2.27387	0.588591	552023320	324916070	738817980	2	913.442	1825.88	-0.683429	42.4053	6126	6126	MS2	13/162	SP_RL_Rat1_03222013.raw
		High	IMDPNIVGSEHYDVAR		2	0	CID		63.21	0.00015195	1	1	39	25	967	552023320	Light	Redundant	Not Used	1.33838	2.27387	0.588591	552023320	324916070	738817980	2	908.438	1815.87	-0.0324559	42.318	6107	6107	MS2	10/162	SP_RL_Rat1_03222013.raw
		High	VLDSGAPIkIPVGPETLGr		2	0	CID	K9(Label:13C(6)15N(2)), R19(Label:13C(6)15N(4))	63.03	0.000116122	1	1	37	26		2369160380		No Quan Values	Not Used							3	646.378	1937.12	-0.34341	54.2097	8678	8678	MS2	23/190	SP_RL_Rat1_03222013.raw
		High	IPSAVGYQPTLATDMGTMQEr		2	0	CID	R21(Label:13C(6)15N(4))	62.97	0.000247965	1	1	40	23	1471	1004087180	Heavy	Redundant	Not Used	1.30234	2.2605	0.576129	733042704	422327376	954670496	2	1138.55	2276.09	-1.4091	54.0025	8634	8634	MS2	9/220	SP_RL_Rat1_03222013.raw
	High		VALTGLTVAEYFR	G3V6D3	2	1	HCD		62.85	0.00019027	1	1	39	25	1976	676441940	Light	Redundant	Not Used	1.38544	2.30312	0.60155	650870864	391531176	901744976	2	720.398	1439.79	-0.167525	68.6503	11505	11505	MS2	10/108	SP_RL_Rat1_03222013.raw
	High		TVLIMELINNVAK	G3V6D3	2	1	HCD		60.69	0.000247442	1	1	38	35	2119	2.31025e+07	Light	Unique	Used	0.867736	3.51032	0.247195	2.31025e+07	5.71084e+06	2.00469e+07	2	729.423	1457.84	-0.867582	75.8513	12613	12613	MS2	7/114	SP_RL_Rat1_03222013.raw
		High	AHGGYSVFAGVGER		2	0	CID		60.38	0.000190482	1	1	37	17				No Quan Values	Not Used							2	703.843	1406.68	-1.21587	35.4559	4564	4564	MS2	9/118	SP_RL_Rat1_03222013.raw
	High		TVLIMELINNVAk	G3V6D3	2	1	HCD	K13(Label:13C(6)15N(2))	60.18	0.000234621	1	1	37	36	2119	2.00469e+07	Heavy	Redundant	Not Used	0.867736	3.51032	0.247195	2.31025e+07	5.71084e+06	2.00469e+07	2	733.431	1465.85	0.109973	75.8114	12608	12608	MS2	9/114	SP_RL_Rat1_03222013.raw
	High		AHGGYSVFAGVGEr	G3V6D3	2	1	HCD	R14(Label:13C(6)15N(4))	59.18	0.000266081	1	1	37	17		491482290		No Quan Values	Not Used							2	708.848	1416.69	-0.840184	35.5411	4583	4583	MS2	9/118	SP_RL_Rat1_03222013.raw
	High		IMNVIGEPIDER	G3V6D3	2	1	HCD		58.95	0.000421084	1	1	39	34	1241	1038055949	Light	Unique	Used	1.21137	2.20772	0.548697	994514288	545686800	1204723536	2	693.357	1385.71	-1.24276	48.3025	7426	7426	MS2	7/114	SP_RL_Rat1_03222013.raw
	High		IMNVIGEPIDERGPIK	G3V6D3	2	1	HCD		58.85	0.00067693	1	1	41	29		330300742		No Quan Values	Not Used							2	890.984	1780.96	-0.820939	46.469	7031	7031	MS2	12/154	SP_RL_Rat1_03222013.raw
		High	AIAELGIYPAVDPLDSTSr		2	0	CID	R19(Label:13C(6)15N(4))	58.69	0.000843761	1	1	41	26	1964	3584316321	Heavy	Redundant	Not Used	1.31955	2.23845	0.589496	2646926800	1560352640	3492765040	2	999.523	1998.04	-1.19316	68.7026	11511	11511	MS2	8/172	SP_RL_Rat1_03222013.raw
		High	VALVYGQMNEPPGAr		2	0	CID	R15(Label:13C(6)15N(4))	58.13	0.000610724	1	1	39	23	943	1456040558	Heavy	Redundant	Not Used	1.38806	2.27072	0.611288	1042772072	637433560	1447431744	2	806.412	1611.82	-1.60105	41.7393	5973	5973	MS2	20/128	SP_RL_Rat1_03222013.raw
		High	VVDLLAPYAk		2	0	CID	K10(Label:13C(6)15N(2))	57.82	0.000347242	1	1	37	32	1428	3.4831e+09	Heavy	Unique	Used	0.845815	3.13407	0.269878	4044458112	1091510264	3420865344	2	548.828	1096.65	-1.27256	53.0367	8427	8427	MS2	6/72	SP_RL_Rat1_03222013.raw
	High		IGLFGGAGVGk	G3V6D3	2	1	HCD	K11(Label:13C(6)15N(2))	57.33	0.000365046	1	1	36	30	1147	3572896904	Heavy	Unique	Used	0.828622	3.12838	0.264872	4266987008	1130206216	3535719456	2	492.292	983.576	-0.617174	46.4167	7020	7020	MS2	10/82	SP_RL_Rat1_03222013.raw
		High	IMNVIGEPIDERGPIK		2	0	CID		57.11	0.00101052	1	1	41	37		330300742		No Quan Values	Not Used							2	890.984	1780.96	-0.820939	46.4419	7024	7024	MS2	21/154	SP_RL_Rat1_03222013.raw
	High		FTQAGSEVSALLGR	G3V6D3	2	1	HCD		56.86	0.000792003	1	1	39	26	1480	2.10687e+09	Light	Redundant	Not Used	1.35314	2.17065	0.62338	2025333920	1262552928	2740558784	2	718.38	1435.75	-0.656062	54.2993	8698	8698	MS2	11/140	SP_RL_Rat1_03222013.raw
	High		EGNDLYHEMIESGVINLK	G3V6D3	2	1	HCD		56.73	0.000884756	1	1	40		1995	502252596	Light	Unique	Used	0.751899	2.94329	0.255462	502252596	128306234	377643022	3	687.67	2061	-0.384295	69.8967	11700	11700	MS2	17/188	SP_RL_Rat1_03222013.raw
	High		IMNVIGEPIDEr	G3V6D3	2	1	HCD	R12(Label:13C(6)15N(4))	55.15	0.00102905	1	1	39	25	1241	1.24888e+09	Heavy	Redundant	Not Used	1.21137	2.20772	0.548697	994514288	545686800	1204723536	2	698.362	1395.72	-1.386	48.2971	7425	7425	MS2	7/114	SP_RL_Rat1_03222013.raw
	High		VVDLLAPYAk	G3V6D3	2	1	HCD	K10(Label:13C(6)15N(2))	53.57	0.000923916	1	1	37	31	1428	3.4831e+09	Heavy	Redundant	Not Used	0.845815	3.13407	0.269878	4044458112	1091510264	3420865344	2	548.828	1096.65	-1.27256	53.0663	8436	8436	MS2	6/72	SP_RL_Rat1_03222013.raw
	High		FLSQPFQVAEVFTGHMGk	G3V6D3	2	1	HCD	K18(Label:13C(6)15N(2))	52.84	0.00307838	1	1	41	23		1044604718		No Quan Values	Not Used							3	677.679	2031.02	-0.728541	72.0106	12034	12034	MS2	22/184	SP_RL_Rat1_03222013.raw
		High	FTQAGSEVSALLGR		2	0	CID		51.48	0.00273355	1	1	39	23	1480	2.10687e+09	Light	Redundant	Not Used	1.35314	2.17065	0.62338	2025333920	1262552928	2740558784	2	718.38	1435.75	-0.656062	54.2749	8691	8691	MS2	10/140	SP_RL_Rat1_03222013.raw
	High		VLDSGAPIkIPVGPETLGr	G3V6D3	2	1	HCD	K9(Label:13C(6)15N(2)), R19(Label:13C(6)15N(4))	51.36	0.00171854	1	1	37	26		551469257		No Quan Values	Not Used							2	969.062	1937.12	-0.462502	53.9028	8612	8612	MS2	12/190	SP_RL_Rat1_03222013.raw
	High		IPVGPETLGR	G3V6D3	2	1	HCD		50.59	0.00203839	1	1	37	29	684	1340638180	Light	Unique	Used	1.21883	2.15768	0.56488	1340638180	757299291	1634006912	2	519.8	1038.59	-0.935864	36.5866	4817	4817	MS2	9/74	SP_RL_Rat1_03222013.raw
	High		IPVGPETLGr	G3V6D3	2	1	HCD	R10(Label:13C(6)15N(4))	50.53	0.00193088	1	1	37	24	684	1634006912	Heavy	Redundant	Not Used	1.21883	2.15768	0.56488	1340638180	757299291	1634006912	2	524.804	1048.6	-1.71151	36.5228	4802	4802	MS2	9/74	SP_RL_Rat1_03222013.raw
		High	IMNVIGEPIDER		2	0	CID		50.5	0.00294692	1	1	39	35	1241	1038055949	Light	Redundant	Not Used	1.21137	2.20772	0.548697	994514288	545686800	1204723536	2	693.357	1385.71	-1.24276	48.2698	7417	7417	MS2	10/114	SP_RL_Rat1_03222013.raw
		High	VLDSGAPIKIPVGPETLGR		2	0	CID		49.67	0.00280526	1	1	38	28		1685877720		No Quan Values	Not Used							3	640.37	1919.1	-0.470172	53.8505	8599	8599	MS2	18/190	SP_RL_Rat1_03222013.raw
	Medium		VALVYGQMNEPPGAR	G3V6D3	2	1	HCD		49.52	0.00447415	1	1	40	25	943	1042772072	Light	Redundant	Not Used	1.38806	2.27072	0.611288	1042772072	637433560	1447431744	2	801.407	1601.81	-1.85951	41.7912	5986	5986	MS2	10/128	SP_RL_Rat1_03222013.raw
		High	FTQAGSEVSALLGr		2	0	CID	R14(Label:13C(6)15N(4))	49.5	0.0043697	1	1	39	28	1480	2.85416e+09	Heavy	Redundant	Not Used	1.35314	2.17065	0.62338	2025333920	1262552928	2740558784	2	723.385	1445.76	-0.291805	54.2127	8679	8679	MS2	10/140	SP_RL_Rat1_03222013.raw
		High	IMNVIGEPIDEr		2	0	CID	R12(Label:13C(6)15N(4))	49.37	0.00389436	1	1	39	26	1241	1.24888e+09	Heavy	Redundant	Not Used	1.21137	2.20772	0.548697	994514288	545686800	1204723536	2	698.362	1395.72	-1.386	48.2672	7416	7416	MS2	6/114	SP_RL_Rat1_03222013.raw
		High	LVLEVAQHLGESTVr		2	0	CID	R15(Label:13C(6)15N(4))	49.18	0.00525278	1	1	40	18	1297	964177732	Heavy	Redundant	Not Used	1.33784	2.43472	0.549485	694204896	381455236	928735264	2	830.965	1660.92	-1.60698	50.7776	7950	7950	MS2	8/146	SP_RL_Rat1_03222013.raw
		High	TIAMDGTEGLVr		2	0	CID	R12(Label:13C(6)15N(4))	48.07	0.00396438	1	1	38	29	978	1831905305	Heavy	Unique	Used	1.27545	2.2044	0.578594	1398131968	808950936	1783250544	2	636.827	1272.65	-1.56831	42.5965	6168	6168	MS2	11/102	SP_RL_Rat1_03222013.raw
		High	ImDPNIVGSEHYDVAr		2	0	CID	M2(Oxidation), R16(Label:13C(6)15N(4))	46.37	0.00676684	1	1	38	21	707	3.16236e+08	Heavy	Unique	Used	1.44815	2.16596	0.668594	215599181	144148363	312218904	3	614.628	1841.87	-1.56915	36.8907	4884	4884	MS2	18/162	SP_RL_Rat1_03222013.raw
		High	IMDPNIVGSEHYDVAr		2	0	CID	R16(Label:13C(6)15N(4))	45.21	0.00987663	1	1	39	23	967	747360466	Heavy	Redundant	Not Used	1.33838	2.27387	0.588591	552023320	324916070	738817980	2	913.442	1825.88	-0.683429	42.3735	6117	6117	MS2	10/162	SP_RL_Rat1_03222013.raw
	Medium		TIAMDGTEGLVR	G3V6D3	2	1	HCD		44.41	0.0084783	1	1	37	24	978	1.43493e+09	Light	Redundant	Not Used	1.27545	2.2044	0.578594	1398131968	808950936	1783250544	2	631.823	1262.64	-1.99263	42.6905	6189	6189	MS2	7/102	SP_RL_Rat1_03222013.raw
		High	VLDSGAPIkIPVGPETLGr		2	0	CID	K9(Label:13C(6)15N(2)), R19(Label:13C(6)15N(4))	42.54	0.0130967	1	1	37	26		551469257		No Quan Values	Not Used							2	969.062	1937.12	-0.462502	53.8592	8602	8602	MS2	13/190	SP_RL_Rat1_03222013.raw
	High		LVPLkETIk	G3V6D3	2	1	HCD	K5(Label:13C(6)15N(2)), K9(Label:13C(6)15N(2))	41.75	0.00245282	1	1	29	23	279	1097029801	Heavy	Unique	Used	0.987977	4.79485	0.206049	1110380415	2.28793e+08	1097029801	2	528.853	1056.7	-1.83186	27.2631	2728	2728	MS2	8/74	SP_RL_Rat1_03222013.raw
		High	IGLFGGAGVGK		2	0	CID		41.43	0.0145149	1	1	37	33	1147	4301626200	Light	Redundant	Not Used	0.828622	3.12838	0.264872	4266987008	1130206216	3535719456	2	488.285	975.562	-0.394735	46.3877	7014	7014	MS2	7/82	SP_RL_Rat1_03222013.raw
		High	VALTGLTVAEYFr		2	0	CID	R13(Label:13C(6)15N(4))	41.09	0.0299155	1	1	39	36	1976	9.28589e+08	Heavy	Redundant	Not Used	1.38544	2.30312	0.60155	650870864	391531176	901744976	2	725.402	1449.8	-0.481241	69.5957	11650	11650	MS2	10/108	SP_RL_Rat1_03222013.raw
P08733	166	18.8684	4.93213	Myosin regulatory light chain 2, ventricular/cardiac muscle isoform OS=Rattus norvegicus GN=Myl2 PE=1 SV=2 - [MLRV_RAT]	46.99	26	8	2.25284e+09	1.3892	8	14.2744	4.64798	8	43.9402	0.290055	8	67.8471	471.916	34.34	14	6	388.669	34.94	12	6
	A3	A5	Sequence	Protein Accessions	# Proteins	# Protein Groups	Activation Type	Modifications	IonScore	Exp Value	Δ Score	Rank	Identity High	Homology Threshold	QuanResultID	Area	Quan Channel	Quan Info	Quan Usage	Heavy/Light	Heavy/Medium	Medium/Light	Light	Medium	Heavy	Charge	m/z [Da]	MH+ [Da]	ΔM [ppm]	RT [min]	First Scan	Last Scan	MS Order	Ions Matched	Spectrum File	Annotation
	High		LkGADPEETILNAFk	P08733	1	1	HCD	K2(Label:13C(6)15N(2)), K15(Label:13C(6)15N(2))	90.2	4.55961e-07	1	1	40	27		1108868362		No Quan Values	Not Used							2	831.458	1661.91	0.341556	61.4632	10169	10169	MS2	13/146	SP_RL_Rat1_03222013.raw
		High	GADPEETILNAFk	P08733	1	1	CID	K13(Label:13C(6)15N(2))	83.85	1.31521e-06	0.654762	1	39		2034	1913752212	Heavy	Unique	Used	0.932679	4.62685	0.20158	1972393696	397594696	1839610192	2	706.86	1412.71	-1.06594	71.8869	12011	12011	MS2	10/110	SP_RL_Rat1_03222013.raw
	High		GADPEETILNAFk	P08733	1	1	HCD	K13(Label:13C(6)15N(2))	74.01	1.26764e-05	1	1	39	30	2034	1913752212	Heavy	Redundant	Not Used	0.932679	4.62685	0.20158	1972393696	397594696	1839610192	2	706.86	1412.71	-1.06594	71.8981	12013	12013	MS2	11/110	SP_RL_Rat1_03222013.raw
	High		GADPEETILNAFK	P08733	1	1	HCD		73.07	1.36289e-05	1	1	38		2034	1972393696	Light	Redundant	Not Used	0.932679	4.62685	0.20158	1972393696	397594696	1839610192	2	702.853	1404.7	-0.957466	71.9434	12022	12022	MS2	11/110	SP_RL_Rat1_03222013.raw
		High	VNVKNEEIDEMIK	P08733	1	1	CID		71.03	3.04894e-05	1	1	39	26	759	350996041	Light	Unique	Used	1.30181	17.2507	0.0754638	293841192	22174372	382524208	2	780.9	1560.79	-0.93882	38.076	5148	5148	MS2	15/126	SP_RL_Rat1_03222013.raw
		High	NLVHIITHGEEKD	P08733	1	1	CID		68.35	5.47878e-05	1	1	39	33	439	1174570880	Light	Unique	Used	1.27655	4.66921	0.273397	1174570880	321124571	1499397992	2	752.89	1504.77	-1.49547	31.0019	3565	3565	MS2	9/130	SP_RL_Rat1_03222013.raw
		High	GADPEETILNAFK	P08733	1	1	CID		66.62	6.0181e-05	1	1	38	31	2034	1972393696	Light	Redundant	Not Used	0.932679	4.62685	0.20158	1972393696	397594696	1839610192	2	702.853	1404.7	-0.957466	71.9215	12016	12016	MS2	18/110	SP_RL_Rat1_03222013.raw
		High	VNVkNEEIDEMIk	P08733	1	1	CID	K4(Label:13C(6)15N(2)), K13(Label:13C(6)15N(2))	65.24	0.000132094	1	1	40	23	759	442389732	Heavy	Redundant	Not Used	1.30181	17.2507	0.0754638	293841192	22174372	382524208	2	788.914	1576.82	-1.13338	38.0193	5137	5137	MS2	8/126	SP_RL_Rat1_03222013.raw
	High		VNVKNEEIDEMIK	P08733	1	1	HCD		64.6	0.000134447	1	1	39	28	761	570666324	Light	Unique	Used	1.24821	6.8593	0.181973	555530176	101091606	693417376	3	520.935	1560.79	-1.26028	38.1047	5156	5156	MS2	10/126	SP_RL_Rat1_03222013.raw
	High		VNVKNEEIDEMIK	P08733	1	1	HCD		63.35	0.00017871	1	1	39	24	759	350996041	Light	Redundant	Not Used	1.30181	17.2507	0.0754638	293841192	22174372	382524208	2	780.9	1560.79	-0.93882	38.1155	5158	5158	MS2	11/126	SP_RL_Rat1_03222013.raw
		High	NLVHIITHGEEkD	P08733	1	1	CID	K12(Label:13C(6)15N(2))	56.65	0.000857302	1	1	39	22	439	1514174564	Heavy	Redundant	Not Used	1.27655	4.66921	0.273397	1174570880	321124571	1499397992	2	756.897	1512.79	-1.43253	30.9941	3562	3562	MS2	9/130	SP_RL_Rat1_03222013.raw
		High	LkGADPEETILNAFk	P08733	1	1	CID	K2(Label:13C(6)15N(2)), K15(Label:13C(6)15N(2))	53.89	0.00194952	1	1	40	28		1108868362		No Quan Values	Not Used							2	831.458	1661.91	0.341556	61.4437	10165	10165	MS2	11/146	SP_RL_Rat1_03222013.raw
	High		DGFIDkNDLr	P08733	2	1	HCD	K6(Label:13C(6)15N(2)), R10(Label:13C(6)15N(4))	49.73	0.00235229	1	1	37	24	674	696018820	Heavy	Unique	Used	1.48246	4.81745	0.307728	465477904	143240614	690054636	2	605.812	1210.62	-1.51055	36.2302	4736	4736	MS2	5/94	SP_RL_Rat1_03222013.raw
	High		DGFIDKNDLR	P08733	2	1	HCD		49.64	0.00204357	1	1	36	32	674	4.71597e+08	Light	Redundant	Not Used	1.48246	4.81745	0.307728	465477904	143240614	690054636	2	596.801	1192.59	-1.22038	36.2901	4750	4750	MS2	8/94	SP_RL_Rat1_03222013.raw
	High		EMLTTQAEr	P08733	1	1	HCD	R9(Label:13C(6)15N(4))	46.09	0.00284911	1	1	34	23	175	175930141	Heavy	Unique	Used	1.64006	3.40895	0.481105	101970228	49058408	167237696	2	544.767	1088.53	-0.950975	24.8029	2176	2176	MS2	6/84	SP_RL_Rat1_03222013.raw
	Medium		VNVKNEEIDEMIk	P08733	1	1	HCD	K13(Label:13C(6)15N(2))	46.09	0.0100764	0.0434783	1	40	22		4.07678e+08		Inconsistently Labeled	Not Used							2	784.907	1568.81	-0.958784	38.0993	5155	5155	MS2	9/126	SP_RL_Rat1_03222013.raw
		High	VNVKNEEIDEMIk	P08733	1	1	CID	K13(Label:13C(6)15N(2))	45.65	0.0111508	0.0217391	1	40	32		4.07678e+08		Inconsistently Labeled	Not Used							2	784.907	1568.81	-0.958784	38.0679	5145	5145	MS2	8/126	SP_RL_Rat1_03222013.raw
		High	LKGADPEETILNAFK	P08733	1	1	CID		45.25	0.0147821	1	1	40	23		799853372		No Quan Values	Not Used							2	823.443	1645.88	-0.572091	61.4982	10175	10175	MS2	17/146	SP_RL_Rat1_03222013.raw
		High	VNVkNEEIDEMIK	P08733	1	1	CID	K4(Label:13C(6)15N(2))	44.92	0.0131919		2	40	32		4.07678e+08		Inconsistently Labeled	Not Used							2	784.907	1568.81	-0.958784	38.0679	5145	5145	MS2	10/126	SP_RL_Rat1_03222013.raw
	Medium		LKGADPEETILNAFK	P08733	1	1	HCD		44.84	0.0162456	1	1	40	24		799853372		No Quan Values	Not Used							2	823.443	1645.88	-0.572091	61.5367	10185	10185	MS2	10/146	SP_RL_Rat1_03222013.raw
	Medium		VNVkNEEIDEMIK	P08733	1	1	HCD	K4(Label:13C(6)15N(2))	43.71	0.0174304		2	40	22		4.07678e+08		Inconsistently Labeled	Not Used							2	784.907	1568.81	-0.958784	38.0993	5155	5155	MS2	8/126	SP_RL_Rat1_03222013.raw
	Medium		DGFIDKNDLr	P08733	2	1	HCD	R10(Label:13C(6)15N(4))	43.29	0.0094208	1	1	37	23		345995977		Inconsistently Labeled	Not Used							2	601.805	1202.6	-1.2853	36.3007	4752	4752	MS2	5/94	SP_RL_Rat1_03222013.raw
		High	EMLTTQAEr	P08733	1	1	CID	R9(Label:13C(6)15N(4))	43.02	0.00577708	1	1	34	24	175	175930141	Heavy	Redundant	Not Used	1.64006	3.40895	0.481105	101970228	49058408	167237696	2	544.767	1088.53	-0.950975	24.7633	2166	2166	MS2	6/84	SP_RL_Rat1_03222013.raw
		High	DTFAALGr	P08733	1	1	CID	R8(Label:13C(6)15N(4))	40.91	0.0102262	1	1	34	21	917	1.14241e+09	Heavy	Unique	Used	1.60567	3.30846	0.485321	708084534	343648009	1136946732	2	430.728	860.449	-0.709915	41.1917	5851	5851	MS2	6/58	SP_RL_Rat1_03222013.raw
	Medium		LkGADPEETILNAFk	P08733	1	1	HCD	K2(Label:13C(6)15N(2)), K15(Label:13C(6)15N(2))	40.57	0.0419469	1	1	40	22		3271952408		No Quan Values	Not Used							3	554.64	1661.91	-0.878492	61.5848	10194	10194	MS2	14/146	SP_RL_Rat1_03222013.raw
	Medium		EAFTIMDQNR	P08733	2	1	HCD		38.82	0.0107207	1	1	33	18	1052	272464832	Light	Unique	Used	1.48942	3.59547	0.414249	272464832	1.12868e+08	405815272	2	612.787	1224.57	-1.30789	44.3612	6558	6558	MS2	5/88	SP_RL_Rat1_03222013.raw
P04636	338	35.6608	8.67529	Malate dehydrogenase, mitochondrial OS=Rattus norvegicus GN=Mdh2 PE=1 SV=2 - [MDHM_RAT]	42.9	48	11	2.35712e+09	0.900064	10	24.6813	3.37301	10	26.0327	0.258069	10	28.0532	952.974	39.94	29	10	535.19	36.09	19	9
	A3	A5	Sequence	Protein Accessions	# Proteins	# Protein Groups	Activation Type	Modifications	IonScore	Exp Value	Δ Score	Rank	Identity High	Homology Threshold	QuanResultID	Area	Quan Channel	Quan Info	Quan Usage	Heavy/Light	Heavy/Medium	Medium/Light	Light	Medium	Heavy	Charge	m/z [Da]	MH+ [Da]	ΔM [ppm]	RT [min]	First Scan	Last Scan	MS Order	Ions Matched	Spectrum File	Annotation
	High		ETEcTYFSTPLLLGK	P04636	1	1	HCD	C4(Carbamidomethyl)	84.02	1.4803e-06	1	1	39	19	1915	1801092464	Light	Unique	Used	0.933003	3.33022	0.280163	1801092464	504599222	1680424912	2	879.934	1758.86	-1.0759	65.6165	10970	10970	MS2	11/128	SP_RL_Rat1_03222013.raw
	High		LTLYDIAHTPGVAADLSHIETR	P04636	1	1	HCD		83.28	3.47346e-06	1	1	42	31	1897	909478443	Light	Unique	Used	1.32538	2.28483	0.580079	853877080	495316332	1131711456	3	798.419	2393.24	-1.26447	65.1568	10882	10882	MS2	14/206	SP_RL_Rat1_03222013.raw
	High		IFGVTTLDIVR	P04636	1	1	HCD		81.81	1.60278e-06	1	1	37		1888	2047980349	Light	Unique	Used	1.31437	2.33828	0.562112	1985871792	1116282816	2610178432	2	617.363	1233.72	-0.651161	64.8829	10826	10826	MS2	9/86	SP_RL_Rat1_03222013.raw
	High		VDFPQDQLATLTGR	P04636	1	1	HCD		75.45	1.15794e-05	1	1	40	35		1614022336		No Quan Values	Not Used							2	780.904	1560.8	-0.728211	62.0089	10272	10272	MS2	12/142	SP_RL_Rat1_03222013.raw
	High		ANTFVAELK	P04636	1	1	HCD		68.35	3.20144e-05	1	1	37	29	735	1830800962	Light	Unique	Used	0.864326	3.63595	0.237717	1801629200	428278036	1557195856	2	496.774	992.54	-1.27727	37.6099	5046	5046	MS2	7/86	SP_RL_Rat1_03222013.raw
	High		VDFPQDQLATLTGr	P04636	1	1	HCD	R14(Label:13C(6)15N(4))	67.29	7.83786e-05	1	1	40	25		2535990496		No Quan Values	Not Used							2	785.908	1570.81	-0.237068	61.6404	10202	10202	MS2	11/142	SP_RL_Rat1_03222013.raw
	High		VDFPQDQLATLTGr	P04636	1	1	HCD	R14(Label:13C(6)15N(4))	67.2	8.00198e-05	1	1	40	25		2535990496		No Quan Values	Not Used							2	785.908	1570.81	-1.16961	62.6828	10406	10406	MS2	11/142	SP_RL_Rat1_03222013.raw
	High		VDFPQDQLATLTGr	P04636	1	1	HCD	R14(Label:13C(6)15N(4))	67.04	8.34874e-05	1	1	40	27		2535990496		No Quan Values	Not Used							2	785.908	1570.81	-1.24732	60.4454	9965	9965	MS2	11/142	SP_RL_Rat1_03222013.raw
	High		IFGVTTLDIVR	P04636	1	1	HCD		66.17	5.79711e-05	1	1	37	30				No Quan Values	Not Used							2	617.364	1233.72	0.734068	70.6004	11809	11809	MS2	9/86	SP_RL_Rat1_03222013.raw
		High	VDFPQDQLATLTGR	P04636	1	1	CID		65.93	0.000105886	1	1	40	26		1614022336		No Quan Values	Not Used							2	780.904	1560.8	-0.10253	60.9794	10073	10073	MS2	10/142	SP_RL_Rat1_03222013.raw
		High	VDFPQDQLATLTGr	P04636	1	1	CID	R14(Label:13C(6)15N(4))	64.95	0.000134338	1	1	40	25		2535990496		No Quan Values	Not Used							2	785.908	1570.81	-0.237068	61.6294	10200	10200	MS2	11/142	SP_RL_Rat1_03222013.raw
	High		VDFPQDQLATLTGR	P04636	1	1	HCD		64.07	0.000159086	1	1	40	32		1614022336		No Quan Values	Not Used							2	780.904	1560.8	-1.11926	63.0319	10469	10469	MS2	7/142	SP_RL_Rat1_03222013.raw
		High	LTLYDIAHTPGVAADLSHIETr	P04636	1	1	CID	R22(Label:13C(6)15N(4))	63.46	0.000324678	1	1	42	24	1897	1188564966	Heavy	Redundant	Not Used	1.32538	2.28483	0.580079	853877080	495316332	1131711456	3	801.755	2403.25	-1.83011	65.0717	10864	10864	MS2	23/206	SP_RL_Rat1_03222013.raw
		High	ETEcTYFSTPLLLGk	P04636	1	1	CID	C4(Carbamidomethyl), K15(Label:13C(6)15N(2))	61.64	0.00029404	1	1	40	20	1915	1712784463	Heavy	Redundant	Not Used	0.933003	3.33022	0.280163	1801092464	504599222	1680424912	2	883.941	1766.87	-1.093	65.5889	10963	10963	MS2	9/128	SP_RL_Rat1_03222013.raw
	High		IFGVTTLDIVr	P04636	1	1	HCD	R11(Label:13C(6)15N(4))	60.35	0.00021745	1	1	37		1888	2682842686	Heavy	Redundant	Not Used	1.31437	2.33828	0.562112	1985871792	1116282816	2610178432	2	622.368	1243.73	-0.522219	64.9563	10842	10842	MS2	9/86	SP_RL_Rat1_03222013.raw
		High	LTLYDIAHTPGVAADLSHIETR	P04636	1	1	CID		59.11	0.000907323	1	1	42	22	1897	909478443	Light	Redundant	Not Used	1.32538	2.28483	0.580079	853877080	495316332	1131711456	3	798.419	2393.24	-1.26447	65.1368	10877	10877	MS2	20/206	SP_RL_Rat1_03222013.raw
	High		ETEcTYFSTPLLLGk	P04636	1	1	HCD	C4(Carbamidomethyl), K15(Label:13C(6)15N(2))	58.83	0.000561574	1	1	40	17	1915	1712784463	Heavy	Redundant	Not Used	0.933003	3.33022	0.280163	1801092464	504599222	1680424912	2	883.941	1766.87	-1.093	65.6222	10971	10971	MS2	10/128	SP_RL_Rat1_03222013.raw
	High		AGAGSATLSMAYAGAr	P04636	1	1	HCD	R16(Label:13C(6)15N(4))	58.74	0.00030588	1	1	37	25	757	468192872	Heavy	Unique	Used	0.868289	2.19219	0.396082	520525400	206170862	451966224	2	732.859	1464.71	-1.80171	38.0461	5142	5142	MS2	12/128	SP_RL_Rat1_03222013.raw
		High	AGAGSATLSMAYAGAr	P04636	1	1	CID	R16(Label:13C(6)15N(4))	58.3	0.000338494	1	1	37	20	757	468192872	Heavy	Redundant	Not Used	0.868289	2.19219	0.396082	520525400	206170862	451966224	2	732.859	1464.71	-1.80171	38.0062	5132	5132	MS2	12/128	SP_RL_Rat1_03222013.raw
	High		AGAGSATLSMAYAGAR	P04636	1	1	HCD		58	0.000352005	1	1	37	29	757	538260180	Light	Redundant	Not Used	0.868289	2.19219	0.396082	520525400	206170862	451966224	2	727.855	1454.7	-2.25553	38.0408	5141	5141	MS2	10/128	SP_RL_Rat1_03222013.raw
	High		EGVIEcSFVQSk	P04636	1	1	HCD	C6(Carbamidomethyl), K12(Label:13C(6)15N(2))	57.15	0.0004335	1	1	37	27	960	382234522	Heavy	Unique	Used	0.730524	3.44612	0.211985	523233356	110917435	382234522	2	695.841	1390.68	-0.868552	42.2781	6097	6097	MS2	8/112	SP_RL_Rat1_03222013.raw
	High		IFGVTTLDIVR	P04636	1	1	HCD		56.73	0.000513401	1	1	37	27	1888	2047980349	Light	Redundant	Not Used	1.31437	2.33828	0.562112	1985871792	1116282816	2610178432	2	617.364	1233.72	0.140399	66.4933	11137	11137	MS2	9/86	SP_RL_Rat1_03222013.raw
	High		ANTFVAELk	P04636	1	1	HCD	K9(Label:13C(6)15N(2))	56.43	0.000501773	1	1	37	26	735	1573844972	Heavy	Redundant	Not Used	0.864326	3.63595	0.237717	1801629200	428278036	1557195856	2	500.781	1000.55	-1.42787	37.4828	5020	5020	MS2	7/86	SP_RL_Rat1_03222013.raw
		High	IFGVTTLDIVr	P04636	1	1	CID	R11(Label:13C(6)15N(4))	56.11	0.000577244	1	1	37	34	1888	2682842686	Heavy	Redundant	Not Used	1.31437	2.33828	0.562112	1985871792	1116282816	2610178432	2	622.368	1243.73	-0.522219	64.9234	10832	10832	MS2	10/86	SP_RL_Rat1_03222013.raw
		High	VDFPQDQLATLTGR	P04636	1	1	CID		52.99	0.00204001	1	1	40	23		1614022336		No Quan Values	Not Used							2	780.904	1560.8	-1.11926	62.9979	10462	10462	MS2	11/142	SP_RL_Rat1_03222013.raw
	High		GYLGPEQLPDcLk	P04636	1	1	HCD	C11(Carbamidomethyl), K13(Label:13C(6)15N(2))	52.94	0.00153235	1	1	38	24	1398	1000152782	Heavy	Unique	Used	0.825584	3.71061	0.222493	1200274404	267052642	990927588	2	749.377	1497.75	-1.79362	52.3196	8280	8280	MS2	8/116	SP_RL_Rat1_03222013.raw
		High	ANTFVAELK	P04636	1	1	CID		52.41	0.00125703	1	1	37	33	735	1830800962	Light	Redundant	Not Used	0.864326	3.63595	0.237717	1801629200	428278036	1557195856	2	496.774	992.54	-1.27727	37.5879	5040	5040	MS2	8/86	SP_RL_Rat1_03222013.raw
		High	VDFPQDQLATLTGr	P04636	1	1	CID	R14(Label:13C(6)15N(4))	51.85	0.00274282	1	1	40	24		2535990496		No Quan Values	Not Used							2	785.908	1570.81	-1.16961	62.6433	10396	10396	MS2	10/142	SP_RL_Rat1_03222013.raw
	High		IFGVTTLDIVr	P04636	1	1	HCD	R11(Label:13C(6)15N(4))	50.89	0.00186934	1	1	37	33	1888	2682842686	Heavy	Redundant	Not Used	1.31437	2.33828	0.562112	1985871792	1116282816	2610178432	2	622.367	1243.73	-1.11111	66.0156	11046	11046	MS2	6/86	SP_RL_Rat1_03222013.raw
	Medium		VDFPQDQLATLTGR	P04636	1	1	HCD		50	0.004148	1	1	40	36		1614022336		No Quan Values	Not Used							2	780.904	1560.8	-0.10253	60.9959	10077	10077	MS2	9/142	SP_RL_Rat1_03222013.raw
	High		IFGVTTLDIVR	P04636	1	1	HCD		49.99	0.00248421	1	1	37	26				No Quan Values	Not Used							2	617.362	1233.72	-2.72901	71.6729	11974	11974	MS2	9/86	SP_RL_Rat1_03222013.raw
		High	ETEcTYFSTPLLLGK	P04636	1	1	CID	C4(Carbamidomethyl)	48.1	0.0057856	1	1	39	18	1915	1801092464	Light	Redundant	Not Used	0.933003	3.33022	0.280163	1801092464	504599222	1680424912	2	879.934	1758.86	-1.0759	65.5861	10962	10962	MS2	9/128	SP_RL_Rat1_03222013.raw
	Medium		GcDVVVIPAGVPr	P04636	1	1	HCD	C2(Carbamidomethyl), R13(Label:13C(6)15N(4))	47.54	0.00641447	1	1	39	23	1193	1436897934	Heavy	Redundant	Not Used	1.25288	2.33762	0.535963	1138368412	610123297	1426239068	2	674.867	1348.73	-1.25768	47.393	7230	7230	MS2	6/96	SP_RL_Rat1_03222013.raw
	Medium		LTLYDIAHTPGVAADLSHIETr	P04636	1	1	HCD	R22(Label:13C(6)15N(4))	46.7	0.0153976	1	1	42	16	1897	1188564966	Heavy	Redundant	Not Used	1.32538	2.28483	0.580079	853877080	495316332	1131711456	3	801.755	2403.25	-1.83011	65.1077	10873	10873	MS2	13/206	SP_RL_Rat1_03222013.raw
		High	MIAEAIPELK	P04636	1	1	CID		45.94	0.00660138	1	1	38	31	1252	1852537872	Light	Unique	Used	0.740425	3.41636	0.21673	1852537872	401499696	1371666048	2	557.812	1114.62	-1.32132	48.5348	7473	7473	MS2	12/80	SP_RL_Rat1_03222013.raw
		High	IFGVTTLDIVr	P04636	1	1	CID	R11(Label:13C(6)15N(4))	45.91	0.00588421	1	1	37	35	1888	2682842686	Heavy	Redundant	Not Used	1.31437	2.33828	0.562112	1985871792	1116282816	2610178432	2	622.367	1243.73	-1.11111	65.9905	11039	11039	MS2	8/86	SP_RL_Rat1_03222013.raw
		High	AGAGSATLSMAYAGAR	P04636	1	1	CID		45.46	0.00631755	1	1	37		757	538260180	Light	Redundant	Not Used	0.868289	2.19219	0.396082	520525400	206170862	451966224	2	727.855	1454.7	-2.25553	38.0035	5131	5131	MS2	11/128	SP_RL_Rat1_03222013.raw
		High	EGVIEcSFVQSk	P04636	1	1	CID	C6(Carbamidomethyl), K12(Label:13C(6)15N(2))	44.12	0.00870942	1	1	37	24	960	382234522	Heavy	Redundant	Not Used	0.730524	3.44612	0.211985	523233356	110917435	382234522	2	695.841	1390.68	-0.868552	42.2383	6087	6087	MS2	8/112	SP_RL_Rat1_03222013.raw
	Medium		IFGVTTLDIVR	P04636	1	1	HCD		43.45	0.0108694	1	1	37	24				No Quan Values	Not Used							2	617.364	1233.72	0.635123	69.5286	11641	11641	MS2	9/86	SP_RL_Rat1_03222013.raw
	Medium		GYLGPEQLPDcLK	P04636	1	1	HCD	C11(Carbamidomethyl)	43.35	0.0125005	1	1	38	23	1398	1200274404	Light	Redundant	Not Used	0.825584	3.71061	0.222493	1200274404	267052642	990927588	2	745.37	1489.73	-1.28555	52.3252	8281	8281	MS2	8/116	SP_RL_Rat1_03222013.raw
		High	EGVIEcSFVQSK	P04636	1	1	CID	C6(Carbamidomethyl)	43.25	0.00846941	1	1	36	26	960	535911219	Light	Redundant	Not Used	0.730524	3.44612	0.211985	523233356	110917435	382234522	2	691.834	1382.66	-0.933779	42.1627	6069	6069	MS2	7/112	SP_RL_Rat1_03222013.raw
	Medium		IQEAGTEVVk	P04636	1	1	HCD	K10(Label:13C(6)15N(2))	42.97	0.0126771	1	1	37	30	101	184556099	Heavy	Unique	Used	1.02789	4.33123	0.23732	159496904	37851772	163944864	2	541.302	1081.6	-1.48782	22.8076	1725	1725	MS2	9/96	SP_RL_Rat1_03222013.raw
		High	GcDVVVIPAGVPR	P04636	1	1	CID	C2(Carbamidomethyl)	41.8	0.0235405	1	1	39	27	1193	1.14642e+09	Light	Unique	Used	1.25288	2.33762	0.535963	1138368412	610123297	1426239068	2	669.863	1338.72	-1.38201	47.361	7224	7224	MS2	9/96	SP_RL_Rat1_03222013.raw
	Medium		IQEAGTEVVK	P04636	1	1	HCD		41.58	0.0176536	1	1	38	33	101	173474126	Light	Redundant	Not Used	1.02789	4.33123	0.23732	159496904	37851772	163944864	2	537.294	1073.58	-2.03127	22.8183	1727	1727	MS2	6/96	SP_RL_Rat1_03222013.raw
		High	VDFPQDQLATLTGR	P04636	1	1	CID		41.4	0.029423	1	1	40	23		1614022336		No Quan Values	Not Used							2	780.904	1560.8	-0.728211	61.9872	10267	10267	MS2	10/142	SP_RL_Rat1_03222013.raw
	Medium		EGVIEcSFVQSK	P04636	1	1	HCD	C6(Carbamidomethyl)	40.68	0.0153057	1	1	36	30	960	535911219	Light	Redundant	Not Used	0.730524	3.44612	0.211985	523233356	110917435	382234522	2	691.834	1382.66	-0.933779	42.1979	6079	6079	MS2	8/112	SP_RL_Rat1_03222013.raw
	Medium		IFGVTTLDIVr	P04636	1	1	HCD	R11(Label:13C(6)15N(4))	40	0.02352	1	1	37	27				No Quan Values	Not Used							2	622.367	1243.73	-1.60186	68.0152	11405	11405	MS2	9/86	SP_RL_Rat1_03222013.raw
		High	ANTFVAELk	P04636	1	1	CID	K9(Label:13C(6)15N(2))	38.57	0.0306554	1	1	37	26	735	1573844972	Heavy	Redundant	Not Used	0.864326	3.63595	0.237717	1801629200	428278036	1557195856	2	500.781	1000.55	-1.42787	37.4509	5010	5010	MS2	5/86	SP_RL_Rat1_03222013.raw
P56574	452	50.9349	8.68994	Isocitrate dehydrogenase [NADP], mitochondrial OS=Rattus norvegicus GN=Idh2 PE=1 SV=2 - [IDHP_RAT]	42.04	44	18	2.96471e+09	0.595473	14	14.9721	2.43515	14	14.9128	0.245682	14	28.7981	783.976	32.08	24	14	714.652	33.41	20	12
	A3	A5	Sequence	Protein Accessions	# Proteins	# Protein Groups	Activation Type	Modifications	IonScore	Exp Value	Δ Score	Rank	Identity High	Homology Threshold	QuanResultID	Area	Quan Channel	Quan Info	Quan Usage	Heavy/Light	Heavy/Medium	Medium/Light	Light	Medium	Heavy	Charge	m/z [Da]	MH+ [Da]	ΔM [ppm]	RT [min]	First Scan	Last Scan	MS Order	Ions Matched	Spectrum File	Annotation
		High	DQTNDQVTIDSALATQK	P56574	1	1	CID		95.34	1.1622e-07	1	1	39	24	1218	91009341	Light	Unique	Used	0.640644	1.92302	0.333145	75525596	25160940	48384998	2	924.452	1847.9	-0.837307	47.8491	7329	7329	MS2	13/186	SP_RL_Rat1_03222013.raw
		High	VcVQTVESGAMTk	P56574	1	1	CID	C2(Carbamidomethyl), K13(Label:13C(6)15N(2))	86	5.93559e-07	1	1	37	32	416	337915178	Heavy	Unique	Used	0.478875	2.43581	0.196598	685802280	134827306	328413778	2	709.348	1417.69	-0.850431	30.6324	3479	3479	MS2	10/128	SP_RL_Rat1_03222013.raw
	High		NILGGTVFrEPIIck	P56574	1	1	HCD	R9(Label:13C(6)15N(4)), C14(Carbamidomethyl), K15(Label:13C(6)15N(2))	81.79	2.5588e-06	1	1	39	32		409085774		No Quan Values	Not Used							2	867.988	1734.97	-0.662948	52.1911	8255	8255	MS2	9/148	SP_RL_Rat1_03222013.raw
	High		SSGGFVWAcK	P56574	1	1	HCD	C9(Carbamidomethyl)	80.3	5.66485e-07	1	1	31	26	933	608461240	Light	Unique	Used	0.594781	2.59084	0.22957	562406832	129111904	334508680	2	549.755	1098.5	-1.47702	41.5823	5938	5938	MS2	8/74	SP_RL_Rat1_03222013.raw
	High		LNEHFLNTTDFLDTIK	P56574	1	1	HCD		79.6	6.08326e-06	1	1	41	37	1898	313105886	Light	Unique	Used	0.577703	2.10513	0.274426	290460992	79710004	167800096	2	960.988	1920.97	-0.433817	65.1194	10875	10875	MS2	22/170	SP_RL_Rat1_03222013.raw
	High		VcVQTVESGAMTK	P56574	1	1	HCD	C2(Carbamidomethyl)	74.74	6.68789e-06	1	1	36	35	416	716239624	Light	Redundant	Not Used	0.478875	2.43581	0.196598	685802280	134827306	328413778	2	705.341	1409.67	-1.43387	30.5894	3471	3471	MS2	11/128	SP_RL_Rat1_03222013.raw
		High	DLAGcIHGLSNVK	P56574	1	1	CID	C5(Carbamidomethyl)	74.26	1.17198e-05	1	1	38	33	1094	1361186032	Light	Unique	Used	0.551139	2.37913	0.231655	1361186032	315325963	750202370	2	692.355	1383.7	-1.47925	45.244	6754	6754	MS2	10/118	SP_RL_Rat1_03222013.raw
		High	VcVQTVESGAMTK	P56574	1	1	CID	C2(Carbamidomethyl)	74.22	7.53858e-06	1	1	36		416	716239624	Light	Redundant	Not Used	0.478875	2.43581	0.196598	685802280	134827306	328413778	2	705.341	1409.67	-1.43387	30.5564	3461	3461	MS2	10/128	SP_RL_Rat1_03222013.raw
	High		LIDDMVAQVLk	P56574	1	1	HCD	K11(Label:13C(6)15N(2))	73.16	1.53564e-05	1	1	39		1980	2723810944	Heavy	Unique	Used	0.526301	2.6328	0.199902	5175384000	1034568904	2723810944	2	626.856	1252.7	-1.21566	68.9613	11555	11555	MS2	10/88	SP_RL_Rat1_03222013.raw
		High	LIDDMVAQVLK	P56574	1	1	CID		72.29	1.95179e-05	1	1	39	36	1980	5260263456	Light	Redundant	Not Used	0.526301	2.6328	0.199902	5175384000	1034568904	2723810944	2	622.849	1244.69	-0.30962	69.869	11693	11693	MS2	15/88	SP_RL_Rat1_03222013.raw
	High		LIDDMVAQVLk	P56574	1	1	HCD	K11(Label:13C(6)15N(2))	71.84	2.08927e-05	1	1	39	35	1980	2723810944	Heavy	Redundant	Not Used	0.526301	2.6328	0.199902	5175384000	1034568904	2723810944	2	626.857	1252.71	-0.143756	70.0109	11720	11720	MS2	10/88	SP_RL_Rat1_03222013.raw
	High		DLAGcIHGLSNVK	P56574	1	1	HCD	C5(Carbamidomethyl)	68.88	4.04501e-05	1	1	38	29	1094	1361186032	Light	Redundant	Not Used	0.551139	2.37913	0.231655	1361186032	315325963	750202370	2	692.355	1383.7	-1.47925	45.2766	6764	6764	MS2	17/118	SP_RL_Rat1_03222013.raw
	High		NILGGTVFREPIIcK	P56574	1	1	HCD	C14(Carbamidomethyl)	65.45	0.000123078	1	1	40	26		549573446		No Quan Values	Not Used							2	858.976	1716.94	-1.16348	52.1855	8254	8254	MS2	11/148	SP_RL_Rat1_03222013.raw
		High	LNEHFLNTTDFLDTIK	P56574	1	1	CID		64.69	0.000188424	1	1	41		1898	313105886	Light	Redundant	Not Used	0.577703	2.10513	0.274426	290460992	79710004	167800096	2	960.988	1920.97	-0.433817	65.0773	10866	10866	MS2	16/170	SP_RL_Rat1_03222013.raw
	High		GKLDGNQDLIR	P56574	1	1	HCD		63.02	0.000164532	1	1	39	35	288	692274578	Light	Unique	Used	0.691896	2.80707	0.246483	684553040	168730790	473639462	2	614.835	1228.66	-1.30378	27.5259	2789	2789	MS2	9/106	SP_RL_Rat1_03222013.raw
		High	VEKPVVEMDGDEMTR	P56574	1	1	CID		61.57	0.000126229	1	1	36	23		288037874		No Quan Values	Not Used							3	578.939	1734.8	-1.37511	34.8304	4420	4420	MS2	11/160	SP_RL_Rat1_03222013.raw
		High	DLAGcIHGLSNVk	P56574	1	1	CID	C5(Carbamidomethyl), K13(Label:13C(6)15N(2))	61.52	0.000238362	1	1	39	27	1094	767119592	Heavy	Redundant	Not Used	0.551139	2.37913	0.231655	1361186032	315325963	750202370	2	696.362	1391.72	-1.23551	45.3151	6770	6770	MS2	11/118	SP_RL_Rat1_03222013.raw
	High		DLAGcIHGLSNVk	P56574	1	1	HCD	C5(Carbamidomethyl), K13(Label:13C(6)15N(2))	60.72	0.000286575	1	1	39	24	1094	767119592	Heavy	Redundant	Not Used	0.551139	2.37913	0.231655	1361186032	315325963	750202370	2	696.362	1391.72	-1.23551	45.3469	6780	6780	MS2	10/118	SP_RL_Rat1_03222013.raw
		High	NILGGTVFrEPIIck	P56574	1	1	CID	R9(Label:13C(6)15N(4)), C14(Carbamidomethyl), K15(Label:13C(6)15N(2))	60.42	0.000350782	1	1	39	34		409085774		No Quan Values	Not Used							2	867.988	1734.97	-0.662948	52.1531	8245	8245	MS2	12/148	SP_RL_Rat1_03222013.raw
		High	TIEAEAAHGTVTr	P56574	1	1	CID	R13(Label:13C(6)15N(4))	59.77	0.00032976	1	1	38	34	91	126101212	Heavy	Unique	Used	0.866088	1.73034	0.500532	145598680	72876744	126101212	2	683.352	1365.7	-2.37356	22.5158	1660	1660	MS2	7/118	SP_RL_Rat1_03222013.raw
	High		LIDDMVAQVLK	P56574	1	1	HCD		58.4	0.000478007	1	1	39	30	1980	5260263456	Light	Redundant	Not Used	0.526301	2.6328	0.199902	5175384000	1034568904	2723810944	2	622.849	1244.69	-0.30962	69.8911	11699	11699	MS2	10/88	SP_RL_Rat1_03222013.raw
	High		SSGGFVWAck	P56574	1	1	HCD	C9(Carbamidomethyl), K10(Label:13C(6)15N(2))	58.37	0.000121458	1	1	33	26	933	360714936	Heavy	Redundant	Not Used	0.594781	2.59084	0.22957	562406832	129111904	334508680	2	553.762	1106.52	-0.949826	41.64	5952	5952	MS2	8/74	SP_RL_Rat1_03222013.raw
	High		LIDDMVAQVLK	P56574	1	1	HCD		55.56	0.000902295	1	1	39	28	1980	5260263456	Light	Redundant	Not Used	0.526301	2.6328	0.199902	5175384000	1034568904	2723810944	2	622.849	1244.69	-0.799984	68.8491	11535	11535	MS2	10/88	SP_RL_Rat1_03222013.raw
		High	LIDDMVAQVLk	P56574	1	1	CID	K11(Label:13C(6)15N(2))	54.61	0.00109974	1	1	39	25	1980	2723810944	Heavy	Redundant	Not Used	0.526301	2.6328	0.199902	5175384000	1034568904	2723810944	2	626.856	1252.7	-1.21566	68.9364	11548	11548	MS2	9/88	SP_RL_Rat1_03222013.raw
	High		LNEHFLNTTDFLDTIk	P56574	1	1	HCD	K16(Label:13C(6)15N(2))	54.34	0.00214269	1	1	41	20		1044975520		No Quan Values	Not Used							3	643.666	1928.98	-1.0603	65.0309	10857	10857	MS2	9/170	SP_RL_Rat1_03222013.raw
		High	YFDLGLPNRDQTNDQVTIDSALATQK	P56574	1	1	CID		53.95	0.00336671	1	1	43	21	1794	337058652	Light	Unique	Used	0.921732	2.55654	0.360538	255143948	91989094	235174216	3	975.151	2923.44	-1.22797	62.3361	10337	10337	MS2	20/278	SP_RL_Rat1_03222013.raw
		High	NILGGTVFREPIIcK	P56574	1	1	CID	C14(Carbamidomethyl)	53.43	0.00195967	1	1	40	27		549573446		No Quan Values	Not Used							2	858.976	1716.94	-1.16348	52.1503	8244	8244	MS2	11/148	SP_RL_Rat1_03222013.raw
		High	TIEAEAAHGTVTR	P56574	1	1	CID		53	0.00150757	1	1	38	31	91	150334743	Light	Redundant	Not Used	0.866088	1.73034	0.500532	145598680	72876744	126101212	2	678.348	1355.69	-2.32449	22.5185	1661	1661	MS2	9/118	SP_RL_Rat1_03222013.raw
	High		LILPHVDVQLK	P56574	1	1	HCD		48.47	0.00176084	1	1	34	31	1373	3.1525e+08	Light	Unique	Used	0.596167	2.43449	0.244883	267069376	65400876	159217936	2	637.895	1274.78	-1.06326	51.7183	8159	8159	MS2	9/84	SP_RL_Rat1_03222013.raw
	Medium		NILGGTVFrEPIIcK	P56574	1	1	HCD	R9(Label:13C(6)15N(4)), C14(Carbamidomethyl)	47.04	0.00852667	1	1	40	21		175407543		Inconsistently Labeled	Not Used							2	863.981	1726.95	-0.21942	52.3026	8277	8277	MS2	19/148	SP_RL_Rat1_03222013.raw
	High		ATDFVVDr	P56574	1	1	HCD	R8(Label:13C(6)15N(4))	46.84	0.00240964	1	1	34	22	484	194317474	Heavy	Unique	Used	0.815921	1.93209	0.422299	238157289	1.00573e+08	194317474	2	466.738	932.469	-1.84597	32.0426	3795	3795	MS2	5/66	SP_RL_Rat1_03222013.raw
	High		FAQTLEK	P56574	1	1	HCD		46.43	0.00299972	1	1	35	34		241312996		No Quan Values	Not Used							2	418.728	836.45	-1.97112	23.3124	1839	1839	MS2	6/60	SP_RL_Rat1_03222013.raw
		High	GKLDGNQDLIR	P56574	1	1	CID		44.86	0.0107709	1	1	39	27	288	692274578	Light	Redundant	Not Used	0.691896	2.80707	0.246483	684553040	168730790	473639462	2	614.835	1228.66	-1.30378	27.4913	2779	2779	MS2	8/106	SP_RL_Rat1_03222013.raw
	Medium		GkLDGNQDLIr	P56574	1	1	HCD	K2(Label:13C(6)15N(2)), R11(Label:13C(6)15N(4))	43.95	0.0128547	1	1	39	23	288	487084792	Heavy	Redundant	Not Used	0.691896	2.80707	0.246483	684553040	168730790	473639462	2	623.847	1246.69	-0.898932	27.7347	2837	2837	MS2	8/106	SP_RL_Rat1_03222013.raw
		High	LIDDMVAQVLK	P56574	1	1	CID		43.56	0.0143004	1	1	39	31	1980	5260263456	Light	Redundant	Not Used	0.526301	2.6328	0.199902	5175384000	1034568904	2723810944	2	622.849	1244.69	-0.799984	68.8302	11530	11530	MS2	18/88	SP_RL_Rat1_03222013.raw
		High	GkLDGNQDLIr	P56574	1	1	CID	K2(Label:13C(6)15N(2)), R11(Label:13C(6)15N(4))	41.63	0.0219312	1	1	39	19	288	487084792	Heavy	Redundant	Not Used	0.691896	2.80707	0.246483	684553040	168730790	473639462	2	623.847	1246.69	-0.898932	27.6997	2827	2827	MS2	9/106	SP_RL_Rat1_03222013.raw
		High	SSGGFVWAck	P56574	1	1	CID	C9(Carbamidomethyl), K10(Label:13C(6)15N(2))	40.73	0.00705385	1	1	33	27	933	360714936	Heavy	Redundant	Not Used	0.594781	2.59084	0.22957	562406832	129111904	334508680	2	553.762	1106.52	-0.949826	41.6037	5942	5942	MS2	7/74	SP_RL_Rat1_03222013.raw
	Medium		IIWQFIk	P56574	1	1	HCD	K7(Label:13C(6)15N(2))	38.98	0.017662	1	1	35	27	1712	7.95962e+08	Heavy	Unique	Used	0.562163	2.67923	0.209823	1415891728	297086483	7.95962e+08	2	478.296	955.584	-1.25907	60.4398	9964	9964	MS2	6/56	SP_RL_Rat1_03222013.raw
	Medium		YFDLGLPNR	P56574	1	1	HCD		37.77	0.0350093	1	1	37	25	1530	6.44481e+08	Light	Unique	Used	0.741659	1.67711	0.442224	625396624	276565086	463831168	2	547.784	1094.56	-1.60473	55.585	8969	8969	MS2	5/66	SP_RL_Rat1_03222013.raw
	Medium		WPLYLSTK	P56574	1	1	HCD		37.52	0.0420224	1	1	37	26				No Quan Values	Not Used							2	504.281	1007.56	-0.417519	53.9521	8624	8624	MS2	5/58	SP_RL_Rat1_03222013.raw
		High	SSGGFVWAcK	P56574	1	1	CID	C9(Carbamidomethyl)	37.12	0.0117812	1	1	31	22	933	608461240	Light	Redundant	Not Used	0.594781	2.59084	0.22957	562406832	129111904	334508680	2	549.755	1098.5	-1.47702	41.5399	5928	5928	MS2	7/74	SP_RL_Rat1_03222013.raw
		High	ATDFVVDR	P56574	1	1	CID		36.8	0.0225435	1	1	34	23	484	238157289	Light	Redundant	Not Used	0.815921	1.93209	0.422299	238157289	1.00573e+08	194317474	2	461.735	922.462	-1.17263	32.0057	3784	3784	MS2	5/66	SP_RL_Rat1_03222013.raw
	Medium		IIWQFIK	P56574	1	1	HCD		36.41	0.0385466	1	1	36	28	1712	1415891728	Light	Redundant	Not Used	0.562163	2.67923	0.209823	1415891728	297086483	7.95962e+08	2	474.289	947.57	-1.22873	60.4341	9963	9963	MS2	6/56	SP_RL_Rat1_03222013.raw
	Medium		LVFTPK	P56574	1	1	HCD		34.43	0.0355891	1	1	33	20	401	2217972460	Light	Unique	Used	0.557819	2.70352	0.206331	2177843216	449355648	1214842014	2	352.72	704.434	-0.665664	30.1589	3381	3381	MS2	5/40	SP_RL_Rat1_03222013.raw
P05065	364	39.3273	8.08936	Fructose-bisphosphate aldolase A OS=Rattus norvegicus GN=Aldoa PE=1 SV=2 - [ALDOA_RAT]	41.76	37	14	1071093920	1.65169	8	28.1933	2.45327	8	14.7126	0.692944	8	17.6564	465.098	37.09	17	10	660.87	29.95	20	11
	A3	A5	Sequence	Protein Accessions	# Proteins	# Protein Groups	Activation Type	Modifications	IonScore	Exp Value	Δ Score	Rank	Identity High	Homology Threshold	QuanResultID	Area	Quan Channel	Quan Info	Quan Usage	Heavy/Light	Heavy/Medium	Medium/Light	Light	Medium	Heavy	Charge	m/z [Da]	MH+ [Da]	ΔM [ppm]	RT [min]	First Scan	Last Scan	MS Order	Ions Matched	Spectrum File	Annotation
		High	GVVPLAGTNGETTTQGLDGLSER	P05065	2	1	CID		105.72	1.90087e-08	1	1	42	27	1371	239677904	Light	Unique	Used	1.61418	2.36814	0.681622	228776728	155939354	369286166	2	1136.57	2272.14	-1.07984	51.6323	8140	8140	MS2	16/232	SP_RL_Rat1_03222013.raw
	High		GVVPLAGTNGETTTQGLDGLSER	P05065	2	1	HCD		102.21	4.26533e-08	1	1	42	21	1371	239677904	Light	Redundant	Not Used	1.61418	2.36814	0.681622	228776728	155939354	369286166	2	1136.57	2272.14	-1.07984	51.6696	8150	8150	MS2	17/232	SP_RL_Rat1_03222013.raw
		High	GVVPLAGTnGETTTQGLDGLSEr	P05065	2	1	CID	N9(Deamidated), R23(Label:13C(6)15N(4))	96.5	1.47442e-07	0.145833	1	42	28	1556	724032464	Heavy	Unique	Used	1.69007	2.08617	0.81013	382123792	309569912	645814048	2	1142.07	2283.13	-1.43814	56.2986	9117	9117	MS2	15/232	SP_RL_Rat1_03222013.raw
	High		YTPSGQSGAAASESLFISNHAY	P05065	2	1	HCD		86.76	6.10026e-07	1	1	38					Indistinguishable Channels	Not Used							2	1129.52	2258.04	1.44946	73.5339	12276	12276	MS2	17/226	SP_RL_Rat1_03222013.raw
	High		GVVPLAGTnGETTTQGLDGLSEr	P05065	2	1	HCD	N9(Deamidated), R23(Label:13C(6)15N(4))	83.4	3.01038e-06	0.156627	1	42	24	1556	724032464	Heavy	Redundant	Not Used	1.69007	2.08617	0.81013	382123792	309569912	645814048	2	1142.07	2283.13	-1.43814	56.3284	9125	9125	MS2	12/232	SP_RL_Rat1_03222013.raw
		High	GVVPLAGTNGETTTqGLDGLSEr	P05065	2	1	CID	Q15(Deamidated), R23(Label:13C(6)15N(4))	81.92	4.23274e-06		2	42	28	1556	724032464	Heavy	Redundant	Not Used	1.69007	2.08617	0.81013	382123792	309569912	645814048	2	1142.07	2283.13	-1.43814	56.2986	9117	9117	MS2	14/232	SP_RL_Rat1_03222013.raw
	High		GILAADESTGSIAk	P05065	3	1	HCD	K14(Label:13C(6)15N(2))	75.49	9.20063e-06	1	1	39	38	672	1109719970	Heavy	Unique	Used	0.920553	3.18527	0.289003	1205492260	348391434	1109719970	2	670.86	1340.71	-2.03367	36.1709	4722	4722	MS2	9/114	SP_RL_Rat1_03222013.raw
		High	GILAADESTGSIAK	P05065	3	1	CID		75.43	9.36157e-06	1	1	39	29	672	1205492260	Light	Redundant	Not Used	0.920553	3.18527	0.289003	1205492260	348391434	1109719970	2	666.853	1332.7	-1.55877	36.1316	4713	4713	MS2	20/114	SP_RL_Rat1_03222013.raw
		High	YASIcqQNGIVPIVEPEILPDGDHDLkr	P05065	4	1	CID	C5(Carbamidomethyl), Q6(Deamidated), K27(Label:13C(6)15N(2)), R28(Label:13C(6)15N(4))	73.38	4.08847e-05	0.0684932	1	43	23				No Quan Values	Not Used							3	1065.87	3195.61	-1.23559	61.3189	10142	10142	MS2	18/304	SP_RL_Rat1_03222013.raw
	High		GVVPLAGTNGETTTqGLDGLSEr	P05065	2	1	HCD	Q15(Deamidated), R23(Label:13C(6)15N(4))	69.59	7.23805e-05		2	42	24	1556	724032464	Heavy	Redundant	Not Used	1.69007	2.08617	0.81013	382123792	309569912	645814048	2	1142.07	2283.13	-1.43814	56.3284	9125	9125	MS2	17/232	SP_RL_Rat1_03222013.raw
		High	YASIcQQnGIVPIVEPEILPDGDHDLkr	P05065	4	1	CID	C5(Carbamidomethyl), N8(Deamidated), K27(Label:13C(6)15N(2)), R28(Label:13C(6)15N(4))	68.42	0.000128103		2	43	23				No Quan Values	Not Used							3	1065.87	3195.61	-1.23559	61.3189	10142	10142	MS2	18/304	SP_RL_Rat1_03222013.raw
		High	YASIcQqNGIVPIVEPEILPDGDHDLkr	P05065	4	1	CID	C5(Carbamidomethyl), Q7(Deamidated), K27(Label:13C(6)15N(2)), R28(Label:13C(6)15N(4))	68.42	0.000128103		3	43	23				No Quan Values	Not Used							3	1065.87	3195.61	-1.23559	61.3189	10142	10142	MS2	18/304	SP_RL_Rat1_03222013.raw
		High	GILAADESTGSIAk	P05065	3	1	CID	K14(Label:13C(6)15N(2))	68.07	5.07946e-05	0.558824	1	39		672	1109719970	Heavy	Redundant	Not Used	0.920553	3.18527	0.289003	1205492260	348391434	1109719970	2	670.86	1340.71	-2.03367	36.1289	4712	4712	MS2	18/114	SP_RL_Rat1_03222013.raw
		High	rALANSLAcQGk	P05065	3	1	CID	R1(Label:13C(6)15N(4)), C9(Carbamidomethyl), K12(Label:13C(6)15N(2))	58.78	0.000470075	1	1	39	24	49	4.06178e+08	Heavy	Unique	Used	2.17737	3.02471	0.719861	183537891	132121753	399630484	2	653.853	1306.7	-1.94467	21.5974	1453	1453	MS2	9/110	SP_RL_Rat1_03222013.raw
	High		RALANSLAcQGK	P05065	3	1	HCD	C9(Carbamidomethyl)	57.9	0.000543469	1	1	39	31	49	183537891	Light	Redundant	Not Used	2.17737	3.02471	0.719861	183537891	132121753	399630484	2	644.842	1288.68	-1.3033	21.6989	1475	1475	MS2	11/110	SP_RL_Rat1_03222013.raw
	High		VLAAVYk	P05065	4	1	HCD	K7(Label:13C(6)15N(2))	54.98	0.000358351	0.327273	1	34		229	962767468	Heavy	Unique	Used	0.761777	3.13785	0.24277	1263844760	306823720	962767468	2	386.246	771.485	-0.975425	26.2693	2506	2506	MS2	6/50	SP_RL_Rat1_03222013.raw
		High	GILAADESTGSIAkr	P05065	3	1	CID	K14(Label:13C(6)15N(2)), R15(Label:13C(6)15N(4))	54.06	0.00161632	1	1	40	33		59243440		No Quan Values	Not Used							2	753.915	1506.82	-1.41371	30.366	3421	3421	MS2	7/124	SP_RL_Rat1_03222013.raw
	High		ELADIAHr	P05065	2	1	HCD	R8(Label:13C(6)15N(4))	52.95	0.000730827	1	1	35	31	207	6.31367e+08	Heavy	Unique	Used	1.81947	2.42357	0.75074	329819000	247608180	600096704	2	467.752	934.496	-1.93353	25.7074	2380	2380	MS2	7/62	SP_RL_Rat1_03222013.raw
	Medium		YASIcQQnGIVPIVEPEILPDGDHDLK	P05065	4	1	HCD	C5(Carbamidomethyl), N8(Deamidated)	52.87	0.00440839	0.169811	1	43	33	1945	446653128	Light	Redundant	Not Used	1.06923	2.39933	0.445639	446653128	199046072	477576576	3	1007.83	3021.48	-1.4307	66.7731	11183	11183	MS2	15/294	SP_RL_Rat1_03222013.raw
		High	ELADIAHr	P05065	2	1	CID	R8(Label:13C(6)15N(4))	52.65	0.000783095	1	1	35	28	207	6.31367e+08	Heavy	Redundant	Not Used	1.81947	2.42357	0.75074	329819000	247608180	600096704	2	467.752	934.496	-1.93353	25.6759	2370	2370	MS2	6/62	SP_RL_Rat1_03222013.raw
		High	ALANSLAcQGK	P05065	3	1	CID	C8(Carbamidomethyl)	49.39	0.00232289	1	1	37	28		55494488		No Quan Values	Not Used							2	566.792	1132.58	-1.44251	25.3383	2295	2295	MS2	11/94	SP_RL_Rat1_03222013.raw
		High	FSNEEIAMATVTALr	P05065	2	1	CID	R15(Label:13C(6)15N(4))	49.07	0.00506854	1	1	40	19		74853242		No Quan Values	Not Used							2	831.922	1662.84	-1.80105	65.444	10932	10932	MS2	10/156	SP_RL_Rat1_03222013.raw
		High	YASIcQQnGIVPIVEPEILPDGDHDLK	P05065	4	1	CID	C5(Carbamidomethyl), N8(Deamidated)	48.32	0.0125684	0.145833	1	43	26	1945	446653128	Light	Unique	Used	1.06923	2.39933	0.445639	446653128	199046072	477576576	3	1007.83	3021.48	-1.4307	66.7593	11180	11180	MS2	21/294	SP_RL_Rat1_03222013.raw
		High	YASIcQQNGIVPIVEPEILPDGDHDLk	P05065	4	1	CID	C5(Carbamidomethyl), K27(Label:13C(6)15N(2))	48.18	0.0140331	1	1	43	21		206839414		No Quan Values	Not Used							3	1010.18	3028.52	-0.228618	63.932	10639	10639	MS2	15/294	SP_RL_Rat1_03222013.raw
		High	RALANSLAcQGK	P05065	3	1	CID	C9(Carbamidomethyl)	47.65	0.00575671	1	1	39	22	49	183537891	Light	Redundant	Not Used	2.17737	3.02471	0.719861	183537891	132121753	399630484	2	644.842	1288.68	-1.3033	21.6564	1465	1465	MS2	10/110	SP_RL_Rat1_03222013.raw
		High	rALANSLAcQGK	P05065	3	1	CID	R1(Label:13C(6)), C9(Carbamidomethyl)	47.25	0.00699211	1	1	39	21		117768712		Inconsistently Labeled	Not Used							2	647.852	1294.7	-1.85322	21.7331	1483	1483	MS2	7/110	SP_RL_Rat1_03222013.raw
		High	kELADIAHr	P05065	2	1	CID	K1(Label:13C(6)15N(2)), R9(Label:13C(6)15N(4))	46.07	0.00649198	1	1	38	35	67	289153650	Heavy	Unique	Used	1.74938	2.48332	0.704453	155514672	109552724	272054672	3	357.54	1070.61	-1.1373	21.9246	1525	1525	MS2	11/86	SP_RL_Rat1_03222013.raw
	Medium		YASIcQqNGIVPIVEPEILPDGDHDLK	P05065	4	1	HCD	C5(Carbamidomethyl), Q7(Deamidated)	44.11	0.0331345		2	43	33	1945	446653128	Light	Redundant	Not Used	1.06923	2.39933	0.445639	446653128	199046072	477576576	3	1007.83	3021.48	-1.4307	66.7731	11183	11183	MS2	14/294	SP_RL_Rat1_03222013.raw
	Medium		YASIcqQNGIVPIVEPEILPDGDHDLK	P05065	4	1	HCD	C5(Carbamidomethyl), Q6(Deamidated)	43.87	0.0350171		3	43	33	1945	446653128	Light	Redundant	Not Used	1.06923	2.39933	0.445639	446653128	199046072	477576576	3	1007.83	3021.48	-1.4307	66.7731	11183	11183	MS2	11/294	SP_RL_Rat1_03222013.raw
	Medium		QLLLTADDr	P05065	3	1	HCD	R9(Label:13C(6)15N(4))	43.51	0.0106267	0.363636	1	37			305803866		No Quan Values	Not Used							2	527.791	1054.58	-1.05367	39.3476	5437	5437	MS2	7/86	SP_RL_Rat1_03222013.raw
	Medium		SkGGVVGIKVDk	P05065	3	1	HCD	K2(Label:13C(6)15N(2)), K12(Label:13C(6)15N(2))	40.56	0.0105966	0.0487805	1	34	27		101455665		Inconsistently Labeled	Not Used							2	601.874	1202.74	-2.27217	21.1265	1348	1348	MS2	10/128	SP_RL_Rat1_03222013.raw
	Medium		ELADIAHR	P05065	2	1	HCD		40.52	0.012194	1	1	35	34	207	329819000	Light	Redundant	Not Used	1.81947	2.42357	0.75074	329819000	247608180	600096704	2	462.748	924.488	-1.72476	25.7181	2382	2382	MS2	7/62	SP_RL_Rat1_03222013.raw
	Medium		kELADIAHr	P05065	2	1	HCD	K1(Label:13C(6)15N(2)), R9(Label:13C(6)15N(4))	39.71	0.0280787	1	1	38	23	67	289153650	Heavy	Redundant	Not Used	1.74938	2.48332	0.704453	155514672	109552724	272054672	3	357.54	1070.61	-1.1373	21.9573	1535	1535	MS2	11/86	SP_RL_Rat1_03222013.raw
	Medium		SkGGVVGIkVDK	P05065	3	1	HCD	K2(Label:13C(6)15N(2)), K9(Label:13C(6)15N(2))	39.14	0.0146949		2	34	27		101455665		Inconsistently Labeled	Not Used							2	601.874	1202.74	-2.27217	21.1265	1348	1348	MS2	10/128	SP_RL_Rat1_03222013.raw
	Medium		VLAAVYK	P05065	4	1	HCD		37.41	0.02785	0.108108	1	35		229	1283757036	Light	Redundant	Not Used	0.761777	3.13785	0.24277	1263844760	306823720	962767468	2	382.239	763.47	-1.97406	26.1991	2490	2490	MS2	5/50	SP_RL_Rat1_03222013.raw
		High	ELADIAHR	P05065	2	1	CID		35.68	0.0371659	1	1	35	25	207	329819000	Light	Redundant	Not Used	1.81947	2.42357	0.75074	329819000	247608180	600096704	2	462.748	924.488	-1.72476	25.681	2372	2372	MS2	5/62	SP_RL_Rat1_03222013.raw
		High	VLAAVYk	P05065	4	1	CID	K7(Label:13C(6)15N(2))	34.63	0.0388427	0.114286	1	34		229	962767468	Heavy	Redundant	Not Used	0.761777	3.13785	0.24277	1263844760	306823720	962767468	2	386.246	771.485	-0.975425	26.2377	2496	2496	MS2	5/50	SP_RL_Rat1_03222013.raw
IPI:CON_LACB	162	18.2694	4.91943	SWISS-PROT:P02754 Beta-lactoglobulin - Bos taurus (Bovine).	37.04	7	5	1.62081e+09		0			0			0		120.118	24.69	5	4	83.91	18.52	2	2
	A3	A5	Sequence	Protein Accessions	# Proteins	# Protein Groups	Activation Type	Modifications	IonScore	Exp Value	Δ Score	Rank	Identity High	Homology Threshold	QuanResultID	Area	Quan Channel	Quan Info	Quan Usage	Heavy/Light	Heavy/Medium	Medium/Light	Light	Medium	Heavy	Charge	m/z [Da]	MH+ [Da]	ΔM [ppm]	RT [min]	First Scan	Last Scan	MS Order	Ions Matched	Spectrum File	Annotation
		High	VLVLDTDYKK	IPI:CON_LACB	1	1	CID		52.95	0.00140107	1	1	38	30		1189729286		No Quan Values	Not Used							2	597.341	1193.68	-2.04646	33.798	4185	4185	MS2	6/78	SP_RL_Rat1_03222013.raw
	Medium		LIVTQTMK	IPI:CON_LACB	1	1	HCD		45.98	0.00540025	1	1	37	30		2.5181e+09		No Quan Values	Not Used							2	467.275	933.543	-1.17844	28.4198	2992	2992	MS2	7/66	SP_RL_Rat1_03222013.raw
	Medium		TKIPAVFK	IPI:CON_LACB	1	1	HCD		45.74	0.00326023	0.391304	1	34			698566348		No Quan Values	Not Used							2	452.286	903.565	-1.07034	29.1898	3168	3168	MS2	7/68	SP_RL_Rat1_03222013.raw
		High	VYVEELKPTPEGDLEILLQK	IPI:CON_LACB	1	1	CID		44.61	0.0178522	1	1	41	25		960611206		No Quan Values	Not Used							3	771.757	2313.26	-1.04071	65.6539	10976	10976	MS2	20/200	SP_RL_Rat1_03222013.raw
	Medium		VLVLDTDYKK	IPI:CON_LACB	1	1	HCD		42.6	0.0151866	1	1	38	27		1189729286		No Quan Values	Not Used							2	597.341	1193.68	-2.04646	33.8322	4195	4195	MS2	8/78	SP_RL_Rat1_03222013.raw
	Medium		VLVLDTDYKK	IPI:CON_LACB	1	1	HCD		39.27	0.0327703	1	1	38	30		1235077336		No Quan Values	Not Used							3	398.563	1193.68	-1.80206	33.827	4194	4194	MS2	8/78	SP_RL_Rat1_03222013.raw
	Medium		TPEVDDEALEKFDK	IPI:CON_LACB	1	1	HCD		38.26	0.0324086	1	1	37	15		1109248732		No Quan Values	Not Used							3	545.929	1635.77	-1.47711	43.3207	6328	6328	MS2	8/134	SP_RL_Rat1_03222013.raw
P04764	434	47.0982	6.56592	Alpha-enolase OS=Rattus norvegicus GN=Eno1 PE=1 SV=4 - [ENOA_RAT]	36.64	26	11	8.03039e+08	1.53759	10	24.7626	2.33919	10	13.2166	0.56814	10	42.608	589.642	34.79	14	10	409.893	27.88	12	7
	A3	A5	Sequence	Protein Accessions	# Proteins	# Protein Groups	Activation Type	Modifications	IonScore	Exp Value	Δ Score	Rank	Identity High	Homology Threshold	QuanResultID	Area	Quan Channel	Quan Info	Quan Usage	Heavy/Light	Heavy/Medium	Medium/Light	Light	Medium	Heavy	Charge	m/z [Da]	MH+ [Da]	ΔM [ppm]	RT [min]	First Scan	Last Scan	MS Order	Ions Matched	Spectrum File	Annotation
	High		DATNVGDEGGFAPNILENK	P04764	3	1	HCD		106.36	7.11191e-09	1	1	38		1623	279364788	Light	Unique	Used	1.20837	2.6337	0.45881	279364788	128175391	337575036	2	980.965	1960.92	-1.02207	58.1585	9500	9500	MS2	15/206	SP_RL_Rat1_03222013.raw
	High		DATNVGDEGGFAPNILENk	P04764	3	1	HCD	K19(Label:13C(6)15N(2))	105.82	9.59433e-09	1	1	39	20	1623	348334188	Heavy	Redundant	Not Used	1.20837	2.6337	0.45881	279364788	128175391	337575036	2	984.973	1968.94	-0.47966	58.1472	9498	9498	MS2	16/206	SP_RL_Rat1_03222013.raw
	High		VNQIGSVTESLQAcK	P04764	3	1	HCD	C14(Carbamidomethyl)	103.55	1.75613e-08	1	2	39	20	897	629689988	Light	Redundant	Not Used	0.968317	1.83004	0.529122	629689988	333183011	609739826	2	817.413	1633.82	-1.34888	40.8168	5767	5767	MS2	13/146	SP_RL_Rat1_03222013.raw
	High		AAVPSGASTGIYEALELr	P04764;P15429	4	2	HCD	R18(Label:13C(6)15N(4))	95.21	1.6915e-07	1	1	41	25	1743	6.0607e+08	Heavy	Not Unique	Used	1.86617	2.34441	0.79601	320918744	255454667	598889342	2	907.98	1814.95	0.609624	61.0684	10091	10091	MS2	14/158	SP_RL_Rat1_03222013.raw
		High	VNQIGSVTESLQAcK	P04764	3	1	CID	C14(Carbamidomethyl)	89	5.00675e-07	1	2	39	23	897	629689988	Light	Redundant	Not Used	0.968317	1.83004	0.529122	629689988	333183011	609739826	2	817.413	1633.82	-1.34888	40.7774	5757	5757	MS2	11/146	SP_RL_Rat1_03222013.raw
	High		LAmQEFMILPVGASSFr	P04764	3	1	HCD	M3(Oxidation), R17(Label:13C(6)15N(4))	87.72	9.78427e-07	0.681818	1	41	33	2035	86815608	Heavy	Unique	Used	2.13446	2.36814	0.901323	4.06734e+07	36659880	86815608	2	961.99	1922.97	-0.848401	71.9036	12014	12014	MS2	10/174	SP_RL_Rat1_03222013.raw
		High	LAmQEFMILPVGASSFr	P04764	3	1	CID	M3(Oxidation), R17(Label:13C(6)15N(4))	74.16	2.2209e-05	0.662162	1	41	28	2035	86815608	Heavy	Redundant	Not Used	2.13446	2.36814	0.901323	4.06734e+07	36659880	86815608	2	961.99	1922.97	-0.848401	71.8895	12012	12012	MS2	9/174	SP_RL_Rat1_03222013.raw
		High	VNQIGSVTESLQAck	P04764	3	1	CID	C14(Carbamidomethyl), K15(Label:13C(6)15N(2))	70.12	4.23826e-05	1	2	40	27	897	609739826	Heavy	Redundant	Not Used	0.968317	1.83004	0.529122	629689988	333183011	609739826	2	821.42	1641.83	-1.44031	40.7746	5756	5756	MS2	11/146	SP_RL_Rat1_03222013.raw
	High		IGAEVYHNLk	P04764	4	1	HCD	K10(Label:13C(6)15N(2))	66.1	6.96033e-05	1	1	38		249	1.09232e+09	Heavy	Unique	Used	1.16527	2.23875	0.520501	921314424	479544748	1073581384	2	576.317	1151.63	-2.00518	26.635	2588	2588	MS2	9/76	SP_RL_Rat1_03222013.raw
		High	DATNVGDEGGFAPNILENK	P04764	3	1	CID		64	0.000122458	1	1	38	25	1623	279364788	Light	Redundant	Not Used	1.20837	2.6337	0.45881	279364788	128175391	337575036	2	980.965	1960.92	-1.02207	58.1199	9491	9491	MS2	11/206	SP_RL_Rat1_03222013.raw
		High	HIADLAGNPEVILPVPAFNVInGGSHAGNk	P04764	3	1	CID	N22(Deamidated), K30(Label:13C(6)15N(2))	54.89	0.00243822	0.0545455	1	42	27	1968	6.87106e+08	Heavy	Unique	Used	1.43958	2.334	0.616788	432064784	266492548	621992528	3	1010.87	3030.59	-1.14994	67.7479	11361	11361	MS2	17/318	SP_RL_Rat1_03222013.raw
		High	LAQSnGWGVMVSHr	P04764	4	1	CID	N5(Deamidated), R14(Label:13C(6)15N(4))	53.99	0.00107936	0.0925926	1	38	27	959	183262596	Heavy	Not Unique	Used	1.76054	1.94495	0.905189	104094339	94224999	183262596	2	776.881	1552.75	-1.57165	42.0955	6054	6054	MS2	9/142	SP_RL_Rat1_03222013.raw
		High	AAVPSGASTGIYEALELr	P04764	3	1	CID	R18(Label:13C(6)15N(4))	53.51	0.00250191	1	1	41	24	1743	6.0607e+08	Heavy	Redundant	Not Used	1.86617	2.34441	0.79601	320918744	255454667	598889342	2	907.98	1814.95	0.609624	61.0372	10084	10084	MS2	12/158	SP_RL_Rat1_03222013.raw
	High		LAQSnGWGVMVSHr	P04764;P15429	5	2	HCD	N5(Deamidated), R14(Label:13C(6)15N(4))	52.37	0.00156735	0.0961538	1	38	24	959	183262596	Heavy	Redundant	Not Used	1.76054	1.94495	0.905189	104094339	94224999	183262596	2	776.881	1552.75	-1.57165	42.1325	6064	6064	MS2	11/142	SP_RL_Rat1_03222013.raw
		High	HIADLAGNPEVILPVPAFNVINGGSHAGnk	P04764	3	1	CID	N29(Deamidated), K30(Label:13C(6)15N(2))	52.08	0.00465665		2	42	27	1968	6.87106e+08	Heavy	Redundant	Not Used	1.43958	2.334	0.616788	432064784	266492548	621992528	3	1010.87	3030.59	-1.14994	67.7479	11361	11361	MS2	26/318	SP_RL_Rat1_03222013.raw
	High		VNQIGSVTESLQAck	P04764	3	1	HCD	C14(Carbamidomethyl), K15(Label:13C(6)15N(2))	51.41	0.00314911	1	2	40	17	897	609739826	Heavy	Redundant	Not Used	0.968317	1.83004	0.529122	629689988	333183011	609739826	2	821.42	1641.83	-1.44031	40.8115	5766	5766	MS2	10/146	SP_RL_Rat1_03222013.raw
		High	DATNVGDEGGFAPNILENk	P04764	3	1	CID	K19(Label:13C(6)15N(2))	50.95	0.00294452	1	1	39	20	1623	348334188	Heavy	Redundant	Not Used	1.20837	2.6337	0.45881	279364788	128175391	337575036	2	984.973	1968.94	-0.47966	58.1142	9489	9489	MS2	14/206	SP_RL_Rat1_03222013.raw
		High	LAqSNGWGVMVSHr	P04764	4	1	CID	Q3(Deamidated), R14(Label:13C(6)15N(4))	48.77	0.0035906		2	38	27	959	183262596	Heavy	Redundant	Not Used	1.76054	1.94495	0.905189	104094339	94224999	183262596	2	776.881	1552.75	-1.57165	42.0955	6054	6054	MS2	12/142	SP_RL_Rat1_03222013.raw
	Medium		LAqSNGWGVMVSHr	P04764;P15429	5	2	HCD	Q3(Deamidated), R14(Label:13C(6)15N(4))	47.06	0.00532313		2	38	24	959	183262596	Heavy	Redundant	Not Used	1.76054	1.94495	0.905189	104094339	94224999	183262596	2	776.881	1552.75	-1.57165	42.1325	6064	6064	MS2	10/142	SP_RL_Rat1_03222013.raw
	Medium		HIADLAGNPEVILPVPAFNVInGGSHAGNk	P04764	3	1	HCD	N22(Deamidated), K30(Label:13C(6)15N(2))	45.71	0.0201871	0.217391	1	42	27	1968	6.87106e+08	Heavy	Redundant	Not Used	1.43958	2.334	0.616788	432064784	266492548	621992528	3	1010.87	3030.59	-1.14994	67.7564	11362	11362	MS2	11/318	SP_RL_Rat1_03222013.raw
	Medium		AAVPSGASTGIYEALELR	P04764;P15429	4	2	HCD		43.3	0.0257254	1	1	41	24	1743	320918744	Light	Redundant	Not Used	1.86617	2.34441	0.79601	320918744	255454667	598889342	2	902.975	1804.94	-0.419069	61.0742	10092	10092	MS2	7/158	SP_RL_Rat1_03222013.raw
		High	AAVPSGASTGIYEALELR	P04764	3	1	CID		42.08	0.0342861	1	1	41	22	1743	320918744	Light	Redundant	Not Used	1.86617	2.34441	0.79601	320918744	255454667	598889342	2	902.976	1804.94	0.527766	62.128	10295	10295	MS2	11/158	SP_RL_Rat1_03222013.raw
	Medium		GNPTVEVDLYTAk	P04764	3	1	HCD	K13(Label:13C(6)15N(2))	39.92	0.0356762	1	1	39	20	1048	290360120	Heavy	Unique	Used	1.53847	4.29792	0.357956	161657252	57866200	248704272	2	707.868	1414.73	-1.67195	44.2354	6530	6530	MS2	8/132	SP_RL_Rat1_03222013.raw
	Medium		AGKYDLDFK	P04764	6	1	HCD		37.3	0.0307244	1	1	36	21	520	2.61201e+08	Light	Unique	Used	1.63122	3.17406	0.513924	253148501	130099084	412941654	3	352.85	1056.54	-0.92988	32.7357	3949	3949	MS2	9/80	SP_RL_Rat1_03222013.raw
	Medium		YNQILr	P04764	3	1	HCD	R6(Label:13C(6)15N(4))	36.26	0.0359147	0.111111	1	35		206	4.21554e+08	Heavy	Unique	Used	1.5367	0.847219	1.81382	268956365	487838768	413306452	2	408.733	816.459	-1.65524	25.659	2368	2368	MS2	5/50	SP_RL_Rat1_03222013.raw
		High	ScNcLLLk	P04764	3	1	CID	C2(Carbamidomethyl), C4(Carbamidomethyl), K8(Label:13C(6)15N(2))	36.2	0.0357306	1	1	35	24	506	321769249	Heavy	Unique	Used	1.15411	2.20532	0.523329	269161464	140859972	310640712	2	508.26	1015.51	-1.92211	32.4194	3877	3877	MS2	8/66	SP_RL_Rat1_03222013.raw
P48500	249	26.8318	7.23975	Triosephosphate isomerase OS=Rattus norvegicus GN=Tpi1 PE=1 SV=2 - [TPIS_RAT]	35.74	11	6	5.12766e+08	0.666184	3	14.854	2.01157	3	38.5782	0.385384	3	33.0324	217.563	14.46	3	2	382.82	35.74	8	6
	A3	A5	Sequence	Protein Accessions	# Proteins	# Protein Groups	Activation Type	Modifications	IonScore	Exp Value	Δ Score	Rank	Identity High	Homology Threshold	QuanResultID	Area	Quan Channel	Quan Info	Quan Usage	Heavy/Light	Heavy/Medium	Medium/Light	Light	Medium	Heavy	Charge	m/z [Da]	MH+ [Da]	ΔM [ppm]	RT [min]	First Scan	Last Scan	MS Order	Ions Matched	Spectrum File	Annotation
	High		VTnGAFTGEISPGMIk		1	0	HCD	N3(Deamidated), K16(Label:13C(6)15N(2))	102.55	2.3209e-08	1	1	40	31	1420	139749682	Heavy	Unique	Used	0.603004	1.56468	0.385384	231755988	89315109	139749682	2	815.915	1630.82	-1.16589	52.8771	8395	8395	MS2	15/164	SP_RL_Rat1_03222013.raw
		High	VTnGAFTGEISPGMIk	P48500	1	1	CID	N3(Deamidated), K16(Label:13C(6)15N(2))	99.17	5.05425e-08	1	1	40	29	1420	139749682	Heavy	Redundant	Not Used	0.603004	1.56468	0.385384	231755988	89315109	139749682	2	815.915	1630.82	-1.16589	52.8411	8387	8387	MS2	12/164	SP_RL_Rat1_03222013.raw
		High	LPADTEVVcAPPTAYIDFAR	P48500	1	1	CID	C9(Carbamidomethyl)	83.26	2.64875e-06	1	1	41	28	1905	3.99561e+08	Light	Unique	Used	0.963156	2.01157	0.478807	375755360	179914447	361911102	2	1103.55	2206.08	-0.432135	65.2683	10901	10901	MS2	13/178	SP_RL_Rat1_03222013.raw
	High		LPADTEVVcAPPTAYIDFAr		1	0	HCD	C9(Carbamidomethyl), R20(Label:13C(6)15N(4))	77.81	9.51985e-06	1	1	41	32	1905	378937677	Heavy	Redundant	Not Used	0.963156	2.01157	0.478807	375755360	179914447	361911102	2	1108.55	2216.09	-1.40735	65.4743	10940	10940	MS2	15/178	SP_RL_Rat1_03222013.raw
		High	VVLAYEPVWAIGTGK	P48500	1	1	CID		69.51	4.49174e-05	1	1	40	26	1933	920572724	Light	Unique	Used	0.666184	3.09201	0.215453	920572724	1.9834e+08	613270696	2	801.948	1602.89	0.0788919	66.1334	11067	11067	MS2	10/126	SP_RL_Rat1_03222013.raw
		High	LPADTEVVcAPPTAYIDFAr	P48500	1	1	CID	C9(Carbamidomethyl), R20(Label:13C(6)15N(4))	66.73	0.000122076	1	1	41	22	1905	378937677	Heavy	Redundant	Not Used	0.963156	2.01157	0.478807	375755360	179914447	361911102	2	1108.55	2216.09	-1.40735	65.4383	10930	10930	MS2	14/178	SP_RL_Rat1_03222013.raw
		High	IIYGGSVTGATcK	P48500	1	1	CID	C12(Carbamidomethyl)	63.03	0.000137923	1	1	38	23		218164939		No Quan Values	Not Used							2	663.839	1326.67	-0.442341	30.4164	3429	3429	MS2	9/106	SP_RL_Rat1_03222013.raw
		High	DLGATWVVLGHSER	P48500	1	1	CID		53.03	0.00199518	1	1	40	22				No Quan Values	Not Used							2	770.399	1539.79	-0.278009	57.1025	9283	9283	MS2	9/128	SP_RL_Rat1_03222013.raw
		High	AIADNVKDWcK	P48500	1	1	CID	C10(Carbamidomethyl)	52.97	0.000921007	1	1	36	23		94324708		No Quan Values	Not Used							2	660.324	1319.64	-0.487027	36.5632	4813	4813	MS2	8/100	SP_RL_Rat1_03222013.raw
		High	VVLAYEPVWAIGTGk	P48500	1	1	CID	K15(Label:13C(6)15N(2))	50.07	0.0038406	1	1	39	25	1933	620124890	Heavy	Redundant	Not Used	0.666184	3.09201	0.215453	920572724	1.9834e+08	613270696	2	805.955	1610.9	-0.930723	66.2001	11081	11081	MS2	11/126	SP_RL_Rat1_03222013.raw
	Medium		LPADTEVVcAPPTAYIDFAR		1	0	HCD	C9(Carbamidomethyl)	49.86	0.00579482	1	1	41	17	1905	3.99561e+08	Light	Redundant	Not Used	0.963156	2.01157	0.478807	375755360	179914447	361911102	2	1103.55	2206.08	-0.432135	65.289	10905	10905	MS2	14/178	SP_RL_Rat1_03222013.raw
P16617	417	44.51	7.89893	Phosphoglycerate kinase 1 OS=Rattus norvegicus GN=Pgk1 PE=1 SV=2 - [PGK1_RAT]	34.53	28	12	6.45918e+08	1.20358	12	37.8032	3.15586	12	24.356	0.343142	12	11.6271	602.455	34.53	18	12	403.261	21.1	10	6
	A3	A5	Sequence	Protein Accessions	# Proteins	# Protein Groups	Activation Type	Modifications	IonScore	Exp Value	Δ Score	Rank	Identity High	Homology Threshold	QuanResultID	Area	Quan Channel	Quan Info	Quan Usage	Heavy/Light	Heavy/Medium	Medium/Light	Light	Medium	Heavy	Charge	m/z [Da]	MH+ [Da]	ΔM [ppm]	RT [min]	First Scan	Last Scan	MS Order	Ions Matched	Spectrum File	Annotation
	High		VLNNMEIGTSLYDEEGAK	P16617	1	1	HCD		96.88	6.94524e-08	1	1	39	29	1449	230772868	Light	Unique	Used	0.886761	2.70813	0.327444	230772868	7.55652e+07	204640441	2	991.972	1982.94	-0.724418	53.4826	8523	8523	MS2	13/184	SP_RL_Rat1_03222013.raw
	High		VLNNMEIGTSLYDEEGAk	P16617	1	1	HCD	K18(Label:13C(6)15N(2))	89.47	4.35875e-07	1	1	39	23	1449	2.09928e+08	Heavy	Redundant	Not Used	0.886761	2.70813	0.327444	230772868	7.55652e+07	204640441	2	995.978	1990.95	-1.29283	53.6152	8551	8551	MS2	14/184	SP_RL_Rat1_03222013.raw
	High		LGDVYVNDAFGTAHr	P16617;Q5XIV1	2	2	HCD	R15(Label:13C(6)15N(4))	78.83	4.24502e-06	1	1	39	27	1068	4.6997e+08	Heavy	Not Unique	Used	1.95194	2.66027	0.733736	239112301	175445366	466731808	2	822.902	1644.8	-1.79192	44.6391	6621	6621	MS2	12/146	SP_RL_Rat1_03222013.raw
		High	LGDVYVNDAFGTAHr		1	0	CID	R15(Label:13C(6)15N(4))	78.8	4.27445e-06	1	1	39	20	1068	4.6997e+08	Heavy	Redundant	Not Used	1.95194	2.66027	0.733736	239112301	175445366	466731808	2	822.902	1644.8	-1.79192	44.6069	6611	6611	MS2	12/146	SP_RL_Rat1_03222013.raw
		High	ITLPVDFVTADkFDENAk		2	0	CID	K12(Label:13C(6)15N(2)), K18(Label:13C(6)15N(2))	77.56	1.10801e-05	1	1	41	26		175373866		No Quan Values	Not Used							2	1020.04	2039.06	-1.52181	63.7977	10612	10612	MS2	13/174	SP_RL_Rat1_03222013.raw
		High	VLNNMEIGTSLYDEEGAK		1	0	CID		75.41	9.74287e-06	1	1	39	27	1449	230772868	Light	Redundant	Not Used	0.886761	2.70813	0.327444	230772868	7.55652e+07	204640441	2	991.972	1982.94	-0.724418	53.46	8519	8519	MS2	12/184	SP_RL_Rat1_03222013.raw
		High	AHSSMVGVNLPQK		1	0	CID		64.66	0.000117248	1	1	39	37	308	3.18681e+08	Light	Unique	Used	0.997752	2.31016	0.431897	3.18681e+08	137637555	3.17965e+08	2	684.358	1367.71	-1.55586	27.9858	2893	2893	MS2	7/106	SP_RL_Rat1_03222013.raw
	High		YSLEPVAAELk	P16617	1	1	HCD	K11(Label:13C(6)15N(2))	63.73	0.000130313	0	1	38	22	1219	4.78285e+08	Heavy	Unique	Used	1.0682	3.25018	0.328658	441743788	145182845	471870068	2	614.339	1227.67	-0.84612	47.8631	7332	7332	MS2	7/94	SP_RL_Rat1_03222013.raw
		High	LGDVYVNDAFGTAHR		1	0	CID		61.71	0.000194939	1	1	38	34	1064	447726537	Light	Not Unique	Used	2.02397	2.30712	0.877268	419833016	368306184	849727960	3	545.602	1634.79	-1.15852	44.7549	6645	6645	MS2	16/146	SP_RL_Rat1_03222013.raw
	High		AHSSMVGVNLPQK	P16617	1	1	HCD		60.46	0.000308393	1	1	39	28	308	3.18681e+08	Light	Redundant	Not Used	0.997752	2.31016	0.431897	3.18681e+08	137637555	3.17965e+08	2	684.358	1367.71	-1.55586	28.0254	2903	2903	MS2	10/106	SP_RL_Rat1_03222013.raw
	High		AHSSMVGVNLPQk	P16617	1	1	HCD	K13(Label:13C(6)15N(2))	59.71	0.000370321	1	1	39	22	308	3.17965e+08	Heavy	Redundant	Not Used	0.997752	2.31016	0.431897	3.18681e+08	137637555	3.17965e+08	2	688.365	1375.72	-1.75249	28.0766	2914	2914	MS2	10/106	SP_RL_Rat1_03222013.raw
	High		SLLGkDVLFLk	P16617	1	1	HCD	K5(Label:13C(6)15N(2)), K11(Label:13C(6)15N(2))	57.27	0.000134156	1	1	32	31	1557	125110595	Heavy	Unique	Used	1.90794	5.68174	0.335802	60662900	2.03707e+07	115741056	2	624.898	1248.79	-0.80511	56.334	9126	9126	MS2	9/102	SP_RL_Rat1_03222013.raw
	High		LGDVYVNDAFGTAHr	P16617;Q5XIV1	2	2	HCD	R15(Label:13C(6)15N(4))	56.47	0.000736798	1	1	39	19	1064	9.12054e+08	Heavy	Redundant	Not Used	2.02397	2.30712	0.877268	419833016	368306184	849727960	3	548.938	1644.8	-1.20637	44.5684	6605	6605	MS2	10/146	SP_RL_Rat1_03222013.raw
		High	ITLPVDFVTADkFDENAK		2	0	CID	K12(Label:13C(6)15N(2))	56.01	0.00157772	0.285714	1	41	27		148200398		Inconsistently Labeled	Not Used							2	1016.03	2031.05	-1.32838	63.8646	10625	10625	MS2	13/174	SP_RL_Rat1_03222013.raw
	High		ALESPErPFLAILGGAk	P16617	1	1	HCD	R7(Label:13C(6)15N(4)), K17(Label:13C(6)15N(2))	55.8	0.000814594	1	1	38	25	1845	249901128	Heavy	Unique	Used	2.64713	5.04218	0.524998	73777440	38733004	195298680	2	894.012	1787.02	-0.645728	63.7713	10608	10608	MS2	12/154	SP_RL_Rat1_03222013.raw
		High	VLNNMEIGTSLYDEEGAk		1	0	CID	K18(Label:13C(6)15N(2))	52.26	0.00229278	1	1	39	29	1449	2.09928e+08	Heavy	Redundant	Not Used	0.886761	2.70813	0.327444	230772868	7.55652e+07	204640441	2	995.978	1990.95	-1.29283	53.5762	8541	8541	MS2	18/184	SP_RL_Rat1_03222013.raw
	High		YSLEPVAAELK	P16617	1	1	HCD		51.66	0.00208011	0	1	38	25	1219	450775498	Light	Redundant	Not Used	1.0682	3.25018	0.328658	441743788	145182845	471870068	2	610.332	1219.66	-0.819831	47.9326	7346	7346	MS2	8/94	SP_RL_Rat1_03222013.raw
		High	ALESPErPFLAILGGAk		1	0	CID	R7(Label:13C(6)15N(4)), K17(Label:13C(6)15N(2))	51.57	0.00215745	1	1	38	25	1845	249901128	Heavy	Redundant	Not Used	2.64713	5.04218	0.524998	73777440	38733004	195298680	2	894.012	1787.02	-0.645728	63.7383	10601	10601	MS2	15/154	SP_RL_Rat1_03222013.raw
	High		AGGFLMK	P16617	2	1	HCD		51.14	0.000864503	1	1	34	27	491	374911930	Light	Unique	Used	1.07447	3.06428	0.350642	363783552	127557894	390872848	2	362.196	723.385	-0.605106	32.1949	3829	3829	MS2	6/50	SP_RL_Rat1_03222013.raw
	High		IQLINNMLDK	P16617	2	1	HCD		51.08	0.00229387	0.254902	1	38		1385	249510591	Light	Unique	Used	1.22386	3.66293	0.334121	210153184	70216678	257198968	2	601.333	1201.66	-1.15491	51.9918	8216	8216	MS2	7/88	SP_RL_Rat1_03222013.raw
		High	AHSSMVGVNLPQk		1	0	CID	K13(Label:13C(6)15N(2))	50.5	0.00308729	1	1	39	28	308	3.17965e+08	Heavy	Redundant	Not Used	0.997752	2.31016	0.431897	3.18681e+08	137637555	3.17965e+08	2	688.365	1375.72	-1.75249	28.0496	2907	2907	MS2	8/106	SP_RL_Rat1_03222013.raw
	Medium		ITLPVDFVTADkFDENAk	P16617	2	1	HCD	K12(Label:13C(6)15N(2)), K18(Label:13C(6)15N(2))	48.93	0.00808249	1	1	41	19		175373866		No Quan Values	Not Used							2	1020.04	2039.06	-1.52181	63.8181	10616	10616	MS2	15/174	SP_RL_Rat1_03222013.raw
	Medium		LGDVYVNDAFGTAHR	P16617;Q5XIV1	2	2	HCD		47.22	0.00548148	1	1	38	19	1064	447726537	Light	Redundant	Not Used	2.02397	2.30712	0.877268	419833016	368306184	849727960	3	545.602	1634.79	-1.15852	44.7927	6655	6655	MS2	16/146	SP_RL_Rat1_03222013.raw
	Medium		LTLDKLDVK	P16617	1	1	HCD		45.77	0.00540162	1	1	37	32	730	259207381	Light	Unique	Used	1.73989	3.55603	0.489278	250454684	122542039	435762670	2	522.818	1044.63	-1.57741	37.3516	4990	4990	MS2	7/82	SP_RL_Rat1_03222013.raw
	Medium		AAVPSIk	P16617	1	1	HCD	K7(Label:13C(6)15N(2))	40.67	0.00876321	1	1	34	33	144	335020396	Heavy	Unique	Used	1.18363	3.84853	0.307553	283045591	8.70516e+07	335020396	2	347.222	693.437	-1.78364	23.9384	1981	1981	MS2	5/48	SP_RL_Rat1_03222013.raw
		High	AGGFLMK		2	0	CID		40.6	0.00978963	1	1	34	26	491	374911930	Light	Redundant	Not Used	1.07447	3.06428	0.350642	363783552	127557894	390872848	2	362.196	723.385	-0.605106	32.1552	3819	3819	MS2	6/50	SP_RL_Rat1_03222013.raw
	Medium		LTLDkLDVK	P16617	1	1	HCD	K5(Label:13C(6)15N(2))	38.19	0.0258354	0.157895	1	36	33		418654000		Inconsistently Labeled	Not Used							2	526.825	1052.64	-1.48633	37.3409	4988	4988	MS2	7/82	SP_RL_Rat1_03222013.raw
	Medium		VDFNVPMK	P16617;Q5XIV1	2	2	HCD		34.75	0.0414185	1	1	34	28	1001	547412969	Light	Not Unique	Used	1.00701	3.0063	0.334968	507553624	170014236	511113248	2	475.243	949.479	-1.89955	43.1717	6295	6295	MS2	7/64	SP_RL_Rat1_03222013.raw
G3V885	1939	223.371	5.73193	Myosin-6 OS=Rattus norvegicus GN=Myh6 PE=4 SV=1 - [G3V885_RAT]	33.52	156	56	1.94137e+09	0.429537	35	20.8258	3.64899	35	53.236	0.114676	35	63.2076	2624.1	29.65	71	46	2875.44	28.62	85	48
	A3	A5	Sequence	Protein Accessions	# Proteins	# Protein Groups	Activation Type	Modifications	IonScore	Exp Value	Δ Score	Rank	Identity High	Homology Threshold	QuanResultID	Area	Quan Channel	Quan Info	Quan Usage	Heavy/Light	Heavy/Medium	Medium/Light	Light	Medium	Heavy	Charge	m/z [Da]	MH+ [Da]	ΔM [ppm]	RT [min]	First Scan	Last Scan	MS Order	Ions Matched	Spectrum File	Annotation
		High	HADSVAELGEQIDNLQR	F1LSI0;G3V885;G3V8B0;P02563	9	4	CID		109.28	4.96502e-09	1	1	40	32	1358	8.11688e+08	Light	Not Unique	Used	0.505854	2.44781	0.206656	787027632	162643919	398121332	2	947.965	1894.92	-1.46511	51.2773	8061	8061	MS2	11/160	SP_RL_Rat1_03222013.raw
	High		HADSVAELGEQIDNLQR	G3V885	9	1	HCD		104.45	1.50981e-08	1	1	40	26	1358	8.11688e+08	Light	Redundant	Not Used	0.505854	2.44781	0.206656	787027632	162643919	398121332	2	947.965	1894.92	-1.46511	51.3184	8071	8071	MS2	14/160	SP_RL_Rat1_03222013.raw
	High		LAEQELIETSEr	G3V885	4	1	HCD	R12(Label:13C(6)15N(4))	102.59	1.8094e-08	0.582524	1	39		867	453252510	Heavy	Not Unique	Used	0.580104	2.59793	0.223295	781330408	1.74467e+08	453252510	2	714.365	1427.72	-1.44157	40.3234	5660	5660	MS2	10/120	SP_RL_Rat1_03222013.raw
		High	LAEQELIETSEr	G3V885;G3V8B0;P02563	4	3	CID	R12(Label:13C(6)15N(4))	100.68	2.80889e-08	0.742574	1	39		867	453252510	Heavy	Redundant	Not Used	0.580104	2.59793	0.223295	781330408	1.74467e+08	453252510	2	714.365	1427.72	-1.44157	40.2941	5651	5651	MS2	10/120	SP_RL_Rat1_03222013.raw
	High		GTLEDQIIQANPALEAFGNAK	G3V885	4	1	HCD		98.58	9.59288e-08	1	1	42	33		32183137		No Quan Values	Not Used							2	1100.57	2200.12	-0.440223	74.9509	12499	12499	MS2	16/216	SP_RL_Rat1_03222013.raw
		High	LQNEIEDLMVDVER	G3V885;G3V8B0;P02563	4	3	CID		97.78	5.65864e-08	1	1	39		2102	7.31604e+07	Light	Not Unique	Used	0.486757	1.96497	0.247717	67664294	1.67616e+07	32936061	2	851.919	1702.83	-0.506894	74.6462	12451	12451	MS2	11/146	SP_RL_Rat1_03222013.raw
	High		VKLEQQVDDLEGSLEQEK	G3V885	3	1	HCD		95.1	1.89033e-07	1	1	41	28		577495920		No Quan Values	Not Used							2	1044.03	2087.05	-1.41847	53.0017	8422	8422	MS2	14/194	SP_RL_Rat1_03222013.raw
		High	GQSVQQVYYSIGALAK	G3V885;P02563	2	2	CID		93.41	2.33172e-07	1	1	41	25		1237841520		No Quan Values	Not Used							2	856.454	1711.9	-0.78234	58.5397	9579	9579	MS2	10/162	SP_RL_Rat1_03222013.raw
	High		VQLLHSQNTSLINQK	G3V885	4	1	HCD		92.84	2.32698e-07	1	1	40	39		926412884		No Quan Values	Not Used							2	861.977	1722.95	-2.27106	32.5235	3903	3903	MS2	22/146	SP_RL_Rat1_03222013.raw
		High	LAEQELIETSER	G3V885;G3V8B0;P02563	4	3	CID		92.39	1.86209e-07	1	1	39	33	867	794122564	Light	Redundant	Not Used	0.580104	2.59793	0.223295	781330408	1.74467e+08	453252510	2	709.362	1417.72	-0.182615	40.0922	5605	5605	MS2	9/120	SP_RL_Rat1_03222013.raw
	High		IEELEEELEAEr	G3V885	4	1	HCD	R12(Label:13C(6)15N(4))	91.9	1.22707e-07	0.673913	2	36			489087456		No Quan Values	Not Used							2	749.86	1498.71	-1.37866	51.0295	8007	8007	MS2	9/106	SP_RL_Rat1_03222013.raw
	High		NLTEEMAGLDEIIAK	G3V885	2	1	HCD		91.79	2.8078e-07	1	1	40	27	2099	144138341	Light	Unique	Used	0.3512	3.83569	0.0915612	133377864	1.22122e+07	4.68423e+07	2	823.918	1646.83	-0.695839	74.5258	12434	12434	MS2	11/156	SP_RL_Rat1_03222013.raw
		High	VRELENELEAEQKR	G3V885;G3V8B0;P02563	4	3	CID		89.69	5.50258e-07	1	1	41	31	318	2.47366e+08	Light	Not Unique	Used	0.370527	6.10977	0.060645	239836902	1.45449e+07	88866049	2	871.954	1742.9	-1.88844	28.3279	2970	2970	MS2	11/144	SP_RL_Rat1_03222013.raw
	High		NAYEESLEHLETFKR	G3V885	4	1	HCD		89.67	4.15502e-07	1	1	39	24		287515576		No Quan Values	Not Used							2	933.454	1865.9	-0.98222	48.0977	7381	7381	MS2	11/156	SP_RL_Rat1_03222013.raw
	High		DLEEATLQHEATAAALR	G3V885	7	1	HCD		88.94	6.33241e-07	1	1	40	23	1280	1139281768	Light	Not Unique	Used	0.522244	2.72999	0.191299	1027538192	196566760	536625432	2	919.965	1838.92	-1.13245	49.3181	7643	7643	MS2	13/168	SP_RL_Rat1_03222013.raw
		High	DLEEATLQHEATAAALR	F1LSI0;G3V885;G3V8B0;P02563	7	4	CID		88.88	6.42051e-07	1	1	40	30	1280	1139281768	Light	Redundant	Not Used	0.522244	2.72999	0.191299	1027538192	196566760	536625432	2	919.965	1838.92	-1.13245	49.3007	7639	7639	MS2	12/168	SP_RL_Rat1_03222013.raw
		High	LASADIETYLLEK	F1LSI0;G3V885;G3V8B0;P02563	14	4	CID		88.76	5.37504e-07	1	1	40	35		2011876751		No Quan Values	Not Used							2	733.393	1465.78	-0.0145441	63.5824	10566	10566	MS2	11/114	SP_RL_Rat1_03222013.raw
	High		KKGSSFQTVSALHR	G3V885	2	1	HCD		88.52	5.76901e-07	1	1	40	29		41874490		No Quan Values	Not Used							2	773.427	1545.85	-2.29283	21.2005	1364	1364	MS2	13/142	SP_RL_Rat1_03222013.raw
	High		VQLLHSQNTSLINQk	G3V885	4	1	HCD	K15(Label:13C(6)15N(2))	86.75	8.85763e-07	1	1	40	33		395845473		No Quan Values	Not Used							2	865.983	1730.96	-2.70612	32.5338	3905	3905	MS2	22/146	SP_RL_Rat1_03222013.raw
	High		LASADIETYLLEk	G3V885	14	1	HCD	K13(Label:13C(6)15N(2))	85.64	1.07508e-06	1	1	39	35		812389529		No Quan Values	Not Used							2	737.399	1473.79	-0.70344	63.7657	10607	10607	MS2	9/114	SP_RL_Rat1_03222013.raw
	High		GQSVQQVYYSIGALAK	G3V885	2	1	HCD		85.31	1.50548e-06	1	1	41	28		1237841520		No Quan Values	Not Used							2	856.454	1711.9	-0.78234	58.5728	9589	9589	MS2	13/162	SP_RL_Rat1_03222013.raw
		High	KKGSSFQTVSALHR	G3V885;P02563	2	2	CID		84.89	1.33077e-06	1	1	40	29		41874490		No Quan Values	Not Used							2	773.427	1545.85	-2.29283	21.1594	1355	1355	MS2	9/142	SP_RL_Rat1_03222013.raw
	High		LASADIETYLLEK	G3V885	14	1	HCD		84.38	1.47543e-06	1	1	40	31		2011876751		No Quan Values	Not Used							2	733.393	1465.78	-0.0978243	64.7349	10794	10794	MS2	12/114	SP_RL_Rat1_03222013.raw
	High		LQNEIEDLMVDVER	G3V885	4	1	HCD		83.69	1.45115e-06	1	1	39		2102	7.31604e+07	Light	Redundant	Not Used	0.486757	1.96497	0.247717	67664294	1.67616e+07	32936061	2	851.919	1702.83	-0.506894	74.6578	12453	12453	MS2	11/146	SP_RL_Rat1_03222013.raw
		High	GQSVQQVYYSIGALAk	G3V885;P02563	2	2	CID	K16(Label:13C(6)15N(2))	83.69	2.18442e-06	1	1	41	28		547951540		No Quan Values	Not Used							2	860.461	1719.91	-0.588355	58.5427	9580	9580	MS2	11/162	SP_RL_Rat1_03222013.raw
	High		KLAEQELIETSER	G3V885	4	1	HCD		83.5	1.89528e-06	1	1	40	37		575395771		No Quan Values	Not Used							2	773.408	1545.81	-1.58846	33.9063	4212	4212	MS2	8/136	SP_RL_Rat1_03222013.raw
		High	HADSVAELGEQIDNLQr	F1LSI0;G3V885;G3V8B0;P02563	9	4	CID	R17(Label:13C(6)15N(4))	83.44	1.98958e-06	1	1	40	27	1358	403890070	Heavy	Redundant	Not Used	0.505854	2.44781	0.206656	787027632	162643919	398121332	2	952.969	1904.93	-1.37665	51.2938	8067	8067	MS2	11/160	SP_RL_Rat1_03222013.raw
		High	VQHELDEAEERADIAESQVNK	G3V885;G3V8B0;P02563	4	3	CID		83.22	2.25566e-06	1	1	40	33	848	1.86293e+08	Light	Not Unique	Used	0.516999	2.24975	0.229803	156377148	35935881	80846907	2	1205.57	2410.14	-2.71857	39.762	5532	5532	MS2	27/224	SP_RL_Rat1_03222013.raw
		High	GKLSYTQQMEDLKR	G3V885;P02563	2	2	CID		82.8	2.45505e-06	1	1	40	31		120521355		No Quan Values	Not Used							2	848.938	1696.87	-0.31802	28.9005	3103	3103	MS2	11/142	SP_RL_Rat1_03222013.raw
		High	VQLLHSQNTSLINQK	G3V885;G3V8B0;P02563	4	3	CID		82.6	2.4592e-06	1	1	40	35		926412884		No Quan Values	Not Used							2	861.977	1722.95	-2.27106	32.4889	3893	3893	MS2	19/146	SP_RL_Rat1_03222013.raw
		High	VKLEQQVDDLEGSLEQEKK	G3V885;G3V8B0;P02563	3	3	CID		81.91	4.57811e-06	1	1	42	25		196493888		No Quan Values	Not Used							3	739.052	2215.14	-1.17688	47.9132	7341	7341	MS2	21/204	SP_RL_Rat1_03222013.raw
	High		GSSFQTVSALHR	G3V885	4	1	HCD		81.34	2.02248e-06	1	1	38	28	328	297412509	Light	Not Unique	Used	0.484041	2.56369	0.188806	288563936	54482622	139676698	2	645.333	1289.66	-1.04563	28.5608	3024	3024	MS2	8/114	SP_RL_Rat1_03222013.raw
		High	KGSSFQTVSALHR	G3V885;G3V8B0;P02563	4	3	CID		81.09	2.98494e-06	1	1	39	26		91101736		No Quan Values	Not Used							2	709.381	1417.75	-0.261851	23.6394	1915	1915	MS2	9/132	SP_RL_Rat1_03222013.raw
		High	NAqAHLKDTQLQLDDAVR	G3V885;P02563	2	2	CID	Q3(Deamidated)	80.7	5.14343e-06	0.283951	1	41	24	825	262568294	Light	Not Unique	Used	0.456059	3.97692	0.114676	185943376	21323299	84801152	2	1019.02	2037.03	-1.79235	39.4043	5450	5450	MS2	13/184	SP_RL_Rat1_03222013.raw
		High	nAQAHLKDTQLQLDDAVR	G3V885;P02563	2	2	CID	N1(Deamidated)	80.7	5.14343e-06	0.283951	2	41	24	825	262568294	Light	Redundant	Not Used	0.456059	3.97692	0.114676	185943376	21323299	84801152	2	1019.02	2037.03	-1.79235	39.4043	5450	5450	MS2	13/184	SP_RL_Rat1_03222013.raw
	High		GQSVQQVYYSIGALAk	G3V885	2	1	HCD	K16(Label:13C(6)15N(2))	80.3	4.768e-06	1	1	41	23		547951540		No Quan Values	Not Used							2	860.461	1719.91	-0.588355	58.5784	9590	9590	MS2	11/162	SP_RL_Rat1_03222013.raw
		High	GTLEDQIIQANPALEAFGNAK	G3V885;G3V8B0;P02563	4	3	CID		80.2	6.60616e-06	1	1	42	34		32183137		No Quan Values	Not Used							2	1100.57	2200.12	-0.440223	74.9167	12491	12491	MS2	13/216	SP_RL_Rat1_03222013.raw
		High	KLAEQELIETSER	G3V885;G3V8B0;P02563	4	3	CID		80.17	4.08012e-06	1	1	40	31		575395771		No Quan Values	Not Used							2	773.408	1545.81	-1.58846	33.8697	4202	4202	MS2	9/136	SP_RL_Rat1_03222013.raw
		High	LQDAEEAVEAVNAK	G3V885;G3V8B0;P02563	4	3	CID		79.12	3.48403e-06	1	1	38	32	875	2116983424	Light	Not Unique	Used	0.399783	3.60531	0.110887	2116983424	234746436	846334728	2	743.872	1486.74	-1.07436	40.2326	5638	5638	MS2	12/140	SP_RL_Rat1_03222013.raw
		High	NTLLQAELEELr	G3V885;P02563	2	2	CID	R12(Label:13C(6)15N(4))	78.17	6.19375e-06	1	1	40	33	1909	781395848	Heavy	Not Unique	Used	0.493582	2.53845	0.194442	1583113216	307824356	781395848	2	719.892	1438.78	-1.0924	65.5097	10945	10945	MS2	8/126	SP_RL_Rat1_03222013.raw
	High		VVDSLQTSLDAETr	G3V885	4	1	HCD	R14(Label:13C(6)15N(4))	77.19	7.22116e-06	1	1	39	23	1012	2.52134e+08	Heavy	Not Unique	Used	0.523745	5.0998	0.102699	427796000	43934263	224056104	2	772.395	1543.78	-0.928932	43.6103	6391	6391	MS2	11/140	SP_RL_Rat1_03222013.raw
	High		LASADIETYLLEK	G3V885	14	1	HCD		76.84	8.36337e-06	1	1	40	30		2011876751		No Quan Values	Not Used							2	733.393	1465.78	-0.0145441	63.6148	10576	10576	MS2	10/114	SP_RL_Rat1_03222013.raw
		High	SAETEKEMANMKEEFGR	G3V885;G3V8B0;P02563	4	3	CID		74.29	4.6251e-06	1	1	34	24		9.83192e+07		No Quan Values	Not Used							2	993.946	1986.88	-2.38363	37.1179	4938	4938	MS2	9/176	SP_RL_Rat1_03222013.raw
		High	IKELTYQTEEDKK	G3V885;P02563	2	2	CID		73.73	1.90406e-05	1	1	40	34		56095564		No Quan Values	Not Used							2	812.923	1624.84	-2.00272	22.3789	1629	1629	MS2	20/134	SP_RL_Rat1_03222013.raw
	High		LQDLVDkLQLk	G3V885	4	1	HCD	K7(Label:13C(6)15N(2)), K11(Label:13C(6)15N(2))	73.45	6.18139e-06	0.369863	1	35		1260	387002006	Heavy	Not Unique	Used	0.374212	5.50973	0.0679183	1007490856	68427017	377014686	2	664.909	1328.81	-1.10392	48.7206	7516	7516	MS2	10/104	SP_RL_Rat1_03222013.raw
		High	LASADIETYLLEk	F1LSI0;G3V885;G3V8B0;P02563	14	4	CID	K13(Label:13C(6)15N(2))	72.61	2.15994e-05	1	1	39	31		812389529		No Quan Values	Not Used							2	737.399	1473.79	-0.70344	63.7356	10600	10600	MS2	10/114	SP_RL_Rat1_03222013.raw
	High		SAYLMGLNSADLLK	G3V885	4	1	HCD		72.44	2.27096e-05	1	1	39	31	1861	740792360	Light	Not Unique	Used	0.377018	3.91917	0.0961984	711330616	68428848	268184472	2	748.394	1495.78	-0.600014	64.0361	10663	10663	MS2	11/136	SP_RL_Rat1_03222013.raw
		High	IEDEQALALQLQK	G3V885;P02563	2	2	CID		71.41	2.98504e-05	1	1	40	35	1255	480029264	Light	Not Unique	Used	0.305817	3.94292	0.0775611	480029264	3.72316e+07	146801282	2	749.908	1498.81	-1.88422	48.6107	7491	7491	MS2	9/116	SP_RL_Rat1_03222013.raw
		High	VQLLHSQNTSLINQk	G3V885;G3V8B0;P02563	4	3	CID	K15(Label:13C(6)15N(2))	70.92	3.39092e-05	1	1	40	29		395845473		No Quan Values	Not Used							2	865.983	1730.96	-2.70612	32.4942	3895	3895	MS2	12/146	SP_RL_Rat1_03222013.raw
		High	VKLEQQVDDLEGSLEQEK	G3V885;G3V8B0;P02563	3	3	CID		69.92	6.23072e-05	1	1	41	23		577495920		No Quan Values	Not Used							2	1044.03	2087.05	-1.41847	52.9747	8415	8415	MS2	11/194	SP_RL_Rat1_03222013.raw
		High	kAPGVMDNPLVMHQLr	G3V885;P02563	2	2	CID	K1(Label:13C(6)15N(2)), R16(Label:13C(6)15N(4))	69.81	5.67335e-05	1	1	41	20		534380552		No Quan Values	Not Used							3	608.662	1823.97	-1.75609	40.9113	5787	5787	MS2	20/150	SP_RL_Rat1_03222013.raw
		High	GSSFQTVSALHr	G3V885;G3V8B0;P02563	4	3	CID	R12(Label:13C(6)15N(4))	69.2	3.49739e-05	0	1	38	29	328	1.43042e+08	Heavy	Redundant	Not Used	0.484041	2.56369	0.188806	288563936	54482622	139676698	2	650.337	1299.67	-1.2949	28.5424	3019	3019	MS2	8/114	SP_RL_Rat1_03222013.raw
	High		NKDPLNETVVGLYQK	G3V885	13	1	HCD		69.06	6.32249e-05	1	1	41	29		785636608		No Quan Values	Not Used							2	859.459	1717.91	-0.685193	44.8533	6669	6669	MS2	11/150	SP_RL_Rat1_03222013.raw
	High		KAPGVMDNPLVMHQLR	G3V885	2	1	HCD		69.02	6.90794e-05	1	1	41	26		262185366		No Quan Values	Not Used							2	903.479	1805.95	-0.71456	40.8863	5783	5783	MS2	12/150	SP_RL_Rat1_03222013.raw
		High	AITDAAMMAEELKK	F1LSI0;G3V885;G3V8B0;P02563	18	4	CID		68.68	4.52701e-05	1	1	39	28		605693480		No Quan Values	Not Used							2	761.385	1521.76	-1.07369	46.1654	6962	6962	MS2	11/122	SP_RL_Rat1_03222013.raw
	High		NTLLQAELEELr	G3V885	2	1	HCD	R12(Label:13C(6)15N(4))	68.63	5.57126e-05	1	1	40	31	1909	781395848	Heavy	Redundant	Not Used	0.493582	2.53845	0.194442	1583113216	307824356	781395848	2	719.892	1438.78	-1.0924	65.5432	10955	10955	MS2	10/126	SP_RL_Rat1_03222013.raw
	High		LQDLVDKLQLK	G3V885	4	1	HCD		68.15	2.9328e-05	0.588235	1	36		1260	1034767310	Light	Redundant	Not Used	0.374212	5.50973	0.0679183	1007490856	68427017	377014686	2	656.895	1312.78	-1.24419	48.7152	7515	7515	MS2	9/104	SP_RL_Rat1_03222013.raw
		High	KLEDEcSELKK	F1LSI0;G3V885;P02563	10	3	CID	C6(Carbamidomethyl)	68.12	4.07086e-05	1	1	38	30		173431059		No Quan Values	Not Used							3	460.233	1378.68	-2.61029	21.0267	1326	1326	MS2	8/110	SP_RL_Rat1_03222013.raw
	High		QLEEKEALISQLTR	G3V885	1	1	HCD		67.78	7.89525e-05	0.470588	1	40			317328512		No Quan Values	Not Used							2	829.458	1657.91	-2.40949	46.6922	7080	7080	MS2	10/150	SP_RL_Rat1_03222013.raw
	High		LLGSLDIDHNQYk	G3V885	4	1	HCD	K13(Label:13C(6)15N(2))	66.96	8.18378e-05	1	1	40	31		5.08683e+08		No Quan Values	Not Used							2	762.401	1523.79	-0.20693	42.2833	6098	6098	MS2	12/110	SP_RL_Rat1_03222013.raw
	High		AITDAAMMAEELKK	G3V885	18	1	HCD		66.66	7.20795e-05	1	1	39	28		605693480		No Quan Values	Not Used							2	761.385	1521.76	-1.07369	46.1899	6969	6969	MS2	12/122	SP_RL_Rat1_03222013.raw
	High		LSYTQQMEDLKR	G3V885	2	1	HCD		66.62	6.30883e-05	1	1	38	25	620	265501268	Light	Not Unique	Used	0.344572	4.14296	0.0831705	213438792	17751821	73545064	2	756.379	1511.75	-1.25516	34.943	4447	4447	MS2	11/116	SP_RL_Rat1_03222013.raw
		High	LQDAEEAVEAVNAk	G3V885;G3V8B0;P02563	4	3	CID	K14(Label:13C(6)15N(2))	66.58	7.13645e-05	1	1	39	28	875	8.54038e+08	Heavy	Redundant	Not Used	0.399783	3.60531	0.110887	2116983424	234746436	846334728	2	747.879	1494.75	-0.931257	40.243	5642	5642	MS2	8/140	SP_RL_Rat1_03222013.raw
		High	KAPGVMDNPLVMHQLR	G3V885;P02563	2	2	CID		66.41	0.000125994	1	1	41	24		262185366		No Quan Values	Not Used							2	903.479	1805.95	-0.71456	40.8467	5773	5773	MS2	13/150	SP_RL_Rat1_03222013.raw
		High	KkmDADLSqLQTEVEEAVQEcR	G3V885;G3V8B0;P02563	4	3	CID	K2(Label:2H(4)), M3(Met->Aha), Q9(Deamidated), C21(Carbamidomethyl)	65.8	0.000143244	0.0606061	1	41	23		278715240		Inconsistently Labeled	Not Used							3	869.751	2607.24	-9.13383	64.5645	10763	10763	MS2	10/242	SP_RL_Rat1_03222013.raw
		High	kKmDADLSqLQTEVEEAVQEcR	G3V885;G3V8B0;P02563	4	3	CID	K1(Label:2H(4)), M3(Met->Aha), Q9(Deamidated), C21(Carbamidomethyl)	65.8	0.000143244	0.0606061	2	41	23		278715240		Inconsistently Labeled	Not Used							3	869.751	2607.24	-9.13383	64.5645	10763	10763	MS2	10/242	SP_RL_Rat1_03222013.raw
	High		NTLLQAELEELR	G3V885	2	1	HCD		65.29	0.000112508	1	1	39	27	1909	1.65322e+09	Light	Redundant	Not Used	0.493582	2.53845	0.194442	1583113216	307824356	781395848	2	714.887	1428.77	-1.37861	65.4056	10925	10925	MS2	8/126	SP_RL_Rat1_03222013.raw
		High	LLGSLDIDHNQYK	G3V885;G3V8B0;P02563	4	3	CID		64.91	0.000126944	1	1	39	28		1465892312		No Quan Values	Not Used							2	758.393	1515.78	-0.987728	42.1765	6074	6074	MS2	10/110	SP_RL_Rat1_03222013.raw
		High	DIDDLELTLAk	F1LSI0;G3V885;G3V8B0;P02563	13	4	CID	K11(Label:13C(6)15N(2))	64.69	0.000106659	1	1	38	33	1872	161108588	Heavy	Not Unique	Used	0.429537	5.26664	0.0815582	375074696	30590419	161108588	2	627.338	1253.67	-1.73983	64.3605	10723	10723	MS2	8/94	SP_RL_Rat1_03222013.raw
		High	cNGVLEGIr	F1LSI0;G3V885;G3V8B0;P02563	15	4	CID	C1(Carbamidomethyl), R9(Label:13C(6)15N(4))	64.1	6.56514e-05	1	1	36	27	597	1.8875e+08	Heavy	Not Unique	Used	0.538291	2.42853	0.221653	289043776	64067444	155589744	2	514.264	1027.52	-1.5829	34.2824	4296	4296	MS2	7/78	SP_RL_Rat1_03222013.raw
		High	SAYLMGLNSADLLK	G3V885;G3V8B0;P02563	4	3	CID		63.88	0.000163009	1	1	39	31	1861	740792360	Light	Redundant	Not Used	0.377018	3.91917	0.0961984	711330616	68428848	268184472	2	748.394	1495.78	-0.600014	64.0006	10653	10653	MS2	17/136	SP_RL_Rat1_03222013.raw
	High		NYHIFYQILSNK	G3V885	2	1	HCD		63.86	0.000166187	1	1	40	28		173178927		No Quan Values	Not Used							2	770.401	1539.79	-0.953627	53.1504	8453	8453	MS2	17/110	SP_RL_Rat1_03222013.raw
	High		IEDEQALALQLQK	G3V885	2	1	HCD		62.71	0.000221284	1	1	40	36	1255	480029264	Light	Redundant	Not Used	0.305817	3.94292	0.0775611	480029264	3.72316e+07	146801282	2	749.908	1498.81	-1.88422	48.6483	7501	7501	MS2	11/116	SP_RL_Rat1_03222013.raw
		High	KKMDADLSQLQTEVEEAVQEcR	G3V885;G3V8B0;P02563	4	3	CID	C21(Carbamidomethyl)	62.04	0.000340469		3	41	23		278715240		No Quan Values	Not Used							3	869.751	2607.24	-0.389329	64.5645	10763	10763	MS2	10/242	SP_RL_Rat1_03222013.raw
	High		LQDAEEAVEAVNAK	G3V885	4	1	HCD		61.74	0.000190582	1	1	38	24	875	2116983424	Light	Redundant	Not Used	0.399783	3.60531	0.110887	2116983424	234746436	846334728	2	743.872	1486.74	-1.07436	40.2716	5648	5648	MS2	9/140	SP_RL_Rat1_03222013.raw
		High	NKDPLNETVVGLYQK	F1LSI0;G3V885;G3V8B0;P02563	13	4	CID		61.35	0.000373154	1	1	41	23		785636608		No Quan Values	Not Used							2	859.459	1717.91	-0.685193	44.8205	6659	6659	MS2	11/150	SP_RL_Rat1_03222013.raw
	High		DNPNANKGTLEDQIIQANPALEAFGNAK	G3V885	2	1	HCD		60.59	0.000747962	1	1	43	26	2006	1076313264	Light	Unique	Used	0.313	1.23179	0.254102	1076313264	273493181	336886240	3	985.159	2953.46	-1.16718	70.5244	11798	11798	MS2	25/310	SP_RL_Rat1_03222013.raw
	High		NTLLQAELEELR	G3V885	2	1	HCD		60.54	0.000333893	1	1	39	26	2098	4.23148e+07	Light	Unique	Used	0.625149	4.07364	0.153462	35596350	5.46269e+06	22253034	2	714.888	1428.77	-0.267925	74.4583	12422	12422	MS2	9/126	SP_RL_Rat1_03222013.raw
		High	IEELEEELEAEr	G3V885;G3V8B0;P02563	4	3	CID	R12(Label:13C(6)15N(4))	59.94	0.000192694	1	2	36	29		489087456		No Quan Values	Not Used							2	749.86	1498.71	-1.37866	50.9915	7997	7997	MS2	10/106	SP_RL_Rat1_03222013.raw
		High	NAqAHLKDTQLQLDDAVR	G3V885;P02563	2	2	CID	Q3(Deamidated)	58.19	0.000918802	0.155172	1	41	35		690865684		No Quan Values	Not Used							3	679.682	2037.03	-1.70906	39.4558	5459	5459	MS2	10/184	SP_RL_Rat1_03222013.raw
		High	nAQAHLKDTQLQLDDAVR	G3V885;P02563	2	2	CID	N1(Deamidated)	58.19	0.000918802	0.155172	2	41	35		690865684		No Quan Values	Not Used							3	679.682	2037.03	-1.70906	39.4558	5459	5459	MS2	10/184	SP_RL_Rat1_03222013.raw
	High		VRELENELEAEQKR	G3V885	4	1	HCD		58.17	0.000780848	1	1	41		318	2.47366e+08	Light	Redundant	Not Used	0.370527	6.10977	0.060645	239836902	1.45449e+07	88866049	2	871.954	1742.9	-1.88844	28.3712	2980	2980	MS2	7/144	SP_RL_Rat1_03222013.raw
		High	NAQAHLKDTqLQLDDAVR	G3V885;P02563	2	2	CID	Q10(Deamidated)	57.92	0.000975557		3	41	24	825	262568294	Light	Redundant	Not Used	0.456059	3.97692	0.114676	185943376	21323299	84801152	2	1019.02	2037.03	-1.79235	39.4043	5450	5450	MS2	13/184	SP_RL_Rat1_03222013.raw
		High	QLEEKEALISQLTR	G3V885	1	1	CID		57.75	0.000794998	1	1	40	24		317328512		No Quan Values	Not Used							2	829.458	1657.91	-2.40949	46.6539	7070	7070	MS2	10/150	SP_RL_Rat1_03222013.raw
		High	AITDAAMMAEELKk	F1LSI0;G3V885;G3V8B0;P02563	18	4	CID	K14(Label:13C(6)15N(2))	57.08	0.00073917	1	1	39	26		177970856		Inconsistently Labeled	Not Used							2	765.392	1529.78	-1.41264	46.2387	6979	6979	MS2	12/122	SP_RL_Rat1_03222013.raw
		High	AITDAAMMAEELkK	F1LSI0;G3V885;G3V8B0;P02563	18	4	CID	K13(Label:13C(6)15N(2))	57.08	0.00073917	1	2	39	26		177970856		Inconsistently Labeled	Not Used							2	765.392	1529.78	-1.41264	46.2387	6979	6979	MS2	12/122	SP_RL_Rat1_03222013.raw
		High	NALAHALQSAR	F1LSI0;G3V885;G3V8B0;P02563	7	4	CID		56.65	0.000606751	1	1	38	31	283	1587348172	Light	Not Unique	Used	0.538479	2.60526	0.20669	1559828880	322400538	839935820	2	576.317	1151.63	-1.53088	27.6276	2810	2810	MS2	8/100	SP_RL_Rat1_03222013.raw
		High	LDEAEQIALK	G3V885;G3V8B0;P02563	4	3	CID		56.1	0.000657248	1	1	38	26	749	681552956	Light	Not Unique	Used	0.442337	4.74503	0.0932211	605597072	56454449	267877832	2	565.308	1129.61	-1.69216	37.791	5084	5084	MS2	8/86	SP_RL_Rat1_03222013.raw
		High	VKLEQQVDDLEGSLEQEK	G3V885;G3V8B0;P02563	3	3	CID		55.85	0.00158896	1	1	41	33		1061912900		No Quan Values	Not Used							3	696.354	2087.05	-1.30794	53.1062	8442	8442	MS2	21/194	SP_RL_Rat1_03222013.raw
	High		LQDLVDkLQLK	G3V885	4	1	HCD	K7(Label:13C(6)15N(2))	55.65	0.00043713	0.0535714	1	36	33		360010688		Inconsistently Labeled	Not Used							2	660.901	1320.8	-1.63574	48.7923	7532	7532	MS2	10/104	SP_RL_Rat1_03222013.raw
		High	LLGSLDIDHNQYk	G3V885;G3V8B0;P02563	4	3	CID	K13(Label:13C(6)15N(2))	54.75	0.0013613	1	1	40	27		5.08683e+08		No Quan Values	Not Used							2	762.401	1523.79	-0.20693	42.2409	6088	6088	MS2	7/110	SP_RL_Rat1_03222013.raw
		High	VVDSLQTSLDAETR	G3V885;G3V8B0;P02563	4	3	CID		54.71	0.00125929	1	1	39	22	1012	427796000	Light	Redundant	Not Used	0.523745	5.0998	0.102699	427796000	43934263	224056104	2	767.391	1533.78	-0.159832	43.3702	6340	6340	MS2	9/140	SP_RL_Rat1_03222013.raw
	High		VQLLHSQNTSLINQk	G3V885	4	1	HCD	K15(Label:13C(6)15N(2))	54.67	0.00142141	1	1	40	22	509	1428340198	Heavy	Not Unique	Used	0.435329	3.64899	0.119301	3247250848	387400732	1413622324	3	577.658	1730.96	-2.14971	32.5184	3902	3902	MS2	15/146	SP_RL_Rat1_03222013.raw
		High	KKHADSVAELGEQIDNLQR	F1LSI0;G3V885;G3V8B0;P02563	9	4	CID		54.57	0.00248466	1	1	42	26		250515701		No Quan Values	Not Used							3	717.709	2151.11	-1.04086	38.8315	5317	5317	MS2	16/200	SP_RL_Rat1_03222013.raw
		High	LSYTQQMEDLKR	G3V885;P02563	2	2	CID		54.28	0.00108131	1	1	38	28	620	265501268	Light	Redundant	Not Used	0.344572	4.14296	0.0831705	213438792	17751821	73545064	2	756.379	1511.75	-1.25516	34.903	4437	4437	MS2	7/116	SP_RL_Rat1_03222013.raw
		High	NAYEESLEHLETFKR	G3V885;G3V8B0;P02563	4	3	CID		54.25	0.00144735	1	1	39	34		287515576		No Quan Values	Not Used							2	933.454	1865.9	-0.98222	48.0562	7371	7371	MS2	10/156	SP_RL_Rat1_03222013.raw
	High		NTLLQAELEELR	G3V885	2	1	HCD		54.05	0.00150789	1	1	39	33	1909	1.65322e+09	Light	Redundant	Not Used	0.493582	2.53845	0.194442	1583113216	307824356	781395848	2	714.888	1428.77	-0.695112	66.4347	11127	11127	MS2	8/126	SP_RL_Rat1_03222013.raw
	High		IEELEEELEAER	G3V885	4	1	HCD		53.66	0.000740506	1	2	36	32		1054869516		No Quan Values	Not Used							2	744.856	1488.71	-0.589301	50.8754	7973	7973	MS2	7/106	SP_RL_Rat1_03222013.raw
	High		NALAHALQSAR	G3V885	7	1	HCD		53.38	0.00128828	1	1	38	24	283	1587348172	Light	Redundant	Not Used	0.538479	2.60526	0.20669	1559828880	322400538	839935820	2	576.317	1151.63	-1.53088	27.6598	2820	2820	MS2	9/100	SP_RL_Rat1_03222013.raw
		High	LTGAIMHYGNMK	G3V885;P02563	2	2	CID		53.36	0.000934168	0.301887	1	37		469	517434453	Light	Not Unique	Used	0.297575	2.89875	0.102656	503856364	51724040	149935252	2	668.33	1335.65	-1.202	31.6236	3704	3704	MS2	9/92	SP_RL_Rat1_03222013.raw
	High		QLEEkEALISQLTr	G3V885	1	1	HCD	K5(Label:13C(6)15N(2)), R14(Label:13C(6)15N(4))	53.33	0.00190893	1	1	40	34		109507631		No Quan Values	Not Used							2	838.47	1675.93	-1.00388	46.7672	7095	7095	MS2	7/150	SP_RL_Rat1_03222013.raw
		High	GSSFQTVSALHR	G3V885;G3V8B0;P02563	4	3	CID		52.96	0.00139279	1	1	38	24	328	297412509	Light	Redundant	Not Used	0.484041	2.56369	0.188806	288563936	54482622	139676698	2	645.333	1289.66	-1.04563	28.5291	3014	3014	MS2	7/114	SP_RL_Rat1_03222013.raw
	High		LQDLVDKLQLk	G3V885	4	1	HCD	K11(Label:13C(6)15N(2))	52.79	0.000844521		2	36	33		360010688		Inconsistently Labeled	Not Used							2	660.901	1320.8	-1.63574	48.7923	7532	7532	MS2	10/104	SP_RL_Rat1_03222013.raw
		High	LSYTQQMEDLkr	G3V885;P02563	2	2	CID	K11(Label:13C(6)15N(2)), R12(Label:13C(6)15N(4))	52.7	0.00194325	1	1	39	24	620	8.67615e+07	Heavy	Redundant	Not Used	0.344572	4.14296	0.0831705	213438792	17751821	73545064	2	765.39	1529.77	-1.0056	34.9855	4458	4458	MS2	9/116	SP_RL_Rat1_03222013.raw
		High	KkmDADLSQLqTEVEEAVQEcR	G3V885;G3V8B0;P02563	4	3	CID	K2(Label:2H(4)), M3(Met->Aha), Q11(Deamidated), C21(Carbamidomethyl)	52.56	0.00302049		4	41	23		278715240		Inconsistently Labeled	Not Used							3	869.751	2607.24	-9.13383	64.5645	10763	10763	MS2	9/242	SP_RL_Rat1_03222013.raw
		High	kKmDADLSQLqTEVEEAVQEcR	G3V885;G3V8B0;P02563	4	3	CID	K1(Label:2H(4)), M3(Met->Aha), Q11(Deamidated), C21(Carbamidomethyl)	52.56	0.00302049		5	41	23		278715240		Inconsistently Labeled	Not Used							3	869.751	2607.24	-9.13383	64.5645	10763	10763	MS2	9/242	SP_RL_Rat1_03222013.raw
	High		LAEQELIETSER	G3V885	4	1	HCD		52.39	0.00186209	1	1	39	38	867	794122564	Light	Redundant	Not Used	0.580104	2.59793	0.223295	781330408	1.74467e+08	453252510	2	709.362	1417.72	-0.182615	40.1292	5615	5615	MS2	9/120	SP_RL_Rat1_03222013.raw
		High	NAQAHLKDTQLqLDDAVR	G3V885;P02563	2	2	CID	Q12(Deamidated)	52.21	0.00363289		4	41	24	825	262568294	Light	Redundant	Not Used	0.456059	3.97692	0.114676	185943376	21323299	84801152	2	1019.02	2037.03	-1.79235	39.4043	5450	5450	MS2	13/184	SP_RL_Rat1_03222013.raw
	High		AITDAAMMAEELkK	G3V885	18	1	HCD	K13(Label:13C(6)15N(2))	50.82	0.00312424	0.0784314	1	39	28		177970856		Inconsistently Labeled	Not Used							2	765.392	1529.78	-1.41264	46.2823	6989	6989	MS2	12/122	SP_RL_Rat1_03222013.raw
		High	LEQQVDDLEGSLEQEK	F1LSI0;G3V885;G3V8B0;P02563	9	4	CID		50.76	0.00265395	1	1	38	28		212606597		No Quan Values	Not Used							2	930.446	1859.89	-0.771905	50.0646	7806	7806	MS2	21/172	SP_RL_Rat1_03222013.raw
		High	SLNDFTTQr	G3V885;P02563	2	2	CID	R9(Label:13C(6)15N(4))	50.74	0.00112585	1	1	35	22		1.62584e+08		No Quan Values	Not Used							2	546.27	1091.53	-2.2369	33.9438	4220	4220	MS2	7/88	SP_RL_Rat1_03222013.raw
	High		LDEAEQIALK	G3V885	4	1	HCD		50.07	0.00263469	1	1	38	30	749	681552956	Light	Redundant	Not Used	0.442337	4.74503	0.0932211	605597072	56454449	267877832	2	565.308	1129.61	-1.69216	37.8234	5094	5094	MS2	8/86	SP_RL_Rat1_03222013.raw
	Medium		NAQAHLKDTqLQLDDAVR	G3V885	2	1	HCD	Q10(Deamidated)	49.8	0.00634193	0.24	1	41	26		690865684		No Quan Values	Not Used							3	679.682	2037.03	-1.70906	39.4881	5469	5469	MS2	16/184	SP_RL_Rat1_03222013.raw
		High	NALAHALQSAr	F1LSI0;G3V885;G3V8B0;P02563	7	4	CID	R11(Label:13C(6)15N(4))	49.43	0.00333352	1	1	38	34	283	851994846	Heavy	Redundant	Not Used	0.538479	2.60526	0.20669	1559828880	322400538	839935820	2	581.321	1161.63	-1.38524	27.3611	2751	2751	MS2	8/100	SP_RL_Rat1_03222013.raw
	Medium		DIDDLELTLAK	G3V885	13	1	HCD		49.17	0.00379583	1	1	38	30	1872	433404489	Light	Redundant	Not Used	0.429537	5.26664	0.0815582	375074696	30590419	161108588	2	623.332	1245.66	-0.837873	64.3821	10729	10729	MS2	9/94	SP_RL_Rat1_03222013.raw
	High		LTGAIMHYGNmK	G3V885	2	1	HCD	M11(Oxidation)	49.12	0.00216573	1	1	36			6.80653e+07		No Quan Values	Not Used							2	676.328	1351.65	-1.21882	27.046	2679	2679	MS2	11/92	SP_RL_Rat1_03222013.raw
	Medium		KKMDADLSQLQTEVEEAVQEcR	G3V885	4	1	HCD	C21(Carbamidomethyl)	48.99	0.00687191	0.306122	1	41	17		278715240		No Quan Values	Not Used							3	869.751	2607.24	-0.389329	64.5839	10768	10768	MS2	20/242	SP_RL_Rat1_03222013.raw
	Medium		KkmDADLSqLQTEVEEAVQEcR	G3V885	4	1	HCD	K2(Label:2H(4)), M3(Met->Aha), Q9(Deamidated), C21(Carbamidomethyl)	48.99	0.00687191	0.306122	2	41	17		278715240		Inconsistently Labeled	Not Used							3	869.751	2607.24	-9.13383	64.5839	10768	10768	MS2	20/242	SP_RL_Rat1_03222013.raw
	Medium		kKmDADLSqLQTEVEEAVQEcR	G3V885	4	1	HCD	K1(Label:2H(4)), M3(Met->Aha), Q9(Deamidated), C21(Carbamidomethyl)	48.99	0.00687191	0.306122	3	41	17		278715240		Inconsistently Labeled	Not Used							3	869.751	2607.24	-9.13383	64.5839	10768	10768	MS2	20/242	SP_RL_Rat1_03222013.raw
		High	NAQAHLKDTqLQLDDAVR	G3V885;P02563	2	2	CID	Q10(Deamidated)	48.96	0.00769523		3	41	35		690865684		No Quan Values	Not Used							3	679.682	2037.03	-1.70906	39.4558	5459	5459	MS2	7/184	SP_RL_Rat1_03222013.raw
	High		SLNDFTTQr	G3V885	2	1	HCD	R9(Label:13C(6)15N(4))	48.9	0.00171981	1	1	35	28		1.62584e+08		No Quan Values	Not Used							2	546.27	1091.53	-2.2369	33.9858	4230	4230	MS2	6/88	SP_RL_Rat1_03222013.raw
	High		cNGVLEGIr	G3V885	15	1	HCD	C1(Carbamidomethyl), R9(Label:13C(6)15N(4))	48.42	0.00242797	1	1	36	23	597	1.8875e+08	Heavy	Redundant	Not Used	0.538291	2.42853	0.221653	289043776	64067444	155589744	2	514.264	1027.52	-1.5829	34.3139	4305	4305	MS2	7/78	SP_RL_Rat1_03222013.raw
		High	LTGAIMHYGNMk	G3V885;P02563	2	2	CID	K12(Label:13C(6)15N(2))	47.93	0.00392434	0.4375	1	37		469	155424576	Heavy	Redundant	Not Used	0.297575	2.89875	0.102656	503856364	51724040	149935252	2	672.337	1343.67	-1.58714	31.6799	3715	3715	MS2	6/92	SP_RL_Rat1_03222013.raw
	High		cNGVLEGIR	G3V885	15	1	HCD	C1(Carbamidomethyl)	47.13	0.00284557	1	1	35	23	597	310378064	Light	Redundant	Not Used	0.538291	2.42853	0.221653	289043776	64067444	155589744	2	509.26	1017.51	-1.14983	34.2411	4289	4289	MS2	7/78	SP_RL_Rat1_03222013.raw
	Medium		AGLLGLLEEmRDER	G3V885	4	1	HCD	M10(Oxidation)	47.12	0.00814396	1	1	40	31	1644	881488284	Light	Unique	Used	0.407409	2.19987	0.185197	838145040	155221544	341467984	3	539.947	1617.83	-0.725498	58.6374	9602	9602	MS2	8/120	SP_RL_Rat1_03222013.raw
	Medium		AITDAAMMAEELKk	G3V885	18	1	HCD	K14(Label:13C(6)15N(2))	46.88	0.00774006		2	39	28		177970856		Inconsistently Labeled	Not Used							2	765.392	1529.78	-1.41264	46.2823	6989	6989	MS2	8/122	SP_RL_Rat1_03222013.raw
	Medium		ILNPAAIPEGQFIDSr	G3V885	3	1	HCD	R16(Label:13C(6)15N(4))	46.87	0.0104665	1	1	41	17	1633	1695251870	Heavy	Unique	Used	0.48215	3.01797	0.159759	3474686160	5.55114e+08	1675318408	2	875.971	1750.94	-0.316263	58.4464	9562	9562	MS2	13/158	SP_RL_Rat1_03222013.raw
		High	VQHELDEAEERADIAESQVNK	G3V885;G3V8B0;P02563	4	3	CID		46.84	0.0104314	1	1	41	20	850	860514060	Light	Not Unique	Used	0.481063	4.30861	0.111652	803645672	8.97283e+07	386604218	3	804.053	2410.15	-1.20469	39.8086	5539	5539	MS2	32/224	SP_RL_Rat1_03222013.raw
	Medium		MVSLLQEK	G3V885	6	1	HCD		46.36	0.0046091	1	1	36	26	766	1625412599	Light	Unique	Used	0.383524	3.74617	0.102377	1504971168	154075178	577191840	2	474.265	947.522	-1.31306	38.2451	5188	5188	MS2	5/68	SP_RL_Rat1_03222013.raw
	Medium		GKLSYTQQMEDLKR	G3V885	2	1	HCD		46.16	0.0109685	1	1	40	23	341	659683182	Light	Redundant	Not Used	0.21177	6.10065	0.0347126	596952312	2.07218e+07	126416364	3	566.294	1696.87	-1.62084	28.8543	3091	3091	MS2	15/142	SP_RL_Rat1_03222013.raw
	Medium		AQLEFNQIk	G3V885	4	1	HCD	K9(Label:13C(6)15N(2))	46.1	0.00627301	1	1	38	29		822553556		No Quan Values	Not Used							2	549.804	1098.6	-1.72244	37.9601	5123	5123	MS2	7/78	SP_RL_Rat1_03222013.raw
	Medium		MVSLLQEk	G3V885	6	1	HCD	K8(Label:13C(6)15N(2))	46.06	0.00540202	1	1	37	19	766	577191840	Heavy	Redundant	Not Used	0.383524	3.74617	0.102377	1504971168	154075178	577191840	2	478.272	955.536	-1.47045	38.3871	5220	5220	MS2	5/68	SP_RL_Rat1_03222013.raw
		High	GKLSYTQQMEDLKR	G3V885;P02563	2	2	CID		45.67	0.0122785	1	1	40	28	341	659683182	Light	Not Unique	Used	0.21177	6.10065	0.0347126	596952312	2.07218e+07	126416364	3	566.294	1696.87	-1.62084	28.815	3081	3081	MS2	16/142	SP_RL_Rat1_03222013.raw
		High	KKGSSFQTVSALHR	G3V885;P02563	2	2	CID		45.18	0.0126862	1	1	40	32		255905772		No Quan Values	Not Used							3	515.953	1545.85	-2.53843	21.1484	1351	1351	MS2	7/142	SP_RL_Rat1_03222013.raw
		High	LASADIETYLLEK	F1LSI0;G3V885;G3V8B0;P02563	14	4	CID		44.55	0.0141879	1	1	40	26		2011876751		No Quan Values	Not Used							2	733.393	1465.78	-0.0978243	64.7017	10784	10784	MS2	11/114	SP_RL_Rat1_03222013.raw
		High	VQLLHSQNTSLINQk	G3V885;G3V8B0;P02563	4	3	CID	K15(Label:13C(6)15N(2))	44.36	0.0152658	1	1	40	31	509	1428340198	Heavy	Redundant	Not Used	0.435329	3.64899	0.119301	3247250848	387400732	1413622324	3	577.658	1730.96	-2.14971	32.486	3892	3892	MS2	9/146	SP_RL_Rat1_03222013.raw
		High	SLNDFTTQR	G3V885;P02563	2	2	CID		44.11	0.00495086	1	1	35	24		405678366		No Quan Values	Not Used							2	541.266	1081.53	-1.4969	33.8725	4203	4203	MS2	6/88	SP_RL_Rat1_03222013.raw
	Medium		TEcFVPDDKEEYVK	G3V885	2	1	HCD	C3(Carbamidomethyl)	43.24	0.00543718	1	1	34	22		412062562		No Quan Values	Not Used							2	879.897	1758.79	-1.28069	36.9342	4895	4895	MS2	11/134	SP_RL_Rat1_03222013.raw
		High	DTQLQLDDAVr	G3V885;P02563	2	2	CID	R11(Label:13C(6)15N(4))	43.02	0.0122351	1	2	37	29	1029	143681510	Heavy	Redundant	Not Used	0.584803	3.06528	0.190783	227723968	4.34458e+07	133173628	2	642.327	1283.65	-0.623808	43.7224	6418	6418	MS2	9/110	SP_RL_Rat1_03222013.raw
	Medium		LQDLVDKLQLK	G3V885	4	1	HCD		42.88	0.00971464	1	1	36		1259	1077871450	Light	Redundant	Not Used	0.401254	5.73168	0.0700063	934922336	65450466	375140960	3	438.266	1312.78	-0.928981	48.7098	7514	7514	MS2	9/104	SP_RL_Rat1_03222013.raw
		High	IEELEEELEAER	G3V885;G3V8B0;P02563	4	3	CID		42.67	0.00930097	1	2	36	30		1054869516		No Quan Values	Not Used							2	744.856	1488.71	-0.589301	50.8435	7963	7963	MS2	6/106	SP_RL_Rat1_03222013.raw
	Medium		SAYLMGLNSADLLk	G3V885	4	1	HCD	K14(Label:13C(6)15N(2))	42.54	0.0234854	1	1	40	26	1861	2.76437e+08	Heavy	Redundant	Not Used	0.377018	3.91917	0.0961984	711330616	68428848	268184472	2	752.401	1503.8	-0.947347	64.0417	10664	10664	MS2	5/136	SP_RL_Rat1_03222013.raw
		High	KGSSFQTVSALHR	G3V885;G3V8B0;P02563	4	3	CID		42.54	0.0212622	1	1	39	27		513132180		No Quan Values	Not Used							3	473.256	1417.75	-1.69201	23.6949	1923	1923	MS2	15/132	SP_RL_Rat1_03222013.raw
	Medium		NALAHALQSAr	G3V885	7	1	HCD	R11(Label:13C(6)15N(4))	42.17	0.0175589	1	1	38	20	284	902499077	Heavy	Unique	Used	0.572925	2.79913	0.20468	1550705264	317398222	888437924	3	387.883	1161.64	-1.05529	27.4506	2772	2772	MS2	13/100	SP_RL_Rat1_03222013.raw
		High	SAYLmGLNSADLLK	G3V885;G3V8B0;P02563	4	3	CID	M5(Oxidation)	42.11	0.0229984	1	1	39	24		102116088		No Quan Values	Not Used							2	756.392	1511.78	-1.1059	56.519	9166	9166	MS2	10/136	SP_RL_Rat1_03222013.raw
		High	NkDPLNETVVGLYQk	F1LSI0;G3V885;G3V8B0;P02563	13	4	CID	K2(Label:13C(6)15N(2)), K15(Label:13C(6)15N(2))	41.6	0.0338963	1	1	40	20		2.08813e+08		No Quan Values	Not Used							2	867.473	1733.94	-1.35727	44.8374	6665	6665	MS2	15/150	SP_RL_Rat1_03222013.raw
	Medium		HDcDLLR	G3V885	15	1	HCD	C3(Carbamidomethyl)	41.48	0.00412859	0.341463	1	31		158	297529128	Light	Redundant	Not Used	0.428451	2.5344	0.169054	287602864	48620392	123223654	2	464.718	928.429	-1.61734	24.3689	2078	2078	MS2	6/52	SP_RL_Rat1_03222013.raw
		High	MFNWMVTR	G3V885;G3V8B0;P02563	4	3	CID		40.43	0.00819235	1	1	33	24	1607	965147047	Light	Not Unique	Used	0.414699	2.49504	0.166209	869413760	144504668	360545104	2	542.757	1084.51	-0.760094	57.8396	9432	9432	MS2	5/66	SP_RL_Rat1_03222013.raw
	Medium		LTGAIMHYGNMk	G3V885	2	1	HCD	K12(Label:13C(6)15N(2))	39.35	0.0282987	1	1	37		469	155424576	Heavy	Redundant	Not Used	0.297575	2.89875	0.102656	503856364	51724040	149935252	2	672.337	1343.67	-1.58714	31.7227	3725	3725	MS2	10/92	SP_RL_Rat1_03222013.raw
		High	SAETEKEMANMKEEFGR	G3V885;G3V8B0;P02563	4	3	CID		37.38	0.0235459	1	1	35	15	715	5.8605e+08	Light	Not Unique	Used	0.256149	6.10108	0.0419842	525475736	22061667	134599922	3	662.967	1986.89	-1.46883	37.034	4917	4917	MS2	13/176	SP_RL_Rat1_03222013.raw
		High	LQDLVDKLQLK	G3V885;G3V8B0;P02563	4	3	CID		37.19	0.0360103	0.243243	1	36		1259	1077871450	Light	Not Unique	Used	0.401254	5.73168	0.0700063	934922336	65450466	375140960	3	438.266	1312.78	-0.928981	48.6801	7506	7506	MS2	12/104	SP_RL_Rat1_03222013.raw
		High	LQDLVDKLQLK	G3V885;G3V8B0;P02563	4	3	CID		37.13	0.0370922	0.162162	1	36		1260	1034767310	Light	Redundant	Not Used	0.374212	5.50973	0.0679183	1007490856	68427017	377014686	2	656.895	1312.78	-1.24419	48.6828	7507	7507	MS2	13/104	SP_RL_Rat1_03222013.raw
	Medium		MFNWMVTR	G3V885	4	1	HCD		36.97	0.0181722	1	1	33	24	1607	965147047	Light	Redundant	Not Used	0.414699	2.49504	0.166209	869413760	144504668	360545104	2	542.757	1084.51	-0.760094	57.8751	9442	9442	MS2	7/66	SP_RL_Rat1_03222013.raw
	Medium		LQDLVDKLQLk	G3V885	4	1	HCD	K11(Label:13C(6)15N(2))	36.51	0.0366306	1	1	36			417445821		Inconsistently Labeled	Not Used							3	440.937	1320.8	-1.43797	48.7814	7530	7530	MS2	9/104	SP_RL_Rat1_03222013.raw
		High	HDcDLLR	F1LSI0;G3V885;G3V8B0;P02563	15	4	CID	C3(Carbamidomethyl)	33.28	0.0272774	1	1	31		158	297529128	Light	Not Unique	Used	0.428451	2.5344	0.169054	287602864	48620392	123223654	2	464.718	928.429	-1.61734	24.334	2068	2068	MS2	9/52	SP_RL_Rat1_03222013.raw
		High	HDcDLLREQYEEEMEAK	G3V885;P02563	2	2	CID	C3(Carbamidomethyl)	31.95	0.0384235	1	1	31	15	1016	220890326	Light	Not Unique	Used	0.407996	5.07298	0.0804253	131250648	1.05559e+07	53549688	3	732.316	2194.93	-1.79464	43.5007	6367	6367	MS2	17/174	SP_RL_Rat1_03222013.raw
P02563	1938	223.37	5.74463	Myosin-6 OS=Rattus norvegicus GN=Myh6 PE=2 SV=2 - [MYH6_RAT]	33.33	154	56	1.92736e+09	0.428451	35	21.7868	3.64899	35	53.7396	0.114676	35	81.0521	2524.04	28.12	68	44	2912.38	29.26	86	49
	A3	A5	Sequence	Protein Accessions	# Proteins	# Protein Groups	Activation Type	Modifications	IonScore	Exp Value	Δ Score	Rank	Identity High	Homology Threshold	QuanResultID	Area	Quan Channel	Quan Info	Quan Usage	Heavy/Light	Heavy/Medium	Medium/Light	Light	Medium	Heavy	Charge	m/z [Da]	MH+ [Da]	ΔM [ppm]	RT [min]	First Scan	Last Scan	MS Order	Ions Matched	Spectrum File	Annotation
		High	HADSVAELGEQIDNLQR	F1LSI0;G3V885;G3V8B0;P02563	9	4	CID		109.28	4.96502e-09	1	1	40	32	1358	8.11688e+08	Light	Not Unique	Used	0.505854	2.44781	0.206656	787027632	162643919	398121332	2	947.965	1894.92	-1.46511	51.2773	8061	8061	MS2	11/160	SP_RL_Rat1_03222013.raw
	High		HADSVAELGEQIDNLQR	G3V885	9	1	HCD		104.45	1.50981e-08	1	1	40	26	1358	8.11688e+08	Light	Redundant	Not Used	0.505854	2.44781	0.206656	787027632	162643919	398121332	2	947.965	1894.92	-1.46511	51.3184	8071	8071	MS2	14/160	SP_RL_Rat1_03222013.raw
	High		LAEQELIETSEr	G3V885	4	1	HCD	R12(Label:13C(6)15N(4))	102.59	1.8094e-08	0.582524	1	39		867	453252510	Heavy	Not Unique	Used	0.580104	2.59793	0.223295	781330408	1.74467e+08	453252510	2	714.365	1427.72	-1.44157	40.3234	5660	5660	MS2	10/120	SP_RL_Rat1_03222013.raw
		High	LAEQELIETSEr	G3V885;G3V8B0;P02563	4	3	CID	R12(Label:13C(6)15N(4))	100.68	2.80889e-08	0.742574	1	39		867	453252510	Heavy	Redundant	Not Used	0.580104	2.59793	0.223295	781330408	1.74467e+08	453252510	2	714.365	1427.72	-1.44157	40.2941	5651	5651	MS2	10/120	SP_RL_Rat1_03222013.raw
	High		GTLEDQIIQANPALEAFGNAK	G3V885	4	1	HCD		98.58	9.59288e-08	1	1	42	33		32183137		No Quan Values	Not Used							2	1100.57	2200.12	-0.440223	74.9509	12499	12499	MS2	16/216	SP_RL_Rat1_03222013.raw
		High	LQNEIEDLMVDVER	G3V885;G3V8B0;P02563	4	3	CID		97.78	5.65864e-08	1	1	39		2102	7.31604e+07	Light	Not Unique	Used	0.486757	1.96497	0.247717	67664294	1.67616e+07	32936061	2	851.919	1702.83	-0.506894	74.6462	12451	12451	MS2	11/146	SP_RL_Rat1_03222013.raw
	High		VKLEQQVDDLEGSLEQEK	G3V885	3	1	HCD		95.1	1.89033e-07	1	1	41	28		577495920		No Quan Values	Not Used							2	1044.03	2087.05	-1.41847	53.0017	8422	8422	MS2	14/194	SP_RL_Rat1_03222013.raw
		High	GQSVQQVYYSIGALAK	G3V885;P02563	2	2	CID		93.41	2.33172e-07	1	1	41	25		1237841520		No Quan Values	Not Used							2	856.454	1711.9	-0.78234	58.5397	9579	9579	MS2	10/162	SP_RL_Rat1_03222013.raw
	High		VQLLHSQNTSLINQK	G3V885	4	1	HCD		92.84	2.32698e-07	1	1	40	39		926412884		No Quan Values	Not Used							2	861.977	1722.95	-2.27106	32.5235	3903	3903	MS2	22/146	SP_RL_Rat1_03222013.raw
		High	LAEQELIETSER	G3V885;G3V8B0;P02563	4	3	CID		92.39	1.86209e-07	1	1	39	33	867	794122564	Light	Redundant	Not Used	0.580104	2.59793	0.223295	781330408	1.74467e+08	453252510	2	709.362	1417.72	-0.182615	40.0922	5605	5605	MS2	9/120	SP_RL_Rat1_03222013.raw
		High	KALQEAHQQALDDLQAEEDKVNTLTK	G3V8B0;P02563	3	2	CID		92.21	5.28041e-07	1	1	43	37		473396362		No Quan Values	Not Used							3	979.501	2936.49	-2.25651	48.2757	7419	7419	MS2	29/290	SP_RL_Rat1_03222013.raw
	High		IEELEEELEAEr	G3V885	4	1	HCD	R12(Label:13C(6)15N(4))	91.9	1.22707e-07	0.673913	2	36			489087456		No Quan Values	Not Used							2	749.86	1498.71	-1.37866	51.0295	8007	8007	MS2	9/106	SP_RL_Rat1_03222013.raw
	High		NLTEEMAGLDEIIAK	G3V885	2	1	HCD		91.79	2.8078e-07	1	1	40	27	2099	144138341	Light	Unique	Used	0.3512	3.83569	0.0915612	133377864	1.22122e+07	4.68423e+07	2	823.918	1646.83	-0.695839	74.5258	12434	12434	MS2	11/156	SP_RL_Rat1_03222013.raw
		High	VRELENELEAEQKR	G3V885;G3V8B0;P02563	4	3	CID		89.69	5.50258e-07	1	1	41	31	318	2.47366e+08	Light	Not Unique	Used	0.370527	6.10977	0.060645	239836902	1.45449e+07	88866049	2	871.954	1742.9	-1.88844	28.3279	2970	2970	MS2	11/144	SP_RL_Rat1_03222013.raw
	High		NAYEESLEHLETFKR	G3V885	4	1	HCD		89.67	4.15502e-07	1	1	39	24		287515576		No Quan Values	Not Used							2	933.454	1865.9	-0.98222	48.0977	7381	7381	MS2	11/156	SP_RL_Rat1_03222013.raw
	High		DLEEATLQHEATAAALR	G3V885	7	1	HCD		88.94	6.33241e-07	1	1	40	23	1280	1139281768	Light	Not Unique	Used	0.522244	2.72999	0.191299	1027538192	196566760	536625432	2	919.965	1838.92	-1.13245	49.3181	7643	7643	MS2	13/168	SP_RL_Rat1_03222013.raw
		High	DLEEATLQHEATAAALR	F1LSI0;G3V885;G3V8B0;P02563	7	4	CID		88.88	6.42051e-07	1	1	40	30	1280	1139281768	Light	Redundant	Not Used	0.522244	2.72999	0.191299	1027538192	196566760	536625432	2	919.965	1838.92	-1.13245	49.3007	7639	7639	MS2	12/168	SP_RL_Rat1_03222013.raw
		High	LASADIETYLLEK	F1LSI0;G3V885;G3V8B0;P02563	14	4	CID		88.76	5.37504e-07	1	1	40	35		2011876751		No Quan Values	Not Used							2	733.393	1465.78	-0.0145441	63.5824	10566	10566	MS2	11/114	SP_RL_Rat1_03222013.raw
	High		KKGSSFQTVSALHR	G3V885	2	1	HCD		88.52	5.76901e-07	1	1	40	29		41874490		No Quan Values	Not Used							2	773.427	1545.85	-2.29283	21.2005	1364	1364	MS2	13/142	SP_RL_Rat1_03222013.raw
	High		VQLLHSQNTSLINQk	G3V885	4	1	HCD	K15(Label:13C(6)15N(2))	86.75	8.85763e-07	1	1	40	33		395845473		No Quan Values	Not Used							2	865.983	1730.96	-2.70612	32.5338	3905	3905	MS2	22/146	SP_RL_Rat1_03222013.raw
	High		LASADIETYLLEk	G3V885	14	1	HCD	K13(Label:13C(6)15N(2))	85.64	1.07508e-06	1	1	39	35		812389529		No Quan Values	Not Used							2	737.399	1473.79	-0.70344	63.7657	10607	10607	MS2	9/114	SP_RL_Rat1_03222013.raw
	High		GQSVQQVYYSIGALAK	G3V885	2	1	HCD		85.31	1.50548e-06	1	1	41	28		1237841520		No Quan Values	Not Used							2	856.454	1711.9	-0.78234	58.5728	9589	9589	MS2	13/162	SP_RL_Rat1_03222013.raw
		High	KKGSSFQTVSALHR	G3V885;P02563	2	2	CID		84.89	1.33077e-06	1	1	40	29		41874490		No Quan Values	Not Used							2	773.427	1545.85	-2.29283	21.1594	1355	1355	MS2	9/142	SP_RL_Rat1_03222013.raw
	High		LASADIETYLLEK	G3V885	14	1	HCD		84.38	1.47543e-06	1	1	40	31		2011876751		No Quan Values	Not Used							2	733.393	1465.78	-0.0978243	64.7349	10794	10794	MS2	12/114	SP_RL_Rat1_03222013.raw
	High		LQNEIEDLMVDVER	G3V885	4	1	HCD		83.69	1.45115e-06	1	1	39		2102	7.31604e+07	Light	Redundant	Not Used	0.486757	1.96497	0.247717	67664294	1.67616e+07	32936061	2	851.919	1702.83	-0.506894	74.6578	12453	12453	MS2	11/146	SP_RL_Rat1_03222013.raw
		High	GQSVQQVYYSIGALAk	G3V885;P02563	2	2	CID	K16(Label:13C(6)15N(2))	83.69	2.18442e-06	1	1	41	28		547951540		No Quan Values	Not Used							2	860.461	1719.91	-0.588355	58.5427	9580	9580	MS2	11/162	SP_RL_Rat1_03222013.raw
	High		KLAEQELIETSER	G3V885	4	1	HCD		83.5	1.89528e-06	1	1	40	37		575395771		No Quan Values	Not Used							2	773.408	1545.81	-1.58846	33.9063	4212	4212	MS2	8/136	SP_RL_Rat1_03222013.raw
		High	HADSVAELGEQIDNLQr	F1LSI0;G3V885;G3V8B0;P02563	9	4	CID	R17(Label:13C(6)15N(4))	83.44	1.98958e-06	1	1	40	27	1358	403890070	Heavy	Redundant	Not Used	0.505854	2.44781	0.206656	787027632	162643919	398121332	2	952.969	1904.93	-1.37665	51.2938	8067	8067	MS2	11/160	SP_RL_Rat1_03222013.raw
		High	VQHELDEAEERADIAESQVNK	G3V885;G3V8B0;P02563	4	3	CID		83.22	2.25566e-06	1	1	40	33	848	1.86293e+08	Light	Not Unique	Used	0.516999	2.24975	0.229803	156377148	35935881	80846907	2	1205.57	2410.14	-2.71857	39.762	5532	5532	MS2	27/224	SP_RL_Rat1_03222013.raw
		High	GKLSYTQQMEDLKR	G3V885;P02563	2	2	CID		82.8	2.45505e-06	1	1	40	31		120521355		No Quan Values	Not Used							2	848.938	1696.87	-0.31802	28.9005	3103	3103	MS2	11/142	SP_RL_Rat1_03222013.raw
		High	VQLLHSQNTSLINQK	G3V885;G3V8B0;P02563	4	3	CID		82.6	2.4592e-06	1	1	40	35		926412884		No Quan Values	Not Used							2	861.977	1722.95	-2.27106	32.4889	3893	3893	MS2	19/146	SP_RL_Rat1_03222013.raw
		High	VKLEQQVDDLEGSLEQEKK	G3V885;G3V8B0;P02563	3	3	CID		81.91	4.57811e-06	1	1	42	25		196493888		No Quan Values	Not Used							3	739.052	2215.14	-1.17688	47.9132	7341	7341	MS2	21/204	SP_RL_Rat1_03222013.raw
	High		GSSFQTVSALHR	G3V885	4	1	HCD		81.34	2.02248e-06	1	1	38	28	328	297412509	Light	Not Unique	Used	0.484041	2.56369	0.188806	288563936	54482622	139676698	2	645.333	1289.66	-1.04563	28.5608	3024	3024	MS2	8/114	SP_RL_Rat1_03222013.raw
		High	KGSSFQTVSALHR	G3V885;G3V8B0;P02563	4	3	CID		81.09	2.98494e-06	1	1	39	26		91101736		No Quan Values	Not Used							2	709.381	1417.75	-0.261851	23.6394	1915	1915	MS2	9/132	SP_RL_Rat1_03222013.raw
		High	NAqAHLKDTQLQLDDAVR	G3V885;P02563	2	2	CID	Q3(Deamidated)	80.7	5.14343e-06	0.283951	1	41	24	825	262568294	Light	Not Unique	Used	0.456059	3.97692	0.114676	185943376	21323299	84801152	2	1019.02	2037.03	-1.79235	39.4043	5450	5450	MS2	13/184	SP_RL_Rat1_03222013.raw
		High	nAQAHLKDTQLQLDDAVR	G3V885;P02563	2	2	CID	N1(Deamidated)	80.7	5.14343e-06	0.283951	2	41	24	825	262568294	Light	Redundant	Not Used	0.456059	3.97692	0.114676	185943376	21323299	84801152	2	1019.02	2037.03	-1.79235	39.4043	5450	5450	MS2	13/184	SP_RL_Rat1_03222013.raw
	High		GQSVQQVYYSIGALAk	G3V885	2	1	HCD	K16(Label:13C(6)15N(2))	80.3	4.768e-06	1	1	41	23		547951540		No Quan Values	Not Used							2	860.461	1719.91	-0.588355	58.5784	9590	9590	MS2	11/162	SP_RL_Rat1_03222013.raw
		High	GTLEDQIIQANPALEAFGNAK	G3V885;G3V8B0;P02563	4	3	CID		80.2	6.60616e-06	1	1	42	34		32183137		No Quan Values	Not Used							2	1100.57	2200.12	-0.440223	74.9167	12491	12491	MS2	13/216	SP_RL_Rat1_03222013.raw
		High	KLAEQELIETSER	G3V885;G3V8B0;P02563	4	3	CID		80.17	4.08012e-06	1	1	40	31		575395771		No Quan Values	Not Used							2	773.408	1545.81	-1.58846	33.8697	4202	4202	MS2	9/136	SP_RL_Rat1_03222013.raw
		High	LQDAEEAVEAVNAK	G3V885;G3V8B0;P02563	4	3	CID		79.12	3.48403e-06	1	1	38	32	875	2116983424	Light	Not Unique	Used	0.399783	3.60531	0.110887	2116983424	234746436	846334728	2	743.872	1486.74	-1.07436	40.2326	5638	5638	MS2	12/140	SP_RL_Rat1_03222013.raw
		High	NTLLQAELEELr	G3V885;P02563	2	2	CID	R12(Label:13C(6)15N(4))	78.17	6.19375e-06	1	1	40	33	1909	781395848	Heavy	Not Unique	Used	0.493582	2.53845	0.194442	1583113216	307824356	781395848	2	719.892	1438.78	-1.0924	65.5097	10945	10945	MS2	8/126	SP_RL_Rat1_03222013.raw
	High		VVDSLQTSLDAETr	G3V885	4	1	HCD	R14(Label:13C(6)15N(4))	77.19	7.22116e-06	1	1	39	23	1012	2.52134e+08	Heavy	Not Unique	Used	0.523745	5.0998	0.102699	427796000	43934263	224056104	2	772.395	1543.78	-0.928932	43.6103	6391	6391	MS2	11/140	SP_RL_Rat1_03222013.raw
	High		LASADIETYLLEK	G3V885	14	1	HCD		76.84	8.36337e-06	1	1	40	30		2011876751		No Quan Values	Not Used							2	733.393	1465.78	-0.0145441	63.6148	10576	10576	MS2	10/114	SP_RL_Rat1_03222013.raw
		High	SAETEKEMANMKEEFGR	G3V885;G3V8B0;P02563	4	3	CID		74.29	4.6251e-06	1	1	34	24		9.83192e+07		No Quan Values	Not Used							2	993.946	1986.88	-2.38363	37.1179	4938	4938	MS2	9/176	SP_RL_Rat1_03222013.raw
		High	IKELTYQTEEDKK	G3V885;P02563	2	2	CID		73.73	1.90406e-05	1	1	40	34		56095564		No Quan Values	Not Used							2	812.923	1624.84	-2.00272	22.3789	1629	1629	MS2	20/134	SP_RL_Rat1_03222013.raw
	High		LQDLVDkLQLk	G3V885	4	1	HCD	K7(Label:13C(6)15N(2)), K11(Label:13C(6)15N(2))	73.45	6.18139e-06	0.369863	1	35		1260	387002006	Heavy	Not Unique	Used	0.374212	5.50973	0.0679183	1007490856	68427017	377014686	2	664.909	1328.81	-1.10392	48.7206	7516	7516	MS2	10/104	SP_RL_Rat1_03222013.raw
		High	LASADIETYLLEk	F1LSI0;G3V885;G3V8B0;P02563	14	4	CID	K13(Label:13C(6)15N(2))	72.61	2.15994e-05	1	1	39	31		812389529		No Quan Values	Not Used							2	737.399	1473.79	-0.70344	63.7356	10600	10600	MS2	10/114	SP_RL_Rat1_03222013.raw
	High		SAYLMGLNSADLLK	G3V885	4	1	HCD		72.44	2.27096e-05	1	1	39	31	1861	740792360	Light	Not Unique	Used	0.377018	3.91917	0.0961984	711330616	68428848	268184472	2	748.394	1495.78	-0.600014	64.0361	10663	10663	MS2	11/136	SP_RL_Rat1_03222013.raw
		High	IEDEQALALQLQK	G3V885;P02563	2	2	CID		71.41	2.98504e-05	1	1	40	35	1255	480029264	Light	Not Unique	Used	0.305817	3.94292	0.0775611	480029264	3.72316e+07	146801282	2	749.908	1498.81	-1.88422	48.6107	7491	7491	MS2	9/116	SP_RL_Rat1_03222013.raw
		High	VQLLHSQNTSLINQk	G3V885;G3V8B0;P02563	4	3	CID	K15(Label:13C(6)15N(2))	70.92	3.39092e-05	1	1	40	29		395845473		No Quan Values	Not Used							2	865.983	1730.96	-2.70612	32.4942	3895	3895	MS2	12/146	SP_RL_Rat1_03222013.raw
		High	VKLEQQVDDLEGSLEQEK	G3V885;G3V8B0;P02563	3	3	CID		69.92	6.23072e-05	1	1	41	23		577495920		No Quan Values	Not Used							2	1044.03	2087.05	-1.41847	52.9747	8415	8415	MS2	11/194	SP_RL_Rat1_03222013.raw
		High	kAPGVMDNPLVMHQLr	G3V885;P02563	2	2	CID	K1(Label:13C(6)15N(2)), R16(Label:13C(6)15N(4))	69.81	5.67335e-05	1	1	41	20		534380552		No Quan Values	Not Used							3	608.662	1823.97	-1.75609	40.9113	5787	5787	MS2	20/150	SP_RL_Rat1_03222013.raw
		High	GSSFQTVSALHr	G3V885;G3V8B0;P02563	4	3	CID	R12(Label:13C(6)15N(4))	69.2	3.49739e-05	0	1	38	29	328	1.43042e+08	Heavy	Redundant	Not Used	0.484041	2.56369	0.188806	288563936	54482622	139676698	2	650.337	1299.67	-1.2949	28.5424	3019	3019	MS2	8/114	SP_RL_Rat1_03222013.raw
	High		NKDPLNETVVGLYQK	G3V885	13	1	HCD		69.06	6.32249e-05	1	1	41	29		785636608		No Quan Values	Not Used							2	859.459	1717.91	-0.685193	44.8533	6669	6669	MS2	11/150	SP_RL_Rat1_03222013.raw
	High		KAPGVMDNPLVMHQLR	G3V885	2	1	HCD		69.02	6.90794e-05	1	1	41	26		262185366		No Quan Values	Not Used							2	903.479	1805.95	-0.71456	40.8863	5783	5783	MS2	12/150	SP_RL_Rat1_03222013.raw
		High	AITDAAMMAEELKK	F1LSI0;G3V885;G3V8B0;P02563	18	4	CID		68.68	4.52701e-05	1	1	39	28		605693480		No Quan Values	Not Used							2	761.385	1521.76	-1.07369	46.1654	6962	6962	MS2	11/122	SP_RL_Rat1_03222013.raw
	High		NTLLQAELEELr	G3V885	2	1	HCD	R12(Label:13C(6)15N(4))	68.63	5.57126e-05	1	1	40	31	1909	781395848	Heavy	Redundant	Not Used	0.493582	2.53845	0.194442	1583113216	307824356	781395848	2	719.892	1438.78	-1.0924	65.5432	10955	10955	MS2	10/126	SP_RL_Rat1_03222013.raw
	High		LQDLVDKLQLK	G3V885	4	1	HCD		68.15	2.9328e-05	0.588235	1	36		1260	1034767310	Light	Redundant	Not Used	0.374212	5.50973	0.0679183	1007490856	68427017	377014686	2	656.895	1312.78	-1.24419	48.7152	7515	7515	MS2	9/104	SP_RL_Rat1_03222013.raw
		High	KLEDEcSELKK	F1LSI0;G3V885;P02563	10	3	CID	C6(Carbamidomethyl)	68.12	4.07086e-05	1	1	38	30		173431059		No Quan Values	Not Used							3	460.233	1378.68	-2.61029	21.0267	1326	1326	MS2	8/110	SP_RL_Rat1_03222013.raw
	High		LLGSLDIDHNQYk	G3V885	4	1	HCD	K13(Label:13C(6)15N(2))	66.96	8.18378e-05	1	1	40	31		5.08683e+08		No Quan Values	Not Used							2	762.401	1523.79	-0.20693	42.2833	6098	6098	MS2	12/110	SP_RL_Rat1_03222013.raw
	High		AITDAAMMAEELKK	G3V885	18	1	HCD		66.66	7.20795e-05	1	1	39	28		605693480		No Quan Values	Not Used							2	761.385	1521.76	-1.07369	46.1899	6969	6969	MS2	12/122	SP_RL_Rat1_03222013.raw
	High		LSYTQQMEDLKR	G3V885	2	1	HCD		66.62	6.30883e-05	1	1	38	25	620	265501268	Light	Not Unique	Used	0.344572	4.14296	0.0831705	213438792	17751821	73545064	2	756.379	1511.75	-1.25516	34.943	4447	4447	MS2	11/116	SP_RL_Rat1_03222013.raw
		High	LQDAEEAVEAVNAk	G3V885;G3V8B0;P02563	4	3	CID	K14(Label:13C(6)15N(2))	66.58	7.13645e-05	1	1	39	28	875	8.54038e+08	Heavy	Redundant	Not Used	0.399783	3.60531	0.110887	2116983424	234746436	846334728	2	747.879	1494.75	-0.931257	40.243	5642	5642	MS2	8/140	SP_RL_Rat1_03222013.raw
		High	KAPGVMDNPLVMHQLR	G3V885;P02563	2	2	CID		66.41	0.000125994	1	1	41	24		262185366		No Quan Values	Not Used							2	903.479	1805.95	-0.71456	40.8467	5773	5773	MS2	13/150	SP_RL_Rat1_03222013.raw
		High	KkmDADLSqLQTEVEEAVQEcR	G3V885;G3V8B0;P02563	4	3	CID	K2(Label:2H(4)), M3(Met->Aha), Q9(Deamidated), C21(Carbamidomethyl)	65.8	0.000143244	0.0606061	1	41	23		278715240		Inconsistently Labeled	Not Used							3	869.751	2607.24	-9.13383	64.5645	10763	10763	MS2	10/242	SP_RL_Rat1_03222013.raw
		High	kKmDADLSqLQTEVEEAVQEcR	G3V885;G3V8B0;P02563	4	3	CID	K1(Label:2H(4)), M3(Met->Aha), Q9(Deamidated), C21(Carbamidomethyl)	65.8	0.000143244	0.0606061	2	41	23		278715240		Inconsistently Labeled	Not Used							3	869.751	2607.24	-9.13383	64.5645	10763	10763	MS2	10/242	SP_RL_Rat1_03222013.raw
	High		NTLLQAELEELR	G3V885	2	1	HCD		65.29	0.000112508	1	1	39	27	1909	1.65322e+09	Light	Redundant	Not Used	0.493582	2.53845	0.194442	1583113216	307824356	781395848	2	714.887	1428.77	-1.37861	65.4056	10925	10925	MS2	8/126	SP_RL_Rat1_03222013.raw
		High	LLGSLDIDHNQYK	G3V885;G3V8B0;P02563	4	3	CID		64.91	0.000126944	1	1	39	28		1465892312		No Quan Values	Not Used							2	758.393	1515.78	-0.987728	42.1765	6074	6074	MS2	10/110	SP_RL_Rat1_03222013.raw
		High	DIDDLELTLAk	F1LSI0;G3V885;G3V8B0;P02563	13	4	CID	K11(Label:13C(6)15N(2))	64.69	0.000106659	1	1	38	33	1872	161108588	Heavy	Not Unique	Used	0.429537	5.26664	0.0815582	375074696	30590419	161108588	2	627.338	1253.67	-1.73983	64.3605	10723	10723	MS2	8/94	SP_RL_Rat1_03222013.raw
		High	cNGVLEGIr	F1LSI0;G3V885;G3V8B0;P02563	15	4	CID	C1(Carbamidomethyl), R9(Label:13C(6)15N(4))	64.1	6.56514e-05	1	1	36	27	597	1.8875e+08	Heavy	Not Unique	Used	0.538291	2.42853	0.221653	289043776	64067444	155589744	2	514.264	1027.52	-1.5829	34.2824	4296	4296	MS2	7/78	SP_RL_Rat1_03222013.raw
		High	SAYLMGLNSADLLK	G3V885;G3V8B0;P02563	4	3	CID		63.88	0.000163009	1	1	39	31	1861	740792360	Light	Redundant	Not Used	0.377018	3.91917	0.0961984	711330616	68428848	268184472	2	748.394	1495.78	-0.600014	64.0006	10653	10653	MS2	17/136	SP_RL_Rat1_03222013.raw
	High		NYHIFYQILSNK	G3V885	2	1	HCD		63.86	0.000166187	1	1	40	28		173178927		No Quan Values	Not Used							2	770.401	1539.79	-0.953627	53.1504	8453	8453	MS2	17/110	SP_RL_Rat1_03222013.raw
	High		IEDEQALALQLQK	G3V885	2	1	HCD		62.71	0.000221284	1	1	40	36	1255	480029264	Light	Redundant	Not Used	0.305817	3.94292	0.0775611	480029264	3.72316e+07	146801282	2	749.908	1498.81	-1.88422	48.6483	7501	7501	MS2	11/116	SP_RL_Rat1_03222013.raw
		High	KKMDADLSQLQTEVEEAVQEcR	G3V885;G3V8B0;P02563	4	3	CID	C21(Carbamidomethyl)	62.04	0.000340469		3	41	23		278715240		No Quan Values	Not Used							3	869.751	2607.24	-0.389329	64.5645	10763	10763	MS2	10/242	SP_RL_Rat1_03222013.raw
	High		LQDAEEAVEAVNAK	G3V885	4	1	HCD		61.74	0.000190582	1	1	38	24	875	2116983424	Light	Redundant	Not Used	0.399783	3.60531	0.110887	2116983424	234746436	846334728	2	743.872	1486.74	-1.07436	40.2716	5648	5648	MS2	9/140	SP_RL_Rat1_03222013.raw
		High	NKDPLNETVVGLYQK	F1LSI0;G3V885;G3V8B0;P02563	13	4	CID		61.35	0.000373154	1	1	41	23		785636608		No Quan Values	Not Used							2	859.459	1717.91	-0.685193	44.8205	6659	6659	MS2	11/150	SP_RL_Rat1_03222013.raw
	High		DNPNANKGTLEDQIIQANPALEAFGNAK	G3V885	2	1	HCD		60.59	0.000747962	1	1	43	26	2006	1076313264	Light	Unique	Used	0.313	1.23179	0.254102	1076313264	273493181	336886240	3	985.159	2953.46	-1.16718	70.5244	11798	11798	MS2	25/310	SP_RL_Rat1_03222013.raw
	High		NTLLQAELEELR	G3V885	2	1	HCD		60.54	0.000333893	1	1	39	26	2098	4.23148e+07	Light	Unique	Used	0.625149	4.07364	0.153462	35596350	5.46269e+06	22253034	2	714.888	1428.77	-0.267925	74.4583	12422	12422	MS2	9/126	SP_RL_Rat1_03222013.raw
		High	IEELEEELEAEr	G3V885;G3V8B0;P02563	4	3	CID	R12(Label:13C(6)15N(4))	59.94	0.000192694	1	2	36	29		489087456		No Quan Values	Not Used							2	749.86	1498.71	-1.37866	50.9915	7997	7997	MS2	10/106	SP_RL_Rat1_03222013.raw
		High	ALQEAHQQALDDLQAEEDKVNTLTK	G3V8B0;P02563	3	2	CID		58.35	0.00116616	1	1	42	30	1410	552385148	Light	Not Unique	Used	0.30088	1.26974	0.236961	513400184	121655946	154471842	3	936.804	2808.4	-1.29476	52.6276	8341	8341	MS2	20/276	SP_RL_Rat1_03222013.raw
		High	NAqAHLKDTQLQLDDAVR	G3V885;P02563	2	2	CID	Q3(Deamidated)	58.19	0.000918802	0.155172	1	41	35		690865684		No Quan Values	Not Used							3	679.682	2037.03	-1.70906	39.4558	5459	5459	MS2	10/184	SP_RL_Rat1_03222013.raw
		High	nAQAHLKDTQLQLDDAVR	G3V885;P02563	2	2	CID	N1(Deamidated)	58.19	0.000918802	0.155172	2	41	35		690865684		No Quan Values	Not Used							3	679.682	2037.03	-1.70906	39.4558	5459	5459	MS2	10/184	SP_RL_Rat1_03222013.raw
	High		VRELENELEAEQKR	G3V885	4	1	HCD		58.17	0.000780848	1	1	41		318	2.47366e+08	Light	Redundant	Not Used	0.370527	6.10977	0.060645	239836902	1.45449e+07	88866049	2	871.954	1742.9	-1.88844	28.3712	2980	2980	MS2	7/144	SP_RL_Rat1_03222013.raw
		High	NAQAHLKDTqLQLDDAVR	G3V885;P02563	2	2	CID	Q10(Deamidated)	57.92	0.000975557		3	41	24	825	262568294	Light	Redundant	Not Used	0.456059	3.97692	0.114676	185943376	21323299	84801152	2	1019.02	2037.03	-1.79235	39.4043	5450	5450	MS2	13/184	SP_RL_Rat1_03222013.raw
		High	AITDAAMMAEELKk	F1LSI0;G3V885;G3V8B0;P02563	18	4	CID	K14(Label:13C(6)15N(2))	57.08	0.00073917	1	1	39	26		177970856		Inconsistently Labeled	Not Used							2	765.392	1529.78	-1.41264	46.2387	6979	6979	MS2	12/122	SP_RL_Rat1_03222013.raw
		High	AITDAAMMAEELkK	F1LSI0;G3V885;G3V8B0;P02563	18	4	CID	K13(Label:13C(6)15N(2))	57.08	0.00073917	1	2	39	26		177970856		Inconsistently Labeled	Not Used							2	765.392	1529.78	-1.41264	46.2387	6979	6979	MS2	12/122	SP_RL_Rat1_03222013.raw
		High	NALAHALQSAR	F1LSI0;G3V885;G3V8B0;P02563	7	4	CID		56.65	0.000606751	1	1	38	31	283	1587348172	Light	Not Unique	Used	0.538479	2.60526	0.20669	1559828880	322400538	839935820	2	576.317	1151.63	-1.53088	27.6276	2810	2810	MS2	8/100	SP_RL_Rat1_03222013.raw
		High	LDEAEQIALK	G3V885;G3V8B0;P02563	4	3	CID		56.1	0.000657248	1	1	38	26	749	681552956	Light	Not Unique	Used	0.442337	4.74503	0.0932211	605597072	56454449	267877832	2	565.308	1129.61	-1.69216	37.791	5084	5084	MS2	8/86	SP_RL_Rat1_03222013.raw
		High	VKLEQQVDDLEGSLEQEK	G3V885;G3V8B0;P02563	3	3	CID		55.85	0.00158896	1	1	41	33		1061912900		No Quan Values	Not Used							3	696.354	2087.05	-1.30794	53.1062	8442	8442	MS2	21/194	SP_RL_Rat1_03222013.raw
	High		LQDLVDkLQLK	G3V885	4	1	HCD	K7(Label:13C(6)15N(2))	55.65	0.00043713	0.0535714	1	36	33		360010688		Inconsistently Labeled	Not Used							2	660.901	1320.8	-1.63574	48.7923	7532	7532	MS2	10/104	SP_RL_Rat1_03222013.raw
		High	LLGSLDIDHNQYk	G3V885;G3V8B0;P02563	4	3	CID	K13(Label:13C(6)15N(2))	54.75	0.0013613	1	1	40	27		5.08683e+08		No Quan Values	Not Used							2	762.401	1523.79	-0.20693	42.2409	6088	6088	MS2	7/110	SP_RL_Rat1_03222013.raw
		High	VVDSLQTSLDAETR	G3V885;G3V8B0;P02563	4	3	CID		54.71	0.00125929	1	1	39	22	1012	427796000	Light	Redundant	Not Used	0.523745	5.0998	0.102699	427796000	43934263	224056104	2	767.391	1533.78	-0.159832	43.3702	6340	6340	MS2	9/140	SP_RL_Rat1_03222013.raw
	High		VQLLHSQNTSLINQk	G3V885	4	1	HCD	K15(Label:13C(6)15N(2))	54.67	0.00142141	1	1	40	22	509	1428340198	Heavy	Not Unique	Used	0.435329	3.64899	0.119301	3247250848	387400732	1413622324	3	577.658	1730.96	-2.14971	32.5184	3902	3902	MS2	15/146	SP_RL_Rat1_03222013.raw
		High	KKHADSVAELGEQIDNLQR	F1LSI0;G3V885;G3V8B0;P02563	9	4	CID		54.57	0.00248466	1	1	42	26		250515701		No Quan Values	Not Used							3	717.709	2151.11	-1.04086	38.8315	5317	5317	MS2	16/200	SP_RL_Rat1_03222013.raw
		High	LSYTQQMEDLKR	G3V885;P02563	2	2	CID		54.28	0.00108131	1	1	38	28	620	265501268	Light	Redundant	Not Used	0.344572	4.14296	0.0831705	213438792	17751821	73545064	2	756.379	1511.75	-1.25516	34.903	4437	4437	MS2	7/116	SP_RL_Rat1_03222013.raw
		High	NAYEESLEHLETFKR	G3V885;G3V8B0;P02563	4	3	CID		54.25	0.00144735	1	1	39	34		287515576		No Quan Values	Not Used							2	933.454	1865.9	-0.98222	48.0562	7371	7371	MS2	10/156	SP_RL_Rat1_03222013.raw
	High		NTLLQAELEELR	G3V885	2	1	HCD		54.05	0.00150789	1	1	39	33	1909	1.65322e+09	Light	Redundant	Not Used	0.493582	2.53845	0.194442	1583113216	307824356	781395848	2	714.888	1428.77	-0.695112	66.4347	11127	11127	MS2	8/126	SP_RL_Rat1_03222013.raw
	High		IEELEEELEAER	G3V885	4	1	HCD		53.66	0.000740506	1	2	36	32		1054869516		No Quan Values	Not Used							2	744.856	1488.71	-0.589301	50.8754	7973	7973	MS2	7/106	SP_RL_Rat1_03222013.raw
	High		NALAHALQSAR	G3V885	7	1	HCD		53.38	0.00128828	1	1	38	24	283	1587348172	Light	Redundant	Not Used	0.538479	2.60526	0.20669	1559828880	322400538	839935820	2	576.317	1151.63	-1.53088	27.6598	2820	2820	MS2	9/100	SP_RL_Rat1_03222013.raw
		High	LTGAIMHYGNMK	G3V885;P02563	2	2	CID		53.36	0.000934168	0.301887	1	37		469	517434453	Light	Not Unique	Used	0.297575	2.89875	0.102656	503856364	51724040	149935252	2	668.33	1335.65	-1.202	31.6236	3704	3704	MS2	9/92	SP_RL_Rat1_03222013.raw
		High	GSSFQTVSALHR	G3V885;G3V8B0;P02563	4	3	CID		52.96	0.00139279	1	1	38	24	328	297412509	Light	Redundant	Not Used	0.484041	2.56369	0.188806	288563936	54482622	139676698	2	645.333	1289.66	-1.04563	28.5291	3014	3014	MS2	7/114	SP_RL_Rat1_03222013.raw
	High		LQDLVDKLQLk	G3V885	4	1	HCD	K11(Label:13C(6)15N(2))	52.79	0.000844521		2	36	33		360010688		Inconsistently Labeled	Not Used							2	660.901	1320.8	-1.63574	48.7923	7532	7532	MS2	10/104	SP_RL_Rat1_03222013.raw
		High	LSYTQQMEDLkr	G3V885;P02563	2	2	CID	K11(Label:13C(6)15N(2)), R12(Label:13C(6)15N(4))	52.7	0.00194325	1	1	39	24	620	8.67615e+07	Heavy	Redundant	Not Used	0.344572	4.14296	0.0831705	213438792	17751821	73545064	2	765.39	1529.77	-1.0056	34.9855	4458	4458	MS2	9/116	SP_RL_Rat1_03222013.raw
		High	KkmDADLSQLqTEVEEAVQEcR	G3V885;G3V8B0;P02563	4	3	CID	K2(Label:2H(4)), M3(Met->Aha), Q11(Deamidated), C21(Carbamidomethyl)	52.56	0.00302049		4	41	23		278715240		Inconsistently Labeled	Not Used							3	869.751	2607.24	-9.13383	64.5645	10763	10763	MS2	9/242	SP_RL_Rat1_03222013.raw
		High	kKmDADLSQLqTEVEEAVQEcR	G3V885;G3V8B0;P02563	4	3	CID	K1(Label:2H(4)), M3(Met->Aha), Q11(Deamidated), C21(Carbamidomethyl)	52.56	0.00302049		5	41	23		278715240		Inconsistently Labeled	Not Used							3	869.751	2607.24	-9.13383	64.5645	10763	10763	MS2	9/242	SP_RL_Rat1_03222013.raw
	High		LAEQELIETSER	G3V885	4	1	HCD		52.39	0.00186209	1	1	39	38	867	794122564	Light	Redundant	Not Used	0.580104	2.59793	0.223295	781330408	1.74467e+08	453252510	2	709.362	1417.72	-0.182615	40.1292	5615	5615	MS2	9/120	SP_RL_Rat1_03222013.raw
		High	NAQAHLKDTQLqLDDAVR	G3V885;P02563	2	2	CID	Q12(Deamidated)	52.21	0.00363289		4	41	24	825	262568294	Light	Redundant	Not Used	0.456059	3.97692	0.114676	185943376	21323299	84801152	2	1019.02	2037.03	-1.79235	39.4043	5450	5450	MS2	13/184	SP_RL_Rat1_03222013.raw
	High		AITDAAMMAEELkK	G3V885	18	1	HCD	K13(Label:13C(6)15N(2))	50.82	0.00312424	0.0784314	1	39	28		177970856		Inconsistently Labeled	Not Used							2	765.392	1529.78	-1.41264	46.2823	6989	6989	MS2	12/122	SP_RL_Rat1_03222013.raw
		High	LEQQVDDLEGSLEQEK	F1LSI0;G3V885;G3V8B0;P02563	9	4	CID		50.76	0.00265395	1	1	38	28		212606597		No Quan Values	Not Used							2	930.446	1859.89	-0.771905	50.0646	7806	7806	MS2	21/172	SP_RL_Rat1_03222013.raw
		High	SLNDFTTQr	G3V885;P02563	2	2	CID	R9(Label:13C(6)15N(4))	50.74	0.00112585	1	1	35	22		1.62584e+08		No Quan Values	Not Used							2	546.27	1091.53	-2.2369	33.9438	4220	4220	MS2	7/88	SP_RL_Rat1_03222013.raw
	High		LDEAEQIALK	G3V885	4	1	HCD		50.07	0.00263469	1	1	38	30	749	681552956	Light	Redundant	Not Used	0.442337	4.74503	0.0932211	605597072	56454449	267877832	2	565.308	1129.61	-1.69216	37.8234	5094	5094	MS2	8/86	SP_RL_Rat1_03222013.raw
	Medium		NAQAHLKDTqLQLDDAVR	G3V885	2	1	HCD	Q10(Deamidated)	49.8	0.00634193	0.24	1	41	26		690865684		No Quan Values	Not Used							3	679.682	2037.03	-1.70906	39.4881	5469	5469	MS2	16/184	SP_RL_Rat1_03222013.raw
		High	NALAHALQSAr	F1LSI0;G3V885;G3V8B0;P02563	7	4	CID	R11(Label:13C(6)15N(4))	49.43	0.00333352	1	1	38	34	283	851994846	Heavy	Redundant	Not Used	0.538479	2.60526	0.20669	1559828880	322400538	839935820	2	581.321	1161.63	-1.38524	27.3611	2751	2751	MS2	8/100	SP_RL_Rat1_03222013.raw
	Medium		DIDDLELTLAK	G3V885	13	1	HCD		49.17	0.00379583	1	1	38	30	1872	433404489	Light	Redundant	Not Used	0.429537	5.26664	0.0815582	375074696	30590419	161108588	2	623.332	1245.66	-0.837873	64.3821	10729	10729	MS2	9/94	SP_RL_Rat1_03222013.raw
	High		LTGAIMHYGNmK	G3V885	2	1	HCD	M11(Oxidation)	49.12	0.00216573	1	1	36			6.80653e+07		No Quan Values	Not Used							2	676.328	1351.65	-1.21882	27.046	2679	2679	MS2	11/92	SP_RL_Rat1_03222013.raw
	Medium		KKMDADLSQLQTEVEEAVQEcR	G3V885	4	1	HCD	C21(Carbamidomethyl)	48.99	0.00687191	0.306122	1	41	17		278715240		No Quan Values	Not Used							3	869.751	2607.24	-0.389329	64.5839	10768	10768	MS2	20/242	SP_RL_Rat1_03222013.raw
	Medium		KkmDADLSqLQTEVEEAVQEcR	G3V885	4	1	HCD	K2(Label:2H(4)), M3(Met->Aha), Q9(Deamidated), C21(Carbamidomethyl)	48.99	0.00687191	0.306122	2	41	17		278715240		Inconsistently Labeled	Not Used							3	869.751	2607.24	-9.13383	64.5839	10768	10768	MS2	20/242	SP_RL_Rat1_03222013.raw
	Medium		kKmDADLSqLQTEVEEAVQEcR	G3V885	4	1	HCD	K1(Label:2H(4)), M3(Met->Aha), Q9(Deamidated), C21(Carbamidomethyl)	48.99	0.00687191	0.306122	3	41	17		278715240		Inconsistently Labeled	Not Used							3	869.751	2607.24	-9.13383	64.5839	10768	10768	MS2	20/242	SP_RL_Rat1_03222013.raw
		High	NAQAHLKDTqLQLDDAVR	G3V885;P02563	2	2	CID	Q10(Deamidated)	48.96	0.00769523		3	41	35		690865684		No Quan Values	Not Used							3	679.682	2037.03	-1.70906	39.4558	5459	5459	MS2	7/184	SP_RL_Rat1_03222013.raw
	High		SLNDFTTQr	G3V885	2	1	HCD	R9(Label:13C(6)15N(4))	48.9	0.00171981	1	1	35	28		1.62584e+08		No Quan Values	Not Used							2	546.27	1091.53	-2.2369	33.9858	4230	4230	MS2	6/88	SP_RL_Rat1_03222013.raw
	High		cNGVLEGIr	G3V885	15	1	HCD	C1(Carbamidomethyl), R9(Label:13C(6)15N(4))	48.42	0.00242797	1	1	36	23	597	1.8875e+08	Heavy	Redundant	Not Used	0.538291	2.42853	0.221653	289043776	64067444	155589744	2	514.264	1027.52	-1.5829	34.3139	4305	4305	MS2	7/78	SP_RL_Rat1_03222013.raw
		High	LTGAIMHYGNMk	G3V885;P02563	2	2	CID	K12(Label:13C(6)15N(2))	47.93	0.00392434	0.4375	1	37		469	155424576	Heavy	Redundant	Not Used	0.297575	2.89875	0.102656	503856364	51724040	149935252	2	672.337	1343.67	-1.58714	31.6799	3715	3715	MS2	6/92	SP_RL_Rat1_03222013.raw
	High		cNGVLEGIR	G3V885	15	1	HCD	C1(Carbamidomethyl)	47.13	0.00284557	1	1	35	23	597	310378064	Light	Redundant	Not Used	0.538291	2.42853	0.221653	289043776	64067444	155589744	2	509.26	1017.51	-1.14983	34.2411	4289	4289	MS2	7/78	SP_RL_Rat1_03222013.raw
	Medium		AGLLGLLEEmRDER	G3V885	4	1	HCD	M10(Oxidation)	47.12	0.00814396	1	1	40	31	1644	881488284	Light	Unique	Used	0.407409	2.19987	0.185197	838145040	155221544	341467984	3	539.947	1617.83	-0.725498	58.6374	9602	9602	MS2	8/120	SP_RL_Rat1_03222013.raw
	Medium		AITDAAMMAEELKk	G3V885	18	1	HCD	K14(Label:13C(6)15N(2))	46.88	0.00774006		2	39	28		177970856		Inconsistently Labeled	Not Used							2	765.392	1529.78	-1.41264	46.2823	6989	6989	MS2	8/122	SP_RL_Rat1_03222013.raw
		High	VQHELDEAEERADIAESQVNK	G3V885;G3V8B0;P02563	4	3	CID		46.84	0.0104314	1	1	41	20	850	860514060	Light	Not Unique	Used	0.481063	4.30861	0.111652	803645672	8.97283e+07	386604218	3	804.053	2410.15	-1.20469	39.8086	5539	5539	MS2	32/224	SP_RL_Rat1_03222013.raw
	Medium		MVSLLQEK	G3V885	6	1	HCD		46.36	0.0046091	1	1	36	26	766	1625412599	Light	Unique	Used	0.383524	3.74617	0.102377	1504971168	154075178	577191840	2	474.265	947.522	-1.31306	38.2451	5188	5188	MS2	5/68	SP_RL_Rat1_03222013.raw
	Medium		GKLSYTQQMEDLKR	G3V885	2	1	HCD		46.16	0.0109685	1	1	40	23	341	659683182	Light	Redundant	Not Used	0.21177	6.10065	0.0347126	596952312	2.07218e+07	126416364	3	566.294	1696.87	-1.62084	28.8543	3091	3091	MS2	15/142	SP_RL_Rat1_03222013.raw
	Medium		AQLEFNQIk	G3V885	4	1	HCD	K9(Label:13C(6)15N(2))	46.1	0.00627301	1	1	38	29		822553556		No Quan Values	Not Used							2	549.804	1098.6	-1.72244	37.9601	5123	5123	MS2	7/78	SP_RL_Rat1_03222013.raw
	Medium		MVSLLQEk	G3V885	6	1	HCD	K8(Label:13C(6)15N(2))	46.06	0.00540202	1	1	37	19	766	577191840	Heavy	Redundant	Not Used	0.383524	3.74617	0.102377	1504971168	154075178	577191840	2	478.272	955.536	-1.47045	38.3871	5220	5220	MS2	5/68	SP_RL_Rat1_03222013.raw
		High	GKLSYTQQMEDLKR	G3V885;P02563	2	2	CID		45.67	0.0122785	1	1	40	28	341	659683182	Light	Not Unique	Used	0.21177	6.10065	0.0347126	596952312	2.07218e+07	126416364	3	566.294	1696.87	-1.62084	28.815	3081	3081	MS2	16/142	SP_RL_Rat1_03222013.raw
		High	KKGSSFQTVSALHR	G3V885;P02563	2	2	CID		45.18	0.0126862	1	1	40	32		255905772		No Quan Values	Not Used							3	515.953	1545.85	-2.53843	21.1484	1351	1351	MS2	7/142	SP_RL_Rat1_03222013.raw
		High	LASADIETYLLEK	F1LSI0;G3V885;G3V8B0;P02563	14	4	CID		44.55	0.0141879	1	1	40	26		2011876751		No Quan Values	Not Used							2	733.393	1465.78	-0.0978243	64.7017	10784	10784	MS2	11/114	SP_RL_Rat1_03222013.raw
		High	VQLLHSQNTSLINQk	G3V885;G3V8B0;P02563	4	3	CID	K15(Label:13C(6)15N(2))	44.36	0.0152658	1	1	40	31	509	1428340198	Heavy	Redundant	Not Used	0.435329	3.64899	0.119301	3247250848	387400732	1413622324	3	577.658	1730.96	-2.14971	32.486	3892	3892	MS2	9/146	SP_RL_Rat1_03222013.raw
		High	SLNDFTTQR	G3V885;P02563	2	2	CID		44.11	0.00495086	1	1	35	24		405678366		No Quan Values	Not Used							2	541.266	1081.53	-1.4969	33.8725	4203	4203	MS2	6/88	SP_RL_Rat1_03222013.raw
	Medium		TEcFVPDDKEEYVK	G3V885	2	1	HCD	C3(Carbamidomethyl)	43.24	0.00543718	1	1	34	22		412062562		No Quan Values	Not Used							2	879.897	1758.79	-1.28069	36.9342	4895	4895	MS2	11/134	SP_RL_Rat1_03222013.raw
		High	DTQLQLDDAVr	G3V885;P02563	2	2	CID	R11(Label:13C(6)15N(4))	43.02	0.0122351	1	2	37	29	1029	143681510	Heavy	Redundant	Not Used	0.584803	3.06528	0.190783	227723968	4.34458e+07	133173628	2	642.327	1283.65	-0.623808	43.7224	6418	6418	MS2	9/110	SP_RL_Rat1_03222013.raw
	Medium		LQDLVDKLQLK	G3V885	4	1	HCD		42.88	0.00971464	1	1	36		1259	1077871450	Light	Redundant	Not Used	0.401254	5.73168	0.0700063	934922336	65450466	375140960	3	438.266	1312.78	-0.928981	48.7098	7514	7514	MS2	9/104	SP_RL_Rat1_03222013.raw
		High	IEELEEELEAER	G3V885;G3V8B0;P02563	4	3	CID		42.67	0.00930097	1	2	36	30		1054869516		No Quan Values	Not Used							2	744.856	1488.71	-0.589301	50.8435	7963	7963	MS2	6/106	SP_RL_Rat1_03222013.raw
	Medium		SAYLMGLNSADLLk	G3V885	4	1	HCD	K14(Label:13C(6)15N(2))	42.54	0.0234854	1	1	40	26	1861	2.76437e+08	Heavy	Redundant	Not Used	0.377018	3.91917	0.0961984	711330616	68428848	268184472	2	752.401	1503.8	-0.947347	64.0417	10664	10664	MS2	5/136	SP_RL_Rat1_03222013.raw
		High	KGSSFQTVSALHR	G3V885;G3V8B0;P02563	4	3	CID		42.54	0.0212622	1	1	39	27		513132180		No Quan Values	Not Used							3	473.256	1417.75	-1.69201	23.6949	1923	1923	MS2	15/132	SP_RL_Rat1_03222013.raw
	Medium		NALAHALQSAr	G3V885	7	1	HCD	R11(Label:13C(6)15N(4))	42.17	0.0175589	1	1	38	20	284	902499077	Heavy	Unique	Used	0.572925	2.79913	0.20468	1550705264	317398222	888437924	3	387.883	1161.64	-1.05529	27.4506	2772	2772	MS2	13/100	SP_RL_Rat1_03222013.raw
		High	SAYLmGLNSADLLK	G3V885;G3V8B0;P02563	4	3	CID	M5(Oxidation)	42.11	0.0229984	1	1	39	24		102116088		No Quan Values	Not Used							2	756.392	1511.78	-1.1059	56.519	9166	9166	MS2	10/136	SP_RL_Rat1_03222013.raw
		High	NkDPLNETVVGLYQk	F1LSI0;G3V885;G3V8B0;P02563	13	4	CID	K2(Label:13C(6)15N(2)), K15(Label:13C(6)15N(2))	41.6	0.0338963	1	1	40	20		2.08813e+08		No Quan Values	Not Used							2	867.473	1733.94	-1.35727	44.8374	6665	6665	MS2	15/150	SP_RL_Rat1_03222013.raw
	Medium		HDcDLLR	G3V885	15	1	HCD	C3(Carbamidomethyl)	41.48	0.00412859	0.341463	1	31		158	297529128	Light	Redundant	Not Used	0.428451	2.5344	0.169054	287602864	48620392	123223654	2	464.718	928.429	-1.61734	24.3689	2078	2078	MS2	6/52	SP_RL_Rat1_03222013.raw
		High	MFNWMVTR	G3V885;G3V8B0;P02563	4	3	CID		40.43	0.00819235	1	1	33	24	1607	965147047	Light	Not Unique	Used	0.414699	2.49504	0.166209	869413760	144504668	360545104	2	542.757	1084.51	-0.760094	57.8396	9432	9432	MS2	5/66	SP_RL_Rat1_03222013.raw
	Medium		LTGAIMHYGNMk	G3V885	2	1	HCD	K12(Label:13C(6)15N(2))	39.35	0.0282987	1	1	37		469	155424576	Heavy	Redundant	Not Used	0.297575	2.89875	0.102656	503856364	51724040	149935252	2	672.337	1343.67	-1.58714	31.7227	3725	3725	MS2	10/92	SP_RL_Rat1_03222013.raw
		High	SAETEKEMANMKEEFGR	G3V885;G3V8B0;P02563	4	3	CID		37.38	0.0235459	1	1	35	15	715	5.8605e+08	Light	Not Unique	Used	0.256149	6.10108	0.0419842	525475736	22061667	134599922	3	662.967	1986.89	-1.46883	37.034	4917	4917	MS2	13/176	SP_RL_Rat1_03222013.raw
		High	LQDLVDKLQLK	G3V885;G3V8B0;P02563	4	3	CID		37.19	0.0360103	0.243243	1	36		1259	1077871450	Light	Not Unique	Used	0.401254	5.73168	0.0700063	934922336	65450466	375140960	3	438.266	1312.78	-0.928981	48.6801	7506	7506	MS2	12/104	SP_RL_Rat1_03222013.raw
		High	LQDLVDKLQLK	G3V885;G3V8B0;P02563	4	3	CID		37.13	0.0370922	0.162162	1	36		1260	1034767310	Light	Redundant	Not Used	0.374212	5.50973	0.0679183	1007490856	68427017	377014686	2	656.895	1312.78	-1.24419	48.6828	7507	7507	MS2	13/104	SP_RL_Rat1_03222013.raw
	Medium		MFNWMVTR	G3V885	4	1	HCD		36.97	0.0181722	1	1	33	24	1607	965147047	Light	Redundant	Not Used	0.414699	2.49504	0.166209	869413760	144504668	360545104	2	542.757	1084.51	-0.760094	57.8751	9442	9442	MS2	7/66	SP_RL_Rat1_03222013.raw
	Medium		LQDLVDKLQLk	G3V885	4	1	HCD	K11(Label:13C(6)15N(2))	36.51	0.0366306	1	1	36			417445821		Inconsistently Labeled	Not Used							3	440.937	1320.8	-1.43797	48.7814	7530	7530	MS2	9/104	SP_RL_Rat1_03222013.raw
		High	HDcDLLR	F1LSI0;G3V885;G3V8B0;P02563	15	4	CID	C3(Carbamidomethyl)	33.28	0.0272774	1	1	31		158	297529128	Light	Not Unique	Used	0.428451	2.5344	0.169054	287602864	48620392	123223654	2	464.718	928.429	-1.61734	24.334	2068	2068	MS2	9/52	SP_RL_Rat1_03222013.raw
		High	HDcDLLREQYEEEMEAK	G3V885;P02563	2	2	CID	C3(Carbamidomethyl)	31.95	0.0384235	1	1	31	15	1016	220890326	Light	Not Unique	Used	0.407996	5.07298	0.0804253	131250648	1.05559e+07	53549688	3	732.316	2194.93	-1.79464	43.5007	6367	6367	MS2	17/174	SP_RL_Rat1_03222013.raw
F1LP05	553	59.7757	9.26123	ATP synthase subunit alpha OS=Rattus norvegicus GN=Atp5a1 PE=3 SV=1 - [F1LP05_RAT]	32.91	47	18	2217375508	1.02915	14	21.1953	3.09078	14	29.9727	0.318651	14	56.7729	806.658	32.91	25	18	680.925	27.31	22	13
	A3	A5	Sequence	Protein Accessions	# Proteins	# Protein Groups	Activation Type	Modifications	IonScore	Exp Value	Δ Score	Rank	Identity High	Homology Threshold	QuanResultID	Area	Quan Channel	Quan Info	Quan Usage	Heavy/Light	Heavy/Medium	Medium/Light	Light	Medium	Heavy	Charge	m/z [Da]	MH+ [Da]	ΔM [ppm]	RT [min]	First Scan	Last Scan	MS Order	Ions Matched	Spectrum File	Annotation
	High		ILGADTSVDLEETGr	F1LP05	2	1	HCD	R15(Label:13C(6)15N(4))	103.81	1.45922e-08	1	1	39			296740726		No Quan Values	Not Used							2	793.4	1585.79	-1.6488	48.4472	7455	7455	MS2	14/128	SP_RL_Rat1_03222013.raw
	High		VVDALGNAIDGkGPVGSk	F1LP05	2	1	HCD	K12(Label:13C(6)15N(2)), K18(Label:13C(6)15N(2))	91.62	2.83794e-07	1	1	40	27		371001416		No Quan Values	Not Used							2	856.978	1712.95	-1.63191	38.9986	5357	5357	MS2	14/186	SP_RL_Rat1_03222013.raw
		High	TGTAEMSSILEEr		2	0	CID	R13(Label:13C(6)15N(4))	88.77	2.26055e-07	1	1	36	33	1149	649218218	Heavy	Unique	Used	1.01097	2.41342	0.418896	624804848	261728314	631659544	2	717.344	1433.68	-0.931065	46.3825	7012	7012	MS2	11/118	SP_RL_Rat1_03222013.raw
		High	VVDALGNAIDGKGPVGSK		2	0	CID		81.07	3.72407e-06	1	1	40	28		403751942		No Quan Values	Not Used							2	848.964	1696.92	-1.16992	38.9182	5339	5339	MS2	18/186	SP_RL_Rat1_03222013.raw
		High	VVDALGNAIDGkGPVGSk		2	0	CID	K12(Label:13C(6)15N(2)), K18(Label:13C(6)15N(2))	80.61	3.58099e-06	1	1	40	24		371001416		No Quan Values	Not Used							2	856.978	1712.95	-1.63191	38.9665	5347	5347	MS2	10/186	SP_RL_Rat1_03222013.raw
	High		TGTAEMSSILEER	F1LP05	2	1	HCD		77.21	2.89724e-06	1	1	35	21	1149	641633042	Light	Redundant	Not Used	1.01097	2.41342	0.418896	624804848	261728314	631659544	2	712.339	1423.67	-1.47439	46.4638	7030	7030	MS2	12/118	SP_RL_Rat1_03222013.raw
	High		HALIIYDDLSK	F1LP05	2	1	HCD		76.3	8.15557e-06	1	1	39	22	1084	1455000916	Light	Unique	Used	0.727525	3.43484	0.211808	1419010848	300557386	1032365360	2	644.35	1287.69	-1.12807	45.0628	6716	6716	MS2	10/86	SP_RL_Rat1_03222013.raw
	High		HALIIYDDLSk	F1LP05	2	1	HCD	K11(Label:13C(6)15N(2))	73.36	1.66005e-05	1	1	39	29	1084	1052752644	Heavy	Redundant	Not Used	0.727525	3.43484	0.211808	1419010848	300557386	1032365360	2	648.357	1295.71	-1.24528	45.1433	6734	6734	MS2	10/86	SP_RL_Rat1_03222013.raw
		High	NVQAEEMVEFSSGLk		2	0	CID	K15(Label:13C(6)15N(2))	72.04	1.80206e-05	1	1	38	19		1.11515e+08		No Quan Values	Not Used							2	838.408	1675.81	-0.604749	73.607	12284	12284	MS2	10/154	SP_RL_Rat1_03222013.raw
	High		NVQAEEMVEFSSGLk	F1LP05	2	1	HCD	K15(Label:13C(6)15N(2))	70.34	2.66544e-05	1	1	38	21		1.11515e+08		No Quan Values	Not Used							2	838.408	1675.81	-0.604749	73.6244	12288	12288	MS2	12/154	SP_RL_Rat1_03222013.raw
	High		VVDALGNAIDGk	F1LP05	2	1	HCD	K12(Label:13C(6)15N(2))	69.55	3.24766e-05	1	1	38	28	874	773547352	Heavy	Unique	Used	0.790656	3.27737	0.241247	978361424	236026709	773547352	2	590.326	1179.65	-0.79106	40.2664	5647	5647	MS2	10/112	SP_RL_Rat1_03222013.raw
		High	TGTAEMSSILEER		2	0	CID		67.78	2.54088e-05	1	1	35	30	1149	641633042	Light	Redundant	Not Used	1.01097	2.41342	0.418896	624804848	261728314	631659544	2	712.339	1423.67	-1.47439	46.4391	7023	7023	MS2	10/118	SP_RL_Rat1_03222013.raw
		High	NVQAEEMVEFSSGLK		2	0	CID		65.18	7.54529e-05	1	1	37	20		1.61338e+08		No Quan Values	Not Used							2	834.4	1667.79	-1.46268	73.5546	12278	12278	MS2	10/154	SP_RL_Rat1_03222013.raw
	High		VVDALGNAIDGkGPVGSK	F1LP05	2	1	HCD	K12(Label:13C(6)15N(2))	63.46	0.000197368	0.142857	1	40	23		343716772		Inconsistently Labeled	Not Used							2	852.971	1704.94	-0.900812	39.0091	5359	5359	MS2	10/186	SP_RL_Rat1_03222013.raw
	High		TSIAIDTIINQk	F1LP05	2	1	HCD	K12(Label:13C(6)15N(2))	63.2	0.000148998	1	1	38	37	1368	412202616	Heavy	Unique	Used	0.739078	3.49342	0.211563	557725620	117994081	412202616	2	662.881	1324.75	-1.00388	51.6755	8151	8151	MS2	8/104	SP_RL_Rat1_03222013.raw
	High		EAYPGDVFYLHSr	F1LP05	2	1	HCD	R13(Label:13C(6)15N(4))	60.73	0.000184398	1	1	37	20	1273	662056972	Heavy	Unique	Used	1.19884	2.18405	0.548909	552246828	303133269	662056972	2	782.375	1563.74	-2.18619	49.0694	7593	7593	MS2	10/118	SP_RL_Rat1_03222013.raw
	High		TGAIVDVPVGDELLGr	F1LP05	2	1	HCD	R16(Label:13C(6)15N(4))	60.63	0.000375137	1	1	40	28	1813	1882796772	Heavy	Unique	Used	1.17222	2.54434	0.460715	1606185120	739993510	1882796772	2	810.944	1620.88	-1.17659	62.9154	10449	10449	MS2	12/142	SP_RL_Rat1_03222013.raw
		High	ILGADTSVDLEETGr		2	0	CID	R15(Label:13C(6)15N(4))	59.03	0.000438653	1	1	39	26		296740726		No Quan Values	Not Used							2	793.4	1585.79	-1.6488	48.4113	7448	7448	MS2	11/128	SP_RL_Rat1_03222013.raw
	High		LYcIYVAIGQk	F1LP05	2	1	HCD	C3(Carbamidomethyl), K11(Label:13C(6)15N(2))	58.25	0.000545303	1	1	39	24		3.4088e+07		No Quan Values	Not Used							2	668.365	1335.72	0.0833014	73.7513	12304	12304	MS2	7/84	SP_RL_Rat1_03222013.raw
		High	TGAIVDVPVGDELLGr		2	0	CID	R16(Label:13C(6)15N(4))	57.26	0.00081506	1	1	40	28	1813	1882796772	Heavy	Redundant	Not Used	1.17222	2.54434	0.460715	1606185120	739993510	1882796772	2	810.944	1620.88	-1.17659	62.8875	10442	10442	MS2	7/142	SP_RL_Rat1_03222013.raw
		High	VLSIGDGIAr		2	0	CID	R10(Label:13C(6)15N(4))	54.79	0.000675405	1	1	37	35		2694297416		No Quan Values	Not Used							2	505.797	1010.59	-1.02641	41.1891	5850	5850	MS2	8/78	SP_RL_Rat1_03222013.raw
	High		LELAQYr	F1LP05	2	1	HCD	R7(Label:13C(6)15N(4))	54.74	0.000561689	1	1	36		576	739384804	Heavy	Unique	Used	1.07879	2.41631	0.446459	649766736	290094392	700959232	2	451.752	902.496	-1.34645	33.8374	4196	4196	MS2	6/52	SP_RL_Rat1_03222013.raw
		High	HALIIYDDLSk		2	0	CID	K11(Label:13C(6)15N(2))	54.15	0.00138395	1	1	39	26	1084	1052752644	Heavy	Redundant	Not Used	0.727525	3.43484	0.211808	1419010848	300557386	1032365360	2	648.357	1295.71	-1.24528	45.1061	6724	6724	MS2	9/86	SP_RL_Rat1_03222013.raw
	High		VVDALGNAIDGKGPVGSk	F1LP05	2	1	HCD	K18(Label:13C(6)15N(2))	53.53	0.00194212		2	40	23		343716772		Inconsistently Labeled	Not Used							2	852.971	1704.94	-0.900812	39.0091	5359	5359	MS2	10/186	SP_RL_Rat1_03222013.raw
	High		NVQAEEMVEFSSGLK	F1LP05	2	1	HCD		53.3	0.00117986	1	1	37	18	2077	3.48814e+07	Light	Unique	Used	0.909555	3.77929	0.240669	30041244	7.22998e+06	27324168	3	556.603	1667.79	-0.921795	73.6308	12289	12289	MS2	15/154	SP_RL_Rat1_03222013.raw
	High		NVQAEEMVEFSSGLK	F1LP05	2	1	HCD		51.45	0.00178105	1	1	37	25		1.61338e+08		No Quan Values	Not Used							2	834.4	1667.79	-1.46268	73.5659	12280	12280	MS2	9/154	SP_RL_Rat1_03222013.raw
		High	ISVrEPMQTGIk		2	0	CID	R4(Label:13C(6)15N(4)), K12(Label:13C(6)15N(2))	49.03	0.00428214	1	1	39	27	352	2.36074e+08	Heavy	Unique	Used	1.08205	12.0712	0.0896389	191561464	1.71714e+07	207279648	2	688.887	1376.77	-1.05454	29.0203	3127	3127	MS2	7/118	SP_RL_Rat1_03222013.raw
	Medium		VVDALGNAIDGKGPVGSk	F1LP05	2	1	HCD	K18(Label:13C(6)15N(2))	49.02	0.00546745	0.244898	1	40	27		824725193		Inconsistently Labeled	Not Used							3	568.983	1704.93	-1.40989	38.9392	5343	5343	MS2	11/186	SP_RL_Rat1_03222013.raw
	High		LELAQYR	F1LP05	2	1	HCD		48.01	0.00248493	0.4375	1	35		576	698147229	Light	Redundant	Not Used	1.07879	2.41631	0.446459	649766736	290094392	700959232	2	446.748	892.488	-0.918441	33.8961	4210	4210	MS2	6/52	SP_RL_Rat1_03222013.raw
	Medium		ISVrEPMQTGIk	F1LP05	2	1	HCD	R4(Label:13C(6)15N(4)), K12(Label:13C(6)15N(2))	47.98	0.00545331	1	1	39	38	352	2.36074e+08	Heavy	Redundant	Not Used	1.08205	12.0712	0.0896389	191561464	1.71714e+07	207279648	2	688.887	1376.77	-1.05454	29.0544	3137	3137	MS2	8/118	SP_RL_Rat1_03222013.raw
		High	rSTVAQLVk		2	0	CID	R1(Label:13C(6)15N(4)), K9(Label:13C(6)15N(2))	47.87	0.00243161	1	1	35	27	72	6.80203e+08	Heavy	Unique	Used	1.36874	3.11823	0.438949	493152044	216468600	674998792	2	510.319	1019.63	-2.7352	21.9998	1541	1541	MS2	6/82	SP_RL_Rat1_03222013.raw
		High	VVDALGNAIDGKGPVGSk		2	0	CID	K18(Label:13C(6)15N(2))	47.06	0.00861541	0.106383	1	40	21		343716772		Inconsistently Labeled	Not Used							2	852.971	1704.94	-0.900812	38.9719	5349	5349	MS2	15/186	SP_RL_Rat1_03222013.raw
		High	ISVREPMQTGIK		2	0	CID		46.87	0.00766025	1	1	39	33	352	230343700	Light	Redundant	Not Used	1.08205	12.0712	0.0896389	191561464	1.71714e+07	207279648	2	679.876	1358.74	-1.06333	29.0255	3129	3129	MS2	6/118	SP_RL_Rat1_03222013.raw
		High	EAYPGDVFYLHSr		2	0	CID	R13(Label:13C(6)15N(4))	46.34	0.00506705	1	1	37	21	1273	662056972	Heavy	Redundant	Not Used	1.19884	2.18405	0.548909	552246828	303133269	662056972	2	782.375	1563.74	-2.18619	49.0361	7585	7585	MS2	8/118	SP_RL_Rat1_03222013.raw
		High	HALIIYDDLSK		2	0	CID		45.71	0.00934231	1	1	39	28	1084	1455000916	Light	Redundant	Not Used	0.727525	3.43484	0.211808	1419010848	300557386	1032365360	2	644.35	1287.69	-1.12807	45.0334	6707	6707	MS2	9/86	SP_RL_Rat1_03222013.raw
	Medium		VLSIGDGIAr	F1LP05	2	1	HCD	R10(Label:13C(6)15N(4))	45.26	0.00606128	1	1	37	28		2694297416		No Quan Values	Not Used							2	505.797	1010.59	-1.02641	41.2208	5860	5860	MS2	9/78	SP_RL_Rat1_03222013.raw
		High	TSIAIDTIINQk		2	0	CID	K12(Label:13C(6)15N(2))	44.65	0.0105847	1	1	38	26				No Quan Values	Not Used							2	662.88	1324.75	-2.01748	53.1178	8446	8446	MS2	7/104	SP_RL_Rat1_03222013.raw
	Medium		QMSLLLr	F1LP05	2	1	HCD	R7(Label:13C(6)15N(4))	43.73	0.00685878	1	1	36	34	1058	1039574571	Heavy	Unique	Used	1.04766	2.33	0.449639	941368768	423275752	986231152	2	435.758	870.509	-1.54786	44.4984	6589	6589	MS2	6/60	SP_RL_Rat1_03222013.raw
		High	TSIAIDTIINQK		2	0	CID		43.64	0.0138426	1	1	39	28	1368	568742852	Light	Redundant	Not Used	0.739078	3.49342	0.211563	557725620	117994081	412202616	2	658.874	1316.74	-1.62943	51.5693	8127	8127	MS2	16/104	SP_RL_Rat1_03222013.raw
	Medium		STVAQLVk	F1LP05	2	1	HCD	K8(Label:13C(6)15N(2))	43	0.0066683	1	1	35	29	253	489922278	Heavy	Redundant	Not Used	0.634401	3.06358	0.207078	772259570	159918332	489922278	2	427.265	853.523	-0.962791	26.7049	2604	2604	MS2	7/64	SP_RL_Rat1_03222013.raw
		High	VVDALGNAIDGkGPVGSK		2	0	CID	K12(Label:13C(6)15N(2))	41.76	0.0291928		2	40	21		343716772		Inconsistently Labeled	Not Used							2	852.971	1704.94	-0.900812	38.9719	5349	5349	MS2	12/186	SP_RL_Rat1_03222013.raw
	Medium		rSTVAQLVk	F1LP05	2	1	HCD	R1(Label:13C(6)15N(4)), K9(Label:13C(6)15N(2))	40.87	0.0121869	1	1	35	30	72	6.80203e+08	Heavy	Redundant	Not Used	1.36874	3.11823	0.438949	493152044	216468600	674998792	2	510.319	1019.63	-2.7352	22.0321	1551	1551	MS2	5/82	SP_RL_Rat1_03222013.raw
		High	APGIIPR		2	0	CID		39.72	0.0115619	1	1	34		280	878078855	Light	Unique	Used	1.14322	2.22216	0.514465	871594988	448404680	996427460	2	362.229	723.45	-1.11311	27.2973	2737	2737	MS2	5/50	SP_RL_Rat1_03222013.raw
	Medium		APGIIPr	F1LP05	2	1	HCD	R7(Label:13C(6)15N(4))	37.74	0.019477	1	1	34	26	280	996427460	Heavy	Redundant	Not Used	1.14322	2.22216	0.514465	871594988	448404680	996427460	2	367.233	733.459	-1.13781	27.3313	2744	2744	MS2	4/50	SP_RL_Rat1_03222013.raw
		High	APGIIPr		2	0	CID	R7(Label:13C(6)15N(4))	37.67	0.0197934	1	1	34	23	280	996427460	Heavy	Redundant	Not Used	1.14322	2.22216	0.514465	871594988	448404680	996427460	2	367.233	733.459	-1.13781	27.2898	2734	2734	MS2	6/50	SP_RL_Rat1_03222013.raw
		High	STVAQLVk		2	0	CID	K8(Label:13C(6)15N(2))	37.14	0.0257048	1	1	35	25	253	489922278	Heavy	Unique	Used	0.634401	3.06358	0.207078	772259570	159918332	489922278	2	427.265	853.523	-0.962791	26.6648	2594	2594	MS2	6/64	SP_RL_Rat1_03222013.raw
	Medium		LTELLK	F1LP05	2	1	HCD		36.93	0.0180971		2	33		495	2075032336	Light	Unique	Used	0.768347	3.16981	0.242396	2075032336	5.02979e+08	1594345871	2	358.731	716.455	-0.756206	32.2434	3839	3839	MS2	5/42	SP_RL_Rat1_03222013.raw
Q05962	298	32.9682	9.78857	ADP/ATP translocase 1 OS=Rattus norvegicus GN=Slc25a4 PE=1 SV=3 - [ADT1_RAT]	32.89	20	9	1.47073e+09	0.22358	4	2.16593	3.98786	4	21.9367	0.0568902	4	19.701	347.49	25.17	11	7	204.284	22.48	9	6
	A3	A5	Sequence	Protein Accessions	# Proteins	# Protein Groups	Activation Type	Modifications	IonScore	Exp Value	Δ Score	Rank	Identity High	Homology Threshold	QuanResultID	Area	Quan Channel	Quan Info	Quan Usage	Heavy/Light	Heavy/Medium	Medium/Light	Light	Medium	Heavy	Charge	m/z [Da]	MH+ [Da]	ΔM [ppm]	RT [min]	First Scan	Last Scan	MS Order	Ions Matched	Spectrum File	Annotation
		High	KGADIMYTGTVDcWR	Q05962	2	1	CID	C13(Carbamidomethyl)	73.65	7.29483e-06	1	1	36	22		204461529		No Quan Values	Not Used							2	886.907	1772.81	-1.05511	46.1087	6951	6951	MS2	11/156	SP_RL_Rat1_03222013.raw
	High		DFLAGGIAAAVSK	Q05962	2	1	HCD		65.31	9.19101e-05	1	1	38			1022358384		No Quan Values	Not Used							2	610.337	1219.67	-0.944121	62.5489	10380	10380	MS2	11/118	SP_RL_Rat1_03222013.raw
	High		EQGFLSFWR	Q05962	2	1	HCD		61	0.000124908	1	1	35	26		221758497		No Quan Values	Not Used							2	585.289	1169.57	-1.85404	74.1095	12368	12368	MS2	8/88	SP_RL_Rat1_03222013.raw
	High		EFNGLGDcLTK	Q05962	2	1	HCD	C8(Carbamidomethyl)	59.72	0.0001065	1	1	33	23	1093	502368128	Light	Unique	Used	0.22399	3.93536	0.0569173	450266256	25627959	100855344	2	627.294	1253.58	-1.22428	45.216	6750	6750	MS2	9/114	SP_RL_Rat1_03222013.raw
	High		AAYFGVYDTAK	Q05962	2	1	HCD		55	0.000428963	1	1	35	27	1062	662085268	Light	Unique	Used	0.193553	6.29614	0.0307415	575916736	17704556	111470384	2	603.294	1205.58	-2.19729	44.5202	6593	6593	MS2	8/82	SP_RL_Rat1_03222013.raw
		High	DFLAGGIAAAVSK	Q05962	2	1	CID		51.66	0.00215619	0.211538	1	38			2.58795e+07		No Quan Values	Not Used							2	610.337	1219.67	-1.24438	74.0161	12352	12352	MS2	11/118	SP_RL_Rat1_03222013.raw
		High	DFLAGGIAAAVSK	Q05962	2	1	CID		51.29	0.00237023	1	1	39	30		2.58795e+07		No Quan Values	Not Used							2	610.339	1219.67	2.75901	72.8379	12179	12179	MS2	10/118	SP_RL_Rat1_03222013.raw
	High		EFnGLGDcLTK	Q05962	2	1	HCD	N3(Deamidated), C8(Carbamidomethyl)	47.69	0.0011396	1	1	32	21		4.78362e+08		No Quan Values	Not Used							2	627.786	1254.57	-1.52097	49.1275	7604	7604	MS2	9/114	SP_RL_Rat1_03222013.raw
	Medium		LLLQVQHASK	Q05962	3	1	HCD		45.1	0.00607861	1	1	36	34	246	1692550880	Light	Redundant	Not Used	0.229786	4.04105	0.056863	1663120208	94569976	382161788	2	568.842	1136.68	-1.74012	26.5706	2573	2573	MS2	8/84	SP_RL_Rat1_03222013.raw
	Medium		QIFLGGVDR	Q05962	2	1	HCD		43.23	0.0105215	1	1	37	32		1321822400		No Quan Values	Not Used							2	502.779	1004.55	-1.39301	42.7496	6203	6203	MS2	6/80	SP_RL_Rat1_03222013.raw
		High	GNLANVIr	Q05962;Q09073	6	2	CID	R8(Label:13C(6)15N(4))	42.89	0.00891866	1	1	36	26	381	2.09881e+08	Heavy	Not Unique	Used	0.22317	3.01636	0.0739864	913428336	67581319	203849840	2	433.757	866.506	-2.76324	29.6493	3271	3271	MS2	6/70	SP_RL_Rat1_03222013.raw
	Medium		YFPTQALNFAFk	Q05962	3	1	HCD	K12(Label:13C(6)15N(2))	41.67	0.0264343	1	1	39	16		232435314		No Quan Values	Not Used							2	727.883	1454.76	2.29768	70.7228	11827	11827	MS2	7/102	SP_RL_Rat1_03222013.raw
		High	LLLQVQHASk	Q05962;Q09073	4	2	CID	K10(Label:13C(6)15N(2))	41.57	0.0112958	1	1	36	26	246	387014856	Heavy	Not Unique	Used	0.229786	4.04105	0.056863	1663120208	94569976	382161788	2	572.849	1144.69	-2.18844	26.5872	2575	2575	MS2	7/84	SP_RL_Rat1_03222013.raw
		High	YFPTQALNFAFK	Q05962;Q09073	6	2	CID		41.09	0.0271418	1	1	39	21		1397810244		No Quan Values	Not Used							2	723.874	1446.74	-0.869027	69.7496	11674	11674	MS2	10/102	SP_RL_Rat1_03222013.raw
	Medium		EQGFLSFWr	Q05962	2	1	HCD	R9(Label:13C(6)15N(4))	39.71	0.0184145	1	1	36	32		4.41921e+07		No Quan Values	Not Used							2	590.294	1179.58	-0.983471	74.2313	12388	12388	MS2	7/88	SP_RL_Rat1_03222013.raw
		High	DFLAGGIAAAVSK	Q05962	2	1	CID		39.32	0.0365059	1	1	38	28		2.58795e+07		No Quan Values	Not Used							2	610.337	1219.67	-0.944121	71.6981	11978	11978	MS2	10/118	SP_RL_Rat1_03222013.raw
	Medium		YFPTQALNFAFK	Q05962	3	1	HCD		39.1	0.043004	1	1	39	17		1397810244		No Quan Values	Not Used							2	723.874	1446.74	-0.615898	70.7834	11837	11837	MS2	7/102	SP_RL_Rat1_03222013.raw
		High	QIFLGGVDR	Q05962	2	1	CID		38.67	0.0300663	1	1	37	25		1321822400		No Quan Values	Not Used							2	502.779	1004.55	-1.39301	42.7183	6193	6193	MS2	7/80	SP_RL_Rat1_03222013.raw
		High	GNLANVIR	Q05962;Q09073	6	2	CID		37.34	0.027952	1	1	35	24	381	962971642	Light	Redundant	Not Used	0.22317	3.01636	0.0739864	913428336	67581319	203849840	2	428.753	856.498	-2.12002	29.5772	3254	3254	MS2	5/70	SP_RL_Rat1_03222013.raw
	Medium		LLLQVQHASk	Q05962	3	1	HCD	K10(Label:13C(6)15N(2))	36.45	0.0367212	1	1	36	22	246	387014856	Heavy	Redundant	Not Used	0.229786	4.04105	0.056863	1663120208	94569976	382161788	2	572.849	1144.69	-2.18844	26.6193	2585	2585	MS2	8/84	SP_RL_Rat1_03222013.raw
P16409	200	22.1421	5.09717	Myosin light chain 3 OS=Rattus norvegicus GN=Myl3 PE=1 SV=2 - [MYL3_RAT]	32	15	6	4351767780	1.25488	5	8.47283	3.03696	5	7.50114	0.413202	5	7.44011	349.569	19.5	7	4	382.283	32	8	6
	A3	A5	Sequence	Protein Accessions	# Proteins	# Protein Groups	Activation Type	Modifications	IonScore	Exp Value	Δ Score	Rank	Identity High	Homology Threshold	QuanResultID	Area	Quan Channel	Quan Info	Quan Usage	Heavy/Light	Heavy/Medium	Medium/Light	Light	Medium	Heavy	Charge	m/z [Da]	MH+ [Da]	ΔM [ppm]	RT [min]	First Scan	Last Scan	MS Order	Ions Matched	Spectrum File	Annotation
	High		ALGQNPTQAEVLr		1	0	HCD	R13(Label:13C(6)15N(4))	92.93	1.91636e-07	1	1	39		530	5948745104	Heavy	Unique	Used	1.25488	3.03696	0.413202	4592201024	1897507008	5762654016	2	703.884	1406.76	-0.794798	32.9293	3993	3993	MS2	9/120	SP_RL_Rat1_03222013.raw
		High	VFDkEGNGTVMGAELr	P16409	1	1	CID	K4(Label:13C(6)15N(2)), R16(Label:13C(6)15N(4))	90.48	4.0363e-07	1	2	40		772	194442800	Heavy	Unique	Used	1.17427	13.7023	0.0856986	135092376	11577231	158635048	2	870.938	1740.87	-1.46581	38.2923	5198	5198	MS2	12/166	SP_RL_Rat1_03222013.raw
		High	NKDTGTYEDFVEGLR	P16409	1	1	CID		78.72	3.12461e-06	1	1	37	24		720162640		No Quan Values	Not Used							2	872.412	1743.82	-1.23839	52.7628	8369	8369	MS2	10/158	SP_RL_Rat1_03222013.raw
		High	ALGQNPTQAEVLR	P16409	1	1	CID		78.22	5.71908e-06	1	1	39	29	530	4787836376	Light	Redundant	Not Used	1.25488	3.03696	0.413202	4592201024	1897507008	5762654016	2	698.88	1396.75	-0.823247	32.9031	3985	3985	MS2	10/120	SP_RL_Rat1_03222013.raw
		High	ALGQNPTQAEVLr	P16409	1	1	CID	R13(Label:13C(6)15N(4))	77.64	6.47853e-06	1	1	39	34	530	5948745104	Heavy	Redundant	Not Used	1.25488	3.03696	0.413202	4592201024	1897507008	5762654016	2	703.884	1406.76	-0.794798	32.9005	3984	3984	MS2	8/120	SP_RL_Rat1_03222013.raw
		High	DTGTYEDFVEGLR	P16409	1	1	CID		71.72	6.92493e-06	1	1	34	29	1887	974167000	Light	Unique	Used	1.1853	2.88733	0.410516	964630460	395995890	1143372484	2	751.343	1501.68	-0.895319	64.9973	10848	10848	MS2	8/114	SP_RL_Rat1_03222013.raw
	High		DTGTYEDFVEGLR		1	0	HCD		66.93	2.08649e-05	1	1	34	25	1887	974167000	Light	Redundant	Not Used	1.1853	2.88733	0.410516	964630460	395995890	1143372484	2	751.343	1501.68	-0.895319	65.0253	10856	10856	MS2	9/114	SP_RL_Rat1_03222013.raw
	High		DTGTYEDFVEGLr		1	0	HCD	R13(Label:13C(6)15N(4))	60.17	0.000105489	1	1	34	18	1887	1155475501	Heavy	Redundant	Not Used	1.1853	2.88733	0.410516	964630460	395995890	1143372484	2	756.348	1511.69	-0.545364	64.8944	10828	10828	MS2	10/114	SP_RL_Rat1_03222013.raw
	High		ALGQNPTQAEVLR		1	0	HCD		59.71	0.000405813	1	1	39	27	530	4787836376	Light	Redundant	Not Used	1.25488	3.03696	0.413202	4592201024	1897507008	5762654016	2	698.88	1396.75	-0.823247	32.9343	3994	3994	MS2	11/120	SP_RL_Rat1_03222013.raw
	High		NKDTGTYEDFVEGLR		1	0	HCD		59.02	0.000291606	1	1	37	21		720162640		No Quan Values	Not Used							2	872.412	1743.82	-1.23839	52.7981	8379	8379	MS2	9/158	SP_RL_Rat1_03222013.raw
	High		ITYGQcGDVLr		1	0	HCD	C6(Carbamidomethyl), R11(Label:13C(6)15N(4))	53.69	0.000883772	1	1	37	19	609	1980303096	Heavy	Unique	Used	1.40496	3.23398	0.434437	1383837840	601190032	1944235216	2	646.32	1291.63	-1.0997	34.6493	4380	4380	MS2	9/104	SP_RL_Rat1_03222013.raw
	High		ITYGQcGDVLR		1	0	HCD	C6(Carbamidomethyl)	53.59	0.000772664	1	1	36	29	609	1.42806e+09	Light	Redundant	Not Used	1.40496	3.23398	0.434437	1383837840	601190032	1944235216	2	641.316	1281.62	-1.32358	34.665	4383	4383	MS2	10/104	SP_RL_Rat1_03222013.raw
		High	ITYGQcGDVLR	P16409	1	1	CID	C6(Carbamidomethyl)	50.92	0.00142886	1	1	36	25	609	1.42806e+09	Light	Redundant	Not Used	1.40496	3.23398	0.434437	1383837840	601190032	1944235216	2	641.316	1281.62	-1.32358	34.6259	4373	4373	MS2	8/104	SP_RL_Rat1_03222013.raw
		High	ITYGQcGDVLr	P16409	1	1	CID	C6(Carbamidomethyl), R11(Label:13C(6)15N(4))	43.4	0.00944801	1	1	37	24	609	1980303096	Heavy	Redundant	Not Used	1.40496	3.23398	0.434437	1383837840	601190032	1944235216	2	646.32	1291.63	-1.0997	34.6179	4370	4370	MS2	9/104	SP_RL_Rat1_03222013.raw
		High	HVLATLGER	P16409	1	1	CID		42.45	0.011616	1	1	37	31	191	5126255140	Light	Unique	Used	1.26593	2.89477	0.437314	5047464864	2207327880	6389713696	2	498.285	995.562	-1.37013	25.2571	2276	2276	MS2	5/70	SP_RL_Rat1_03222013.raw
O35244	224	24.803	5.93506	Peroxiredoxin-6 OS=Rattus norvegicus GN=Prdx6 PE=1 SV=3 - [PRDX6_RAT]	31.7	9	5	3.46563e+08	1.91939	3	4.80989	2.70876	3	32.8179	0.731937	3	27.6848	236.475	31.7	7	5	75.43	15.63	2	2
	A3	A5	Sequence	Protein Accessions	# Proteins	# Protein Groups	Activation Type	Modifications	IonScore	Exp Value	Δ Score	Rank	Identity High	Homology Threshold	QuanResultID	Area	Quan Channel	Quan Info	Quan Usage	Heavy/Light	Heavy/Medium	Medium/Light	Light	Medium	Heavy	Charge	m/z [Da]	MH+ [Da]	ΔM [ppm]	RT [min]	First Scan	Last Scan	MS Order	Ions Matched	Spectrum File	Annotation
	High		PGGLLLGDEAPNFEANTTIGHIR	O35244	1	1	HCD		96.42	1.6675e-07	1	1	42	27	1657	348054692	Light	Unique	Used	1.91939	2.18316	0.87918	311437992	273809960	597771184	3	798.08	2392.23	-0.225519	58.9223	9663	9663	MS2	14/218	SP_RL_Rat1_03222013.raw
	High		VVFIFGPDk	O35244	2	1	HCD	K9(Label:13C(6)15N(2))	48.52	0.00330421	1	1	37	23	1624	419923859	Heavy	Unique	Used	1.08867	3.52323	0.308998	373694556	115471035	406831456	2	515.296	1029.59	-0.914702	58.2131	9513	9513	MS2	6/64	SP_RL_Rat1_03222013.raw
		High	PGGLLLGDEAPNFEANTTIGHIR		1	0	CID		48.31	0.0107911	1	1	42	22	1657	348054692	Light	Redundant	Not Used	1.91939	2.18316	0.87918	311437992	273809960	597771184	3	798.08	2392.23	-0.225519	58.8873	9653	9653	MS2	22/218	SP_RL_Rat1_03222013.raw
	High		DFTPVcTTELGr	O35244	1	1	HCD	C6(Carbamidomethyl), R12(Label:13C(6)15N(4))	47.72	0.00258215	1	1	35	25	1228	239789714	Heavy	Unique	Used	1.98264	2.70876	0.731937	120944415	88523707	239789714	2	703.335	1405.66	-1.59827	48.0806	7378	7378	MS2	10/104	SP_RL_Rat1_03222013.raw
	Medium		VVFIFGPDK	O35244	2	1	HCD		44.48	0.00831066	1	1	37	24	1624	373694556	Light	Redundant	Not Used	1.08867	3.52323	0.308998	373694556	115471035	406831456	2	511.289	1021.57	-0.704615	58.2189	9514	9514	MS2	7/64	SP_RL_Rat1_03222013.raw
	Medium		VVDSLQLTASNPVATPVDWk	O35244	2	1	HCD	K20(Label:13C(6)15N(2))	44.39	0.0236163	1	1	42	15		252878287		No Quan Values	Not Used							2	1074.57	2148.14	-1.65378	61.2221	10123	10123	MS2	11/210	SP_RL_Rat1_03222013.raw
	Medium		NFDEILR	O35244	2	1	HCD		40.08	0.0121295	1	1	34	21				No Quan Values	Not Used							2	453.737	906.467	-1.20886	47.0413	7155	7155	MS2	6/62	SP_RL_Rat1_03222013.raw
	Medium		NFDEILr	O35244	2	1	HCD	R7(Label:13C(6)15N(4))	39.9	0.0111846	1	1	34	27		271711374		No Quan Values	Not Used							2	458.741	916.475	-1.76036	46.9777	7142	7142	MS2	6/62	SP_RL_Rat1_03222013.raw
		High	DFTPVcTTELGr		1	0	CID	C6(Carbamidomethyl), R12(Label:13C(6)15N(4))	36.98	0.0306183	1	1	35	28	1228	239789714	Heavy	Redundant	Not Used	1.98264	2.70876	0.731937	120944415	88523707	239789714	2	703.335	1405.66	-1.59827	48.0476	7368	7368	MS2	10/104	SP_RL_Rat1_03222013.raw
P11980	531	57.7809	7.06396	Pyruvate kinase isozymes M1/M2 OS=Rattus norvegicus GN=Pkm2 PE=1 SV=3 - [KPYM_RAT]	30.32	39	14	2.7445e+09	1.25011	14	20.3949	2.99006	14	14.0782	0.462725	14	47.5879	958.45	25.8	24	12	613.408	18.64	15	8
	A3	A5	Sequence	Protein Accessions	# Proteins	# Protein Groups	Activation Type	Modifications	IonScore	Exp Value	Δ Score	Rank	Identity High	Homology Threshold	QuanResultID	Area	Quan Channel	Quan Info	Quan Usage	Heavy/Light	Heavy/Medium	Medium/Light	Light	Medium	Heavy	Charge	m/z [Da]	MH+ [Da]	ΔM [ppm]	RT [min]	First Scan	Last Scan	MS Order	Ions Matched	Spectrum File	Annotation
	High		IYVDDGLISLQVk	P11980	3	1	HCD	K13(Label:13C(6)15N(2))	92.1	2.07823e-07	1	1	39	32	2060	83406210	Heavy	Unique	Used	1.38415	2.79421	0.495362	54167106	26832311	74975218	2	735.918	1470.83	-1.10408	72.6555	12149	12149	MS2	11/110	SP_RL_Rat1_03222013.raw
	High		LNFSHGTHEYHAETIK	P11980	3	1	HCD		90.33	3.16976e-07	1	1	39	26				No Quan Values	Not Used							2	942.455	1883.9	-0.410711	24.2364	2048	2048	MS2	9/168	SP_RL_Rat1_03222013.raw
	High		LNFSHGTHEYHAETIk	P11980	3	1	HCD	K16(Label:13C(6)15N(2))	88.23	6.00355e-07	1	1	39	24		192211470		No Quan Values	Not Used							2	946.462	1891.92	-0.816636	24.2251	2046	2046	MS2	12/168	SP_RL_Rat1_03222013.raw
	High		cDENILWLDYK	P11980	3	1	HCD	C1(Carbamidomethyl)	85.52	3.4058e-07	1	1	34	29	1893	547304676	Light	Unique	Used	1.21225	3.28849	0.368634	547304676	201755049	663469804	2	734.842	1468.68	-0.390609	65.0365	10858	10858	MS2	9/108	SP_RL_Rat1_03222013.raw
	High		IYVDDGLISLQVk	P11980	3	1	HCD	K13(Label:13C(6)15N(2))	81.22	2.51861e-06	1	1	39	34	2090	5.73516e+07	Heavy	Unique	Used	1.13496	1.76786	0.641998	5.05316e+07	32441191	5.73516e+07	2	735.918	1470.83	-0.357132	74.1033	12367	12367	MS2	9/110	SP_RL_Rat1_03222013.raw
	High		IYVDDGLISLQVk	P11980	3	1	HCD	K13(Label:13C(6)15N(2))	81.04	2.66848e-06	1	1	39	32		155641981		No Quan Values	Not Used							2	735.917	1470.83	-1.68504	71.6076	11964	11964	MS2	9/110	SP_RL_Rat1_03222013.raw
	High		IYVDDGLISLQVk	P11980	3	1	HCD	K13(Label:13C(6)15N(2))	79.66	3.60334e-06	1	1	39	30		128447992		No Quan Values	Not Used							2	735.918	1470.83	-0.52312	70.1968	11748	11748	MS2	9/110	SP_RL_Rat1_03222013.raw
	High		IYVDDGLISLQVK	P11980	3	1	HCD		78.92	4.80938e-06	1	1	39	29		58492489		No Quan Values	Not Used							2	731.911	1462.81	-0.249085	69.2103	11593	11593	MS2	9/110	SP_RL_Rat1_03222013.raw
		High	GADYLVTEVEnGGSLGSk	P11980	3	1	CID	N11(Deamidated), K18(Label:13C(6)15N(2))	77.64	5.79409e-06	1	1	39	25	1392	1.78347e+08	Heavy	Unique	Used	1.28915	2.99266	0.43077	133038174	5.73088e+07	171506018	2	902.938	1804.87	-0.314941	52.1691	8251	8251	MS2	12/178	SP_RL_Rat1_03222013.raw
	High		IYVDDGLISLQVK	P11980	3	1	HCD		75.4	1.07791e-05	1	1	39	28		111028967		No Quan Values	Not Used							2	731.911	1462.81	-1.00013	70.3446	11772	11772	MS2	9/110	SP_RL_Rat1_03222013.raw
		High	GADYLVTEVENGGSLGSk	P11980	3	1	CID	K18(Label:13C(6)15N(2))	74.19	1.5054e-05	1	1	39	25	1549	255652216	Heavy	Unique	Used	1.1003	2.54559	0.432239	215304804	93063148	236900444	2	902.445	1803.88	-1.12317	56.0969	9075	9075	MS2	11/178	SP_RL_Rat1_03222013.raw
		High	NTGIIcTIGPASR	P11980	3	1	CID	C6(Carbamidomethyl)	73.55	1.54152e-05	1	1	39	31	789	1661297856	Light	Unique	Used	1.87978	2.25212	0.834669	1586382640	1324104544	2982048672	2	680.356	1359.7	-0.607587	38.7589	5300	5300	MS2	9/140	SP_RL_Rat1_03222013.raw
		High	LNFSHGTHEYHAETIK	P11980	3	1	CID		72.58	1.8881e-05	1	1	39	27				No Quan Values	Not Used							2	942.455	1883.9	-0.410711	24.1961	2038	2038	MS2	20/168	SP_RL_Rat1_03222013.raw
		High	LNFSHGTHEYHAETIk	P11980	3	1	CID	K16(Label:13C(6)15N(2))	68.9	5.14527e-05	1	1	39	26		192211470		No Quan Values	Not Used							2	946.462	1891.92	-0.816636	24.1903	2036	2036	MS2	12/168	SP_RL_Rat1_03222013.raw
	High		IYVDDGLISLQVK	P11980	3	1	HCD		67.35	6.85043e-05	1	1	39	31	2090	5.05316e+07	Light	Redundant	Not Used	1.13496	1.76786	0.641998	5.05316e+07	32441191	5.73516e+07	2	731.911	1462.82	0.00126169	74.1609	12377	12377	MS2	8/110	SP_RL_Rat1_03222013.raw
	High		IYVDDGLISLQVk	P11980	3	1	HCD	K13(Label:13C(6)15N(2))	67.28	6.24153e-05	1	1	39			179111864		No Quan Values	Not Used							2	735.918	1470.83	-0.440126	63.081	10478	10478	MS2	11/110	SP_RL_Rat1_03222013.raw
		High	GADYLVTEVENGGSLGSK	P11980	3	1	CID		66.94	7.25252e-05	1	1	39	24	1549	232537356	Light	Redundant	Not Used	1.1003	2.54559	0.432239	215304804	93063148	236900444	2	898.438	1795.87	-1.31047	56.1697	9091	9091	MS2	14/178	SP_RL_Rat1_03222013.raw
	High		ITLDNAYMEK	P11980	3	1	HCD		64.57	5.13411e-05	1	1	35		903	744001960	Light	Unique	Used	1.08172	3.28425	0.329366	744001960	245048596	804799952	2	599.294	1197.58	-1.09823	40.8706	5780	5780	MS2	7/96	SP_RL_Rat1_03222013.raw
	High		NTGIIcTIGPASR	P11980	3	1	HCD	C6(Carbamidomethyl)	63.12	0.000170196	1	1	39	26	789	1661297856	Light	Redundant	Not Used	1.87978	2.25212	0.834669	1586382640	1324104544	2982048672	2	680.356	1359.7	-0.607587	38.7879	5309	5309	MS2	7/140	SP_RL_Rat1_03222013.raw
	High		IYVDDGLISLQVK	P11980	3	1	HCD		63.06	0.00018502	1	1	39	29	2060	67123555	Light	Redundant	Not Used	1.38415	2.79421	0.495362	54167106	26832311	74975218	2	731.911	1462.81	-0.916677	72.7186	12160	12160	MS2	8/110	SP_RL_Rat1_03222013.raw
	High		IYVDDGLISLQVk	P11980	3	1	HCD	K13(Label:13C(6)15N(2))	61.69	0.00022579	1	1	39	33		179111864		No Quan Values	Not Used							2	735.918	1470.83	-0.52312	63.2015	10497	10497	MS2	12/110	SP_RL_Rat1_03222013.raw
		High	EAEAAVFHr	P11980	1	1	CID	R9(Label:13C(6)15N(4))	61.42	0.000109861	1	1	35	30	152	350546952	Heavy	Unique	Used	1.90935	3.02488	0.631215	170580160	107672728	325697368	2	520.263	1039.52	-1.37207	24.1878	2035	2035	MS2	7/68	SP_RL_Rat1_03222013.raw
		High	EAEAAVFHR	P11980	1	1	CID		59.27	0.000147998	1	1	34		152	181234899	Light	Redundant	Not Used	1.90935	3.02488	0.631215	170580160	107672728	325697368	2	515.258	1029.51	-1.65343	24.2641	2053	2053	MS2	7/68	SP_RL_Rat1_03222013.raw
	High		EAEAAVFHR	P11980	1	1	HCD		57.94	0.000201028	1	1	34	33	152	181234899	Light	Redundant	Not Used	1.90935	3.02488	0.631215	170580160	107672728	325697368	2	515.258	1029.51	-1.65343	24.3025	2063	2063	MS2	8/68	SP_RL_Rat1_03222013.raw
	High		EAEAAVFHr	P11980	1	1	HCD	R9(Label:13C(6)15N(4))	56.83	0.000316113	1	1	35	32	152	350546952	Heavy	Redundant	Not Used	1.90935	3.02488	0.631215	170580160	107672728	325697368	2	520.263	1039.52	-1.37207	24.2199	2045	2045	MS2	6/68	SP_RL_Rat1_03222013.raw
		High	NTGIIcTIGPASr	P11980	3	1	CID	C6(Carbamidomethyl), R13(Label:13C(6)15N(4))	55.42	0.000997166	1	1	39	26	789	3.08464e+09	Heavy	Redundant	Not Used	1.87978	2.25212	0.834669	1586382640	1324104544	2982048672	2	685.359	1369.71	-1.20379	38.6998	5288	5288	MS2	7/140	SP_RL_Rat1_03222013.raw
		High	LDIDSAPITAr	P11980	3	1	CID	R11(Label:13C(6)15N(4))	53.58	0.00121495	0.518519	1	38		994	2164417928	Heavy	Unique	Used	1.80371	2.20486	0.818061	1179254632	964702520	2127035616	2	591.323	1181.64	-0.618188	42.9978	6254	6254	MS2	8/94	SP_RL_Rat1_03222013.raw
		High	LDIDSAPITAR	P11980	3	1	CID		50.07	0.00269521	1	1	38	29	994	1214220228	Light	Redundant	Not Used	1.80371	2.20486	0.818061	1179254632	964702520	2127035616	2	586.319	1171.63	-1.06735	43.0662	6269	6269	MS2	7/94	SP_RL_Rat1_03222013.raw
		High	LNFSHGTHEYHAETIK	P11980	3	1	CID		48.97	0.00428783	1	1	39	19		661933456		No Quan Values	Not Used							3	628.639	1883.9	-0.709433	24.1311	2024	2024	MS2	11/168	SP_RL_Rat1_03222013.raw
	Medium		LDIDSAPITAr	P11980	3	1	HCD	R11(Label:13C(6)15N(4))	48.74	0.00370304	1	1	38	36	994	2164417928	Heavy	Redundant	Not Used	1.80371	2.20486	0.818061	1179254632	964702520	2127035616	2	591.323	1181.64	-0.618188	43.0271	6263	6263	MS2	6/94	SP_RL_Rat1_03222013.raw
	Medium		GADYLVTEVENGGSLGSk	P11980	3	1	HCD	K18(Label:13C(6)15N(2))	46.77	0.00831098	1	1	39	27	1549	255652216	Heavy	Redundant	Not Used	1.1003	2.54559	0.432239	215304804	93063148	236900444	2	902.445	1803.88	-1.12317	56.1322	9084	9084	MS2	9/178	SP_RL_Rat1_03222013.raw
	Medium		IYVDDGLISLQVK	P11980	3	1	HCD		45.91	0.00964118	1	1	39	24		175636657		No Quan Values	Not Used							2	731.911	1462.81	-0.749779	71.4371	11936	11936	MS2	7/110	SP_RL_Rat1_03222013.raw
	Medium		APIIAVTr	P11980	3	1	HCD	R8(Label:13C(6)15N(4))	45.67	0.00362895	1	1	35	24	399	2984425197	Heavy	Redundant	Not Used	1.83204	2.22371	0.823864	1561769408	1286685312	2861218432	2	425.772	850.538	-1.12531	30.1483	3379	3379	MS2	7/56	SP_RL_Rat1_03222013.raw
	Medium		VNLAMNVGK	P11980	3	1	HCD		44.85	0.00784963	1	1	37	28	512	955229766	Light	Unique	Used	1.02514	2.98745	0.343148	928855248	318735045	952205512	2	473.262	945.517	-1.55769	32.5287	3904	3904	MS2	8/80	SP_RL_Rat1_03222013.raw
		High	GVNLPGAAVDLPAVSEk	P11980	3	1	CID	K17(Label:13C(6)15N(2))	44.11	0.0180373	1	1	40	27	1474	122394237	Heavy	Unique	Used	1.1837	4.15934	0.28459	86654580	24660990	102573392	2	822.955	1644.9	-1.5886	54.0771	8651	8651	MS2	13/168	SP_RL_Rat1_03222013.raw
	Medium		GDLGIEIPAEk	P11980	2	1	HCD	K11(Label:13C(6)15N(2))	43.58	0.0126253	1	1	38	26	1213	2066050236	Heavy	Unique	Used	1.16895	3.19732	0.365605	1730328464	632616288	2022674608	2	575.315	1149.62	-0.749537	47.7356	7307	7307	MS2	9/96	SP_RL_Rat1_03222013.raw
		High	APIIAVTr	P11980	3	1	CID	R8(Label:13C(6)15N(4))	40.99	0.0106606	1	1	35	22	399	2984425197	Heavy	Unique	Used	1.83204	2.22371	0.823864	1561769408	1286685312	2861218432	2	425.772	850.538	-1.12531	30.1163	3369	3369	MS2	7/56	SP_RL_Rat1_03222013.raw
		High	kGVNLPGAAVDLPAVSEKDIQDLk	P11980	3	1	CID	K1(Label:13C(6)15N(2)), K24(Label:13C(6)15N(2))	40.24	0.03388	0.325	1	39	21		8.81909e+08		Inconsistently Labeled	Not Used							3	831.8	2493.39	-1.50116	54.5619	8752	8752	MS2	17/252	SP_RL_Rat1_03222013.raw
	Medium		LLFEELAR	P11980	1	1	HCD		37.37	0.0417584	1	1	37	35	1651	1857472736	Light	Unique	Used	1.78458	3.17077	0.562822	1857472736	1045427204	3314811840	2	495.784	990.561	-1.08291	58.7902	9633	9633	MS2	7/58	SP_RL_Rat1_03222013.raw
P62890	115	12.7757	9.62744	60S ribosomal protein L30 OS=Rattus norvegicus GN=Rpl30 PE=3 SV=2 - [RL30_RAT]	29.57	3	3	1.08514e+08	1.70299	2	53.8765	2.12632	2	3.78072	0.800908	2	49.3696	70.33	0	1	1	60.1406	19.13	2	2
	A3	A5	Sequence	Protein Accessions	# Proteins	# Protein Groups	Activation Type	Modifications	IonScore	Exp Value	Δ Score	Rank	Identity High	Homology Threshold	QuanResultID	Area	Quan Channel	Quan Info	Quan Usage	Heavy/Light	Heavy/Medium	Medium/Light	Light	Medium	Heavy	Charge	m/z [Da]	MH+ [Da]	ΔM [ppm]	RT [min]	First Scan	Last Scan	MS Order	Ions Matched	Spectrum File	Annotation
	High		LVILANNcPALr		0	0	HCD	C8(Carbamidomethyl), R12(Label:13C(6)15N(4))	56.97	0.000640499	1	1	39	26	1148	151272755	Heavy	No Proteins	Not Used	1.32741	1.43537	0.924791	104311024	96465936	138463860	2	682.391	1363.77	-0.548843	46.422	7021	7021	MS2	9/102	SP_RL_Rat1_03222013.raw
		High	VcTLAIIDPGDSDIIR	P62890	1	1	CID	C2(Carbamidomethyl)	47.29	0.0099646	1	1	41	37	1835	65235796	Light	Unique	Used	2.3938	2.18122	1.09746	65235796	71593752	156161696	2	879.459	1757.91	-0.0577113	63.5177	10555	10555	MS2	7/140	SP_RL_Rat1_03222013.raw
		High	LQLVMk	P62890	1	1	CID	K6(Label:13C(6)15N(2))	38.15	0.0168802	0.236842	2	34		564	109034246	Heavy	Unique	Used	1.21153	2.0728	0.584488	89997320	52602356	109034246	2	370.234	739.461	-1.67413	33.6144	4148	4148	MS2	5/50	SP_RL_Rat1_03222013.raw
D3ZCV0	894	103.768	5.45264	Protein Actn2 OS=Rattus norvegicus GN=Actn2 PE=4 SV=1 - [D3ZCV0_RAT]	29.19	56	22	941954492	1.35404	21	14.6831	3.30354	21	28.854	0.410936	21	35.1	1127.97	24.83	27	19	924.043	25.28	29	18
	A3	A5	Sequence	Protein Accessions	# Proteins	# Protein Groups	Activation Type	Modifications	IonScore	Exp Value	Δ Score	Rank	Identity High	Homology Threshold	QuanResultID	Area	Quan Channel	Quan Info	Quan Usage	Heavy/Light	Heavy/Medium	Medium/Light	Light	Medium	Heavy	Charge	m/z [Da]	MH+ [Da]	ΔM [ppm]	RT [min]	First Scan	Last Scan	MS Order	Ions Matched	Spectrum File	Annotation
	High		ETADTDTAEQVIASFR	D3ZCV0	1	1	HCD		125.6	6.58536e-11	1	1	37	20	1922	652270504	Light	Unique	Used	1.39592	6.96979	0.200281	652270504	130637578	910516800	2	877.415	1753.82	-1.02071	65.8914	11022	11022	MS2	14/158	SP_RL_Rat1_03222013.raw
		High	ISSSNPYSTVTMDELR	D3ZCV0	1	1	CID		103.37	1.15755e-08	1	1	37	27	1269	388990568	Light	Unique	Used	1.31406	2.55364	0.514582	388990568	200167516	511155476	2	900.427	1799.85	-1.2215	49.0333	7584	7584	MS2	14/166	SP_RL_Rat1_03222013.raw
		High	ETADTDTAEQVIASFr	D3ZCV0	1	1	CID	R16(Label:13C(6)15N(4))	93.49	1.1504e-07	1	1	38	30	1922	910516800	Heavy	Redundant	Not Used	1.39592	6.96979	0.200281	652270504	130637578	910516800	2	882.419	1763.83	-1.13532	66.1921	11078	11078	MS2	10/158	SP_RL_Rat1_03222013.raw
	High		QFAAQANAIGPWIQNK	D3ZCV0	1	1	HCD		90.15	5.22344e-07	1	1	41	26	1447	308316105	Light	Unique	Used	0.992402	2.87805	0.344818	228648280	78842000	226911024	2	878.96	1756.91	-0.138866	53.4711	8521	8521	MS2	11/152	SP_RL_Rat1_03222013.raw
	High		ISSSNPYSTVTMDELR	D3ZCV0	1	1	HCD		88.69	3.40046e-07	1	1	37	31	1269	388990568	Light	Redundant	Not Used	1.31406	2.55364	0.514582	388990568	200167516	511155476	2	900.427	1799.85	-1.2215	49.0638	7592	7592	MS2	14/166	SP_RL_Rat1_03222013.raw
		High	ETADTDTAEQVIASFR	D3ZCV0	1	1	CID		86.24	5.68303e-07	1	1	37	22	1922	652270504	Light	Redundant	Not Used	1.39592	6.96979	0.200281	652270504	130637578	910516800	2	877.415	1753.82	-1.02071	65.8634	11015	11015	MS2	9/158	SP_RL_Rat1_03222013.raw
	High		QSILAIQNEVEK	D3ZCV0	1	1	HCD		86.02	9.58382e-07	0.662791	1	39		1065	824211828	Light	Unique	Used	0.886456	3.97488	0.223014	824211828	183811030	730627234	2	686.377	1371.75	-1.00145	44.7096	6637	6637	MS2	11/128	SP_RL_Rat1_03222013.raw
	High		QSILAIQNEVEk	D3ZCV0	1	1	HCD	K12(Label:13C(6)15N(2))	82.09	2.18438e-06	0.646341	1	39		1065	7.33948e+08	Heavy	Redundant	Not Used	0.886456	3.97488	0.223014	824211828	183811030	730627234	2	690.384	1379.76	-0.492956	44.5793	6607	6607	MS2	10/128	SP_RL_Rat1_03222013.raw
	High		DGLGLcALIHR	D3ZCV0	1	1	HCD	C6(Carbamidomethyl)	79.62	3.42985e-06	1	1	38	31	1559	4.65751e+08	Light	Unique	Used	1.35404	2.79348	0.484713	462360920	224112498	626053644	2	612.829	1224.65	-0.426721	56.4614	9154	9154	MS2	9/80	SP_RL_Rat1_03222013.raw
	High		LASELLEWIr	D3ZCV0	2	1	HCD	R10(Label:13C(6)15N(4))	76.43	6.82643e-06	1	1	38		2117	4.11943e+06	Heavy	Unique	Used	1.84711	7.17425	0.257464	2.2302e+06	574196	4.11943e+06	2	620.352	1239.7	-0.483585	75.6454	12595	12595	MS2	8/80	SP_RL_Rat1_03222013.raw
	High		cQLEINFNTLQTK	D3ZCV0	7	1	HCD	C1(Carbamidomethyl)	70.99	2.97764e-05	1	1	39	18	1507	221675236	Light	Not Unique	Used	0.933911	4.18893	0.222947	221675236	49421932	207024946	2	804.906	1608.8	-0.514968	55.0072	8846	8846	MS2	11/134	SP_RL_Rat1_03222013.raw
	High		FAIQDISVEETSAK	D3ZCV0	7	1	HCD		70.82	2.85971e-05	1	1	39	27	1391	388282734	Light	Not Unique	Used	1.08784	3.99776	0.272112	314025976	85450184	341609504	2	769.39	1537.77	-1.13711	52.2028	8257	8257	MS2	10/138	SP_RL_Rat1_03222013.raw
	High		cQLEINFNTLQTk	D3ZCV0	7	1	HCD	C1(Carbamidomethyl), K13(Label:13C(6)15N(2))	68.85	5.42834e-05	1	1	40	29	1507	216328461	Heavy	Redundant	Not Used	0.933911	4.18893	0.222947	221675236	49421932	207024946	2	808.913	1616.82	-0.61194	55.0756	8861	8861	MS2	11/134	SP_RL_Rat1_03222013.raw
		High	TINEVETQILTR	D3ZCV0	1	1	CID		68.29	5.59206e-05	1	1	39	35	1250	686431662	Light	Unique	Used	1.37981	3.30354	0.417677	668542040	279234596	922462648	2	708.887	1416.77	-1.81404	48.4802	7463	7463	MS2	9/126	SP_RL_Rat1_03222013.raw
		High	ISSSNPYSTVTMDELr	D3ZCV0	1	1	CID	R16(Label:13C(6)15N(4))	67.36	4.90815e-05	1	1	38	22	1269	5.14445e+08	Heavy	Redundant	Not Used	1.31406	2.55364	0.514582	388990568	200167516	511155476	2	905.431	1809.85	-0.792496	48.8866	7551	7551	MS2	12/166	SP_RL_Rat1_03222013.raw
	High		ISSSNPYSTVTMDELr	D3ZCV0	1	1	HCD	R16(Label:13C(6)15N(4))	67.04	5.28345e-05	1	1	38	20	1269	5.14445e+08	Heavy	Redundant	Not Used	1.31406	2.55364	0.514582	388990568	200167516	511155476	2	905.431	1809.85	-0.792496	48.9188	7561	7561	MS2	13/166	SP_RL_Rat1_03222013.raw
		High	QFAAQANAIGPWIQNK	D3ZCV0	1	1	CID		66.1	0.000132726	1	1	41	36	1447	308316105	Light	Redundant	Not Used	0.992402	2.87805	0.344818	228648280	78842000	226911024	2	878.96	1756.91	-0.138866	53.4545	8517	8517	MS2	11/152	SP_RL_Rat1_03222013.raw
	High		ETADTDTAEQVIASFr	D3ZCV0	1	1	HCD	R16(Label:13C(6)15N(4))	63.56	0.000113201	1	1	38		1922	910516800	Heavy	Redundant	Not Used	1.39592	6.96979	0.200281	652270504	130637578	910516800	2	882.419	1763.83	-1.13532	66.2275	11088	11088	MS2	8/158	SP_RL_Rat1_03222013.raw
	High		NVNIQNFHTSWk	D3ZCV0	1	1	HCD	K12(Label:13C(6)15N(2))	61.64	0.00021353	1	1	38	28	823	327480644	Heavy	Unique	Used	0.97582	3.67556	0.265489	335595352	89096922	327480644	2	748.38	1495.75	-0.985268	39.4284	5455	5455	MS2	10/112	SP_RL_Rat1_03222013.raw
		High	SSIQITGALEDQMNQLK	D3ZCV0	1	1	CID		61.45	0.000383745	1	1	41	34		4.40241e+07		No Quan Values	Not Used							2	938.477	1875.95	-0.701703	73.869	12324	12324	MS2	12/174	SP_RL_Rat1_03222013.raw
	High		SSIQITGALEDQMNQLK	D3ZCV0	1	1	HCD		58.78	0.000709648	1	1	41	23		4.40241e+07		No Quan Values	Not Used							2	938.477	1875.95	-0.701703	73.9139	12334	12334	MS2	12/174	SP_RL_Rat1_03222013.raw
		High	cQLEINFNTLQTK	D3ZCV0;F1M1N4	7	2	CID	C1(Carbamidomethyl)	58.72	0.000502194	1	1	39	24	1507	221675236	Light	Redundant	Not Used	0.933911	4.18893	0.222947	221675236	49421932	207024946	2	804.906	1608.8	-0.514968	54.9795	8840	8840	MS2	14/134	SP_RL_Rat1_03222013.raw
	High		DGLGLcALIHr	D3ZCV0	1	1	HCD	C6(Carbamidomethyl), R11(Label:13C(6)15N(4))	58.34	0.00045432	1	1	38	32	1559	6.30877e+08	Heavy	Redundant	Not Used	1.35404	2.79348	0.484713	462360920	224112498	626053644	2	617.833	1234.66	-1.08961	56.3919	9139	9139	MS2	8/80	SP_RL_Rat1_03222013.raw
	High		EGLLLWcQr	D3ZCV0	7	1	HCD	C7(Carbamidomethyl), R9(Label:13C(6)15N(4))	57.66	0.00039601	1	1	37	31	1738	865698024	Heavy	Not Unique	Used	1.41426	2.39856	0.589629	612119768	360923872	865698024	2	592.81	1184.61	-0.169081	61.1998	10119	10119	MS2	6/66	SP_RL_Rat1_03222013.raw
		High	GITQEQMNEFR	D3ZCV0	1	1	CID		56.38	0.000252008	1	1	34	21	718	289530340	Light	Unique	Used	1.4639	3.00676	0.48687	289530340	140963513	423844104	2	676.815	1352.62	-2.07637	37.1748	4949	4949	MS2	8/106	SP_RL_Rat1_03222013.raw
	High		SSIQITGALEDQMNQLK	D3ZCV0	1	1	HCD		55.65	0.00145379	1	1	41	18				No Quan Values	Not Used							2	938.476	1875.95	-1.41749	60.3243	9941	9941	MS2	12/174	SP_RL_Rat1_03222013.raw
		High	cQLEINFNTLQTk	D3ZCV0;F1M1N4	7	2	CID	C1(Carbamidomethyl), K13(Label:13C(6)15N(2))	55.63	0.00113938	1	1	40	30	1507	216328461	Heavy	Redundant	Not Used	0.933911	4.18893	0.222947	221675236	49421932	207024946	2	808.913	1616.82	-0.61194	55.0396	8851	8851	MS2	17/134	SP_RL_Rat1_03222013.raw
		High	TINEVETQILTr	D3ZCV0	1	1	CID	R12(Label:13C(6)15N(4))	54.31	0.00143509	1	1	39	28	1250	922462648	Heavy	Redundant	Not Used	1.37981	3.30354	0.417677	668542040	279234596	922462648	2	713.891	1426.77	-1.8646	48.464	7457	7457	MS2	8/126	SP_RL_Rat1_03222013.raw
	High		EGLLLWcQR	D3ZCV0	7	1	HCD	C7(Carbamidomethyl)	53.6	0.00101381	1	1	37		1738	635181823	Light	Redundant	Not Used	1.41426	2.39856	0.589629	612119768	360923872	865698024	2	587.805	1174.6	-0.509353	60.9389	10067	10067	MS2	8/66	SP_RL_Rat1_03222013.raw
		High	HTNYTMEHIR	D3ZCV0;F1M1N4	5	2	CID		52.61	0.000562532	1	1	34	21	43	5.82978e+08	Light	Not Unique	Used	1.277	2.22809	0.573137	578950126	331817788	739320232	3	434.54	1301.6	-0.490342	21.3668	1400	1400	MS2	7/96	SP_RL_Rat1_03222013.raw
		High	NVNIQNFHTSWk	D3ZCV0	1	1	CID	K12(Label:13C(6)15N(2))	52.06	0.00193847	1	1	38	24	823	327480644	Heavy	Redundant	Not Used	0.97582	3.67556	0.265489	335595352	89096922	327480644	2	748.38	1495.75	-0.985268	39.3914	5445	5445	MS2	8/112	SP_RL_Rat1_03222013.raw
		High	MLDAEDIVNTPkPDEr	D3ZCV0	1	1	CID	K12(Label:13C(6)15N(2)), R16(Label:13C(6)15N(4))	52.06	0.002679	1	1	40	27		181585532		No Quan Values	Not Used							2	930.959	1860.91	-1.12159	46.5983	7060	7060	MS2	10/158	SP_RL_Rat1_03222013.raw
	High		VIQSYSIr	D3ZCV0	1	1	HCD	R8(Label:13C(6)15N(4))	51.53	0.00153692	1	1	37	35	325	269616944	Heavy	Unique	Used	1.2629	2.79549	0.451762	204186548	92243796	257866624	2	488.278	975.548	-1.89754	28.4968	3009	3009	MS2	7/70	SP_RL_Rat1_03222013.raw
		High	QSILAIQNEVEK	D3ZCV0	1	1	CID		51.42	0.002764	1	1	39	31	1065	824211828	Light	Redundant	Not Used	0.886456	3.97488	0.223014	824211828	183811030	730627234	2	686.377	1371.75	-1.00145	44.6783	6627	6627	MS2	9/128	SP_RL_Rat1_03222013.raw
		High	FAIQDISVEETSAk	D3ZCV0;F1M1N4	7	2	CID	K14(Label:13C(6)15N(2))	50.94	0.00309346	0.490196	1	39		1391	423785950	Heavy	Redundant	Not Used	1.08784	3.99776	0.272112	314025976	85450184	341609504	2	773.397	1545.79	-1.47223	52.1637	8249	8249	MS2	8/138	SP_RL_Rat1_03222013.raw
	High		HrPDLIDYSK	D3ZCV0	1	1	HCD	R2(Label:13C(6)15N(4))	50.77	0.00246359	1	1	38	23		330166996		Inconsistently Labeled	Not Used							3	418.555	1253.65	-1.62383	25.7242	2383	2383	MS2	8/98	SP_RL_Rat1_03222013.raw
		High	SSIQITGALEDQMNQLK	D3ZCV0	1	1	CID		50.63	0.0046185	1	1	41	19				No Quan Values	Not Used							2	938.476	1875.95	-1.41749	60.2833	9933	9933	MS2	18/174	SP_RL_Rat1_03222013.raw
	Medium		TINEVETQILTr	D3ZCV0	1	1	HCD	R12(Label:13C(6)15N(4))	49.34	0.00450691	1	1	39	23	1250	922462648	Heavy	Redundant	Not Used	1.37981	3.30354	0.417677	668542040	279234596	922462648	2	713.891	1426.77	-1.8646	48.4963	7467	7467	MS2	10/126	SP_RL_Rat1_03222013.raw
	High		GITQEQMNEFr	D3ZCV0	1	1	HCD	R11(Label:13C(6)15N(4))	49.14	0.00145243	1	1	34	21	718	435787777	Heavy	Redundant	Not Used	1.4639	3.00676	0.48687	289530340	140963513	423844104	2	681.82	1362.63	-1.85863	37.2049	4957	4957	MS2	9/106	SP_RL_Rat1_03222013.raw
		High	HTNYTMEHIr	D3ZCV0;F1M1N4	5	2	CID	R10(Label:13C(6)15N(4))	48.18	0.00169845	1	1	34	19	44	102203039	Heavy	Not Unique	Used	1.36757	2.72566	0.501739	66011876	33120713	90275804	2	656.309	1311.61	-1.87142	21.4295	1413	1413	MS2	7/96	SP_RL_Rat1_03222013.raw
		High	EGLLLWcQr	D3ZCV0;F1M1N4	7	2	CID	C7(Carbamidomethyl), R9(Label:13C(6)15N(4))	46.35	0.00535434	1	1	37	29	1738	865698024	Heavy	Redundant	Not Used	1.41426	2.39856	0.589629	612119768	360923872	865698024	2	592.81	1184.61	-0.169081	61.1721	10111	10111	MS2	7/66	SP_RL_Rat1_03222013.raw
		High	VIQSYSIr	D3ZCV0	1	1	CID	R8(Label:13C(6)15N(4))	46	0.00549098	1	1	37	24	325	269616944	Heavy	Redundant	Not Used	1.2629	2.79549	0.451762	204186548	92243796	257866624	2	488.278	975.548	-1.89754	28.4604	2999	2999	MS2	6/70	SP_RL_Rat1_03222013.raw
	Medium		DGLGLcALIHR	D3ZCV0	1	1	HCD	C6(Carbamidomethyl)	45.81	0.00805635	1	1	38	28	1555	358260651	Light	Redundant	Not Used	1.5934	3.08109	0.517154	358260651	1.85276e+08	570851937	3	408.888	1224.65	-0.736734	56.3976	9140	9140	MS2	14/80	SP_RL_Rat1_03222013.raw
		High	DGLGLcALIHR	D3ZCV0	1	1	CID	C6(Carbamidomethyl)	45.48	0.00889765	1	1	38	24	1559	4.65751e+08	Light	Redundant	Not Used	1.35404	2.79348	0.484713	462360920	224112498	626053644	2	612.829	1224.65	-0.426721	56.4318	9145	9145	MS2	8/80	SP_RL_Rat1_03222013.raw
		High	GITQEQMNEFr	D3ZCV0	1	1	CID	R11(Label:13C(6)15N(4))	43.5	0.00532224	1	1	34	26	718	435787777	Heavy	Redundant	Not Used	1.4639	3.00676	0.48687	289530340	140963513	423844104	2	681.82	1362.63	-1.85863	37.1694	4947	4947	MS2	8/106	SP_RL_Rat1_03222013.raw
		High	QYEHNIINYK	D3ZCV0	1	1	CID		42.81	0.0115323	1	1	37	23	292	178090724	Light	Unique	Used	1.14598	3.30941	0.346278	178090724	61668897	204087862	2	661.329	1321.65	-1.51662	27.6465	2817	2817	MS2	7/90	SP_RL_Rat1_03222013.raw
	Medium		HTNYTMEHIR	D3ZCV0	5	1	HCD		41.49	0.00728027	1	1	34	16	43	5.82978e+08	Light	Redundant	Not Used	1.277	2.22809	0.573137	578950126	331817788	739320232	3	434.54	1301.6	-0.490342	21.4018	1409	1409	MS2	12/96	SP_RL_Rat1_03222013.raw
	Medium		HLDIPk	D3ZCV0	1	1	HCD	K6(Label:13C(6)15N(2))	41.3	0.00850283	0.317073	1	34		128	992884028	Heavy	Unique	Used	0.899295	4.1845	0.214911	1104069444	237276865	992884028	2	365.72	730.433	-1.61076	23.5099	1885	1885	MS2	5/40	SP_RL_Rat1_03222013.raw
		High	ISNrPAFMPSEGk	D3ZCV0	1	1	CID	R4(Label:13C(6)15N(4)), K13(Label:13C(6)15N(2))	41.09	0.0267022	1	1	39	19		136548055		No Quan Values	Not Used							2	726.374	1451.74	-1.44303	28.8875	3098	3098	MS2	10/134	SP_RL_Rat1_03222013.raw
	Medium		TFTAWcNSHLr	D3ZCV0	7	1	HCD	C6(Carbamidomethyl), R11(Label:13C(6)15N(4))	40.73	0.0110647	1	1	35	18	610	102968855	Heavy	Unique	Used	1.5087	2.26906	0.664901	68249970	4.53794e+07	102968855	2	701.831	1402.65	-0.863751	34.6702	4384	4384	MS2	9/102	SP_RL_Rat1_03222013.raw
		High	HTNYTMEHIR	D3ZCV0;F1M1N4	5	2	CID		40.58	0.00882421	1	1	34	19	44	66011876	Light	Redundant	Not Used	1.36757	2.72566	0.501739	66011876	33120713	90275804	2	651.306	1301.6	-1.34752	21.3781	1404	1404	MS2	8/96	SP_RL_Rat1_03222013.raw
		High	DGLGLcALIHR	D3ZCV0	1	1	CID	C6(Carbamidomethyl)	40.33	0.0284537	1	1	38	33	1555	358260651	Light	Unique	Used	1.5934	3.08109	0.517154	358260651	1.85276e+08	570851937	3	408.888	1224.65	-0.736734	56.3655	9131	9131	MS2	15/80	SP_RL_Rat1_03222013.raw
		High	HrPDLIDYSk	D3ZCV0	1	1	CID	R2(Label:13C(6)15N(4)), K10(Label:13C(6)15N(2))	38.58	0.0434956	1	1	38	28	203	250106146	Heavy	Unique	Used	1.49421	4.06223	0.36783	167383362	61568638	250106146	2	631.335	1261.66	-1.94809	25.5605	2347	2347	MS2	6/98	SP_RL_Rat1_03222013.raw
		High	HRPDLIDYSK	D3ZCV0	1	1	CID		38.12	0.0403617	1	1	38	22	203	167383362	Light	Redundant	Not Used	1.49421	4.06223	0.36783	167383362	61568638	250106146	2	622.324	1243.64	-2.0688	25.7668	2394	2394	MS2	5/98	SP_RL_Rat1_03222013.raw
		High	HTNYTMEHIr	D3ZCV0;F1M1N4	5	2	CID	R10(Label:13C(6)15N(4))	36.89	0.0234318	1	1	34	22	43	739320232	Heavy	Redundant	Not Used	1.277	2.22809	0.573137	578950126	331817788	739320232	3	437.876	1311.61	-0.276232	21.364	1399	1399	MS2	6/96	SP_RL_Rat1_03222013.raw
	Medium		ASFNHFDr	D3ZCV0	6	1	HCD	R8(Label:13C(6)15N(4))	31.01	0.0421611	1	1	31	26	145	182702889	Heavy	Unique	Used	1.39761	3.40104	0.410936	124311668	51084108	173738964	3	335.158	1003.46	-1.49125	23.9438	1982	1982	MS2	6/74	SP_RL_Rat1_03222013.raw
P62804	103	11.3604	11.356	Histone H4 OS=Rattus norvegicus GN=Hist1h4b PE=1 SV=2 - [H4_RAT]	29.13	5	3	241148227	0.34777	1		1.15022	1		0.302351	1		75.6833	29.13	3	3	63.97	17.48	2	2
	A3	A5	Sequence	Protein Accessions	# Proteins	# Protein Groups	Activation Type	Modifications	IonScore	Exp Value	Δ Score	Rank	Identity High	Homology Threshold	QuanResultID	Area	Quan Channel	Quan Info	Quan Usage	Heavy/Light	Heavy/Medium	Medium/Light	Light	Medium	Heavy	Charge	m/z [Da]	MH+ [Da]	ΔM [ppm]	RT [min]	First Scan	Last Scan	MS Order	Ions Matched	Spectrum File	Annotation
		High	ISGLIYEETR		1	0	CID		50.93	0.00215209	1	1	38	33		178733794		No Quan Values	Not Used							2	590.814	1180.62	-0.908611	40.9893	5806	5806	MS2	8/86	SP_RL_Rat1_03222013.raw
	Medium		ISGLIYEETR	P62804	1	1	HCD		47.96	0.00426442	1	1	38	23		178733794		No Quan Values	Not Used							2	590.814	1180.62	-0.908611	41.0327	5816	5816	MS2	8/86	SP_RL_Rat1_03222013.raw
		High	VFLENVIR		1	0	CID		42.04	0.0122534	1	1	36	25	1365	412252010	Light	Unique	Used	0.34777	1.15022	0.302351	380459520	115032356	132312420	2	495.292	989.577	-0.825943	51.487	8107	8107	MS2	5/62	SP_RL_Rat1_03222013.raw
	Medium		DNIQGITKPAIR	P62804	2	1	HCD		39.19	0.0385913	1	1	39	24		132458877		No Quan Values	Not Used							2	663.379	1325.75	-1.5137	30.7509	3507	3507	MS2	7/120	SP_RL_Rat1_03222013.raw
	Medium		VFLENVIR	P62804	2	1	HCD		37.2	0.037347	1	1	36	26	1365	412252010	Light	Redundant	Not Used	0.34777	1.15022	0.302351	380459520	115032356	132312420	2	495.292	989.577	-0.825943	51.5221	8117	8117	MS2	6/62	SP_RL_Rat1_03222013.raw
P09605	419	47.3553	8.51416	Creatine kinase S-type, mitochondrial OS=Rattus norvegicus GN=Ckmt2 PE=1 SV=2 - [KCRS_RAT]	28.88	18	8	1.38767e+09	1.00903	9	12.7735	2.23954	9	27.8274	0.453237	9	22.2292	244.391	17.42	6	5	480.368	26.49	12	7
	A3	A5	Sequence	Protein Accessions	# Proteins	# Protein Groups	Activation Type	Modifications	IonScore	Exp Value	Δ Score	Rank	Identity High	Homology Threshold	QuanResultID	Area	Quan Channel	Quan Info	Quan Usage	Heavy/Light	Heavy/Medium	Medium/Light	Light	Medium	Heavy	Charge	m/z [Da]	MH+ [Da]	ΔM [ppm]	RT [min]	First Scan	Last Scan	MS Order	Ions Matched	Spectrum File	Annotation
		High	GTGGVDTAAVADVYDISNIDR	P09605	1	1	CID		91.15	3.10206e-07	1	1	40	25	1803	414137173	Light	Unique	Used	1.00123	2.21788	0.451437	405275836	182956575	405775068	2	1055.01	2109.01	-1.0429	62.646	10397	10397	MS2	14/202	SP_RL_Rat1_03222013.raw
	High		GTGGVDTAAVADVYDISNIDR	P09605	1	1	HCD		79.67	4.36164e-06	1	1	40	18	1803	414137173	Light	Redundant	Not Used	1.00123	2.21788	0.451437	405275836	182956575	405775068	2	1055.01	2109.01	-1.0429	62.6887	10407	10407	MS2	12/202	SP_RL_Rat1_03222013.raw
		High	HNNcMAEcLTPTIYAK	P09605	1	1	CID	C4(Carbamidomethyl), C8(Carbamidomethyl)	79.12	1.43403e-06	1	1	34	20	807	641719200	Light	Unique	Used	0.635735	2.92492	0.217351	641719200	139478342	407963550	2	961.931	1922.85	-0.728908	39.0573	5371	5371	MS2	19/158	SP_RL_Rat1_03222013.raw
		High	RGTGGVDTAAVADVYDISNIDR	P09605	1	1	CID		74.42	2.23406e-05	1	1	41	27	1514	260443534	Light	Unique	Used	1.38191	2.89601	0.477179	260443534	124278055	359910784	2	1133.06	2265.11	-0.883456	55.1945	8886	8886	MS2	16/246	SP_RL_Rat1_03222013.raw
		High	MTPSGYTLDQcIQTGVDNPGHPFIk	P09605	1	1	CID	C11(Carbamidomethyl), K25(Label:13C(6)15N(2))	71.81	3.63106e-05	1	1	41	23	1493	1533643311	Heavy	Unique	Used	0.655603	2.35826	0.278003	2128181568	591641912	1395243168	3	928.777	2784.32	-1.21397	54.6979	8780	8780	MS2	14/252	SP_RL_Rat1_03222013.raw
		High	HNNcMAEcLTPTIYAk	P09605	1	1	CID	C4(Carbamidomethyl), C8(Carbamidomethyl), K16(Label:13C(6)15N(2))	66.12	3.46601e-05	1	1	35		807	421011592	Heavy	Redundant	Not Used	0.635735	2.92492	0.217351	641719200	139478342	407963550	2	965.937	1930.87	-1.75753	39.1302	5388	5388	MS2	9/158	SP_RL_Rat1_03222013.raw
		High	RGTGGVDTAAVADVYDISNIDR	P09605	1	1	CID		65.87	0.000160482	1	1	41	27	1511	887029584	Light	Unique	Used	1.41519	2.69251	0.525602	860503336	452282300	1217776136	3	755.708	2265.11	-0.619934	55.1162	8868	8868	MS2	18/246	SP_RL_Rat1_03222013.raw
	High		LGYILTcPSNLGTGLr	P09605	1	1	HCD	C7(Carbamidomethyl), R16(Label:13C(6)15N(4))	62.26	0.000308735	1	1	41	34	1591	1253598246	Heavy	Not Unique	Used	0.976066	2.15355	0.453237	1269207624	575251614	1238830848	2	872.967	1744.93	-1.56865	57.4804	9362	9362	MS2	12/146	SP_RL_Rat1_03222013.raw
	High		RGTGGVDTAAVADVYDISNIDR	P09605	1	1	HCD		62.25	0.00036934	1	1	41	23	1511	887029584	Light	Redundant	Not Used	1.41519	2.69251	0.525602	860503336	452282300	1217776136	3	755.708	2265.11	-0.619934	55.1558	8878	8878	MS2	10/246	SP_RL_Rat1_03222013.raw
	High		MTPSGYTLDQcIQTGVDNPGHPFIk	P09605	1	1	HCD	C11(Carbamidomethyl), K25(Label:13C(6)15N(2))	56.88	0.00112988	1	1	41		1493	1533643311	Heavy	Redundant	Not Used	0.655603	2.35826	0.278003	2128181568	591641912	1395243168	3	928.777	2784.32	-1.21397	54.7206	8786	8786	MS2	17/252	SP_RL_Rat1_03222013.raw
		High	LIDDHFLFDkPVSPLLTcAGMAr	P09605	1	1	CID	K10(Label:13C(6)15N(2)), C18(Carbamidomethyl), R23(Label:13C(6)15N(4))	52.16	0.00469298	1	1	42	27	1991	585507664	Heavy	Unique	Used	1.09944	1.28658	0.854544	532550320	455087856	585507664	3	878.789	2634.35	-0.404632	69.5984	11651	11651	MS2	17/230	SP_RL_Rat1_03222013.raw
		High	HNNcmAEcLTPTIYAK	P09605	1	1	CID	C4(Carbamidomethyl), M5(Oxidation), C8(Carbamidomethyl)	50.04	0.000925437	1	1	33	16		70932446		No Quan Values	Not Used							2	969.928	1938.85	-0.744533	31.9552	3776	3776	MS2	13/158	SP_RL_Rat1_03222013.raw
		High	LIDDHFLFDKPVSPLLTcAGMAR	P09605	1	1	CID	C18(Carbamidomethyl)	49.81	0.0083097	1	1	42	30	1991	658042764	Light	Redundant	Not Used	1.09944	1.28658	0.854544	532550320	455087856	585507664	3	872.782	2616.33	-0.218092	69.7467	11673	11673	MS2	16/230	SP_RL_Rat1_03222013.raw
		High	LGYILTcPSNLGTGLr	P09605	3	1	CID	C7(Carbamidomethyl), R16(Label:13C(6)15N(4))	42.93	0.0264597	1	1	41	37	1591	1253598246	Heavy	Redundant	Not Used	0.976066	2.15355	0.453237	1269207624	575251614	1238830848	2	872.967	1744.93	-1.56865	57.4411	9353	9353	MS2	6/146	SP_RL_Rat1_03222013.raw
	Medium		RGTGGVDTAAVADVYDISNIDR	P09605	1	1	HCD		42.81	0.0323664	1	1	41	20	1514	260443534	Light	Redundant	Not Used	1.38191	2.89601	0.477179	260443534	124278055	359910784	2	1133.06	2265.11	-0.883456	55.2388	8896	8896	MS2	18/246	SP_RL_Rat1_03222013.raw
		High	LGYILTcPSNLGTGLR	P09605	3	1	CID	C7(Carbamidomethyl)	42.47	0.0290254	1	1	41	23	1591	1308135149	Light	Redundant	Not Used	0.976066	2.15355	0.453237	1269207624	575251614	1238830848	2	867.962	1734.92	-1.94782	57.5038	9365	9365	MS2	9/146	SP_RL_Rat1_03222013.raw
	Medium		VPPPLPQFGR	P09605	1	1	HCD		40	0.027455	1	1	38	25	1120	1321223174	Light	Unique	Used	1.0438	1.79154	0.58263	1167042560	679953632	1218161504	2	554.318	1107.63	-1.40766	45.7767	6877	6877	MS2	5/80	SP_RL_Rat1_03222013.raw
		High	GWEFmWNER	P09605	3	1	CID	M5(Oxidation)	29.23	0.017671	1	1	25	20	1661	2.11209e+08	Light	Unique	Used	1.00903	2.23954	0.450554	208815842	9.40829e+07	210702475	2	635.768	1270.53	-1.42767	58.9064	9660	9660	MS2	12/78	SP_RL_Rat1_03222013.raw
F1M0K2	779	85.1419	7.69385	Aconitate hydratase, mitochondrial (Fragment) OS=Rattus norvegicus GN=Aco2 PE=4 SV=1 - [F1M0K2_RAT]	28.63	35	17	1.21369e+09	0.610324	15	9.47596	2.37341	15	36.136	0.242503	15	59.722	677.559	24.26	19	15	553.605	21.05	16	11
	A3	A5	Sequence	Protein Accessions	# Proteins	# Protein Groups	Activation Type	Modifications	IonScore	Exp Value	Δ Score	Rank	Identity High	Homology Threshold	QuanResultID	Area	Quan Channel	Quan Info	Quan Usage	Heavy/Light	Heavy/Medium	Medium/Light	Light	Medium	Heavy	Charge	m/z [Da]	MH+ [Da]	ΔM [ppm]	RT [min]	First Scan	Last Scan	MS Order	Ions Matched	Spectrum File	Annotation
	High		AKDINQEVYNFLATAGAK	F1M0K2	2	1	HCD		132.17	3.71687e-11	1	1	41	40		142322540		No Quan Values	Not Used							2	977.005	1953	-2.41885	67.0447	11236	11236	MS2	16/190	SP_RL_Rat1_03222013.raw
		High	AKDINQEVYNFLATAGAK	F1M0K2	2	1	CID		105.6	1.68724e-08	1	1	41	36		142322540		No Quan Values	Not Used							2	977.005	1953	-2.41885	67.0042	11227	11227	MS2	12/190	SP_RL_Rat1_03222013.raw
		High	LTGTLSGWTSPK	F1M0K2	2	1	CID		74.28	1.12815e-05	1	1	38	24				No Quan Values	Not Used							2	624.334	1247.66	-1.6214	42.5062	6145	6145	MS2	9/104	SP_RL_Rat1_03222013.raw
	High		IVYGHLDDPANQEIEr	F1M0K2	2	1	HCD	R16(Label:13C(6)15N(4))	73.94	1.74718e-05	1	1	40	37	770	1.049e+09	Heavy	Unique	Used	0.798205	2.11193	0.377951	1283773440	485203669	1024714676	3	626.978	1878.92	-1.34733	38.3923	5221	5221	MS2	9/146	SP_RL_Rat1_03222013.raw
	High		LTGTLSGWTSPk	F1M0K2	2	1	HCD	K12(Label:13C(6)15N(2))	71.01	2.4623e-05	1	1	38	20		3.40554e+08		No Quan Values	Not Used							2	628.341	1255.67	-1.93363	42.6203	6173	6173	MS2	9/104	SP_RL_Rat1_03222013.raw
		High	VAVPSTIHcDHLIEAQLGGEK	F1M0K2	2	1	CID	C9(Carbamidomethyl)	63.27	0.000335336	1	1	42	20	1011	188091636	Light	Unique	Used	0.575559	2.37341	0.242503	125101412	30337416	72003212	2	1137.58	2274.15	-1.7012	43.3617	6337	6337	MS2	8/200	SP_RL_Rat1_03222013.raw
	High		QGLLPLTFADPSDYNK	F1M0K2	2	1	HCD		63.2	0.000233093	1	1	40	27		303918810		No Quan Values	Not Used							2	889.951	1778.89	-0.805248	72.3936	12104	12104	MS2	10/162	SP_RL_Rat1_03222013.raw
		High	QGLLPLTFADPSDYNK	F1M0K2	2	1	CID		60.02	0.000484762	1	1	40	28		303918810		No Quan Values	Not Used							2	889.951	1778.89	-0.805248	72.3568	12095	12095	MS2	8/162	SP_RL_Rat1_03222013.raw
	High		DVGGIVLANAcGPcIGQWDRK	F1M0K2	2	1	HCD	C11(Carbamidomethyl), C14(Carbamidomethyl)	59.65	0.000640926	1	1	41	18		88026268		No Quan Values	Not Used							2	1143.56	2286.11	-0.126606	59.5965	9799	9799	MS2	15/220	SP_RL_Rat1_03222013.raw
	High		DGYAQILR	F1M0K2	2	1	HCD		58.43	0.000245612	1	1	36	31	941	388278359	Light	Unique	Used	0.610324	1.73405	0.351965	351366608	123668896	214447452	2	468.25	935.493	-1.35608	41.7095	5968	5968	MS2	7/62	SP_RL_Rat1_03222013.raw
		High	DVGGIVLANAcGPcIGQWDRK	F1M0K2	2	1	CID	C11(Carbamidomethyl), C14(Carbamidomethyl)	57.87	0.000965624	1	1	41	24		88026268		No Quan Values	Not Used							2	1143.56	2286.11	-0.126606	59.5592	9791	9791	MS2	10/220	SP_RL_Rat1_03222013.raw
		High	cTTDHISAAGPWLK	F1M0K2	2	1	CID	C1(Carbamidomethyl)	57.27	0.000460686	1	1	37	27		293198444		No Quan Values	Not Used							2	778.879	1556.75	-1.28302	40.5662	5709	5709	MS2	9/114	SP_RL_Rat1_03222013.raw
	High		LTGTLSGWTSPK	F1M0K2	2	1	HCD		54.89	0.000980316	1	1	38	28				No Quan Values	Not Used							2	624.334	1247.66	-1.6214	42.5391	6155	6155	MS2	8/104	SP_RL_Rat1_03222013.raw
	High		VAGILTVk	F1M0K2	2	1	HCD	K8(Label:13C(6)15N(2))	54.66	0.000165176	0.527273	1	30		536	599741298	Heavy	Unique	Used	0.601185	3.00604	0.199992	963863360	192765104	579459776	2	404.772	808.538	-0.836177	33.08	4026	4026	MS2	7/56	SP_RL_Rat1_03222013.raw
	High		cTTDHISAAGPWLK	F1M0K2	2	1	HCD	C1(Carbamidomethyl)	54.5	0.000871776	1	1	37	18		293198444		No Quan Values	Not Used							2	778.879	1556.75	-1.28302	40.5963	5717	5717	MS2	11/114	SP_RL_Rat1_03222013.raw
		High	QGLLPLTFADPSDYNk	F1M0K2	2	1	CID	K16(Label:13C(6)15N(2))	54.32	0.00187466	1	1	41	18		166235998		No Quan Values	Not Used							2	893.957	1786.91	-1.71145	72.3032	12087	12087	MS2	9/162	SP_RL_Rat1_03222013.raw
	High		FNPETDFLTGK	F1M0K2	2	1	HCD		52.54	0.000895397	0.433962	1	36		1506	1374639668	Light	Unique	Used	0.540187	3.07893	0.175446	1374639668	241175665	742563072	2	634.811	1268.61	-0.794258	54.9399	8833	8833	MS2	8/108	SP_RL_Rat1_03222013.raw
		High	WVVIGDENYGEGSSR	F1M0K2	2	1	CID		51.97	0.000856744	1	1	35	23	1345	357746878	Light	Unique	Used	0.642303	2.74869	0.233676	338380332	79071472	217342860	2	834.385	1667.76	-1.69695	51.1387	8030	8030	MS2	10/142	SP_RL_Rat1_03222013.raw
	High		VAMSHFEPSEYIr	F1M0K2	2	1	HCD	R13(Label:13C(6)15N(4))	51.92	0.00129373	1	1	37	20	1030	733467421	Heavy	Unique	Used	0.649941	1.76171	0.368925	1117942808	412437452	726596616	3	525.921	1575.75	-1.42437	43.8011	6435	6435	MS2	15/108	SP_RL_Rat1_03222013.raw
	High		FKLEAPDADELPR	F1M0K2	2	1	HCD		51.42	0.00266666	1	1	39	37	1181	210262568	Light	Unique	Used	0.572618	4.42557	0.129389	184305096	23846976	105536344	2	750.888	1500.77	-0.512413	47.1606	7179	7179	MS2	9/130	SP_RL_Rat1_03222013.raw
	High		FkLEAPDADELPr	F1M0K2	2	1	HCD	K2(Label:13C(6)15N(2)), R13(Label:13C(6)15N(4))	51.16	0.00316689	1	1	40	38	1182	213864432	Heavy	Unique	Used	0.500481	2.46408	0.203111	427317408	86792729	213864432	3	506.935	1518.79	-1.64506	47.1662	7180	7180	MS2	8/130	SP_RL_Rat1_03222013.raw
		High	DVGGIVLANAcGPcIGQWDRk	F1M0K2	2	1	CID	C11(Carbamidomethyl), C14(Carbamidomethyl), K21(Label:13C(6)15N(2))	51.04	0.0051949	1	1	42	20		16811423		Inconsistently Labeled	Not Used							2	1147.57	2294.14	4.00726	59.5646	9793	9793	MS2	8/220	SP_RL_Rat1_03222013.raw
		High	IVYGHLDDPANQEIEr	F1M0K2	2	1	CID	R16(Label:13C(6)15N(4))	49.17	0.00524007	1	1	40	34	770	1.049e+09	Heavy	Redundant	Not Used	0.798205	2.11193	0.377951	1283773440	485203669	1024714676	3	626.978	1878.92	-1.34733	38.355	5211	5211	MS2	21/146	SP_RL_Rat1_03222013.raw
		High	IVYGHLDDPANQEIEr	F1M0K2	2	1	CID	R16(Label:13C(6)15N(4))	47.72	0.00720889	1	1	40	31	776	286028352	Heavy	Unique	Used	0.801499	2.21035	0.362611	333990272	121108587	267692940	2	939.963	1878.92	-2.02234	38.4205	5225	5225	MS2	16/146	SP_RL_Rat1_03222013.raw
	High		EGWPLDIR	F1M0K2	2	1	HCD		47.11	0.00353083	1	1	36	24	1626	399603792	Light	Unique	Used	0.700111	2.00006	0.350045	368795288	129094984	258197688	2	493.258	985.509	-1.02326	58.2306	9516	9516	MS2	6/66	SP_RL_Rat1_03222013.raw
	Medium		VAMSHFEPSEYIR	F1M0K2	2	1	HCD		46.72	0.00417967	1	1	36	21	1033	320067404	Light	Unique	Used	0.634691	1.755	0.361647	301277636	108956229	191218274	2	783.374	1565.74	-1.09435	43.8882	6454	6454	MS2	15/108	SP_RL_Rat1_03222013.raw
		High	IVYGHLDDPANQEIER	F1M0K2	2	1	CID		45.91	0.0107888	1	1	40	32	776	361704002	Light	Redundant	Not Used	0.801499	2.21035	0.362611	333990272	121108587	267692940	2	934.959	1868.91	-1.85423	38.3633	5214	5214	MS2	13/146	SP_RL_Rat1_03222013.raw
		High	WVVIGDENYGEGSSr	F1M0K2	2	1	CID	R15(Label:13C(6)15N(4))	44.74	0.00515022	1	1	35	16	1345	217342860	Heavy	Redundant	Not Used	0.642303	2.74869	0.233676	338380332	79071472	217342860	2	839.39	1677.77	-1.23134	51.0048	8002	8002	MS2	8/142	SP_RL_Rat1_03222013.raw
		High	LNrPLTLSEk	F1M0K2	2	1	CID	R3(Label:13C(6)15N(4)), K10(Label:13C(6)15N(2))	44.5	0.00716723	1	1	37	33	186	276398438	Heavy	Unique	Used	0.591823	3.63188	0.162952	467029156	76103471	276398438	2	594.856	1188.7	-1.46186	25.0528	2230	2230	MS2	6/94	SP_RL_Rat1_03222013.raw
	Medium		LNrPLTLSEk	F1M0K2	2	1	HCD	R3(Label:13C(6)15N(4)), K10(Label:13C(6)15N(2))	42.8	0.0106011	1	1	37	34	186	276398438	Heavy	Redundant	Not Used	0.591823	3.63188	0.162952	467029156	76103471	276398438	2	594.856	1188.7	-1.46186	25.0927	2240	2240	MS2	6/94	SP_RL_Rat1_03222013.raw
	Medium		AKDINQEVYNFLATAGAK	F1M0K2	2	1	HCD		41.89	0.039576	1	1	41	17	1948	480972392	Light	Unique	Used	0.564874	5.2238	0.108135	360543792	38987292	203661832	3	651.674	1953.01	-0.300598	66.8367	11196	11196	MS2	16/190	SP_RL_Rat1_03222013.raw
		High	DGYAQILR	F1M0K2	2	1	CID		41.8	0.0113045	1	1	36	27	941	388278359	Light	Redundant	Not Used	0.610324	1.73405	0.351965	351366608	123668896	214447452	2	468.25	935.493	-1.35608	41.6725	5958	5958	MS2	7/62	SP_RL_Rat1_03222013.raw
		High	SQFTITPGSEQIR	F1M0K2	2	1	CID		41.45	0.0249648	1	1	39	27	872	1217425092	Light	Unique	Used	0.664192	1.93262	0.343674	1162901824	399658744	772390024	2	732.377	1463.75	-1.1623	40.1638	5622	5622	MS2	5/136	SP_RL_Rat1_03222013.raw
	Medium		WVVIGDENYGEGSSR	F1M0K2	2	1	HCD		39.43	0.0153763	1	1	35	19	1345	357746878	Light	Redundant	Not Used	0.642303	2.74869	0.233676	338380332	79071472	217342860	2	834.385	1667.76	-1.69695	51.1815	8040	8040	MS2	10/142	SP_RL_Rat1_03222013.raw
	Medium		NINIVr	F1M0K2	2	1	HCD	R6(Label:13C(6)15N(4))	37.69	0.0162641	0.184211	1	33			6.3894e+08		No Quan Values	Not Used							2	369.728	738.449	-1.09852	25.7776	2396	2396	MS2	5/52	SP_RL_Rat1_03222013.raw
B2RZD6	82	9.32087	9.5249	Ndufa4 protein OS=Rattus norvegicus GN=Ndufa4 PE=4 SV=1 - [B2RZD6_RAT]	28.05	5	3	6.37477e+08	1.05213	2	27.2137	2.48718	2	22.6629	0.42302	2	52.2239	160.748	28.05	5	3
	A3	A5	Sequence	Protein Accessions	# Proteins	# Protein Groups	Activation Type	Modifications	IonScore	Exp Value	Δ Score	Rank	Identity High	Homology Threshold	QuanResultID	Area	Quan Channel	Quan Info	Quan Usage	Heavy/Light	Heavy/Medium	Medium/Light	Light	Medium	Heavy	Charge	m/z [Da]	MH+ [Da]	ΔM [ppm]	RT [min]	First Scan	Last Scan	MS Order	Ions Matched	Spectrum File	Annotation
	High		LALFNPDVSWDr	B2RZD6	1	1	HCD	R12(Label:13C(6)15N(4))	71.11	2.49028e-05	1	1	39		1944	1408639888	Heavy	Unique	Used	1.25998	2.1387	0.589134	1076714256	634328768	1356641728	2	721.868	1442.73	-0.597883	66.4875	11136	11136	MS2	8/110	SP_RL_Rat1_03222013.raw
	High		LALFNPDVSWDR	B2RZD6	1	1	HCD		59.69	0.000327459	1	1	38	32	1944	1136043710	Light	Redundant	Not Used	1.25998	2.1387	0.589134	1076714256	634328768	1356641728	2	716.864	1432.72	-0.539041	66.5428	11147	11147	MS2	7/110	SP_RL_Rat1_03222013.raw
	High		FYSVNVDYSk	B2RZD6	1	1	HCD	K10(Label:13C(6)15N(2))	48.02	0.00228201	1	1	35	25	948	340257414	Heavy	Unique	Used	0.878559	2.89243	0.303744	387290456	117637091	340257414	2	615.299	1229.59	-1.81079	41.8453	5999	5999	MS2	6/94	SP_RL_Rat1_03222013.raw
	High		FYSVNVDYSK	B2RZD6	1	1	HCD		47.61	0.00188898	1	1	34	20	948	398694622	Light	Redundant	Not Used	0.878559	2.89243	0.303744	387290456	117637091	340257414	2	611.292	1221.58	-1.39116	41.8399	5998	5998	MS2	8/94	SP_RL_Rat1_03222013.raw
	Medium		LALFNPDVSWDRK	B2RZD6	1	1	HCD		44.55	0.0153138	1	1	40	34		1.05096e+08		No Quan Values	Not Used							2	780.911	1560.82	-1.19824	56.85	9230	9230	MS2	8/120	SP_RL_Rat1_03222013.raw
P19804	152	17.2719	7.44482	Nucleoside diphosphate kinase B OS=Rattus norvegicus GN=Nme2 PE=1 SV=1 - [NDKB_RAT]	27.63	6	4	3.52081e+08	1.26671	4	89.6688	3.1646	4	9.37149	0.455918	4	125.164	112.12	21.71	3	3	69.5633	21.71	3	3
	A3	A5	Sequence	Protein Accessions	# Proteins	# Protein Groups	Activation Type	Modifications	IonScore	Exp Value	Δ Score	Rank	Identity High	Homology Threshold	QuanResultID	Area	Quan Channel	Quan Info	Quan Usage	Heavy/Light	Heavy/Medium	Medium/Light	Light	Medium	Heavy	Charge	m/z [Da]	MH+ [Da]	ΔM [ppm]	RT [min]	First Scan	Last Scan	MS Order	Ions Matched	Spectrum File	Annotation
	High		NIIHGSDSVESAEk	P19804	2	1	HCD	K14(Label:13C(6)15N(2))	61.02	0.000196365	1	1	37	20	141	223140950	Heavy	Unique	Used	0.778374	3.21879	0.241822	286675636	6.93246e+07	223140950	3	498.581	1493.73	-1.69432	23.8744	1966	1966	MS2	16/144	SP_RL_Rat1_03222013.raw
	High		GDFcIQVGr	P19804	2	1	HCD	C4(Carbamidomethyl), R9(Label:13C(6)15N(4))	53.75	0.000448474	1	1	34	18	974	288250560	Heavy	Unique	Used	2.06142	2.30081	0.895952	139831264	125282068	288250560	2	531.256	1061.51	-1.50867	42.5497	6157	6157	MS2	6/70	SP_RL_Rat1_03222013.raw
		High	DrPFFPGLVk	P19804	1	1	CID	R2(Label:13C(6)15N(4)), K10(Label:13C(6)15N(2))	46.17	0.00662802	1	1	38	32		544850838		No Quan Values	Not Used							2	597.343	1193.68	-1.08654	50.1242	7817	7817	MS2	11/88	SP_RL_Rat1_03222013.raw
	Medium		DrPFFPGLVk	P19804	1	1	HCD	R2(Label:13C(6)15N(4)), K10(Label:13C(6)15N(2))	42.7	0.0147362	1	1	38	35		544850838		No Quan Values	Not Used							2	597.343	1193.68	-1.08654	50.1464	7823	7823	MS2	5/88	SP_RL_Rat1_03222013.raw
		High	NIIHGSDSVESAEK	P19804	2	1	CID		40.83	0.0171072	1	1	37	24	139	94188152	Light	Unique	Used	0.73139	3.52963	0.207214	75177144	15577777	54983818	2	743.362	1485.72	-1.54502	23.856	1962	1962	MS2	11/144	SP_RL_Rat1_03222013.raw
		High	GLVGEIIKR	P19804	2	1	CID		39.23	0.0126682	1	1	34	29	617	120505910	Light	Unique	Used	2.67438	3.11133	0.859563	105045108	90292890	280930936	2	492.813	984.618	-1.6712	34.8439	4425	4425	MS2	7/66	SP_RL_Rat1_03222013.raw
P63018	646	70.8272	5.51611	Heat shock cognate 71 kDa protein OS=Rattus norvegicus GN=Hspa8 PE=1 SV=1 - [HSP7C_RAT]	27.24	38	16	1.47427e+09	1.95604	17	50.6017	2.51418	17	18.4441	0.825936	17	80.0099	790.734	22.6	22	14	530.24	24.46	16	13
	A3	A5	Sequence	Protein Accessions	# Proteins	# Protein Groups	Activation Type	Modifications	IonScore	Exp Value	Δ Score	Rank	Identity High	Homology Threshold	QuanResultID	Area	Quan Channel	Quan Info	Quan Usage	Heavy/Light	Heavy/Medium	Medium/Light	Light	Medium	Heavy	Charge	m/z [Da]	MH+ [Da]	ΔM [ppm]	RT [min]	First Scan	Last Scan	MS Order	Ions Matched	Spectrum File	Annotation
	High		NQVAMNPTNTVFDAK	D4A4S3	4	1	HCD		90.29	2.68134e-07	1	1	38	22	971	490739030	Light	Unique	Used	1.2655	2.80789	0.450694	490739030	221173333	621029760	2	825.401	1649.79	-0.842808	42.4779	6141	6141	MS2	13/150	SP_RL_Rat1_03222013.raw
	High		IINEPTAAAIAYGLDK	P06761;P55063;D4A4S3	6	3	HCD		84.32	1.85154e-06	1	1	40	28	1536	1833880632	Light	Not Unique	Used	1.30931	2.54768	0.513922	1833880632	942470708	2401115776	2	830.45	1659.89	-1.45879	55.7686	9008	9008	MS2	11/168	SP_RL_Rat1_03222013.raw
	High		MKEIAEAYLGK	D4A4S3	4	1	HCD		78.78	4.0399e-06	1	1	38		644	163349462	Light	Unique	Used	2.07655	2.51418	0.825936	158901296	131242310	329966576	2	626.833	1252.66	-1.91639	35.6275	4602	4602	MS2	10/104	SP_RL_Rat1_03222013.raw
		High	IINEPTAAAIAYGLDK	P63018;P06761;P55063	6	3	CID		72.95	2.53825e-05	1	1	40	27	1536	1833880632	Light	Redundant	Not Used	1.30931	2.54768	0.513922	1833880632	942470708	2401115776	2	830.45	1659.89	-1.45879	55.7387	8999	8999	MS2	10/168	SP_RL_Rat1_03222013.raw
		High	NQVAMNPTNTVFDAK	P63018	4	1	CID		69.37	3.314e-05	1	1	38	21	971	490739030	Light	Redundant	Not Used	1.2655	2.80789	0.450694	490739030	221173333	621029760	2	825.401	1649.79	-0.842808	42.4454	6133	6133	MS2	21/150	SP_RL_Rat1_03222013.raw
		High	TTPSYVAFTDTER	P63018;P55063;Q07439	6	3	CID		69.27	1.93605e-05	1	1	36	30	997	435348562	Light	Not Unique	Used	2.03562	2.06949	0.983632	416757996	409936588	848360728	2	744.353	1487.7	-1.62073	43.0741	6272	6272	MS2	10/118	SP_RL_Rat1_03222013.raw
		High	SFYPEEVSSMVLTK	P63018	4	1	CID		67.31	5.48703e-05	1	1	38	28	1750	1115161306	Light	Unique	Used	1.28042	2.51979	0.508144	1100345620	559133652	1408899520	2	808.897	1616.79	-0.185668	61.2482	10127	10127	MS2	18/128	SP_RL_Rat1_03222013.raw
	High		DAGTIAGLNVLR	D4A4S3	3	1	HCD		65.84	7.76894e-05	1	1	38	27	1566	7.02945e+08	Light	Unique	Used	2.11161	2.0141	1.04841	679176392	712055588	1434152408	2	600.341	1199.67	-0.37975	56.6776	9198	9198	MS2	10/100	SP_RL_Rat1_03222013.raw
	High		IINEPTAAAIAYGLDkk	D4A4S3	4	1	HCD	K16(Label:13C(6)15N(2)), K17(Label:13C(6)15N(2))	63.28	0.000159905	1	1	39	26	1256	112414444	Heavy	Unique	Used	2.97166	2.22239	1.33715	37828832	5.05828e+07	112414444	2	902.511	1804.02	-1.65558	48.6536	7502	7502	MS2	8/178	SP_RL_Rat1_03222013.raw
	High		MkEIAEAYLGk	D4A4S3	4	1	HCD	K2(Label:13C(6)15N(2)), K11(Label:13C(6)15N(2))	60.1	0.000330355	1	1	39	35	644	329966576	Heavy	Redundant	Not Used	2.07655	2.51418	0.825936	158901296	131242310	329966576	2	634.848	1268.69	-0.895012	35.5518	4585	4585	MS2	9/104	SP_RL_Rat1_03222013.raw
		High	SQIHDIVLVGGSTR	P63018	4	1	CID		59.92	0.000401783	1	1	39	27	719	392672270	Light	Unique	Used	1.95604	2.10394	0.929704	375544208	349144836	734581152	2	741.406	1481.81	-1.12281	37.2489	4966	4966	MS2	10/152	SP_RL_Rat1_03222013.raw
		High	LLQDFFnGkELNk	P63018	5	1	CID	N7(Deamidated), K9(Label:13C(6)15N(2)), K13(Label:13C(6)15N(2))	59.78	0.000489951	0.466667	1	40	35		183716165		No Quan Values	Not Used							2	791.926	1582.84	-0.3421	57.0221	9264	9264	MS2	15/128	SP_RL_Rat1_03222013.raw
	High		NQVAMNPTNTVFDAk	D4A4S3	4	1	HCD	K15(Label:13C(6)15N(2))	58.44	0.000463098	1	1	39	19	971	621029760	Heavy	Redundant	Not Used	1.2655	2.80789	0.450694	490739030	221173333	621029760	2	829.408	1657.81	-0.935798	42.4725	6140	6140	MS2	9/150	SP_RL_Rat1_03222013.raw
	High		TTPSYVAFTDTER	P55063;Q07439;D4A4S3	6	3	HCD		58.05	0.000256399	1	1	36	27	997	435348562	Light	Redundant	Not Used	2.03562	2.06949	0.983632	416757996	409936588	848360728	2	744.353	1487.7	-1.62073	43.1138	6282	6282	MS2	10/118	SP_RL_Rat1_03222013.raw
	High		LLQDFFnGK	D4A4S3	5	1	HCD	N7(Deamidated)	57.17	0.00038853	1	1	37	34	1753	206501863	Light	Unique	Used	1.25731	2.67913	0.469299	202390026	9.49814e+07	254467622	2	541.779	1082.55	-0.726415	61.3619	10151	10151	MS2	7/76	SP_RL_Rat1_03222013.raw
	High		LLQDFFnGkELNk	D4A4S3	5	1	HCD	N7(Deamidated), K9(Label:13C(6)15N(2)), K13(Label:13C(6)15N(2))	56.65	0.00100729	0.122807	1	40	30		183716165		No Quan Values	Not Used							2	791.926	1582.84	-0.3421	57.0637	9274	9274	MS2	10/128	SP_RL_Rat1_03222013.raw
		High	NQVAMNPTNTVFDAk	P63018	4	1	CID	K15(Label:13C(6)15N(2))	56	0.000812218	1	1	39	24	971	621029760	Heavy	Redundant	Not Used	1.2655	2.80789	0.450694	490739030	221173333	621029760	2	829.408	1657.81	-0.935798	42.4426	6132	6132	MS2	15/150	SP_RL_Rat1_03222013.raw
	High		LLQDFFNGK	D4A4S3	5	1	HCD		53.65	0.000981706	1	1	37	34	1637	3.81765e+08	Light	Unique	Used	1.27435	2.9123	0.437575	379121680	165894103	483132864	2	541.287	1081.57	-1.3976	58.4983	9573	9573	MS2	7/76	SP_RL_Rat1_03222013.raw
	High		MVNHFIAEFk	D4A4S3	3	1	HCD	K10(Label:13C(6)15N(2))	53.62	0.0010891	1	1	37	22	890	378436734	Heavy	Unique	Used	1.07657	2.4222	0.444459	351520484	156236606	378436734	2	622.322	1243.64	-1.60832	40.683	5736	5736	MS2	15/86	SP_RL_Rat1_03222013.raw
	High		FEELNADLFr	D4A4S3	5	1	HCD	R10(Label:13C(6)15N(4))	50.75	0.00159613	1	1	36	28	1687	377937246	Heavy	Unique	Used	1.95326	2.09799	0.931014	190108958	176994030	371332364	2	632.315	1263.62	-0.751502	59.7248	9826	9826	MS2	6/92	SP_RL_Rat1_03222013.raw
		High	NSLESYAFNMk	P63018	5	1	CID	K11(Label:13C(6)15N(2))	49.82	0.00116635	1	1	34	22	1296	705061264	Heavy	Unique	Used	1.41748	2.80179	0.505918	497406416	251646904	705061264	2	656.309	1311.61	-1.39425	49.7665	7737	7737	MS2	6/106	SP_RL_Rat1_03222013.raw
	Medium		LLqDFFNGkELNk	D4A4S3	5	1	HCD	Q3(Deamidated), K9(Label:13C(6)15N(2)), K13(Label:13C(6)15N(2))	49.72	0.00496767		2	40	30		183716165		No Quan Values	Not Used							2	791.926	1582.84	-0.3421	57.0637	9274	9274	MS2	10/128	SP_RL_Rat1_03222013.raw
	Medium		SQIHDIVLVGGSTr	D4A4S3	4	1	HCD	R14(Label:13C(6)15N(4))	48.93	0.00511177	1	1	39	23	719	762739916	Heavy	Redundant	Not Used	1.95604	2.10394	0.929704	375544208	349144836	734581152	2	746.41	1491.81	-2.07589	37.2208	4960	4960	MS2	8/152	SP_RL_Rat1_03222013.raw
	High		TTPSYVAFTDTEr	P55063;Q07439;D4A4S3	6	3	HCD	R13(Label:13C(6)15N(4))	48.73	0.00228415	1	1	36	23	997	875008462	Heavy	Redundant	Not Used	2.03562	2.06949	0.983632	416757996	409936588	848360728	2	749.357	1497.71	-1.75169	43.1031	6280	6280	MS2	7/118	SP_RL_Rat1_03222013.raw
	Medium		MkEIAEAYLGk	D4A4S3	4	1	HCD	K2(Label:13C(6)15N(2)), K11(Label:13C(6)15N(2))	48.68	0.00459206	1	1	39	28	642	503873520	Heavy	Unique	Used	2.53174	2.64751	0.956274	183770016	175734432	465257920	3	423.568	1268.69	-0.713175	35.5358	4582	4582	MS2	7/104	SP_RL_Rat1_03222013.raw
	High		NSLESYAFNMk	D4A4S3	5	1	HCD	K11(Label:13C(6)15N(2))	47.42	0.00202689	1	1	34	19	1296	705061264	Heavy	Redundant	Not Used	1.41748	2.80179	0.505918	497406416	251646904	705061264	2	656.309	1311.61	-1.39425	49.7998	7747	7747	MS2	6/106	SP_RL_Rat1_03222013.raw
		High	DAGTIAGLNVLR	P63018	3	1	CID		46.39	0.00684482	1	1	38	27	1566	7.02945e+08	Light	Redundant	Not Used	2.11161	2.0141	1.04841	679176392	712055588	1434152408	2	600.341	1199.67	-0.37975	56.642	9189	9189	MS2	15/100	SP_RL_Rat1_03222013.raw
		High	ArFEELNADLFr	P63018	5	1	CID	R2(Label:13C(6)15N(4)), R12(Label:13C(6)15N(4))	46.19	0.00882521	1	1	39	27	1440	705656584	Heavy	Unique	Used	3.52491	1.88707	1.86793	191969092	358584332	676673984	2	750.888	1500.77	-1.38121	53.3829	8501	8501	MS2	10/118	SP_RL_Rat1_03222013.raw
	Medium		DAGTIAGLNVLr	D4A4S3	3	1	HCD	R12(Label:13C(6)15N(4))	45.8	0.00730951	1	1	38	25	1566	1473775080	Heavy	Redundant	Not Used	2.11161	2.0141	1.04841	679176392	712055588	1434152408	2	605.344	1209.68	-0.854892	56.5948	9181	9181	MS2	8/100	SP_RL_Rat1_03222013.raw
		High	SQIHDIVLVGGSTr	P63018	4	1	CID	R14(Label:13C(6)15N(4))	44.73	0.0134453	1	1	39	25	719	762739916	Heavy	Redundant	Not Used	1.95604	2.10394	0.929704	375544208	349144836	734581152	2	746.41	1491.81	-2.07589	37.1774	4950	4950	MS2	7/152	SP_RL_Rat1_03222013.raw
	Medium		ArFEELNADLFr	D4A4S3	5	1	HCD	R2(Label:13C(6)15N(4)), R12(Label:13C(6)15N(4))	43.54	0.0162452	1	1	39	33	1440	705656584	Heavy	Redundant	Not Used	3.52491	1.88707	1.86793	191969092	358584332	676673984	2	750.888	1500.77	-1.38121	53.4149	8511	8511	MS2	16/118	SP_RL_Rat1_03222013.raw
		High	MkEIAEAYLGk	P63018	4	1	CID	K2(Label:13C(6)15N(2)), K11(Label:13C(6)15N(2))	43.35	0.0156308	1	1	39	35	644	329966576	Heavy	Redundant	Not Used	2.07655	2.51418	0.825936	158901296	131242310	329966576	2	634.848	1268.69	-0.895012	35.5121	4575	4575	MS2	9/104	SP_RL_Rat1_03222013.raw
		High	IINEPTAAAIAYGLDkk	P63018	4	1	CID	K16(Label:13C(6)15N(2)), K17(Label:13C(6)15N(2))	43.09	0.0167056	1	1	39	27	1256	112414444	Heavy	Redundant	Not Used	2.97166	2.22239	1.33715	37828832	5.05828e+07	112414444	2	902.511	1804.02	-1.65558	48.6134	7492	7492	MS2	16/178	SP_RL_Rat1_03222013.raw
	Medium		TVTNAVVTVPAYFNDSQr	D4A4S3	2	1	HCD	R18(Label:13C(6)15N(4))	42.94	0.0298188	1	1	41	25	1466	957027342	Heavy	Unique	Used	2.30668	2.13746	1.07917	407114768	439345528	939083440	2	996.505	1992	-1.39397	53.892	8610	8610	MS2	8/194	SP_RL_Rat1_03222013.raw
	Medium		MKEIAEAYLGk	D4A4S3	4	1	HCD	K11(Label:13C(6)15N(2))	39.64	0.0362214	0.275	1	39	26		291370836		Inconsistently Labeled	Not Used							2	630.84	1260.67	-1.16038	35.6978	4618	4618	MS2	10/104	SP_RL_Rat1_03222013.raw
		High	MVNHFIAEFK	P63018	3	1	CID		38.74	0.0326664	1	1	37	24	890	351520484	Light	Redundant	Not Used	1.07657	2.4222	0.444459	351520484	156236606	378436734	2	618.315	1235.62	-0.796971	40.6482	5729	5729	MS2	10/86	SP_RL_Rat1_03222013.raw
		High	TTPSYVAFTDTEr	P63018;P55063;Q07439	6	3	CID	R13(Label:13C(6)15N(4))	37.16	0.0327887	1	1	36	23	997	875008462	Heavy	Redundant	Not Used	2.03562	2.06949	0.983632	416757996	409936588	848360728	2	749.357	1497.71	-1.75169	43.0688	6270	6270	MS2	9/118	SP_RL_Rat1_03222013.raw
		High	STAGDTHLGGEDFDNr	P63018	3	1	CID	R16(Label:13C(6)15N(4))	30.81	0.0374678	1	1	30	15	378	80822019	Heavy	Unique	Used	2.428	2.96574	0.818682	29415136	2.40817e+07	71420004	2	851.369	1701.73	-1.79096	29.5231	3244	3244	MS2	5/148	SP_RL_Rat1_03222013.raw
P42123	334	36.5891	6.04932	L-lactate dehydrogenase B chain OS=Rattus norvegicus GN=Ldhb PE=1 SV=2 - [LDHB_RAT]	26.95	18	11	2374205965	1.24477	10	46.4695	3.07995	10	34.1655	0.349008	10	38.014	293.772	23.05	9	8	366.407	14.97	9	6
	A3	A5	Sequence	Protein Accessions	# Proteins	# Protein Groups	Activation Type	Modifications	IonScore	Exp Value	Δ Score	Rank	Identity High	Homology Threshold	QuanResultID	Area	Quan Channel	Quan Info	Quan Usage	Heavy/Light	Heavy/Medium	Medium/Light	Light	Medium	Heavy	Charge	m/z [Da]	MH+ [Da]	ΔM [ppm]	RT [min]	First Scan	Last Scan	MS Order	Ions Matched	Spectrum File	Annotation
	High		VIGSGcNLDSAr	B5DEN4;P42123	2	2	HCD	C6(Carbamidomethyl), R12(Label:13C(6)15N(4))	88.78	1.99115e-07	0.58427	1	35		227	5.02668e+08	Heavy	Not Unique	Used	1.50623	2.19127	0.687378	328690344	225934572	495083484	2	629.807	1258.61	-1.55044	26.1416	2477	2477	MS2	8/110	SP_RL_Rat1_03222013.raw
	High		VIGSGcNLDSAR	B5DEN4;P42123	2	2	HCD	C6(Carbamidomethyl)	75.28	4.17448e-06	1	1	35		227	3.32295e+08	Light	Redundant	Not Used	1.50623	2.19127	0.687378	328690344	225934572	495083484	2	624.803	1248.6	-1.29502	26.1467	2478	2478	MS2	11/110	SP_RL_Rat1_03222013.raw
		High	LIAPVADDETAVPNNK	P42123	1	1	CID		74.42	1.77958e-05	1	1	40	23	753	1867306296	Light	Unique	Used	0.918647	3.13571	0.292963	1867306296	547051964	1715395448	2	833.935	1666.86	-1.72018	37.9385	5117	5117	MS2	13/130	SP_RL_Rat1_03222013.raw
		High	EkLIAPVADDETAVPNNk	P42123	1	1	CID	K2(Label:13C(6)15N(2)), K18(Label:13C(6)15N(2))	73.96	2.28498e-05	1	1	41	27		8.23995e+07		No Quan Values	Not Used							2	970.519	1940.03	-0.0691345	35.0509	4472	4472	MS2	12/190	SP_RL_Rat1_03222013.raw
		High	VIGSGcNLDSAR	B5DEN4;P42123	2	2	CID	C6(Carbamidomethyl)	68.37	2.04929e-05	1	1	35		227	3.32295e+08	Light	Redundant	Not Used	1.50623	2.19127	0.687378	328690344	225934572	495083484	2	624.803	1248.6	-1.29502	26.1067	2468	2468	MS2	10/110	SP_RL_Rat1_03222013.raw
	High		IVVVTAGVr	P42123	1	1	HCD	R9(Label:13C(6)15N(4))	67.66	1.6634e-05	1	1	33		442	1713246496	Heavy	Unique	Used	1.53811	2.19391	0.701082	1113862216	780909196	1713246496	2	462.299	923.59	-1.33921	31.0801	3582	3582	MS2	6/64	SP_RL_Rat1_03222013.raw
		High	VIGSGcNLDSAr	B5DEN4;P42123	2	2	CID	C6(Carbamidomethyl), R12(Label:13C(6)15N(4))	66.29	3.53267e-05	1	1	35	33	227	5.02668e+08	Heavy	Redundant	Not Used	1.50623	2.19127	0.687378	328690344	225934572	495083484	2	629.807	1258.61	-1.55044	26.1041	2467	2467	MS2	10/110	SP_RL_Rat1_03222013.raw
		High	LIAPVADDETAVPNNk	P42123	1	1	CID	K16(Label:13C(6)15N(2))	63.12	0.000249541	1	1	41	23	753	1732098356	Heavy	Redundant	Not Used	0.918647	3.13571	0.292963	1867306296	547051964	1715395448	2	837.941	1674.88	-2.02667	37.9333	5115	5115	MS2	12/130	SP_RL_Rat1_03222013.raw
	High		LIAPVADDETAVPNNK	P42123	1	1	HCD		56.93	0.000998431	1	1	40		753	1867306296	Light	Redundant	Not Used	0.918647	3.13571	0.292963	1867306296	547051964	1715395448	2	833.935	1666.86	-1.72018	37.9819	5127	5127	MS2	9/130	SP_RL_Rat1_03222013.raw
		High	IVVVTAGVr	P42123	1	1	CID	R9(Label:13C(6)15N(4))	56.39	0.000222841	1	1	33	27	442	1713246496	Heavy	Redundant	Not Used	1.53811	2.19391	0.701082	1113862216	780909196	1713246496	2	462.299	923.59	-1.33921	31.0473	3572	3572	MS2	8/64	SP_RL_Rat1_03222013.raw
		High	LkDDEVAQLr	P42123	1	1	CID	K2(Label:13C(6)15N(2)), R10(Label:13C(6)15N(4))	55.52	0.000855236	0.517857	1	38		254	228242169	Heavy	Unique	Used	1.84046	3.23953	0.568126	124013587	70455359	228242169	2	602.836	1204.66	-0.870949	26.6698	2596	2596	MS2	8/92	SP_RL_Rat1_03222013.raw
	Medium		MVVDSAYEVIk	P42123	1	1	HCD	K11(Label:13C(6)15N(2))	49.69	0.00325419	1	1	38	25	1196	1.2733e+09	Heavy	Unique	Used	0.869177	2.57174	0.337972	1460958786	493763072	1269832152	2	631.333	1261.66	-0.870171	47.4479	7243	7243	MS2	8/88	SP_RL_Rat1_03222013.raw
		High	LKDDEVAQLRK	P42123	1	1	CID		47.1	0.00650371	1	1	39	30	102	150939176	Light	Unique	Used	1.75625	4.873	0.360405	150939176	5.43993e+07	265087348	2	657.871	1314.74	-1.7206	22.7836	1718	1718	MS2	7/102	SP_RL_Rat1_03222013.raw
	Medium		LNLVQR	B5DEN4;P42123	3	2	HCD		42.34	0.0054873	1	1	33		259	2049457619	Light	Not Unique	Used	1.47841	2.29577	0.64397	2049457619	1.31979e+09	3029930567	2	371.732	742.456	-1.25127	26.8988	2648	2648	MS2	5/50	SP_RL_Rat1_03222013.raw
		High	IVVVTAGVR	P42123	1	1	CID		40.01	0.0093684	1	1	33	27	442	1.11756e+09	Light	Redundant	Not Used	1.53811	2.19391	0.701082	1113862216	780909196	1713246496	2	457.295	913.582	-1.05462	31.1209	3589	3589	MS2	8/64	SP_RL_Rat1_03222013.raw
	Medium		IHPVSTMVK	P42123	1	1	HCD		39.2	0.0274958	1	1	37	25	84	941897267	Light	Unique	Used	0.928915	3.02518	0.307061	931927700	286159050	865681480	2	506.285	1011.56	-1.88227	22.3407	1619	1619	MS2	8/66	SP_RL_Rat1_03222013.raw
	Medium		FIIPQIVK	P42123	1	1	HCD		33.63	0.0335754	1	1	32	28	1547	3205853980	Light	Unique	Used	0.91058	3.19428	0.285065	3171937568	904209568	2888301440	2	479.31	957.612	-0.960774	56.0742	9071	9071	MS2	6/64	SP_RL_Rat1_03222013.raw
	Medium		LSGLPK	P42123	1	1	HCD		32.69	0.0358488	1	1	32		137	2.14506e+08	Light	Unique	Used	1.04805	4.02615	0.26031	211075080	54945050	221216948	2	307.697	614.387	-0.24378	23.7991	1949	1949	MS2	5/40	SP_RL_Rat1_03222013.raw
G3V7U0	194	20.8479	8.54346	Cysteine and glycine-rich protein 3 OS=Rattus norvegicus GN=Csrp3 PE=4 SV=1 - [G3V7U0_RAT]	26.8	10	3	3.8613e+08	0.730442	2	10.4399	5.65217	2	3.33018	0.129232	2	13.806	193.47	18.04	3	2	351.363	26.8	7	3
	A3	A5	Sequence	Protein Accessions	# Proteins	# Protein Groups	Activation Type	Modifications	IonScore	Exp Value	Δ Score	Rank	Identity High	Homology Threshold	QuanResultID	Area	Quan Channel	Quan Info	Quan Usage	Heavy/Light	Heavy/Medium	Medium/Light	Light	Medium	Heavy	Charge	m/z [Da]	MH+ [Da]	ΔM [ppm]	RT [min]	First Scan	Last Scan	MS Order	Ions Matched	Spectrum File	Annotation
		High	SLESTNVTDkDGELYck	G3V7U0	2	1	CID	K10(Label:13C(6)15N(2)), C16(Carbamidomethyl), K17(Label:13C(6)15N(2))	108.24	4.24411e-09	1	1	38	20		122256483		No Quan Values	Not Used							2	987.966	1974.92	-2.48267	32.8432	3973	3973	MS2	11/174	SP_RL_Rat1_03222013.raw
	High		SLESTNVTDKDGELYcK		2	0	HCD	C16(Carbamidomethyl)	99.78	2.07447e-08	1	1	36	22		1.58187e+08		No Quan Values	Not Used							2	979.952	1958.9	-1.90248	32.812	3966	3966	MS2	11/174	SP_RL_Rat1_03222013.raw
		High	SLESTNVTDkDGELYcK	G3V7U0	2	1	CID	K10(Label:13C(6)15N(2)), C16(Carbamidomethyl)	87.69	4.25029e-07	0.0340909	1	37	22		1.19943e+08		Inconsistently Labeled	Not Used							2	983.96	1966.91	-1.04561	32.7772	3959	3959	MS2	12/174	SP_RL_Rat1_03222013.raw
		High	SLESTNVTDKDGELYck	G3V7U0	2	1	CID	C16(Carbamidomethyl), K17(Label:13C(6)15N(2))	84.78	8.30651e-07		2	37	22		1.19943e+08		Inconsistently Labeled	Not Used							2	983.96	1966.91	-1.04561	32.7772	3959	3959	MS2	12/174	SP_RL_Rat1_03222013.raw
	High		NFGPTGIGFGGLTHQVEk		2	0	HCD	K18(Label:13C(6)15N(2))	77.19	1.07792e-05	1	1	41	26	1291	240577728	Heavy	Unique	Used	0.680906	5.78053	0.117793	263445376	31032042	179381504	2	933.982	1866.96	-1.43868	49.7328	7732	7732	MS2	15/194	SP_RL_Rat1_03222013.raw
		High	SLESTNVTDKDGELYcK	G3V7U0	2	1	CID	C16(Carbamidomethyl)	73.39	9.03456e-06	1	1	36	22		1.58187e+08		No Quan Values	Not Used							2	979.952	1958.9	-1.90248	32.7688	3956	3956	MS2	12/174	SP_RL_Rat1_03222013.raw
		High	NFGPTGIGFGGLTHQVEK	G3V7U0	2	1	CID		61.53	0.000384194	1	1	41	27	1291	367436136	Light	Redundant	Not Used	0.680906	5.78053	0.117793	263445376	31032042	179381504	2	929.975	1858.94	-1.16132	49.6367	7710	7710	MS2	12/194	SP_RL_Rat1_03222013.raw
		High	ALDSTTVAAHESEIYck	G3V7U0	2	1	CID	C16(Carbamidomethyl), K17(Label:13C(6)15N(2))	59.21	0.000354332	1	1	38	28		178419310		No Quan Values	Not Used							2	951.952	1902.9	-1.37064	36.8324	4873	4873	MS2	12/148	SP_RL_Rat1_03222013.raw
		High	NFGPTGIGFGGLTHQVEk	G3V7U0	2	1	CID	K18(Label:13C(6)15N(2))	52.45	0.00321061	1	1	41	23	1291	240577728	Heavy	Redundant	Not Used	0.680906	5.78053	0.117793	263445376	31032042	179381504	2	933.982	1866.96	-1.43868	49.6978	7722	7722	MS2	12/194	SP_RL_Rat1_03222013.raw
	Medium		NFGPTGIGFGGLTHQVEk		2	0	HCD	K18(Label:13C(6)15N(2))	43.95	0.0226689	1	1	41	17	1292	821784696	Heavy	Unique	Used	0.783581	5.52666	0.141782	792214912	112321864	620764640	3	622.99	1866.96	-1.47857	49.6561	7715	7715	MS2	18/194	SP_RL_Rat1_03222013.raw
P07895	222	24.6586	8.80713	Superoxide dismutase [Mn], mitochondrial OS=Rattus norvegicus GN=Sod2 PE=1 SV=2 - [SODM_RAT]	26.58	11	5	1024512739	0.153621	5	22.8143	1.37122	5	14.0036	0.101982	5	37.7073	216.886	19.37	5	3	219.98	26.58	6	4
	A3	A5	Sequence	Protein Accessions	# Proteins	# Protein Groups	Activation Type	Modifications	IonScore	Exp Value	Δ Score	Rank	Identity High	Homology Threshold	QuanResultID	Area	Quan Channel	Quan Info	Quan Usage	Heavy/Light	Heavy/Medium	Medium/Light	Light	Medium	Heavy	Charge	m/z [Da]	MH+ [Da]	ΔM [ppm]	RT [min]	First Scan	Last Scan	MS Order	Ions Matched	Spectrum File	Annotation
		High	AIWNVINWENVSQR	P07895	1	1	CID		71.39	3.71222e-05	1	1	41	24	2063	355138997	Light	Unique	Used	0.153453	1.11543	0.137573	268284048	36908580	41168874	2	864.945	1728.88	0.0348005	74.1496	12375	12375	MS2	9/130	SP_RL_Rat1_03222013.raw
	High		GDVTTQVALQPALk	P07895	1	1	HCD	K14(Label:13C(6)15N(2))	68.29	5.01165e-05	1	1	39	25	953	242051438	Heavy	Unique	Used	0.153621	1.50636	0.101982	1524246960	155445222	234156048	2	724.913	1448.82	-0.805563	42.1273	6063	6063	MS2	8/126	SP_RL_Rat1_03222013.raw
	High		AIWNVINWENVSQR	P07895	1	1	HCD		67.69	8.63079e-05	1	1	41	20	2066	222083976	Light	Unique	Used	0.178827	1.37122	0.130415	173702672	22653405	31062763	3	576.965	1728.88	-1.3145	73.0333	12209	12209	MS2	8/130	SP_RL_Rat1_03222013.raw
		High	AIWNVINWENVSQR	P07895	1	1	CID		63.95	0.000203292	1	1	41	22	2063	355138997	Light	Redundant	Not Used	0.153453	1.11543	0.137573	268284048	36908580	41168874	2	864.944	1728.88	-0.953692	72.9061	12192	12192	MS2	8/130	SP_RL_Rat1_03222013.raw
	High		AIWNVINWENVSQR	P07895	1	1	HCD		60.85	0.000420372	1	1	41	21	2063	355138997	Light	Redundant	Not Used	0.153453	1.11543	0.137573	268284048	36908580	41168874	2	864.945	1728.88	0.0348005	74.179	12380	12380	MS2	8/130	SP_RL_Rat1_03222013.raw
		High	GDVTTQVALQPALk	P07895	1	1	CID	K14(Label:13C(6)15N(2))	55.25	0.00100921	1	1	39	28	953	242051438	Heavy	Redundant	Not Used	0.153621	1.50636	0.101982	1524246960	155445222	234156048	2	724.913	1448.82	-0.805563	42.0928	6053	6053	MS2	11/126	SP_RL_Rat1_03222013.raw
		High	HHATYVNNLNVTEEKYHEALAK	P07895	1	1	CID		50.48	0.00660376	1	1	42	22		171220566		No Quan Values	Not Used							3	861.097	2581.28	-1.3905	30.9912	3561	3561	MS2	23/226	SP_RL_Rat1_03222013.raw
	Medium		GDVTTQVALQPALK	P07895	1	1	HCD		49.79	0.00381246	1	1	39	22	953	1590098908	Light	Redundant	Not Used	0.153621	1.50636	0.101982	1524246960	155445222	234156048	2	720.905	1440.8	-1.5456	41.9917	6032	6032	MS2	8/126	SP_RL_Rat1_03222013.raw
		High	GDVTTQVALQPALK	P07895	1	1	CID		49.15	0.0044178	1	1	39	23	953	1590098908	Light	Redundant	Not Used	0.153621	1.50636	0.101982	1524246960	155445222	234156048	2	720.905	1440.8	-1.5456	41.9542	6022	6022	MS2	15/126	SP_RL_Rat1_03222013.raw
		High	GELLEAIKR	P07895	1	1	CID		45.47	0.00596672	1	1	37	34	583	1065185493	Light	Unique	Used	0.105768	1.35764	0.077906	1049679448	81776278	111022406	2	514.808	1028.61	-1.79998	34.0022	4232	4232	MS2	7/72	SP_RL_Rat1_03222013.raw
	Medium		HHATYVNNLNVTEEK	P07895	1	1	HCD		44.74	0.0116988	1	1	39	21	160	418253816	Light	Unique	Used	0.180783	1.77469	0.101867	391154336	39845797	70713895	3	590.291	1768.86	-1.81127	24.3852	2081	2081	MS2	18/148	SP_RL_Rat1_03222013.raw
P00564	381	43.0178	7.06396	Creatine kinase M-type OS=Rattus norvegicus GN=Ckm PE=1 SV=2 - [KCRM_RAT]	26.25	28	9	1463607452	1.11117	9	29.3875	5.97737	9	59.7644	0.17898	9	75.9419	825.702	25.46	17	8	436.589	19.95	11	6
	A3	A5	Sequence	Protein Accessions	# Proteins	# Protein Groups	Activation Type	Modifications	IonScore	Exp Value	Δ Score	Rank	Identity High	Homology Threshold	QuanResultID	Area	Quan Channel	Quan Info	Quan Usage	Heavy/Light	Heavy/Medium	Medium/Light	Light	Medium	Heavy	Charge	m/z [Da]	MH+ [Da]	ΔM [ppm]	RT [min]	First Scan	Last Scan	MS Order	Ions Matched	Spectrum File	Annotation
	High		LGSSEVEQVQLVVDGVk	P00564	1	1	HCD	K17(Label:13C(6)15N(2))	115.12	1.58973e-09	1	1	41	24		85657715		No Quan Values	Not Used							2	897.49	1793.97	-0.613494	73.8944	12331	12331	MS2	13/168	SP_RL_Rat1_03222013.raw
	High		LGSSEVEQVQLVVDGVK	P00564	1	1	HCD		111.74	3.69843e-09	1	1	41	37	1676	647861840	Light	Unique	Used	0.841232	4.70016	0.17898	505498704	90473924	425241728	2	893.482	1785.96	-2.02985	59.4491	9770	9770	MS2	12/168	SP_RL_Rat1_03222013.raw
	High		LSVEALNSLTGEFK	P00564	1	1	HCD		106.27	9.83611e-09	1	1	40	33	2093	296091340	Light	Unique	Used	0.915106	5.97737	0.153095	296091340	45330089	270954940	2	754.403	1507.8	-0.472977	74.2188	12386	12386	MS2	10/138	SP_RL_Rat1_03222013.raw
	High		LGSSEVEQVQLVVDGVk	P00564	1	1	HCD	K17(Label:13C(6)15N(2))	105.9	1.35036e-08	1	1	41	28	1676	532168196	Heavy	Redundant	Not Used	0.841232	4.70016	0.17898	505498704	90473924	425241728	2	897.49	1793.97	-0.953718	59.5101	9782	9782	MS2	11/168	SP_RL_Rat1_03222013.raw
	High		LGSSEVEQVQLVVDGVk	P00564	1	1	HCD	K17(Label:13C(6)15N(2))	105.8	1.3563e-08	1	1	41	24		110549162		No Quan Values	Not Used							2	897.49	1793.97	-0.273271	61.0136	10080	10080	MS2	11/168	SP_RL_Rat1_03222013.raw
	High		LGSSEVEQVQLVVDGVK	P00564	1	1	HCD		97.45	9.77057e-08	1	1	41	29		100406698		No Quan Values	Not Used							2	893.483	1785.96	0.0890026	74.5906	12445	12445	MS2	12/168	SP_RL_Rat1_03222013.raw
	High		LSVEALNSLTGEFk	P00564	1	1	HCD	K14(Label:13C(6)15N(2))	97	8.14366e-08	0.71134	1	40		2093	281332811	Heavy	Redundant	Not Used	0.915106	5.97737	0.153095	296091340	45330089	270954940	2	758.411	1515.81	-0.496102	74.1669	12378	12378	MS2	11/138	SP_RL_Rat1_03222013.raw
		High	LGSSEVEQVQLVVDGVk	P00564	1	1	CID	K17(Label:13C(6)15N(2))	87.72	8.7362e-07	1	1	41	27		85657715		No Quan Values	Not Used							2	897.49	1793.97	-0.613494	73.8605	12321	12321	MS2	10/168	SP_RL_Rat1_03222013.raw
		High	LGSSEVEQVQLVVDGVK	P00564	1	1	CID		87.32	1.02333e-06	1	1	41	27	1676	647861840	Light	Redundant	Not Used	0.841232	4.70016	0.17898	505498704	90473924	425241728	2	893.482	1785.96	-2.02985	59.4159	9761	9761	MS2	10/168	SP_RL_Rat1_03222013.raw
		High	LSVEALNSLTGEFK	P00564	1	1	CID		78.48	5.91321e-06	1	1	40	27	2093	296091340	Light	Redundant	Not Used	0.915106	5.97737	0.153095	296091340	45330089	270954940	2	754.403	1507.8	-0.472977	74.2047	12383	12383	MS2	12/138	SP_RL_Rat1_03222013.raw
	High		GTGGVDTAAVGAVFDISNADr	P00564	1	1	HCD	R21(Label:13C(6)15N(4))	77.95	7.02943e-06	1	1	40	21		4.51199e+07		No Quan Values	Not Used							2	1001.99	2002.97	-1.09886	74.1725	12379	12379	MS2	10/202	SP_RL_Rat1_03222013.raw
		High	LGSSEVEQVQLVVDGVk	P00564	1	1	CID	K17(Label:13C(6)15N(2))	74.67	1.79246e-05	1	1	41	33	1676	532168196	Heavy	Redundant	Not Used	0.841232	4.70016	0.17898	505498704	90473924	425241728	2	897.49	1793.97	-0.953718	59.4849	9775	9775	MS2	10/168	SP_RL_Rat1_03222013.raw
	High		LSVEALNSLTGEFK	P00564	1	1	HCD		69.02	5.35906e-05	1	1	40	24				No Quan Values	Not Used							2	754.405	1507.8	1.22717	71.8621	12008	12008	MS2	11/138	SP_RL_Rat1_03222013.raw
	High		LSVEALNSLTGEFK	P00564	1	1	HCD		67.09	8.19552e-05	1	1	40	31	1910	557837808	Light	Unique	Used	1.00665	9.48244	0.106159	445802688	47326114	448766816	2	754.403	1507.8	-1.44449	65.5603	10958	10958	MS2	8/138	SP_RL_Rat1_03222013.raw
		High	LGSSEVEQVQLVVDGVK	P00564	1	1	CID		61.45	0.000388973	1	1	41	21		100406698		No Quan Values	Not Used							2	893.483	1785.96	0.0890026	74.5707	12440	12440	MS2	9/168	SP_RL_Rat1_03222013.raw
		High	GTGGVDTAAVGAVFDISNADr	P00564	1	1	CID	R21(Label:13C(6)15N(4))	59.82	0.000457004	1	1	40	23		4.51199e+07		No Quan Values	Not Used							2	1001.99	2002.97	-1.09886	74.1468	12374	12374	MS2	11/202	SP_RL_Rat1_03222013.raw
	High		LSVEALNSLTGEFk	P00564	1	1	HCD	K14(Label:13C(6)15N(2))	59.8	0.000427124	1	1	40	29	1910	493738224	Heavy	Redundant	Not Used	1.00665	9.48244	0.106159	445802688	47326114	448766816	2	758.41	1515.81	-0.97929	65.4686	10939	10939	MS2	9/138	SP_RL_Rat1_03222013.raw
		High	LGSSEVEQVQLVVDGVk	P00564	1	1	CID	K17(Label:13C(6)15N(2))	53.82	0.00213971	1	1	41	20		110549162		No Quan Values	Not Used							2	897.49	1793.97	-0.273271	60.9875	10076	10076	MS2	12/168	SP_RL_Rat1_03222013.raw
	High		DLFDPIIQDr	P00564	1	1	HCD	R10(Label:13C(6)15N(4))	51.98	0.00179734	1	1	38	28		1.85858e+09		No Quan Values	Not Used							2	621.323	1241.64	-0.883256	67.0938	11246	11246	MS2	6/92	SP_RL_Rat1_03222013.raw
		High	GGDDLDPNYVLSSR	P00564	1	1	CID		50.99	0.0011198	1	1	35	27	1317	190030828	Light	Unique	Used	1.44015	3.65041	0.394516	155007392	61152934	223233504	2	754.354	1507.7	-1.58687	50.2531	7842	7842	MS2	8/136	SP_RL_Rat1_03222013.raw
		High	LSVEALNSLTGEFk	P00564	1	1	CID	K14(Label:13C(6)15N(2))	44.05	0.0160529	1	1	40	24	1910	493738224	Heavy	Redundant	Not Used	1.00665	9.48244	0.106159	445802688	47326114	448766816	2	758.41	1515.81	-0.97929	65.4357	10929	10929	MS2	8/138	SP_RL_Rat1_03222013.raw
	Medium		FEEILTr	P00564	1	1	HCD	R7(Label:13C(6)15N(4))	42.53	0.00972297	1	1	36	23	756	1349737397	Heavy	Redundant	Not Used	1.39692	4.11744	0.33927	956199456	324409446	1335737920	2	459.251	917.495	-1.30828	38.0301	5139	5139	MS2	6/56	SP_RL_Rat1_03222013.raw
	Medium		GGDDLDPNYVLSSR	P00564	1	1	HCD		40.18	0.013494	1	1	35	34	1317	190030828	Light	Redundant	Not Used	1.44015	3.65041	0.394516	155007392	61152934	223233504	2	754.354	1507.7	-1.58687	50.2852	7851	7851	MS2	9/136	SP_RL_Rat1_03222013.raw
		High	HPkFEEILTr	P00564	1	1	CID	K3(Label:13C(6)15N(2)), R10(Label:13C(6)15N(4))	39.13	0.0385478	1	1	38	29	489	5.90276e+08	Heavy	Unique	Used	1.74214	6.17468	0.282143	337419636	9.52005e+07	587832812	3	429.91	1287.72	-1.45875	32.1495	3817	3817	MS2	7/94	SP_RL_Rat1_03222013.raw
		High	FEEILTr	P00564	1	1	CID	R7(Label:13C(6)15N(4))	37.39	0.031754	1	1	36	29	756	1349737397	Heavy	Unique	Used	1.39692	4.11744	0.33927	956199456	324409446	1335737920	2	459.251	917.495	-1.30828	37.9985	5129	5129	MS2	6/56	SP_RL_Rat1_03222013.raw
	Medium		FcVGLQk	P00564	1	1	HCD	C2(Carbamidomethyl), K7(Label:13C(6)15N(2))	37.07	0.0299903	1	1	35	19	535	1.1825e+09	Heavy	Unique	Used	0.970819	4.91895	0.197363	1196570536	236158632	1161653400	2	430.232	859.458	-1.30106	33.0641	4023	4023	MS2	6/52	SP_RL_Rat1_03222013.raw
	Medium		IEEIFkk	P00564	1	1	HCD	K6(Label:13C(6)15N(2)), K7(Label:13C(6)15N(2))	36.64	0.0303587	1	1	35	33	271	553178378	Heavy	Unique	Used	1.12745	10.4379	0.108015	463778816	50094898	522885928	3	308.19	922.557	-1.20528	27.1171	2695	2695	MS2	5/52	SP_RL_Rat1_03222013.raw
	Medium		IEEIFkk	P00564	1	1	HCD	K6(Label:13C(6)15N(2)), K7(Label:13C(6)15N(2))	36.43	0.0317149	1	1	35		273	563990119	Heavy	Unique	Used	1.11117	9.34962	0.118846	502451260	5.97144e+07	558306816	2	461.782	922.557	-0.760668	27.1709	2708	2708	MS2	6/52	SP_RL_Rat1_03222013.raw
Q5XFX0	199	22.3791	8.25049	Transgelin-2 OS=Rattus norvegicus GN=Tagln2 PE=1 SV=1 - [TAGL2_RAT]	26.13	11	4	3.21533e+08	3.09583	4	35.209	1.13122	4	13.9977	2.73009	4	16.1549	330.88	26.13	7	4	160.37	18.59	4	3
	A3	A5	Sequence	Protein Accessions	# Proteins	# Protein Groups	Activation Type	Modifications	IonScore	Exp Value	Δ Score	Rank	Identity High	Homology Threshold	QuanResultID	Area	Quan Channel	Quan Info	Quan Usage	Heavy/Light	Heavy/Medium	Medium/Light	Light	Medium	Heavy	Charge	m/z [Da]	MH+ [Da]	ΔM [ppm]	RT [min]	First Scan	Last Scan	MS Order	Ions Matched	Spectrum File	Annotation
	High		QMEQISQFLQAAEr	Q5XFX0	1	1	HCD	R14(Label:13C(6)15N(4))	81.04	2.73184e-06	1	1	39	28	1916	204400044	Heavy	Unique	Used	2.18426	0.975354	2.23945	93578822	209564898	204400044	2	844.917	1688.83	-1.49101	65.6335	10973	10973	MS2	11/150	SP_RL_Rat1_03222013.raw
		High	QMEQISQFLQAAEr		1	0	CID	R14(Label:13C(6)15N(4))	79.59	3.81465e-06	1	1	39	28	1916	204400044	Heavy	Redundant	Not Used	2.18426	0.975354	2.23945	93578822	209564898	204400044	2	844.917	1688.83	-1.49101	65.5944	10965	10965	MS2	10/150	SP_RL_Rat1_03222013.raw
	High		QMEQISQFLQAAEr	Q5XFX0	1	1	HCD	R14(Label:13C(6))	73.62	1.69329e-05	1	1	39	28	1916	224957556	Medium	Redundant	Not Used	2.18426	0.975354	2.23945	93578822	209564898	204400044	2	842.923	1684.84	-1.79573	65.6959	10986	10986	MS2	12/150	SP_RL_Rat1_03222013.raw
	High		TLMNLGGLAVAr	Q5XFX0	1	1	HCD	R12(Label:13C(6)15N(4))	70.4	2.50347e-05	1	1	38	26	1521	398873772	Heavy	Unique	Used	2.76677	1.03228	2.68027	144165602	386402116	398873772	2	613.351	1225.69	-1.83981	55.3671	8925	8925	MS2	10/104	SP_RL_Rat1_03222013.raw
	High		TLMNLGGLAVAr	Q5XFX0	1	1	HCD	R12(Label:13C(6))	63.44	0.000110326	1	1	37	24	1521	406342892	Medium	Redundant	Not Used	2.76677	1.03228	2.68027	144165602	386402116	398873772	2	611.357	1221.71	-1.06217	55.5009	8954	8954	MS2	10/104	SP_RL_Rat1_03222013.raw
		High	QMEQISQFLQAAEr		1	0	CID	R14(Label:13C(6))	57.22	0.000739146	1	1	39	22	1916	224957556	Medium	Redundant	Not Used	2.18426	0.975354	2.23945	93578822	209564898	204400044	2	842.923	1684.84	-1.79573	65.6598	10978	10978	MS2	10/150	SP_RL_Rat1_03222013.raw
	High		DDGLFSGDPNWFPkk	Q5XFX0	1	1	HCD	K14(Label:13C(6)15N(2)), K15(Label:13C(6)15N(2))	54.39	0.00126606	1	1	39	26	1824	165696486	Heavy	Unique	Used	5.60441	1.23964	4.521	29565367	133665130	165696486	3	580.285	1738.84	-0.0862707	63.2416	10505	10505	MS2	17/136	SP_RL_Rat1_03222013.raw
		High	TLMNLGGLAVAR		1	0	CID		52.51	0.00165677	1	1	38	24	1521	144165602	Light	Redundant	Not Used	2.76677	1.03228	2.68027	144165602	386402116	398873772	2	608.347	1215.69	-1.17821	55.4044	8931	8931	MS2	10/104	SP_RL_Rat1_03222013.raw
	High		DDGLFSGDPNWFPkk	Q5XFX0	1	1	HCD	K14(Label:13C(6)15N(2)), K15(Label:13C(6)15N(2))	51.11	0.00279968	1	1	39	23		61555887		No Quan Values	Not Used							2	869.925	1738.84	1.57121	63.349	10522	10522	MS2	10/136	SP_RL_Rat1_03222013.raw
		High	NVIGLQMGTNr		1	0	CID	R11(Label:13C(6)15N(4))	45.3	0.00843013	1	1	38	25	864	333298166	Heavy	Unique	Used	3.46402	1.24567	2.78084	91372636	254092752	316516800	2	606.822	1212.64	-1.4262	40.0261	5590	5590	MS2	8/100	SP_RL_Rat1_03222013.raw
	Medium		NVIGLQMGTNr	Q5XFX0	1	1	HCD	R11(Label:13C(6)15N(4))	41.15	0.0219197	1	1	38	17	864	333298166	Heavy	Redundant	Not Used	3.46402	1.24567	2.78084	91372636	254092752	316516800	2	606.822	1212.64	-1.4262	40.0655	5600	5600	MS2	8/100	SP_RL_Rat1_03222013.raw
G3V8B0	1935	222.762	5.75732	Myosin-7 OS=Rattus norvegicus GN=Myh7 PE=4 SV=1 - [G3V8B0_RAT]	25.43	111	41	1.94137e+09	0.442337	27	21.3911	3.01797	27	33.0711	0.166209	27	52.2883	1851.3	20.72	50	31	2141.14	23	61	37
	A3	A5	Sequence	Protein Accessions	# Proteins	# Protein Groups	Activation Type	Modifications	IonScore	Exp Value	Δ Score	Rank	Identity High	Homology Threshold	QuanResultID	Area	Quan Channel	Quan Info	Quan Usage	Heavy/Light	Heavy/Medium	Medium/Light	Light	Medium	Heavy	Charge	m/z [Da]	MH+ [Da]	ΔM [ppm]	RT [min]	First Scan	Last Scan	MS Order	Ions Matched	Spectrum File	Annotation
		High	HADSVAELGEQIDNLQR	F1LSI0;G3V885;G3V8B0;P02563	9	4	CID		109.28	4.96502e-09	1	1	40	32	1358	8.11688e+08	Light	Not Unique	Used	0.505854	2.44781	0.206656	787027632	162643919	398121332	2	947.965	1894.92	-1.46511	51.2773	8061	8061	MS2	11/160	SP_RL_Rat1_03222013.raw
	High		HADSVAELGEQIDNLQR	G3V885	9	1	HCD		104.45	1.50981e-08	1	1	40	26	1358	8.11688e+08	Light	Redundant	Not Used	0.505854	2.44781	0.206656	787027632	162643919	398121332	2	947.965	1894.92	-1.46511	51.3184	8071	8071	MS2	14/160	SP_RL_Rat1_03222013.raw
	High		LAEQELIETSEr	G3V885	4	1	HCD	R12(Label:13C(6)15N(4))	102.59	1.8094e-08	0.582524	1	39		867	453252510	Heavy	Not Unique	Used	0.580104	2.59793	0.223295	781330408	1.74467e+08	453252510	2	714.365	1427.72	-1.44157	40.3234	5660	5660	MS2	10/120	SP_RL_Rat1_03222013.raw
		High	LAEQELIETSEr	G3V885;G3V8B0;P02563	4	3	CID	R12(Label:13C(6)15N(4))	100.68	2.80889e-08	0.742574	1	39		867	453252510	Heavy	Redundant	Not Used	0.580104	2.59793	0.223295	781330408	1.74467e+08	453252510	2	714.365	1427.72	-1.44157	40.2941	5651	5651	MS2	10/120	SP_RL_Rat1_03222013.raw
	High		GTLEDQIIQANPALEAFGNAK	G3V885	4	1	HCD		98.58	9.59288e-08	1	1	42	33		32183137		No Quan Values	Not Used							2	1100.57	2200.12	-0.440223	74.9509	12499	12499	MS2	16/216	SP_RL_Rat1_03222013.raw
		High	LQNEIEDLMVDVER	G3V885;G3V8B0;P02563	4	3	CID		97.78	5.65864e-08	1	1	39		2102	7.31604e+07	Light	Not Unique	Used	0.486757	1.96497	0.247717	67664294	1.67616e+07	32936061	2	851.919	1702.83	-0.506894	74.6462	12451	12451	MS2	11/146	SP_RL_Rat1_03222013.raw
	High		VKLEQQVDDLEGSLEQEK	G3V885	3	1	HCD		95.1	1.89033e-07	1	1	41	28		577495920		No Quan Values	Not Used							2	1044.03	2087.05	-1.41847	53.0017	8422	8422	MS2	14/194	SP_RL_Rat1_03222013.raw
	High		VQLLHSQNTSLINQK	G3V885	4	1	HCD		92.84	2.32698e-07	1	1	40	39		926412884		No Quan Values	Not Used							2	861.977	1722.95	-2.27106	32.5235	3903	3903	MS2	22/146	SP_RL_Rat1_03222013.raw
		High	LAEQELIETSER	G3V885;G3V8B0;P02563	4	3	CID		92.39	1.86209e-07	1	1	39	33	867	794122564	Light	Redundant	Not Used	0.580104	2.59793	0.223295	781330408	1.74467e+08	453252510	2	709.362	1417.72	-0.182615	40.0922	5605	5605	MS2	9/120	SP_RL_Rat1_03222013.raw
		High	KALQEAHQQALDDLQAEEDKVNTLTK	G3V8B0;P02563	3	2	CID		92.21	5.28041e-07	1	1	43	37		473396362		No Quan Values	Not Used							3	979.501	2936.49	-2.25651	48.2757	7419	7419	MS2	29/290	SP_RL_Rat1_03222013.raw
	High		IEELEEELEAEr	G3V885	4	1	HCD	R12(Label:13C(6)15N(4))	91.9	1.22707e-07	0.673913	2	36			489087456		No Quan Values	Not Used							2	749.86	1498.71	-1.37866	51.0295	8007	8007	MS2	9/106	SP_RL_Rat1_03222013.raw
		High	VRELENELEAEQKR	G3V885;G3V8B0;P02563	4	3	CID		89.69	5.50258e-07	1	1	41	31	318	2.47366e+08	Light	Not Unique	Used	0.370527	6.10977	0.060645	239836902	1.45449e+07	88866049	2	871.954	1742.9	-1.88844	28.3279	2970	2970	MS2	11/144	SP_RL_Rat1_03222013.raw
	High		NAYEESLEHLETFKR	G3V885	4	1	HCD		89.67	4.15502e-07	1	1	39	24		287515576		No Quan Values	Not Used							2	933.454	1865.9	-0.98222	48.0977	7381	7381	MS2	11/156	SP_RL_Rat1_03222013.raw
	High		DLEEATLQHEATAAALR	G3V885	7	1	HCD		88.94	6.33241e-07	1	1	40	23	1280	1139281768	Light	Not Unique	Used	0.522244	2.72999	0.191299	1027538192	196566760	536625432	2	919.965	1838.92	-1.13245	49.3181	7643	7643	MS2	13/168	SP_RL_Rat1_03222013.raw
		High	DLEEATLQHEATAAALR	F1LSI0;G3V885;G3V8B0;P02563	7	4	CID		88.88	6.42051e-07	1	1	40	30	1280	1139281768	Light	Redundant	Not Used	0.522244	2.72999	0.191299	1027538192	196566760	536625432	2	919.965	1838.92	-1.13245	49.3007	7639	7639	MS2	12/168	SP_RL_Rat1_03222013.raw
		High	LASADIETYLLEK	F1LSI0;G3V885;G3V8B0;P02563	14	4	CID		88.76	5.37504e-07	1	1	40	35		2011876751		No Quan Values	Not Used							2	733.393	1465.78	-0.0145441	63.5824	10566	10566	MS2	11/114	SP_RL_Rat1_03222013.raw
	High		VQLLHSQNTSLINQk	G3V885	4	1	HCD	K15(Label:13C(6)15N(2))	86.75	8.85763e-07	1	1	40	33		395845473		No Quan Values	Not Used							2	865.983	1730.96	-2.70612	32.5338	3905	3905	MS2	22/146	SP_RL_Rat1_03222013.raw
	High		LASADIETYLLEk	G3V885	14	1	HCD	K13(Label:13C(6)15N(2))	85.64	1.07508e-06	1	1	39	35		812389529		No Quan Values	Not Used							2	737.399	1473.79	-0.70344	63.7657	10607	10607	MS2	9/114	SP_RL_Rat1_03222013.raw
	High		LASADIETYLLEK	G3V885	14	1	HCD		84.38	1.47543e-06	1	1	40	31		2011876751		No Quan Values	Not Used							2	733.393	1465.78	-0.0978243	64.7349	10794	10794	MS2	12/114	SP_RL_Rat1_03222013.raw
	High		LQNEIEDLMVDVER	G3V885	4	1	HCD		83.69	1.45115e-06	1	1	39		2102	7.31604e+07	Light	Redundant	Not Used	0.486757	1.96497	0.247717	67664294	1.67616e+07	32936061	2	851.919	1702.83	-0.506894	74.6578	12453	12453	MS2	11/146	SP_RL_Rat1_03222013.raw
	High		KLAEQELIETSER	G3V885	4	1	HCD		83.5	1.89528e-06	1	1	40	37		575395771		No Quan Values	Not Used							2	773.408	1545.81	-1.58846	33.9063	4212	4212	MS2	8/136	SP_RL_Rat1_03222013.raw
		High	HADSVAELGEQIDNLQr	F1LSI0;G3V885;G3V8B0;P02563	9	4	CID	R17(Label:13C(6)15N(4))	83.44	1.98958e-06	1	1	40	27	1358	403890070	Heavy	Redundant	Not Used	0.505854	2.44781	0.206656	787027632	162643919	398121332	2	952.969	1904.93	-1.37665	51.2938	8067	8067	MS2	11/160	SP_RL_Rat1_03222013.raw
		High	VQHELDEAEERADIAESQVNK	G3V885;G3V8B0;P02563	4	3	CID		83.22	2.25566e-06	1	1	40	33	848	1.86293e+08	Light	Not Unique	Used	0.516999	2.24975	0.229803	156377148	35935881	80846907	2	1205.57	2410.14	-2.71857	39.762	5532	5532	MS2	27/224	SP_RL_Rat1_03222013.raw
		High	VQLLHSQNTSLINQK	G3V885;G3V8B0;P02563	4	3	CID		82.6	2.4592e-06	1	1	40	35		926412884		No Quan Values	Not Used							2	861.977	1722.95	-2.27106	32.4889	3893	3893	MS2	19/146	SP_RL_Rat1_03222013.raw
		High	VKLEQQVDDLEGSLEQEKK	G3V885;G3V8B0;P02563	3	3	CID		81.91	4.57811e-06	1	1	42	25		196493888		No Quan Values	Not Used							3	739.052	2215.14	-1.17688	47.9132	7341	7341	MS2	21/204	SP_RL_Rat1_03222013.raw
	High		GSSFQTVSALHR	G3V885	4	1	HCD		81.34	2.02248e-06	1	1	38	28	328	297412509	Light	Not Unique	Used	0.484041	2.56369	0.188806	288563936	54482622	139676698	2	645.333	1289.66	-1.04563	28.5608	3024	3024	MS2	8/114	SP_RL_Rat1_03222013.raw
		High	KGSSFQTVSALHR	G3V885;G3V8B0;P02563	4	3	CID		81.09	2.98494e-06	1	1	39	26		91101736		No Quan Values	Not Used							2	709.381	1417.75	-0.261851	23.6394	1915	1915	MS2	9/132	SP_RL_Rat1_03222013.raw
		High	GTLEDQIIQANPALEAFGNAK	G3V885;G3V8B0;P02563	4	3	CID		80.2	6.60616e-06	1	1	42	34		32183137		No Quan Values	Not Used							2	1100.57	2200.12	-0.440223	74.9167	12491	12491	MS2	13/216	SP_RL_Rat1_03222013.raw
		High	KLAEQELIETSER	G3V885;G3V8B0;P02563	4	3	CID		80.17	4.08012e-06	1	1	40	31		575395771		No Quan Values	Not Used							2	773.408	1545.81	-1.58846	33.8697	4202	4202	MS2	9/136	SP_RL_Rat1_03222013.raw
		High	LQDAEEAVEAVNAK	G3V885;G3V8B0;P02563	4	3	CID		79.12	3.48403e-06	1	1	38	32	875	2116983424	Light	Not Unique	Used	0.399783	3.60531	0.110887	2116983424	234746436	846334728	2	743.872	1486.74	-1.07436	40.2326	5638	5638	MS2	12/140	SP_RL_Rat1_03222013.raw
	High		VVDSLQTSLDAETr	G3V885	4	1	HCD	R14(Label:13C(6)15N(4))	77.19	7.22116e-06	1	1	39	23	1012	2.52134e+08	Heavy	Not Unique	Used	0.523745	5.0998	0.102699	427796000	43934263	224056104	2	772.395	1543.78	-0.928932	43.6103	6391	6391	MS2	11/140	SP_RL_Rat1_03222013.raw
	High		LASADIETYLLEK	G3V885	14	1	HCD		76.84	8.36337e-06	1	1	40	30		2011876751		No Quan Values	Not Used							2	733.393	1465.78	-0.0145441	63.6148	10576	10576	MS2	10/114	SP_RL_Rat1_03222013.raw
		High	SAETEKEMANMKEEFGR	G3V885;G3V8B0;P02563	4	3	CID		74.29	4.6251e-06	1	1	34	24		9.83192e+07		No Quan Values	Not Used							2	993.946	1986.88	-2.38363	37.1179	4938	4938	MS2	9/176	SP_RL_Rat1_03222013.raw
	High		LQDLVDkLQLk	G3V885	4	1	HCD	K7(Label:13C(6)15N(2)), K11(Label:13C(6)15N(2))	73.45	6.18139e-06	0.369863	1	35		1260	387002006	Heavy	Not Unique	Used	0.374212	5.50973	0.0679183	1007490856	68427017	377014686	2	664.909	1328.81	-1.10392	48.7206	7516	7516	MS2	10/104	SP_RL_Rat1_03222013.raw
		High	LASADIETYLLEk	F1LSI0;G3V885;G3V8B0;P02563	14	4	CID	K13(Label:13C(6)15N(2))	72.61	2.15994e-05	1	1	39	31		812389529		No Quan Values	Not Used							2	737.399	1473.79	-0.70344	63.7356	10600	10600	MS2	10/114	SP_RL_Rat1_03222013.raw
	High		SAYLMGLNSADLLK	G3V885	4	1	HCD		72.44	2.27096e-05	1	1	39	31	1861	740792360	Light	Not Unique	Used	0.377018	3.91917	0.0961984	711330616	68428848	268184472	2	748.394	1495.78	-0.600014	64.0361	10663	10663	MS2	11/136	SP_RL_Rat1_03222013.raw
		High	VQLLHSQNTSLINQk	G3V885;G3V8B0;P02563	4	3	CID	K15(Label:13C(6)15N(2))	70.92	3.39092e-05	1	1	40	29		395845473		No Quan Values	Not Used							2	865.983	1730.96	-2.70612	32.4942	3895	3895	MS2	12/146	SP_RL_Rat1_03222013.raw
		High	VKLEQQVDDLEGSLEQEK	G3V885;G3V8B0;P02563	3	3	CID		69.92	6.23072e-05	1	1	41	23		577495920		No Quan Values	Not Used							2	1044.03	2087.05	-1.41847	52.9747	8415	8415	MS2	11/194	SP_RL_Rat1_03222013.raw
		High	GSSFQTVSALHr	G3V885;G3V8B0;P02563	4	3	CID	R12(Label:13C(6)15N(4))	69.2	3.49739e-05	0	1	38	29	328	1.43042e+08	Heavy	Redundant	Not Used	0.484041	2.56369	0.188806	288563936	54482622	139676698	2	650.337	1299.67	-1.2949	28.5424	3019	3019	MS2	8/114	SP_RL_Rat1_03222013.raw
	High		NKDPLNETVVGLYQK	G3V885	13	1	HCD		69.06	6.32249e-05	1	1	41	29		785636608		No Quan Values	Not Used							2	859.459	1717.91	-0.685193	44.8533	6669	6669	MS2	11/150	SP_RL_Rat1_03222013.raw
		High	AITDAAMMAEELKK	F1LSI0;G3V885;G3V8B0;P02563	18	4	CID		68.68	4.52701e-05	1	1	39	28		605693480		No Quan Values	Not Used							2	761.385	1521.76	-1.07369	46.1654	6962	6962	MS2	11/122	SP_RL_Rat1_03222013.raw
	High		LQDLVDKLQLK	G3V885	4	1	HCD		68.15	2.9328e-05	0.588235	1	36		1260	1034767310	Light	Redundant	Not Used	0.374212	5.50973	0.0679183	1007490856	68427017	377014686	2	656.895	1312.78	-1.24419	48.7152	7515	7515	MS2	9/104	SP_RL_Rat1_03222013.raw
	High		LLGSLDIDHNQYk	G3V885	4	1	HCD	K13(Label:13C(6)15N(2))	66.96	8.18378e-05	1	1	40	31		5.08683e+08		No Quan Values	Not Used							2	762.401	1523.79	-0.20693	42.2833	6098	6098	MS2	12/110	SP_RL_Rat1_03222013.raw
	High		AITDAAMMAEELKK	G3V885	18	1	HCD		66.66	7.20795e-05	1	1	39	28		605693480		No Quan Values	Not Used							2	761.385	1521.76	-1.07369	46.1899	6969	6969	MS2	12/122	SP_RL_Rat1_03222013.raw
		High	LQDAEEAVEAVNAk	G3V885;G3V8B0;P02563	4	3	CID	K14(Label:13C(6)15N(2))	66.58	7.13645e-05	1	1	39	28	875	8.54038e+08	Heavy	Redundant	Not Used	0.399783	3.60531	0.110887	2116983424	234746436	846334728	2	747.879	1494.75	-0.931257	40.243	5642	5642	MS2	8/140	SP_RL_Rat1_03222013.raw
		High	KkmDADLSqLQTEVEEAVQEcR	G3V885;G3V8B0;P02563	4	3	CID	K2(Label:2H(4)), M3(Met->Aha), Q9(Deamidated), C21(Carbamidomethyl)	65.8	0.000143244	0.0606061	1	41	23		278715240		Inconsistently Labeled	Not Used							3	869.751	2607.24	-9.13383	64.5645	10763	10763	MS2	10/242	SP_RL_Rat1_03222013.raw
		High	kKmDADLSqLQTEVEEAVQEcR	G3V885;G3V8B0;P02563	4	3	CID	K1(Label:2H(4)), M3(Met->Aha), Q9(Deamidated), C21(Carbamidomethyl)	65.8	0.000143244	0.0606061	2	41	23		278715240		Inconsistently Labeled	Not Used							3	869.751	2607.24	-9.13383	64.5645	10763	10763	MS2	10/242	SP_RL_Rat1_03222013.raw
		High	LLGSLDIDHNQYK	G3V885;G3V8B0;P02563	4	3	CID		64.91	0.000126944	1	1	39	28		1465892312		No Quan Values	Not Used							2	758.393	1515.78	-0.987728	42.1765	6074	6074	MS2	10/110	SP_RL_Rat1_03222013.raw
		High	DIDDLELTLAk	F1LSI0;G3V885;G3V8B0;P02563	13	4	CID	K11(Label:13C(6)15N(2))	64.69	0.000106659	1	1	38	33	1872	161108588	Heavy	Not Unique	Used	0.429537	5.26664	0.0815582	375074696	30590419	161108588	2	627.338	1253.67	-1.73983	64.3605	10723	10723	MS2	8/94	SP_RL_Rat1_03222013.raw
		High	cNGVLEGIr	F1LSI0;G3V885;G3V8B0;P02563	15	4	CID	C1(Carbamidomethyl), R9(Label:13C(6)15N(4))	64.1	6.56514e-05	1	1	36	27	597	1.8875e+08	Heavy	Not Unique	Used	0.538291	2.42853	0.221653	289043776	64067444	155589744	2	514.264	1027.52	-1.5829	34.2824	4296	4296	MS2	7/78	SP_RL_Rat1_03222013.raw
		High	SAYLMGLNSADLLK	G3V885;G3V8B0;P02563	4	3	CID		63.88	0.000163009	1	1	39	31	1861	740792360	Light	Redundant	Not Used	0.377018	3.91917	0.0961984	711330616	68428848	268184472	2	748.394	1495.78	-0.600014	64.0006	10653	10653	MS2	17/136	SP_RL_Rat1_03222013.raw
		High	KKMDADLSQLQTEVEEAVQEcR	G3V885;G3V8B0;P02563	4	3	CID	C21(Carbamidomethyl)	62.04	0.000340469		3	41	23		278715240		No Quan Values	Not Used							3	869.751	2607.24	-0.389329	64.5645	10763	10763	MS2	10/242	SP_RL_Rat1_03222013.raw
	High		LQDAEEAVEAVNAK	G3V885	4	1	HCD		61.74	0.000190582	1	1	38	24	875	2116983424	Light	Redundant	Not Used	0.399783	3.60531	0.110887	2116983424	234746436	846334728	2	743.872	1486.74	-1.07436	40.2716	5648	5648	MS2	9/140	SP_RL_Rat1_03222013.raw
		High	NKDPLNETVVGLYQK	F1LSI0;G3V885;G3V8B0;P02563	13	4	CID		61.35	0.000373154	1	1	41	23		785636608		No Quan Values	Not Used							2	859.459	1717.91	-0.685193	44.8205	6659	6659	MS2	11/150	SP_RL_Rat1_03222013.raw
		High	IEELEEELEAEr	G3V885;G3V8B0;P02563	4	3	CID	R12(Label:13C(6)15N(4))	59.94	0.000192694	1	2	36	29		489087456		No Quan Values	Not Used							2	749.86	1498.71	-1.37866	50.9915	7997	7997	MS2	10/106	SP_RL_Rat1_03222013.raw
		High	ALQEAHQQALDDLQAEEDKVNTLTK	G3V8B0;P02563	3	2	CID		58.35	0.00116616	1	1	42	30	1410	552385148	Light	Not Unique	Used	0.30088	1.26974	0.236961	513400184	121655946	154471842	3	936.804	2808.4	-1.29476	52.6276	8341	8341	MS2	20/276	SP_RL_Rat1_03222013.raw
	High		VRELENELEAEQKR	G3V885	4	1	HCD		58.17	0.000780848	1	1	41		318	2.47366e+08	Light	Redundant	Not Used	0.370527	6.10977	0.060645	239836902	1.45449e+07	88866049	2	871.954	1742.9	-1.88844	28.3712	2980	2980	MS2	7/144	SP_RL_Rat1_03222013.raw
		High	AITDAAMMAEELKk	F1LSI0;G3V885;G3V8B0;P02563	18	4	CID	K14(Label:13C(6)15N(2))	57.08	0.00073917	1	1	39	26		177970856		Inconsistently Labeled	Not Used							2	765.392	1529.78	-1.41264	46.2387	6979	6979	MS2	12/122	SP_RL_Rat1_03222013.raw
		High	AITDAAMMAEELkK	F1LSI0;G3V885;G3V8B0;P02563	18	4	CID	K13(Label:13C(6)15N(2))	57.08	0.00073917	1	2	39	26		177970856		Inconsistently Labeled	Not Used							2	765.392	1529.78	-1.41264	46.2387	6979	6979	MS2	12/122	SP_RL_Rat1_03222013.raw
		High	NALAHALQSAR	F1LSI0;G3V885;G3V8B0;P02563	7	4	CID		56.65	0.000606751	1	1	38	31	283	1587348172	Light	Not Unique	Used	0.538479	2.60526	0.20669	1559828880	322400538	839935820	2	576.317	1151.63	-1.53088	27.6276	2810	2810	MS2	8/100	SP_RL_Rat1_03222013.raw
		High	LDEAEQIALK	G3V885;G3V8B0;P02563	4	3	CID		56.1	0.000657248	1	1	38	26	749	681552956	Light	Not Unique	Used	0.442337	4.74503	0.0932211	605597072	56454449	267877832	2	565.308	1129.61	-1.69216	37.791	5084	5084	MS2	8/86	SP_RL_Rat1_03222013.raw
		High	VKLEQQVDDLEGSLEQEK	G3V885;G3V8B0;P02563	3	3	CID		55.85	0.00158896	1	1	41	33		1061912900		No Quan Values	Not Used							3	696.354	2087.05	-1.30794	53.1062	8442	8442	MS2	21/194	SP_RL_Rat1_03222013.raw
	High		LQDLVDkLQLK	G3V885	4	1	HCD	K7(Label:13C(6)15N(2))	55.65	0.00043713	0.0535714	1	36	33		360010688		Inconsistently Labeled	Not Used							2	660.901	1320.8	-1.63574	48.7923	7532	7532	MS2	10/104	SP_RL_Rat1_03222013.raw
		High	LLGSLDIDHNQYk	G3V885;G3V8B0;P02563	4	3	CID	K13(Label:13C(6)15N(2))	54.75	0.0013613	1	1	40	27		5.08683e+08		No Quan Values	Not Used							2	762.401	1523.79	-0.20693	42.2409	6088	6088	MS2	7/110	SP_RL_Rat1_03222013.raw
		High	VVDSLQTSLDAETR	G3V885;G3V8B0;P02563	4	3	CID		54.71	0.00125929	1	1	39	22	1012	427796000	Light	Redundant	Not Used	0.523745	5.0998	0.102699	427796000	43934263	224056104	2	767.391	1533.78	-0.159832	43.3702	6340	6340	MS2	9/140	SP_RL_Rat1_03222013.raw
	High		VQLLHSQNTSLINQk	G3V885	4	1	HCD	K15(Label:13C(6)15N(2))	54.67	0.00142141	1	1	40	22	509	1428340198	Heavy	Not Unique	Used	0.435329	3.64899	0.119301	3247250848	387400732	1413622324	3	577.658	1730.96	-2.14971	32.5184	3902	3902	MS2	15/146	SP_RL_Rat1_03222013.raw
		High	KKHADSVAELGEQIDNLQR	F1LSI0;G3V885;G3V8B0;P02563	9	4	CID		54.57	0.00248466	1	1	42	26		250515701		No Quan Values	Not Used							3	717.709	2151.11	-1.04086	38.8315	5317	5317	MS2	16/200	SP_RL_Rat1_03222013.raw
		High	NAYEESLEHLETFKR	G3V885;G3V8B0;P02563	4	3	CID		54.25	0.00144735	1	1	39	34		287515576		No Quan Values	Not Used							2	933.454	1865.9	-0.98222	48.0562	7371	7371	MS2	10/156	SP_RL_Rat1_03222013.raw
	High		IEELEEELEAER	G3V885	4	1	HCD		53.66	0.000740506	1	2	36	32		1054869516		No Quan Values	Not Used							2	744.856	1488.71	-0.589301	50.8754	7973	7973	MS2	7/106	SP_RL_Rat1_03222013.raw
	High		NALAHALQSAR	G3V885	7	1	HCD		53.38	0.00128828	1	1	38	24	283	1587348172	Light	Redundant	Not Used	0.538479	2.60526	0.20669	1559828880	322400538	839935820	2	576.317	1151.63	-1.53088	27.6598	2820	2820	MS2	9/100	SP_RL_Rat1_03222013.raw
		High	GSSFQTVSALHR	G3V885;G3V8B0;P02563	4	3	CID		52.96	0.00139279	1	1	38	24	328	297412509	Light	Redundant	Not Used	0.484041	2.56369	0.188806	288563936	54482622	139676698	2	645.333	1289.66	-1.04563	28.5291	3014	3014	MS2	7/114	SP_RL_Rat1_03222013.raw
	High		LQDLVDKLQLk	G3V885	4	1	HCD	K11(Label:13C(6)15N(2))	52.79	0.000844521		2	36	33		360010688		Inconsistently Labeled	Not Used							2	660.901	1320.8	-1.63574	48.7923	7532	7532	MS2	10/104	SP_RL_Rat1_03222013.raw
		High	KkmDADLSQLqTEVEEAVQEcR	G3V885;G3V8B0;P02563	4	3	CID	K2(Label:2H(4)), M3(Met->Aha), Q11(Deamidated), C21(Carbamidomethyl)	52.56	0.00302049		4	41	23		278715240		Inconsistently Labeled	Not Used							3	869.751	2607.24	-9.13383	64.5645	10763	10763	MS2	9/242	SP_RL_Rat1_03222013.raw
		High	kKmDADLSQLqTEVEEAVQEcR	G3V885;G3V8B0;P02563	4	3	CID	K1(Label:2H(4)), M3(Met->Aha), Q11(Deamidated), C21(Carbamidomethyl)	52.56	0.00302049		5	41	23		278715240		Inconsistently Labeled	Not Used							3	869.751	2607.24	-9.13383	64.5645	10763	10763	MS2	9/242	SP_RL_Rat1_03222013.raw
	High		LAEQELIETSER	G3V885	4	1	HCD		52.39	0.00186209	1	1	39	38	867	794122564	Light	Redundant	Not Used	0.580104	2.59793	0.223295	781330408	1.74467e+08	453252510	2	709.362	1417.72	-0.182615	40.1292	5615	5615	MS2	9/120	SP_RL_Rat1_03222013.raw
	High		AITDAAMMAEELkK	G3V885	18	1	HCD	K13(Label:13C(6)15N(2))	50.82	0.00312424	0.0784314	1	39	28		177970856		Inconsistently Labeled	Not Used							2	765.392	1529.78	-1.41264	46.2823	6989	6989	MS2	12/122	SP_RL_Rat1_03222013.raw
		High	LEQQVDDLEGSLEQEK	F1LSI0;G3V885;G3V8B0;P02563	9	4	CID		50.76	0.00265395	1	1	38	28		212606597		No Quan Values	Not Used							2	930.446	1859.89	-0.771905	50.0646	7806	7806	MS2	21/172	SP_RL_Rat1_03222013.raw
	High		LDEAEQIALK	G3V885	4	1	HCD		50.07	0.00263469	1	1	38	30	749	681552956	Light	Redundant	Not Used	0.442337	4.74503	0.0932211	605597072	56454449	267877832	2	565.308	1129.61	-1.69216	37.8234	5094	5094	MS2	8/86	SP_RL_Rat1_03222013.raw
		High	NALAHALQSAr	F1LSI0;G3V885;G3V8B0;P02563	7	4	CID	R11(Label:13C(6)15N(4))	49.43	0.00333352	1	1	38	34	283	851994846	Heavy	Redundant	Not Used	0.538479	2.60526	0.20669	1559828880	322400538	839935820	2	581.321	1161.63	-1.38524	27.3611	2751	2751	MS2	8/100	SP_RL_Rat1_03222013.raw
	Medium		DIDDLELTLAK	G3V885	13	1	HCD		49.17	0.00379583	1	1	38	30	1872	433404489	Light	Redundant	Not Used	0.429537	5.26664	0.0815582	375074696	30590419	161108588	2	623.332	1245.66	-0.837873	64.3821	10729	10729	MS2	9/94	SP_RL_Rat1_03222013.raw
	Medium		KKMDADLSQLQTEVEEAVQEcR	G3V885	4	1	HCD	C21(Carbamidomethyl)	48.99	0.00687191	0.306122	1	41	17		278715240		No Quan Values	Not Used							3	869.751	2607.24	-0.389329	64.5839	10768	10768	MS2	20/242	SP_RL_Rat1_03222013.raw
	Medium		KkmDADLSqLQTEVEEAVQEcR	G3V885	4	1	HCD	K2(Label:2H(4)), M3(Met->Aha), Q9(Deamidated), C21(Carbamidomethyl)	48.99	0.00687191	0.306122	2	41	17		278715240		Inconsistently Labeled	Not Used							3	869.751	2607.24	-9.13383	64.5839	10768	10768	MS2	20/242	SP_RL_Rat1_03222013.raw
	Medium		kKmDADLSqLQTEVEEAVQEcR	G3V885	4	1	HCD	K1(Label:2H(4)), M3(Met->Aha), Q9(Deamidated), C21(Carbamidomethyl)	48.99	0.00687191	0.306122	3	41	17		278715240		Inconsistently Labeled	Not Used							3	869.751	2607.24	-9.13383	64.5839	10768	10768	MS2	20/242	SP_RL_Rat1_03222013.raw
	High		cNGVLEGIr	G3V885	15	1	HCD	C1(Carbamidomethyl), R9(Label:13C(6)15N(4))	48.42	0.00242797	1	1	36	23	597	1.8875e+08	Heavy	Redundant	Not Used	0.538291	2.42853	0.221653	289043776	64067444	155589744	2	514.264	1027.52	-1.5829	34.3139	4305	4305	MS2	7/78	SP_RL_Rat1_03222013.raw
	High		cNGVLEGIR	G3V885	15	1	HCD	C1(Carbamidomethyl)	47.13	0.00284557	1	1	35	23	597	310378064	Light	Redundant	Not Used	0.538291	2.42853	0.221653	289043776	64067444	155589744	2	509.26	1017.51	-1.14983	34.2411	4289	4289	MS2	7/78	SP_RL_Rat1_03222013.raw
	Medium		AGLLGLLEEmRDER	G3V885	4	1	HCD	M10(Oxidation)	47.12	0.00814396	1	1	40	31	1644	881488284	Light	Unique	Used	0.407409	2.19987	0.185197	838145040	155221544	341467984	3	539.947	1617.83	-0.725498	58.6374	9602	9602	MS2	8/120	SP_RL_Rat1_03222013.raw
	Medium		AITDAAMMAEELKk	G3V885	18	1	HCD	K14(Label:13C(6)15N(2))	46.88	0.00774006		2	39	28		177970856		Inconsistently Labeled	Not Used							2	765.392	1529.78	-1.41264	46.2823	6989	6989	MS2	8/122	SP_RL_Rat1_03222013.raw
	Medium		ILNPAAIPEGQFIDSr	G3V885	3	1	HCD	R16(Label:13C(6)15N(4))	46.87	0.0104665	1	1	41	17	1633	1695251870	Heavy	Unique	Used	0.48215	3.01797	0.159759	3474686160	5.55114e+08	1675318408	2	875.971	1750.94	-0.316263	58.4464	9562	9562	MS2	13/158	SP_RL_Rat1_03222013.raw
		High	VQHELDEAEERADIAESQVNK	G3V885;G3V8B0;P02563	4	3	CID		46.84	0.0104314	1	1	41	20	850	860514060	Light	Not Unique	Used	0.481063	4.30861	0.111652	803645672	8.97283e+07	386604218	3	804.053	2410.15	-1.20469	39.8086	5539	5539	MS2	32/224	SP_RL_Rat1_03222013.raw
	Medium		MVSLLQEK	G3V885	6	1	HCD		46.36	0.0046091	1	1	36	26	766	1625412599	Light	Unique	Used	0.383524	3.74617	0.102377	1504971168	154075178	577191840	2	474.265	947.522	-1.31306	38.2451	5188	5188	MS2	5/68	SP_RL_Rat1_03222013.raw
	Medium		AQLEFNQIk	G3V885	4	1	HCD	K9(Label:13C(6)15N(2))	46.1	0.00627301	1	1	38	29		822553556		No Quan Values	Not Used							2	549.804	1098.6	-1.72244	37.9601	5123	5123	MS2	7/78	SP_RL_Rat1_03222013.raw
	Medium		MVSLLQEk	G3V885	6	1	HCD	K8(Label:13C(6)15N(2))	46.06	0.00540202	1	1	37	19	766	577191840	Heavy	Redundant	Not Used	0.383524	3.74617	0.102377	1504971168	154075178	577191840	2	478.272	955.536	-1.47045	38.3871	5220	5220	MS2	5/68	SP_RL_Rat1_03222013.raw
		High	LASADIETYLLEK	F1LSI0;G3V885;G3V8B0;P02563	14	4	CID		44.55	0.0141879	1	1	40	26		2011876751		No Quan Values	Not Used							2	733.393	1465.78	-0.0978243	64.7017	10784	10784	MS2	11/114	SP_RL_Rat1_03222013.raw
		High	VQLLHSQNTSLINQk	G3V885;G3V8B0;P02563	4	3	CID	K15(Label:13C(6)15N(2))	44.36	0.0152658	1	1	40	31	509	1428340198	Heavy	Redundant	Not Used	0.435329	3.64899	0.119301	3247250848	387400732	1413622324	3	577.658	1730.96	-2.14971	32.486	3892	3892	MS2	9/146	SP_RL_Rat1_03222013.raw
		High	DTQIQLDDAVr	G3V8B0	2	1	CID	R11(Label:13C(6)15N(4))	43.02	0.0122351	1	1	37	29	1029	143681510	Heavy	Unique	Used	0.584803	3.06528	0.190783	227723968	4.34458e+07	133173628	2	642.327	1283.65	-0.623808	43.7224	6418	6418	MS2	9/110	SP_RL_Rat1_03222013.raw
	Medium		LQDLVDKLQLK	G3V885	4	1	HCD		42.88	0.00971464	1	1	36		1259	1077871450	Light	Redundant	Not Used	0.401254	5.73168	0.0700063	934922336	65450466	375140960	3	438.266	1312.78	-0.928981	48.7098	7514	7514	MS2	9/104	SP_RL_Rat1_03222013.raw
		High	IEELEEELEAER	G3V885;G3V8B0;P02563	4	3	CID		42.67	0.00930097	1	2	36	30		1054869516		No Quan Values	Not Used							2	744.856	1488.71	-0.589301	50.8435	7963	7963	MS2	6/106	SP_RL_Rat1_03222013.raw
	Medium		SAYLMGLNSADLLk	G3V885	4	1	HCD	K14(Label:13C(6)15N(2))	42.54	0.0234854	1	1	40	26	1861	2.76437e+08	Heavy	Redundant	Not Used	0.377018	3.91917	0.0961984	711330616	68428848	268184472	2	752.401	1503.8	-0.947347	64.0417	10664	10664	MS2	5/136	SP_RL_Rat1_03222013.raw
		High	KGSSFQTVSALHR	G3V885;G3V8B0;P02563	4	3	CID		42.54	0.0212622	1	1	39	27		513132180		No Quan Values	Not Used							3	473.256	1417.75	-1.69201	23.6949	1923	1923	MS2	15/132	SP_RL_Rat1_03222013.raw
	Medium		NALAHALQSAr	G3V885	7	1	HCD	R11(Label:13C(6)15N(4))	42.17	0.0175589	1	1	38	20	284	902499077	Heavy	Unique	Used	0.572925	2.79913	0.20468	1550705264	317398222	888437924	3	387.883	1161.64	-1.05529	27.4506	2772	2772	MS2	13/100	SP_RL_Rat1_03222013.raw
		High	SAYLmGLNSADLLK	G3V885;G3V8B0;P02563	4	3	CID	M5(Oxidation)	42.11	0.0229984	1	1	39	24		102116088		No Quan Values	Not Used							2	756.392	1511.78	-1.1059	56.519	9166	9166	MS2	10/136	SP_RL_Rat1_03222013.raw
		High	NkDPLNETVVGLYQk	F1LSI0;G3V885;G3V8B0;P02563	13	4	CID	K2(Label:13C(6)15N(2)), K15(Label:13C(6)15N(2))	41.6	0.0338963	1	1	40	20		2.08813e+08		No Quan Values	Not Used							2	867.473	1733.94	-1.35727	44.8374	6665	6665	MS2	15/150	SP_RL_Rat1_03222013.raw
	Medium		HDcDLLR	G3V885	15	1	HCD	C3(Carbamidomethyl)	41.48	0.00412859	0.341463	1	31		158	297529128	Light	Redundant	Not Used	0.428451	2.5344	0.169054	287602864	48620392	123223654	2	464.718	928.429	-1.61734	24.3689	2078	2078	MS2	6/52	SP_RL_Rat1_03222013.raw
		High	MFNWMVTR	G3V885;G3V8B0;P02563	4	3	CID		40.43	0.00819235	1	1	33	24	1607	965147047	Light	Not Unique	Used	0.414699	2.49504	0.166209	869413760	144504668	360545104	2	542.757	1084.51	-0.760094	57.8396	9432	9432	MS2	5/66	SP_RL_Rat1_03222013.raw
		High	LTGAImHFGNMK	G3V8B0	2	1	CID	M6(Oxidation)	37.44	0.0365111		2	37		469	517434453	Light	Redundant	Not Used	0.297575	2.89875	0.102656	503856364	51724040	149935252	2	668.33	1335.65	-1.21323	31.6236	3704	3704	MS2	14/92	SP_RL_Rat1_03222013.raw
		High	SAETEKEMANMKEEFGR	G3V885;G3V8B0;P02563	4	3	CID		37.38	0.0235459	1	1	35	15	715	5.8605e+08	Light	Not Unique	Used	0.256149	6.10108	0.0419842	525475736	22061667	134599922	3	662.967	1986.89	-1.46883	37.034	4917	4917	MS2	13/176	SP_RL_Rat1_03222013.raw
		High	LQDLVDKLQLK	G3V885;G3V8B0;P02563	4	3	CID		37.19	0.0360103	0.243243	1	36		1259	1077871450	Light	Not Unique	Used	0.401254	5.73168	0.0700063	934922336	65450466	375140960	3	438.266	1312.78	-0.928981	48.6801	7506	7506	MS2	12/104	SP_RL_Rat1_03222013.raw
		High	LQDLVDKLQLK	G3V885;G3V8B0;P02563	4	3	CID		37.13	0.0370922	0.162162	1	36		1260	1034767310	Light	Redundant	Not Used	0.374212	5.50973	0.0679183	1007490856	68427017	377014686	2	656.895	1312.78	-1.24419	48.6828	7507	7507	MS2	13/104	SP_RL_Rat1_03222013.raw
	Medium		MFNWMVTR	G3V885	4	1	HCD		36.97	0.0181722	1	1	33	24	1607	965147047	Light	Redundant	Not Used	0.414699	2.49504	0.166209	869413760	144504668	360545104	2	542.757	1084.51	-0.760094	57.8751	9442	9442	MS2	7/66	SP_RL_Rat1_03222013.raw
	Medium		LQDLVDKLQLk	G3V885	4	1	HCD	K11(Label:13C(6)15N(2))	36.51	0.0366306	1	1	36			417445821		Inconsistently Labeled	Not Used							3	440.937	1320.8	-1.43797	48.7814	7530	7530	MS2	9/104	SP_RL_Rat1_03222013.raw
		High	HDcDLLR	F1LSI0;G3V885;G3V8B0;P02563	15	4	CID	C3(Carbamidomethyl)	33.28	0.0272774	1	1	31		158	297529128	Light	Not Unique	Used	0.428451	2.5344	0.169054	287602864	48620392	123223654	2	464.718	928.429	-1.61734	24.334	2068	2068	MS2	9/52	SP_RL_Rat1_03222013.raw
B6DYQ7	210	23.4241	7.35693	Glutathione S-transferase pi OS=Rattus norvegicus GN=Gstp1 PE=2 SV=1 - [B6DYQ7_RAT]	25.24	19	4	4.61774e+08	1.3559	4	30.2346	1.15018	4	26.2413	1.36711	4	4.04189	407.819	25.24	9	4	468.67	25.24	10	4
	A3	A5	Sequence	Protein Accessions	# Proteins	# Protein Groups	Activation Type	Modifications	IonScore	Exp Value	Δ Score	Rank	Identity High	Homology Threshold	QuanResultID	Area	Quan Channel	Quan Info	Quan Usage	Heavy/Light	Heavy/Medium	Medium/Light	Light	Medium	Heavy	Charge	m/z [Da]	MH+ [Da]	ΔM [ppm]	RT [min]	First Scan	Last Scan	MS Order	Ions Matched	Spectrum File	Annotation
		High	FEDGDLTLYQSNAILR	B6DYQ7	1	1	CID		111.06	3.66919e-09	1	1	40	29	1771	205396731	Light	Unique	Used	1.99108	1.45445	1.36895	190736280	261109044	379770840	2	927.965	1854.92	-0.145595	61.8482	10239	10239	MS2	11/150	SP_RL_Rat1_03222013.raw
	High		FEDGDLTLYQSNAILR		1	0	HCD		99.31	5.48998e-08	1	1	40	30	1771	205396731	Light	Redundant	Not Used	1.99108	1.45445	1.36895	190736280	261109044	379770840	2	927.965	1854.92	-0.145595	61.8763	10246	10246	MS2	10/150	SP_RL_Rat1_03222013.raw
	High		EAALVDMVNDGVEDLR		1	0	HCD		94.89	1.01275e-07	1	1	38	32	2055	317629538	Light	Unique	Used	1.37606	0.954437	1.44175	307210492	442920072	422739444	2	873.422	1745.84	-1.03695	72.7065	12158	12158	MS2	14/160	SP_RL_Rat1_03222013.raw
	High		EAALVDMVNDGVEDLr		1	0	HCD	R16(Label:13C(6)15N(4))	94.41	1.16099e-07	1	1	39		2055	422739444	Heavy	Redundant	Not Used	1.37606	0.954437	1.44175	307210492	442920072	422739444	2	878.425	1755.84	-1.43007	72.7006	12157	12157	MS2	9/160	SP_RL_Rat1_03222013.raw
		High	EAALVDMVNDGVEDLR	B6DYQ7	1	1	CID		87.6	5.42628e-07	1	1	38	28	2055	317629538	Light	Redundant	Not Used	1.37606	0.954437	1.44175	307210492	442920072	422739444	2	873.422	1745.84	-1.03695	72.684	12153	12153	MS2	12/160	SP_RL_Rat1_03222013.raw
		High	FEDGDLTLYQSNAILr	B6DYQ7	1	1	CID	R16(Label:13C(6)15N(4))	80.77	4.1575e-06	1	1	40	22	1771	379770840	Heavy	Redundant	Not Used	1.99108	1.45445	1.36895	190736280	261109044	379770840	2	932.969	1864.93	-0.651418	61.9125	10251	10251	MS2	12/150	SP_RL_Rat1_03222013.raw
		High	EAALVDMVNDGVEDLr	B6DYQ7	1	1	CID	R16(Label:13C(6))	80.25	3.57233e-06	1	1	39	30	2055	457576447	Medium	Redundant	Not Used	1.37606	0.954437	1.44175	307210492	442920072	422739444	2	876.432	1751.86	-0.747469	72.4925	12120	12120	MS2	9/160	SP_RL_Rat1_03222013.raw
		High	EAALVDMVNDGVEDLr	B6DYQ7	1	1	CID	R16(Label:13C(6)15N(4))	79.7	3.43422e-06	1	1	39	32	2055	422739444	Heavy	Redundant	Not Used	1.37606	0.954437	1.44175	307210492	442920072	422739444	2	878.425	1755.84	-1.43007	72.6813	12152	12152	MS2	9/160	SP_RL_Rat1_03222013.raw
	High		FEDGDLTLYQSNAILr		1	0	HCD	R16(Label:13C(6)15N(4))	70.3	4.63267e-05	1	1	40	21	1771	379770840	Heavy	Redundant	Not Used	1.99108	1.45445	1.36895	190736280	261109044	379770840	2	932.969	1864.93	-0.651418	61.9423	10260	10260	MS2	13/150	SP_RL_Rat1_03222013.raw
		High	PPYTIVYFPVr	B6DYQ7	1	1	CID	R11(Label:13C(6)15N(4))	68.25	5.74704e-05	1	1	39	23	1751	432972172	Heavy	Unique	Used	1.33603	0.978582	1.36527	324073371	442448462	432972172	2	681.378	1361.75	-0.446151	61.251	10128	10128	MS2	8/80	SP_RL_Rat1_03222013.raw
		High	PPYTIVYFPVR	B6DYQ7	1	1	CID		59.42	0.00039915	1	1	39	20	1751	3.28953e+08	Light	Redundant	Not Used	1.33603	0.978582	1.36527	324073371	442448462	432972172	2	676.374	1351.74	0.339789	61.2563	10130	10130	MS2	7/80	SP_RL_Rat1_03222013.raw
	High		EAALVDMVNDGVEDLr		1	0	HCD	R16(Label:13C(6))	55.62	0.00103741	1	1	39	31	2055	457576447	Medium	Redundant	Not Used	1.37606	0.954437	1.44175	307210492	442920072	422739444	2	876.432	1751.86	-0.747469	72.5144	12126	12126	MS2	10/160	SP_RL_Rat1_03222013.raw
	High		PPYTIVYFPVr		1	0	HCD	R11(Label:13C(6))	52.75	0.00193852	1	1	39	20	1751	442448462	Medium	Redundant	Not Used	1.33603	0.978582	1.36527	324073371	442448462	432972172	2	679.384	1357.76	-0.641398	61.2807	10136	10136	MS2	7/80	SP_RL_Rat1_03222013.raw
		High	STcLYGQLPk	B6DYQ7	1	1	CID	C3(Carbamidomethyl), K10(Label:13C(6)15N(2))	50.91	0.00183764	1	1	37	23	633	440189974	Heavy	Unique	Used	0.917563	1.35186	0.678741	479738400	325618340	440189974	2	587.804	1174.6	-1.38866	35.238	4512	4512	MS2	6/80	SP_RL_Rat1_03222013.raw
	Medium		PPYTIVYFPVr		1	0	HCD	R11(Label:13C(6)15N(4))	46.84	0.00795141	1	1	39	24	1751	432972172	Heavy	Redundant	Not Used	1.33603	0.978582	1.36527	324073371	442448462	432972172	2	681.378	1361.75	-0.446151	61.2925	10138	10138	MS2	8/80	SP_RL_Rat1_03222013.raw
		High	STcLYGQLPK	B6DYQ7	1	1	CID	C3(Carbamidomethyl)	41.78	0.0126277	1	1	36	29	633	485297584	Light	Redundant	Not Used	0.917563	1.35186	0.678741	479738400	325618340	440189974	2	583.797	1166.59	-1.05098	35.2434	4514	4514	MS2	6/80	SP_RL_Rat1_03222013.raw
	Medium		STcLYGQLPk		1	0	HCD	C3(Carbamidomethyl), K10(Label:2H(4))	40.78	0.0210447	1	1	37	23	633	325618340	Medium	Redundant	Not Used	0.917563	1.35186	0.678741	479738400	325618340	440189974	2	585.809	1170.61	-1.84787	35.2163	4509	4509	MS2	7/80	SP_RL_Rat1_03222013.raw
		High	STcLYGQLPk	B6DYQ7	1	1	CID	C3(Carbamidomethyl), K10(Label:2H(4))	40.23	0.0238859	1	1	37	21	633	325618340	Medium	Redundant	Not Used	0.917563	1.35186	0.678741	479738400	325618340	440189974	2	585.809	1170.61	-1.84787	35.1771	4499	4499	MS2	6/80	SP_RL_Rat1_03222013.raw
	Medium		STcLYGQLPk		1	0	HCD	C3(Carbamidomethyl), K10(Label:13C(6)15N(2))	37.01	0.0451087	1	1	37	15	633	440189974	Heavy	Redundant	Not Used	0.917563	1.35186	0.678741	479738400	325618340	440189974	2	587.804	1174.6	-1.38866	35.2668	4521	4521	MS2	5/80	SP_RL_Rat1_03222013.raw
SWISS-PROT:P00761	231	24.3938	7.18115	Trypsin - Sus scrofa (Pig). - [TRYP_PIG]	25.11	26	4	2.39976e+10		0			0			0		345.335	25.11	17	4	352.261	20.78	9	3
	A3	A5	Sequence	Protein Accessions	# Proteins	# Protein Groups	Activation Type	Modifications	IonScore	Exp Value	Δ Score	Rank	Identity High	Homology Threshold	QuanResultID	Area	Quan Channel	Quan Info	Quan Usage	Heavy/Light	Heavy/Medium	Medium/Light	Light	Medium	Heavy	Charge	m/z [Da]	MH+ [Da]	ΔM [ppm]	RT [min]	First Scan	Last Scan	MS Order	Ions Matched	Spectrum File	Annotation
		High	LGEHNIDVLEGNEQFINAAK		1	0	CID		127.9	1.02888e-10	0.46875	1	42			2728438568		No Quan Values	Not Used							2	1106.05	2211.1	-2.13851	53.8673	8605	8605	MS2	15/202	SP_RL_Rat1_03222013.raw
		High	IITHPNFNGNTLDNDIMLIK		1	0	CID		59.87	0.000745433	1	1	42	22		296682642		No Quan Values	Not Used							2	1142.09	2283.18	-0.560019	58.402	9551	9551	MS2	11/204	SP_RL_Rat1_03222013.raw
	High		LGEHNIDVLEGNEQFINAAK	SWISS-PROT:P00761	1	1	HCD		57.54	0.00115885	0.482759	1	42			11135355632		No Quan Values	Not Used							3	737.706	2211.1	0.174139	55.0016	8845	8845	MS2	11/202	SP_RL_Rat1_03222013.raw
	High		LSSPATLnSR	SWISS-PROT:P00761	1	1	HCD	N8(Deamidated)	57.36	0.000413129	1	1	37	30		149812338		No Quan Values	Not Used							2	523.777	1046.55	-1.56629	27.8104	2854	2854	MS2	6/90	SP_RL_Rat1_03222013.raw
		High	LGEHNIDVLEGNEQFINAAK		1	0	CID		57.22	0.00122622	0.421053	1	42			11135355632		No Quan Values	Not Used							3	737.705	2211.1	-1.06804	53.8475	8598	8598	MS2	12/202	SP_RL_Rat1_03222013.raw
	High		IITHPNFnGNTLDNDImLIK	SWISS-PROT:P00761	1	1	HCD	N8(Deamidated), M17(Oxidation)	54.57	0.00249408	0.109091	1	42	23		566777529		No Quan Values	Not Used							3	767.391	2300.16	-0.423894	60.5713	9990	9990	MS2	18/204	SP_RL_Rat1_03222013.raw
	High		IITHPNFNGNTLDNDIMLIK	SWISS-PROT:P00761	1	1	HCD		53.73	0.00306485	1	1	42	16		296682642		No Quan Values	Not Used							2	1142.09	2283.18	-0.560019	58.4403	9561	9561	MS2	26/204	SP_RL_Rat1_03222013.raw
	Medium		IITHPNFnGNTLDNDIMLIK	SWISS-PROT:P00761	1	1	HCD	N8(Deamidated)	50.57	0.00642228	0.156863	1	42	27		1963507392		No Quan Values	Not Used							3	762.059	2284.16	-0.702426	63.6898	10592	10592	MS2	15/204	SP_RL_Rat1_03222013.raw
	Medium		IITHPnFNGNTLDNDImLIK	SWISS-PROT:P00761	1	1	HCD	N6(Deamidated), M17(Oxidation)	49.15	0.00868782		2	42	23		566777529		No Quan Values	Not Used							3	767.391	2300.16	-0.423894	60.5713	9990	9990	MS2	10/204	SP_RL_Rat1_03222013.raw
		High	VATVSLPR		1	0	CID		46.92	0.00258008	1	1	35	24				No Quan Values	Not Used							2	421.758	842.509	-0.318605	87.8972	13534	13534	MS2	5/60	SP_RL_Rat1_03222013.raw
		High	VATVSLPR		1	0	CID		46.31	0.00305569	1	1	35	25				No Quan Values	Not Used							2	421.758	842.51	0.0436173	81.7757	13076	13076	MS2	5/60	SP_RL_Rat1_03222013.raw
		High	VATVSLPR		1	0	CID		46.23	0.003234	1	1	35	24				No Quan Values	Not Used							2	421.759	842.51	0.768061	88.9182	13610	13610	MS2	5/60	SP_RL_Rat1_03222013.raw
	Medium		VATVSLPR	SWISS-PROT:P00761	1	1	HCD		45.16	0.00399274	1	1	35	28		87386878		No Quan Values	Not Used							2	421.758	842.508	-1.47772	72.2747	12082	12082	MS2	6/60	SP_RL_Rat1_03222013.raw
		High	VATVSLPR		1	0	CID		44.27	0.00486531	1	1	35	33		58893982152		No Quan Values	Not Used							2	421.758	842.509	-0.39105	30.4869	3445	3445	MS2	6/60	SP_RL_Rat1_03222013.raw
	Medium		IITHPNFNGNTLDNDIMLIK	SWISS-PROT:P00761	1	1	HCD		43.37	0.033173	1	1	42	24		148654456		No Quan Values	Not Used							3	761.731	2283.18	-0.218385	73.7966	12312	12312	MS2	15/204	SP_RL_Rat1_03222013.raw
	Medium		IITHPNFNGnTLDNDIMLIK	SWISS-PROT:P00761	1	1	HCD	N10(Deamidated)	43.3	0.0342522		2	42	27		1963507392		No Quan Values	Not Used							3	762.059	2284.16	-0.702426	63.6898	10592	10592	MS2	7/204	SP_RL_Rat1_03222013.raw
	Medium		IITHPnFNGNTLDNDIMLIK	SWISS-PROT:P00761	1	1	HCD	N6(Deamidated)	43.3	0.0342522		3	42	27		1963507392		No Quan Values	Not Used							3	762.059	2284.16	-0.702426	63.6898	10592	10592	MS2	7/204	SP_RL_Rat1_03222013.raw
	Medium		LGEHNIDVLEGNEQFINAAK	SWISS-PROT:P00761	1	1	HCD		42.74	0.0344008		2	42	21		11135355632		No Quan Values	Not Used							3	737.705	2211.1	-1.06804	53.8814	8608	8608	MS2	11/202	SP_RL_Rat1_03222013.raw
	Medium		VATVSLPR	SWISS-PROT:P00761	1	1	HCD		40.37	0.011998	1	1	35	23				No Quan Values	Not Used							2	421.758	842.51	0.0436173	79.7474	12932	12932	MS2	4/60	SP_RL_Rat1_03222013.raw
	Medium		VATVSLPR	SWISS-PROT:P00761	1	1	HCD		39.57	0.0143585	1	1	35	22		58893982152		No Quan Values	Not Used							2	421.758	842.509	-0.39105	30.5193	3455	3455	MS2	4/60	SP_RL_Rat1_03222013.raw
	Medium		VATVSLPR	SWISS-PROT:P00761	1	1	HCD		39.19	0.0151895	1	1	34	23		58893982152		No Quan Values	Not Used							2	421.758	842.508	-1.7675	29.4683	3232	3232	MS2	7/60	SP_RL_Rat1_03222013.raw
		High	VATVSLPR		1	0	CID		37.83	0.0207751	1	1	34	24		58893982152		No Quan Values	Not Used							2	421.758	842.508	-1.7675	29.4368	3222	3222	MS2	5/60	SP_RL_Rat1_03222013.raw
	Medium		VATVSLPR	SWISS-PROT:P00761	1	1	HCD		35.93	0.0334276	1	1	35	22				No Quan Values	Not Used							2	421.759	842.51	0.333395	84.8631	13309	13309	MS2	4/60	SP_RL_Rat1_03222013.raw
		High	VATVSLPR		1	0	CID		35.65	0.0357218	1	1	35	25				No Quan Values	Not Used							2	421.759	842.51	0.623173	85.8711	13382	13382	MS2	7/60	SP_RL_Rat1_03222013.raw
	Medium		VATVSLPR	SWISS-PROT:P00761	1	1	HCD		35.45	0.0374054	1	1	35	22				No Quan Values	Not Used							2	421.759	842.51	0.623173	82.8018	13149	13149	MS2	4/60	SP_RL_Rat1_03222013.raw
	Medium		VATVSLPR	SWISS-PROT:P00761	1	1	HCD		35.32	0.038542	1	1	35	20				No Quan Values	Not Used							2	421.759	842.51	0.623173	85.8813	13383	13383	MS2	4/60	SP_RL_Rat1_03222013.raw
B5DEL8	106	12.6915	8.92432	NADH dehydrogenase (Ubiquinone) Fe-S protein 5 OS=Rattus norvegicus GN=LOC100361505 PE=4 SV=1 - [B5DEL8_RAT]	24.53	3	3	1.40452e+08		0			0			0		76.7829	24.53	3	3
	A3	A5	Sequence	Protein Accessions	# Proteins	# Protein Groups	Activation Type	Modifications	IonScore	Exp Value	Δ Score	Rank	Identity High	Homology Threshold	QuanResultID	Area	Quan Channel	Quan Info	Quan Usage	Heavy/Light	Heavy/Medium	Medium/Light	Light	Medium	Heavy	Charge	m/z [Da]	MH+ [Da]	ΔM [ppm]	RT [min]	First Scan	Last Scan	MS Order	Ions Matched	Spectrum File	Annotation
	High		LGISLDR	B5DEL8	1	1	HCD		53.9	0.000624921	0.537037	1	35			1.2349e+08		No Quan Values	Not Used							2	387.229	773.451	-0.677349	38.6719	5283	5283	MS2	6/52	SP_RL_Rat1_03222013.raw
	High		IEYEDFEEcFLR	B5DEL8	1	1	HCD	C9(Carbamidomethyl)	47.52	0.000939043	1	1	31			1.44177e+08		No Quan Values	Not Used							2	825.361	1649.71	-0.670645	70.4766	11792	11792	MS2	10/100	SP_RL_Rat1_03222013.raw
	Medium		PFLDVQK	B5DEL8	1	1	HCD		38.78	0.0221893	1	1	36	30		1.5369e+08		No Quan Values	Not Used							2	423.739	846.471	-0.707867	36.6615	4834	4834	MS2	6/50	SP_RL_Rat1_03222013.raw
P11915-2	143	15.2879	8.57275	Isoform SCP2 of Non-specific lipid-transfer protein OS=Rattus norvegicus GN=Scp2 - [NLTP_RAT]	24.48	8	5	2.70029e+08	1.00466	4	9.68364	3.87246	4	18.755	0.26581	4	14.3845	132.059	24.48	6	5	54.0042	11.19	2	2
	A3	A5	Sequence	Protein Accessions	# Proteins	# Protein Groups	Activation Type	Modifications	IonScore	Exp Value	Δ Score	Rank	Identity High	Homology Threshold	QuanResultID	Area	Quan Channel	Quan Info	Quan Usage	Heavy/Light	Heavy/Medium	Medium/Light	Light	Medium	Heavy	Charge	m/z [Da]	MH+ [Da]	ΔM [ppm]	RT [min]	First Scan	Last Scan	MS Order	Ions Matched	Spectrum File	Annotation
	High		LQSLQLQPDk	P11915-2	3	1	HCD	K10(Label:13C(6)15N(2))	60.37	0.00026526	1	1	38			348764296		No Quan Values	Not Used							2	589.336	1177.66	-1.586	34.8622	4429	4429	MS2	9/100	SP_RL_Rat1_03222013.raw
	High		IAGNMGLAMK	P11915-2	3	1	HCD		54.6	0.00059188	1	1	36	28	592	130347054	Light	Unique	Used	0.945637	4.17861	0.226305	125578164	28418906	118751414	2	503.264	1005.52	-1.25482	34.1942	4278	4278	MS2	8/86	SP_RL_Rat1_03222013.raw
	High		kIGGIFAFk	P11915-2	4	1	HCD	K1(Label:13C(6)15N(2)), K9(Label:13C(6)15N(2))	46.9	0.00294419	1	1	35	26	1020	1.28218e+08	Heavy	Unique	Used	1.65629	6.7547	0.245206	73775164	1.80901e+07	122193312	2	498.814	996.62	-1.05809	43.5879	6387	6387	MS2	5/82	SP_RL_Rat1_03222013.raw
		High	LQSLQLQPDk		3	0	CID	K10(Label:13C(6)15N(2))	46.87	0.00593844	1	1	38	32		348764296		No Quan Values	Not Used							2	589.336	1177.66	-1.586	34.8278	4419	4419	MS2	6/100	SP_RL_Rat1_03222013.raw
	Medium		IGGIFAFK	P11915-2	4	1	HCD		43.63	0.00834942	1	1	36	31	1486	168102715	Light	Unique	Used	0.936947	3.25164	0.288146	159066808	45834460	149037184	2	426.752	852.497	-1.50465	54.3953	8717	8717	MS2	5/58	SP_RL_Rat1_03222013.raw
	Medium		LQSLQLQPDK	P11915-2	3	1	HCD		38.9	0.0378874	1	1	38	24		373307768		No Quan Values	Not Used							2	585.329	1169.65	-1.25057	34.9323	4445	4445	MS2	8/100	SP_RL_Rat1_03222013.raw
	Medium		ANLIFk	P11915-2	3	1	HCD	K6(Label:13C(6)15N(2))	38.73	0.0196263	1	1	35		646	268677455	Heavy	Redundant	Not Used	1.06737	3.58875	0.297421	242974232	72265726	259343332	2	357.225	713.443	-1.06896	35.622	4601	4601	MS2	5/50	SP_RL_Rat1_03222013.raw
		High	ANLIFk		3	0	CID	K6(Label:13C(6)15N(2))	35.28	0.0434348	1	1	35		646	268677455	Heavy	Unique	Used	1.06737	3.58875	0.297421	242974232	72265726	259343332	2	357.225	713.443	-1.06896	35.5821	4591	4591	MS2	4/50	SP_RL_Rat1_03222013.raw
D3ZD09	86	10.0649	8.71924	Cytochrome c oxidase subunit 6B1 OS=Rattus norvegicus GN=Cox6b1 PE=4 SV=1 - [D3ZD09_RAT]	24.42	3	2	4.53541e+08	0.265286	2	12.1766	3.0701	2	28.4762	0.0864095	2	41.7164	76.4441	24.42	2	2	43.8637	0	1	1
	A3	A5	Sequence	Protein Accessions	# Proteins	# Protein Groups	Activation Type	Modifications	IonScore	Exp Value	Δ Score	Rank	Identity High	Homology Threshold	QuanResultID	Area	Quan Channel	Quan Info	Quan Usage	Heavy/Light	Heavy/Medium	Medium/Light	Light	Medium	Heavy	Charge	m/z [Da]	MH+ [Da]	ΔM [ppm]	RT [min]	First Scan	Last Scan	MS Order	Ions Matched	Spectrum File	Annotation
	High		NcWQNYLDFHR	D3ZD09	1	1	HCD	C2(Carbamidomethyl)	61.06	4.13259e-05	1	1	31		1441	204455725	Light	Unique	Used	0.287907	2.54308	0.113212	195973944	2.21866e+07	56422260	2	776.841	1552.67	-0.831885	53.3547	8497	8497	MS2	8/100	SP_RL_Rat1_03222013.raw
	High		IAEGTFPGKI	D3ZD09	1	1	HCD		49.09	0.00322025	1	1	38		866	7.02625e+08	Light	Unique	Used	0.244443	3.70636	0.0659523	657185264	43342871	160644128	2	516.789	1032.57	-1.22675	40.1239	5614	5614	MS2	8/76	SP_RL_Rat1_03222013.raw
		High	NcWQNYLDFHR		0	0	CID	C2(Carbamidomethyl)	42.65	0.00286565	1	1	31		1441	204455725	Light	No Proteins	Not Used	0.287907	2.54308	0.113212	195973944	2.21866e+07	56422260	2	776.841	1552.67	-0.831885	53.3165	8487	8487	MS2	7/100	SP_RL_Rat1_03222013.raw
IPI:CON_CASA1	199	22.9605	4.94482	SWISS-PROT:P02662 Alpha-S1-casein - Bos taurus (Bovine).	24.12	12	4	2.95116e+09		0			0			0		191.947	24.12	6	4	177.797	18.09	6	3
	A3	A5	Sequence	Protein Accessions	# Proteins	# Protein Groups	Activation Type	Modifications	IonScore	Exp Value	Δ Score	Rank	Identity High	Homology Threshold	QuanResultID	Area	Quan Channel	Quan Info	Quan Usage	Heavy/Light	Heavy/Medium	Medium/Light	Light	Medium	Heavy	Charge	m/z [Da]	MH+ [Da]	ΔM [ppm]	RT [min]	First Scan	Last Scan	MS Order	Ions Matched	Spectrum File	Annotation
		High	HQGLPQEVLNENLLR		1	0	CID		73.04	2.66447e-05	1	1	41	30		5703557389		No Quan Values	Not Used							2	880.475	1759.94	-1.47783	49.9863	7787	7787	MS2	10/146	SP_RL_Rat1_03222013.raw
	High		HQGLPQEVLNENLLR	IPI:CON_CASA1	1	1	HCD		60.34	0.000496147	1	1	41	32		5703557389		No Quan Values	Not Used							2	880.475	1759.94	-1.47783	50.0236	7797	7797	MS2	13/146	SP_RL_Rat1_03222013.raw
	High		HIQKEDVPSER	IPI:CON_CASA1	1	1	HCD		59.75	0.000290659	1	1	38	25		251384269		No Quan Values	Not Used							2	669.343	1337.68	-1.75446	19.459	1005	1005	MS2	8/106	SP_RL_Rat1_03222013.raw
		High	HQGLPQEVLNENLLR		1	0	CID		56.3	0.00124783	0.517857	1	41			6763874748		No Quan Values	Not Used							3	587.319	1759.94	-1.20802	49.9805	7785	7785	MS2	9/146	SP_RL_Rat1_03222013.raw
	High		YLGYLEQLLR	IPI:CON_CASA1	1	1	HCD		53.92	0.00130229	1	1	39			2.23438e+07		No Quan Values	Not Used							2	634.356	1267.7	-0.590319	74.9446	12498	12498	MS2	9/78	SP_RL_Rat1_03222013.raw
	High		FFVAPFPEVFGK	IPI:CON_CASA1	1	1	HCD		50.4	0.00327594	1	1	39	24		2.92682e+07		No Quan Values	Not Used							2	692.868	1384.73	-0.729237	77.2623	12758	12758	MS2	10/88	SP_RL_Rat1_03222013.raw
		High	HIQKEDVPSER		1	0	CID		48.99	0.00346245	1	1	38	24		251384269		No Quan Values	Not Used							2	669.343	1337.68	-1.75446	19.4293	998	998	MS2	6/106	SP_RL_Rat1_03222013.raw
		High	HIQKEDVPSER		1	0	CID		48.1	0.00418103	1	1	38	33		2001943454		No Quan Values	Not Used							3	446.564	1337.68	-2.15235	19.4872	1009	1009	MS2	15/106	SP_RL_Rat1_03222013.raw
		High	YLGYLEQLLR		1	0	CID		47.96	0.00513698	1	1	39	35		2.23438e+07		No Quan Values	Not Used							2	634.356	1267.7	-0.590319	74.9141	12490	12490	MS2	15/78	SP_RL_Rat1_03222013.raw
		High	YLGYLEQLLR		1	0	CID		45.79	0.00847317	1	1	39	36		3.95521e+07		No Quan Values	Not Used							2	634.356	1267.7	-0.494027	75.9359	12626	12626	MS2	6/78	SP_RL_Rat1_03222013.raw
	Medium		HIQKEDVPSER	IPI:CON_CASA1	1	1	HCD		43.75	0.0113837	1	1	38	30		2001943454		No Quan Values	Not Used							3	446.564	1337.68	-2.15235	19.5091	1015	1015	MS2	7/106	SP_RL_Rat1_03222013.raw
	Medium		FFVAPFPEVFGK	IPI:CON_CASA1	1	1	HCD		42.49	0.0202881	1	1	39	20		8.76629e+07		No Quan Values	Not Used							2	692.868	1384.73	-0.905546	75.0398	12514	12514	MS2	11/88	SP_RL_Rat1_03222013.raw
D3ZX18	185	20.5753	5.021	Myozenin 2 (Predicted), isoform CRA_b OS=Rattus norvegicus GN=Myoz2 PE=4 SV=1 - [D3ZX18_RAT]	23.78	7	4	3.2015e+08	0.864911	3	3.67026	2.90327	3	12.8308	0.290628	3	9.1284	176.845	23.78	5	4	79.522	0	2	1
	A3	A5	Sequence	Protein Accessions	# Proteins	# Protein Groups	Activation Type	Modifications	IonScore	Exp Value	Δ Score	Rank	Identity High	Homology Threshold	QuanResultID	Area	Quan Channel	Quan Info	Quan Usage	Heavy/Light	Heavy/Medium	Medium/Light	Light	Medium	Heavy	Charge	m/z [Da]	MH+ [Da]	ΔM [ppm]	RT [min]	First Scan	Last Scan	MS Order	Ions Matched	Spectrum File	Annotation
	High		SPPNPENIAPGYSGPLK	D3ZX18	2	1	HCD		64.97	0.000154274	1	1	40	23	991	298362006	Light	Unique	Used	0.864911	3.1646	0.273308	275071472	75179321	237912392	2	869.443	1737.88	-1.00551	42.9748	6251	6251	MS2	13/178	SP_RL_Rat1_03222013.raw
		High	SPPNPENIAPGYSGPLk		0	0	CID	K17(Label:13C(6)15N(2))	58.15	0.000769525	0.482759	1	40		991	2.60095e+08	Heavy	No Proteins	Not Used	0.864911	3.1646	0.273308	275071472	75179321	237912392	2	873.45	1745.89	-1.51257	43.011	6259	6259	MS2	10/178	SP_RL_Rat1_03222013.raw
	High		FLAFANPLSGR	D3ZX18	2	1	HCD		57.27	0.00057778	1	1	38	28	1776	335724314	Light	Unique	Used	1.4902	2.28408	0.652429	329584040	215030124	491145200	2	596.827	1192.65	-0.712136	62.0147	10273	10273	MS2	6/90	SP_RL_Rat1_03222013.raw
	High		FLAFANPLSGr	D3ZX18	2	1	HCD	R11(Label:13C(6)15N(4))	53.59	0.001292	1	1	38	22	1776	515080942	Heavy	Redundant	Not Used	1.4902	2.28408	0.652429	329584040	215030124	491145200	2	601.831	1202.66	-0.375281	61.9537	10262	10262	MS2	9/90	SP_RL_Rat1_03222013.raw
	High		FNTTAVPk	D3ZX18	2	1	HCD	K8(Label:13C(6)15N(2))	49.78	0.00158899	1	1	35	31	154	93848366	Heavy	Unique	Used	0.84377	2.90327	0.290628	111225100	32325095	93848366	2	443.25	885.492	-0.320141	24.2424	2049	2049	MS2	7/70	SP_RL_Rat1_03222013.raw
	High		FKVPDFEr	D3ZX18	2	1	HCD	R8(Label:13C(6)15N(4))	48.79	0.00260692	1	1	36	33		147006363		Inconsistently Labeled	Not Used							3	349.854	1047.55	-1.60466	42.0025	6034	6034	MS2	5/72	SP_RL_Rat1_03222013.raw
		High	SPPNPENIAPGYSGPLK		0	0	CID		42.53	0.0270579	1	1	40	24	991	298362006	Light	No Proteins	Not Used	0.864911	3.1646	0.273308	275071472	75179321	237912392	2	869.443	1737.88	-1.00551	42.9383	6243	6243	MS2	8/178	SP_RL_Rat1_03222013.raw
O88989	334	36.46	6.58057	Malate dehydrogenase, cytoplasmic OS=Rattus norvegicus GN=Mdh1 PE=1 SV=3 - [MDHC_RAT]	23.05	13	6	1032000672	1.18598	5	46.0297	2.87005	5	19.3567	0.307452	5	10.1023	365.28	20.66	6	5	254.31	23.05	7	6
	A3	A5	Sequence	Protein Accessions	# Proteins	# Protein Groups	Activation Type	Modifications	IonScore	Exp Value	Δ Score	Rank	Identity High	Homology Threshold	QuanResultID	Area	Quan Channel	Quan Info	Quan Usage	Heavy/Light	Heavy/Medium	Medium/Light	Light	Medium	Heavy	Charge	m/z [Da]	MH+ [Da]	ΔM [ppm]	RT [min]	First Scan	Last Scan	MS Order	Ions Matched	Spectrum File	Annotation
	High		VIVVGNPANTNcLTASK		1	0	HCD	C12(Carbamidomethyl)	103.75	2.25017e-08	1	1	41	20	814	1132110692	Light	Unique	Used	0.957069	3.24566	0.294877	1132110692	333833080	1083508116	2	879.464	1757.92	-0.954478	39.2131	5406	5406	MS2	15/162	SP_RL_Rat1_03222013.raw
		High	VIVVGNPANTNcLTASk	O88989	1	1	CID	C12(Carbamidomethyl), K17(Label:13C(6)15N(2))	98.57	7.44459e-08	1	1	41	36	814	1100499790	Heavy	Redundant	Not Used	0.957069	3.24566	0.294877	1132110692	333833080	1083508116	2	883.471	1765.93	-0.557392	39.1758	5395	5395	MS2	13/162	SP_RL_Rat1_03222013.raw
	High		VIVVGNPANTNcLTASk		1	0	HCD	C12(Carbamidomethyl), K17(Label:13C(6)15N(2))	95.75	1.42508e-07	1	1	41	22	814	1100499790	Heavy	Redundant	Not Used	0.957069	3.24566	0.294877	1132110692	333833080	1083508116	2	883.471	1765.93	-0.557392	39.2079	5405	5405	MS2	13/162	SP_RL_Rat1_03222013.raw
	High		EVGVYEALkDDSWLk		1	0	HCD	K9(Label:13C(6)15N(2)), K15(Label:13C(6)15N(2))	79.98	5.49123e-06	1	1	41	40		1.9384e+08		No Quan Values	Not Used							2	884.46	1767.91	0.0579878	63.3368	10520	10520	MS2	12/146	SP_RL_Rat1_03222013.raw
		High	VIVVGNPANTNcLTASK	O88989	1	1	CID	C12(Carbamidomethyl)	71.39	3.8745e-05	1	1	41	27	814	1132110692	Light	Redundant	Not Used	0.957069	3.24566	0.294877	1132110692	333833080	1083508116	2	879.464	1757.92	-0.954478	39.1786	5396	5396	MS2	22/162	SP_RL_Rat1_03222013.raw
	High		FVEGLPINDFSr		1	0	HCD	R12(Label:13C(6)15N(4))	65.18	9.892e-05	1	1	39	27	1655	1612609392	Heavy	Unique	Used	1.63522	2.52179	0.648437	955152816	619356472	1561889264	2	702.362	1403.72	-1.89347	58.8453	9646	9646	MS2	9/112	SP_RL_Rat1_03222013.raw
	Medium		ELTEEkETAFEFLSSA		1	0	HCD	K6(Label:13C(6)15N(2))	48.3	0.00488993	1	1	39	26	2015	3.16892e+08	Heavy	Redundant	Not Used	0.882402	2.87005	0.307452	351281932	108002192	309972026	2	919.943	1838.88	-0.365992	71.2309	11905	11905	MS2	11/148	SP_RL_Rat1_03222013.raw
		High	LGVTADDVK	O88989	1	1	CID		44.85	0.00539294	1	1	36	20	291	164254188	Light	Unique	Used	1.18598	4.12874	0.28725	164254188	47181943	194802064	2	459.25	917.492	-1.87166	27.5635	2796	2796	MS2	6/70	SP_RL_Rat1_03222013.raw
	Medium		LGVTADDVK		1	0	HCD		44.61	0.00569935	1	1	36	22	291	164254188	Light	Redundant	Not Used	1.18598	4.12874	0.28725	164254188	47181943	194802064	2	459.25	917.492	-1.87166	27.6004	2806	2806	MS2	7/70	SP_RL_Rat1_03222013.raw
		High	FVEGLPINDFSR	O88989	1	1	CID		44.11	0.0128536	1	1	39	26	1655	1004371040	Light	Redundant	Not Used	1.63522	2.52179	0.648437	955152816	619356472	1561889264	2	697.358	1393.71	-1.22918	58.8295	9642	9642	MS2	10/112	SP_RL_Rat1_03222013.raw
		High	EVGVYEALkDDSWLk	O88989	1	1	CID	K9(Label:13C(6)15N(2)), K15(Label:13C(6)15N(2))	43.13	0.026587	1	1	41	33		1.9384e+08		No Quan Values	Not Used							2	884.46	1767.91	0.0579878	63.3197	10516	10516	MS2	12/146	SP_RL_Rat1_03222013.raw
		High	ELTEEKETAFEFLSSA	O88989	1	1	CID		38.88	0.0362569	1	1	38	23	2015	351281932	Light	Unique	Used	0.882402	2.87005	0.307452	351281932	108002192	309972026	2	915.935	1830.86	-0.679746	71.217	11902	11902	MS2	9/148	SP_RL_Rat1_03222013.raw
		High	ENFScLTR	O88989	1	1	CID	C5(Carbamidomethyl)	32.55	0.0276006	1	1	30	23	501	1.23941e+08	Light	Unique	Used	1.73161	2.23646	0.774263	1.23941e+08	95962877	214616890	2	513.737	1026.47	-0.725759	32.3606	3865	3865	MS2	5/80	SP_RL_Rat1_03222013.raw
IPI:CON_00698900.1	375	41.7097	5.47803	SWISS-PROT:P60712 (Bos taurus) Actin, cytoplasmic 1	22.93	21	8	3.98887e+09	0.629012	12	31.5235	2.15061	12	21.2006	0.280916	12	43.6333	355.259	22.93	12	8	313.81	12	9	3
	A3	A5	Sequence	Protein Accessions	# Proteins	# Protein Groups	Activation Type	Modifications	IonScore	Exp Value	Δ Score	Rank	Identity High	Homology Threshold	QuanResultID	Area	Quan Channel	Quan Info	Quan Usage	Heavy/Light	Heavy/Medium	Medium/Light	Light	Medium	Heavy	Charge	m/z [Da]	MH+ [Da]	ΔM [ppm]	RT [min]	First Scan	Last Scan	MS Order	Ions Matched	Spectrum File	Annotation
	High		SYELPDGQVITIGNEr	IPI:CON_00698900.1;P68035	10	2	HCD	R16(Label:13C(6)15N(4))	82.68	2.47285e-06	1	1	40	27	1688	4171161784	Heavy	Not Unique	Used	0.806931	2.21923	0.363609	5133724752	1.86667e+09	4142563692	2	900.953	1800.9	-1.18908	59.7366	9828	9828	MS2	13/164	SP_RL_Rat1_03222013.raw
		High	VAPEEHPVLLTEAPLNPk		2	0	CID	K18(Label:2H(4))	73.57	1.77091e-05	0.608108	1	40		1049	778015480	Medium	Unique	Used	1.4392	0.914028	1.57457	494113536	778015480	711127832	2	979.547	1958.09	-1.53867	44.2605	6534	6534	MS2	14/156	SP_RL_Rat1_03222013.raw
	High		SYELPDGQVITIGNER	IPI:CON_00698900.1;P68035	10	2	HCD		72.62	2.49713e-05	1	1	40	27	1688	5188035224	Light	Redundant	Not Used	0.806931	2.21923	0.363609	5133724752	1.86667e+09	4142563692	2	895.949	1790.89	-1.21347	59.9316	9868	9868	MS2	12/164	SP_RL_Rat1_03222013.raw
		High	HQGVMVGMGQk	P68035	9	1	CID	K11(Label:13C(6)15N(2))	64.84	5.84338e-05	1	1	36	32	93	801795388	Heavy	Not Unique	Used	0.527975	2.64437	0.19966	1518622768	303208490	801795388	2	590.295	1179.58	-1.92855	22.586	1676	1676	MS2	13/100	SP_RL_Rat1_03222013.raw
	High		VAPEEHPVLLTEAPLNPk	IPI:CON_00698900.1	2	1	HCD	K18(Label:13C(6)15N(2))	63.06	0.000230102	0.587302	1	40		1049	7.32288e+08	Heavy	Redundant	Not Used	1.4392	0.914028	1.57457	494113536	778015480	711127832	2	981.541	1962.07	-1.88654	44.4331	6574	6574	MS2	15/156	SP_RL_Rat1_03222013.raw
	High		HQGVMVGMGQK	IPI:CON_00698900.1;P68035	9	2	HCD		58.35	0.000203754	1	1	35	26	93	1547597954	Light	Redundant	Not Used	0.527975	2.64437	0.19966	1518622768	303208490	801795388	2	586.288	1171.57	-1.28343	22.6761	1696	1696	MS2	12/100	SP_RL_Rat1_03222013.raw
		High	VAPEEHPVLLTEAPLNPk		2	0	CID	K18(Label:13C(6)15N(2))	57	0.000928795	0.473684	1	40		1049	7.32288e+08	Heavy	Redundant	Not Used	1.4392	0.914028	1.57457	494113536	778015480	711127832	2	981.541	1962.07	-1.88654	44.3977	6564	6564	MS2	13/156	SP_RL_Rat1_03222013.raw
		High	HQGVmVGMGQK	P68035	9	1	CID	M5(Oxidation)	56.87	0.000232213	0.473684	1	34	24	24	240028838	Light	Not Unique	Used	0.459578	2.19523	0.209353	240028838	5.02508e+07	110311908	2	594.286	1187.56	-1.71263	20.6136	1237	1237	MS2	18/100	SP_RL_Rat1_03222013.raw
		High	HQGVmVGMGQk	P68035	9	1	CID	M5(Oxidation), K11(Label:13C(6)15N(2))	52.83	0.000755732	1	1	35	20	24	110311908	Heavy	Redundant	Not Used	0.459578	2.19523	0.209353	240028838	5.02508e+07	110311908	2	598.293	1195.58	-2.03994	20.6215	1240	1240	MS2	9/100	SP_RL_Rat1_03222013.raw
		High	HQGVMVGMGQK	P68035	9	1	CID		52.16	0.000847436	1	1	35	30	93	1547597954	Light	Redundant	Not Used	0.527975	2.64437	0.19966	1518622768	303208490	801795388	2	586.288	1171.57	-1.28343	22.641	1686	1686	MS2	7/100	SP_RL_Rat1_03222013.raw
		High	SYELPDGQVITIGNER	P68035	9	1	CID		49.91	0.00466059	1	1	40	27	1688	5188035224	Light	Redundant	Not Used	0.806931	2.21923	0.363609	5133724752	1.86667e+09	4142563692	2	895.949	1790.89	-1.21347	59.9034	9860	9860	MS2	10/164	SP_RL_Rat1_03222013.raw
		High	SYELPDGQVITIGNEr	P68035	9	1	CID	R16(Label:13C(6)15N(4))	44.98	0.0145612	1	1	40	25	1688	4171161784	Heavy	Redundant	Not Used	0.806931	2.21923	0.363609	5133724752	1.86667e+09	4142563692	2	900.953	1800.9	-1.18908	59.7032	9820	9820	MS2	7/164	SP_RL_Rat1_03222013.raw
	Medium		AVFPSIVGRPR	IPI:CON_00698900.1;P68035	8	2	HCD		43.98	0.00947269	1	1	37	31	701	3765677777	Light	Not Unique	Used	0.774393	1.98084	0.390942	3754079672	1467627452	2907134816	2	599.856	1198.7	-0.779056	36.7968	4865	4865	MS2	5/84	SP_RL_Rat1_03222013.raw
	Medium		EITALAPSTmK	IPI:CON_00698900.1;P68035	8	2	HCD	M10(Oxidation)	42.17	0.0147012	1	1	37	22	419	622950154	Light	Not Unique	Used	0.511253	2.58259	0.197961	610341384	120823899	312039138	2	589.309	1177.61	-1.58669	30.5946	3472	3472	MS2	9/96	SP_RL_Rat1_03222013.raw
		High	HQGVmVGMGQK	P68035	9	1	CID	M5(Oxidation)	41.96	0.00717987	1	1	34	23	23	429464157	Light	Not Unique	Used	0.495203	2.1069	0.235038	415361600	97625939	205688431	3	396.526	1187.56	-1.64686	20.6052	1234	1234	MS2	13/100	SP_RL_Rat1_03222013.raw
	Medium		IIAPPEr	IPI:CON_00698900.1;P68035	8	2	HCD	R7(Label:13C(6)15N(4))	40.55	0.012458	1	1	35	28	157	563482940	Heavy	Not Unique	Used	0.69437	2.09132	0.332025	797751144	264872969	553934148	2	403.243	805.48	-1.35387	24.2913	2061	2061	MS2	5/48	SP_RL_Rat1_03222013.raw
	Medium		HQGVmVGMGQK	IPI:CON_00698900.1;P68035	9	2	HCD	M5(Oxidation)	39.99	0.011321	1	1	34	19	24	240028838	Light	Redundant	Not Used	0.459578	2.19523	0.209353	240028838	5.02508e+07	110311908	2	594.286	1187.56	-1.71263	20.6557	1247	1247	MS2	9/100	SP_RL_Rat1_03222013.raw
	Medium		HQGVMVGMGQk	IPI:CON_00698900.1;P68035	9	2	HCD	K11(Label:13C(6)15N(2))	39.31	0.020783	1	1	36	18	96	918030489	Heavy	Not Unique	Used	0.541268	2.52182	0.214634	1696072502	3.64035e+08	918030489	3	393.866	1179.58	-1.68124	22.6812	1697	1697	MS2	13/100	SP_RL_Rat1_03222013.raw
	Medium		EITALAPSTMk	IPI:CON_00698900.1;P68035	8	2	HCD	K11(Label:13C(6)15N(2))	39.02	0.0358148	1	1	38	25	732	3012896323	Heavy	Not Unique	Used	0.588948	1.89541	0.310724	5105761940	1586481928	3007027292	2	585.319	1169.63	-1.07303	37.4169	5005	5005	MS2	9/96	SP_RL_Rat1_03222013.raw
	Medium		LDLAGr	IPI:CON_00698900.1;P68035	9	2	HCD	R6(Label:13C(6)15N(4))	37.92	0.0188153	1	3	34		247	471293608	Heavy	Not Unique	Used	0.787294	1.83899	0.428112	598624624	256278444	471293608	2	327.694	654.38	-0.9378	26.5654	2572	2572	MS2	5/40	SP_RL_Rat1_03222013.raw
	Medium		GILTLK	IPI:CON_00698900.1;P68035	9	2	HCD		34.02	0.0149001	1	1	29		649	2797208840	Light	Not Unique	Used	0.671802	2.64522	0.253968	2797208840	710401426	1879170392	2	322.72	644.433	-1.29591	35.6767	4614	4614	MS2	5/40	SP_RL_Rat1_03222013.raw
IPI:CON_CASA2	207	24.3334	8.26514	SWISS-PROT:P02663 Alpha-S2-casein [Contains: Casocidin-1 - Bos taurus (Bovine).	21.74	7	5	1682118357		0			0			0		89.2035	21.74	5	5	77.13	11.11	2	2
	A3	A5	Sequence	Protein Accessions	# Proteins	# Protein Groups	Activation Type	Modifications	IonScore	Exp Value	Δ Score	Rank	Identity High	Homology Threshold	QuanResultID	Area	Quan Channel	Quan Info	Quan Usage	Heavy/Light	Heavy/Medium	Medium/Light	Light	Medium	Heavy	Charge	m/z [Da]	MH+ [Da]	ΔM [ppm]	RT [min]	First Scan	Last Scan	MS Order	Ions Matched	Spectrum File	Annotation
		High	ALNEINQFYQK		1	0	CID		50.47	0.0026869	1	1	38	25		1561858304		No Quan Values	Not Used							2	684.35	1367.69	-1.3016	44.3294	6549	6549	MS2	8/96	SP_RL_Rat1_03222013.raw
	Medium		AMKPWIQPK	IPI:CON_CASA2	1	1	HCD		45.91	0.00676126	1	1	38	33		734830374		No Quan Values	Not Used							2	549.809	1098.61	-1.95331	28.0714	2913	2913	MS2	8/78	SP_RL_Rat1_03222013.raw
	Medium		ALNEINQFYQK	IPI:CON_CASA2	1	1	HCD		45.75	0.00796621	1	1	38	32		1561858304		No Quan Values	Not Used							2	684.35	1367.69	-1.3016	44.3559	6557	6557	MS2	9/96	SP_RL_Rat1_03222013.raw
	Medium		RNAVPITPTLNR	IPI:CON_CASA2	1	1	HCD		44.8	0.00934121	1	1	38	30		417564291		No Quan Values	Not Used							2	676.393	1351.78	-1.68331	28.6473	3043	3043	MS2	8/114	SP_RL_Rat1_03222013.raw
	Medium		LNFLK	IPI:CON_CASA2	1	1	HCD		43.03	0.00497488	1	2	33			812610534		No Quan Values	Not Used							2	317.699	634.392	-1.12419	35.682	4615	4615	MS2	4/40	SP_RL_Rat1_03222013.raw
		High	RNAVPITPTLNR		1	0	CID		41.28	0.0210089	1	1	38	20		417564291		No Quan Values	Not Used							2	676.393	1351.78	-1.68331	28.6076	3033	3033	MS2	10/114	SP_RL_Rat1_03222013.raw
	Medium		FALPQYLK	IPI:CON_CASA2	1	1	HCD		40.92	0.0189409	1	1	37	36		2671886233		No Quan Values	Not Used							2	490.284	979.56	-1.45098	52.0626	8229	8229	MS2	7/64	SP_RL_Rat1_03222013.raw
P06761	654	72.3024	5.16064	78 kDa glucose-regulated protein OS=Rattus norvegicus GN=Hspa5 PE=1 SV=1 - [GRP78_RAT]	21.71	24	12	1.04344e+09	1.34995	10	7.59836	1.6407	10	12.6728	0.831704	10	17.5058	526.179	15.6	11	9	427.588	17.89	13	10
	A3	A5	Sequence	Protein Accessions	# Proteins	# Protein Groups	Activation Type	Modifications	IonScore	Exp Value	Δ Score	Rank	Identity High	Homology Threshold	QuanResultID	Area	Quan Channel	Quan Info	Quan Usage	Heavy/Light	Heavy/Medium	Medium/Light	Light	Medium	Heavy	Charge	m/z [Da]	MH+ [Da]	ΔM [ppm]	RT [min]	First Scan	Last Scan	MS Order	Ions Matched	Spectrum File	Annotation
	High		NQLTSNPENTVFDAk	P06761	1	1	HCD	K15(Label:13C(6)15N(2))	96.37	7.57997e-08	0.395833	1	39		918	332324368	Heavy	Unique	Used	1.3391	1.55539	0.86094	248170031	213659581	332324368	2	843.414	1685.82	-1.11653	41.2313	5862	5862	MS2	10/158	SP_RL_Rat1_03222013.raw
		High	IINEPTAAAIAYGLDkr	P06761	1	1	CID	K16(Label:13C(6)15N(2)), R17(Label:13C(6)15N(4))	92.46	2.37149e-07	1	1	40	33	1307	175681352	Heavy	Unique	Used	4.57795	1.7435	2.62573	31820240	83551276	145671448	2	917.512	1834.02	-1.54878	50.0619	7805	7805	MS2	12/178	SP_RL_Rat1_03222013.raw
	High		IINEPTAAAIAYGLDkr	P06761	1	1	HCD	K16(Label:13C(6)15N(2)), R17(Label:13C(6)15N(4))	87.7	7.09611e-07	1	1	40	27	1307	175681352	Heavy	Redundant	Not Used	4.57795	1.7435	2.62573	31820240	83551276	145671448	2	917.512	1834.02	-1.54878	50.1068	7815	7815	MS2	12/178	SP_RL_Rat1_03222013.raw
		High	kTkPYIQVDIGGGQTk	P06761	1	1	CID	K1(Label:13C(6)15N(2)), K3(Label:13C(6)15N(2)), K16(Label:13C(6)15N(2))	87.67	5.58748e-07	1	1	39	28		46411133		No Quan Values	Not Used							2	879.002	1757	-2.57044	28.0603	2911	2911	MS2	12/176	SP_RL_Rat1_03222013.raw
	High		IINEPTAAAIAYGLDK	P06761;P55063;D4A4S3	6	3	HCD		84.32	1.85154e-06	1	1	40	28	1536	1833880632	Light	Not Unique	Used	1.30931	2.54768	0.513922	1833880632	942470708	2401115776	2	830.45	1659.89	-1.45879	55.7686	9008	9008	MS2	11/168	SP_RL_Rat1_03222013.raw
	High		SQIFSTASDNQPTVTIK	P06761	1	1	HCD		81.6	3.7006e-06	1	1	41	30	1025	210502792	Light	Unique	Used	1.34762	1.47053	0.916423	210502792	192909677	283678589	2	918.97	1836.93	-0.911735	43.8117	6437	6437	MS2	15/186	SP_RL_Rat1_03222013.raw
	High		TFAPEEISAMVLTK	P06761	1	1	HCD		80.6	3.55135e-06	1	1	40	27	1947	677803656	Light	Unique	Used	1.34012	1.66794	0.80346	677803656	544588054	908340736	2	768.902	1536.8	-1.26579	66.8309	11195	11195	MS2	12/128	SP_RL_Rat1_03222013.raw
		High	IINEPTAAAIAYGLDK	P63018;P06761;P55063	6	3	CID		72.95	2.53825e-05	1	1	40	27	1536	1833880632	Light	Redundant	Not Used	1.30931	2.54768	0.513922	1833880632	942470708	2401115776	2	830.45	1659.89	-1.45879	55.7387	8999	8999	MS2	10/168	SP_RL_Rat1_03222013.raw
		High	NQLTSNPENTVFDAk	P06761	1	1	CID	K15(Label:13C(6)15N(2))	69.65	3.56178e-05	0.442857	1	39		918	332324368	Heavy	Redundant	Not Used	1.3391	1.55539	0.86094	248170031	213659581	332324368	2	843.414	1685.82	-1.11653	41.1941	5852	5852	MS2	11/158	SP_RL_Rat1_03222013.raw
	High		NELESYAYSLk	P06761	1	1	HCD	K11(Label:13C(6)15N(2))	68.38	3.07702e-05	1	1	37	25	1272	312636712	Heavy	Unique	Used	1.45042	2.0007	0.724954	215549288	156263320	312636712	2	662.828	1324.65	-1.42134	48.9966	7578	7578	MS2	9/114	SP_RL_Rat1_03222013.raw
	High		ITPSYVAFTPEGEr	P06761	1	1	HCD	R14(Label:13C(6)15N(4))	63.83	0.000141836	1	1	39	23	1187	618642523	Heavy	Unique	Used	2.27505	1.36379	1.66819	267083841	445546405	607630286	2	788.897	1576.79	-0.648995	47.3768	7227	7227	MS2	8/126	SP_RL_Rat1_03222013.raw
		High	TWNDPSVQQDIK	P06761	1	1	CID		62.07	0.00013032	1	1	37	28	714	254297552	Light	Unique	Used	1.35229	1.73796	0.778088	254297552	197865928	343882960	2	715.848	1430.69	-1.53837	37.0313	4916	4916	MS2	9/124	SP_RL_Rat1_03222013.raw
		High	SQIFSTASDNQPTVTIK	P06761	1	1	CID		52.3	0.00314972	1	1	41	22	1025	210502792	Light	Redundant	Not Used	1.34762	1.47053	0.916423	210502792	192909677	283678589	2	918.97	1836.93	-0.911735	43.7744	6427	6427	MS2	17/186	SP_RL_Rat1_03222013.raw
	Medium		ITPSYVAFTPEGER	P06761	1	1	HCD		49.95	0.00335895	1	1	39	22	1187	267083841	Light	Redundant	Not Used	2.27505	1.36379	1.66819	267083841	445546405	607630286	2	783.893	1566.78	-1.1409	47.3103	7212	7212	MS2	7/126	SP_RL_Rat1_03222013.raw
		High	ITPSYVAFTPEGEr	P06761	1	1	CID	R14(Label:13C(6)15N(4))	49.25	0.00407181	1	1	39	22	1187	618642523	Heavy	Redundant	Not Used	2.27505	1.36379	1.66819	267083841	445546405	607630286	2	788.897	1576.79	-0.648995	47.3418	7217	7217	MS2	11/126	SP_RL_Rat1_03222013.raw
	Medium		TFAPEEISAMVLTK	P06761	1	1	HCD		48.25	0.00626623	1	1	40	20	1947	677803656	Light	Redundant	Not Used	1.34012	1.66794	0.80346	677803656	544588054	908340736	2	768.902	1536.8	-0.23318	67.8818	11383	11383	MS2	11/128	SP_RL_Rat1_03222013.raw
		High	kKELEEIVQPIISk	P06761	1	1	CID	K1(Label:13C(6)15N(2)), K14(Label:13C(6)15N(2))	44.77	0.00403113	0.244444	1	34	18		98866496		Inconsistently Labeled	Not Used							2	835.506	1670	-1.69539	41.4064	5899	5899	MS2	10/150	SP_RL_Rat1_03222013.raw
		High	ITPSYVAFTPEGER	P06761	1	1	CID		44.64	0.0114078	1	1	39	20	1187	267083841	Light	Redundant	Not Used	2.27505	1.36379	1.66819	267083841	445546405	607630286	2	783.893	1566.78	-1.1409	47.2729	7202	7202	MS2	9/126	SP_RL_Rat1_03222013.raw
		High	AkFEELNMDLFr	P06761	1	1	CID	K2(Label:13C(6)15N(2)), R12(Label:13C(6)15N(4))	40.96	0.0294176	1	1	39	31	1679	258526329	Heavy	Unique	Used	4.20396	1.35499	3.10259	59541171	184731560	250308536	3	510.929	1530.77	-1.51338	59.4878	9776	9776	MS2	15/118	SP_RL_Rat1_03222013.raw
		High	ELEEIVQPIISk	P06761	1	1	CID	K12(Label:13C(6)15N(2))	40.22	0.0295923	1	1	38	27	1553	360086673	Heavy	Unique	Used	1.2529	1.6139	0.776321	278033208	215842952	348348808	2	703.404	1405.8	-1.20589	56.2316	9103	9103	MS2	9/118	SP_RL_Rat1_03222013.raw
		High	NQLTSNPENTVFDAK	P06761	1	1	CID		39.89	0.0294413	1	1	38	27	918	248170031	Light	Redundant	Not Used	1.3391	1.55539	0.86094	248170031	213659581	332324368	2	839.407	1677.81	-1.02596	41.2673	5869	5869	MS2	8/158	SP_RL_Rat1_03222013.raw
	Medium		ELEEIVQPIISk	P06761	1	1	HCD	K12(Label:13C(6)15N(2))	39.38	0.035907	1	1	38	23	1553	360086673	Heavy	Redundant	Not Used	1.2529	1.6139	0.776321	278033208	215842952	348348808	2	703.404	1405.8	-1.20589	56.2615	9111	9111	MS2	8/118	SP_RL_Rat1_03222013.raw
	Medium		kkELEEIVQPIISK	P06761	1	1	HCD	K1(Label:2H(4)), K2(Label:2H(4))	34.15	0.0264215	0.0882353	1	32	17		56235363		Inconsistently Labeled	Not Used							2	831.515	1662.02	-3.95958	41.362	5890	5890	MS2	8/150	SP_RL_Rat1_03222013.raw
		High	KkELEEIVQPIISk	P06761	1	1	CID	K2(Label:13C(6)15N(2)), K14(Label:13C(6)15N(2))	34.02	0.04791		2	34	18		98866496		Inconsistently Labeled	Not Used							2	835.506	1670	-1.69539	41.4064	5899	5899	MS2	9/150	SP_RL_Rat1_03222013.raw
F1LSV6	222	25.4865	5.46533	Uncharacterized protein (Fragment) OS=Rattus norvegicus GN=Clu PE=4 SV=1 - [F1LSV6_RAT]	21.62	6	3	3.12779e+08	1.07512	2	45.255	1.96569	2	32.4069	0.54694	2	86.5391	189.84	21.62	4	3	71.94	12.16	2	2
	A3	A5	Sequence	Protein Accessions	# Proteins	# Protein Groups	Activation Type	Modifications	IonScore	Exp Value	Δ Score	Rank	Identity High	Homology Threshold	QuanResultID	Area	Quan Channel	Quan Info	Quan Usage	Heavy/Light	Heavy/Medium	Medium/Light	Light	Medium	Heavy	Charge	m/z [Da]	MH+ [Da]	ΔM [ppm]	RT [min]	First Scan	Last Scan	MS Order	Ions Matched	Spectrum File	Annotation
	High		ASGIIDTLFQDR	F1LSV6	4	1	HCD		80.71	2.59552e-06	1	1	38		1963	334330301	Light	Unique	Used	1.43845	1.58835	0.905624	328304320	297320412	472249848	2	668.348	1335.69	-1.10874	67.5865	11334	11334	MS2	8/110	SP_RL_Rat1_03222013.raw
	High		LTQQYNELLHSLQSK	F1LSV6	4	1	HCD		74.78	1.83828e-05	1	1	41	26	1314	144095089	Light	Unique	Used	0.803555	2.43268	0.330317	135162000	44646276	108610034	2	901.474	1801.94	-1.80009	50.1685	7827	7827	MS2	12/160	SP_RL_Rat1_03222013.raw
	High		ASGIIDTLFQDr	F1LSV6	4	1	HCD	R12(Label:13C(6)15N(4))	67.4	6.19881e-05	1	1	39	27	1963	482413292	Heavy	Redundant	Not Used	1.43845	1.58835	0.905624	328304320	297320412	472249848	2	673.352	1345.7	-1.16759	67.5744	11332	11332	MS2	7/110	SP_RL_Rat1_03222013.raw
		High	LTQQYNELLHSLQSK		4	0	CID		62.99	0.000277595	1	1	41	30	1314	144095089	Light	Redundant	Not Used	0.803555	2.43268	0.330317	135162000	44646276	108610034	2	901.474	1801.94	-1.80009	50.1351	7821	7821	MS2	10/160	SP_RL_Rat1_03222013.raw
	Medium		LFDSDPITVVLPEEVSkDNPk	F1LSV6	3	1	HCD	K17(Label:13C(6)15N(2)), K21(Label:13C(6)15N(2))	42.11	0.0423918	1	1	42	19		311828219		No Quan Values	Not Used							3	786.751	2358.24	-0.533457	64.0967	10674	10674	MS2	9/198	SP_RL_Rat1_03222013.raw
		High	ASGIIDTLFQDR		4	0	CID		39.45	0.0346916	1	1	38	31	1963	334330301	Light	Redundant	Not Used	1.43845	1.58835	0.905624	328304320	297320412	472249848	2	668.348	1335.69	-1.10874	67.555	11327	11327	MS2	7/110	SP_RL_Rat1_03222013.raw
D4A311	172	19.9521	8.29443	NADH dehydrogenase (Ubiquinone) 1 alpha subcomplex, 8 OS=Rattus norvegicus GN=Ndufa8 PE=4 SV=1 - [D4A311_RAT]	21.51	3	3	3.59844e+08		0			0			0		75.3	0	1	1	64.64	15.12	2	2
	A3	A5	Sequence	Protein Accessions	# Proteins	# Protein Groups	Activation Type	Modifications	IonScore	Exp Value	Δ Score	Rank	Identity High	Homology Threshold	QuanResultID	Area	Quan Channel	Quan Info	Quan Usage	Heavy/Light	Heavy/Medium	Medium/Light	Light	Medium	Heavy	Charge	m/z [Da]	MH+ [Da]	ΔM [ppm]	RT [min]	First Scan	Last Scan	MS Order	Ions Matched	Spectrum File	Annotation
	High		LVnGcALNFFR		0	0	HCD	N3(Deamidated), C5(Carbamidomethyl)	74.19	8.84644e-06	1	1	37	29		448237332		No Proteins	Not Used							2	656.329	1311.65	-0.888306	64.8886	10827	10827	MS2	10/98	SP_RL_Rat1_03222013.raw
		High	PGIVELPTLEELKVEEVK	D4A311	1	1	CID		46.15	0.00858049	1	1	39	29		542325493		No Quan Values	Not Used							3	674.717	2022.14	-0.852189	65.1398	10878	10878	MS2	17/168	SP_RL_Rat1_03222013.raw
		High	FDEcVLDK	D4A311	1	1	CID	C4(Carbamidomethyl)	38.18	0.00668281	1	1	30	23		8.89697e+07		No Quan Values	Not Used							2	513.233	1025.46	-1.9166	37.5266	5028	5028	MS2	6/66	SP_RL_Rat1_03222013.raw
P63039	573	60.9174	6.17627	60 kDa heat shock protein, mitochondrial OS=Rattus norvegicus GN=Hspd1 PE=1 SV=1 - [CH60_RAT]	21.29	20	11	8.93811e+08	1.06673	9	6.4038	2.64231	9	10.3787	0.403711	9	12.2852	396.658	12.39	12	8	214.475	14.14	8	6
	A3	A5	Sequence	Protein Accessions	# Proteins	# Protein Groups	Activation Type	Modifications	IonScore	Exp Value	Δ Score	Rank	Identity High	Homology Threshold	QuanResultID	Area	Quan Channel	Quan Info	Quan Usage	Heavy/Light	Heavy/Medium	Medium/Light	Light	Medium	Heavy	Charge	m/z [Da]	MH+ [Da]	ΔM [ppm]	RT [min]	First Scan	Last Scan	MS Order	Ions Matched	Spectrum File	Annotation
	High		TLNDELEIIEGMK	P63039	2	1	HCD		86.46	7.05509e-07	1	1	38	31	2046	277805980	Light	Unique	Used	0.96864	2.46702	0.392636	277805980	109076711	269093968	2	752.881	1504.76	-0.666293	72.3878	12103	12103	MS2	9/134	SP_RL_Rat1_03222013.raw
	High		cEFQDAYVLLSEK	P63039	3	1	HCD	C1(Carbamidomethyl)	86.22	4.41864e-07	1	1	36	23	1815	275735978	Light	Unique	Used	1.09732	1.73374	0.63292	260895248	165125770	286285928	2	801.378	1601.75	-1.60716	62.9352	10452	10452	MS2	12/134	SP_RL_Rat1_03222013.raw
		High	AAVEEGIVLGGGcALLR	P63039	3	1	CID	C13(Carbamidomethyl)	77.33	9.4063e-06	1	1	41	36	1668	114141406	Light	Unique	Used	2.04665	1.66143	1.23186	91817392	113106120	187918104	2	842.955	1684.9	-1.21759	59.1113	9703	9703	MS2	11/130	SP_RL_Rat1_03222013.raw
	High		TLNDELEIIEGMk	P63039	2	1	HCD	K13(Label:13C(6)15N(2))	59.87	0.00036249	1	1	39	35	2046	2.77362e+08	Heavy	Redundant	Not Used	0.96864	2.46702	0.392636	277805980	109076711	269093968	2	756.888	1512.77	-0.68844	72.1566	12059	12059	MS2	8/134	SP_RL_Rat1_03222013.raw
	High		VGLQVVAVK	P63039	2	1	HCD		58.61	0.000109075	1	1	32	31	651	813047648	Light	Unique	Used	0.997698	2.783	0.358498	813047648	291475672	811176224	2	456.797	912.586	-1.57906	35.6874	4616	4616	MS2	8/76	SP_RL_Rat1_03222013.raw
	High		LSDGVAVLk	P63039	2	1	HCD	K9(Label:13C(6)15N(2))	55.18	0.000424896	1	1	35		515	9.70797e+08	Heavy	Unique	Used	1.06673	2.64231	0.403711	910068976	367404947	9.70797e+08	2	455.278	909.548	-1.28949	32.6548	3931	3931	MS2	8/66	SP_RL_Rat1_03222013.raw
		High	AAVEEGIVLGGGcALLr	P63039	3	1	CID	C13(Carbamidomethyl), R17(Label:13C(6)15N(4))	54.56	0.00171421	1	1	40	26	1668	221957204	Heavy	Redundant	Not Used	2.04665	1.66143	1.23186	91817392	113106120	187918104	2	847.96	1694.91	-0.111329	59.1697	9713	9713	MS2	13/130	SP_RL_Rat1_03222013.raw
	High		DIGNIISDAMK	P63039	3	1	HCD		54.26	0.000706637	1	1	36	26	1973	5.40285e+08	Light	Unique	Used	1.02168	2.7485	0.371722	536827524	199550760	548465964	2	588.8	1176.59	-0.750205	68.3153	11454	11454	MS2	9/108	SP_RL_Rat1_03222013.raw
	High		DIGNIISDAMk	P63039	3	1	HCD	K11(Label:13C(6)15N(2))	52.29	0.00133828	1	1	37	31	1973	548465964	Heavy	Redundant	Not Used	1.02168	2.7485	0.371722	536827524	199550760	548465964	2	592.807	1184.61	-0.674873	68.3089	11453	11453	MS2	9/108	SP_RL_Rat1_03222013.raw
		High	LSDGVAVLk	P63039	2	1	CID	K9(Label:13C(6)15N(2))	49.33	0.00163412	1	1	35	30	515	9.70797e+08	Heavy	Redundant	Not Used	1.06673	2.64231	0.403711	910068976	367404947	9.70797e+08	2	455.278	909.548	-1.28949	32.6198	3921	3921	MS2	7/66	SP_RL_Rat1_03222013.raw
	High		IGIEIIK	P63039	3	1	HCD		47.3	0.00109584		2	31		1067	380307496	Light	Redundant	Not Used	1.08082	2.83338	0.38146	380307496	1.45072e+08	411043829	2	393.26	785.512	-1.07654	44.6446	6622	6622	MS2	6/48	SP_RL_Rat1_03222013.raw
	Medium		LSDGVAVLK	P63039	2	1	HCD		47.16	0.00382695	1	1	36	31	515	910068976	Light	Redundant	Not Used	1.06673	2.64231	0.403711	910068976	367404947	9.70797e+08	2	451.271	901.534	-1.32557	32.66	3932	3932	MS2	7/66	SP_RL_Rat1_03222013.raw
		High	LSDGVAVLK	P63039	2	1	CID		46.32	0.00464358	0.434783	1	36		515	910068976	Light	Redundant	Not Used	1.06673	2.64231	0.403711	910068976	367404947	9.70797e+08	2	451.271	901.534	-1.32557	32.6223	3922	3922	MS2	5/66	SP_RL_Rat1_03222013.raw
	Medium		DIGNIISDAMKK	P63039	3	1	HCD		46.01	0.00855836	1	1	39	26		73003041		No Quan Values	Not Used							2	652.847	1304.69	-0.676011	59.4551	9771	9771	MS2	8/118	SP_RL_Rat1_03222013.raw
	High		IGIEIIk	P63039	3	1	HCD	K7(Label:13C(6)15N(2))	45.37	0.00161028	0.333333	1	31		1067	411043829	Heavy	Unique	Used	1.08082	2.83338	0.38146	380307496	1.45072e+08	411043829	2	397.267	793.527	-0.960785	44.5903	6609	6609	MS2	6/48	SP_RL_Rat1_03222013.raw
		High	VGLQVVAVK	P63039	2	1	CID		44.68	0.00269603	1	1	32	25	651	813047648	Light	Redundant	Not Used	0.997698	2.783	0.358498	813047648	291475672	811176224	2	456.797	912.586	-1.57906	35.6498	4606	4606	MS2	7/76	SP_RL_Rat1_03222013.raw
		High	VGEVIVTkDDAMLLk	P63039	4	1	CID	K8(Label:13C(6)15N(2)), K15(Label:13C(6)15N(2))	41.54	0.0241862	1	1	39	23		1.40776e+08		No Quan Values	Not Used							2	823.971	1646.94	-0.730299	47.4952	7253	7253	MS2	9/140	SP_RL_Rat1_03222013.raw
		High	KISSVQSIVPALEIANAHR	P63039	1	1	CID		39.7	0.032017	1	1	38	22	1236	191285104	Light	Unique	Used	1.832	3.12677	0.585909	191285104	112075629	350434168	3	678.388	2033.15	-0.41467	48.1369	7390	7390	MS2	19/200	SP_RL_Rat1_03222013.raw
		High	DIGNIISDAMKk	P63039	3	1	CID	K12(Label:13C(6)15N(2))	39.19	0.0414834	0.025641	1	39	30		364679772		Inconsistently Labeled	Not Used							2	656.854	1312.7	-1.72438	59.2515	9732	9732	MS2	16/118	SP_RL_Rat1_03222013.raw
	Medium		IPAMTIAK	P63039	4	1	HCD		38.3	0.0276889	1	1	36	28	470	8.97587e+08	Light	Unique	Used	1.04839	2.40781	0.435412	891785796	388294654	934938844	2	422.751	844.496	-0.578135	31.6316	3705	3705	MS2	6/56	SP_RL_Rat1_03222013.raw
IPI:CON_00700865.3	451	50.1476	5.05908	ENSEMBL:ENSBTAP00000016242 (Bos taurus) similar to alpha-tubulin I isoform 1	21.06	11	7	453867388	1.37527	6	17.2686	2.30962	6	43.7277	0.605636	6	58.1171	297.09	19.07	6	6	170.081	13.75	5	4
	A3	A5	Sequence	Protein Accessions	# Proteins	# Protein Groups	Activation Type	Modifications	IonScore	Exp Value	Δ Score	Rank	Identity High	Homology Threshold	QuanResultID	Area	Quan Channel	Quan Info	Quan Usage	Heavy/Light	Heavy/Medium	Medium/Light	Light	Medium	Heavy	Charge	m/z [Da]	MH+ [Da]	ΔM [ppm]	RT [min]	First Scan	Last Scan	MS Order	Ions Matched	Spectrum File	Annotation
	High		TIGGGDDSFNTFFSETGAGk	IPI:CON_00700865.3	6	1	HCD	K20(Label:13C(6)15N(2))	127.34	2.72693e-11	1	1	35	21	1879	191387690	Heavy	Unique	Used	1.30185	2.50978	0.518711	137241190	71188513	178667340	2	1008.46	2015.91	-1.12277	64.5898	10769	10769	MS2	13/202	SP_RL_Rat1_03222013.raw
		High	TIGGGDDSFNTFFSETGAGk	IPI:CON_00700865.3	6	1	CID	K20(Label:13C(6)15N(2))	76.89	3.02465e-06	1	1	35		1879	191387690	Heavy	Redundant	Not Used	1.30185	2.50978	0.518711	137241190	71188513	178667340	2	1008.46	2015.91	-1.12277	64.5674	10764	10764	MS2	13/202	SP_RL_Rat1_03222013.raw
		High	AVFVDLEPTVIDEVR	IPI:CON_00700865.3	5	1	CID		66.78	0.000107172	1	1	41	39	1972	378023882	Light	Unique	Used	1.58585	2.01252	0.78799	378023882	2.97879e+08	599488026	2	851.456	1701.9	-0.610225	68.2031	11436	11436	MS2	13/128	SP_RL_Rat1_03222013.raw
	High		VGINYQPPTVVPGGDLAk	IPI:CON_00700865.3;Q5XIF6	7	2	HCD	K18(Label:13C(6)15N(2))	62.04	0.000295113	1	1	40	25	1341	421155777	Heavy	Not Unique	Used	0.941521	4.0539	0.23225	441541756	102548264	415720638	2	917.003	1833	-0.948117	50.9695	7993	7993	MS2	11/176	SP_RL_Rat1_03222013.raw
	Medium		AVFVDLEPTVIDEVr	IPI:CON_00700865.3	5	1	HCD	R15(Label:13C(6)15N(4))	51.39	0.00372674	1	1	41	21	1972	599488026	Heavy	Redundant	Not Used	1.58585	2.01252	0.78799	378023882	2.97879e+08	599488026	2	856.46	1711.91	-1.08724	68.1701	11431	11431	MS2	11/128	SP_RL_Rat1_03222013.raw
	Medium		EIIDLVLDR	IPI:CON_00700865.3	5	1	HCD		48.81	0.00331371	1	1	37	29	1962	1.76998e+08	Light	Unique	Used	1.50295	2.12542	0.707129	174808560	123612159	262727848	2	543.313	1085.62	-0.671447	67.5105	11320	11320	MS2	7/78	SP_RL_Rat1_03222013.raw
		High	AVFVDLEPTVIDEVr	IPI:CON_00700865.3	5	1	CID	R15(Label:13C(6)15N(4))	46.25	0.0121711	1	1	41	28	1972	599488026	Heavy	Redundant	Not Used	1.58585	2.01252	0.78799	378023882	2.97879e+08	599488026	2	856.46	1711.91	-1.08724	68.1301	11421	11421	MS2	7/128	SP_RL_Rat1_03222013.raw
		High	VGINYQPPTVVPGGDLAK	IPI:CON_00700865.3;Q5XIF6	6	2	CID		45.62	0.0139053	1	1	41	23	1341	441541756	Light	Redundant	Not Used	0.941521	4.0539	0.23225	441541756	102548264	415720638	2	912.995	1824.98	-0.997885	50.9942	7998	7998	MS2	24/176	SP_RL_Rat1_03222013.raw
	Medium		LDHKFDLMYAK	IPI:CON_00700865.3;Q5XIF6	8	2	HCD		44.97	0.00945229	1	1	38	25				No Quan Values	Not Used							3	460.904	1380.7	-0.816411	37.8868	5107	5107	MS2	8/102	SP_RL_Rat1_03222013.raw
	Medium		SIQFVDWcPTGFk	IPI:CON_00700865.3;Q5XIF6	4	2	HCD	C8(Carbamidomethyl), K13(Label:13C(6)15N(2))	40.66	0.021106	1	1	37	16	1928	320572382	Heavy	Not Unique	Used	1.0747	4.09484	0.262453	298289337	7.82868e+07	320572382	2	796.886	1592.76	-0.536252	66.0799	11058	11058	MS2	6/134	SP_RL_Rat1_03222013.raw
		High	YMAccLLYR	IPI:CON_00700865.3;Q5XIF6	6	2	CID	C4(Carbamidomethyl), C5(Carbamidomethyl)	33.5	0.0239869	1	1	31	18	1134	79770504	Light	Not Unique	Used	1.45284	1.50758	0.96369	79770504	76874053	1.15894e+08	2	625.279	1249.55	-0.984433	46.0426	6937	6937	MS2	7/66	SP_RL_Rat1_03222013.raw
P14604	290	31.4962	8.1333	Enoyl-CoA hydratase, mitochondrial OS=Rattus norvegicus GN=Echs1 PE=1 SV=1 - [ECHM_RAT]	21.03	8	4	1.86867e+08	1.1552	3	10.9105	2.02441	3	11.7743	0.616687	3	10.7734	217.19	21.03	4	4	187.42	17.59	4	3
	A3	A5	Sequence	Protein Accessions	# Proteins	# Protein Groups	Activation Type	Modifications	IonScore	Exp Value	Δ Score	Rank	Identity High	Homology Threshold	QuanResultID	Area	Quan Channel	Quan Info	Quan Usage	Heavy/Light	Heavy/Medium	Medium/Light	Light	Medium	Heavy	Charge	m/z [Da]	MH+ [Da]	ΔM [ppm]	RT [min]	First Scan	Last Scan	MS Order	Ions Matched	Spectrum File	Annotation
		High	AQFGQPEILLGTIPGAGGTQr		1	0	CID	R21(Label:13C(6)15N(4))	87.49	1.11613e-06	1	1	41	28	1867	304304251	Heavy	Unique	Used	1.1552	1.74231	0.663029	241175772	159906428	278607020	2	1061.07	2121.13	-1.67944	64.3547	10721	10721	MS2	21/222	SP_RL_Rat1_03222013.raw
	High		AQFGQPEILLGTIPGAGGTQr	P14604	1	1	HCD	R21(Label:13C(6)15N(4))	82.67	3.3862e-06	1	1	41	18	1867	304304251	Heavy	Redundant	Not Used	1.1552	1.74231	0.663029	241175772	159906428	278607020	2	1061.07	2121.13	-1.67944	64.3938	10731	10731	MS2	15/222	SP_RL_Rat1_03222013.raw
	High		IFPVETLVEEAIQcAEK	P14604	1	1	HCD	C14(Carbamidomethyl)	72.76	3.17586e-05	1	1	41	26		7.44343e+06		No Quan Values	Not Used							2	988.504	1976	-1.75054	75.8195	12609	12609	MS2	15/158	SP_RL_Rat1_03222013.raw
		High	AQFGQPEILLGTIPGAGGTQR		1	0	CID		70.46	5.58813e-05	1	1	41	28	1867	276973840	Light	Redundant	Not Used	1.1552	1.74231	0.663029	241175772	159906428	278607020	2	1056.06	2111.12	-1.23988	64.2097	10693	10693	MS2	24/222	SP_RL_Rat1_03222013.raw
	High		NSSVGLIQLNRPK	P14604	1	1	HCD		70.44	2.69965e-05	1	1	38	23	548	141576500	Light	Unique	Used	1.07348	2.19114	0.489917	141576500	69360804	151979168	2	713.411	1425.81	-1.70735	33.3665	4091	4091	MS2	11/122	SP_RL_Rat1_03222013.raw
		High	NSSVGLIQLNRPK		1	0	CID		58.08	0.000464845	1	1	38	24	548	141576500	Light	Redundant	Not Used	1.07348	2.19114	0.489917	141576500	69360804	151979168	2	713.411	1425.81	-1.70735	33.3241	4081	4081	MS2	9/122	SP_RL_Rat1_03222013.raw
	High		FLSHWDHITr	P14604	1	1	HCD	R10(Label:13C(6)15N(4))	52.58	0.00142546	1	1	38	25	561	114720064	Heavy	Unique	Used	1.24843	2.02441	0.616687	91891620	56668397	114720064	2	661.336	1321.66	-2.17139	33.579	4139	4139	MS2	8/84	SP_RL_Rat1_03222013.raw
		High	IFPVETLVEEAIQcAEK		1	0	CID	C14(Carbamidomethyl)	47.14	0.0115841	1	1	41	21		7.44343e+06		No Quan Values	Not Used							2	988.504	1976	-1.75054	75.8028	12607	12607	MS2	11/158	SP_RL_Rat1_03222013.raw
F1LWF9	396	41.7275	8.14795	3-ketoacyl-CoA thiolase, mitochondrial (Fragment) OS=Rattus norvegicus GN=Acaa2 PE=3 SV=1 - [F1LWF9_RAT]	20.96	11	6	6.71302e+08	0.960616	6	21.3224	2.86098	6	42.6483	0.329578	6	65.3278	262.132	18.94	6	5	237.327	10.61	5	3
	A3	A5	Sequence	Protein Accessions	# Proteins	# Protein Groups	Activation Type	Modifications	IonScore	Exp Value	Δ Score	Rank	Identity High	Homology Threshold	QuanResultID	Area	Quan Channel	Quan Info	Quan Usage	Heavy/Light	Heavy/Medium	Medium/Light	Light	Medium	Heavy	Charge	m/z [Da]	MH+ [Da]	ΔM [ppm]	RT [min]	First Scan	Last Scan	MS Order	Ions Matched	Spectrum File	Annotation
		High	VGVPTETGALTLNR	F1LWF9	3	1	CID		98.23	5.56538e-08	1	1	39	32	1010	979820549	Light	Unique	Used	1.018	2.21715	0.459147	939343904	431296624	956251416	2	714.396	1427.78	-1.12223	43.2941	6322	6322	MS2	9/118	SP_RL_Rat1_03222013.raw
	High		LPMGMTAENLAAK	F1LWF9	3	1	HCD		75.9	7.29093e-06	1	1	38	28	1015	590911118	Light	Unique	Used	0.602976	3.5881	0.168049	503575280	84625330	303643824	2	673.843	1346.68	-1.75912	43.5282	6373	6373	MS2	12/108	SP_RL_Rat1_03222013.raw
	High		LPMGMTAENLAAk	F1LWF9	3	1	HCD	K13(Label:13C(6)15N(2))	70.5	2.77179e-05	1	1	38	26	1015	338396584	Heavy	Redundant	Not Used	0.602976	3.5881	0.168049	503575280	84625330	303643824	2	677.85	1354.69	-2.13783	43.5387	6375	6375	MS2	12/108	SP_RL_Rat1_03222013.raw
[truncated: 1,578 more rows]
