# Supplementary material for: Quantitative Non-canonical Amino Acid Tagging (QuaNCAT) Proteomics Identifies Distinct Patterns of Protein Synthesis Rapidly Induced by Hypertrophic Agents in Cardiomyocytes, Revealing New Aspects of Metabolic Remodeling
Source: Mol Cell Proteomics. 2016 Aug 9;15(10):3170–89. doi: 10.1074/mcp.M115.054312 (PMC5054342; doi:10.1074/mcp.M115.054312)
Supplement: Supplemental Data [file 10.1074_M115.054312_mcp.M115.054312-5.xlsx]

## Sheet: Ins-vs-Ctrl_Exp 1_Peptides
A3	A5	Sequence	Protein Accessions	# Proteins	# Protein Groups	Activation Type	Modifications	IonScore	Exp Value	Δ Score	Rank	Identity High	Homology Threshold	QuanResultID	Area	Quan Channel	Quan Info	Quan Usage	Heavy/Light	Heavy/Medium	Medium/Light	Light	Medium	Heavy	Charge	m/z [Da]	MH+ [Da]	ΔM [ppm]	RT [min]	First Scan	Last Scan	MS Order	Ions Matched	Spectrum File	Annotation
High		AKDINQEVYNFLATAGAK	F1M0K2	2	1	HCD		132.17	3.71687e-11	1	1	41	40		142322540		No Quan Values	Not Used							2	977.005	1953	-2.41885	67.0447	11236	11236	MS2	16/190	SP_RL_Rat1_03222013.raw
	High	LGEHNIDVLEGNEQFINAAK		1	0	CID		127.9	1.02888e-10	0.46875	1	42			2728438568		No Quan Values	Not Used							2	1106.05	2211.1	-2.13851	53.8673	8605	8605	MS2	15/202	SP_RL_Rat1_03222013.raw
High		TIGGGDDSFNTFFSETGAGk	IPI:CON_00700865.3	6	1	HCD	K20(Label:13C(6)15N(2))	127.34	2.72693e-11	1	1	35	21	1879	191387690	Heavy	Unique	Used	1.30185	2.50978	0.518711	137241190	71188513	178667340	2	1008.46	2015.91	-1.12277	64.5898	10769	10769	MS2	13/202	SP_RL_Rat1_03222013.raw
High		ETADTDTAEQVIASFR	D3ZCV0	1	1	HCD		125.6	6.58536e-11	1	1	37	20	1922	652270504	Light	Unique	Used	1.39592	6.96979	0.200281	652270504	130637578	910516800	2	877.415	1753.82	-1.02071	65.8914	11022	11022	MS2	14/158	SP_RL_Rat1_03222013.raw
High		IVSNAScTTNcLAPLAK	P04797;F1M5I8;F1LTU2	9	3	HCD	C7(Carbamidomethyl), C11(Carbamidomethyl)	125.33	1.36931e-10	1	1	40	31	687	3805600640	Light	Not Unique	Used	1.15819	4.20748	0.275269	3805600640	1047564640	4407602976	2	910.455	1819.9	-0.770228	36.5815	4816	4816	MS2	15/166	SP_RL_Rat1_03222013.raw
High		ALDFSEAPSFTQPLTNr	P56741	3	1	HCD	R17(Label:13C(6)15N(4))	124.75	1.59008e-10	1	1	40	32	1788	232152526	Heavy	Unique	Used	0.64522	2.71114	0.237989	359803812	85629266	232152526	2	952.474	1903.94	-0.982669	62.3795	10346	10346	MS2	12/162	SP_RL_Rat1_03222013.raw
High		VGEATETALTcLVEK	E9PSX6	11	1	HCD	C11(Carbamidomethyl)	123.02	1.9454e-10	1	1	39	35	1473	2097115336	Light	Unique	Used	0.463143	3.0137	0.153679	2097115336	322283335	971263820	2	810.91	1620.81	-1.81143	54.1012	8657	8657	MS2	13/134	SP_RL_Rat1_03222013.raw
High		STNGDTFLGGEDFDQALLR	F1M953	2	1	HCD		120.02	2.75777e-10	1	1	38	21	1983	409569428	Light	Unique	Used	1.83499	1.75675	1.04454	409569428	427810332	751556948	2	1028.48	2055.96	-1.15325	69.1649	11586	11586	MS2	16/202	SP_RL_Rat1_03222013.raw
High		STnGDTFLGGEDFDQALLR	F1M953	2	1	HCD	N3(Deamidated)	119.81	2.19182e-10	0.391667	1	37	26	2058	57447436	Light	Unique	Used	1.94637	1.99806	0.974128	57447436	5.59612e+07	111813838	2	1028.97	2056.94	-1.9277	72.6485	12148	12148	MS2	15/202	SP_RL_Rat1_03222013.raw
High		STNGDTFLGGEDFDQALLr	F1M953	2	1	HCD	R19(Label:13C(6)15N(4))	119.34	3.41205e-10	1	1	38	24	1983	761141923	Heavy	Redundant	Not Used	1.83499	1.75675	1.04454	409569428	427810332	751556948	2	1033.49	2065.97	-1.25046	69.3239	11609	11609	MS2	16/202	SP_RL_Rat1_03222013.raw
High		TIGGGDDSFTTFFcETGAGK	Q5XIF6	1	1	HCD	C14(Carbamidomethyl)	118.45	1.0831e-10	1	1	32	20		137985148		No Quan Values	Not Used							2	1034.45	2067.9	-0.700311	68.7908	11525	11525	MS2	13/182	SP_RL_Rat1_03222013.raw
High		NAENAIEALKEYEPEMGK	E9PSX6	7	1	HCD		116.76	7.09659e-10	1	1	39	32		341676092		No Quan Values	Not Used							2	1018.48	2035.96	-1.33987	58.2943	9529	9529	MS2	22/194	SP_RL_Rat1_03222013.raw
High		LGSSEVEQVQLVVDGVk	P00564	1	1	HCD	K17(Label:13C(6)15N(2))	115.12	1.58973e-09	1	1	41	24		85657715		No Quan Values	Not Used							2	897.49	1793.97	-0.613494	73.8944	12331	12331	MS2	13/168	SP_RL_Rat1_03222013.raw
High		APSSSSAGISEWLDQK	P13803	1	1	HCD		114.8	8.46206e-10	1	1	38	27	1451	204396800	Light	Unique	Used	0.742709	2.8557	0.26008	159887584	41583518	118750020	2	831.9	1662.79	-2.04752	53.5417	8535	8535	MS2	14/144	SP_RL_Rat1_03222013.raw
	High	DLYAnNVLSGGTTMYPGIADR	P68035	4	1	CID	N5(Deamidated)	113.76	1.50284e-09	0.122807	1	39	29	1943	1.91552e+08	Light	Unique	Used	0.617228	3.88974	0.158681	127660660	20257318	78795796	2	1115.03	2229.05	-0.636208	66.4612	11131	11131	MS2	15/230	SP_RL_Rat1_03222013.raw
High		cAELEEELkTVTNNLk	P04692	8	1	HCD	C1(Carbamidomethyl), K9(Label:13C(6)15N(2)), K16(Label:13C(6)15N(2))	112.25	3.51768e-09	1	1	41	28		92782728		No Quan Values	Not Used							2	953.991	1906.98	-0.298779	60.6604	10008	10008	MS2	13/152	SP_RL_Rat1_03222013.raw
	High	DLYANNVLSGGTTMYPGIADR	P68035	4	1	CID		112.02	2.82563e-09	1	1	40	23	1880	703124083	Light	Unique	Used	0.534689	4.32485	0.123632	600025072	74182188	320826560	2	1114.54	2228.06	-0.688041	64.6297	10774	10774	MS2	12/230	SP_RL_Rat1_03222013.raw
High		LGSSEVEQVQLVVDGVK	P00564	1	1	HCD		111.74	3.69843e-09	1	1	41	37	1676	647861840	Light	Unique	Used	0.841232	4.70016	0.17898	505498704	90473924	425241728	2	893.482	1785.96	-2.02985	59.4491	9770	9770	MS2	12/168	SP_RL_Rat1_03222013.raw
High		STnGDTFLGGEDFDQALLr	F1M953	2	1	HCD	N3(Deamidated), R19(Label:13C(6)15N(4))	111.6	1.64621e-09	0.544643	1	37	23	2058	121063260	Heavy	Redundant	Not Used	1.94637	1.99806	0.974128	57447436	5.59612e+07	111813838	2	1033.98	2066.95	-0.603711	72.6422	12147	12147	MS2	12/202	SP_RL_Rat1_03222013.raw
	High	FEDGDLTLYQSNAILR	B6DYQ7	1	1	CID		111.06	3.66919e-09	1	1	40	29	1771	205396731	Light	Unique	Used	1.99108	1.45445	1.36895	190736280	261109044	379770840	2	927.965	1854.92	-0.145595	61.8482	10239	10239	MS2	11/150	SP_RL_Rat1_03222013.raw
	High	HADSVAELGEQIDNLQR	F1LSI0;G3V885;G3V8B0;P02563	9	4	CID		109.28	4.96502e-09	1	1	40	32	1358	8.11688e+08	Light	Not Unique	Used	0.505854	2.44781	0.206656	787027632	162643919	398121332	2	947.965	1894.92	-1.46511	51.2773	8061	8061	MS2	11/160	SP_RL_Rat1_03222013.raw
	High	SLESTNVTDkDGELYck	G3V7U0	2	1	CID	K10(Label:13C(6)15N(2)), C16(Carbamidomethyl), K17(Label:13C(6)15N(2))	108.24	4.24411e-09	1	1	38	20		122256483		No Quan Values	Not Used							2	987.966	1974.92	-2.48267	32.8432	3973	3973	MS2	11/174	SP_RL_Rat1_03222013.raw
High		LATAEAQSLHQQVLSR	D4ABA9	2	1	HCD		108.11	7.81358e-09	1	1	41	33	472	85386163	Light	Unique	Used	2.67947	3.0174	0.888007	79961536	71006398	214254602	2	876.472	1751.94	-1.43599	31.9124	3767	3767	MS2	13/162	SP_RL_Rat1_03222013.raw
High		LAADGTVMNTFAHK		0	0	HCD		108.06	4.31429e-09	1	1	38	36	809	495029140	Light	No Proteins	Not Used	0.94607	3.45257	0.274019	495029140	135647215	468332174	2	738.368	1475.73	-1.12589	39.1539	5392	5392	MS2	13/126	SP_RL_Rat1_03222013.raw
High		GHVFEESQVAGTPMFVVk	P05197	1	1	HCD	K18(Label:13C(6)15N(2))	107.21	1.08704e-08	1	1	41	34	1321	98973236	Heavy	Unique	Used	1.32674	6.4304	0.206323	53149300	10965946	70515394	2	985.499	1969.99	-1.26399	50.3755	7870	7870	MS2	13/170	SP_RL_Rat1_03222013.raw
High		DATNVGDEGGFAPNILENK	P04764	3	1	HCD		106.36	7.11191e-09	1	1	38		1623	279364788	Light	Unique	Used	1.20837	2.6337	0.45881	279364788	128175391	337575036	2	980.965	1960.92	-1.02207	58.1585	9500	9500	MS2	15/206	SP_RL_Rat1_03222013.raw
	High	LATAEAQSLHQQVLSr	D4ABA9	2	1	CID	R16(Label:13C(6)15N(4))	106.36	1.18123e-08	1	1	41	37	472	2.20789e+08	Heavy	Redundant	Not Used	2.67947	3.0174	0.888007	79961536	71006398	214254602	2	881.476	1761.94	-1.89477	31.7522	3732	3732	MS2	11/162	SP_RL_Rat1_03222013.raw
High		LSVEALNSLTGEFK	P00564	1	1	HCD		106.27	9.83611e-09	1	1	40	33	2093	296091340	Light	Unique	Used	0.915106	5.97737	0.153095	296091340	45330089	270954940	2	754.403	1507.8	-0.472977	74.2188	12386	12386	MS2	10/138	SP_RL_Rat1_03222013.raw
High		LGSSEVEQVQLVVDGVk	P00564	1	1	HCD	K17(Label:13C(6)15N(2))	105.9	1.35036e-08	1	1	41	28	1676	532168196	Heavy	Redundant	Not Used	0.841232	4.70016	0.17898	505498704	90473924	425241728	2	897.49	1793.97	-0.953718	59.5101	9782	9782	MS2	11/168	SP_RL_Rat1_03222013.raw
High		DATNVGDEGGFAPNILENk	P04764	3	1	HCD	K19(Label:13C(6)15N(2))	105.82	9.59433e-09	1	1	39	20	1623	348334188	Heavy	Redundant	Not Used	1.20837	2.6337	0.45881	279364788	128175391	337575036	2	984.973	1968.94	-0.47966	58.1472	9498	9498	MS2	16/206	SP_RL_Rat1_03222013.raw
High		LGSSEVEQVQLVVDGVk	P00564	1	1	HCD	K17(Label:13C(6)15N(2))	105.8	1.3563e-08	1	1	41	24		110549162		No Quan Values	Not Used							2	897.49	1793.97	-0.273271	61.0136	10080	10080	MS2	11/168	SP_RL_Rat1_03222013.raw
	High	GVVPLAGTNGETTTQGLDGLSER	P05065	2	1	CID		105.72	1.90087e-08	1	1	42	27	1371	239677904	Light	Unique	Used	1.61418	2.36814	0.681622	228776728	155939354	369286166	2	1136.57	2272.14	-1.07984	51.6323	8140	8140	MS2	16/232	SP_RL_Rat1_03222013.raw
	High	AKDINQEVYNFLATAGAK	F1M0K2	2	1	CID		105.6	1.68724e-08	1	1	41	36		142322540		No Quan Values	Not Used							2	977.005	1953	-2.41885	67.0042	11227	11227	MS2	12/190	SP_RL_Rat1_03222013.raw
High		SPAQILQWQVLSNTVPAK	IPI:CON_CASK	1	1	HCD		105.3	1.29042e-08	1	1	40			967474090		No Quan Values	Not Used							2	990.549	1980.09	-0.130927	66.1552	11072	11072	MS2	16/190	SP_RL_Rat1_03222013.raw
High		HADSVAELGEQIDNLQR	G3V885	9	1	HCD		104.45	1.50981e-08	1	1	40	26	1358	8.11688e+08	Light	Redundant	Not Used	0.505854	2.44781	0.206656	787027632	162643919	398121332	2	947.965	1894.92	-1.46511	51.3184	8071	8071	MS2	14/160	SP_RL_Rat1_03222013.raw
	High	KATDAEADVASLNR	P04692	10	1	CID		104.28	1.12554e-08	1	1	38	29	345	115041376	Light	Unique	Used	2.10955	7.68457	0.274518	102226976	28063163	215653408	2	730.87	1460.73	-1.57746	28.8979	3102	3102	MS2	12/146	SP_RL_Rat1_03222013.raw
High		FLDGDEMTLADcNLLPK		0	0	HCD	C12(Carbamidomethyl)	104.2	1.01454e-08	1	1	38			145291076		No Proteins	Not Used							2	976.46	1951.91	-0.487606	71.0809	11882	11882	MS2	13/152	SP_RL_Rat1_03222013.raw
High		KDLYANNVLSGGTTMYPGIADR	P68035	4	1	HCD		104.07	2.44878e-08	1	1	41	28	1409	184566738	Light	Unique	Used	0.390766	2.22222	0.175845	161413816	2.83838e+07	63075063	2	1178.58	2356.16	-0.753954	52.6525	8347	8347	MS2	28/248	SP_RL_Rat1_03222013.raw
High		ILGADTSVDLEETGr	F1LP05	2	1	HCD	R15(Label:13C(6)15N(4))	103.81	1.45922e-08	1	1	39			296740726		No Quan Values	Not Used							2	793.4	1585.79	-1.6488	48.4472	7455	7455	MS2	14/128	SP_RL_Rat1_03222013.raw
High		VIVVGNPANTNcLTASK		1	0	HCD	C12(Carbamidomethyl)	103.75	2.25017e-08	1	1	41	20	814	1132110692	Light	Unique	Used	0.957069	3.24566	0.294877	1132110692	333833080	1083508116	2	879.464	1757.92	-0.954478	39.2131	5406	5406	MS2	15/162	SP_RL_Rat1_03222013.raw
High		VNQIGSVTESIQAcK	P15429	1	1	HCD	C14(Carbamidomethyl)	103.55	1.75613e-08	1	1	39	20	897	629689988	Light	Unique	Used	0.968317	1.83004	0.529122	629689988	333183011	609739826	2	817.413	1633.82	-1.34888	40.8168	5767	5767	MS2	13/146	SP_RL_Rat1_03222013.raw
High		VNQIGSVTESLQAcK	P04764	3	1	HCD	C14(Carbamidomethyl)	103.55	1.75613e-08	1	2	39	20	897	629689988	Light	Redundant	Not Used	0.968317	1.83004	0.529122	629689988	333183011	609739826	2	817.413	1633.82	-1.34888	40.8168	5767	5767	MS2	13/146	SP_RL_Rat1_03222013.raw
	High	ISSSNPYSTVTMDELR	D3ZCV0	1	1	CID		103.37	1.15755e-08	1	1	37	27	1269	388990568	Light	Unique	Used	1.31406	2.55364	0.514582	388990568	200167516	511155476	2	900.427	1799.85	-1.2215	49.0333	7584	7584	MS2	14/166	SP_RL_Rat1_03222013.raw
High		SVMDATQIAGLNcLr	F1LRV4	2	1	HCD	C13(Carbamidomethyl), R15(Label:13C(6)15N(4))	102.62	2.00509e-08	1	1	39	31	1666	1.30279e+08	Heavy	Unique	Used	1.4932	1.85532	0.804822	76824176	61829778	114714142	2	829.914	1658.82	-1.15977	59.0742	9695	9695	MS2	10/138	SP_RL_Rat1_03222013.raw
High		LAEQELIETSEr	G3V885	4	1	HCD	R12(Label:13C(6)15N(4))	102.59	1.8094e-08	0.582524	1	39		867	453252510	Heavy	Not Unique	Used	0.580104	2.59793	0.223295	781330408	1.74467e+08	453252510	2	714.365	1427.72	-1.44157	40.3234	5660	5660	MS2	10/120	SP_RL_Rat1_03222013.raw
High		VTnGAFTGEISPGMIk		1	0	HCD	N3(Deamidated), K16(Label:13C(6)15N(2))	102.55	2.3209e-08	1	1	40	31	1420	139749682	Heavy	Unique	Used	0.603004	1.56468	0.385384	231755988	89315109	139749682	2	815.915	1630.82	-1.16589	52.8771	8395	8395	MS2	15/164	SP_RL_Rat1_03222013.raw
High		AMDSDWFAQNYMGR	Q60587	1	1	HCD		102.48	9.97114e-10	1	1	26		1839	1.57163e+08	Light	Unique	Used	1.36574	2.08923	0.653706	155053826	1.0136e+08	211763723	2	846.349	1691.69	-1.60635	63.7122	10596	10596	MS2	12/118	SP_RL_Rat1_03222013.raw
High		GVVPLAGTNGETTTQGLDGLSER	P05065	2	1	HCD		102.21	4.26533e-08	1	1	42	21	1371	239677904	Light	Redundant	Not Used	1.61418	2.36814	0.681622	228776728	155939354	369286166	2	1136.57	2272.14	-1.07984	51.6696	8150	8150	MS2	17/232	SP_RL_Rat1_03222013.raw
High		GHVFEESQVAGTPMFVVK	P05197	1	1	HCD		101.64	3.72803e-08	1	1	41	28	1321	7.03379e+07	Light	Redundant	Not Used	1.32674	6.4304	0.206323	53149300	10965946	70515394	2	981.492	1961.98	-1.56044	50.4479	7886	7886	MS2	14/170	SP_RL_Rat1_03222013.raw
	High	LAEQELIETSEr	G3V885;G3V8B0;P02563	4	3	CID	R12(Label:13C(6)15N(4))	100.68	2.80889e-08	0.742574	1	39		867	453252510	Heavy	Redundant	Not Used	0.580104	2.59793	0.223295	781330408	1.74467e+08	453252510	2	714.365	1427.72	-1.44157	40.2941	5651	5651	MS2	10/120	SP_RL_Rat1_03222013.raw
High		TFGGAPGFSLGSPLSSPVFPR	P48675	2	1	HCD		99.95	6.68249e-08	1	1	42	19	2097	9.6178e+07	Light	Unique	Used	2.3842	5.00872	0.476009	9.6178e+07	4.57816e+07	229307194	2	1039.54	2078.07	-0.497396	74.5325	12435	12435	MS2	11/190	SP_RL_Rat1_03222013.raw
	High	DLYANnVLSGGTTMYPGIADR	P68035	4	1	CID	N6(Deamidated)	99.88	3.67207e-08		2	39	29	1943	1.91552e+08	Light	Redundant	Not Used	0.617228	3.88974	0.158681	127660660	20257318	78795796	2	1115.03	2229.05	-0.636208	66.4612	11131	11131	MS2	14/230	SP_RL_Rat1_03222013.raw
High		SLESTNVTDKDGELYcK		2	0	HCD	C16(Carbamidomethyl)	99.78	2.07447e-08	1	1	36	22		1.58187e+08		No Quan Values	Not Used							2	979.952	1958.9	-1.90248	32.812	3966	3966	MS2	11/174	SP_RL_Rat1_03222013.raw
High		TGTITTFEHAHNMr	P05197	1	1	HCD	R14(Label:13C(6)15N(4))	99.43	2.4618e-08	1	1	37	29	194	57829853	Heavy	Unique	Used	2.51309	2.34852	1.07007	18116131	19385588	45527478	2	813.389	1625.77	-1.80545	25.4501	2320	2320	MS2	11/122	SP_RL_Rat1_03222013.raw
High		FLEQQNAALAAEVNr	P48675	2	1	HCD	R15(Label:13C(6)15N(4))	99.4	5.5519e-08	1	1	40	33	1169	847774828	Heavy	Unique	Used	1.84718	4.95913	0.372482	432569536	161124214	799035376	2	842.437	1683.87	-0.922359	46.8886	7123	7123	MS2	12/152	SP_RL_Rat1_03222013.raw
High		FEDGDLTLYQSNAILR		1	0	HCD		99.31	5.48998e-08	1	1	40	30	1771	205396731	Light	Redundant	Not Used	1.99108	1.45445	1.36895	190736280	261109044	379770840	2	927.965	1854.92	-0.145595	61.8763	10246	10246	MS2	10/150	SP_RL_Rat1_03222013.raw
	High	VTnGAFTGEISPGMIk	P48500	1	1	CID	N3(Deamidated), K16(Label:13C(6)15N(2))	99.17	5.05425e-08	1	1	40	29	1420	139749682	Heavy	Redundant	Not Used	0.603004	1.56468	0.385384	231755988	89315109	139749682	2	815.915	1630.82	-1.16589	52.8411	8387	8387	MS2	12/164	SP_RL_Rat1_03222013.raw
High		GVVDSEDIPLNLSR		0	0	HCD		98.88	5.20526e-08	1	1	40	33	1497	367355358	Light	No Proteins	Not Used	1.87652	1.83421	1.02307	348575818	356616128	654107856	2	757.396	1513.79	-0.355038	54.7891	8800	8800	MS2	11/128	SP_RL_Rat1_03222013.raw
High		GVVDSEDLPLNISR	P34058;P82995	2	2	HCD		98.88	5.20526e-08	1	2	40	33	1497	367355358	Light	Not Unique	Used	1.87652	1.83421	1.02307	348575818	356616128	654107856	2	757.396	1513.79	-0.355038	54.7891	8800	8800	MS2	11/128	SP_RL_Rat1_03222013.raw
High		AQQVSQGLDVLTAk	P85972	1	1	HCD	K14(Label:13C(6)15N(2))	98.82	4.83742e-08	1	1	39	32	999	173104568	Heavy	Unique	Used	0.800502	2.37075	0.337657	2.16245e+08	73016683	173104568	2	733.407	1465.81	-2.41106	43.1825	6297	6297	MS2	11/142	SP_RL_Rat1_03222013.raw
High		QATLGAGLPIATPcTTVNK	P17764	1	1	HCD	C14(Carbamidomethyl)	98.63	7.81197e-08	1	1	41	36	1286	394528152	Light	Unique	Used	0.757079	2.74365	0.275939	394528152	1.08866e+08	298689166	2	957.011	1913.02	-0.512794	49.4684	7673	7673	MS2	14/206	SP_RL_Rat1_03222013.raw
High		GTLEDQIIQANPALEAFGNAK	G3V885	4	1	HCD		98.58	9.59288e-08	1	1	42	33		32183137		No Quan Values	Not Used							2	1100.57	2200.12	-0.440223	74.9509	12499	12499	MS2	16/216	SP_RL_Rat1_03222013.raw
High		VPAENVLGEVGDGFK	D3ZMF5	3	1	HCD		98.57	5.48406e-08	1	1	39	29	1570	153946280	Light	Unique	Used	0.568402	1.56738	0.362645	126857792	46004340	72106230	2	765.893	1530.78	-1.34681	56.773	9214	9214	MS2	13/148	SP_RL_Rat1_03222013.raw
	High	VIVVGNPANTNcLTASk	O88989	1	1	CID	C12(Carbamidomethyl), K17(Label:13C(6)15N(2))	98.57	7.44459e-08	1	1	41	36	814	1100499790	Heavy	Redundant	Not Used	0.957069	3.24566	0.294877	1132110692	333833080	1083508116	2	883.471	1765.93	-0.557392	39.1758	5395	5395	MS2	13/162	SP_RL_Rat1_03222013.raw
	High	VGVPTETGALTLNR	F1LWF9	3	1	CID		98.23	5.56538e-08	1	1	39	32	1010	979820549	Light	Unique	Used	1.018	2.21715	0.459147	939343904	431296624	956251416	2	714.396	1427.78	-1.12223	43.2941	6322	6322	MS2	9/118	SP_RL_Rat1_03222013.raw
High		IIVDELkQEVISTSSk	P63245	1	1	HCD	K7(Label:13C(6)15N(2)), K16(Label:13C(6)15N(2))	98.08	5.04677e-08	1	1	39	20		1.05698e+08		No Quan Values	Not Used							2	903.015	1805.02	-0.17407	52.6642	8349	8349	MS2	10/160	SP_RL_Rat1_03222013.raw
	High	LQNEIEDLMVDVER	G3V885;G3V8B0;P02563	4	3	CID		97.78	5.65864e-08	1	1	39		2102	7.31604e+07	Light	Not Unique	Used	0.486757	1.96497	0.247717	67664294	1.67616e+07	32936061	2	851.919	1702.83	-0.506894	74.6462	12451	12451	MS2	11/146	SP_RL_Rat1_03222013.raw
High		QAASSLQQASLK	F1M953	2	1	HCD		97.48	5.6989e-08	1	1	39	32	172	1.96511e+08	Light	Unique	Used	1.07475	2.51715	0.426971	192654760	8.22579e+07	207055776	2	616.335	1231.66	-1.21465	24.7977	2175	2175	MS2	11/122	SP_RL_Rat1_03222013.raw
High		LGSSEVEQVQLVVDGVK	P00564	1	1	HCD		97.45	9.77057e-08	1	1	41	29		100406698		No Quan Values	Not Used							2	893.483	1785.96	0.0890026	74.5906	12445	12445	MS2	12/168	SP_RL_Rat1_03222013.raw
High		LSVEALNSLTGEFk	P00564	1	1	HCD	K14(Label:13C(6)15N(2))	97	8.14366e-08	0.71134	1	40		2093	281332811	Heavy	Redundant	Not Used	0.915106	5.97737	0.153095	296091340	45330089	270954940	2	758.411	1515.81	-0.496102	74.1669	12378	12378	MS2	11/138	SP_RL_Rat1_03222013.raw
	High	HGcTVLTALGTILK	Q9QZ76	1	1	CID	C3(Carbamidomethyl)	97	7.18993e-08	1	1	39	31	2120	1.73343e+07	Light	Unique	Used	0.588322	2.77368	0.212109	1.51179e+07	3.20664e+06	8.8942e+06	2	742.418	1483.83	-0.938349	75.9216	12621	12621	MS2	21/118	SP_RL_Rat1_03222013.raw
High		FGLEGcEVLIPALK	D4A7P8	4	1	HCD	C6(Carbamidomethyl)	96.93	8.62069e-08	1	1	40	29		251327868		No Quan Values	Not Used							2	773.42	1545.83	-1.64083	71.6014	11963	11963	MS2	12/110	SP_RL_Rat1_03222013.raw
High		VLNNMEIGTSLYDEEGAK	P16617	1	1	HCD		96.88	6.94524e-08	1	1	39	29	1449	230772868	Light	Unique	Used	0.886761	2.70813	0.327444	230772868	7.55652e+07	204640441	2	991.972	1982.94	-0.724418	53.4826	8523	8523	MS2	13/184	SP_RL_Rat1_03222013.raw
High		IAATILTSPDLr	P00507	1	1	HCD	R12(Label:13C(6)15N(4))	96.86	5.55546e-08	0.690722	1	38		1271	562918332	Heavy	Unique	Used	0.788222	1.99554	0.394992	699974360	276484234	551735212	2	640.875	1280.74	-1.6685	49.0584	7591	7591	MS2	10/100	SP_RL_Rat1_03222013.raw
High		VLAQNSGFDLQETLVK	Q3MHS9	2	1	HCD		96.62	1.14417e-07	1	1	41	30	1534	107411452	Light	Unique	Used	1.63406	2.02546	0.80676	104705567	84472310	171095608	2	881.472	1761.94	-0.451646	55.7797	9010	9010	MS2	14/158	SP_RL_Rat1_03222013.raw
High		TPVGFIGLGNMGNPMAK	P29266	1	1	HCD		96.54	9.97856e-08	0.57732	1	40	24		76179912		No Quan Values	Not Used							2	852.434	1703.86	-0.420386	62.806	10428	10428	MS2	15/142	SP_RL_Rat1_03222013.raw
	High	GVVPLAGTnGETTTQGLDGLSEr	P05065	2	1	CID	N9(Deamidated), R23(Label:13C(6)15N(4))	96.5	1.47442e-07	0.145833	1	42	28	1556	724032464	Heavy	Unique	Used	1.69007	2.08617	0.81013	382123792	309569912	645814048	2	1142.07	2283.13	-1.43814	56.2986	9117	9117	MS2	15/232	SP_RL_Rat1_03222013.raw
High		PGGLLLGDEAPNFEANTTIGHIR	O35244	1	1	HCD		96.42	1.6675e-07	1	1	42	27	1657	348054692	Light	Unique	Used	1.91939	2.18316	0.87918	311437992	273809960	597771184	3	798.08	2392.23	-0.225519	58.9223	9663	9663	MS2	14/218	SP_RL_Rat1_03222013.raw
High		NQLTSNPENTVFDAk	P06761	1	1	HCD	K15(Label:13C(6)15N(2))	96.37	7.57997e-08	0.395833	1	39		918	332324368	Heavy	Unique	Used	1.3391	1.55539	0.86094	248170031	213659581	332324368	2	843.414	1685.82	-1.11653	41.2313	5862	5862	MS2	10/158	SP_RL_Rat1_03222013.raw
High		LAGTQPLEVLEAVQr		0	0	HCD	R15(Label:13C(6)15N(4))	96.22	9.80316e-08	1	1	40	37	1790	159937205	Heavy	No Proteins	Not Used	1.34524	1.77278	0.75883	1.18891e+08	9.02184e+07	159937205	2	817.461	1633.92	0.249971	62.3054	10330	10330	MS2	9/146	SP_RL_Rat1_03222013.raw
High		LGEYGFQNALIVR	IPI:CON_00708398.1	1	1	HCD		96.08	9.74332e-08	1	1	39	36		38566186		No Quan Values	Not Used							2	740.401	1479.8	-0.2769	73.9755	12346	12346	MS2	11/108	SP_RL_Rat1_03222013.raw
High		TPAGLQVLNDYLADK		0	0	HCD		95.79	1.19716e-07	1	1	40	30	1958	212904858	Light	No Proteins	Not Used	1.51741	2.41813	0.627513	200422440	125767734	304123196	2	809.426	1617.84	-2.12324	67.3191	11288	11288	MS2	10/156	SP_RL_Rat1_03222013.raw
High		VIVVGNPANTNcLTASk		1	0	HCD	C12(Carbamidomethyl), K17(Label:13C(6)15N(2))	95.75	1.42508e-07	1	1	41	22	814	1100499790	Heavy	Redundant	Not Used	0.957069	3.24566	0.294877	1132110692	333833080	1083508116	2	883.471	1765.93	-0.557392	39.2079	5405	5405	MS2	13/162	SP_RL_Rat1_03222013.raw
	High	DQTNDQVTIDSALATQK	P56574	1	1	CID		95.34	1.1622e-07	1	1	39	24	1218	91009341	Light	Unique	Used	0.640644	1.92302	0.333145	75525596	25160940	48384998	2	924.452	1847.9	-0.837307	47.8491	7329	7329	MS2	13/186	SP_RL_Rat1_03222013.raw
High		AAVPSGASTGIYEALELr	P04764;P15429	4	2	HCD	R18(Label:13C(6)15N(4))	95.21	1.6915e-07	1	1	41	25	1743	6.0607e+08	Heavy	Not Unique	Used	1.86617	2.34441	0.79601	320918744	255454667	598889342	2	907.98	1814.95	0.609624	61.0684	10091	10091	MS2	14/158	SP_RL_Rat1_03222013.raw
High		VKLEQQVDDLEGSLEQEK	G3V885	3	1	HCD		95.1	1.89033e-07	1	1	41	28		577495920		No Quan Values	Not Used							2	1044.03	2087.05	-1.41847	53.0017	8422	8422	MS2	14/194	SP_RL_Rat1_03222013.raw
High		EAALVDMVNDGVEDLR		1	0	HCD		94.89	1.01275e-07	1	1	38	32	2055	317629538	Light	Unique	Used	1.37606	0.954437	1.44175	307210492	442920072	422739444	2	873.422	1745.84	-1.03695	72.7065	12158	12158	MS2	14/160	SP_RL_Rat1_03222013.raw
High		HGcTVLTALGTILk		1	0	HCD	C3(Carbamidomethyl), K14(Label:13C(6)15N(2))	94.42	1.195e-07	1	1	39	27	2120	8.8942e+06	Heavy	Redundant	Not Used	0.588322	2.77368	0.212109	1.51179e+07	3.20664e+06	8.8942e+06	2	746.425	1491.84	-1.123	75.9574	12629	12629	MS2	11/118	SP_RL_Rat1_03222013.raw
High		EAALVDMVNDGVEDLr		1	0	HCD	R16(Label:13C(6)15N(4))	94.41	1.16099e-07	1	1	39		2055	422739444	Heavy	Redundant	Not Used	1.37606	0.954437	1.44175	307210492	442920072	422739444	2	878.425	1755.84	-1.43007	72.7006	12157	12157	MS2	9/160	SP_RL_Rat1_03222013.raw
High		HGcTVLTALGTILK		1	0	HCD	C3(Carbamidomethyl)	94.37	1.28799e-07	1	1	39	28	1748	1162769164	Light	Unique	Used	0.72427	2.89035	0.250583	1162769164	2.9137e+08	842159236	2	742.418	1483.83	-0.444746	61.2053	10120	10120	MS2	12/118	SP_RL_Rat1_03222013.raw
High		FLEQQNAALAAEVNR	P48675	2	1	HCD		94.25	1.79725e-07	1	1	40	32	1169	450159375	Light	Redundant	Not Used	1.84718	4.95913	0.372482	432569536	161124214	799035376	2	837.433	1673.86	-1.67614	46.9603	7139	7139	MS2	11/152	SP_RL_Rat1_03222013.raw
	High	GFGTDEQAIIDcLGSr	Q5XI77	1	1	CID	C12(Carbamidomethyl), R16(Label:13C(6)15N(4))	93.98	8.25886e-08	1	1	37	29	1860	202261494	Heavy	Unique	Used	1.63731	1.63876	0.999112	123532954	123423279	202261494	2	874.91	1748.81	-0.958564	63.9375	10641	10641	MS2	10/160	SP_RL_Rat1_03222013.raw
	High	IPSAVGYQPTLATDMGTMQER		2	0	CID		93.81	1.98743e-07	1	1	40	24	1471	783918979	Light	Unique	Used	1.30234	2.2605	0.576129	733042704	422327376	954670496	2	1133.54	2266.08	-0.998398	54.0109	8637	8637	MS2	14/220	SP_RL_Rat1_03222013.raw
High		ELLALDSVDPEGr	Q5U2U8	1	1	HCD	R13(Label:13C(6)15N(4))	93.63	1.54785e-07	0.691489	1	39			360885738		No Quan Values	Not Used							2	712.368	1423.73	-0.569289	58.082	9484	9484	MS2	9/116	SP_RL_Rat1_03222013.raw
High		FLDGDEMTLADcNLLPk		0	0	HCD	C12(Carbamidomethyl), K17(Label:13C(6)15N(2))	93.63	1.44381e-07	1	1	39	19		148532814		No Proteins	Not Used							2	980.468	1959.93	0.615664	71.04	11875	11875	MS2	14/152	SP_RL_Rat1_03222013.raw
	High	MATQASTLYSNNITK	Q5BJZ3	1	1	CID		93.57	1.54301e-07	1	1	39	35	606	217866588	Light	Unique	Used	0.418794	3.04947	0.137333	207343352	28475188	86834115	2	821.908	1642.81	-1.45984	34.4912	4343	4343	MS2	12/156	SP_RL_Rat1_03222013.raw
	High	ETADTDTAEQVIASFr	D3ZCV0	1	1	CID	R16(Label:13C(6)15N(4))	93.49	1.1504e-07	1	1	38	30	1922	910516800	Heavy	Redundant	Not Used	1.39592	6.96979	0.200281	652270504	130637578	910516800	2	882.419	1763.83	-1.13532	66.1921	11078	11078	MS2	10/158	SP_RL_Rat1_03222013.raw
	High	GQSVQQVYYSIGALAK	G3V885;P02563	2	2	CID		93.41	2.33172e-07	1	1	41	25		1237841520		No Quan Values	Not Used							2	856.454	1711.9	-0.78234	58.5397	9579	9579	MS2	10/162	SP_RL_Rat1_03222013.raw
	High	FASEASGYQDNIAr	Q6P725	2	1	CID	R14(Label:13C(6)15N(4))	93.39	5.71074e-08	1	1	34	23	498	156897087	Heavy	Unique	Used	1.75019	5.47806	0.31949	76054970	24298820	133110448	2	769.858	1538.71	-1.98671	32.2878	3848	3848	MS2	11/128	SP_RL_Rat1_03222013.raw
High		LGEYGFQNALIVR	IPI:CON_00708398.1	1	1	HCD		93.02	2.04593e-07	1	1	40	35		3500374354		No Quan Values	Not Used							2	740.4	1479.79	-1.51427	59.7879	9838	9838	MS2	11/108	SP_RL_Rat1_03222013.raw
High		ALGQNPTQAEVLr		1	0	HCD	R13(Label:13C(6)15N(4))	92.93	1.91636e-07	1	1	39		530	5948745104	Heavy	Unique	Used	1.25488	3.03696	0.413202	4592201024	1897507008	5762654016	2	703.884	1406.76	-0.794798	32.9293	3993	3993	MS2	9/120	SP_RL_Rat1_03222013.raw
	High	KVPQVSTPTLVEVSR	IPI:CON_00708398.1;IPI:CON_00745872.2	2	2	CID		92.91	1.69981e-07	1	1	39	31		4962571200		No Quan Values	Not Used							2	820.471	1639.93	-1.73006	37.6706	5060	5060	MS2	11/156	SP_RL_Rat1_03222013.raw
High		VQLLHSQNTSLINQK	G3V885	4	1	HCD		92.84	2.32698e-07	1	1	40	39		926412884		No Quan Values	Not Used							2	861.977	1722.95	-2.27106	32.5235	3903	3903	MS2	22/146	SP_RL_Rat1_03222013.raw
	High	LGEYGFQNALIVR	IPI:CON_00708398.1	1	1	CID		92.84	2.1325e-07	1	1	40	31		3500374354		No Quan Values	Not Used							2	740.4	1479.79	-1.51427	59.7659	9832	9832	MS2	10/108	SP_RL_Rat1_03222013.raw
	High	IINEPTAAAIAYGLDkr	P06761	1	1	CID	K16(Label:13C(6)15N(2)), R17(Label:13C(6)15N(4))	92.46	2.37149e-07	1	1	40	33	1307	175681352	Heavy	Unique	Used	4.57795	1.7435	2.62573	31820240	83551276	145671448	2	917.512	1834.02	-1.54878	50.0619	7805	7805	MS2	12/178	SP_RL_Rat1_03222013.raw
	High	LAEQELIETSER	G3V885;G3V8B0;P02563	4	3	CID		92.39	1.86209e-07	1	1	39	33	867	794122564	Light	Redundant	Not Used	0.580104	2.59793	0.223295	781330408	1.74467e+08	453252510	2	709.362	1417.72	-0.182615	40.0922	5605	5605	MS2	9/120	SP_RL_Rat1_03222013.raw
	High	KALQEAHQQALDDLQAEEDKVNTLTK	G3V8B0;P02563	3	2	CID		92.21	5.28041e-07	1	1	43	37		473396362		No Quan Values	Not Used							3	979.501	2936.49	-2.25651	48.2757	7419	7419	MS2	29/290	SP_RL_Rat1_03222013.raw
High		LMTDTINEPILLcr		0	0	HCD	C13(Carbamidomethyl), R14(Label:13C(6)15N(4))	92.13	3.11135e-07	1	1	41	30		9.07811e+07		No Proteins	Not Used							2	849.943	1698.88	0.201292	60.8651	10052	10052	MS2	10/128	SP_RL_Rat1_03222013.raw
High		IYVDDGLISLQVk	P11980	3	1	HCD	K13(Label:13C(6)15N(2))	92.1	2.07823e-07	1	1	39	32	2060	83406210	Heavy	Unique	Used	1.38415	2.79421	0.495362	54167106	26832311	74975218	2	735.918	1470.83	-1.10408	72.6555	12149	12149	MS2	11/110	SP_RL_Rat1_03222013.raw
High		SLPSVETLGcTSVIcSDK	E9PSX6	12	1	HCD	C10(Carbamidomethyl), C15(Carbamidomethyl)	91.94	2.15815e-07	1	1	39	23		693259004		No Quan Values	Not Used							2	976.967	1952.93	-1.79823	53.5362	8534	8534	MS2	11/168	SP_RL_Rat1_03222013.raw
High		IEELEEEIEAEr		8	0	HCD	R12(Label:13C(6)15N(4))	91.9	1.22707e-07	0.673913	1	36			489087456		No Quan Values	Not Used							2	749.86	1498.71	-1.37866	51.0295	8007	8007	MS2	9/106	SP_RL_Rat1_03222013.raw
High		IEELEEELEAEr	G3V885	4	1	HCD	R12(Label:13C(6)15N(4))	91.9	1.22707e-07	0.673913	2	36			489087456		No Quan Values	Not Used							2	749.86	1498.71	-1.37866	51.0295	8007	8007	MS2	9/106	SP_RL_Rat1_03222013.raw
High		NLTEEMAGLDEIIAK	G3V885	2	1	HCD		91.79	2.8078e-07	1	1	40	27	2099	144138341	Light	Unique	Used	0.3512	3.83569	0.0915612	133377864	1.22122e+07	4.68423e+07	2	823.918	1646.83	-0.695839	74.5258	12434	12434	MS2	11/156	SP_RL_Rat1_03222013.raw
High		VVDALGNAIDGkGPVGSk	F1LP05	2	1	HCD	K12(Label:13C(6)15N(2)), K18(Label:13C(6)15N(2))	91.62	2.83794e-07	1	1	40	27		371001416		No Quan Values	Not Used							2	856.978	1712.95	-1.63191	38.9986	5357	5357	MS2	14/186	SP_RL_Rat1_03222013.raw
	High	LGEYGFQNALIVR	IPI:CON_00708398.1	1	1	CID		91.56	2.81981e-07	1	1	40	36		3500374354		No Quan Values	Not Used							2	740.401	1479.79	-0.441883	58.7439	9621	9621	MS2	11/108	SP_RL_Rat1_03222013.raw
	High	IIAcDGGGGALGHPK		0	0	CID	C4(Carbamidomethyl)	91.41	2.18566e-07	1	1	38	27		7.23651e+07		No Proteins	Not Used							2	711.86	1422.71	-1.82107	24.2722	2056	2056	MS2	12/112	SP_RL_Rat1_03222013.raw
High		AIAELGIYPAVDPLDSTSr	G3V6D3	2	1	HCD	R19(Label:13C(6)15N(4))	91.3	4.62615e-07	1	1	41	38	1964	3584316321	Heavy	Unique	Used	1.31955	2.23845	0.589496	2646926800	1560352640	3492765040	2	999.523	1998.04	-1.19316	68.7166	11514	11514	MS2	10/172	SP_RL_Rat1_03222013.raw
	High	GTGGVDTAAVADVYDISNIDR	P09605	1	1	CID		91.15	3.10206e-07	1	1	40	25	1803	414137173	Light	Unique	Used	1.00123	2.21788	0.451437	405275836	182956575	405775068	2	1055.01	2109.01	-1.0429	62.646	10397	10397	MS2	14/202	SP_RL_Rat1_03222013.raw
	High	KDLYANNVLSGGTTMYPGIADR	P68035	4	1	CID		90.9	5.081e-07	1	1	41	30	1409	184566738	Light	Redundant	Not Used	0.390766	2.22222	0.175845	161413816	2.83838e+07	63075063	2	1178.58	2356.16	-0.753954	52.6248	8340	8340	MS2	15/248	SP_RL_Rat1_03222013.raw
High		DLYAnNVLSGGTTMYPGIADR	P68035	4	1	HCD	N5(Deamidated)	90.73	3.01934e-07	0.021978	1	39	19	1943	1.91552e+08	Light	Redundant	Not Used	0.617228	3.88974	0.158681	127660660	20257318	78795796	2	1115.03	2229.05	-0.636208	66.4808	11135	11135	MS2	16/230	SP_RL_Rat1_03222013.raw
High		IINEPTAAAIAYGLDr	Q07439	2	1	HCD	R16(Label:13C(6)15N(4))	90.69	4.37982e-07	1	1	41	32	1595	1.45321e+08	Heavy	Unique	Used	1.48213	1.28031	1.15763	95298332	110320372	141244258	2	849.458	1697.91	-0.643948	57.6023	9384	9384	MS2	10/168	SP_RL_Rat1_03222013.raw
	High	VFDkEGNGTVMGAEIr		0	0	CID	K4(Label:13C(6)15N(2)), R16(Label:13C(6)15N(4))	90.48	4.0363e-07	1	1	40		772	194442800	Heavy	No Proteins	Not Used	1.17427	13.7023	0.0856986	135092376	11577231	158635048	2	870.938	1740.87	-1.46581	38.2923	5198	5198	MS2	12/166	SP_RL_Rat1_03222013.raw
	High	VFDkEGNGTVMGAELr	P16409	1	1	CID	K4(Label:13C(6)15N(2)), R16(Label:13C(6)15N(4))	90.48	4.0363e-07	1	2	40		772	194442800	Heavy	Unique	Used	1.17427	13.7023	0.0856986	135092376	11577231	158635048	2	870.938	1740.87	-1.46581	38.2923	5198	5198	MS2	12/166	SP_RL_Rat1_03222013.raw
High		LNFSHGTHEYHAETIK	P11980	3	1	HCD		90.33	3.16976e-07	1	1	39	26				No Quan Values	Not Used							2	942.455	1883.9	-0.410711	24.2364	2048	2048	MS2	9/168	SP_RL_Rat1_03222013.raw
High		NQVAMNPTNTVFDAK	D4A4S3	4	1	HCD		90.29	2.68134e-07	1	1	38	22	971	490739030	Light	Unique	Used	1.2655	2.80789	0.450694	490739030	221173333	621029760	2	825.401	1649.79	-0.842808	42.4779	6141	6141	MS2	13/150	SP_RL_Rat1_03222013.raw
High		LkGADPEETILNAFk	P08733	1	1	HCD	K2(Label:13C(6)15N(2)), K15(Label:13C(6)15N(2))	90.2	4.55961e-07	1	1	40	27		1108868362		No Quan Values	Not Used							2	831.458	1661.91	0.341556	61.4632	10169	10169	MS2	13/146	SP_RL_Rat1_03222013.raw
High		QFAAQANAIGPWIQNK	D3ZCV0	1	1	HCD		90.15	5.22344e-07	1	1	41	26	1447	308316105	Light	Unique	Used	0.992402	2.87805	0.344818	228648280	78842000	226911024	2	878.96	1756.91	-0.138866	53.4711	8521	8521	MS2	11/152	SP_RL_Rat1_03222013.raw
High		HGcTVLTALGTILk		1	0	HCD	C3(Carbamidomethyl), K14(Label:13C(6)15N(2))	89.99	3.32615e-07	1	1	39	23	1748	842159236	Heavy	Redundant	Not Used	0.72427	2.89035	0.250583	1162769164	2.9137e+08	842159236	2	746.426	1491.84	-0.386569	61.2108	10121	10121	MS2	13/118	SP_RL_Rat1_03222013.raw
	High	VRELENELEAEQKR	G3V885;G3V8B0;P02563	4	3	CID		89.69	5.50258e-07	1	1	41	31	318	2.47366e+08	Light	Not Unique	Used	0.370527	6.10977	0.060645	239836902	1.45449e+07	88866049	2	871.954	1742.9	-1.88844	28.3279	2970	2970	MS2	11/144	SP_RL_Rat1_03222013.raw
High		TPAGLQVLNDYLADk		0	0	HCD	K15(Label:13C(6)15N(2))	89.68	5.23916e-07	1	1	40	26	1958	315030294	Heavy	No Proteins	Not Used	1.51741	2.41813	0.627513	200422440	125767734	304123196	2	813.435	1625.86	0.340993	68.2363	11442	11442	MS2	12/156	SP_RL_Rat1_03222013.raw
High		GSYGDLGGPIITTQVTIPk	D3ZJL5	3	1	HCD	K19(Label:13C(6)15N(2))	89.68	5.46468e-07	1	1	41	22	1654	232970419	Heavy	Unique	Used	1.12852	1.81679	0.621158	193644600	120283822	218530936	2	963.026	1925.04	-1.46139	58.9277	9664	9664	MS2	12/182	SP_RL_Rat1_03222013.raw
High		NAYEESLEHLETFKR	G3V885	4	1	HCD		89.67	4.15502e-07	1	1	39	24		287515576		No Quan Values	Not Used							2	933.454	1865.9	-0.98222	48.0977	7381	7381	MS2	11/156	SP_RL_Rat1_03222013.raw
	High	KKGQHAAEIQPLAQSHATK	Q9QZ76	1	1	CID		89.54	5.95944e-07	1	1	41	26	6	100157550	Light	Unique	Used	0.836482	5.31491	0.157384	73379212	11548711	61380372	2	1022.06	2043.11	-1.52242	19.4401	1002	1002	MS2	13/200	SP_RL_Rat1_03222013.raw
High		VLNNMEIGTSLYDEEGAk	P16617	1	1	HCD	K18(Label:13C(6)15N(2))	89.47	4.35875e-07	1	1	39	23	1449	2.09928e+08	Heavy	Redundant	Not Used	0.886761	2.70813	0.327444	230772868	7.55652e+07	204640441	2	995.978	1990.95	-1.29283	53.6152	8551	8551	MS2	14/184	SP_RL_Rat1_03222013.raw
	High	VIDPATATSVDLR		0	0	CID		89.08	4.738e-07	1	1	39	32	1059	229040604	Light	No Proteins	Not Used	1.74807	1.80544	0.968225	222733820	215656450	389354216	2	679.369	1357.73	-1.45028	44.4823	6585	6585	MS2	10/112	SP_RL_Rat1_03222013.raw
	High	VNQIGSVTESIQAcK		1	0	CID	C14(Carbamidomethyl)	89	5.00675e-07	1	1	39	23	897	629689988	Light	Redundant	Not Used	0.968317	1.83004	0.529122	629689988	333183011	609739826	2	817.413	1633.82	-1.34888	40.7774	5757	5757	MS2	11/146	SP_RL_Rat1_03222013.raw
	High	VNQIGSVTESLQAcK	P04764	3	1	CID	C14(Carbamidomethyl)	89	5.00675e-07	1	2	39	23	897	629689988	Light	Redundant	Not Used	0.968317	1.83004	0.529122	629689988	333183011	609739826	2	817.413	1633.82	-1.34888	40.7774	5757	5757	MS2	11/146	SP_RL_Rat1_03222013.raw
High		DLYANnVLSGGTTMYPGIADR	P68035	4	1	HCD	N6(Deamidated)	88.99	4.50725e-07		2	39	19	1943	1.91552e+08	Light	Redundant	Not Used	0.617228	3.88974	0.158681	127660660	20257318	78795796	2	1115.03	2229.05	-0.636208	66.4808	11135	11135	MS2	16/230	SP_RL_Rat1_03222013.raw
High		DLEEATLQHEATAAALR	G3V885	7	1	HCD		88.94	6.33241e-07	1	1	40	23	1280	1139281768	Light	Not Unique	Used	0.522244	2.72999	0.191299	1027538192	196566760	536625432	2	919.965	1838.92	-1.13245	49.3181	7643	7643	MS2	13/168	SP_RL_Rat1_03222013.raw
	High	DLEEATLQHEATAAALR	F1LSI0;G3V885;G3V8B0;P02563	7	4	CID		88.88	6.42051e-07	1	1	40	30	1280	1139281768	Light	Redundant	Not Used	0.522244	2.72999	0.191299	1027538192	196566760	536625432	2	919.965	1838.92	-1.13245	49.3007	7639	7639	MS2	12/168	SP_RL_Rat1_03222013.raw
	High	FLEQQNAALAAEVNr	Q6P725	2	1	CID	R15(Label:13C(6)15N(4))	88.85	6.30146e-07	1	1	40	30	1169	847774828	Heavy	Redundant	Not Used	1.84718	4.95913	0.372482	432569536	161124214	799035376	2	842.437	1683.87	-0.922359	46.8566	7113	7113	MS2	10/152	SP_RL_Rat1_03222013.raw
High		VIGSGcNLDSAr	B5DEN4;P42123	2	2	HCD	C6(Carbamidomethyl), R12(Label:13C(6)15N(4))	88.78	1.99115e-07	0.58427	1	35		227	5.02668e+08	Heavy	Not Unique	Used	1.50623	2.19127	0.687378	328690344	225934572	495083484	2	629.807	1258.61	-1.55044	26.1416	2477	2477	MS2	8/110	SP_RL_Rat1_03222013.raw
	High	TGTAEMSSILEEr		2	0	CID	R13(Label:13C(6)15N(4))	88.77	2.26055e-07	1	1	36	33	1149	649218218	Heavy	Unique	Used	1.01097	2.41342	0.418896	624804848	261728314	631659544	2	717.344	1433.68	-0.931065	46.3825	7012	7012	MS2	11/118	SP_RL_Rat1_03222013.raw
	High	LASADIETYLLEK	F1LSI0;G3V885;G3V8B0;P02563	14	4	CID		88.76	5.37504e-07	1	1	40	35		2011876751		No Quan Values	Not Used							2	733.393	1465.78	-0.0145441	63.5824	10566	10566	MS2	11/114	SP_RL_Rat1_03222013.raw
High		ISSSNPYSTVTMDELR	D3ZCV0	1	1	HCD		88.69	3.40046e-07	1	1	37	31	1269	388990568	Light	Redundant	Not Used	1.31406	2.55364	0.514582	388990568	200167516	511155476	2	900.427	1799.85	-1.2215	49.0638	7592	7592	MS2	14/166	SP_RL_Rat1_03222013.raw
High		KKGSSFQTVSALHR	G3V885	2	1	HCD		88.52	5.76901e-07	1	1	40	29		41874490		No Quan Values	Not Used							2	773.427	1545.85	-2.29283	21.2005	1364	1364	MS2	13/142	SP_RL_Rat1_03222013.raw
High		LNFSHGTHEYHAETIk	P11980	3	1	HCD	K16(Label:13C(6)15N(2))	88.23	6.00355e-07	1	1	39	24		192211470		No Quan Values	Not Used							2	946.462	1891.92	-0.816636	24.2251	2046	2046	MS2	12/168	SP_RL_Rat1_03222013.raw
High		LAmQEFMILPVGASSFr	P04764	3	1	HCD	M3(Oxidation), R17(Label:13C(6)15N(4))	87.72	9.78427e-07	0.681818	1	41	33	2035	86815608	Heavy	Unique	Used	2.13446	2.36814	0.901323	4.06734e+07	36659880	86815608	2	961.99	1922.97	-0.848401	71.9036	12014	12014	MS2	10/174	SP_RL_Rat1_03222013.raw
	High	LGSSEVEQVQLVVDGVk	P00564	1	1	CID	K17(Label:13C(6)15N(2))	87.72	8.7362e-07	1	1	41	27		85657715		No Quan Values	Not Used							2	897.49	1793.97	-0.613494	73.8605	12321	12321	MS2	10/168	SP_RL_Rat1_03222013.raw
High		IINEPTAAAIAYGLDkr	P06761	1	1	HCD	K16(Label:13C(6)15N(2)), R17(Label:13C(6)15N(4))	87.7	7.09611e-07	1	1	40	27	1307	175681352	Heavy	Redundant	Not Used	4.57795	1.7435	2.62573	31820240	83551276	145671448	2	917.512	1834.02	-1.54878	50.1068	7815	7815	MS2	12/178	SP_RL_Rat1_03222013.raw
	High	SLESTNVTDkDGELYcK	G3V7U0	2	1	CID	K10(Label:13C(6)15N(2)), C16(Carbamidomethyl)	87.69	4.25029e-07	0.0340909	1	37	22		1.19943e+08		Inconsistently Labeled	Not Used							2	983.96	1966.91	-1.04561	32.7772	3959	3959	MS2	12/174	SP_RL_Rat1_03222013.raw
	High	kTkPYIQVDIGGGQTk	P06761	1	1	CID	K1(Label:13C(6)15N(2)), K3(Label:13C(6)15N(2)), K16(Label:13C(6)15N(2))	87.67	5.58748e-07	1	1	39	28		46411133		No Quan Values	Not Used							2	879.002	1757	-2.57044	28.0603	2911	2911	MS2	12/176	SP_RL_Rat1_03222013.raw
High		APLQVAVLGPTGVAEPVEVr	D3ZZ63	2	1	HCD	R20(Label:13C(6)15N(4))	87.6	5.17256e-07	1	1	38	20		204017838		No Quan Values	Not Used							2	1006.57	2012.14	-0.4919	58.7179	9617	9617	MS2	14/198	SP_RL_Rat1_03222013.raw
	High	EAALVDMVNDGVEDLR	B6DYQ7	1	1	CID		87.6	5.42628e-07	1	1	38	28	2055	317629538	Light	Redundant	Not Used	1.37606	0.954437	1.44175	307210492	442920072	422739444	2	873.422	1745.84	-1.03695	72.684	12153	12153	MS2	12/160	SP_RL_Rat1_03222013.raw
	High	LVLEVAQHLGESTVR		2	0	CID		87.58	7.57163e-07	1	1	40	37	1297	7.31573e+08	Light	Unique	Used	1.33784	2.43472	0.549485	694204896	381455236	928735264	2	825.962	1650.92	-0.748679	49.8462	7756	7756	MS2	11/146	SP_RL_Rat1_03222013.raw
	High	LYNNPIGLYSAETLR	D3ZNJ6	3	1	CID		87.55	9.19042e-07	1	1	41	31		173624618		No Quan Values	Not Used							2	862.453	1723.9	-1.55581	57.5092	9367	9367	MS2	12/142	SP_RL_Rat1_03222013.raw
	High	LISWYDNEYGYSNr	P04797	13	1	CID	R14(Label:13C(6)15N(4))	87.53	2.47775e-07	0.443182	1	35		1518	2585440648	Heavy	Unique	Used	1.82775	3.5919	0.508852	1414550704	719797302	2585440648	2	895.405	1789.8	-1.09165	55.3287	8914	8914	MS2	10/136	SP_RL_Rat1_03222013.raw
	High	NALISHLDGTTPVcEDIGR		0	0	CID	C14(Carbamidomethyl)	87.5	8.52329e-07	1	1	40	36	1210	1.79413e+08	Light	No Proteins	Not Used	0.526595	2.5921	0.203154	158363212	32172087	83393222	2	1034.51	2068.01	-1.7168	47.6391	7285	7285	MS2	15/202	SP_RL_Rat1_03222013.raw
	High	AQFGQPEILLGTIPGAGGTQr		1	0	CID	R21(Label:13C(6)15N(4))	87.49	1.11613e-06	1	1	41	28	1867	304304251	Heavy	Unique	Used	1.1552	1.74231	0.663029	241175772	159906428	278607020	2	1061.07	2121.13	-1.67944	64.3547	10721	10721	MS2	21/222	SP_RL_Rat1_03222013.raw
High		DNQSGSLLFIGr	P29457	2	1	HCD	R12(Label:13C(6)15N(4))	87.47	5.81768e-07	1	1	39	31	1683	446847085	Heavy	Unique	Used	2.28041	1.18882	1.9182	190115230	364679772	433540252	2	658.845	1316.68	-0.590563	59.5786	9796	9796	MS2	10/118	SP_RL_Rat1_03222013.raw
	High	TPIGSFLGSLASQPATK	P17764	1	1	CID		87.43	9.16418e-07	1	1	41	28	1941	945537276	Light	Unique	Used	0.769504	2.62927	0.292668	892536336	261216776	686810704	2	837.955	1674.9	-1.61282	67.4181	11303	11303	MS2	10/166	SP_RL_Rat1_03222013.raw
	High	LGSSEVEQVQLVVDGVK	P00564	1	1	CID		87.32	1.02333e-06	1	1	41	27	1676	647861840	Light	Redundant	Not Used	0.841232	4.70016	0.17898	505498704	90473924	425241728	2	893.482	1785.96	-2.02985	59.4159	9761	9761	MS2	10/168	SP_RL_Rat1_03222013.raw
High		VLATAFDTTLGGr	F1LRV4	2	1	HCD	R13(Label:13C(6)15N(4))	87.15	6.86006e-07	1	1	39	35	1319	2.46363e+08	Heavy	Unique	Used	1.79974	1.81495	0.991622	134326158	133200724	241752290	2	666.362	1331.72	-1.53752	50.3022	7854	7854	MS2	8/106	SP_RL_Rat1_03222013.raw
High		IAVYScPFDGMITETk	D4ACB8	1	1	HCD	C6(Carbamidomethyl), K16(Label:13C(6)15N(2))	87.13	6.17525e-07	1	1	39	32	1671	133375171	Heavy	Unique	Used	1.18515	1.87674	0.631492	107273920	67742668	127135202	2	920.44	1839.87	-0.642188	59.3511	9751	9751	MS2	14/140	SP_RL_Rat1_03222013.raw
	High	ISEQFTAMFr	P69897;G3V7C6	5	2	CID	R10(Label:13C(6)15N(4))	87.04	3.38951e-07	1	1	36	29				No Quan Values	Not Used							2	620.306	1239.6	-1.60409	56.6502	9192	9192	MS2	9/92	SP_RL_Rat1_03222013.raw
High		YTPSGQSGAAASESLFISNHAY	P05065	2	1	HCD		86.76	6.10026e-07	1	1	38					Indistinguishable Channels	Not Used							2	1129.52	2258.04	1.44946	73.5339	12276	12276	MS2	17/226	SP_RL_Rat1_03222013.raw
High		VQLLHSQNTSLINQk	G3V885	4	1	HCD	K15(Label:13C(6)15N(2))	86.75	8.85763e-07	1	1	40	33		395845473		No Quan Values	Not Used							2	865.983	1730.96	-2.70612	32.5338	3905	3905	MS2	22/146	SP_RL_Rat1_03222013.raw
High		HLAGLGLTEAIDk	P29457	2	1	HCD	K13(Label:13C(6)15N(2))	86.61	7.49549e-07	1	1	39	28	993	464798589	Heavy	Unique	Used	1.33202	1.83621	0.725417	348943092	253129222	464798589	2	673.381	1345.75	-1.97395	42.9806	6252	6252	MS2	12/104	SP_RL_Rat1_03222013.raw
	High	IIVDELkQEVISTSSk		0	0	CID	K7(Label:13C(6)15N(2)), K16(Label:13C(6)15N(2))	86.61	7.07968e-07	1	1	39	21		1.05698e+08		No Proteins	Not Used							2	903.015	1805.02	-0.17407	52.6305	8342	8342	MS2	12/160	SP_RL_Rat1_03222013.raw
	High	LTTLELLEVr		3	0	CID	R10(Label:13C(6)15N(4))	86.6	4.33177e-07	1	1	36	31	1796	9.06762e+07	Heavy	Unique	Used	1.41304	2.27322	0.621605	64170840	3.98889e+07	9.06762e+07	2	598.86	1196.71	-0.0337236	62.4074	10352	10352	MS2	9/84	SP_RL_Rat1_03222013.raw
High		TLNDELEIIEGMK	P63039	2	1	HCD		86.46	7.05509e-07	1	1	38	31	2046	277805980	Light	Unique	Used	0.96864	2.46702	0.392636	277805980	109076711	269093968	2	752.881	1504.76	-0.666293	72.3878	12103	12103	MS2	9/134	SP_RL_Rat1_03222013.raw
High		LGEYGFQNALIVR	IPI:CON_00708398.1	1	1	HCD		86.35	9.3588e-07	1	1	40	30		3500374354		No Quan Values	Not Used							2	740.401	1479.79	-0.441883	58.7791	9631	9631	MS2	11/108	SP_RL_Rat1_03222013.raw
	High	ETADTDTAEQVIASFR	D3ZCV0	1	1	CID		86.24	5.68303e-07	1	1	37	22	1922	652270504	Light	Redundant	Not Used	1.39592	6.96979	0.200281	652270504	130637578	910516800	2	877.415	1753.82	-1.02071	65.8634	11015	11015	MS2	9/158	SP_RL_Rat1_03222013.raw
High		cEFQDAYVLLSEK	P63039	3	1	HCD	C1(Carbamidomethyl)	86.22	4.41864e-07	1	1	36	23	1815	275735978	Light	Unique	Used	1.09732	1.73374	0.63292	260895248	165125770	286285928	2	801.378	1601.75	-1.60716	62.9352	10452	10452	MS2	12/134	SP_RL_Rat1_03222013.raw
High		VALTGLTVAEYFR	G3V6D3	2	1	HCD		86.14	8.97605e-07	1	1	39	30	1976	676441940	Light	Unique	Used	1.38544	2.30312	0.60155	650870864	391531176	901744976	2	720.398	1439.79	-0.676227	69.6598	11660	11660	MS2	8/108	SP_RL_Rat1_03222013.raw
High		QSILAIQNEVEK	D3ZCV0	1	1	HCD		86.02	9.58382e-07	0.662791	1	39		1065	824211828	Light	Unique	Used	0.886456	3.97488	0.223014	824211828	183811030	730627234	2	686.377	1371.75	-1.00145	44.7096	6637	6637	MS2	11/128	SP_RL_Rat1_03222013.raw
	High	HGcTVLTALGTILk	Q9QZ76	1	1	CID	C3(Carbamidomethyl), K14(Label:13C(6)15N(2))	86.01	8.31652e-07	1	1	39	28	1748	842159236	Heavy	Redundant	Not Used	0.72427	2.89035	0.250583	1162769164	2.9137e+08	842159236	2	746.426	1491.84	-0.386569	61.1774	10113	10113	MS2	10/118	SP_RL_Rat1_03222013.raw
	High	VcVQTVESGAMTk	P56574	1	1	CID	C2(Carbamidomethyl), K13(Label:13C(6)15N(2))	86	5.93559e-07	1	1	37	32	416	337915178	Heavy	Unique	Used	0.478875	2.43581	0.196598	685802280	134827306	328413778	2	709.348	1417.69	-0.850431	30.6324	3479	3479	MS2	10/128	SP_RL_Rat1_03222013.raw
High		NKLNDLEDALQQAK	IPI:CON_00220327.3	1	1	HCD		85.8	1.18941e-06	1	1	40	32		99977924		No Quan Values	Not Used							2	800.419	1599.83	-1.5032	52.4408	8305	8305	MS2	11/136	SP_RL_Rat1_03222013.raw
High		LASADIETYLLEk	G3V885	14	1	HCD	K13(Label:13C(6)15N(2))	85.64	1.07508e-06	1	1	39	35		812389529		No Quan Values	Not Used							2	737.399	1473.79	-0.70344	63.7657	10607	10607	MS2	9/114	SP_RL_Rat1_03222013.raw
	High	GHVFEESQVAGTPMFVVk		1	0	CID	K18(Label:13C(6)15N(2))	85.64	1.56043e-06	1	1	41	25	1321	98973236	Heavy	Redundant	Not Used	1.32674	6.4304	0.206323	53149300	10965946	70515394	2	985.499	1969.99	-1.26399	50.3302	7860	7860	MS2	14/170	SP_RL_Rat1_03222013.raw
	High	TGTITTFEHAHNMr		1	0	CID	R14(Label:13C(6)15N(4))	85.63	5.90545e-07	1	1	37	27	194	57829853	Heavy	Redundant	Not Used	2.51309	2.34852	1.07007	18116131	19385588	45527478	2	813.389	1625.77	-1.80545	25.4063	2310	2310	MS2	10/122	SP_RL_Rat1_03222013.raw
High		cDENILWLDYK	P11980	3	1	HCD	C1(Carbamidomethyl)	85.52	3.4058e-07	1	1	34	29	1893	547304676	Light	Unique	Used	1.21225	3.28849	0.368634	547304676	201755049	663469804	2	734.842	1468.68	-0.390609	65.0365	10858	10858	MS2	9/108	SP_RL_Rat1_03222013.raw
High		LSAEDLVLEGAGLR		0	0	HCD		85.42	1.14731e-06	1	1	39			5.65083e+07		No Proteins	Not Used							2	721.895	1442.78	-1.90406	71.6208	11966	11966	MS2	9/118	SP_RL_Rat1_03222013.raw
High		AAVEQLTEEQkNEFk		0	0	HCD	K11(Label:13C(6)15N(2)), K15(Label:13C(6)15N(2))	85.41	1.49898e-06	1	1	41	28		1188561525		No Proteins	Not Used							2	890.457	1779.91	-1.66164	33.5578	4135	4135	MS2	9/150	SP_RL_Rat1_03222013.raw
	High	STnGDTFLGGEDFDQALLR		2	0	CID	N3(Deamidated)	85.34	6.13487e-07	0.411765	1	37	22	2058	57447436	Light	Redundant	Not Used	1.94637	1.99806	0.974128	57447436	5.59612e+07	111813838	2	1028.97	2056.94	-1.9277	72.622	12143	12143	MS2	14/202	SP_RL_Rat1_03222013.raw
High		GQSVQQVYYSIGALAK	G3V885	2	1	HCD		85.31	1.50548e-06	1	1	41	28		1237841520		No Quan Values	Not Used							2	856.454	1711.9	-0.78234	58.5728	9589	9589	MS2	13/162	SP_RL_Rat1_03222013.raw
High		IGIFGQDEDVTSk	E9PSX6	6	1	HCD	K13(Label:13C(6)15N(2))	85.22	9.15801e-07	1	1	38	37		752543233		No Quan Values	Not Used							2	708.858	1416.71	-1.08902	51.2357	8053	8053	MS2	12/120	SP_RL_Rat1_03222013.raw
High		ITEGDLSQLTASIr	D3ZZ63	2	1	HCD	R14(Label:13C(6)15N(4))	85.04	1.34402e-06	1	1	40	26	1699	520730902	Heavy	Unique	Used	2.0886	2.65071	0.787938	241754572	190487546	504927988	2	757.408	1513.81	-0.908412	60.0048	9883	9883	MS2	13/136	SP_RL_Rat1_03222013.raw
High		ITEGDLSQLTASIR	D3ZZ63	2	1	HCD		85.03	1.33048e-06	1	1	40	29	1699	251617664	Light	Redundant	Not Used	2.0886	2.65071	0.787938	241754572	190487546	504927988	2	752.404	1503.8	0.0385026	60.164	9910	9910	MS2	9/136	SP_RL_Rat1_03222013.raw
High		LVLEVAQHLGESTVR	G3V6D3	2	1	HCD		84.97	1.38099e-06	1	1	40	28	1297	7.31573e+08	Light	Redundant	Not Used	1.33784	2.43472	0.549485	694204896	381455236	928735264	2	825.962	1650.92	-0.748679	49.8868	7766	7766	MS2	11/146	SP_RL_Rat1_03222013.raw
	High	GQHAAEIQPLAQSHATk	Q9QZ76	1	1	CID	K17(Label:13C(6)15N(2))	84.92	1.76241e-06	1	1	41	27	50	2.92525e+08	Heavy	Unique	Used	0.688319	2.84013	0.242355	418996040	1.01546e+08	288402871	2	897.969	1794.93	-1.27928	21.6642	1468	1468	MS2	13/178	SP_RL_Rat1_03222013.raw
	High	KKGSSFQTVSALHR	G3V885;P02563	2	2	CID		84.89	1.33077e-06	1	1	40	29		41874490		No Quan Values	Not Used							2	773.427	1545.85	-2.29283	21.1594	1355	1355	MS2	9/142	SP_RL_Rat1_03222013.raw
	High	SLESTNVTDKDGELYck	G3V7U0	2	1	CID	C16(Carbamidomethyl), K17(Label:13C(6)15N(2))	84.78	8.30651e-07		2	37	22		1.19943e+08		Inconsistently Labeled	Not Used							2	983.96	1966.91	-1.04561	32.7772	3959	3959	MS2	12/174	SP_RL_Rat1_03222013.raw
High		TVLImELINNVAK	G3V6D3	2	1	HCD	M5(Oxidation)	84.68	1.08318e-06	1	1	39					No Quan Values	Not Used							2	737.42	1473.83	-0.720982	74.5383	12436	12436	MS2	8/114	SP_RL_Rat1_03222013.raw
High		VPTPNVSVVDLTcR	P04797	7	1	HCD	C13(Carbamidomethyl)	84.68	1.43669e-06	1	1	40	34	1325	4205800652	Light	Unique	Used	1.8116	3.40738	0.531669	4181427016	2223135990	7575065080	2	778.907	1556.81	-1.6126	50.5409	7904	7904	MS2	9/140	SP_RL_Rat1_03222013.raw
High		TSGGAGGLGSLr	P48675	2	1	HCD	R12(Label:13C(6)15N(4))	84.51	7.60917e-07	1	1	37	31	256	483125736	Heavy	Unique	Used	1.75007	4.35976	0.401413	253794512	101876500	444157032	2	521.778	1042.55	-2.12584	26.7584	2617	2617	MS2	9/106	SP_RL_Rat1_03222013.raw
High		TPIGSFLGSLASQPATK	P17764	1	1	HCD		84.47	1.81173e-06	1	1	41	26	1941	945537276	Light	Redundant	Not Used	0.769504	2.62927	0.292668	892536336	261216776	686810704	2	837.955	1674.9	-1.61282	67.4348	11307	11307	MS2	13/166	SP_RL_Rat1_03222013.raw
	High	QVATALQNLQTK	P85972	1	1	CID		84.45	1.21944e-06	1	1	39	32	584	190685519	Light	Unique	Used	0.93724	3.00432	0.311964	188099028	58680042	176293848	2	657.872	1314.74	-1.42685	34.0208	4239	4239	MS2	10/124	SP_RL_Rat1_03222013.raw
High		LASADIETYLLEK	G3V885	14	1	HCD		84.38	1.47543e-06	1	1	40	31		2011876751		No Quan Values	Not Used							2	733.393	1465.78	-0.0978243	64.7349	10794	10794	MS2	12/114	SP_RL_Rat1_03222013.raw
High		IINEPTAAAIAYGLDK	P06761;P55063;D4A4S3	6	3	HCD		84.32	1.85154e-06	1	1	40	28	1536	1833880632	Light	Not Unique	Used	1.30931	2.54768	0.513922	1833880632	942470708	2401115776	2	830.45	1659.89	-1.45879	55.7686	9008	9008	MS2	11/168	SP_RL_Rat1_03222013.raw
High		ETEcTYFSTPLLLGK	P04636	1	1	HCD	C4(Carbamidomethyl)	84.02	1.4803e-06	1	1	39	19	1915	1801092464	Light	Unique	Used	0.933003	3.33022	0.280163	1801092464	504599222	1680424912	2	879.934	1758.86	-1.0759	65.6165	10970	10970	MS2	11/128	SP_RL_Rat1_03222013.raw
	High	GADPEETILNAFk	P08733	1	1	CID	K13(Label:13C(6)15N(2))	83.85	1.31521e-06	0.654762	1	39		2034	1913752212	Heavy	Unique	Used	0.932679	4.62685	0.20158	1972393696	397594696	1839610192	2	706.86	1412.71	-1.06594	71.8869	12011	12011	MS2	10/110	SP_RL_Rat1_03222013.raw
High		LQNEIEDLMVDVER	G3V885	4	1	HCD		83.69	1.45115e-06	1	1	39		2102	7.31604e+07	Light	Redundant	Not Used	0.486757	1.96497	0.247717	67664294	1.67616e+07	32936061	2	851.919	1702.83	-0.506894	74.6578	12453	12453	MS2	11/146	SP_RL_Rat1_03222013.raw
	High	GQSVQQVYYSIGALAk	G3V885;P02563	2	2	CID	K16(Label:13C(6)15N(2))	83.69	2.18442e-06	1	1	41	28		547951540		No Quan Values	Not Used							2	860.461	1719.91	-0.588355	58.5427	9580	9580	MS2	11/162	SP_RL_Rat1_03222013.raw
High		KLAEQELIETSER	G3V885	4	1	HCD		83.5	1.89528e-06	1	1	40	37		575395771		No Quan Values	Not Used							2	773.408	1545.81	-1.58846	33.9063	4212	4212	MS2	8/136	SP_RL_Rat1_03222013.raw
	High	HADSVAELGEQIDNLQr	F1LSI0;G3V885;G3V8B0;P02563	9	4	CID	R17(Label:13C(6)15N(4))	83.44	1.98958e-06	1	1	40	27	1358	403890070	Heavy	Redundant	Not Used	0.505854	2.44781	0.206656	787027632	162643919	398121332	2	952.969	1904.93	-1.37665	51.2938	8067	8067	MS2	11/160	SP_RL_Rat1_03222013.raw
High		GVVPLAGTnGETTTQGLDGLSEr	P05065	2	1	HCD	N9(Deamidated), R23(Label:13C(6)15N(4))	83.4	3.01038e-06	0.156627	1	42	24	1556	724032464	Heavy	Redundant	Not Used	1.69007	2.08617	0.81013	382123792	309569912	645814048	2	1142.07	2283.13	-1.43814	56.3284	9125	9125	MS2	12/232	SP_RL_Rat1_03222013.raw
High		AFGPGLEGGLVNK	D3ZZ63	2	1	HCD		83.3	1.55545e-06	1	1	39	29	1091	7.01654e+08	Light	Unique	Used	1.14352	3.59995	0.317649	7.01654e+08	222879989	802357554	2	629.842	1258.68	-2.01007	45.2872	6766	6766	MS2	12/98	SP_RL_Rat1_03222013.raw
High		LTLYDIAHTPGVAADLSHIETR	P04636	1	1	HCD		83.28	3.47346e-06	1	1	42	31	1897	909478443	Light	Unique	Used	1.32538	2.28483	0.580079	853877080	495316332	1131711456	3	798.419	2393.24	-1.26447	65.1568	10882	10882	MS2	14/206	SP_RL_Rat1_03222013.raw
High		SPFVVNVAPPLDLSk	D3ZZ63	2	1	HCD	K15(Label:13C(6)15N(2))	83.27	1.57872e-06	1	1	39	29	1857	616256533	Heavy	Unique	Used	1.13061	4.11438	0.274794	539695878	148305349	610183910	2	795.952	1590.9	-0.434826	63.9686	10648	10648	MS2	8/156	SP_RL_Rat1_03222013.raw
	High	LPADTEVVcAPPTAYIDFAR	P48500	1	1	CID	C9(Carbamidomethyl)	83.26	2.64875e-06	1	1	41	28	1905	3.99561e+08	Light	Unique	Used	0.963156	2.01157	0.478807	375755360	179914447	361911102	2	1103.55	2206.08	-0.432135	65.2683	10901	10901	MS2	13/178	SP_RL_Rat1_03222013.raw
	High	TAVETAVLLLr	Q6P502	1	1	CID	R11(Label:13C(6)15N(4))	83.25	6.81338e-07	1	1	35		1726	230014120	Heavy	Unique	Used	1.70525	1.76649	0.965334	134885516	130209611	230014120	2	598.368	1195.73	-0.441093	60.7009	10016	10016	MS2	9/88	SP_RL_Rat1_03222013.raw
High		LTVADALEPVQFEDGQk	P09456	1	1	HCD	K17(Label:13C(6)15N(2))	83.24	2.65078e-06	1	1	41	28	1818	311557949	Heavy	Unique	Used	0.859047	3.19416	0.268943	352586976	94825677	302888760	2	934.479	1867.95	-1.51585	63.1389	10488	10488	MS2	14/164	SP_RL_Rat1_03222013.raw
	High	LGEYGFQNALIVR	IPI:CON_00708398.1	1	1	CID		83.22	1.92145e-06	1	1	40	34		3500374354		No Quan Values	Not Used							2	740.401	1479.79	-0.524375	60.6189	9998	9998	MS2	9/108	SP_RL_Rat1_03222013.raw
	High	VQHELDEAEERADIAESQVNK	G3V885;G3V8B0;P02563	4	3	CID		83.22	2.25566e-06	1	1	40	33	848	1.86293e+08	Light	Not Unique	Used	0.516999	2.24975	0.229803	156377148	35935881	80846907	2	1205.57	2410.14	-2.71857	39.762	5532	5532	MS2	27/224	SP_RL_Rat1_03222013.raw
	High	VIGGDDLSTLTGk		0	0	CID	K13(Label:13C(6)15N(2))	82.98	1.69327e-06	1	1	39	30	1224	209455245	Heavy	No Proteins	Not Used	0.708676	1.95471	0.362549	295558408	107154276	209455245	2	642.349	1283.69	-2.13521	47.9993	7361	7361	MS2	11/108	SP_RL_Rat1_03222013.raw
	High	GKLSYTQQMEDLKR	G3V885;P02563	2	2	CID		82.8	2.45505e-06	1	1	40	31		120521355		No Quan Values	Not Used							2	848.938	1696.87	-0.31802	28.9005	3103	3103	MS2	11/142	SP_RL_Rat1_03222013.raw
High		YGDLANWMIPGk	F1LQE8	2	1	HCD	K12(Label:13C(6)15N(2))	82.75	1.31288e-06	1	1	37	24		284716381		No Quan Values	Not Used							2	686.843	1372.68	-1.5442	63.895	10632	10632	MS2	11/100	SP_RL_Rat1_03222013.raw
High		SYELPDGQVITIGNEr	IPI:CON_00698900.1;P68035	10	2	HCD	R16(Label:13C(6)15N(4))	82.68	2.47285e-06	1	1	40	27	1688	4171161784	Heavy	Not Unique	Used	0.806931	2.21923	0.363609	5133724752	1.86667e+09	4142563692	2	900.953	1800.9	-1.18908	59.7366	9828	9828	MS2	13/164	SP_RL_Rat1_03222013.raw
High		AQFGQPEILLGTIPGAGGTQr	P14604	1	1	HCD	R21(Label:13C(6)15N(4))	82.67	3.3862e-06	1	1	41	18	1867	304304251	Heavy	Redundant	Not Used	1.1552	1.74231	0.663029	241175772	159906428	278607020	2	1061.07	2121.13	-1.67944	64.3938	10731	10731	MS2	15/222	SP_RL_Rat1_03222013.raw
High		APSSSSAGISEWLDQk	P13803	1	1	HCD	K16(Label:13C(6)15N(2))	82.66	1.60703e-06	1	1	38	29	1451	142969130	Heavy	Redundant	Not Used	0.742709	2.8557	0.26008	159887584	41583518	118750020	2	835.908	1670.81	-1.33034	53.5531	8537	8537	MS2	13/144	SP_RL_Rat1_03222013.raw
	High	VQLLHSQNTSLINQK	G3V885;G3V8B0;P02563	4	3	CID		82.6	2.4592e-06	1	1	40	35		926412884		No Quan Values	Not Used							2	861.977	1722.95	-2.27106	32.4889	3893	3893	MS2	19/146	SP_RL_Rat1_03222013.raw
High		EAGDGVFEcEYYPVIPGk	D3ZZ63	2	1	HCD	C9(Carbamidomethyl), K18(Label:13C(6)15N(2))	82.34	1.34455e-06	1	1	37	35	1759	314615177	Heavy	Unique	Used	1.14849	3.28145	0.349994	266549224	93290520	306128438	2	1019.47	2037.94	1.02717	61.469	10170	10170	MS2	10/154	SP_RL_Rat1_03222013.raw
High		LTVADALEPVQFEDGQK	P09456	1	1	HCD		82.28	3.19e-06	0.682927	1	41		1818	352586976	Light	Redundant	Not Used	0.859047	3.19416	0.268943	352586976	94825677	302888760	2	930.474	1859.94	0.795604	63.0385	10470	10470	MS2	14/164	SP_RL_Rat1_03222013.raw
High		HGcTVLTALGTILK		1	0	HCD	C3(Carbamidomethyl)	82.25	2.14647e-06	1	1	39	25	2120	1.73343e+07	Light	Redundant	Not Used	0.588322	2.77368	0.212109	1.51179e+07	3.20664e+06	8.8942e+06	2	742.418	1483.83	-0.938349	75.9484	12628	12628	MS2	12/118	SP_RL_Rat1_03222013.raw
High		HQIQSYTcEIDALk	P48675	2	1	HCD	C8(Carbamidomethyl), K14(Label:13C(6)15N(2))	82.2	2.03243e-06	1	1	39	30	876	250684313	Heavy	Unique	Used	1.26887	7.55295	0.167997	159102952	26728786	201881272	2	857.422	1713.84	0.0563987	40.2771	5649	5649	MS2	12/140	SP_RL_Rat1_03222013.raw
	High	IMEGPAFNFLDAPAVR		1	0	CID		82.15	2.81576e-06	1	1	40	30	2048	310123444	Light	Unique	Used	1.02998	1.84646	0.557814	310123444	172991143	319420922	2	874.444	1747.88	-1.32506	72.1885	12066	12066	MS2	11/152	SP_RL_Rat1_03222013.raw
High		QSILAIQNEVEk	D3ZCV0	1	1	HCD	K12(Label:13C(6)15N(2))	82.09	2.18438e-06	0.646341	1	39		1065	7.33948e+08	Heavy	Redundant	Not Used	0.886456	3.97488	0.223014	824211828	183811030	730627234	2	690.384	1379.76	-0.492956	44.5793	6607	6607	MS2	10/128	SP_RL_Rat1_03222013.raw
High		TPVTGYFVDLK	F1LNI6	2	1	HCD		81.98	1.92284e-06	1	1	38	29	1470	192549168	Light	Unique	Used	0.646975	0.48116	1.34462	161870996	217654348	104726524	2	620.334	1239.66	-1.16261	54.041	8643	8643	MS2	8/96	SP_RL_Rat1_03222013.raw
	High	GVVPLAGTNGETTTqGLDGLSEr	P05065	2	1	CID	Q15(Deamidated), R23(Label:13C(6)15N(4))	81.92	4.23274e-06		2	42	28	1556	724032464	Heavy	Redundant	Not Used	1.69007	2.08617	0.81013	382123792	309569912	645814048	2	1142.07	2283.13	-1.43814	56.2986	9117	9117	MS2	14/232	SP_RL_Rat1_03222013.raw
	High	VKLEQQVDDLEGSLEQEKK	G3V885;G3V8B0;P02563	3	3	CID		81.91	4.57811e-06	1	1	42	25		196493888		No Quan Values	Not Used							3	739.052	2215.14	-1.17688	47.9132	7341	7341	MS2	21/204	SP_RL_Rat1_03222013.raw
High		IFGVTTLDIVR	P04636	1	1	HCD		81.81	1.60278e-06	1	1	37		1888	2047980349	Light	Unique	Used	1.31437	2.33828	0.562112	1985871792	1116282816	2610178432	2	617.363	1233.72	-0.651161	64.8829	10826	10826	MS2	9/86	SP_RL_Rat1_03222013.raw
High		NILGGTVFrEPIIck	P56574	1	1	HCD	R9(Label:13C(6)15N(4)), C14(Carbamidomethyl), K15(Label:13C(6)15N(2))	81.79	2.5588e-06	1	1	39	32		409085774		No Quan Values	Not Used							2	867.988	1734.97	-0.662948	52.1911	8255	8255	MS2	9/148	SP_RL_Rat1_03222013.raw
High		SQIFSTASDNQPTVTIK	P06761	1	1	HCD		81.6	3.7006e-06	1	1	41	30	1025	210502792	Light	Unique	Used	1.34762	1.47053	0.916423	210502792	192909677	283678589	2	918.97	1836.93	-0.911735	43.8117	6437	6437	MS2	15/186	SP_RL_Rat1_03222013.raw
	High	GAVDGGLSIPHSTK		0	0	CID		81.6	2.25191e-06	1	1	39	31	449	59578852	Light	No Proteins	Not Used	1.44967	2.56908	0.564275	59578852	33618867	86369605	2	669.853	1338.7	-1.86243	31.1421	3597	3597	MS2	11/122	SP_RL_Rat1_03222013.raw
	High	GQHAAEIQPLAQSHATK	Q9QZ76	1	1	CID		81.6	3.59406e-06	1	1	41	31	50	418996040	Light	Redundant	Not Used	0.688319	2.84013	0.242355	418996040	1.01546e+08	288402871	2	893.962	1786.92	-1.67316	21.5999	1454	1454	MS2	13/178	SP_RL_Rat1_03222013.raw
	High	AQQVSQGLDVLTAk	P85972	1	1	CID	K14(Label:13C(6)15N(2))	81.57	2.56811e-06	1	1	39	28	999	173104568	Heavy	Redundant	Not Used	0.800502	2.37075	0.337657	2.16245e+08	73016683	173104568	2	733.407	1465.81	-2.41106	43.1452	6288	6288	MS2	17/142	SP_RL_Rat1_03222013.raw
	High	KSEIGIAMGSGTAVAK	E9PSX6	6	1	CID		81.4	3.06907e-06	1	1	40	38		347972379		No Quan Values	Not Used							2	760.41	1519.81	-1.42094	30.8545	3531	3531	MS2	13/170	SP_RL_Rat1_03222013.raw
	High	AQQVSQGLDVLTAK	P85972	1	1	CID		81.38	2.79795e-06	1	1	39	26	999	2.16245e+08	Light	Redundant	Not Used	0.800502	2.37075	0.337657	2.16245e+08	73016683	173104568	2	729.401	1457.79	-1.14162	43.0822	6275	6275	MS2	10/142	SP_RL_Rat1_03222013.raw
High		GSSFQTVSALHR	G3V885	4	1	HCD		81.34	2.02248e-06	1	1	38	28	328	297412509	Light	Not Unique	Used	0.484041	2.56369	0.188806	288563936	54482622	139676698	2	645.333	1289.66	-1.04563	28.5608	3024	3024	MS2	8/114	SP_RL_Rat1_03222013.raw
	High	HGcTVLTALGTILK	Q9QZ76	1	1	CID	C3(Carbamidomethyl)	81.23	2.65407e-06	1	1	39	25	1748	1162769164	Light	Redundant	Not Used	0.72427	2.89035	0.250583	1162769164	2.9137e+08	842159236	2	742.418	1483.83	-0.444746	61.1747	10112	10112	MS2	11/118	SP_RL_Rat1_03222013.raw
High		IYVDDGLISLQVk	P11980	3	1	HCD	K13(Label:13C(6)15N(2))	81.22	2.51861e-06	1	1	39	34	2090	5.73516e+07	Heavy	Unique	Used	1.13496	1.76786	0.641998	5.05316e+07	32441191	5.73516e+07	2	735.918	1470.83	-0.357132	74.1033	12367	12367	MS2	9/110	SP_RL_Rat1_03222013.raw
	High	KGSSFQTVSALHR	G3V885;G3V8B0;P02563	4	3	CID		81.09	2.98494e-06	1	1	39	26		91101736		No Quan Values	Not Used							2	709.381	1417.75	-0.261851	23.6394	1915	1915	MS2	9/132	SP_RL_Rat1_03222013.raw
	High	VVDALGNAIDGKGPVGSK		2	0	CID		81.07	3.72407e-06	1	1	40	28		403751942		No Quan Values	Not Used							2	848.964	1696.92	-1.16992	38.9182	5339	5339	MS2	18/186	SP_RL_Rat1_03222013.raw
High		IYVDDGLISLQVk	P11980	3	1	HCD	K13(Label:13C(6)15N(2))	81.04	2.66848e-06	1	1	39	32		155641981		No Quan Values	Not Used							2	735.917	1470.83	-1.68504	71.6076	11964	11964	MS2	9/110	SP_RL_Rat1_03222013.raw
High		QMEQISQFLQAAEr	Q5XFX0	1	1	HCD	R14(Label:13C(6)15N(4))	81.04	2.73184e-06	1	1	39	28	1916	204400044	Heavy	Unique	Used	2.18426	0.975354	2.23945	93578822	209564898	204400044	2	844.917	1688.83	-1.49101	65.6335	10973	10973	MS2	11/150	SP_RL_Rat1_03222013.raw
High		IMEGPAFNFLDAPAVr	P49432	1	1	HCD	R16(Label:13C(6)15N(4))	81.02	3.83242e-06	1	1	40	24	2048	3.25705e+08	Heavy	Redundant	Not Used	1.02998	1.84646	0.557814	310123444	172991143	319420922	2	879.448	1757.89	-1.43832	72.2306	12075	12075	MS2	12/152	SP_RL_Rat1_03222013.raw
	High	FEDGDLTLYQSNAILr	B6DYQ7	1	1	CID	R16(Label:13C(6)15N(4))	80.77	4.1575e-06	1	1	40	22	1771	379770840	Heavy	Redundant	Not Used	1.99108	1.45445	1.36895	190736280	261109044	379770840	2	932.969	1864.93	-0.651418	61.9125	10251	10251	MS2	12/150	SP_RL_Rat1_03222013.raw
High		ASGIIDTLFQDR	F1LSV6	4	1	HCD		80.71	2.59552e-06	1	1	38		1963	334330301	Light	Unique	Used	1.43845	1.58835	0.905624	328304320	297320412	472249848	2	668.348	1335.69	-1.10874	67.5865	11334	11334	MS2	8/110	SP_RL_Rat1_03222013.raw
	High	NAqAHLKDTQLQLDDAVR	G3V885;P02563	2	2	CID	Q3(Deamidated)	80.7	5.14343e-06	0.283951	1	41	24	825	262568294	Light	Not Unique	Used	0.456059	3.97692	0.114676	185943376	21323299	84801152	2	1019.02	2037.03	-1.79235	39.4043	5450	5450	MS2	13/184	SP_RL_Rat1_03222013.raw
	High	nAQAHLKDTQLQLDDAVR	G3V885;P02563	2	2	CID	N1(Deamidated)	80.7	5.14343e-06	0.283951	2	41	24	825	262568294	Light	Redundant	Not Used	0.456059	3.97692	0.114676	185943376	21323299	84801152	2	1019.02	2037.03	-1.79235	39.4043	5450	5450	MS2	13/184	SP_RL_Rat1_03222013.raw
	High	VVDALGNAIDGkGPVGSk		2	0	CID	K12(Label:13C(6)15N(2)), K18(Label:13C(6)15N(2))	80.61	3.58099e-06	1	1	40	24		371001416		No Quan Values	Not Used							2	856.978	1712.95	-1.63191	38.9665	5347	5347	MS2	10/186	SP_RL_Rat1_03222013.raw
High		TFAPEEISAMVLTK	P06761	1	1	HCD		80.6	3.55135e-06	1	1	40	27	1947	677803656	Light	Unique	Used	1.34012	1.66794	0.80346	677803656	544588054	908340736	2	768.902	1536.8	-1.26579	66.8309	11195	11195	MS2	12/128	SP_RL_Rat1_03222013.raw
	High	VLATAFDTTLGGr		2	0	CID	R13(Label:13C(6)15N(4))	80.6	3.09976e-06	1	1	39	24	1319	2.46363e+08	Heavy	Redundant	Not Used	1.79974	1.81495	0.991622	134326158	133200724	241752290	2	666.362	1331.72	-1.53752	50.261	7845	7845	MS2	11/106	SP_RL_Rat1_03222013.raw
	High	IMEGPAFNFLDAPAVr		1	0	CID	R16(Label:13C(6)15N(4))	80.44	4.37999e-06	1	1	40	26	2048	3.25705e+08	Heavy	Redundant	Not Used	1.02998	1.84646	0.557814	310123444	172991143	319420922	2	879.448	1757.89	-1.43832	72.1857	12065	12065	MS2	11/152	SP_RL_Rat1_03222013.raw
	High	DLISHDELFSDIYK		1	0	CID		80.37	3.05208e-06	1	1	39	23	1875	312480640	Light	Unique	Used	1.54987	2.3869	0.649323	312480640	202900856	484303296	2	847.917	1694.83	-0.680835	64.4997	10751	10751	MS2	9/124	SP_RL_Rat1_03222013.raw
High		SSGGFVWAcK	P56574	1	1	HCD	C9(Carbamidomethyl)	80.3	5.66485e-07	1	1	31	26	933	608461240	Light	Unique	Used	0.594781	2.59084	0.22957	562406832	129111904	334508680	2	549.755	1098.5	-1.47702	41.5823	5938	5938	MS2	8/74	SP_RL_Rat1_03222013.raw
High		GQSVQQVYYSIGALAk	G3V885	2	1	HCD	K16(Label:13C(6)15N(2))	80.3	4.768e-06	1	1	41	23		547951540		No Quan Values	Not Used							2	860.461	1719.91	-0.588355	58.5784	9590	9590	MS2	11/162	SP_RL_Rat1_03222013.raw
	High	EAALVDMVNDGVEDLr	B6DYQ7	1	1	CID	R16(Label:13C(6))	80.25	3.57233e-06	1	1	39	30	2055	457576447	Medium	Redundant	Not Used	1.37606	0.954437	1.44175	307210492	442920072	422739444	2	876.432	1751.86	-0.747469	72.4925	12120	12120	MS2	9/160	SP_RL_Rat1_03222013.raw
High		TPAGLQVLNDYLADk		0	0	HCD	K15(Label:13C(6)15N(2))	80.21	4.64726e-06	1	1	40	24	1958	315030294	Heavy	No Proteins	Not Used	1.51741	2.41813	0.627513	200422440	125767734	304123196	2	813.435	1625.86	0.716394	67.1834	11263	11263	MS2	11/156	SP_RL_Rat1_03222013.raw
	High	GTLEDQIIQANPALEAFGNAK	G3V885;G3V8B0;P02563	4	3	CID		80.2	6.60616e-06	1	1	42	34		32183137		No Quan Values	Not Used							2	1100.57	2200.12	-0.440223	74.9167	12491	12491	MS2	13/216	SP_RL_Rat1_03222013.raw
	High	KLAEQELIETSER	G3V885;G3V8B0;P02563	4	3	CID		80.17	4.08012e-06	1	1	40	31		575395771		No Quan Values	Not Used							2	773.408	1545.81	-1.58846	33.8697	4202	4202	MS2	9/136	SP_RL_Rat1_03222013.raw
	High	TPVLFDVYEIK	Q5XI77	1	1	CID		80.11	3.6216e-06	1	1	39	37	1912	525053592	Light	Unique	Used	0.862517	2.38698	0.361342	525053592	189724112	452867648	2	662.363	1323.72	-0.646491	65.5835	10961	10961	MS2	14/96	SP_RL_Rat1_03222013.raw
	High	STNGDTFLGGEDFDQALLr		2	0	CID	R19(Label:13C(6)15N(4))	80.1	2.86428e-06	1	1	38	22	1983	761141923	Heavy	Redundant	Not Used	1.83499	1.75675	1.04454	409569428	427810332	751556948	2	1033.49	2065.97	-1.25046	69.3045	11604	11604	MS2	14/202	SP_RL_Rat1_03222013.raw
	High	STNGDTFLGGEDFDQALLR		2	0	CID		80.07	2.7262e-06	1	1	38	18	1983	409569428	Light	Redundant	Not Used	1.83499	1.75675	1.04454	409569428	427810332	751556948	2	1028.48	2055.96	-1.15325	69.1501	11584	11584	MS2	14/202	SP_RL_Rat1_03222013.raw
High		EVGVYEALkDDSWLk		1	0	HCD	K9(Label:13C(6)15N(2)), K15(Label:13C(6)15N(2))	79.98	5.49123e-06	1	1	41	40		1.9384e+08		No Quan Values	Not Used							2	884.46	1767.91	0.0579878	63.3368	10520	10520	MS2	12/146	SP_RL_Rat1_03222013.raw
High		LFVTNDAATILR	D4ACB8	1	1	HCD		79.94	3.58468e-06	1	1	39	27	1516	172285965	Light	Unique	Used	1.96572	1.97245	0.996586	163342396	162784773	321084920	2	667.377	1333.75	-1.10367	55.3115	8912	8912	MS2	8/112	SP_RL_Rat1_03222013.raw
	High	kGAAIDALNDGELQk		0	0	CID	K1(Label:13C(6)15N(2)), K15(Label:13C(6)15N(2))	79.85	4.54169e-06	1	1	40	27		151599310		No Proteins	Not Used							2	779.923	1558.84	-1.14477	34.2196	4283	4283	MS2	20/152	SP_RL_Rat1_03222013.raw
High		TLANLNPESSLFIIASK	D4A2V9	2	1	HCD		79.78	4.68807e-06	1	1	40	29	2053	247021094	Light	Unique	Used	0.900819	5.10154	0.176578	193214272	34117353	174051128	2	909.503	1818	-0.895596	72.3818	12102	12102	MS2	13/184	SP_RL_Rat1_03222013.raw
	High	STnGDTFLGGEDFDQALLr		2	0	CID	N3(Deamidated), R19(Label:13C(6)15N(4))	79.75	2.52049e-06	0.425	1	37	27	2058	121063260	Heavy	Redundant	Not Used	1.94637	1.99806	0.974128	57447436	5.59612e+07	111813838	2	1033.98	2066.95	-0.603711	72.6191	12142	12142	MS2	10/202	SP_RL_Rat1_03222013.raw
	High	EAALVDMVNDGVEDLr	B6DYQ7	1	1	CID	R16(Label:13C(6)15N(4))	79.7	3.43422e-06	1	1	39	32	2055	422739444	Heavy	Redundant	Not Used	1.37606	0.954437	1.44175	307210492	442920072	422739444	2	878.425	1755.84	-1.43007	72.6813	12152	12152	MS2	9/160	SP_RL_Rat1_03222013.raw
High		GTGGVDTAAVADVYDISNIDR	P09605	1	1	HCD		79.67	4.36164e-06	1	1	40	18	1803	414137173	Light	Redundant	Not Used	1.00123	2.21788	0.451437	405275836	182956575	405775068	2	1055.01	2109.01	-1.0429	62.6887	10407	10407	MS2	12/202	SP_RL_Rat1_03222013.raw
High		IYVDDGLISLQVk	P11980	3	1	HCD	K13(Label:13C(6)15N(2))	79.66	3.60334e-06	1	1	39	30		128447992		No Quan Values	Not Used							2	735.918	1470.83	-0.52312	70.1968	11748	11748	MS2	9/110	SP_RL_Rat1_03222013.raw
	High	APSSSSAGISEWLDQK	P13803	1	1	CID		79.64	2.77636e-06	1	1	38	24	1451	204396800	Light	Redundant	Not Used	0.742709	2.8557	0.26008	159887584	41583518	118750020	2	831.9	1662.79	-2.04752	53.5115	8528	8528	MS2	10/144	SP_RL_Rat1_03222013.raw
High		DGLGLcALIHR	D3ZCV0	1	1	HCD	C6(Carbamidomethyl)	79.62	3.42985e-06	1	1	38	31	1559	4.65751e+08	Light	Unique	Used	1.35404	2.79348	0.484713	462360920	224112498	626053644	2	612.829	1224.65	-0.426721	56.4614	9154	9154	MS2	9/80	SP_RL_Rat1_03222013.raw
High		QAPSIATIGSTcDLNLk	D3ZZ63	2	1	HCD	C12(Carbamidomethyl), K17(Label:13C(6)15N(2))	79.62	5.81028e-06	1	1	41	21	1334	156096502	Heavy	Unique	Used	1.08511	3.2746	0.331371	115569372	38296330	125405212	2	898.967	1796.93	-1.81129	50.8076	7958	7958	MS2	15/178	SP_RL_Rat1_03222013.raw
High		LNEHFLNTTDFLDTIK	P56574	1	1	HCD		79.6	6.08326e-06	1	1	41	37	1898	313105886	Light	Unique	Used	0.577703	2.10513	0.274426	290460992	79710004	167800096	2	960.988	1920.97	-0.433817	65.1194	10875	10875	MS2	22/170	SP_RL_Rat1_03222013.raw
	High	QMEQISQFLQAAEr		1	0	CID	R14(Label:13C(6)15N(4))	79.59	3.81465e-06	1	1	39	28	1916	204400044	Heavy	Redundant	Not Used	2.18426	0.975354	2.23945	93578822	209564898	204400044	2	844.917	1688.83	-1.49101	65.5944	10965	10965	MS2	10/150	SP_RL_Rat1_03222013.raw
	High	VPAENVLGEVGDGFK	D3ZMF5	3	1	CID		79.57	4.35614e-06	1	1	39	21	1570	153946280	Light	Redundant	Not Used	0.568402	1.56738	0.362645	126857792	46004340	72106230	2	765.893	1530.78	-1.34681	56.7477	9209	9209	MS2	12/148	SP_RL_Rat1_03222013.raw
High		GDGPIcLVLAPTr	Q6AYI1	1	1	HCD	C6(Carbamidomethyl), R13(Label:13C(6)15N(4))	79.53	4.0031e-06	1	1	39	31	1610	318052480	Heavy	Unique	Used	1.64603	1.24858	1.31832	193224414	254730862	318052480	2	689.872	1378.74	-1.09817	57.8867	9444	9444	MS2	8/116	SP_RL_Rat1_03222013.raw
High		IESLNEEIAFLk	P48675	2	1	HCD	K12(Label:13C(6)15N(2))	79.47	4.10963e-06	1	1	39	36		183204389		No Quan Values	Not Used							2	707.389	1413.77	-0.213943	63.4818	10549	10549	MS2	10/112	SP_RL_Rat1_03222013.raw
High		LTLSALLDGK	D3Z9A9	2	1	HCD		79.19	2.35826e-06	0.531646	1	36			160671115		No Quan Values	Not Used							2	515.81	1030.61	-0.863933	62.9285	10451	10451	MS2	7/84	SP_RL_Rat1_03222013.raw
High		TLANLNPESSLFIIASk	D4A2V9	2	1	HCD	K17(Label:13C(6)15N(2))	79.15	4.82643e-06	1	1	39	24	2053	174051128	Heavy	Redundant	Not Used	0.900819	5.10154	0.176578	193214272	34117353	174051128	2	913.51	1826.01	-1.44774	72.4474	12114	12114	MS2	14/184	SP_RL_Rat1_03222013.raw
	High	LQDAEEAVEAVNAK	G3V885;G3V8B0;P02563	4	3	CID		79.12	3.48403e-06	1	1	38	32	875	2116983424	Light	Not Unique	Used	0.399783	3.60531	0.110887	2116983424	234746436	846334728	2	743.872	1486.74	-1.07436	40.2326	5638	5638	MS2	12/140	SP_RL_Rat1_03222013.raw
	High	HNNcMAEcLTPTIYAK	P09605	1	1	CID	C4(Carbamidomethyl), C8(Carbamidomethyl)	79.12	1.43403e-06	1	1	34	20	807	641719200	Light	Unique	Used	0.635735	2.92492	0.217351	641719200	139478342	407963550	2	961.931	1922.85	-0.728908	39.0573	5371	5371	MS2	19/158	SP_RL_Rat1_03222013.raw
High		ALDTMNFDVIk	Q9EPH8;D4AC14	6	2	HCD	K11(Label:13C(6)15N(2))	79.01	3.61737e-06	1	1	38	36	1598	4.26427e+08	Heavy	Not Unique	Used	1.29437	2.32343	0.557092	325769236	181483408	421664720	2	637.83	1274.65	-0.781804	57.6745	9399	9399	MS2	9/100	SP_RL_Rat1_03222013.raw
High		IYVDDGLISLQVK	P11980	3	1	HCD		78.92	4.80938e-06	1	1	39	29		58492489		No Quan Values	Not Used							2	731.911	1462.81	-0.249085	69.2103	11593	11593	MS2	9/110	SP_RL_Rat1_03222013.raw
High		LGDVYVNDAFGTAHr	P16617;Q5XIV1	2	2	HCD	R15(Label:13C(6)15N(4))	78.83	4.24502e-06	1	1	39	27	1068	4.6997e+08	Heavy	Not Unique	Used	1.95194	2.66027	0.733736	239112301	175445366	466731808	2	822.902	1644.8	-1.79192	44.6391	6621	6621	MS2	12/146	SP_RL_Rat1_03222013.raw
	High	SSLGSHQLPr	Q5U2U8	1	1	CID	R10(Label:13C(6)15N(4))	78.8	3.20666e-06	0.658228	1	37			125592041		No Quan Values	Not Used							2	546.295	1091.58	-1.0182	21.6699	1470	1470	MS2	8/86	SP_RL_Rat1_03222013.raw
	High	LGDVYVNDAFGTAHr		1	0	CID	R15(Label:13C(6)15N(4))	78.8	4.27445e-06	1	1	39	20	1068	4.6997e+08	Heavy	Redundant	Not Used	1.95194	2.66027	0.733736	239112301	175445366	466731808	2	822.902	1644.8	-1.79192	44.6069	6611	6611	MS2	12/146	SP_RL_Rat1_03222013.raw
High		MKEIAEAYLGK	D4A4S3	4	1	HCD		78.78	4.0399e-06	1	1	38		644	163349462	Light	Unique	Used	2.07655	2.51418	0.825936	158901296	131242310	329966576	2	626.833	1252.66	-1.91639	35.6275	4602	4602	MS2	10/104	SP_RL_Rat1_03222013.raw
	High	NKDTGTYEDFVEGLR	P16409	1	1	CID		78.72	3.12461e-06	1	1	37	24		720162640		No Quan Values	Not Used							2	872.412	1743.82	-1.23839	52.7628	8369	8369	MS2	10/158	SP_RL_Rat1_03222013.raw
High		TPIGSFLGSLASQPATk	P17764	1	1	HCD	K17(Label:13C(6)15N(2))	78.63	6.44452e-06	1	1	40	28	1941	720949208	Heavy	Redundant	Not Used	0.769504	2.62927	0.292668	892536336	261216776	686810704	2	841.963	1682.92	-1.48315	66.6362	11162	11162	MS2	12/166	SP_RL_Rat1_03222013.raw
High		SIDDLEDELYAQk	P04692	2	1	HCD	K13(Label:13C(6)15N(2))	78.6	2.80149e-06	1	1	37	30	1693	1883699946	Heavy	Unique	Used	1.13108	6.43804	0.175687	1653016240	290413314	1869691656	2	773.871	1546.73	-0.990144	59.8628	9854	9854	MS2	11/112	SP_RL_Rat1_03222013.raw
	High	LSVEALNSLTGEFK	P00564	1	1	CID		78.48	5.91321e-06	1	1	40	27	2093	296091340	Light	Redundant	Not Used	0.915106	5.97737	0.153095	296091340	45330089	270954940	2	754.403	1507.8	-0.472977	74.2047	12383	12383	MS2	12/138	SP_RL_Rat1_03222013.raw
High		VSGPGVEPHGVLr	D3ZZ63	2	1	HCD	R13(Label:13C(6)15N(4))	78.34	5.23494e-06	1	1	39	31	245	3.56151e+08	Heavy	Unique	Used	1.77822	2.61828	0.679155	197942742	134433704	351984836	2	657.363	1313.72	-1.23231	26.56	2571	2571	MS2	10/106	SP_RL_Rat1_03222013.raw
	High	MKETAENYLGHTAK		2	0	CID		78.28	3.94739e-06	1	1	38	36		5.63519e+07		No Quan Values	Not Used							2	796.889	1592.77	-2.40853	23.2147	1818	1818	MS2	11/146	SP_RL_Rat1_03222013.raw
High		IVSNAScTTNcLAPLAk	P04797;F1M5I8;F1LTU2	9	3	HCD	C7(Carbamidomethyl), C11(Carbamidomethyl), K17(Label:13C(6)15N(2))	78.25	7.59714e-06	1	1	41	19	687	4542885778	Heavy	Redundant	Not Used	1.15819	4.20748	0.275269	3805600640	1047564640	4407602976	2	914.462	1827.92	-0.587758	36.5713	4814	4814	MS2	15/166	SP_RL_Rat1_03222013.raw
	High	QAASSLQQASLK		2	0	CID		78.23	4.79502e-06	1	1	39	31	172	1.96511e+08	Light	Redundant	Not Used	1.07475	2.51715	0.426971	192654760	8.22579e+07	207055776	2	616.335	1231.66	-1.21465	24.7606	2165	2165	MS2	10/122	SP_RL_Rat1_03222013.raw
	High	ALGQNPTQAEVLR	P16409	1	1	CID		78.22	5.71908e-06	1	1	39	29	530	4787836376	Light	Redundant	Not Used	1.25488	3.03696	0.413202	4592201024	1897507008	5762654016	2	698.88	1396.75	-0.823247	32.9031	3985	3985	MS2	10/120	SP_RL_Rat1_03222013.raw
	High	NTLLQAELEELr	G3V885;P02563	2	2	CID	R12(Label:13C(6)15N(4))	78.17	6.19375e-06	1	1	40	33	1909	781395848	Heavy	Not Unique	Used	0.493582	2.53845	0.194442	1583113216	307824356	781395848	2	719.892	1438.78	-1.0924	65.5097	10945	10945	MS2	8/126	SP_RL_Rat1_03222013.raw
High		LATALQkLEEAEk	P04692	23	1	HCD	K7(Label:13C(6)15N(2)), K13(Label:13C(6)15N(2))	78.15	4.72494e-06	1	1	38	34		502025138		No Quan Values	Not Used							2	730.42	1459.83	-1.10176	39.9162	5566	5566	MS2	12/128	SP_RL_Rat1_03222013.raw
High		IGIFGQDEDVTSK	E9PSX6	6	1	HCD		78.1	4.05713e-06	1	1	38	21		1495276552		No Quan Values	Not Used							2	704.851	1408.69	-1.06764	51.2306	8052	8052	MS2	12/120	SP_RL_Rat1_03222013.raw
	High	TQEQLASEMAELTAr	F1LP60	2	1	CID	R15(Label:13C(6)15N(4))	78.09	4.75419e-06	1	1	38	33	1573	117334790	Heavy	Unique	Used	3.06091	1.77743	1.72209	33200017	57173488	101622156	2	844.413	1687.82	-0.188903	56.8168	9223	9223	MS2	10/162	SP_RL_Rat1_03222013.raw
High		QIIEQLSSGFFSPK	G3V8V3	2	1	HCD		77.98	7.17688e-06	1	1	40	34	1954	178384134	Light	Unique	Used	0.957557	8.13841	0.117659	146177580	1.71991e+07	139973308	2	790.919	1580.83	-0.38263	67.1179	11250	11250	MS2	11/146	SP_RL_Rat1_03222013.raw
High		GTGGVDTAAVGAVFDISNADr	P00564	1	1	HCD	R21(Label:13C(6)15N(4))	77.95	7.02943e-06	1	1	40	21		4.51199e+07		No Quan Values	Not Used							2	1001.99	2002.97	-1.09886	74.1725	12379	12379	MS2	10/202	SP_RL_Rat1_03222013.raw
High		WALSQSNPSALR	P46462	1	1	HCD		77.88	5.1999e-06	0.666667	1	39		940	3.90232e+08	Light	Unique	Used	1.84984	1.80315	1.02589	372526764	382172528	689115232	2	665.349	1329.69	-0.875667	41.7149	5969	5969	MS2	11/112	SP_RL_Rat1_03222013.raw
High		LPADTEVVcAPPTAYIDFAr		1	0	HCD	C9(Carbamidomethyl), R20(Label:13C(6)15N(4))	77.81	9.51985e-06	1	1	41	32	1905	378937677	Heavy	Redundant	Not Used	0.963156	2.01157	0.478807	375755360	179914447	361911102	2	1108.55	2216.09	-1.40735	65.4743	10940	10940	MS2	15/178	SP_RL_Rat1_03222013.raw
	High	SGVGNVFIk	D4AC14	5	1	CID	K9(Label:13C(6)15N(2))	77.78	2.81181e-06	0.384615	1	36		693	200511552	Heavy	Unique	Used	1.3406	7.55336	0.177484	149568852	26546005	200511552	2	464.77	928.533	-0.934275	36.6164	4823	4823	MS2	8/72	SP_RL_Rat1_03222013.raw
High		AIAELGIYPAVDPLDSTSR	G3V6D3	2	1	HCD		77.69	1.05713e-05	1	1	41	28	1964	2762108264	Light	Redundant	Not Used	1.31955	2.23845	0.589496	2646926800	1560352640	3492765040	2	994.52	1988.03	-0.109911	67.7184	11357	11357	MS2	13/172	SP_RL_Rat1_03222013.raw
	High	LAGTQPLEVLEAVQr		0	0	CID	R15(Label:13C(6)15N(4))	77.69	6.98821e-06	1	1	40	27	1790	159937205	Heavy	No Proteins	Not Used	1.34524	1.77278	0.75883	1.18891e+08	9.02184e+07	159937205	2	817.461	1633.92	0.249971	62.2624	10321	10321	MS2	9/146	SP_RL_Rat1_03222013.raw
High		DLISHDELFSDIYk	P63029	1	1	HCD	K14(Label:13C(6)15N(2))	77.66	6.48133e-06	1	1	39	25	1875	484303296	Heavy	Redundant	Not Used	1.54987	2.3869	0.649323	312480640	202900856	484303296	2	851.924	1702.84	-0.772128	64.463	10746	10746	MS2	12/124	SP_RL_Rat1_03222013.raw
	High	ALGQNPTQAEVLr	P16409	1	1	CID	R13(Label:13C(6)15N(4))	77.64	6.47853e-06	1	1	39	34	530	5948745104	Heavy	Redundant	Not Used	1.25488	3.03696	0.413202	4592201024	1897507008	5762654016	2	703.884	1406.76	-0.794798	32.9005	3984	3984	MS2	8/120	SP_RL_Rat1_03222013.raw
	High	GADYLVTEVEnGGSLGSk	P11980	3	1	CID	N11(Deamidated), K18(Label:13C(6)15N(2))	77.64	5.79409e-06	1	1	39	25	1392	1.78347e+08	Heavy	Unique	Used	1.28915	2.99266	0.43077	133038174	5.73088e+07	171506018	2	902.938	1804.87	-0.314941	52.1691	8251	8251	MS2	12/178	SP_RL_Rat1_03222013.raw
	High	TSGGAGGLGSLr	Q6P725	2	1	CID	R12(Label:13C(6)15N(4))	77.62	3.71824e-06	1	1	37	32	256	483125736	Heavy	Redundant	Not Used	1.75007	4.35976	0.401413	253794512	101876500	444157032	2	521.778	1042.55	-2.12584	26.727	2607	2607	MS2	11/106	SP_RL_Rat1_03222013.raw
	High	ITLPVDFVTADkFDENAk		2	0	CID	K12(Label:13C(6)15N(2)), K18(Label:13C(6)15N(2))	77.56	1.10801e-05	1	1	41	26		175373866		No Quan Values	Not Used							2	1020.04	2039.06	-1.52181	63.7977	10612	10612	MS2	13/174	SP_RL_Rat1_03222013.raw
High		LAADGTVMNTFAHk		0	0	HCD	K14(Label:13C(6)15N(2))	77.4	5.57374e-06	1	1	38	28	809	468332174	Heavy	No Proteins	Not Used	0.94607	3.45257	0.274019	495029140	135647215	468332174	2	742.375	1483.74	-1.22826	39.1488	5391	5391	MS2	12/126	SP_RL_Rat1_03222013.raw
	High	IQFNESFAEMNK		0	0	CID		77.34	2.18634e-06	1	1	34	27		228934738		No Proteins	Not Used							2	729.339	1457.67	-1.08185	49.8598	7761	7761	MS2	9/116	SP_RL_Rat1_03222013.raw
	High	AAVEEGIVLGGGcALLR	P63039	3	1	CID	C13(Carbamidomethyl)	77.33	9.4063e-06	1	1	41	36	1668	114141406	Light	Unique	Used	2.04665	1.66143	1.23186	91817392	113106120	187918104	2	842.955	1684.9	-1.21759	59.1113	9703	9703	MS2	11/130	SP_RL_Rat1_03222013.raw
High		TGTAEMSSILEER	F1LP05	2	1	HCD		77.21	2.89724e-06	1	1	35	21	1149	641633042	Light	Redundant	Not Used	1.01097	2.41342	0.418896	624804848	261728314	631659544	2	712.339	1423.67	-1.47439	46.4638	7030	7030	MS2	12/118	SP_RL_Rat1_03222013.raw
High		VVDSLQTSLDAETr	G3V885	4	1	HCD	R14(Label:13C(6)15N(4))	77.19	7.22116e-06	1	1	39	23	1012	2.52134e+08	Heavy	Not Unique	Used	0.523745	5.0998	0.102699	427796000	43934263	224056104	2	772.395	1543.78	-0.928932	43.6103	6391	6391	MS2	11/140	SP_RL_Rat1_03222013.raw
High		NFGPTGIGFGGLTHQVEk		2	0	HCD	K18(Label:13C(6)15N(2))	77.19	1.07792e-05	1	1	41	26	1291	240577728	Heavy	Unique	Used	0.680906	5.78053	0.117793	263445376	31032042	179381504	2	933.982	1866.96	-1.43868	49.7328	7732	7732	MS2	15/194	SP_RL_Rat1_03222013.raw
High		VALVYGQMNEPPGAr	G3V6D3	2	1	HCD	R15(Label:13C(6)15N(4))	77.17	7.61807e-06	1	1	39	38	943	1456040558	Heavy	Unique	Used	1.38806	2.27072	0.611288	1042772072	637433560	1447431744	2	806.412	1611.82	-1.60105	41.7745	5983	5983	MS2	11/128	SP_RL_Rat1_03222013.raw
	High	VAPEEHPTLLTEAPLNPk	P68035	5	1	CID	K18(Label:13C(6)15N(2))	77.1	1.08733e-05	1	1	41	25	973	1703493395	Heavy	Unique	Used	0.505007	5.24064	0.0963637	3078861184	296690344	1554847488	2	982.53	1964.05	-2.26364	42.5255	6152	6152	MS2	13/156	SP_RL_Rat1_03222013.raw
	High	AQKDEEkMEIQEIQLK	P04692	11	1	CID	K7(Label:13C(6)15N(2))	76.94	1.26206e-05	0.480519	1	41	28		125776366		Inconsistently Labeled	Not Used							2	984.513	1968.02	-0.954445	37.3925	4999	4999	MS2	18/164	SP_RL_Rat1_03222013.raw
	High	TIGGGDDSFNTFFSETGAGk	IPI:CON_00700865.3	6	1	CID	K20(Label:13C(6)15N(2))	76.89	3.02465e-06	1	1	35		1879	191387690	Heavy	Redundant	Not Used	1.30185	2.50978	0.518711	137241190	71188513	178667340	2	1008.46	2015.91	-1.12277	64.5674	10764	10764	MS2	13/202	SP_RL_Rat1_03222013.raw
High		LASADIETYLLEK	G3V885	14	1	HCD		76.84	8.36337e-06	1	1	40	30		2011876751		No Quan Values	Not Used							2	733.393	1465.78	-0.0145441	63.6148	10576	10576	MS2	10/114	SP_RL_Rat1_03222013.raw
	High	SPAQILQWQVLSNTVPAK		1	0	CID		76.8	9.13545e-06	1	1	40	26		967474090		No Quan Values	Not Used							2	990.549	1980.09	-0.130927	66.1278	11065	11065	MS2	22/190	SP_RL_Rat1_03222013.raw
High		AAVEQLTEEQKNEFK		0	0	HCD		76.6	9.7968e-06	0.662338	1	40			652379928		No Proteins	Not Used							2	882.443	1763.88	-1.07905	33.5027	4122	4122	MS2	13/150	SP_RL_Rat1_03222013.raw
	High	FGGNPGGFGNQGGFGNSr		0	0	CID	R18(Label:13C(6)15N(4))	76.57	2.1864e-06	1	1	33	23	868	1.12379e+08	Heavy	No Proteins	Not Used	2.05994	2.23504	0.92166	44447814	40965752	91560044	2	868.891	1736.77	-1.47917	40.1003	5608	5608	MS2	12/164	SP_RL_Rat1_03222013.raw
High		VEGDLAGHGQEVLISLFK		1	0	HCD		76.5	1.21876e-05	1	1	41	29	2115	2.60654e+07	Light	Unique	Used	0.604988	2.05891	0.293839	18996257	5.58185e+06	1.14925e+07	2	956.514	1912.02	1.7627	75.4169	12571	12571	MS2	14/178	SP_RL_Rat1_03222013.raw
High		GIVNEQFLLQr	D3ZMF5	3	1	HCD	R11(Label:13C(6)15N(4))	76.49	7.48559e-06	1	1	39	31	1457	157118963	Heavy	Unique	Used	1.85391	1.721	1.07722	74071602	79791670	137321812	2	663.873	1326.74	-0.947405	53.7614	8581	8581	MS2	8/94	SP_RL_Rat1_03222013.raw
High		LASELLEWIr	D3ZCV0	2	1	HCD	R10(Label:13C(6)15N(4))	76.43	6.82643e-06	1	1	38		2117	4.11943e+06	Heavy	Unique	Used	1.84711	7.17425	0.257464	2.2302e+06	574196	4.11943e+06	2	620.352	1239.7	-0.483585	75.6454	12595	12595	MS2	8/80	SP_RL_Rat1_03222013.raw
	High	VGEATETALTcLVEk	E9PSX6	11	1	CID	C11(Carbamidomethyl), K15(Label:13C(6)15N(2))	76.43	9.5247e-06	1	1	40	25	1473	989851971	Heavy	Redundant	Not Used	0.463143	3.0137	0.153679	2097115336	322283335	971263820	2	814.917	1628.83	-0.927036	54.0718	8649	8649	MS2	12/134	SP_RL_Rat1_03222013.raw
High		TFGGAPGFSLGSPLSSPVFPr	P48675	2	1	HCD	R21(Label:13C(6)15N(4))	76.37	1.57966e-05	1	1	42	23	2097	240023916	Heavy	Redundant	Not Used	2.3842	5.00872	0.476009	9.6178e+07	4.57816e+07	229307194	2	1044.54	2088.08	0.68942	74.4524	12421	12421	MS2	10/190	SP_RL_Rat1_03222013.raw
High		VVDLMAYMASk	P04797;F1LUR7;F1LTU2	16	3	HCD	K11(Label:13C(6)15N(2))	76.36	5.64606e-06	0	1	37	34	1795	415502532	Heavy	Not Unique	Used	1.23895	5.96087	0.207848	304603088	63311122	377389440	2	618.316	1235.63	-0.334002	62.3556	10342	10342	MS2	8/94	SP_RL_Rat1_03222013.raw
High		VVnLMAYMASk	F1M5I8	1	1	HCD	N3(Deamidated), K11(Label:13C(6)15N(2))	76.36	5.64606e-06		2	37	34	1795	415502532	Heavy	Redundant	Not Used	1.23895	5.96087	0.207848	304603088	63311122	377389440	2	618.316	1235.63	-0.330765	62.3556	10342	10342	MS2	8/96	SP_RL_Rat1_03222013.raw
High		HALIIYDDLSK	F1LP05	2	1	HCD		76.3	8.15557e-06	1	1	39	22	1084	1455000916	Light	Unique	Used	0.727525	3.43484	0.211808	1419010848	300557386	1032365360	2	644.35	1287.69	-1.12807	45.0628	6716	6716	MS2	10/86	SP_RL_Rat1_03222013.raw
	High	YSGDFGADAQGAMSk	Q9QZ76	1	1	CID	K15(Label:13C(6)15N(2))	76.28	8.53705e-07	1	1	29		767	201751886	Heavy	Unique	Used	0.540099	3.35662	0.160906	341403744	54933770	184391772	2	756.828	1512.65	-1.71019	38.2317	5186	5186	MS2	12/146	SP_RL_Rat1_03222013.raw
High		GPGLSQAFVGQK	D3ZZ63	2	1	HCD		76.26	6.92978e-06	1	1	38	33	661	397907478	Light	Unique	Used	1.18588	3.66219	0.323817	386164008	125046508	457943592	2	594.821	1188.63	-2.1202	35.946	4671	4671	MS2	10/100	SP_RL_Rat1_03222013.raw
	High	rVIISAPSADAPMFVMGVNHEk	P04797	5	1	CID	R1(Label:13C(6)15N(4)), K22(Label:13C(6)15N(2))	76.05	1.77842e-05	1	1	42	36	1295	764236666	Heavy	Unique	Used	2.54697	12.6396	0.201507	199539848	40208712	508222720	3	796.415	2387.23	-0.73011	49.7008	7723	7723	MS2	27/242	SP_RL_Rat1_03222013.raw
High		HVIQSISAQQEK		1	0	HCD		75.95	9.51213e-06	1	1	39	27		105678725		No Quan Values	Not Used							2	684.367	1367.73	-1.40644	21.7703	1491	1491	MS2	11/116	SP_RL_Rat1_03222013.raw
High		LPMGMTAENLAAK	F1LWF9	3	1	HCD		75.9	7.29093e-06	1	1	38	28	1015	590911118	Light	Unique	Used	0.602976	3.5881	0.168049	503575280	84625330	303643824	2	673.843	1346.68	-1.75912	43.5282	6373	6373	MS2	12/108	SP_RL_Rat1_03222013.raw
High		AIAELGIYPAVDPLDSTSR	G3V6D3	2	1	HCD		75.81	1.6282e-05	1	1	41	29	1964	2762108264	Light	Redundant	Not Used	1.31955	2.23845	0.589496	2646926800	1560352640	3492765040	2	994.521	1988.03	0.1357	68.7224	11515	11515	MS2	9/172	SP_RL_Rat1_03222013.raw
	High	IVSnAScTTNcLAPLAk	P04797	9	1	CID	N4(Deamidated), C7(Carbamidomethyl), C11(Carbamidomethyl), K17(Label:13C(6)15N(2))	75.54	1.22285e-05	0.447368	1	40	23	1082	134993785	Heavy	Not Unique	Used	1.15831	4.64219	0.249519	103876972	2.59192e+07	120322048	2	914.954	1828.9	-0.925111	44.9765	6696	6696	MS2	9/166	SP_RL_Rat1_03222013.raw
High		GILAADESTGSIAk	P05065	3	1	HCD	K14(Label:13C(6)15N(2))	75.49	9.20063e-06	1	1	39	38	672	1109719970	Heavy	Unique	Used	0.920553	3.18527	0.289003	1205492260	348391434	1109719970	2	670.86	1340.71	-2.03367	36.1709	4722	4722	MS2	9/114	SP_RL_Rat1_03222013.raw
High		VDFPQDQLATLTGR	P04636	1	1	HCD		75.45	1.15794e-05	1	1	40	35		1614022336		No Quan Values	Not Used							2	780.904	1560.8	-0.728211	62.0089	10272	10272	MS2	12/142	SP_RL_Rat1_03222013.raw
	High	GILAADESTGSIAK	P05065	3	1	CID		75.43	9.36157e-06	1	1	39	29	672	1205492260	Light	Redundant	Not Used	0.920553	3.18527	0.289003	1205492260	348391434	1109719970	2	666.853	1332.7	-1.55877	36.1316	4713	4713	MS2	20/114	SP_RL_Rat1_03222013.raw
	High	VLNNMEIGTSLYDEEGAK		1	0	CID		75.41	9.74287e-06	1	1	39	27	1449	230772868	Light	Redundant	Not Used	0.886761	2.70813	0.327444	230772868	7.55652e+07	204640441	2	991.972	1982.94	-0.724418	53.46	8519	8519	MS2	12/184	SP_RL_Rat1_03222013.raw
High		IYVDDGLISLQVK	P11980	3	1	HCD		75.4	1.07791e-05	1	1	39	28		111028967		No Quan Values	Not Used							2	731.911	1462.81	-1.00013	70.3446	11772	11772	MS2	9/110	SP_RL_Rat1_03222013.raw
High		TFESLVDFcK	Q9WVK7	1	1	HCD	C9(Carbamidomethyl)	75.34	2.95778e-06	1	1	34	23	1686	135928480	Light	Unique	Used	0.407456	1.79837	0.22657	124935236	2.83066e+07	50905672	2	623.294	1245.58	-0.961121	59.6536	9812	9812	MS2	8/84	SP_RL_Rat1_03222013.raw
High		VIGSGcNLDSAR	B5DEN4;P42123	2	2	HCD	C6(Carbamidomethyl)	75.28	4.17448e-06	1	1	35		227	3.32295e+08	Light	Redundant	Not Used	1.50623	2.19127	0.687378	328690344	225934572	495083484	2	624.803	1248.6	-1.29502	26.1467	2478	2478	MS2	11/110	SP_RL_Rat1_03222013.raw
High		VALIGSPVDLTYr		0	0	HCD	R13(Label:13C(6)15N(4))	75.28	9.86399e-06	1	1	39		1643	2.11921e+08	Heavy	No Proteins	Not Used	0.827831	2.07606	0.39875	248865140	99235095	206018262	2	707.402	1413.8	-0.925206	58.6431	9603	9603	MS2	8/106	SP_RL_Rat1_03222013.raw
	High	LDQLIYIPLPDEK	P46462	1	1	CID		75.26	1.23787e-05	1	1	40	39	2014	622729638	Light	Unique	Used	1.05326	2.40397	0.438134	622729638	272839204	655897384	2	778.931	1556.86	-1.17486	71.2724	11911	11911	MS2	8/136	SP_RL_Rat1_03222013.raw
High		TTPSVVAFTPDGEr	F1M953	2	1	HCD	R14(Label:13C(6)15N(4))	75.23	8.64809e-06	1	1	38	29	1023	1054039149	Heavy	Unique	Used	1.74277	1.82475	0.955072	598758548	571857590	1043498752	2	743.873	1486.74	-1.05511	43.6756	6406	6406	MS2	10/128	SP_RL_Rat1_03222013.raw
	High	QAASSLQQASLk		2	0	CID	K12(Label:13C(6)15N(2))	75.16	9.66945e-06	1	1	38	30	172	2.12999e+08	Heavy	Redundant	Not Used	1.07475	2.51715	0.426971	192654760	8.22579e+07	207055776	2	620.342	1239.68	-1.53355	24.698	2153	2153	MS2	10/122	SP_RL_Rat1_03222013.raw
High		QAAPcVLFFDELDSIAk	P46462	1	1	HCD	C5(Carbamidomethyl), K17(Label:13C(6)15N(2))	75.09	1.80951e-05	1	1	41			6.28689e+06		No Quan Values	Not Used							2	966.493	1931.98	6.11949	75.4838	12578	12578	MS2	14/168	SP_RL_Rat1_03222013.raw
High		HFVALSTNTDK	D4A2V9	2	1	HCD		75.07	7.48057e-06	1	1	37	23	200	239212442	Light	Unique	Used	0.790875	2.27722	0.347298	215637096	74890280	170541908	2	616.816	1232.63	-1.60122	25.5791	2350	2350	MS2	10/94	SP_RL_Rat1_03222013.raw
High		TLTIVDTGIGMTk	P82995	2	1	HCD	K13(Label:13C(6)15N(2))	75.07	1.21559e-05	1	1	39		1456	491907560	Heavy	Unique	Used	1.19284	2.85037	0.418486	412383632	172576912	491907560	2	679.378	1357.75	-0.572931	53.7384	8577	8577	MS2	11/118	SP_RL_Rat1_03222013.raw
High		TLTLVDTGIGMTk	P34058	1	1	HCD	K13(Label:13C(6)15N(2))	75.07	1.21559e-05	1	2	39		1456	491907560	Heavy	Redundant	Not Used	1.19284	2.85037	0.418486	412383632	172576912	491907560	2	679.378	1357.75	-0.572931	53.7384	8577	8577	MS2	11/118	SP_RL_Rat1_03222013.raw
	High	FVTVQTISGTGALR		1	0	CID		74.98	1.21595e-05	1	1	39	24	1159	439564705	Light	Unique	Used	0.97015	2.18803	0.44339	428590240	190032464	415796816	2	725.406	1449.8	-1.51103	46.5931	7058	7058	MS2	11/136	SP_RL_Rat1_03222013.raw
High		STLTDSLVck	P05197	1	1	HCD	C9(Carbamidomethyl), K10(Label:13C(6)15N(2))	74.93	7.17128e-06	1	1	37	35	824	356224144	Heavy	Unique	Used	1.18978	3.08479	0.385691	299403960	115477528	356224144	2	566.294	1131.58	0.12529	39.4337	5456	5456	MS2	7/82	SP_RL_Rat1_03222013.raw
High		APILIATDVASr	Q6AYI1	2	1	HCD	R12(Label:13C(6)15N(4))	74.83	8.34625e-06	1	1	38	35	1081	551931670	Heavy	Unique	Used	1.76585	1.36488	1.29377	308384924	398980288	544561036	2	618.862	1236.72	-1.26277	45.0001	6702	6702	MS2	7/96	SP_RL_Rat1_03222013.raw
	High	GcALQcAILSPAFK	F1M3G6	5	1	CID	C2(Carbamidomethyl), C6(Carbamidomethyl)	74.81	1.17215e-05	1	1	39	28	1517	198951972	Light	Not Unique	Used	0.843152	2.42516	0.347669	185647256	64543816	156528894	2	768.388	1535.77	-1.45526	55.407	8932	8932	MS2	10/122	SP_RL_Rat1_03222013.raw
High		YYVTIIDAPGHr	D3ZC88;D3ZXS6	3	2	HCD	R12(Label:13C(6)15N(4))	74.8	1.21889e-05	1	1	39	25	895	394652965	Heavy	Not Unique	Used	1.9682	1.0394	1.8936	193309974	366051116	380473016	2	707.87	1414.73	-1.41817	40.8063	5765	5765	MS2	8/94	SP_RL_Rat1_03222013.raw
High		LTQQYNELLHSLQSK	F1LSV6	4	1	HCD		74.78	1.83828e-05	1	1	41	26	1314	144095089	Light	Unique	Used	0.803555	2.43268	0.330317	135162000	44646276	108610034	2	901.474	1801.94	-1.80009	50.1685	7827	7827	MS2	12/160	SP_RL_Rat1_03222013.raw
High		VcVQTVESGAMTK	P56574	1	1	HCD	C2(Carbamidomethyl)	74.74	6.68789e-06	1	1	36	35	416	716239624	Light	Redundant	Not Used	0.478875	2.43581	0.196598	685802280	134827306	328413778	2	705.341	1409.67	-1.43387	30.5894	3471	3471	MS2	11/128	SP_RL_Rat1_03222013.raw
	High	QAPSIATIGSTcDLNLk	D3ZZ63	2	1	CID	C12(Carbamidomethyl), K17(Label:13C(6)15N(2))	74.73	1.79142e-05	1	1	41	25	1334	156096502	Heavy	Redundant	Not Used	1.08511	3.2746	0.331371	115569372	38296330	125405212	2	898.967	1796.93	-1.81129	50.7747	7949	7949	MS2	15/178	SP_RL_Rat1_03222013.raw
	High	LGSSEVEQVQLVVDGVk	P00564	1	1	CID	K17(Label:13C(6)15N(2))	74.67	1.79246e-05	1	1	41	33	1676	532168196	Heavy	Redundant	Not Used	0.841232	4.70016	0.17898	505498704	90473924	425241728	2	897.49	1793.97	-0.953718	59.4849	9775	9775	MS2	10/168	SP_RL_Rat1_03222013.raw
High		IPSAVGYQPTLATDMGTMQEr	G3V6D3	2	1	HCD	R21(Label:13C(6)15N(4))	74.62	1.69586e-05	1	1	40	23	1471	1004087180	Heavy	Redundant	Not Used	1.30234	2.2605	0.576129	733042704	422327376	954670496	2	1138.55	2276.09	-1.4091	54.0465	8644	8644	MS2	13/220	SP_RL_Rat1_03222013.raw
High		NLEEAVAEDLAk	D4ABA9	2	1	HCD	K12(Label:13C(6)15N(2))	74.51	1.0273e-05	1	1	38	33	1588	218228392	Heavy	Unique	Used	1.12808	3.95014	0.28558	193451533	55245806	218228392	2	655.339	1309.67	-1.08434	57.4683	9360	9360	MS2	9/122	SP_RL_Rat1_03222013.raw
	High	LIAPVADDETAVPNNK	P42123	1	1	CID		74.42	1.77958e-05	1	1	40	23	753	1867306296	Light	Unique	Used	0.918647	3.13571	0.292963	1867306296	547051964	1715395448	2	833.935	1666.86	-1.72018	37.9385	5117	5117	MS2	13/130	SP_RL_Rat1_03222013.raw
	High	RGTGGVDTAAVADVYDISNIDR	P09605	1	1	CID		74.42	2.23406e-05	1	1	41	27	1514	260443534	Light	Unique	Used	1.38191	2.89601	0.477179	260443534	124278055	359910784	2	1133.06	2265.11	-0.883456	55.1945	8886	8886	MS2	16/246	SP_RL_Rat1_03222013.raw
	High	SAETEKEMANMKEEFGR	G3V885;G3V8B0;P02563	4	3	CID		74.29	4.6251e-06	1	1	34	24		9.83192e+07		No Quan Values	Not Used							2	993.946	1986.88	-2.38363	37.1179	4938	4938	MS2	9/176	SP_RL_Rat1_03222013.raw
	High	LTGTLSGWTSPK	F1M0K2	2	1	CID		74.28	1.12815e-05	1	1	38	24				No Quan Values	Not Used							2	624.334	1247.66	-1.6214	42.5062	6145	6145	MS2	9/104	SP_RL_Rat1_03222013.raw
	High	DLAGcIHGLSNVK	P56574	1	1	CID	C5(Carbamidomethyl)	74.26	1.17198e-05	1	1	38	33	1094	1361186032	Light	Unique	Used	0.551139	2.37913	0.231655	1361186032	315325963	750202370	2	692.355	1383.7	-1.47925	45.244	6754	6754	MS2	10/118	SP_RL_Rat1_03222013.raw
	High	VcVQTVESGAMTK	P56574	1	1	CID	C2(Carbamidomethyl)	74.22	7.53858e-06	1	1	36		416	716239624	Light	Redundant	Not Used	0.478875	2.43581	0.196598	685802280	134827306	328413778	2	705.341	1409.67	-1.43387	30.5564	3461	3461	MS2	10/128	SP_RL_Rat1_03222013.raw
High		LVnGcALNFFR		0	0	HCD	N3(Deamidated), C5(Carbamidomethyl)	74.19	8.84644e-06	1	1	37	29		448237332		No Proteins	Not Used							2	656.329	1311.65	-0.888306	64.8886	10827	10827	MS2	10/98	SP_RL_Rat1_03222013.raw
	High	GADYLVTEVENGGSLGSk	P11980	3	1	CID	K18(Label:13C(6)15N(2))	74.19	1.5054e-05	1	1	39	25	1549	255652216	Heavy	Unique	Used	1.1003	2.54559	0.432239	215304804	93063148	236900444	2	902.445	1803.88	-1.12317	56.0969	9075	9075	MS2	11/178	SP_RL_Rat1_03222013.raw
High		YYITIIDAPGHr	P62632	1	1	HCD	R12(Label:13C(6)15N(4))	74.18	1.42962e-05	1	1	39	29	1108	303958312	Heavy	Unique	Used	1.70431	4.92258	0.346224	178346414	61747745	303958312	2	714.878	1428.75	-1.76351	45.5702	6830	6830	MS2	8/94	SP_RL_Rat1_03222013.raw
	High	LAmQEFMILPVGASSFr	P04764	3	1	CID	M3(Oxidation), R17(Label:13C(6)15N(4))	74.16	2.2209e-05	0.662162	1	41	28	2035	86815608	Heavy	Redundant	Not Used	2.13446	2.36814	0.901323	4.06734e+07	36659880	86815608	2	961.99	1922.97	-0.848401	71.8895	12012	12012	MS2	9/174	SP_RL_Rat1_03222013.raw
High		LAEISDVWEEMk	G3V6P9	3	1	HCD	K12(Label:13C(6)15N(2))	74.15	8.32834e-06	1	1	37		1907	69392063	Heavy	Unique	Used	0.641972	1.81891	0.352943	90581364	31970032	58150732	2	729.357	1457.71	-1.06621	65.3453	10915	10915	MS2	8/102	SP_RL_Rat1_03222013.raw
High		GADPEETILNAFk	P08733	1	1	HCD	K13(Label:13C(6)15N(2))	74.01	1.26764e-05	1	1	39	30	2034	1913752212	Heavy	Redundant	Not Used	0.932679	4.62685	0.20158	1972393696	397594696	1839610192	2	706.86	1412.71	-1.06594	71.8981	12013	12013	MS2	11/110	SP_RL_Rat1_03222013.raw
	High	EkLIAPVADDETAVPNNk	P42123	1	1	CID	K2(Label:13C(6)15N(2)), K18(Label:13C(6)15N(2))	73.96	2.28498e-05	1	1	41	27		8.23995e+07		No Quan Values	Not Used							2	970.519	1940.03	-0.0691345	35.0509	4472	4472	MS2	12/190	SP_RL_Rat1_03222013.raw
High		IVYGHLDDPANQEIEr	F1M0K2	2	1	HCD	R16(Label:13C(6)15N(4))	73.94	1.74718e-05	1	1	40	37	770	1.049e+09	Heavy	Unique	Used	0.798205	2.11193	0.377951	1283773440	485203669	1024714676	3	626.978	1878.92	-1.34733	38.3923	5221	5221	MS2	9/146	SP_RL_Rat1_03222013.raw
	High	AIAELGIYPAVDPLDSTSR		2	0	CID		73.89	2.53342e-05	1	1	41	30	1964	2762108264	Light	Redundant	Not Used	1.31955	2.23845	0.589496	2646926800	1560352640	3492765040	2	994.521	1988.03	0.1357	68.7055	11512	11512	MS2	9/172	SP_RL_Rat1_03222013.raw
	High	AQkDEEKMEIQEIQLk	P04692	11	1	CID	K3(Label:13C(6)15N(2)), K16(Label:13C(6)15N(2))	73.87	2.47968e-05	0.351351	1	41	29		227757779		Inconsistently Labeled	Not Used							2	988.519	1976.03	-1.52621	37.3224	4983	4983	MS2	19/164	SP_RL_Rat1_03222013.raw
High		IPVDTYNNILTVLK		0	0	HCD		73.82	1.16104e-05	1	1	38	25				No Proteins	Not Used							2	801.966	1602.92	8.84178	71.1291	11889	11889	MS2	12/132	SP_RL_Rat1_03222013.raw
	High	AHGGYSVFAGVGEr		2	0	CID	R14(Label:13C(6)15N(4))	73.8	9.18363e-06	1	1	37	24		491482290		No Quan Values	Not Used							2	708.848	1416.69	-0.840184	35.5063	4573	4573	MS2	9/118	SP_RL_Rat1_03222013.raw
High		VLDSGAPIKIPVGPETLGR	G3V6D3	2	1	HCD		73.78	1.08886e-05	1	1	38	20		1685877720		No Quan Values	Not Used							3	640.37	1919.1	-0.470172	53.8866	8609	8609	MS2	12/190	SP_RL_Rat1_03222013.raw
High		VLDSGAPIKIPVGPETLGR	G3V6D3	2	1	HCD		73.78	1.0673e-05	1	1	38	32		420396388		No Quan Values	Not Used							2	960.052	1919.1	-0.017907	53.9748	8628	8628	MS2	12/190	SP_RL_Rat1_03222013.raw
	High	IKELTYQTEEDKK	G3V885;P02563	2	2	CID		73.73	1.90406e-05	1	1	40	34		56095564		No Quan Values	Not Used							2	812.923	1624.84	-2.00272	22.3789	1629	1629	MS2	20/134	SP_RL_Rat1_03222013.raw
	High	TTGIVLDSGDGVTHNVPIYEGYALPHAIMR	P68035	5	1	CID		73.72	3.7755e-05	1	1	43	25	1729	1922399944	Light	Unique	Used	0.535207	3.98168	0.134417	1707163392	229471960	913684960	3	1066.21	3196.61	-1.32936	60.7606	10027	10027	MS2	31/300	SP_RL_Rat1_03222013.raw
	High	KGADIMYTGTVDcWR	Q05962	2	1	CID	C13(Carbamidomethyl)	73.65	7.29483e-06	1	1	36	22		204461529		No Quan Values	Not Used							2	886.907	1772.81	-1.05511	46.1087	6951	6951	MS2	11/156	SP_RL_Rat1_03222013.raw
High		VALTGLTVAEYFr	G3V6D3	2	1	HCD	R13(Label:13C(6)15N(4))	73.63	1.66685e-05	1	1	39	29	1976	9.28589e+08	Heavy	Redundant	Not Used	1.38544	2.30312	0.60155	650870864	391531176	901744976	2	725.402	1449.8	-0.481241	69.6128	11654	11654	MS2	10/108	SP_RL_Rat1_03222013.raw
High		QMEQISQFLQAAEr	Q5XFX0	1	1	HCD	R14(Label:13C(6))	73.62	1.69329e-05	1	1	39	28	1916	224957556	Medium	Redundant	Not Used	2.18426	0.975354	2.23945	93578822	209564898	204400044	2	842.923	1684.84	-1.79573	65.6959	10986	10986	MS2	12/150	SP_RL_Rat1_03222013.raw
	High	VAPEEHPVLLTEAPLNPk		2	0	CID	K18(Label:2H(4))	73.57	1.77091e-05	0.608108	1	40		1049	778015480	Medium	Unique	Used	1.4392	0.914028	1.57457	494113536	778015480	711127832	2	979.547	1958.09	-1.53867	44.2605	6534	6534	MS2	14/156	SP_RL_Rat1_03222013.raw
High		MALDVEIATYr	P48675	2	1	HCD	R11(Label:13C(6)15N(4))	73.56	1.14985e-05	1	1	38	36		56771626		No Quan Values	Not Used							2	646.332	1291.66	-1.39831	73.8088	12314	12314	MS2	10/90	SP_RL_Rat1_03222013.raw
	High	NTGIIcTIGPASR	P11980	3	1	CID	C6(Carbamidomethyl)	73.55	1.54152e-05	1	1	39	31	789	1661297856	Light	Unique	Used	1.87978	2.25212	0.834669	1586382640	1324104544	2982048672	2	680.356	1359.7	-0.607587	38.7589	5300	5300	MS2	9/140	SP_RL_Rat1_03222013.raw
High		LQDLVDkLQLk	G3V885	4	1	HCD	K7(Label:13C(6)15N(2)), K11(Label:13C(6)15N(2))	73.45	6.18139e-06	0.369863	1	35		1260	387002006	Heavy	Not Unique	Used	0.374212	5.50973	0.0679183	1007490856	68427017	377014686	2	664.909	1328.81	-1.10392	48.7206	7516	7516	MS2	10/104	SP_RL_Rat1_03222013.raw
	High	GATQQILDEAEr		0	0	CID	R12(Label:13C(6)15N(4))	73.44	1.07178e-05	1	1	37		782	247617897	Heavy	No Proteins	Not Used	1.62917	1.51415	1.07597	143755305	154675772	234202460	2	670.837	1340.67	-0.768657	38.4991	5244	5244	MS2	15/120	SP_RL_Rat1_03222013.raw
	High	SLESTNVTDKDGELYcK	G3V7U0	2	1	CID	C16(Carbamidomethyl)	73.39	9.03456e-06	1	1	36	22		1.58187e+08		No Quan Values	Not Used							2	979.952	1958.9	-1.90248	32.7688	3956	3956	MS2	12/174	SP_RL_Rat1_03222013.raw
	High	YASIcqQNGIVPIVEPEILPDGDHDLkr	P05065	4	1	CID	C5(Carbamidomethyl), Q6(Deamidated), K27(Label:13C(6)15N(2)), R28(Label:13C(6)15N(4))	73.38	4.08847e-05	0.0684932	1	43	23				No Quan Values	Not Used							3	1065.87	3195.61	-1.23559	61.3189	10142	10142	MS2	18/304	SP_RL_Rat1_03222013.raw
High		HALIIYDDLSk	F1LP05	2	1	HCD	K11(Label:13C(6)15N(2))	73.36	1.66005e-05	1	1	39	29	1084	1052752644	Heavy	Redundant	Not Used	0.727525	3.43484	0.211808	1419010848	300557386	1032365360	2	648.357	1295.71	-1.24528	45.1433	6734	6734	MS2	10/86	SP_RL_Rat1_03222013.raw
	High	NAENAIEALKEYEPEMGK	E9PSX6	7	1	CID		73.33	1.56333e-05	1	1	39	30		341676092		No Quan Values	Not Used							2	1018.48	2035.96	-1.33987	58.2604	9521	9521	MS2	11/194	SP_RL_Rat1_03222013.raw
	High	KkGQHAAEIQPLAQSHATK	Q9QZ76	1	1	CID	K2(Label:13C(6)15N(2))	73.25	2.32696e-05	1	1	40	23		60256285		Inconsistently Labeled	Not Used							2	1026.06	2051.12	-2.7852	19.4373	1001	1001	MS2	14/200	SP_RL_Rat1_03222013.raw
	High	kKGQHAAEIQPLAQSHATK	Q9QZ76	1	1	CID	K1(Label:13C(6)15N(2))	73.25	2.32696e-05	1	2	40	23		60256285		Inconsistently Labeled	Not Used							2	1026.06	2051.12	-2.7852	19.4373	1001	1001	MS2	14/200	SP_RL_Rat1_03222013.raw
	High	IVSNAScTTNcLAPLAK	P04797	9	1	CID	C7(Carbamidomethyl), C11(Carbamidomethyl)	73.21	2.23102e-05	1	1	40	23	687	3805600640	Light	Redundant	Not Used	1.15819	4.20748	0.275269	3805600640	1047564640	4407602976	2	910.455	1819.9	-0.770228	36.5449	4806	4806	MS2	23/166	SP_RL_Rat1_03222013.raw
High		LIDDMVAQVLk	P56574	1	1	HCD	K11(Label:13C(6)15N(2))	73.16	1.53564e-05	1	1	39		1980	2723810944	Heavy	Unique	Used	0.526301	2.6328	0.199902	5175384000	1034568904	2723810944	2	626.856	1252.7	-1.21566	68.9613	11555	11555	MS2	10/88	SP_RL_Rat1_03222013.raw
High		VGEATETALTcLVEk	E9PSX6	11	1	HCD	C11(Carbamidomethyl), K15(Label:13C(6)15N(2))	73.14	2.03166e-05	1	1	40	26	1473	989851971	Heavy	Redundant	Not Used	0.463143	3.0137	0.153679	2097115336	322283335	971263820	2	814.917	1628.83	-0.927036	54.1125	8659	8659	MS2	11/134	SP_RL_Rat1_03222013.raw
High		IPFLLSGTSYK	Q60587	1	1	HCD		73.09	1.46634e-05	1	1	38	37	1606	814547812	Light	Unique	Used	0.85265	2.81264	0.30315	814547812	2.4693e+08	694524035	2	613.345	1225.68	-0.659988	57.9969	9466	9466	MS2	10/86	SP_RL_Rat1_03222013.raw
High		GADPEETILNAFK	P08733	1	1	HCD		73.07	1.36289e-05	1	1	38		2034	1972393696	Light	Redundant	Not Used	0.932679	4.62685	0.20158	1972393696	397594696	1839610192	2	702.853	1404.7	-0.957466	71.9434	12022	12022	MS2	11/110	SP_RL_Rat1_03222013.raw
High		AIAELGIYPAVDPLDSTSr	G3V6D3	2	1	HCD	R19(Label:13C(6)15N(4))	73.05	3.09235e-05	1	1	41	27	1964	3584316321	Heavy	Redundant	Not Used	1.31955	2.23845	0.589496	2646926800	1560352640	3492765040	2	999.524	1998.04	-0.582214	67.7068	11355	11355	MS2	15/172	SP_RL_Rat1_03222013.raw
	High	HQGLPQEVLNENLLR		1	0	CID		73.04	2.66447e-05	1	1	41	30		5703557389		No Quan Values	Not Used							2	880.475	1759.94	-1.47783	49.9863	7787	7787	MS2	10/146	SP_RL_Rat1_03222013.raw
	High	TSGGAGGLGSLR	Q6P725	2	1	CID		72.96	1.1462e-05	1	1	37	35	256	276842330	Light	Redundant	Not Used	1.75007	4.35976	0.401413	253794512	101876500	444157032	2	516.774	1032.54	-1.58611	26.7974	2623	2623	MS2	11/106	SP_RL_Rat1_03222013.raw
	High	IINEPTAAAIAYGLDK	P63018;P06761;P55063	6	3	CID		72.95	2.53825e-05	1	1	40	27	1536	1833880632	Light	Redundant	Not Used	1.30931	2.54768	0.513922	1833880632	942470708	2401115776	2	830.45	1659.89	-1.45879	55.7387	8999	8999	MS2	10/168	SP_RL_Rat1_03222013.raw
High		HLAGLGLTEAIDK	P29457	2	1	HCD		72.82	1.89342e-05	1	1	39	29	993	348943092	Light	Redundant	Not Used	1.33202	1.83621	0.725417	348943092	253129222	464798589	2	669.374	1337.74	-0.952975	43.0437	6266	6266	MS2	10/104	SP_RL_Rat1_03222013.raw
High		IFPVETLVEEAIQcAEK	P14604	1	1	HCD	C14(Carbamidomethyl)	72.76	3.17586e-05	1	1	41	26		7.44343e+06		No Quan Values	Not Used							2	988.504	1976	-1.75054	75.8195	12609	12609	MS2	15/158	SP_RL_Rat1_03222013.raw
High		STNGDTFLGGEDFDqALLR	F1M953	2	1	HCD	Q15(Deamidated)	72.75	1.1138e-05		2	37	26	2058	57447436	Light	Redundant	Not Used	1.94637	1.99806	0.974128	57447436	5.59612e+07	111813838	2	1028.97	2056.94	-1.9277	72.6485	12148	12148	MS2	16/202	SP_RL_Rat1_03222013.raw
	High	LYAQDADGcPIDIK	D3ZZ63	2	1	CID	C9(Carbamidomethyl)	72.7	1.05258e-05	1	1	36	31	1009	205924865	Light	Unique	Used	1.34323	3.77153	0.35615	191004810	68026325	256563028	2	789.876	1578.74	-1.33443	43.2914	6321	6321	MS2	17/138	SP_RL_Rat1_03222013.raw
	High	VSQLYGDLQHLK	Q920L2	2	1	CID		72.69	2.06965e-05	1	1	39	30		3.02671e+08		No Quan Values	Not Used							2	700.879	1400.75	-1.17565	39.9644	5577	5577	MS2	11/116	SP_RL_Rat1_03222013.raw
High		kGAAIDALNDGELQk	P50503	1	1	HCD	K1(Label:13C(6)15N(2)), K15(Label:13C(6)15N(2))	72.66	2.37803e-05	1	1	40	18		151599310		No Quan Values	Not Used							2	779.923	1558.84	-1.14477	34.2573	4292	4292	MS2	12/152	SP_RL_Rat1_03222013.raw
High		EGIEcEVINLR	P49432	1	1	HCD	C5(Carbamidomethyl)	72.65	1.27447e-05	0.616438	1	37		1381	230741872	Light	Unique	Used	1.011	1.71046	0.591069	230741872	136384316	233280338	2	666.334	1331.66	-1.31653	51.9188	8200	8200	MS2	8/94	SP_RL_Rat1_03222013.raw
High		ALSDFVDTLVK	G3V778	1	1	HCD		72.62	1.73951e-05	1	1	39	31	2100	2.5609e+07	Light	Unique	Used	0.628397	1.85019	0.339639	2.21805e+07	7.53339e+06	13938184	2	604.332	1207.66	-0.330856	74.5449	12437	12437	MS2	9/90	SP_RL_Rat1_03222013.raw
High		SYELPDGQVITIGNER	IPI:CON_00698900.1;P68035	10	2	HCD		72.62	2.49713e-05	1	1	40	27	1688	5188035224	Light	Redundant	Not Used	0.806931	2.21923	0.363609	5133724752	1.86667e+09	4142563692	2	895.949	1790.89	-1.21347	59.9316	9868	9868	MS2	12/164	SP_RL_Rat1_03222013.raw
	High	LASADIETYLLEk	F1LSI0;G3V885;G3V8B0;P02563	14	4	CID	K13(Label:13C(6)15N(2))	72.61	2.15994e-05	1	1	39	31		812389529		No Quan Values	Not Used							2	737.399	1473.79	-0.70344	63.7356	10600	10600	MS2	10/114	SP_RL_Rat1_03222013.raw
	High	LNFSHGTHEYHAETIK	P11980	3	1	CID		72.58	1.8881e-05	1	1	39	27				No Quan Values	Not Used							2	942.455	1883.9	-0.410711	24.1961	2038	2038	MS2	20/168	SP_RL_Rat1_03222013.raw
	High	LYGPSSVSFADDFVr		2	0	CID	R15(Label:13C(6)15N(4))	72.57	1.66614e-05	1	1	38	28	1789	689394320	Heavy	Unique	Used	2.64052	1.70501	1.54868	261082684	404333640	689394320	2	835.408	1669.81	-1.11596	62.3965	10348	10348	MS2	9/126	SP_RL_Rat1_03222013.raw
High		QTALVELVK	IPI:CON_00745872.2	1	1	HCD		72.54	1.14418e-05	1	1	37	35		539301726		No Quan Values	Not Used							2	500.805	1000.6	-0.695938	42.2725	6096	6096	MS2	8/88	SP_RL_Rat1_03222013.raw
High		SAYLMGLNSADLLK	G3V885	4	1	HCD		72.44	2.27096e-05	1	1	39	31	1861	740792360	Light	Not Unique	Used	0.377018	3.91917	0.0961984	711330616	68428848	268184472	2	748.394	1495.78	-0.600014	64.0361	10663	10663	MS2	11/136	SP_RL_Rat1_03222013.raw
High		FTQAGSEVSALLGr	G3V6D3	2	1	HCD	R14(Label:13C(6)15N(4))	72.4	2.24105e-05	1	1	39	27	1480	2.85416e+09	Heavy	Unique	Used	1.35314	2.17065	0.62338	2025333920	1262552928	2740558784	2	723.385	1445.76	-0.291805	54.2393	8686	8686	MS2	13/140	SP_RL_Rat1_03222013.raw
	High	LIDDMVAQVLK	P56574	1	1	CID		72.29	1.95179e-05	1	1	39	36	1980	5260263456	Light	Redundant	Not Used	0.526301	2.6328	0.199902	5175384000	1034568904	2723810944	2	622.849	1244.69	-0.30962	69.869	11693	11693	MS2	15/88	SP_RL_Rat1_03222013.raw
	High	LATAEAQSLHQQVLSR	D4ABA9	2	1	CID		72.29	2.98435e-05	1	1	41	40	472	85386163	Light	Redundant	Not Used	2.67947	3.0174	0.888007	79961536	71006398	214254602	2	876.472	1751.94	-1.43599	31.8773	3758	3758	MS2	10/162	SP_RL_Rat1_03222013.raw
High		VEGDLAGHGQEVLISLFK		1	0	HCD		72.23	3.32717e-05	1	1	41	28	2047	1217966312	Light	Unique	Used	0.656938	2.74334	0.239467	1217966312	291662300	800128028	2	956.512	1912.02	-0.599513	72.2194	12073	12073	MS2	15/178	SP_RL_Rat1_03222013.raw
High		LNFAQLKEEVDR	Q499N5	1	1	HCD		72.22	2.33649e-05	1	1	39	30		75508408		No Quan Values	Not Used							2	731.387	1461.77	-1.41307	48.3836	7442	7442	MS2	10/114	SP_RL_Rat1_03222013.raw
	High	ALTVPELTQQMFDAK	G3V7C6	3	1	CID		72.16	2.87678e-05	1	1	40	32				No Quan Values	Not Used							2	846.436	1691.87	-1.16277	69.9803	11712	11712	MS2	12/144	SP_RL_Rat1_03222013.raw
High		VFDEFKPLVEEPQNLIK	IPI:CON_00745872.2	1	1	HCD		72.11	3.57602e-05	1	1	41	22		221995530		No Quan Values	Not Used							2	1023.05	2045.09	-1.17653	65.6901	10985	10985	MS2	14/166	SP_RL_Rat1_03222013.raw
	High	VALVYGQMNEPPGAR		2	0	CID		72.05	2.49868e-05	1	1	40	30	943	1042772072	Light	Redundant	Not Used	1.38806	2.27072	0.611288	1042772072	637433560	1447431744	2	801.407	1601.81	-1.85951	41.7476	5976	5976	MS2	17/128	SP_RL_Rat1_03222013.raw
	High	NVQAEEMVEFSSGLk		2	0	CID	K15(Label:13C(6)15N(2))	72.04	1.80206e-05	1	1	38	19		1.11515e+08		No Quan Values	Not Used							2	838.408	1675.81	-0.604749	73.607	12284	12284	MS2	10/154	SP_RL_Rat1_03222013.raw
High		SISIIDSPGILSGEK	Q8R3Z7	1	1	HCD		72	2.52635e-05	1	1	40	33	1611	232614116	Light	Unique	Used	0.931547	2.5912	0.359504	232614116	83625636	216690954	2	758.417	1515.83	-0.534433	58.0025	9467	9467	MS2	8/138	SP_RL_Rat1_03222013.raw
	High	GAPAYNPTGPQVTPLAr	D3ZNJ6	4	1	CID	R17(Label:13C(6)15N(4))	72	3.23997e-05	1	1	41	24	791	132234460	Heavy	Unique	Used	0.685113	4.06894	0.168376	193011264	3.24985e+07	132234460	2	860.456	1719.9	-0.904805	38.708	5291	5291	MS2	9/160	SP_RL_Rat1_03222013.raw
	High	cAELEEELkTVTNNLk	P04692	8	1	CID	C1(Carbamidomethyl), K9(Label:13C(6)15N(2)), K16(Label:13C(6)15N(2))	71.89	3.8217e-05	1	1	41	26		92782728		No Quan Values	Not Used							2	953.991	1906.98	-0.298779	60.6216	9999	9999	MS2	21/152	SP_RL_Rat1_03222013.raw
High		LIDDMVAQVLk	P56574	1	1	HCD	K11(Label:13C(6)15N(2))	71.84	2.08927e-05	1	1	39	35	1980	2723810944	Heavy	Redundant	Not Used	0.526301	2.6328	0.199902	5175384000	1034568904	2723810944	2	626.857	1252.71	-0.143756	70.0109	11720	11720	MS2	10/88	SP_RL_Rat1_03222013.raw
	High	MTPSGYTLDQcIQTGVDNPGHPFIk	P09605	1	1	CID	C11(Carbamidomethyl), K25(Label:13C(6)15N(2))	71.81	3.63106e-05	1	1	41	23	1493	1533643311	Heavy	Unique	Used	0.655603	2.35826	0.278003	2128181568	591641912	1395243168	3	928.777	2784.32	-1.21397	54.6979	8780	8780	MS2	14/252	SP_RL_Rat1_03222013.raw
	High	DTGTYEDFVEGLR	P16409	1	1	CID		71.72	6.92493e-06	1	1	34	29	1887	974167000	Light	Unique	Used	1.1853	2.88733	0.410516	964630460	395995890	1143372484	2	751.343	1501.68	-0.895319	64.9973	10848	10848	MS2	8/114	SP_RL_Rat1_03222013.raw
	High	APLQVAVLGPTGVAEPVEVr	D3ZZ63	2	1	CID	R20(Label:13C(6)15N(4))	71.56	2.07829e-05	1	1	38	24		204017838		No Quan Values	Not Used							2	1006.57	2012.14	-0.4919	58.6866	9611	9611	MS2	9/198	SP_RL_Rat1_03222013.raw
High		STnGDTFLGGEDFDQALLR	F1M953	2	1	HCD	N3(Deamidated)	71.41	1.56877e-05	0.422535	1	37	18	2103	30278421	Light	Unique	Used	2.2031	1.72872	1.27441	30278421	38587180	66706401	2	1028.98	2056.94	-1.09686	74.6981	12459	12459	MS2	12/202	SP_RL_Rat1_03222013.raw
	High	IEDEQALALQLQK	G3V885;P02563	2	2	CID		71.41	2.98504e-05	1	1	40	35	1255	480029264	Light	Not Unique	Used	0.305817	3.94292	0.0775611	480029264	3.72316e+07	146801282	2	749.908	1498.81	-1.88422	48.6107	7491	7491	MS2	9/116	SP_RL_Rat1_03222013.raw
	High	AIWNVINWENVSQR	P07895	1	1	CID		71.39	3.71222e-05	1	1	41	24	2063	355138997	Light	Unique	Used	0.153453	1.11543	0.137573	268284048	36908580	41168874	2	864.945	1728.88	0.0348005	74.1496	12375	12375	MS2	9/130	SP_RL_Rat1_03222013.raw
	High	VIVVGNPANTNcLTASK	O88989	1	1	CID	C12(Carbamidomethyl)	71.39	3.8745e-05	1	1	41	27	814	1132110692	Light	Redundant	Not Used	0.957069	3.24566	0.294877	1132110692	333833080	1083508116	2	879.464	1757.92	-0.954478	39.1786	5396	5396	MS2	22/162	SP_RL_Rat1_03222013.raw
	High	SIDDLEDELYAQK	P04692	2	1	CID		71.31	1.1793e-05	1	1	36	23	1693	1653016240	Light	Redundant	Not Used	1.13108	6.43804	0.175687	1653016240	290413314	1869691656	2	769.864	1538.72	-0.652727	59.833	9845	9845	MS2	15/112	SP_RL_Rat1_03222013.raw
	High	LQAQQDAVNIVcHSk		0	0	CID	C12(Carbamidomethyl), K15(Label:13C(6)15N(2))	71.23	3.63984e-05	1	1	40	22	555	54083736	Heavy	No Proteins	Not Used	0.892674	3.54255	0.251986	50749456	12788159	45302720	2	859.94	1718.87	-0.984716	33.4686	4114	4114	MS2	9/154	SP_RL_Rat1_03222013.raw
High		LALFNPDVSWDr	B2RZD6	1	1	HCD	R12(Label:13C(6)15N(4))	71.11	2.49028e-05	1	1	39		1944	1408639888	Heavy	Unique	Used	1.25998	2.1387	0.589134	1076714256	634328768	1356641728	2	721.868	1442.73	-0.597883	66.4875	11136	11136	MS2	8/110	SP_RL_Rat1_03222013.raw
High		FASEASGYQDNIAr	P48675	2	1	HCD	R14(Label:13C(6)15N(4))	71.07	9.74299e-06	1	1	34		498	156897087	Heavy	Redundant	Not Used	1.75019	5.47806	0.31949	76054970	24298820	133110448	2	769.858	1538.71	-1.98671	32.3301	3858	3858	MS2	12/128	SP_RL_Rat1_03222013.raw
	High	VNVKNEEIDEMIK	P08733	1	1	CID		71.03	3.04894e-05	1	1	39	26	759	350996041	Light	Unique	Used	1.30181	17.2507	0.0754638	293841192	22174372	382524208	2	780.9	1560.79	-0.93882	38.076	5148	5148	MS2	15/126	SP_RL_Rat1_03222013.raw
High		LTGTLSGWTSPk	F1M0K2	2	1	HCD	K12(Label:13C(6)15N(2))	71.01	2.4623e-05	1	1	38	20		3.40554e+08		No Quan Values	Not Used							2	628.341	1255.67	-1.93363	42.6203	6173	6173	MS2	9/104	SP_RL_Rat1_03222013.raw
High		LVNEVTEFAK	IPI:CON_00745872.2	1	1	HCD		71	2.09425e-05	1	1	38	37		920535518		No Quan Values	Not Used							2	575.31	1149.61	-1.72805	40.8757	5781	5781	MS2	9/92	SP_RL_Rat1_03222013.raw
High		cQLEINFNTLQTK	D3ZCV0	7	1	HCD	C1(Carbamidomethyl)	70.99	2.97764e-05	1	1	39	18	1507	221675236	Light	Not Unique	Used	0.933911	4.18893	0.222947	221675236	49421932	207024946	2	804.906	1608.8	-0.514968	55.0072	8846	8846	MS2	11/134	SP_RL_Rat1_03222013.raw
High		cGPMVLDALIK	P21913	1	1	HCD	C1(Carbamidomethyl)	70.98	2.34291e-05	1	1	38	24		270590988		No Quan Values	Not Used							2	608.825	1216.64	-0.430461	62.6704	10404	10404	MS2	8/80	SP_RL_Rat1_03222013.raw
	High	LAADGTVMNTFAHK		0	0	CID		70.92	2.2331e-05	1	1	38	33	809	495029140	Light	No Proteins	Not Used	0.94607	3.45257	0.274019	495029140	135647215	468332174	2	738.368	1475.73	-1.12589	39.115	5382	5382	MS2	10/126	SP_RL_Rat1_03222013.raw
	High	VQLLHSQNTSLINQk	G3V885;G3V8B0;P02563	4	3	CID	K15(Label:13C(6)15N(2))	70.92	3.39092e-05	1	1	40	29		395845473		No Quan Values	Not Used							2	865.983	1730.96	-2.70612	32.4942	3895	3895	MS2	12/146	SP_RL_Rat1_03222013.raw
High		FAIQDISVEETSAK	D3ZCV0	7	1	HCD		70.82	2.85971e-05	1	1	39	27	1391	388282734	Light	Not Unique	Used	1.08784	3.99776	0.272112	314025976	85450184	341609504	2	769.39	1537.77	-1.13711	52.2028	8257	8257	MS2	10/138	SP_RL_Rat1_03222013.raw
High		TcGFDFSGALEDISK	P00507	2	1	HCD	C2(Carbamidomethyl)	70.81	7.61388e-06	1	1	33			72635711		No Quan Values	Not Used							2	823.871	1646.74	-0.817459	72.0866	12047	12047	MS2	10/138	SP_RL_Rat1_03222013.raw
	High	LVDVEDMNYQAAK	P18163	1	1	CID		70.68	1.47371e-05	1	1	36	22		88003470		No Quan Values	Not Used							2	748.357	1495.71	-1.65026	44.4115	6569	6569	MS2	8/112	SP_RL_Rat1_03222013.raw
High		ALDFSEAPSFTQPLTNR	P56741	3	1	HCD		70.65	4.03031e-05	1	1	40	29	1788	368907885	Light	Redundant	Not Used	0.64522	2.71114	0.237989	359803812	85629266	232152526	2	947.47	1893.93	-1.00464	62.2877	10327	10327	MS2	13/162	SP_RL_Rat1_03222013.raw
High		FFTGQITAAGK	D3ZBZ4	2	1	HCD		70.52	2.1722e-05	1	1	37	23	785	462024075	Light	Unique	Used	0.44568	2.34405	0.190132	408929168	77750724	182251420	2	570.805	1140.6	-1.0135	38.7216	5294	5294	MS2	10/100	SP_RL_Rat1_03222013.raw
High		LPMGMTAENLAAk	F1LWF9	3	1	HCD	K13(Label:13C(6)15N(2))	70.5	2.77179e-05	1	1	38	26	1015	338396584	Heavy	Redundant	Not Used	0.602976	3.5881	0.168049	503575280	84625330	303643824	2	677.85	1354.69	-2.13783	43.5387	6375	6375	MS2	12/108	SP_RL_Rat1_03222013.raw
	High	AQFGQPEILLGTIPGAGGTQR		1	0	CID		70.46	5.58813e-05	1	1	41	28	1867	276973840	Light	Redundant	Not Used	1.1552	1.74231	0.663029	241175772	159906428	278607020	2	1056.06	2111.12	-1.23988	64.2097	10693	10693	MS2	24/222	SP_RL_Rat1_03222013.raw
High		NSSVGLIQLNRPK	P14604	1	1	HCD		70.44	2.69965e-05	1	1	38	23	548	141576500	Light	Unique	Used	1.07348	2.19114	0.489917	141576500	69360804	151979168	2	713.411	1425.81	-1.70735	33.3665	4091	4091	MS2	11/122	SP_RL_Rat1_03222013.raw
	High	VLDSGAPIKIPVGPETLGR		2	0	CID		70.42	2.31358e-05	1	1	38	26		420396388		No Quan Values	Not Used							2	960.052	1919.1	-0.017907	53.9303	8618	8618	MS2	25/190	SP_RL_Rat1_03222013.raw
High		TLMNLGGLAVAr	Q5XFX0	1	1	HCD	R12(Label:13C(6)15N(4))	70.4	2.50347e-05	1	1	38	26	1521	398873772	Heavy	Unique	Used	2.76677	1.03228	2.68027	144165602	386402116	398873772	2	613.351	1225.69	-1.83981	55.3671	8925	8925	MS2	10/104	SP_RL_Rat1_03222013.raw
	High	SLPSVETLGcTSVIcSDK	E9PSX6	12	1	CID	C10(Carbamidomethyl), C15(Carbamidomethyl)	70.37	3.098e-05	1	1	39	23		693259004		No Quan Values	Not Used							2	976.967	1952.93	-1.79823	53.5086	8527	8527	MS2	11/168	SP_RL_Rat1_03222013.raw
	High	QVATALQNLQTk	P85972	1	1	CID	K12(Label:13C(6)15N(2))	70.36	2.85754e-05	1	1	38	27	584	176293848	Heavy	Redundant	Not Used	0.93724	3.00432	0.311964	188099028	58680042	176293848	2	661.879	1322.75	-1.44757	34.0182	4238	4238	MS2	10/124	SP_RL_Rat1_03222013.raw
High		NVQAEEMVEFSSGLk	F1LP05	2	1	HCD	K15(Label:13C(6)15N(2))	70.34	2.66544e-05	1	1	38	21		1.11515e+08		No Quan Values	Not Used							2	838.408	1675.81	-0.604749	73.6244	12288	12288	MS2	12/154	SP_RL_Rat1_03222013.raw
High		FEDGDLTLYQSNAILr		1	0	HCD	R16(Label:13C(6)15N(4))	70.3	4.63267e-05	1	1	40	21	1771	379770840	Heavy	Redundant	Not Used	1.99108	1.45445	1.36895	190736280	261109044	379770840	2	932.969	1864.93	-0.651418	61.9423	10260	10260	MS2	13/150	SP_RL_Rat1_03222013.raw
	High	FLEQQNAALAAEVNR	Q6P725	2	1	CID		70.29	4.47311e-05	1	1	40		1169	450159375	Light	Redundant	Not Used	1.84718	4.95913	0.372482	432569536	161124214	799035376	2	837.433	1673.86	-1.67614	46.9278	7129	7129	MS2	12/152	SP_RL_Rat1_03222013.raw
	High	VNQIGSVTESIQAck		1	0	CID	C14(Carbamidomethyl), K15(Label:13C(6)15N(2))	70.12	4.23826e-05	1	1	40	27	897	609739826	Heavy	Redundant	Not Used	0.968317	1.83004	0.529122	629689988	333183011	609739826	2	821.42	1641.83	-1.44031	40.7746	5756	5756	MS2	11/146	SP_RL_Rat1_03222013.raw
	High	VNQIGSVTESLQAck	P04764	3	1	CID	C14(Carbamidomethyl), K15(Label:13C(6)15N(2))	70.12	4.23826e-05	1	2	40	27	897	609739826	Heavy	Redundant	Not Used	0.968317	1.83004	0.529122	629689988	333183011	609739826	2	821.42	1641.83	-1.44031	40.7746	5756	5756	MS2	11/146	SP_RL_Rat1_03222013.raw
	High	GHVFEESQVAGTPMFVVK		1	0	CID		70.08	5.33924e-05	1	1	41	27	1321	7.03379e+07	Light	Redundant	Not Used	1.32674	6.4304	0.206323	53149300	10965946	70515394	2	981.492	1961.98	-1.56044	50.4034	7876	7876	MS2	25/170	SP_RL_Rat1_03222013.raw
	High	KDLYANNVLSGGTTMYPGIADR	P68035	4	1	CID		70.08	6.13543e-05	1	1	41	26	1408	470972090	Light	Unique	Used	0.474784	2.57091	0.184675	403588928	74532976	191617732	3	786.058	2356.16	-0.681948	52.6219	8339	8339	MS2	21/248	SP_RL_Rat1_03222013.raw
High		LGEYGFQNALIVR	IPI:CON_00708398.1	1	1	HCD		70.05	3.98683e-05	1	1	40	25		3500374354		No Quan Values	Not Used							2	740.401	1479.79	-0.524375	60.6548	10007	10007	MS2	10/108	SP_RL_Rat1_03222013.raw
High		EQIEQFIPQMTAGk	P15650	1	1	HCD	K14(Label:13C(6)15N(2))	70.03	4.27189e-05	1	1	40	37	1604	5.04653e+08	Heavy	Unique	Used	0.594609	2.96353	0.200643	788667120	158240192	468948872	2	814.416	1627.82	0.582661	57.8192	9429	9429	MS2	12/148	SP_RL_Rat1_03222013.raw
	High	TNVSGGAIALGHPLGGSGSR	F1LWF9	3	1	CID		70.02	5.23185e-05	1	1	41	24	573	146573446	Light	Unique	Used	1.16748	2.28121	0.511781	136903448	70064560	159832134	2	904.472	1807.94	-2.26449	33.8085	4189	4189	MS2	12/224	SP_RL_Rat1_03222013.raw
High		VPAINVNDSVTk		0	0	HCD	K12(Label:13C(6)15N(2))	70.01	3.26148e-05	1	1	39	37	559	117085163	Heavy	No Proteins	Not Used	1.13794	2.63014	0.432655	102891886	4.45167e+07	117085163	2	632.852	1264.7	-1.81195	33.65	4155	4155	MS2	10/108	SP_RL_Rat1_03222013.raw
	High	VGEATETALTcLVEK	E9PSX6	11	1	CID	C11(Carbamidomethyl)	69.97	3.92653e-05	1	1	39	27	1473	2097115336	Light	Redundant	Not Used	0.463143	3.0137	0.153679	2097115336	322283335	971263820	2	810.91	1620.81	-1.81143	54.0664	8647	8647	MS2	10/134	SP_RL_Rat1_03222013.raw
	High	LGGEVScLVAGTK	P13803	1	1	CID	C7(Carbamidomethyl)	69.96	3.37191e-05	1	1	39	22	910	307693210	Light	Unique	Used	0.666801	4.30369	0.154937	307693210	4.76731e+07	205170236	2	645.839	1290.67	-0.94307	41.0731	5827	5827	MS2	11/112	SP_RL_Rat1_03222013.raw
	High	VKLEQQVDDLEGSLEQEK	G3V885;G3V8B0;P02563	3	3	CID		69.92	6.23072e-05	1	1	41	23		577495920		No Quan Values	Not Used							2	1044.03	2087.05	-1.41847	52.9747	8415	8415	MS2	11/194	SP_RL_Rat1_03222013.raw
	High	MLGQMTDQVADLr	P85972	1	1	CID	R13(Label:13C(6)15N(4))	69.82	2.23786e-05	1	1	37	22	1287	186467607	Heavy	Unique	Used	1.38731	1.68267	0.824471	124997641	103056955	173410670	2	744.364	1487.72	-1.577	49.4332	7666	7666	MS2	10/124	SP_RL_Rat1_03222013.raw
	High	kAPGVMDNPLVMHQLr	G3V885;P02563	2	2	CID	K1(Label:13C(6)15N(2)), R16(Label:13C(6)15N(4))	69.81	5.67335e-05	1	1	41	20		534380552		No Quan Values	Not Used							3	608.662	1823.97	-1.75609	40.9113	5787	5787	MS2	20/150	SP_RL_Rat1_03222013.raw
High		YSGDFGADAQGAMSK		1	0	HCD		69.79	2.86e-06	1	1	28		767	389259692	Light	Redundant	Not Used	0.540099	3.35662	0.160906	341403744	54933770	184391772	2	752.822	1504.64	-0.882189	38.2613	5191	5191	MS2	14/146	SP_RL_Rat1_03222013.raw
High		VALTGLTVAEYFr	G3V6D3	2	1	HCD	R13(Label:13C(6)15N(4))	69.76	4.12476e-05	1	1	39	27	1976	9.28589e+08	Heavy	Redundant	Not Used	1.38544	2.30312	0.60155	650870864	391531176	901744976	2	725.401	1449.8	-1.66002	68.5943	11497	11497	MS2	9/108	SP_RL_Rat1_03222013.raw
High		AIGVSNFNPLQIER		1	0	HCD		69.75	4.63e-05	1	1	40	29	1695	662282680	Light	Unique	Used	1.48861	2.33427	0.637718	662282680	422349884	985878264	2	779.422	1557.84	-1.3416	59.9429	9870	9870	MS2	10/136	SP_RL_Rat1_03222013.raw
High		GAGTGGLGLAIEGPSEAK	D3ZZ63	2	1	HCD		69.69	4.80932e-05	1	1	40	34	1100	272483618	Light	Unique	Used	1.05008	5.23549	0.200569	272483618	54651903	286129312	2	792.914	1584.82	-1.35977	45.4886	6812	6812	MS2	10/160	SP_RL_Rat1_03222013.raw
High		LEEGPPVTTVLTr	D4A5G8	3	1	HCD	R13(Label:13C(6)15N(4))	69.68	3.99099e-05	1	1	39		1106	664956240	Heavy	Unique	Used	0.913718	2.11349	0.432327	710963048	307368308	649619840	2	711.396	1421.79	-1.32948	45.5809	6832	6832	MS2	11/116	SP_RL_Rat1_03222013.raw
	High	NQLTSNPENTVFDAk	P06761	1	1	CID	K15(Label:13C(6)15N(2))	69.65	3.56178e-05	0.442857	1	39		918	332324368	Heavy	Redundant	Not Used	1.3391	1.55539	0.86094	248170031	213659581	332324368	2	843.414	1685.82	-1.11653	41.1941	5852	5852	MS2	11/158	SP_RL_Rat1_03222013.raw
High		VHVQPAVDTSGIK	D3ZZ63	2	1	HCD		69.63	4.09383e-05	1	1	39	27	250	284459696	Light	Unique	Used	1.27275	4.5638	0.278878	284459696	79329626	362044704	2	675.871	1350.74	-1.66734	26.6401	2589	2589	MS2	12/118	SP_RL_Rat1_03222013.raw
High		FLSQPFQVAEVFTGHMGK	G3V6D3	2	1	HCD		69.61	6.17484e-05	1	1	41	21		1269474064		No Quan Values	Not Used							3	675.008	2023.01	-0.98376	72.0049	12033	12033	MS2	22/184	SP_RL_Rat1_03222013.raw
High		GVVPLAGTNGETTTqGLDGLSEr	P05065	2	1	HCD	Q15(Deamidated), R23(Label:13C(6)15N(4))	69.59	7.23805e-05		2	42	24	1556	724032464	Heavy	Redundant	Not Used	1.69007	2.08617	0.81013	382123792	309569912	645814048	2	1142.07	2283.13	-1.43814	56.3284	9125	9125	MS2	17/232	SP_RL_Rat1_03222013.raw
High		VVDALGNAIDGk	F1LP05	2	1	HCD	K12(Label:13C(6)15N(2))	69.55	3.24766e-05	1	1	38	28	874	773547352	Heavy	Unique	Used	0.790656	3.27737	0.241247	978361424	236026709	773547352	2	590.326	1179.65	-0.79106	40.2664	5647	5647	MS2	10/112	SP_RL_Rat1_03222013.raw
	High	YGGPQHIVGSPFk	D3ZZ63	2	1	CID	K13(Label:13C(6)15N(2))	69.51	3.98408e-05	1	1	39	23	567	3.41227e+08	Heavy	Unique	Used	1.48231	3.40466	0.435378	218762890	95244463	324274744	2	697.867	1394.73	-2.2396	33.7303	4170	4170	MS2	9/112	SP_RL_Rat1_03222013.raw
	High	VVLAYEPVWAIGTGK	P48500	1	1	CID		69.51	4.49174e-05	1	1	40	26	1933	920572724	Light	Unique	Used	0.666184	3.09201	0.215453	920572724	1.9834e+08	613270696	2	801.948	1602.89	0.0788919	66.1334	11067	11067	MS2	10/126	SP_RL_Rat1_03222013.raw
High		TPVLFDVYEIK		0	0	HCD		69.5	4.16774e-05	1	1	39	35	1912	525053592	Light	No Proteins	Not Used	0.862517	2.38698	0.361342	525053592	189724112	452867648	2	662.363	1323.72	-0.646491	65.6109	10969	10969	MS2	9/96	SP_RL_Rat1_03222013.raw
	High	TLANLNPESSLFIIASK		0	0	CID		69.49	5.0118e-05	1	1	40	32	2053	247021094	Light	No Proteins	Not Used	0.900819	5.10154	0.176578	193214272	34117353	174051128	2	909.503	1818	-0.895596	72.3513	12093	12093	MS2	13/184	SP_RL_Rat1_03222013.raw
	High	IAATILTSPDLr		1	0	CID	R12(Label:13C(6)15N(4))	69.44	3.06704e-05	1	1	38		1271	562918332	Heavy	Redundant	Not Used	0.788222	1.99554	0.394992	699974360	276484234	551735212	2	640.875	1280.74	-1.6685	49.0307	7583	7583	MS2	9/100	SP_RL_Rat1_03222013.raw
	High	NQVAMNPTNTVFDAK	P63018	4	1	CID		69.37	3.314e-05	1	1	38	21	971	490739030	Light	Redundant	Not Used	1.2655	2.80789	0.450694	490739030	221173333	621029760	2	825.401	1649.79	-0.842808	42.4454	6133	6133	MS2	21/150	SP_RL_Rat1_03222013.raw
	High	LISWYDNEYGYSNr	P04797	13	1	CID	R14(Label:13C(6)15N(4))	69.37	1.57347e-05	0.405797	1	35			2.5242e+07		No Quan Values	Not Used							2	895.405	1789.8	-1.84188	73.8291	12317	12317	MS2	9/136	SP_RL_Rat1_03222013.raw
	High	ISDNVLVDINNPEPLIQTAK	Q68FQ0	1	1	CID		69.36	7.10331e-05	1	1	41	26	1895	149623898	Light	Unique	Used	1.25292	2.86928	0.436668	132414844	57821365	165905784	2	1097.09	2193.17	-1.07861	65.0114	10853	10853	MS2	22/216	SP_RL_Rat1_03222013.raw
High		LVLEVAQHLGESTVr	G3V6D3	2	1	HCD	R15(Label:13C(6)15N(4))	69.32	5.02768e-05	1	1	40	25	1297	964177732	Heavy	Redundant	Not Used	1.33784	2.43472	0.549485	694204896	381455236	928735264	2	830.966	1660.92	-0.651537	49.8158	7750	7750	MS2	13/146	SP_RL_Rat1_03222013.raw
	High	TTPSYVAFTDTER	P63018;P55063;Q07439	6	3	CID		69.27	1.93605e-05	1	1	36	30	997	435348562	Light	Not Unique	Used	2.03562	2.06949	0.983632	416757996	409936588	848360728	2	744.353	1487.7	-1.62073	43.0741	6272	6272	MS2	10/118	SP_RL_Rat1_03222013.raw
High		MNVFDTELKGLSK	E9PSX6	6	1	HCD		69.22	4.50932e-05	1	1	39	23		144244544		No Quan Values	Not Used							2	741.386	1481.77	-1.17224	52.7368	8365	8365	MS2	12/132	SP_RL_Rat1_03222013.raw
	High	GSSFQTVSALHr	G3V885;G3V8B0;P02563	4	3	CID	R12(Label:13C(6)15N(4))	69.2	3.49739e-05	0	1	38	29	328	1.43042e+08	Heavy	Redundant	Not Used	0.484041	2.56369	0.188806	288563936	54482622	139676698	2	650.337	1299.67	-1.2949	28.5424	3019	3019	MS2	8/114	SP_RL_Rat1_03222013.raw
	High	TSGGQALAELIVQEK	P56741	3	1	CID		69.2	5.24488e-05	1	1	40	29				No Quan Values	Not Used							2	772.419	1543.83	-0.950197	57.248	9315	9315	MS2	10/158	SP_RL_Rat1_03222013.raw
	High	YGGPQHIVGSPFK	D3ZZ63	2	1	CID		69.07	4.15183e-05	1	1	39	28	567	218762890	Light	Redundant	Not Used	1.48231	3.40466	0.435378	218762890	95244463	324274744	2	693.861	1386.72	-0.992136	33.6694	4158	4158	MS2	9/112	SP_RL_Rat1_03222013.raw
High		NKDPLNETVVGLYQK	G3V885	13	1	HCD		69.06	6.32249e-05	1	1	41	29		785636608		No Quan Values	Not Used							2	859.459	1717.91	-0.685193	44.8533	6669	6669	MS2	11/150	SP_RL_Rat1_03222013.raw
	High	GSSFQTVSALFR	F1LSI0	7	1	CID		69.04	3.62864e-05		2	38	29		1.43042e+08		No Quan Values	Not Used							2	650.337	1299.67	-2.24976	28.5424	3019	3019	MS2	8/114	SP_RL_Rat1_03222013.raw
High		LSVEALNSLTGEFK	P00564	1	1	HCD		69.02	5.35906e-05	1	1	40	24				No Quan Values	Not Used							2	754.405	1507.8	1.22717	71.8621	12008	12008	MS2	11/138	SP_RL_Rat1_03222013.raw
High		KAPGVMDNPLVMHQLR	G3V885	2	1	HCD		69.02	6.90794e-05	1	1	41	26		262185366		No Quan Values	Not Used							2	903.479	1805.95	-0.71456	40.8863	5783	5783	MS2	12/150	SP_RL_Rat1_03222013.raw
	High	FASEASGYQDNIAR	Q6P725	2	1	CID		68.96	1.39191e-05	1	1	34	25	498	9.39466e+07	Light	Redundant	Not Used	1.75019	5.47806	0.31949	76054970	24298820	133110448	2	764.853	1528.7	-2.33991	32.2932	3850	3850	MS2	11/128	SP_RL_Rat1_03222013.raw
	High	FVTVQTISGTGALr		1	0	CID	R14(Label:13C(6)15N(4))	68.94	4.74133e-05	1	1	39	31	1159	430761084	Heavy	Redundant	Not Used	0.97015	2.18803	0.44339	428590240	190032464	415796816	2	730.41	1459.81	-1.64614	46.6592	7072	7072	MS2	9/136	SP_RL_Rat1_03222013.raw
	High	SIDDLEDELYAQk	P04692	2	1	CID	K13(Label:13C(6)15N(2))	68.91	2.60849e-05	1	1	37	33	1693	1883699946	Heavy	Redundant	Not Used	1.13108	6.43804	0.175687	1653016240	290413314	1869691656	2	773.871	1546.73	-0.990144	59.8303	9844	9844	MS2	9/112	SP_RL_Rat1_03222013.raw
	High	LNFSHGTHEYHAETIk	P11980	3	1	CID	K16(Label:13C(6)15N(2))	68.9	5.14527e-05	1	1	39	26		192211470		No Quan Values	Not Used							2	946.462	1891.92	-0.816636	24.1903	2036	2036	MS2	12/168	SP_RL_Rat1_03222013.raw
High		DLAGcIHGLSNVK	P56574	1	1	HCD	C5(Carbamidomethyl)	68.88	4.04501e-05	1	1	38	29	1094	1361186032	Light	Redundant	Not Used	0.551139	2.37913	0.231655	1361186032	315325963	750202370	2	692.355	1383.7	-1.47925	45.2766	6764	6764	MS2	17/118	SP_RL_Rat1_03222013.raw
High		cQLEINFNTLQTk	D3ZCV0	7	1	HCD	C1(Carbamidomethyl), K13(Label:13C(6)15N(2))	68.85	5.42834e-05	1	1	40	29	1507	216328461	Heavy	Redundant	Not Used	0.933911	4.18893	0.222947	221675236	49421932	207024946	2	808.913	1616.82	-0.61194	55.0756	8861	8861	MS2	11/134	SP_RL_Rat1_03222013.raw
	High	GVVDSEDIPLNLSr		0	0	CID	R14(Label:13C(6)15N(4))	68.77	5.33413e-05	1	1	40	32	1497	690235725	Heavy	No Proteins	Not Used	1.87652	1.83421	1.02307	348575818	356616128	654107856	2	762.4	1523.79	-1.45338	54.6313	8767	8767	MS2	9/128	SP_RL_Rat1_03222013.raw
	High	GVVDSEDLPLNISr		2	0	CID	R14(Label:13C(6)15N(4))	68.77	5.33413e-05	1	2	40	32	1497	690235725	Heavy	Redundant	Not Used	1.87652	1.83421	1.02307	348575818	356616128	654107856	2	762.4	1523.79	-1.45338	54.6313	8767	8767	MS2	9/128	SP_RL_Rat1_03222013.raw
	High	DLAVDSASPVYQAVIK	D3ZNJ6	5	1	CID		68.7	6.7583e-05	1	1	40	32	1636	197557430	Light	Unique	Used	0.844884	5.60104	0.150844	188247804	28396062	159047482	2	838.448	1675.89	-0.374329	58.4732	9566	9566	MS2	12/142	SP_RL_Rat1_03222013.raw
	High	AITDAAMMAEELKK	F1LSI0;G3V885;G3V8B0;P02563	18	4	CID		68.68	4.52701e-05	1	1	39	28		605693480		No Quan Values	Not Used							2	761.385	1521.76	-1.07369	46.1654	6962	6962	MS2	11/122	SP_RL_Rat1_03222013.raw
High		HFVALSTNTDk	D4A2V9	2	1	HCD	K11(Label:13C(6)15N(2))	68.67	3.70005e-05	1	1	38	21	200	186383987	Heavy	Redundant	Not Used	0.790875	2.27722	0.347298	215637096	74890280	170541908	2	620.823	1240.64	-1.4254	25.5844	2351	2351	MS2	10/94	SP_RL_Rat1_03222013.raw
	High	ELSSLNSYLEQLr	A0JPQ4	1	1	CID	R13(Label:13C(6)15N(4))	68.66	5.72487e-05	1	1	40	23	1940	386850154	Heavy	Unique	Used	1.8746	2.24599	0.834643	167480464	139786432	313958456	2	781.408	1561.81	-1.10217	66.4585	11130	11130	MS2	9/128	SP_RL_Rat1_03222013.raw
High		NTLLQAELEELr	G3V885	2	1	HCD	R12(Label:13C(6)15N(4))	68.63	5.57126e-05	1	1	40	31	1909	781395848	Heavy	Redundant	Not Used	0.493582	2.53845	0.194442	1583113216	307824356	781395848	2	719.892	1438.78	-1.0924	65.5432	10955	10955	MS2	10/126	SP_RL_Rat1_03222013.raw
	High	TPYTDVNIVTIR	F1LNF7	2	1	CID		68.58	5.37576e-05	1	1	39	34	1285	256242468	Light	Unique	Used	1.32532	1.83654	0.721639	240373164	173462744	318571420	2	696.38	1391.75	-0.332168	49.4223	7662	7662	MS2	8/116	SP_RL_Rat1_03222013.raw
High		LLDAVDTYIPVPTr	P85834	2	1	HCD	R14(Label:13C(6)15N(4))	68.57	5.78498e-05	1	1	40	21	1831	2.97374e+08	Heavy	Unique	Used	1.48798	1.83484	0.81096	159034760	128970856	236640672	2	791.939	1582.87	-0.933484	63.4062	10533	10533	MS2	10/124	SP_RL_Rat1_03222013.raw
High		VQQTVQDLFGR	F1M953	2	1	HCD		68.5	4.8111e-05	1	1	39	29	1258	654413704	Light	Unique	Used	1.83919	1.73743	1.05857	639472736	676925976	1176111912	2	645.843	1290.68	-1.53649	48.6429	7500	7500	MS2	7/104	SP_RL_Rat1_03222013.raw
	High	YASIcQQnGIVPIVEPEILPDGDHDLkr	P05065	4	1	CID	C5(Carbamidomethyl), N8(Deamidated), K27(Label:13C(6)15N(2)), R28(Label:13C(6)15N(4))	68.42	0.000128103		2	43	23				No Quan Values	Not Used							3	1065.87	3195.61	-1.23559	61.3189	10142	10142	MS2	18/304	SP_RL_Rat1_03222013.raw
	High	YASIcQqNGIVPIVEPEILPDGDHDLkr	P05065	4	1	CID	C5(Carbamidomethyl), Q7(Deamidated), K27(Label:13C(6)15N(2)), R28(Label:13C(6)15N(4))	68.42	0.000128103		3	43	23				No Quan Values	Not Used							3	1065.87	3195.61	-1.23559	61.3189	10142	10142	MS2	18/304	SP_RL_Rat1_03222013.raw
	High	LQEEIQLrEEAENNLAAFr	Q6P725	2	1	CID	R8(Label:13C(6)15N(4)), R19(Label:13C(6)15N(4))	68.39	0.000107499	1	1	42	31		2.86568e+08		No Quan Values	Not Used							3	765.061	2293.17	-0.383532	73.4471	12263	12263	MS2	18/196	SP_RL_Rat1_03222013.raw
High		NELESYAYSLk	P06761	1	1	HCD	K11(Label:13C(6)15N(2))	68.38	3.07702e-05	1	1	37	25	1272	312636712	Heavy	Unique	Used	1.45042	2.0007	0.724954	215549288	156263320	312636712	2	662.828	1324.65	-1.42134	48.9966	7578	7578	MS2	9/114	SP_RL_Rat1_03222013.raw
	High	VIGSGcNLDSAR	B5DEN4;P42123	2	2	CID	C6(Carbamidomethyl)	68.37	2.04929e-05	1	1	35		227	3.32295e+08	Light	Redundant	Not Used	1.50623	2.19127	0.687378	328690344	225934572	495083484	2	624.803	1248.6	-1.29502	26.1067	2468	2468	MS2	10/110	SP_RL_Rat1_03222013.raw
High		ANTFVAELK	P04636	1	1	HCD		68.35	3.20144e-05	1	1	37	29	735	1830800962	Light	Unique	Used	0.864326	3.63595	0.237717	1801629200	428278036	1557195856	2	496.774	992.54	-1.27727	37.6099	5046	5046	MS2	7/86	SP_RL_Rat1_03222013.raw
	High	NLVHIITHGEEKD	P08733	1	1	CID		68.35	5.47878e-05	1	1	39	33	439	1174570880	Light	Unique	Used	1.27655	4.66921	0.273397	1174570880	321124571	1499397992	2	752.89	1504.77	-1.49547	31.0019	3565	3565	MS2	9/130	SP_RL_Rat1_03222013.raw
	High	LGEHNINVLEGDEQFINAAK		0	0	CID		68.31	9.36188e-05		2	42			2728438568		No Proteins	Not Used							2	1106.05	2211.1	-2.13851	53.8673	8605	8605	MS2	20/202	SP_RL_Rat1_03222013.raw
High		GDVTTQVALQPALk	P07895	1	1	HCD	K14(Label:13C(6)15N(2))	68.29	5.01165e-05	1	1	39	25	953	242051438	Heavy	Unique	Used	0.153621	1.50636	0.101982	1524246960	155445222	234156048	2	724.913	1448.82	-0.805563	42.1273	6063	6063	MS2	8/126	SP_RL_Rat1_03222013.raw
	High	TINEVETQILTR	D3ZCV0	1	1	CID		68.29	5.59206e-05	1	1	39	35	1250	686431662	Light	Unique	Used	1.37981	3.30354	0.417677	668542040	279234596	922462648	2	708.887	1416.77	-1.81404	48.4802	7463	7463	MS2	9/126	SP_RL_Rat1_03222013.raw
High		ELQELVQYPVEHPDk	P46462	1	1	HCD	K15(Label:13C(6)15N(2))	68.27	8.01425e-05	1	1	41		1112	253087492	Heavy	Unique	Used	1.13972	2.36016	0.4829	206455648	99697474	235302448	2	916.468	1831.93	-1.52282	45.6518	6848	6848	MS2	8/162	SP_RL_Rat1_03222013.raw
High		SkVSDLTQAANk	P48675	2	1	HCD	K2(Label:13C(6)15N(2)), K12(Label:13C(6)15N(2))	68.25	4.85678e-05	1	1	39	31	147	204482898	Heavy	Unique	Used	1.90678	11.0819	0.172062	99668238	1.71491e+07	190044916	2	639.354	1277.7	-1.95678	24.0196	1999	1999	MS2	9/120	SP_RL_Rat1_03222013.raw
	High	PPYTIVYFPVr	B6DYQ7	1	1	CID	R11(Label:13C(6)15N(4))	68.25	5.74704e-05	1	1	39	23	1751	432972172	Heavy	Unique	Used	1.33603	0.978582	1.36527	324073371	442448462	432972172	2	681.378	1361.75	-0.446151	61.251	10128	10128	MS2	8/80	SP_RL_Rat1_03222013.raw
High		VSPNPELLSLLQNAEGk		0	0	HCD	K17(Label:13C(6)15N(2))	68.18	7.36629e-05	1	1	40	19				No Proteins	Not Used							2	908.997	1816.99	-1.00265	71.805	11998	11998	MS2	14/180	SP_RL_Rat1_03222013.raw
High		LQDLVDKLQLK	G3V885	4	1	HCD		68.15	2.9328e-05	0.588235	1	36		1260	1034767310	Light	Redundant	Not Used	0.374212	5.50973	0.0679183	1007490856	68427017	377014686	2	656.895	1312.78	-1.24419	48.7152	7515	7515	MS2	9/104	SP_RL_Rat1_03222013.raw
	High	SSLGSHQLPR	Q5U2U8	1	1	CID		68.15	3.41433e-05	1	1	37	32				No Quan Values	Not Used							2	541.29	1081.57	-1.50846	21.7357	1484	1484	MS2	9/86	SP_RL_Rat1_03222013.raw
	High	KLEDEcSELKK	F1LSI0;G3V885;P02563	10	3	CID	C6(Carbamidomethyl)	68.12	4.07086e-05	1	1	38	30		173431059		No Quan Values	Not Used							3	460.233	1378.68	-2.61029	21.0267	1326	1326	MS2	8/110	SP_RL_Rat1_03222013.raw
High		NAPLAGFGYGLPISr	G3V778	2	1	HCD	R15(Label:13C(6)15N(4))	68.1	6.74045e-05	1	1	40	25	1800	131130260	Heavy	Unique	Used	1.38555	1.14229	1.21296	94641052	114796211	131130260	2	771.919	1542.83	0.816854	62.6949	10408	10408	MS2	10/140	SP_RL_Rat1_03222013.raw
	High	GILAADESTGSIAk	P05065	3	1	CID	K14(Label:13C(6)15N(2))	68.07	5.07946e-05	0.558824	1	39		672	1109719970	Heavy	Redundant	Not Used	0.920553	3.18527	0.289003	1205492260	348391434	1109719970	2	670.86	1340.71	-2.03367	36.1289	4712	4712	MS2	18/114	SP_RL_Rat1_03222013.raw
High		EVDDLEQWIAEr	G3V6P9	3	1	HCD	R12(Label:13C(6)15N(4))	68.06	2.97545e-05	1	1	36	30	1988	148864148	Heavy	Unique	Used	1.42822	1.81927	0.785049	104230816	81826254	148864148	2	756.863	1512.72	-1.0515	69.5157	11639	11639	MS2	10/118	SP_RL_Rat1_03222013.raw
	High	IASLEVENQNLr	G3V732	5	1	CID	R12(Label:13C(6)15N(4))	68.04	6.26575e-05	0.544118	1	39		720	251592013	Heavy	Unique	Used	2.10423	2.14672	0.98021	116091236	113793831	244283108	2	698.376	1395.74	-1.58907	37.183	4952	4952	MS2	8/104	SP_RL_Rat1_03222013.raw
High		GcALQcAILSPAFK	F1LRV4	5	1	HCD	C2(Carbamidomethyl), C6(Carbamidomethyl)	68.01	5.61027e-05	1	1	39	24	1517	198951972	Light	Redundant	Not Used	0.843152	2.42516	0.347669	185647256	64543816	156528894	2	768.388	1535.77	-1.45526	55.4455	8942	8942	MS2	11/122	SP_RL_Rat1_03222013.raw
	High	LMELHGEGGSSGK	P49242	1	1	CID		67.87	2.07316e-05	1	1	35	28	123	2.36115e+07	Light	Unique	Used	1.58079	2.88367	0.548187	2.36115e+07	12943516	37324873	2	651.31	1301.61	-2.04418	23.4295	1867	1867	MS2	11/112	SP_RL_Rat1_03222013.raw
High		VLGDVIEVHGk	P23928	1	1	HCD	K11(Label:13C(6)15N(2))	67.83	4.49454e-05	1	1	38	24	608	6.71981e+08	Heavy	Unique	Used	1.26478	4.40699	0.286994	525266560	150748306	664346372	2	587.339	1173.67	-1.46443	34.5799	4364	4364	MS2	9/86	SP_RL_Rat1_03222013.raw
High		QLEEKEALISQLTR	G3V885	1	1	HCD		67.78	7.89525e-05	0.470588	1	40			317328512		No Quan Values	Not Used							2	829.458	1657.91	-2.40949	46.6922	7080	7080	MS2	10/150	SP_RL_Rat1_03222013.raw
	High	TGTAEMSSILEER		2	0	CID		67.78	2.54088e-05	1	1	35	30	1149	641633042	Light	Redundant	Not Used	1.01097	2.41342	0.418896	624804848	261728314	631659544	2	712.339	1423.67	-1.47439	46.4391	7023	7023	MS2	10/118	SP_RL_Rat1_03222013.raw
High		LGDGLFLQccr		0	0	HCD	C9(Carbamidomethyl), C10(Carbamidomethyl), R11(Label:13C(6)15N(4))	67.75	2.41412e-05	1	1	35	24	1424	233538226	Heavy	No Proteins	Not Used	1.38805	1.75377	0.791465	1.68249e+08	133163387	233538226	2	674.822	1348.64	-0.918085	52.9377	8409	8409	MS2	11/86	SP_RL_Rat1_03222013.raw
High		AIWNVINWENVSQR	P07895	1	1	HCD		67.69	8.63079e-05	1	1	41	20	2066	222083976	Light	Unique	Used	0.178827	1.37122	0.130415	173702672	22653405	31062763	3	576.965	1728.88	-1.3145	73.0333	12209	12209	MS2	8/130	SP_RL_Rat1_03222013.raw
High		IVVVTAGVr	P42123	1	1	HCD	R9(Label:13C(6)15N(4))	67.66	1.6634e-05	1	1	33		442	1713246496	Heavy	Unique	Used	1.53811	2.19391	0.701082	1113862216	780909196	1713246496	2	462.299	923.59	-1.33921	31.0801	3582	3582	MS2	6/64	SP_RL_Rat1_03222013.raw
High		IEAAcFATIK		2	0	HCD	C5(Carbamidomethyl)	67.53	3.78462e-05	1	1	37	35	905	246108736	Light	Unique	Used	0.76188	3.20914	0.23741	246108736	58428554	187505340	2	562.294	1123.58	-1.47889	40.9516	5798	5798	MS2	9/84	SP_RL_Rat1_03222013.raw
	High	AcGLNFADLMGr		0	0	CID	C2(Carbamidomethyl), R12(Label:13C(6)15N(4))	67.5	2.00679e-05	1	1	34		1881	1.0507e+08	Heavy	No Proteins	Not Used	2.23142	1.03505	2.15586	47086779	101512388	1.0507e+08	2	667.814	1334.62	-1.19538	64.7848	10803	10803	MS2	8/102	SP_RL_Rat1_03222013.raw
	High	AIAELGIYPAVDPLDSTSR		2	0	CID		67.42	0.000112493	1	1	41	23	1964	2762108264	Light	Redundant	Not Used	1.31955	2.23845	0.589496	2646926800	1560352640	3492765040	2	994.52	1988.03	-0.109911	67.6898	11351	11351	MS2	14/172	SP_RL_Rat1_03222013.raw
High		ASGIIDTLFQDr	F1LSV6	4	1	HCD	R12(Label:13C(6)15N(4))	67.4	6.19881e-05	1	1	39	27	1963	482413292	Heavy	Redundant	Not Used	1.43845	1.58835	0.905624	328304320	297320412	472249848	2	673.352	1345.7	-1.16759	67.5744	11332	11332	MS2	7/110	SP_RL_Rat1_03222013.raw
	High	AIGVSNFNPLQIER	P07943	1	1	CID		67.38	7.99063e-05	1	1	40	28	1695	662282680	Light	Redundant	Not Used	1.48861	2.33427	0.637718	662282680	422349884	985878264	2	779.422	1557.84	-1.3416	59.9094	9862	9862	MS2	9/136	SP_RL_Rat1_03222013.raw
	High	ISSSNPYSTVTMDELr	D3ZCV0	1	1	CID	R16(Label:13C(6)15N(4))	67.36	4.90815e-05	1	1	38	22	1269	5.14445e+08	Heavy	Redundant	Not Used	1.31406	2.55364	0.514582	388990568	200167516	511155476	2	905.431	1809.85	-0.792496	48.8866	7551	7551	MS2	12/166	SP_RL_Rat1_03222013.raw
High		IYVDDGLISLQVK	P11980	3	1	HCD		67.35	6.85043e-05	1	1	39	31	2090	5.05316e+07	Light	Redundant	Not Used	1.13496	1.76786	0.641998	5.05316e+07	32441191	5.73516e+07	2	731.911	1462.82	0.00126169	74.1609	12377	12377	MS2	8/110	SP_RL_Rat1_03222013.raw
	High	SFYPEEVSSMVLTK	P63018	4	1	CID		67.31	5.48703e-05	1	1	38	28	1750	1115161306	Light	Unique	Used	1.28042	2.51979	0.508144	1100345620	559133652	1408899520	2	808.897	1616.79	-0.185668	61.2482	10127	10127	MS2	18/128	SP_RL_Rat1_03222013.raw
High		VDFPQDQLATLTGr	P04636	1	1	HCD	R14(Label:13C(6)15N(4))	67.29	7.83786e-05	1	1	40	25		2535990496		No Quan Values	Not Used							2	785.908	1570.81	-0.237068	61.6404	10202	10202	MS2	11/142	SP_RL_Rat1_03222013.raw
High		NMSVIAHVDHGK	P05197	1	1	HCD		67.28	4.49712e-05	1	1	37		99	69632622	Light	Unique	Used	1.91087	4.01061	0.476453	65078668	3.10069e+07	124356676	2	654.329	1307.65	-1.51494	22.7503	1713	1713	MS2	10/122	SP_RL_Rat1_03222013.raw
High		IYVDDGLISLQVk	P11980	3	1	HCD	K13(Label:13C(6)15N(2))	67.28	6.24153e-05	1	1	39			179111864		No Quan Values	Not Used							2	735.918	1470.83	-0.440126	63.081	10478	10478	MS2	11/110	SP_RL_Rat1_03222013.raw
High		VDFPQDQLATLTGr	P04636	1	1	HCD	R14(Label:13C(6)15N(4))	67.2	8.00198e-05	1	1	40	25		2535990496		No Quan Values	Not Used							2	785.908	1570.81	-1.16961	62.6828	10406	10406	MS2	11/142	SP_RL_Rat1_03222013.raw
	High	GAGTGGLGLAIEGPSEAk	D3ZZ63	2	1	CID	K18(Label:13C(6)15N(2))	67.2	8.61459e-05	1	1	40	27	1100	299557039	Heavy	Redundant	Not Used	1.05008	5.23549	0.200569	272483618	54651903	286129312	2	796.921	1592.83	-1.68386	45.3934	6789	6789	MS2	11/160	SP_RL_Rat1_03222013.raw
	High	HLVGVcYTEEEAK	D3ZFQ8	1	1	CID	C6(Carbamidomethyl)	67.1	3.06516e-05	1	1	35	20		9.23402e+07		No Quan Values	Not Used							2	767.862	1534.72	-2.09842	29.2513	3183	3183	MS2	11/102	SP_RL_Rat1_03222013.raw
High		LSVEALNSLTGEFK	P00564	1	1	HCD		67.09	8.19552e-05	1	1	40	31	1910	557837808	Light	Unique	Used	1.00665	9.48244	0.106159	445802688	47326114	448766816	2	754.403	1507.8	-1.44449	65.5603	10958	10958	MS2	8/138	SP_RL_Rat1_03222013.raw
	High	IVSNAScTTNcLAPLAk	P04797	9	1	CID	C7(Carbamidomethyl), C11(Carbamidomethyl), K17(Label:13C(6)15N(2))	67.06	9.99194e-05	1	1	41	24	687	4542885778	Heavy	Redundant	Not Used	1.15819	4.20748	0.275269	3805600640	1047564640	4407602976	2	914.462	1827.92	-0.587758	36.5391	4804	4804	MS2	10/166	SP_RL_Rat1_03222013.raw
High		VGSLASNVAYk	D3Z802	3	1	HCD	K11(Label:13C(6)15N(2))	67.04	5.48906e-05	1	1	38	29	331	105050126	Heavy	Unique	Used	0.980732	3.98973	0.245814	96868266	23811589	95001776	2	558.81	1116.61	-1.85946	28.6525	3044	3044	MS2	10/94	SP_RL_Rat1_03222013.raw
High		VDFPQDQLATLTGr	P04636	1	1	HCD	R14(Label:13C(6)15N(4))	67.04	8.34874e-05	1	1	40	27		2535990496		No Quan Values	Not Used							2	785.908	1570.81	-1.24732	60.4454	9965	9965	MS2	11/142	SP_RL_Rat1_03222013.raw
High		ISSSNPYSTVTMDELr	D3ZCV0	1	1	HCD	R16(Label:13C(6)15N(4))	67.04	5.28345e-05	1	1	38	20	1269	5.14445e+08	Heavy	Redundant	Not Used	1.31406	2.55364	0.514582	388990568	200167516	511155476	2	905.431	1809.85	-0.792496	48.9188	7561	7561	MS2	13/166	SP_RL_Rat1_03222013.raw
High		VGGVQSLGGTGALR		0	0	HCD		67	6.33895e-05	1	1	38	38		106427815		No Proteins	Not Used							2	636.356	1271.7	-1.43093	34.4552	4335	4335	MS2	12/130	SP_RL_Rat1_03222013.raw
High		LLGSLDIDHNQYk	G3V885	4	1	HCD	K13(Label:13C(6)15N(2))	66.96	8.18378e-05	1	1	40	31		5.08683e+08		No Quan Values	Not Used							2	762.401	1523.79	-0.20693	42.2833	6098	6098	MS2	12/110	SP_RL_Rat1_03222013.raw
	High	GADYLVTEVENGGSLGSK	P11980	3	1	CID		66.94	7.25252e-05	1	1	39	24	1549	232537356	Light	Redundant	Not Used	1.1003	2.54559	0.432239	215304804	93063148	236900444	2	898.438	1795.87	-1.31047	56.1697	9091	9091	MS2	14/178	SP_RL_Rat1_03222013.raw
	High	cIGAIAMTEPGAGSDLQGVR	P15650	1	1	CID	C1(Carbamidomethyl)	66.94	8.60795e-05	1	1	40	22	1309	165522389	Light	Unique	Used	0.89872	2.5436	0.353327	165522389	58483466	148758265	2	1001.99	2002.97	-1.78829	50.0674	7807	7807	MS2	13/172	SP_RL_Rat1_03222013.raw
High		DTGTYEDFVEGLR		1	0	HCD		66.93	2.08649e-05	1	1	34	25	1887	974167000	Light	Redundant	Not Used	1.1853	2.88733	0.410516	964630460	395995890	1143372484	2	751.343	1501.68	-0.895319	65.0253	10856	10856	MS2	9/114	SP_RL_Rat1_03222013.raw
	High	VSDLTQAANK	Q6P725	2	1	CID		66.91	4.54871e-05	1	1	37	36		1.10159e+08		No Quan Values	Not Used							2	523.777	1046.55	-1.68675	21.9437	1532	1532	MS2	13/86	SP_RL_Rat1_03222013.raw
	High	SGVGNVFIK	D4AC14	5	1	CID		66.87	3.79209e-05	0.298507	1	36		693	181974890	Light	Redundant	Not Used	1.3406	7.55336	0.177484	149568852	26546005	200511552	2	460.763	920.519	-0.900212	36.6965	4843	4843	MS2	8/72	SP_RL_Rat1_03222013.raw
High		TPYTDVNIVTIR		2	0	HCD		66.82	8.06194e-05	1	1	39	27	1285	256242468	Light	Redundant	Not Used	1.32532	1.83654	0.721639	240373164	173462744	318571420	2	696.38	1391.75	-0.332168	49.463	7672	7672	MS2	7/116	SP_RL_Rat1_03222013.raw
High		SLTNDWEDHLAVk	P34058	2	1	HCD	K13(Label:13C(6)15N(2))	66.79	6.34725e-05	1	1	38	21	1208	262279846	Heavy	Unique	Used	1.02902	2.05509	0.500715	199489024	99887224	205277216	2	768.382	1535.76	-1.16367	47.6638	7291	7291	MS2	11/128	SP_RL_Rat1_03222013.raw
	High	AVFVDLEPTVIDEVR	IPI:CON_00700865.3	5	1	CID		66.78	0.000107172	1	1	41	39	1972	378023882	Light	Unique	Used	1.58585	2.01252	0.78799	378023882	2.97879e+08	599488026	2	851.456	1701.9	-0.610225	68.2031	11436	11436	MS2	13/128	SP_RL_Rat1_03222013.raw
High		SEIGIAMGSGTAVAK	E9PSX6	6	1	HCD		66.77	7.10762e-05	1	1	39	27	837	294367104	Light	Unique	Used	0.589705	3.17267	0.18587	251093376	46670684	148070904	2	696.362	1391.72	-1.99079	39.5809	5489	5489	MS2	12/132	SP_RL_Rat1_03222013.raw
High		VAAAESMPLLLEcAr	D4A781	1	1	HCD	C13(Carbamidomethyl), R15(Label:13C(6)15N(4))	66.77	9.06623e-05	1	1	40	31		152520544		No Quan Values	Not Used							2	820.921	1640.83	-1.96131	59.5278	9785	9785	MS2	11/126	SP_RL_Rat1_03222013.raw
	High	LPADTEVVcAPPTAYIDFAr	P48500	1	1	CID	C9(Carbamidomethyl), R20(Label:13C(6)15N(4))	66.73	0.000122076	1	1	41	22	1905	378937677	Heavy	Redundant	Not Used	0.963156	2.01157	0.478807	375755360	179914447	361911102	2	1108.55	2216.09	-1.40735	65.4383	10930	10930	MS2	14/178	SP_RL_Rat1_03222013.raw
High		NISEAEEWYk	P48675	2	1	HCD	K10(Label:13C(6)15N(2))	66.72	2.03344e-05	0.253731	1	33		1005	573971839	Heavy	Unique	Used	1.14742	7.0177	0.163504	489956404	80110006	562187968	2	638.799	1276.59	-1.56665	43.2376	6310	6310	MS2	9/98	SP_RL_Rat1_03222013.raw
	High	DFTPSGIAGAFR		0	0	CID		66.69	4.29328e-05	1	1	36	26		511741161		No Proteins	Not Used							2	619.812	1238.62	-0.47551	61.9153	10252	10252	MS2	9/96	SP_RL_Rat1_03222013.raw
High		LIGPNcPGIINPGEcK	P13086	1	1	HCD	C6(Carbamidomethyl), C15(Carbamidomethyl)	66.68	9.06384e-05	1	1	40	22	1044	699213771	Light	Unique	Used	0.539654	3.20399	0.168432	643741456	108426450	347397692	2	869.934	1738.86	-1.02969	44.1034	6502	6502	MS2	13/142	SP_RL_Rat1_03222013.raw
High		AITDAAMMAEELKK	G3V885	18	1	HCD		66.66	7.20795e-05	1	1	39	28		605693480		No Quan Values	Not Used							2	761.385	1521.76	-1.07369	46.1899	6969	6969	MS2	12/122	SP_RL_Rat1_03222013.raw
	High	MALDVEIATYr	Q6P725	2	1	CID	R11(Label:13C(6)15N(4))	66.66	5.63171e-05	1	1	38	33		56771626		No Quan Values	Not Used							2	646.332	1291.66	-1.39831	73.7829	12310	12310	MS2	7/90	SP_RL_Rat1_03222013.raw
High		LSYTQQMEDLKR	G3V885	2	1	HCD		66.62	6.30883e-05	1	1	38	25	620	265501268	Light	Not Unique	Used	0.344572	4.14296	0.0831705	213438792	17751821	73545064	2	756.379	1511.75	-1.25516	34.943	4447	4447	MS2	11/116	SP_RL_Rat1_03222013.raw
	High	GADPEETILNAFK	P08733	1	1	CID		66.62	6.0181e-05	1	1	38	31	2034	1972393696	Light	Redundant	Not Used	0.932679	4.62685	0.20158	1972393696	397594696	1839610192	2	702.853	1404.7	-0.957466	71.9215	12016	12016	MS2	18/110	SP_RL_Rat1_03222013.raw
	High	LQDAEEAVEAVNAk	G3V885;G3V8B0;P02563	4	3	CID	K14(Label:13C(6)15N(2))	66.58	7.13645e-05	1	1	39	28	875	8.54038e+08	Heavy	Redundant	Not Used	0.399783	3.60531	0.110887	2116983424	234746436	846334728	2	747.879	1494.75	-0.931257	40.243	5642	5642	MS2	8/140	SP_RL_Rat1_03222013.raw
	High	GAGTGGLGLAIEGPSEAK	D3ZZ63	2	1	CID		66.53	9.95598e-05	1	1	40	27	1100	272483618	Light	Redundant	Not Used	1.05008	5.23549	0.200569	272483618	54651903	286129312	2	792.914	1584.82	-1.35977	45.4567	6802	6802	MS2	10/160	SP_RL_Rat1_03222013.raw
	High	KAPGVMDNPLVMHQLR	G3V885;P02563	2	2	CID		66.41	0.000125994	1	1	41	24		262185366		No Quan Values	Not Used							2	903.479	1805.95	-0.71456	40.8467	5773	5773	MS2	13/150	SP_RL_Rat1_03222013.raw
High		FVIGGPQGDAGLTGr		0	0	HCD	R15(Label:13C(6)15N(4))	66.39	8.90446e-05	1	1	39	27	1140	145125555	Heavy	No Proteins	Not Used	2.34861	2.45664	0.956027	61792086	5.90749e+07	145125555	2	727.884	1454.76	-1.03405	46.2115	6973	6973	MS2	12/136	SP_RL_Rat1_03222013.raw
	High	VIGSGcNLDSAr	B5DEN4;P42123	2	2	CID	C6(Carbamidomethyl), R12(Label:13C(6)15N(4))	66.29	3.53267e-05	1	1	35	33	227	5.02668e+08	Heavy	Redundant	Not Used	1.50623	2.19127	0.687378	328690344	225934572	495083484	2	629.807	1258.61	-1.55044	26.1041	2467	2467	MS2	10/110	SP_RL_Rat1_03222013.raw
High		LISWYDNEYGYSNr	P04797	13	1	HCD	R14(Label:13C(6)15N(4))	66.27	3.31175e-05	0.242424	1	35		1518	2585440648	Heavy	Redundant	Not Used	1.82775	3.5919	0.508852	1414550704	719797302	2585440648	2	895.405	1789.8	-1.09165	55.3616	8924	8924	MS2	10/136	SP_RL_Rat1_03222013.raw
High		VLTPELYAELr		0	0	HCD	R11(Label:13C(6)15N(4))	66.24	8.09433e-05	1	1	39	34	1495	224841332	Heavy	No Proteins	Not Used	1.44949	2.12821	0.681087	135485696	92277480	196385632	2	657.37	1313.73	-1.22011	54.6077	8764	8764	MS2	10/92	SP_RL_Rat1_03222013.raw
High		IFGVTTLDIVR	P04636	1	1	HCD		66.17	5.79711e-05	1	1	37	30				No Quan Values	Not Used							2	617.364	1233.72	0.734068	70.6004	11809	11809	MS2	9/86	SP_RL_Rat1_03222013.raw
	High	NPVGEDQVNLTVK	P56741	3	1	CID		66.13	9.01868e-05	1	1	39	26	688	174399052	Light	Unique	Used	0.525136	4.62469	0.113551	154617144	1.75569e+07	81195088	2	706.872	1412.74	-0.32198	36.5555	4810	4810	MS2	11/132	SP_RL_Rat1_03222013.raw
	High	HNNcMAEcLTPTIYAk	P09605	1	1	CID	C4(Carbamidomethyl), C8(Carbamidomethyl), K16(Label:13C(6)15N(2))	66.12	3.46601e-05	1	1	35		807	421011592	Heavy	Redundant	Not Used	0.635735	2.92492	0.217351	641719200	139478342	407963550	2	965.937	1930.87	-1.75753	39.1302	5388	5388	MS2	9/158	SP_RL_Rat1_03222013.raw
High		IGAEVYHNLk	P04764	4	1	HCD	K10(Label:13C(6)15N(2))	66.1	6.96033e-05	1	1	38		249	1.09232e+09	Heavy	Unique	Used	1.16527	2.23875	0.520501	921314424	479544748	1073581384	2	576.317	1151.63	-2.00518	26.635	2588	2588	MS2	9/76	SP_RL_Rat1_03222013.raw
	High	QFAAQANAIGPWIQNK	D3ZCV0	1	1	CID		66.1	0.000132726	1	1	41	36	1447	308316105	Light	Redundant	Not Used	0.992402	2.87805	0.344818	228648280	78842000	226911024	2	878.96	1756.91	-0.138866	53.4545	8517	8517	MS2	11/152	SP_RL_Rat1_03222013.raw
	High	DMPATIDSVFAr	D4A164	3	1	CID	R12(Label:13C(6)15N(4))	66.06	4.92512e-05	1	1	36	26	1868	145187421	Heavy	Unique	Used	0.858785	1.79681	0.47795	169061452	80802837	145187421	2	666.828	1332.65	-0.764899	64.2153	10695	10695	MS2	16/102	SP_RL_Rat1_03222013.raw
	High	DLISHDELFSDIYk		1	0	CID	K14(Label:13C(6)15N(2))	66.04	9.41161e-05	1	1	39	25	1875	484303296	Heavy	Redundant	Not Used	1.54987	2.3869	0.649323	312480640	202900856	484303296	2	851.924	1702.84	-0.772128	64.4265	10736	10736	MS2	10/124	SP_RL_Rat1_03222013.raw
	High	VDFPQDQLATLTGR	P04636	1	1	CID		65.93	0.000105886	1	1	40	26		1614022336		No Quan Values	Not Used							2	780.904	1560.8	-0.10253	60.9794	10073	10073	MS2	10/142	SP_RL_Rat1_03222013.raw
	High	RGTGGVDTAAVADVYDISNIDR	P09605	1	1	CID		65.87	0.000160482	1	1	41	27	1511	887029584	Light	Unique	Used	1.41519	2.69251	0.525602	860503336	452282300	1217776136	3	755.708	2265.11	-0.619934	55.1162	8868	8868	MS2	18/246	SP_RL_Rat1_03222013.raw
High		DAGTIAGLNVLR	D4A4S3	3	1	HCD		65.84	7.76894e-05	1	1	38	27	1566	7.02945e+08	Light	Unique	Used	2.11161	2.0141	1.04841	679176392	712055588	1434152408	2	600.341	1199.67	-0.37975	56.6776	9198	9198	MS2	10/100	SP_RL_Rat1_03222013.raw
	High	KkmDADLSqLQTEVEEAVQEcR	G3V885;G3V8B0;P02563	4	3	CID	K2(Label:2H(4)), M3(Met->Aha), Q9(Deamidated), C21(Carbamidomethyl)	65.8	0.000143244	0.0606061	1	41	23		278715240		Inconsistently Labeled	Not Used							3	869.751	2607.24	-9.13383	64.5645	10763	10763	MS2	10/242	SP_RL_Rat1_03222013.raw
	High	kKmDADLSqLQTEVEEAVQEcR	G3V885;G3V8B0;P02563	4	3	CID	K1(Label:2H(4)), M3(Met->Aha), Q9(Deamidated), C21(Carbamidomethyl)	65.8	0.000143244	0.0606061	2	41	23		278715240		Inconsistently Labeled	Not Used							3	869.751	2607.24	-9.13383	64.5645	10763	10763	MS2	10/242	SP_RL_Rat1_03222013.raw
High		LLIIGDSGVGk		0	0	HCD	K11(Label:13C(6)15N(2))	65.7	4.77344e-05	0.545455	1	36		1338	230545473	Heavy	No Proteins	Not Used	1.03874	2.24633	0.462418	221946218	102631974	230545473	2	540.33	1079.65	-1.37845	50.8925	7976	7976	MS2	10/82	SP_RL_Rat1_03222013.raw
High		LLLIGDSGVGk		0	0	HCD	K11(Label:13C(6)15N(2))	65.7	4.77344e-05	0.545455	2	36		1338	230545473	Heavy	No Proteins	Not Used	1.03874	2.24633	0.462418	221946218	102631974	230545473	2	540.33	1079.65	-1.37845	50.8925	7976	7976	MS2	10/82	SP_RL_Rat1_03222013.raw
	High	SKQLEDELVSLQK	P04692	4	1	CID		65.67	0.000112446	1	1	40	37		429323591		No Quan Values	Not Used							2	758.914	1516.82	-1.01744	43.8448	6443	6443	MS2	10/136	SP_RL_Rat1_03222013.raw
	High	AcGLNFADLMGr		0	0	CID	C2(Carbamidomethyl), R12(Label:13C(6))	65.6	4.27181e-05	1	1	35	17	1881	1.04852e+08	Medium	No Proteins	Not Used	2.23142	1.03505	2.15586	47086779	101512388	1.0507e+08	2	665.821	1330.63	0.0709673	64.7105	10787	10787	MS2	8/102	SP_RL_Rat1_03222013.raw
High		LDLIAQQMMPEVr		0	0	HCD	R13(Label:13C(6)15N(4))	65.59	0.000114757	1	1	40	26	1784	90903508	Heavy	No Proteins	Not Used	2.43344	1.73694	1.401	37355940	5.23355e+07	90903508	2	777.406	1553.8	-0.388164	62.1424	10297	10297	MS2	9/128	SP_RL_Rat1_03222013.raw
High		GATQQILDEAEr	Q5XIM9	1	1	HCD	R12(Label:13C(6)15N(4))	65.56	6.57819e-05	0.469697	1	37		782	247617897	Heavy	Unique	Used	1.62917	1.51415	1.07597	143755305	154675772	234202460	2	670.837	1340.67	-0.768657	38.5386	5254	5254	MS2	10/120	SP_RL_Rat1_03222013.raw
High		ASGDIASDFLYr	D3Z802	3	1	HCD	R12(Label:13C(6)15N(4))	65.48	4.97617e-05	1	1	36	32	1601	159257050	Heavy	Unique	Used	1.5268	2.29837	0.664297	104307670	69291287	159257050	2	662.823	1324.64	-1.18715	57.7294	9410	9410	MS2	11/100	SP_RL_Rat1_03222013.raw
High		NILGGTVFREPIIcK	P56574	1	1	HCD	C14(Carbamidomethyl)	65.45	0.000123078	1	1	40	26		549573446		No Quan Values	Not Used							2	858.976	1716.94	-1.16348	52.1855	8254	8254	MS2	11/148	SP_RL_Rat1_03222013.raw
High		GAGTGGLGLAIEGPSEAk	D3ZZ63	2	1	HCD	K18(Label:13C(6)15N(2))	65.34	0.000132201	1	1	40	17	1100	299557039	Heavy	Redundant	Not Used	1.05008	5.23549	0.200569	272483618	54651903	286129312	2	796.921	1592.83	-1.68386	45.4336	6799	6799	MS2	11/160	SP_RL_Rat1_03222013.raw
High		DLFSDGHSEFLK	P11598	1	1	HCD		65.33	4.69529e-05	1	1	36	29	1504	1.57334e+08	Light	Unique	Used	1.24295	1.50467	0.826066	1.57334e+08	129968327	1.95559e+08	2	697.833	1394.66	-0.607165	54.8732	8818	8818	MS2	9/104	SP_RL_Rat1_03222013.raw
High		DFLAGGIAAAVSK	Q05962	2	1	HCD		65.31	9.19101e-05	1	1	38			1022358384		No Quan Values	Not Used							2	610.337	1219.67	-0.944121	62.5489	10380	10380	MS2	11/118	SP_RL_Rat1_03222013.raw
High		NTLLQAELEELR	G3V885	2	1	HCD		65.29	0.000112508	1	1	39	27	1909	1.65322e+09	Light	Redundant	Not Used	0.493582	2.53845	0.194442	1583113216	307824356	781395848	2	714.887	1428.77	-1.37861	65.4056	10925	10925	MS2	8/126	SP_RL_Rat1_03222013.raw
	High	VNVkNEEIDEMIk	P08733	1	1	CID	K4(Label:13C(6)15N(2)), K13(Label:13C(6)15N(2))	65.24	0.000132094	1	1	40	23	759	442389732	Heavy	Redundant	Not Used	1.30181	17.2507	0.0754638	293841192	22174372	382524208	2	788.914	1576.82	-1.13338	38.0193	5137	5137	MS2	8/126	SP_RL_Rat1_03222013.raw
High		FVEGLPINDFSr		1	0	HCD	R12(Label:13C(6)15N(4))	65.18	9.892e-05	1	1	39	27	1655	1612609392	Heavy	Unique	Used	1.63522	2.52179	0.648437	955152816	619356472	1561889264	2	702.362	1403.72	-1.89347	58.8453	9646	9646	MS2	9/112	SP_RL_Rat1_03222013.raw
	High	SkVSDLTQAANk	Q6P725	2	1	CID	K2(Label:13C(6)15N(2)), K12(Label:13C(6)15N(2))	65.18	9.84801e-05	1	1	39	25	147	204482898	Heavy	Redundant	Not Used	1.90678	11.0819	0.172062	99668238	1.71491e+07	190044916	2	639.354	1277.7	-1.95678	23.9816	1989	1989	MS2	17/120	SP_RL_Rat1_03222013.raw
	High	NVQAEEMVEFSSGLK		2	0	CID		65.18	7.54529e-05	1	1	37	20		1.61338e+08		No Quan Values	Not Used							2	834.4	1667.79	-1.46268	73.5546	12278	12278	MS2	10/154	SP_RL_Rat1_03222013.raw
High		FLDTAFDLDAFKk	D4A7P8	4	1	HCD	K13(Label:13C(6)15N(2))	65.15	0.000136219	1	1	40	26		74478598		Inconsistently Labeled	Not Used							2	769.905	1538.8	2.61328	65.3512	10916	10916	MS2	11/110	SP_RL_Rat1_03222013.raw
High		FLDTAFDLDAFkK	D4A7P8	4	1	HCD	K12(Label:13C(6)15N(2))	65.15	0.000136219	1	2	40	26		74478598		Inconsistently Labeled	Not Used							2	769.905	1538.8	2.61328	65.3512	10916	10916	MS2	11/110	SP_RL_Rat1_03222013.raw
High		LYGPSSVSFADDFVr	P29457	2	1	HCD	R15(Label:13C(6)15N(4))	65.15	9.19837e-05	1	1	38	26	1789	689394320	Heavy	Redundant	Not Used	2.64052	1.70501	1.54868	261082684	404333640	689394320	2	835.408	1669.81	-1.11596	62.4286	10358	10358	MS2	8/126	SP_RL_Rat1_03222013.raw
High		AAVEQLTEEQkNEFK		0	0	HCD	K11(Label:13C(6)15N(2))	65.13	0.000154817	0.107692	1	41	38		1169165846		Inconsistently Labeled	Not Used							2	886.45	1771.89	-1.09609	33.4923	4120	4120	MS2	11/150	SP_RL_Rat1_03222013.raw
High		ALQHNTVLTELr	A1A5Q0	1	1	HCD	R12(Label:13C(6)15N(4))	65.07	0.000110341	1	1	39		497	151896822	Heavy	Unique	Used	1.68095	2.96002	0.567886	80371300	45641764	135100360	2	702.894	1404.78	-2.07662	32.3248	3857	3857	MS2	7/114	SP_RL_Rat1_03222013.raw
High		TLGPALLEk	P15429	1	1	HCD	K9(Label:13C(6)15N(2))	65.01	5.76735e-05	1	1	36	34	915	390794240	Heavy	Unique	Used	1.0001	3.80873	0.26258	390756528	102604736	390794240	2	475.293	949.58	-1.41634	41.1673	5847	5847	MS2	8/78	SP_RL_Rat1_03222013.raw
High		SPPNPENIAPGYSGPLK	D3ZX18	2	1	HCD		64.97	0.000154274	1	1	40	23	991	298362006	Light	Unique	Used	0.864911	3.1646	0.273308	275071472	75179321	237912392	2	869.443	1737.88	-1.00551	42.9748	6251	6251	MS2	13/178	SP_RL_Rat1_03222013.raw
	High	VDFPQDQLATLTGr	P04636	1	1	CID	R14(Label:13C(6)15N(4))	64.95	0.000134338	1	1	40	25		2535990496		No Quan Values	Not Used							2	785.908	1570.81	-0.237068	61.6294	10200	10200	MS2	11/142	SP_RL_Rat1_03222013.raw
	High	GISAQEIQAGNVK	D3ZEC2	3	1	CID		64.94	0.000111386	1	1	39	27	432	69630598	Light	Unique	Used	0.906601	4.07596	0.222427	69630598	1.54877e+07	63127188	2	657.853	1314.7	-1.33933	30.8596	3533	3533	MS2	17/118	SP_RL_Rat1_03222013.raw
	High	LLGSLDIDHNQYK	G3V885;G3V8B0;P02563	4	3	CID		64.91	0.000126944	1	1	39	28		1465892312		No Quan Values	Not Used							2	758.393	1515.78	-0.987728	42.1765	6074	6074	MS2	10/110	SP_RL_Rat1_03222013.raw
High		IPGNWFQMVSAQER	D3ZZ63	2	1	HCD		64.9	9.36642e-05	1	1	38	20	1917	1.9337e+08	Light	Unique	Used	1.75907	2.4677	0.71284	189626420	135173381	333566759	2	831.906	1662.8	-1.21046	65.75	10997	10997	MS2	12/130	SP_RL_Rat1_03222013.raw
High		AKDIVPGDIVEIAVGDK	E9PSX6	6	1	HCD		64.86	0.000143258	1	1	40	34		464241496		No Quan Values	Not Used							3	580.324	1738.96	-0.841785	60.7372	10024	10024	MS2	20/184	SP_RL_Rat1_03222013.raw
High		GISDLAQHYLMr	Q6P502	1	1	HCD	R12(Label:13C(6)15N(4))	64.85	0.000105387	1	1	39	32	1602	333400625	Heavy	Unique	Used	5.97187	3.90978	1.52742	45121698	68919650	269460800	2	707.361	1413.72	-2.0801	57.7412	9412	9412	MS2	10/100	SP_RL_Rat1_03222013.raw
	High	HQGVMVGMGQk	P68035	9	1	CID	K11(Label:13C(6)15N(2))	64.84	5.84338e-05	1	1	36	32	93	801795388	Heavy	Not Unique	Used	0.527975	2.64437	0.19966	1518622768	303208490	801795388	2	590.295	1179.58	-1.92855	22.586	1676	1676	MS2	13/100	SP_RL_Rat1_03222013.raw
	High	AITGASLADIMAk		0	0	CID	K13(Label:13C(6)15N(2))	64.82	0.000111952	1	1	39		1529	88499928	Heavy	No Proteins	Not Used	1.03616	2.09512	0.49456	85411156	42240916	88499928	2	635.351	1269.69	-1.14869	55.6082	8973	8973	MS2	10/108	SP_RL_Rat1_03222013.raw
	High	TNAENEFVTIKK		0	0	CID		64.81	0.000121147	1	1	39	27		9.25838e+07		No Proteins	Not Used							2	697.368	1393.73	-2.19392	28.6181	3037	3037	MS2	9/124	SP_RL_Rat1_03222013.raw
High		TVLImELINNVAK	G3V6D3	2	1	HCD	M5(Oxidation)	64.77	0.000105513	1	1	38	32	2070	9.46445e+07	Light	Unique	Used	0.81434	4.69753	0.173355	77295492	13399556	62944790	2	737.421	1473.83	-0.555332	73.3923	12256	12256	MS2	9/114	SP_RL_Rat1_03222013.raw
	High	VLAQNSGFDLQETLVk		0	0	CID	K16(Label:13C(6)15N(2))	64.77	0.000173882	1	1	41	25	1534	171095608	Heavy	No Proteins	Not Used	1.63406	2.02546	0.80676	104705567	84472310	171095608	2	885.48	1769.95	-0.057738	55.6768	8987	8987	MS2	11/158	SP_RL_Rat1_03222013.raw
	High	TIGGGDDSFTTFFcETGAGK	Q5XIF6	1	1	CID	C14(Carbamidomethyl)	64.73	2.55076e-05	1	1	32	24		137985148		No Quan Values	Not Used							2	1034.45	2067.9	-0.700311	68.7742	11521	11521	MS2	11/182	SP_RL_Rat1_03222013.raw
	High	LVLEVAQHLGESTVr		2	0	CID	R15(Label:13C(6)15N(4))	64.71	0.000145334	1	1	40	23	1297	964177732	Heavy	Redundant	Not Used	1.33784	2.43472	0.549485	694204896	381455236	928735264	2	830.966	1660.92	-0.651537	49.7752	7740	7740	MS2	8/146	SP_RL_Rat1_03222013.raw
	High	DIDDLELTLAk	F1LSI0;G3V885;G3V8B0;P02563	13	4	CID	K11(Label:13C(6)15N(2))	64.69	0.000106659	1	1	38	33	1872	161108588	Heavy	Not Unique	Used	0.429537	5.26664	0.0815582	375074696	30590419	161108588	2	627.338	1253.67	-1.73983	64.3605	10723	10723	MS2	8/94	SP_RL_Rat1_03222013.raw
	High	LNEHFLNTTDFLDTIK	P56574	1	1	CID		64.69	0.000188424	1	1	41		1898	313105886	Light	Redundant	Not Used	0.577703	2.10513	0.274426	290460992	79710004	167800096	2	960.988	1920.97	-0.433817	65.0773	10866	10866	MS2	16/170	SP_RL_Rat1_03222013.raw
	High	AHSSMVGVNLPQK		1	0	CID		64.66	0.000117248	1	1	39	37	308	3.18681e+08	Light	Unique	Used	0.997752	2.31016	0.431897	3.18681e+08	137637555	3.17965e+08	2	684.358	1367.71	-1.55586	27.9858	2893	2893	MS2	7/106	SP_RL_Rat1_03222013.raw
High		NPPPFPGEPWK	Q9EPX0	1	1	HCD		64.61	7.34775e-05	1	1	37	26	1248	331173230	Light	Unique	Used	0.63318	2.50763	0.252501	284518840	71841304	180151500	2	633.319	1265.63	-1.16218	48.4303	7452	7452	MS2	8/100	SP_RL_Rat1_03222013.raw
High		VNVKNEEIDEMIK	P08733	1	1	HCD		64.6	0.000134447	1	1	39	28	761	570666324	Light	Unique	Used	1.24821	6.8593	0.181973	555530176	101091606	693417376	3	520.935	1560.79	-1.26028	38.1047	5156	5156	MS2	10/126	SP_RL_Rat1_03222013.raw
	High	INAQQLSHVNYr	D3Z802	3	1	CID	R12(Label:13C(6)15N(4))	64.59	0.000132012	1	1	39	27		80124836		No Quan Values	Not Used							2	726.882	1452.76	-0.647426	29.2487	3182	3182	MS2	10/108	SP_RL_Rat1_03222013.raw
High		VLGDVIEVHGK	P23928	1	1	HCD		64.57	9.98541e-05	1	1	38	33	608	5.32841e+08	Light	Redundant	Not Used	1.26478	4.40699	0.286994	525266560	150748306	664346372	2	583.332	1165.66	-1.33645	34.5851	4365	4365	MS2	9/86	SP_RL_Rat1_03222013.raw
High		ITLDNAYMEK	P11980	3	1	HCD		64.57	5.13411e-05	1	1	35		903	744001960	Light	Unique	Used	1.08172	3.28425	0.329366	744001960	245048596	804799952	2	599.294	1197.58	-1.09823	40.8706	5780	5780	MS2	7/96	SP_RL_Rat1_03222013.raw
High		VNFTVDQIr	P05197	1	1	HCD	R9(Label:13C(6)15N(4))	64.53	8.71589e-05	1	1	37	34	985	530567263	Heavy	Unique	Used	18.1063	0.97617	18.5483	27268484	505783712	493730880	2	551.299	1101.59	-1.99584	42.7549	6204	6204	MS2	6/82	SP_RL_Rat1_03222013.raw
High		LVLEVAQHLGESTVr	G3V6D3	2	1	HCD	R15(Label:13C(6)15N(4))	64.53	0.000153246	1	1	40	31	1297	964177732	Heavy	Redundant	Not Used	1.33784	2.43472	0.549485	694204896	381455236	928735264	2	830.965	1660.92	-1.60698	50.8134	7959	7959	MS2	10/146	SP_RL_Rat1_03222013.raw
	High	IYELAAGGTAVGTGLNTr	P14408-2	3	1	CID	R18(Label:13C(6)15N(4))	64.46	0.000196344	1	1	41	22	1179	108024796	Heavy	Unique	Used	1.85192	2.18399	0.847954	58331116	4.94621e+07	108024796	2	887.471	1773.94	-0.855666	47.1415	7175	7175	MS2	10/168	SP_RL_Rat1_03222013.raw
High		LTIDALPFQAAR	D3Z802	3	1	HCD		64.26	0.000120948	1	1	39	31	1722	185489511	Light	Unique	Used	1.68372	2.24661	0.749449	179629340	134622946	302444944	2	658.372	1315.74	-0.886141	60.7314	10023	10023	MS2	7/98	SP_RL_Rat1_03222013.raw
High		AALSGLLYr	Q60587	1	1	HCD	R9(Label:13C(6)15N(4))	64.24	7.81095e-05	1	1	37	28	1206	967508204	Heavy	Unique	Used	1.33851	2.01161	0.665394	722823084	480962146	967508204	2	487.289	973.57	-0.708236	47.5863	7274	7274	MS2	8/64	SP_RL_Rat1_03222013.raw
High		LADALQELr		0	0	HCD	R9(Label:13C(6)15N(4))	64.22	8.59254e-05	1	1	37	34	1036	182530137	Heavy	No Proteins	Not Used	1.63907	1.41925	1.15488	111362251	1.2861e+08	182530137	2	519.794	1038.58	-0.799248	43.8939	6455	6455	MS2	8/78	SP_RL_Rat1_03222013.raw
High		SIYGEKFEDENFILK	P10111	2	1	HCD		64.22	0.000179268	1	1	40					No Quan Values	Not Used							2	916.459	1831.91	-0.0157313	54.6674	8776	8776	MS2	13/148	SP_RL_Rat1_03222013.raw
	High	NIEDVIAQGVGK		0	0	CID		64.21	0.000123012	1	1	39	24	1569	91943976	Light	No Proteins	Not Used	2.11412	3.2968	0.641264	91943976	5.89604e+07	194380392	2	621.838	1242.67	-0.818418	56.7067	9202	9202	MS2	8/112	SP_RL_Rat1_03222013.raw
High		DLNHVcVISESGk	F1LNY0	2	1	HCD	C6(Carbamidomethyl), K13(Label:13C(6)15N(2))	64.18	9.74722e-05	1	1	38	23	547	79042337	Heavy	Unique	Used	0.822432	2.00482	0.410228	96108015	39426202	79042337	2	733.362	1465.72	-1.68906	33.2962	4075	4075	MS2	10/136	SP_RL_Rat1_03222013.raw
	High	VLAQNSGFDLQETLVK		0	0	CID		64.18	0.000200674	1	1	41	27	1534	107411452	Light	No Proteins	Not Used	1.63406	2.02546	0.80676	104705567	84472310	171095608	2	881.472	1761.94	-0.451646	55.7442	9001	9001	MS2	12/158	SP_RL_Rat1_03222013.raw
High		IMDPNIVGSEHYDVAr	G3V6D3	2	1	HCD	R16(Label:13C(6)15N(4))	64.16	0.000125779	1	1	39	24	967	747360466	Heavy	Unique	Used	1.33838	2.27387	0.588591	552023320	324916070	738817980	2	913.442	1825.88	-0.683429	42.4053	6126	6126	MS2	13/162	SP_RL_Rat1_03222013.raw
	High	GSYGDLGGPIITTQVTIPk		3	0	CID	K19(Label:13C(6)15N(2))	64.12	0.000196591	1	1	41	25	1654	232970419	Heavy	Redundant	Not Used	1.12852	1.81679	0.621158	193644600	120283822	218530936	2	963.026	1925.04	-1.46139	58.8902	9654	9654	MS2	10/182	SP_RL_Rat1_03222013.raw
High		ALQLGTLFPPAEALK		0	0	HCD		64.11	0.000102064	1	1	38	33	2056	2.00276e+08	Light	No Proteins	Not Used	0.695112	3.09075	0.224901	193598590	43540422	134572662	2	784.956	1568.9	-0.330738	72.5205	12127	12127	MS2	7/148	SP_RL_Rat1_03222013.raw
	High	cNGVLEGIr	F1LSI0;G3V885;G3V8B0;P02563	15	4	CID	C1(Carbamidomethyl), R9(Label:13C(6)15N(4))	64.1	6.56514e-05	1	1	36	27	597	1.8875e+08	Heavy	Not Unique	Used	0.538291	2.42853	0.221653	289043776	64067444	155589744	2	514.264	1027.52	-1.5829	34.2824	4296	4296	MS2	7/78	SP_RL_Rat1_03222013.raw
High		VDFPQDQLATLTGR	P04636	1	1	HCD		64.07	0.000159086	1	1	40	32		1614022336		No Quan Values	Not Used							2	780.904	1560.8	-1.11926	63.0319	10469	10469	MS2	7/142	SP_RL_Rat1_03222013.raw
	High	IAEFAFEYAr	F1LNF7	2	1	CID	R10(Label:13C(6)15N(4))	64	7.36299e-05	1	1	36	32				No Quan Values	Not Used							2	613.807	1226.61	-1.54377	55.8231	9018	9018	MS2	9/80	SP_RL_Rat1_03222013.raw
	High	DATNVGDEGGFAPNILENK	P04764	3	1	CID		64	0.000122458	1	1	38	25	1623	279364788	Light	Redundant	Not Used	1.20837	2.6337	0.45881	279364788	128175391	337575036	2	980.965	1960.92	-1.02207	58.1199	9491	9491	MS2	11/206	SP_RL_Rat1_03222013.raw
High		SPFEVQVSPEAGAQk	D3ZZ63	2	1	HCD	K15(Label:13C(6)15N(2))	63.99	0.000149435	1	1	39	30	909	343833115	Heavy	Unique	Used	1.15961	3.49938	0.331377	284210384	94180878	329574228	2	791.403	1581.8	-1.29039	41.0867	5829	5829	MS2	11/148	SP_RL_Rat1_03222013.raw
High		SVLEGGDIPLQGLSGLK		0	0	HCD		63.99	0.000171162	1	1	40	30	1859	141306177	Light	No Proteins	Not Used	0.668283	1.91471	0.349027	128965542	45012403	86185519	2	841.97	1682.93	-0.36306	63.9802	10650	10650	MS2	11/166	SP_RL_Rat1_03222013.raw
	High	AAVEQLTEEQKNEFK		0	0	CID		63.99	0.000178683	1	1	40	29		652379928		No Proteins	Not Used							2	882.443	1763.88	-1.07905	33.463	4112	4112	MS2	8/150	SP_RL_Rat1_03222013.raw
High		AISEELDHALNDMTSI	P04692	2	1	HCD		63.95	8.93226e-05	1	1	37			1.6163e+07		Indistinguishable Channels	Not Used							2	879.914	1758.82	-0.255159	74.9691	12501	12501	MS2	11/144	SP_RL_Rat1_03222013.raw
	High	AIWNVINWENVSQR	P07895	1	1	CID		63.95	0.000203292	1	1	41	22	2063	355138997	Light	Redundant	Not Used	0.153453	1.11543	0.137573	268284048	36908580	41168874	2	864.944	1728.88	-0.953692	72.9061	12192	12192	MS2	8/130	SP_RL_Rat1_03222013.raw
High		KQTALVELLK	IPI:CON_00708398.1	1	1	HCD		63.93	4.96415e-05	0.59375	1	34			2921938335		No Quan Values	Not Used							2	571.86	1142.71	-1.91255	39.9908	5583	5583	MS2	8/98	SP_RL_Rat1_03222013.raw
High		IAATILTSPDLR	P00507	1	1	HCD		63.91	0.000109496	1	1	38	36	1271	719286138	Light	Redundant	Not Used	0.788222	1.99554	0.394992	699974360	276484234	551735212	2	635.871	1270.74	-1.03421	48.9355	7564	7564	MS2	7/100	SP_RL_Rat1_03222013.raw
High		PMTLGYWDIr		0	0	HCD	R10(Label:13C(6)15N(4))	63.9	8.86256e-05	1	1	37	28	1846	65320988	Heavy	No Proteins	Not Used	1.2375	1.71935	0.719748	52784792	37991765	65320988	2	631.317	1261.63	-1.17167	63.7774	10609	10609	MS2	7/82	SP_RL_Rat1_03222013.raw
	High	SAYLMGLNSADLLK	G3V885;G3V8B0;P02563	4	3	CID		63.88	0.000163009	1	1	39	31	1861	740792360	Light	Redundant	Not Used	0.377018	3.91917	0.0961984	711330616	68428848	268184472	2	748.394	1495.78	-0.600014	64.0006	10653	10653	MS2	17/136	SP_RL_Rat1_03222013.raw
High		NYHIFYQILSNK	G3V885	2	1	HCD		63.86	0.000166187	1	1	40	28		173178927		No Quan Values	Not Used							2	770.401	1539.79	-0.953627	53.1504	8453	8453	MS2	17/110	SP_RL_Rat1_03222013.raw
High		ITPSYVAFTPEGEr	P06761	1	1	HCD	R14(Label:13C(6)15N(4))	63.83	0.000141836	1	1	39	23	1187	618642523	Heavy	Unique	Used	2.27505	1.36379	1.66819	267083841	445546405	607630286	2	788.897	1576.79	-0.648995	47.3768	7227	7227	MS2	8/126	SP_RL_Rat1_03222013.raw
	High	LISWYDNEYGYSNr	P04797	13	1	CID	R14(Label:13C(6)15N(4))	63.81	5.70421e-05	0.421875	1	35		1518	2585440648	Heavy	Redundant	Not Used	1.82775	3.5919	0.508852	1414550704	719797302	2585440648	2	895.405	1789.8	-1.43266	56.4452	9150	9150	MS2	9/136	SP_RL_Rat1_03222013.raw
	High	APSSSSAGISEWLDQk	P13803	1	1	CID	K16(Label:13C(6)15N(2))	63.78	0.000124172	1	1	38	17	1451	142969130	Heavy	Redundant	Not Used	0.742709	2.8557	0.26008	159887584	41583518	118750020	2	835.908	1670.81	-1.33034	53.5169	8530	8530	MS2	12/144	SP_RL_Rat1_03222013.raw
High		YSLEPVAAELk	P16617	1	1	HCD	K11(Label:13C(6)15N(2))	63.73	0.000130313	0	1	38	22	1219	4.78285e+08	Heavy	Unique	Used	1.0682	3.25018	0.328658	441743788	145182845	471870068	2	614.339	1227.67	-0.84612	47.8631	7332	7332	MS2	7/94	SP_RL_Rat1_03222013.raw
High		YSLqPVAAELk	Q5XIV1	1	1	HCD	Q4(Deamidated), K11(Label:13C(6)15N(2))	63.73	0.000130313		2	38	22	1219	4.78285e+08	Heavy	Redundant	Not Used	1.0682	3.25018	0.328658	441743788	145182845	471870068	2	614.339	1227.67	-0.842862	47.8631	7332	7332	MS2	7/108	SP_RL_Rat1_03222013.raw
High		IVPNILLEQGk	G3V936	2	1	HCD	K11(Label:13C(6)15N(2))	63.59	6.9041e-05	1	1	35	31	1304	1064113020	Heavy	Unique	Used	0.674016	3.20646	0.210205	1574419214	330951477	1061184324	2	616.378	1231.75	-1.79417	50.0288	7798	7798	MS2	8/94	SP_RL_Rat1_03222013.raw
High		ETADTDTAEQVIASFr	D3ZCV0	1	1	HCD	R16(Label:13C(6)15N(4))	63.56	0.000113201	1	1	38		1922	910516800	Heavy	Redundant	Not Used	1.39592	6.96979	0.200281	652270504	130637578	910516800	2	882.419	1763.83	-1.13532	66.2275	11088	11088	MS2	8/158	SP_RL_Rat1_03222013.raw
High		ELSSLNSYLEQLR		0	0	HCD		63.53	0.000187092	1	1	40	27	1940	219264561	Light	No Proteins	Not Used	1.8746	2.24599	0.834643	167480464	139786432	313958456	2	776.404	1551.8	-0.264455	66.3606	11113	11113	MS2	8/128	SP_RL_Rat1_03222013.raw
High		WALSQSNPSALr	P46462	1	1	HCD	R12(Label:13C(6)15N(4))	63.46	0.000145591	1	1	39	30	940	707769294	Heavy	Redundant	Not Used	1.84984	1.80315	1.02589	372526764	382172528	689115232	2	670.353	1339.7	-0.754285	41.6986	5966	5966	MS2	11/112	SP_RL_Rat1_03222013.raw
High		VVDALGNAIDGkGPVGSK	F1LP05	2	1	HCD	K12(Label:13C(6)15N(2))	63.46	0.000197368	0.142857	1	40	23		343716772		Inconsistently Labeled	Not Used							2	852.971	1704.94	-0.900812	39.0091	5359	5359	MS2	10/186	SP_RL_Rat1_03222013.raw
	High	LTLYDIAHTPGVAADLSHIETr	P04636	1	1	CID	R22(Label:13C(6)15N(4))	63.46	0.000324678	1	1	42	24	1897	1188564966	Heavy	Redundant	Not Used	1.32538	2.28483	0.580079	853877080	495316332	1131711456	3	801.755	2403.25	-1.83011	65.0717	10864	10864	MS2	23/206	SP_RL_Rat1_03222013.raw
	High	LYAQDADGcPIDIk	D3ZZ63	2	1	CID	C9(Carbamidomethyl), K14(Label:13C(6)15N(2))	63.45	0.000106299	1	1	37	24	1009	270372494	Heavy	Redundant	Not Used	1.34323	3.77153	0.35615	191004810	68026325	256563028	2	793.883	1586.76	-0.967517	43.286	6319	6319	MS2	19/138	SP_RL_Rat1_03222013.raw
High		TLMNLGGLAVAr	Q5XFX0	1	1	HCD	R12(Label:13C(6))	63.44	0.000110326	1	1	37	24	1521	406342892	Medium	Redundant	Not Used	2.76677	1.03228	2.68027	144165602	386402116	398873772	2	611.357	1221.71	-1.06217	55.5009	8954	8954	MS2	10/104	SP_RL_Rat1_03222013.raw
High		LLDEVFFSEk		0	0	HCD	K10(Label:13C(6)15N(2))	63.37	0.000134372	1	1	38	27	1848	60773384	Heavy	No Proteins	Not Used	0.934362	1.66527	0.561089	65042652	36494698	60773384	2	617.826	1234.64	-0.701371	63.8114	10615	10615	MS2	7/84	SP_RL_Rat1_03222013.raw
High		GVAGVPAEFSIWTr	D3ZZ63	2	1	HCD	R14(Label:13C(6)15N(4))	63.35	0.000189021	1	1	40	28	1931	752840887	Heavy	Unique	Used	2.04821	3.00556	0.681476	349411328	238115476	715669264	2	750.397	1499.79	-0.737036	66.1498	11071	11071	MS2	9/114	SP_RL_Rat1_03222013.raw
High		VNVKNEEIDEMIK	P08733	1	1	HCD		63.35	0.00017871	1	1	39	24	759	350996041	Light	Redundant	Not Used	1.30181	17.2507	0.0754638	293841192	22174372	382524208	2	780.9	1560.79	-0.93882	38.1155	5158	5158	MS2	11/126	SP_RL_Rat1_03222013.raw
High		MLDMGFEPQIR	Q6AYI1;D3ZN21	4	2	HCD		63.31	7.58555e-05	1	1	36	26	1620	245619832	Light	Not Unique	Used	1.41994	1.18628	1.19697	243397946	291340468	345610699	2	668.823	1336.64	-0.767836	58.1414	9497	9497	MS2	7/92	SP_RL_Rat1_03222013.raw
High		VPGATMLLAk	G3V7J0	2	1	HCD	K10(Label:13C(6)15N(2))	63.28	9.39083e-05	1	1	36	34	912	417908488	Heavy	Unique	Used	0.18074	2.60592	0.0693572	2312213440	160368640	417908488	2	504.803	1008.6	-0.871012	41.1568	5845	5845	MS2	8/72	SP_RL_Rat1_03222013.raw
High		IINEPTAAAIAYGLDkk	D4A4S3	4	1	HCD	K16(Label:13C(6)15N(2)), K17(Label:13C(6)15N(2))	63.28	0.000159905	1	1	39	26	1256	112414444	Heavy	Unique	Used	2.97166	2.22239	1.33715	37828832	5.05828e+07	112414444	2	902.511	1804.02	-1.65558	48.6536	7502	7502	MS2	8/178	SP_RL_Rat1_03222013.raw
	High	VAVPSTIHcDHLIEAQLGGEK	F1M0K2	2	1	CID	C9(Carbamidomethyl)	63.27	0.000335336	1	1	42	20	1011	188091636	Light	Unique	Used	0.575559	2.37341	0.242503	125101412	30337416	72003212	2	1137.58	2274.15	-1.7012	43.3617	6337	6337	MS2	8/200	SP_RL_Rat1_03222013.raw
	High	VPAINVNDSVTK		0	0	CID		63.24	0.000156761	1	1	39	30	559	109921780	Light	No Proteins	Not Used	1.13794	2.63014	0.432655	102891886	4.45167e+07	117085163	2	628.844	1256.68	-2.27828	33.5415	4131	4131	MS2	8/108	SP_RL_Rat1_03222013.raw
	High	IMDPNIVGSEHYDVAR		2	0	CID		63.21	0.00015195	1	1	39	25	967	552023320	Light	Redundant	Not Used	1.33838	2.27387	0.588591	552023320	324916070	738817980	2	908.438	1815.87	-0.0324559	42.318	6107	6107	MS2	10/162	SP_RL_Rat1_03222013.raw
High		TSIAIDTIINQk	F1LP05	2	1	HCD	K12(Label:13C(6)15N(2))	63.2	0.000148998	1	1	38	37	1368	412202616	Heavy	Unique	Used	0.739078	3.49342	0.211563	557725620	117994081	412202616	2	662.881	1324.75	-1.00388	51.6755	8151	8151	MS2	8/104	SP_RL_Rat1_03222013.raw
High		QGLLPLTFADPSDYNK	F1M0K2	2	1	HCD		63.2	0.000233093	1	1	40	27		303918810		No Quan Values	Not Used							2	889.951	1778.89	-0.805248	72.3936	12104	12104	MS2	10/162	SP_RL_Rat1_03222013.raw
	High	VGASFLQR		1	0	CID		63.16	8.72163e-05	0.555556	1	36			6.13672e+08		No Quan Values	Not Used							2	439.247	877.487	-2.09813	33.9413	4219	4219	MS2	7/58	SP_RL_Rat1_03222013.raw
High		NTGIIcTIGPASR	P11980	3	1	HCD	C6(Carbamidomethyl)	63.12	0.000170196	1	1	39	26	789	1661297856	Light	Redundant	Not Used	1.87978	2.25212	0.834669	1586382640	1324104544	2982048672	2	680.356	1359.7	-0.607587	38.7879	5309	5309	MS2	7/140	SP_RL_Rat1_03222013.raw
	High	LIAPVADDETAVPNNk	P42123	1	1	CID	K16(Label:13C(6)15N(2))	63.12	0.000249541	1	1	41	23	753	1732098356	Heavy	Redundant	Not Used	0.918647	3.13571	0.292963	1867306296	547051964	1715395448	2	837.941	1674.88	-2.02667	37.9333	5115	5115	MS2	12/130	SP_RL_Rat1_03222013.raw
	High	SLTNDWEDHLAVK		1	0	CID		63.11	0.000119915	1	1	37	30	1208	277248078	Light	Redundant	Not Used	1.02902	2.05509	0.500715	199489024	99887224	205277216	2	764.374	1527.74	-1.54386	47.5781	7273	7273	MS2	10/128	SP_RL_Rat1_03222013.raw
	High	LMTDTINEPILLcr		0	0	CID	C13(Carbamidomethyl), R14(Label:13C(6)15N(4))	63.08	0.000250005	1	1	41	29		9.07811e+07		No Proteins	Not Used							2	849.943	1698.88	0.201292	60.8348	10043	10043	MS2	8/128	SP_RL_Rat1_03222013.raw
High		IYVDDGLISLQVK	P11980	3	1	HCD		63.06	0.00018502	1	1	39	29	2060	67123555	Light	Redundant	Not Used	1.38415	2.79421	0.495362	54167106	26832311	74975218	2	731.911	1462.81	-0.916677	72.7186	12160	12160	MS2	8/110	SP_RL_Rat1_03222013.raw
High		VAPEEHPVLLTEAPLNPk	IPI:CON_00698900.1	2	1	HCD	K18(Label:13C(6)15N(2))	63.06	0.000230102	0.587302	1	40		1049	7.32288e+08	Heavy	Redundant	Not Used	1.4392	0.914028	1.57457	494113536	778015480	711127832	2	981.541	1962.07	-1.88654	44.4331	6574	6574	MS2	15/156	SP_RL_Rat1_03222013.raw
	High	SVLEGGDIPLQGLSGLK		0	0	CID		63.04	0.000213013	1	1	40	25	1859	141306177	Light	No Proteins	Not Used	0.668283	1.91471	0.349027	128965542	45012403	86185519	2	841.97	1682.93	-0.36306	63.9348	10640	10640	MS2	11/166	SP_RL_Rat1_03222013.raw
	High	IIYGGSVTGATcK	P48500	1	1	CID	C12(Carbamidomethyl)	63.03	0.000137923	1	1	38	23		218164939		No Quan Values	Not Used							2	663.839	1326.67	-0.442341	30.4164	3429	3429	MS2	9/106	SP_RL_Rat1_03222013.raw
	High	VLDSGAPIkIPVGPETLGr		2	0	CID	K9(Label:13C(6)15N(2)), R19(Label:13C(6)15N(4))	63.03	0.000116122	1	1	37	26		2369160380		No Quan Values	Not Used							3	646.378	1937.12	-0.34341	54.2097	8678	8678	MS2	23/190	SP_RL_Rat1_03222013.raw
High		GKLDGNQDLIR	P56574	1	1	HCD		63.02	0.000164532	1	1	39	35	288	692274578	Light	Unique	Used	0.691896	2.80707	0.246483	684553040	168730790	473639462	2	614.835	1228.66	-1.30378	27.5259	2789	2789	MS2	9/106	SP_RL_Rat1_03222013.raw
	High	LTQQYNELLHSLQSK		4	0	CID		62.99	0.000277595	1	1	41	30	1314	144095089	Light	Redundant	Not Used	0.803555	2.43268	0.330317	135162000	44646276	108610034	2	901.474	1801.94	-1.80009	50.1351	7821	7821	MS2	10/160	SP_RL_Rat1_03222013.raw
	High	VAPEEHPTLLTEAPLNPK	P68035	5	1	CID		62.98	0.000292861	1	1	41	22	973	3349389440	Light	Redundant	Not Used	0.505007	5.24064	0.0963637	3078861184	296690344	1554847488	2	978.525	1956.04	-0.69288	42.5145	6148	6148	MS2	13/156	SP_RL_Rat1_03222013.raw
	High	IPSAVGYQPTLATDMGTMQEr		2	0	CID	R21(Label:13C(6)15N(4))	62.97	0.000247965	1	1	40	23	1471	1004087180	Heavy	Redundant	Not Used	1.30234	2.2605	0.576129	733042704	422327376	954670496	2	1138.55	2276.09	-1.4091	54.0025	8634	8634	MS2	9/220	SP_RL_Rat1_03222013.raw
	High	ALTVPELTQQMFDAk	G3V7C6	3	1	CID	K15(Label:13C(6)15N(2))	62.9	0.000257867	1	1	40	26		1409209100		No Quan Values	Not Used							2	850.444	1699.88	-0.102975	69.4233	11624	11624	MS2	10/144	SP_RL_Rat1_03222013.raw
High		LVGIISSr	E9PU28	1	1	HCD	R8(Label:13C(6)15N(4))	62.87	7.4364e-05	0.285714	1	35		589	177011444	Heavy	Unique	Used	2.07015	2.33928	0.88495	82079198	72635976	169916180	2	427.77	854.532	-1.44899	34.1726	4274	4274	MS2	6/58	SP_RL_Rat1_03222013.raw
	High	AAVEQLTEEQkNEFk		0	0	CID	K11(Label:13C(6)15N(2)), K15(Label:13C(6)15N(2))	62.87	0.000269027	1	1	41	33		1188561525		No Proteins	Not Used							2	890.457	1779.91	-1.66164	33.5249	4125	4125	MS2	10/150	SP_RL_Rat1_03222013.raw
High		FAEAFEAIPr	D4ACB8	1	1	HCD	R10(Label:13C(6)15N(4))	62.86	0.000114702	1	1	37	31	1333	246834944	Heavy	Unique	Used	1.94071	1.70481	1.13837	127187916	144787076	246834944	2	580.802	1160.6	-0.955737	50.7296	7942	7942	MS2	8/78	SP_RL_Rat1_03222013.raw
High		VALTGLTVAEYFR	G3V6D3	2	1	HCD		62.85	0.00019027	1	1	39	25	1976	676441940	Light	Redundant	Not Used	1.38544	2.30312	0.60155	650870864	391531176	901744976	2	720.398	1439.79	-0.167525	68.6503	11505	11505	MS2	10/108	SP_RL_Rat1_03222013.raw
High		VGASFLQr	P00507	2	1	HCD	R8(Label:13C(6)15N(4))	62.84	8.91013e-05	0.507937	1	36					No Quan Values	Not Used							2	444.251	887.496	-1.83234	33.9699	4227	4227	MS2	7/58	SP_RL_Rat1_03222013.raw
	High	SGGMDAVQTVTGGLr	Q8R3Z7	1	1	CID	R15(Label:13C(6)15N(4))	62.84	0.000145365	1	1	38	25	1278	184028745	Heavy	Unique	Used	2.17063	2.02783	1.07042	63890150	68389108	138681800	2	729.865	1458.72	-1.94212	49.1668	7611	7611	MS2	9/146	SP_RL_Rat1_03222013.raw
	High	HkLDVTSVEDYK	Q68FQ0	1	1	CID	K2(Label:13C(6)15N(2))	62.81	0.000180171	1	1	39	30		59444409		Inconsistently Labeled	Not Used							2	721.373	1441.74	-1.82782	30.7884	3517	3517	MS2	7/120	SP_RL_Rat1_03222013.raw
High		GLVYETSVLDPDEGIR	G3V936	2	1	HCD		62.76	0.000254238	1	1	40	31	1597	344246090	Light	Unique	Used	1.01598	2.43241	0.417685	321419588	134252002	326556288	2	881.946	1762.89	-0.450362	57.7234	9409	9409	MS2	8/136	SP_RL_Rat1_03222013.raw
High		LLGQFTLIGIPPAPr	F1M953	2	1	HCD	R15(Label:13C(6)15N(4))	62.75	7.54121e-05	1	1	35	19	2064	138754984	Heavy	Unique	Used	2.08684	1.90607	1.09484	57241034	62669588	119452892	2	801.983	1602.96	-1.30172	72.9214	12194	12194	MS2	11/134	SP_RL_Rat1_03222013.raw
High		IEDEQALALQLQK	G3V885	2	1	HCD		62.71	0.000221284	1	1	40	36	1255	480029264	Light	Redundant	Not Used	0.305817	3.94292	0.0775611	480029264	3.72316e+07	146801282	2	749.908	1498.81	-1.88422	48.6483	7501	7501	MS2	11/116	SP_RL_Rat1_03222013.raw
High		VTLDYRPVIDK	Q920L2	2	1	HCD		62.68	0.000183245	1	1	39	33	865	220939330	Light	Unique	Used	0.199668	2.03161	0.0982807	208186124	2.04607e+07	4.15681e+07	2	659.871	1318.74	-1.08155	40.1186	5613	5613	MS2	9/106	SP_RL_Rat1_03222013.raw
High		VAPEEHPTLLTEAPLNPK	P68035	5	1	HCD		62.68	0.000313806	1	1	41	25	973	3349389440	Light	Redundant	Not Used	0.505007	5.24064	0.0963637	3078861184	296690344	1554847488	2	978.525	1956.04	-0.69288	42.5553	6158	6158	MS2	15/156	SP_RL_Rat1_03222013.raw
	High	IGIFGQDEDVTSK	E9PSX6	6	1	CID		62.68	0.000141325	1	1	38	28		1495276552		No Quan Values	Not Used							2	704.851	1408.69	-1.06764	51.1984	8042	8042	MS2	9/120	SP_RL_Rat1_03222013.raw
High		GVAGVPAEFSIWTR	D3ZZ63	2	1	HCD		62.67	0.000209002	1	1	39	35	1931	377407238	Light	Redundant	Not Used	2.04821	3.00556	0.681476	349411328	238115476	715669264	2	745.393	1489.78	-0.18975	66.1607	11073	11073	MS2	9/114	SP_RL_Rat1_03222013.raw
	High	AITGASLADIMAK		0	0	CID		62.67	0.000173474	1	1	39	32	1529	95843133	Light	No Proteins	Not Used	1.03616	2.09512	0.49456	85411156	42240916	88499928	2	631.344	1261.68	-1.02844	55.5444	8961	8961	MS2	10/108	SP_RL_Rat1_03222013.raw
High		VkPFMTGAAEQIk	P63029	1	1	HCD	K2(Label:13C(6)15N(2)), K13(Label:13C(6)15N(2))	62.65	0.000198151	1	1	39	27	463	614431267	Heavy	Unique	Used	2.60133	4.06972	0.639192	230470536	147314920	599530664	3	479.269	1435.79	-1.44797	31.568	3690	3690	MS2	9/126	SP_RL_Rat1_03222013.raw
	High	kKGQHAAEIQPLAQSHATk	Q9QZ76	1	1	CID	K1(Label:13C(6)15N(2)), K19(Label:13C(6)15N(2))	62.64	0.000236505	0.047619	1	40	26		122430842		Inconsistently Labeled	Not Used							2	1030.07	2059.13	-1.60758	19.4344	1000	1000	MS2	14/200	SP_RL_Rat1_03222013.raw
	High	KGQHAAEIQPLAQSHATK	Q9QZ76	1	1	CID		62.61	0.000321098	1	1	41	35		161382657		No Quan Values	Not Used							2	958.009	1915.01	-1.49713	20.1319	1134	1134	MS2	19/190	SP_RL_Rat1_03222013.raw
	High	VSGPGVEPHGVLR	D3ZZ63	2	1	CID		62.56	0.000193398	1	1	39	31	245	210821588	Light	Redundant	Not Used	1.77822	2.61828	0.679155	197942742	134433704	351984836	2	652.359	1303.71	-1.07888	26.5357	2566	2566	MS2	9/106	SP_RL_Rat1_03222013.raw
High		LATALQkLEEAEK	P04692	23	1	HCD	K7(Label:13C(6)15N(2))	62.45	0.000195401	0.0483871	1	39			436997923		Inconsistently Labeled	Not Used							2	726.413	1451.82	-0.912922	39.9213	5567	5567	MS2	11/128	SP_RL_Rat1_03222013.raw
High		MkETAENYLGHTAk	F1M953	2	1	HCD	K2(Label:13C(6)15N(2)), K14(Label:13C(6)15N(2))	62.4	0.000204224	1	1	39	27	118	327987017	Heavy	Unique	Used	1.59963	3.09759	0.516412	205038828	105884578	327987017	3	536.938	1608.8	-2.28943	23.307	1838	1838	MS2	15/146	SP_RL_Rat1_03222013.raw
	High	TPVGFIGLGNMGNPMAK	P29266	1	1	CID		62.3	0.000264891	1	1	40	21		76179912		No Quan Values	Not Used							2	852.434	1703.86	-0.420386	62.767	10421	10421	MS2	8/142	SP_RL_Rat1_03222013.raw
High		HLGLPVFNTVK	P13086	1	1	HCD		62.29	0.000165315	1	1	38	30	1156	560755360	Light	Unique	Used	0.56946	2.80606	0.20294	560755360	113799504	319327728	2	612.858	1224.71	-1.66404	46.5424	7047	7047	MS2	8/86	SP_RL_Rat1_03222013.raw
High		TGIGSGLSLSGIVHPELSR	D3ZMF5	3	1	HCD		62.29	0.000289553	1	1	40	19	1576	1.24322e+08	Light	Unique	Used	1.22476	1.22648	0.998593	90723100	90595472	111113656	3	627.346	1880.02	-0.116832	56.9023	9240	9240	MS2	11/178	SP_RL_Rat1_03222013.raw
High		LGYILTcPSNLGTGLr	P09605	1	1	HCD	C7(Carbamidomethyl), R16(Label:13C(6)15N(4))	62.26	0.000308735	1	1	41	34	1591	1253598246	Heavy	Not Unique	Used	0.976066	2.15355	0.453237	1269207624	575251614	1238830848	2	872.967	1744.93	-1.56865	57.4804	9362	9362	MS2	12/146	SP_RL_Rat1_03222013.raw
High		RGTGGVDTAAVADVYDISNIDR	P09605	1	1	HCD		62.25	0.00036934	1	1	41	23	1511	887029584	Light	Redundant	Not Used	1.41519	2.69251	0.525602	860503336	452282300	1217776136	3	755.708	2265.11	-0.619934	55.1558	8878	8878	MS2	10/246	SP_RL_Rat1_03222013.raw
High		QVSDLISVLr	Q6AYI1	1	1	HCD	R10(Label:13C(6)15N(4))	62.24	0.000135348	1	1	37	28	1754	234403089	Heavy	Unique	Used	1.61887	1.2379	1.30776	144794661	189356111	234403089	2	570.336	1139.66	-0.901826	61.5254	10183	10183	MS2	9/98	SP_RL_Rat1_03222013.raw
High		GSYGDLGGPIITTQVTIPK	D3ZJL5	3	1	HCD		62.23	0.000319133	1	1	41	21	1654	212080458	Light	Redundant	Not Used	1.12852	1.81679	0.621158	193644600	120283822	218530936	2	959.018	1917.03	-1.76563	58.8672	9650	9650	MS2	13/182	SP_RL_Rat1_03222013.raw
High		IFVGGLNPEATEEK	Q9QX80	3	1	HCD		62.2	0.000210504	1	1	39	26	1118	184198364	Light	Unique	Used	1.22621	2.12916	0.575913	170919806	98434973	209583764	2	752.387	1503.77	-1.58411	45.864	6896	6896	MS2	9/126	SP_RL_Rat1_03222013.raw
High		NSSYFVEWIPNNVK	P69897;G3V7C6	8	2	HCD		62.19	0.000214643	1	1	39	17	1853	492914888	Light	Not Unique	Used	1.2112	3.20639	0.377747	492914888	186197120	597019720	2	848.919	1696.83	-1.04721	63.9569	10646	10646	MS2	9/140	SP_RL_Rat1_03222013.raw
High		IGGNEGIDVPIPr	Q32PX7	1	1	HCD	R13(Label:13C(6)15N(4))	62.16	0.000218503	1	1	39	27				No Quan Values	Not Used							2	673.866	1346.72	-4.0017	48.1771	7398	7398	MS2	11/120	SP_RL_Rat1_03222013.raw
	High	VHLVGIDIFTGK		0	0	CID		62.16	0.00016298	1	1	38	28	1685	9.18136e+07	Light	No Proteins	Not Used	1.19635	2.27991	0.524734	86737952	45514370	103768583	2	649.877	1298.75	0.368572	59.643	9810	9810	MS2	18/94	SP_RL_Rat1_03222013.raw
	High	TWNDPSVQQDIK	P06761	1	1	CID		62.07	0.00013032	1	1	37	28	714	254297552	Light	Unique	Used	1.35229	1.73796	0.778088	254297552	197865928	343882960	2	715.848	1430.69	-1.53837	37.0313	4916	4916	MS2	9/124	SP_RL_Rat1_03222013.raw
	High	SISIIDSPGILSGEK	Q8R3Z7	1	1	CID		62.07	0.000248596	1	1	40	30	1611	232614116	Light	Redundant	Not Used	0.931547	2.5912	0.359504	232614116	83625636	216690954	2	758.417	1515.83	-0.534433	57.9676	9457	9457	MS2	8/138	SP_RL_Rat1_03222013.raw
High		VGINYQPPTVVPGGDLAk	IPI:CON_00700865.3;Q5XIF6	7	2	HCD	K18(Label:13C(6)15N(2))	62.04	0.000295113	1	1	40	25	1341	421155777	Heavy	Not Unique	Used	0.941521	4.0539	0.23225	441541756	102548264	415720638	2	917.003	1833	-0.948117	50.9695	7993	7993	MS2	11/176	SP_RL_Rat1_03222013.raw
	High	KKMDADLSQLQTEVEEAVQEcR	G3V885;G3V8B0;P02563	4	3	CID	C21(Carbamidomethyl)	62.04	0.000340469		3	41	23		278715240		No Quan Values	Not Used							3	869.751	2607.24	-0.389329	64.5645	10763	10763	MS2	10/242	SP_RL_Rat1_03222013.raw
	High	DLNELQTLIEAHFENr	P50753-2	6	1	CID	R16(Label:13C(6)15N(4))	62.03	0.000341912	1	1	41	27				No Quan Values	Not Used							2	976.49	1951.97	-1.46461	75.2116	12544	12544	MS2	17/172	SP_RL_Rat1_03222013.raw
High		RHPEYAVSVLLR	IPI:CON_00708398.1	1	1	HCD		62	0.000215409	1	1	39	21				No Quan Values	Not Used							3	480.609	1439.81	-0.176211	70.4341	11785	11785	MS2	9/118	SP_RL_Rat1_03222013.raw
	High	VPTPNVSVVDLTcr	P04797	7	1	CID	C13(Carbamidomethyl), R14(Label:13C(6)15N(4))	61.9	0.00027153	1	1	40	23	1325	7603149570	Heavy	Redundant	Not Used	1.8116	3.40738	0.531669	4181427016	2223135990	7575065080	2	783.912	1566.82	-0.80292	50.5002	7893	7893	MS2	8/140	SP_RL_Rat1_03222013.raw
High		IFSSEHDIFR	P15650	1	1	HCD		61.8	0.000131907	1	1	36	29	950	645273360	Light	Unique	Used	0.772958	1.99473	0.3875	496591008	192428936	383844144	2	625.811	1250.62	-0.942997	41.9161	6015	6015	MS2	9/80	SP_RL_Rat1_03222013.raw
High		YLLEQDFPGMR	Q8R3Z7	1	1	HCD		61.78	0.000131521	1	1	36		1691	120204851	Light	Unique	Used	1.69634	1.79577	0.944629	120204851	113549038	203907740	2	684.834	1368.66	-1.1906	59.7992	9840	9840	MS2	7/96	SP_RL_Rat1_03222013.raw
High		LQDAEEAVEAVNAK	G3V885	4	1	HCD		61.74	0.000190582	1	1	38	24	875	2116983424	Light	Redundant	Not Used	0.399783	3.60531	0.110887	2116983424	234746436	846334728	2	743.872	1486.74	-1.07436	40.2716	5648	5648	MS2	9/140	SP_RL_Rat1_03222013.raw
	High	LGDVYVNDAFGTAHR		1	0	CID		61.71	0.000194939	1	1	38	34	1064	447726537	Light	Not Unique	Used	2.02397	2.30712	0.877268	419833016	368306184	849727960	3	545.602	1634.79	-1.15852	44.7549	6645	6645	MS2	16/146	SP_RL_Rat1_03222013.raw
High		IYVDDGLISLQVk	P11980	3	1	HCD	K13(Label:13C(6)15N(2))	61.69	0.00022579	1	1	39	33		179111864		No Quan Values	Not Used							2	735.918	1470.83	-0.52312	63.2015	10497	10497	MS2	12/110	SP_RL_Rat1_03222013.raw
High		NVNIQNFHTSWk	D3ZCV0	1	1	HCD	K12(Label:13C(6)15N(2))	61.64	0.00021353	1	1	38	28	823	327480644	Heavy	Unique	Used	0.97582	3.67556	0.265489	335595352	89096922	327480644	2	748.38	1495.75	-0.985268	39.4284	5455	5455	MS2	10/112	SP_RL_Rat1_03222013.raw
	High	ETEcTYFSTPLLLGk	P04636	1	1	CID	C4(Carbamidomethyl), K15(Label:13C(6)15N(2))	61.64	0.00029404	1	1	40	20	1915	1712784463	Heavy	Redundant	Not Used	0.933003	3.33022	0.280163	1801092464	504599222	1680424912	2	883.941	1766.87	-1.093	65.5889	10963	10963	MS2	9/128	SP_RL_Rat1_03222013.raw
	High	VPTPNVSVVDLTcR	P04797	7	1	CID	C13(Carbamidomethyl)	61.62	0.000290646	1	1	40	25	1325	4205800652	Light	Redundant	Not Used	1.8116	3.40738	0.531669	4181427016	2223135990	7575065080	2	778.907	1556.81	-1.6126	50.5057	7895	7895	MS2	8/140	SP_RL_Rat1_03222013.raw
High		EVDDLEQWIAER	G3V6P9	3	1	HCD		61.61	0.000119619	1	1	36	31	1988	121671242	Light	Redundant	Not Used	1.42822	1.81927	0.785049	104230816	81826254	148864148	2	751.859	1502.71	-0.835957	69.4629	11630	11630	MS2	10/118	SP_RL_Rat1_03222013.raw
	High	AFGPGLEGGLVNk	D3ZZ63	2	1	CID	K13(Label:13C(6)15N(2))	61.61	0.000222464	1	1	39	23	1091	807297763	Heavy	Redundant	Not Used	1.14352	3.59995	0.317649	7.01654e+08	222879989	802357554	2	633.849	1266.69	-1.64254	45.1918	6745	6745	MS2	9/98	SP_RL_Rat1_03222013.raw
High		ELISNASDALDk	P34058;Q66HD0-2	3	2	HCD	K12(Label:13C(6)15N(2))	61.6	0.000184615	1	1	38	30	888	356127570	Heavy	Not Unique	Used	1.28962	1.75063	0.73666	272638672	2.00842e+08	351601127	2	642.331	1283.66	-1.36433	40.6071	5719	5719	MS2	10/122	SP_RL_Rat1_03222013.raw
	High	VEKPVVEMDGDEMTR	P56574	1	1	CID		61.57	0.000126229	1	1	36	23		288037874		No Quan Values	Not Used							3	578.939	1734.8	-1.37511	34.8304	4420	4420	MS2	11/160	SP_RL_Rat1_03222013.raw
High		VPTPNVSVVDLTcr	P04797	7	1	HCD	C13(Carbamidomethyl), R14(Label:13C(6)15N(4))	61.56	0.000293642	1	1	40	26	1325	7603149570	Heavy	Redundant	Not Used	1.8116	3.40738	0.531669	4181427016	2223135990	7575065080	2	783.912	1566.82	-0.80292	50.5296	7902	7902	MS2	12/140	SP_RL_Rat1_03222013.raw
High		LVSQDNFGFDLPAVEAATk	G3V6P9	3	1	HCD	K19(Label:13C(6)15N(2))	61.53	0.000421773	1	1	41	23	2000	1.31089e+08	Heavy	Unique	Used	0.963682	2.90025	0.332276	108777568	36144126	104827028	2	1015.52	2030.03	-3.24627	70.2973	11764	11764	MS2	8/204	SP_RL_Rat1_03222013.raw
	High	NFGPTGIGFGGLTHQVEK	G3V7U0	2	1	CID		61.53	0.000384194	1	1	41	27	1291	367436136	Light	Redundant	Not Used	0.680906	5.78053	0.117793	263445376	31032042	179381504	2	929.975	1858.94	-1.16132	49.6367	7710	7710	MS2	12/194	SP_RL_Rat1_03222013.raw
	High	DLAGcIHGLSNVk	P56574	1	1	CID	C5(Carbamidomethyl), K13(Label:13C(6)15N(2))	61.52	0.000238362	1	1	39	27	1094	767119592	Heavy	Redundant	Not Used	0.551139	2.37913	0.231655	1361186032	315325963	750202370	2	696.362	1391.72	-1.23551	45.3151	6770	6770	MS2	11/118	SP_RL_Rat1_03222013.raw
High		kGDIFLVr	P46462	1	1	HCD	K1(Label:13C(6)15N(2)), R8(Label:13C(6)15N(4))	61.49	9.10033e-05	1	1	35		611	5.15398e+08	Heavy	Unique	Used	2.44263	2.63973	0.925333	209522058	193877588	511785270	2	483.298	965.588	-1.54814	34.7181	4396	4396	MS2	7/70	SP_RL_Rat1_03222013.raw
High		GPGLSQAFVGQk	D3ZZ63	2	1	HCD	K12(Label:13C(6)15N(2))	61.49	0.0002045	1	1	38	26	661	4.65817e+08	Heavy	Redundant	Not Used	1.18588	3.66219	0.323817	386164008	125046508	457943592	2	598.828	1196.65	-1.42439	36.0216	4688	4688	MS2	7/100	SP_RL_Rat1_03222013.raw
	High	HVIQSISAQQEK	P19511	1	1	CID		61.48	0.000266243	1	1	39	20		105678725		No Quan Values	Not Used							2	684.367	1367.73	-1.40644	21.7277	1481	1481	MS2	14/116	SP_RL_Rat1_03222013.raw
High		rVIISAPSADAPMFVMGVNHEk	P04797	5	1	HCD	R1(Label:13C(6)15N(4)), K22(Label:13C(6)15N(2))	61.46	0.000511722	1	1	42	27	1295	764236666	Heavy	Redundant	Not Used	2.54697	12.6396	0.201507	199539848	40208712	508222720	3	796.415	2387.23	-0.73011	49.7382	7733	7733	MS2	22/242	SP_RL_Rat1_03222013.raw
	High	LGSSEVEQVQLVVDGVK	P00564	1	1	CID		61.45	0.000388973	1	1	41	21		100406698		No Quan Values	Not Used							2	893.483	1785.96	0.0890026	74.5707	12440	12440	MS2	9/168	SP_RL_Rat1_03222013.raw
	High	SSIQITGALEDQMNQLK	D3ZCV0	1	1	CID		61.45	0.000383745	1	1	41	34		4.40241e+07		No Quan Values	Not Used							2	938.477	1875.95	-0.701703	73.869	12324	12324	MS2	12/174	SP_RL_Rat1_03222013.raw
High		LSLDDLLQR		0	0	HCD		61.44	0.000182966	1	1	38	32				No Proteins	Not Used							2	536.803	1072.6	-0.656982	68.6836	11509	11509	MS2	8/72	SP_RL_Rat1_03222013.raw
	High	EAEAAVFHr	P11980	1	1	CID	R9(Label:13C(6)15N(4))	61.42	0.000109861	1	1	35	30	152	350546952	Heavy	Unique	Used	1.90935	3.02488	0.631215	170580160	107672728	325697368	2	520.263	1039.52	-1.37207	24.1878	2035	2035	MS2	7/68	SP_RL_Rat1_03222013.raw
	High	NKDPLNETVVGLYQK	F1LSI0;G3V885;G3V8B0;P02563	13	4	CID		61.35	0.000373154	1	1	41	23		785636608		No Quan Values	Not Used							2	859.459	1717.91	-0.685193	44.8205	6659	6659	MS2	11/150	SP_RL_Rat1_03222013.raw
	High	YSGDFGADAQGAMSK	Q9QZ76	1	1	CID		61.32	2.01079e-05	1	1	28		767	389259692	Light	Redundant	Not Used	0.540099	3.35662	0.160906	341403744	54933770	184391772	2	752.822	1504.64	-0.882189	38.2187	5181	5181	MS2	9/146	SP_RL_Rat1_03222013.raw
	High	HQIQSYTcEIDALk	Q6P725	2	1	CID	C8(Carbamidomethyl), K14(Label:13C(6)15N(2))	61.31	0.000249469	1	1	39	30	876	250684313	Heavy	Redundant	Not Used	1.26887	7.55295	0.167997	159102952	26728786	201881272	2	857.422	1713.84	0.0563987	40.2353	5639	5639	MS2	11/140	SP_RL_Rat1_03222013.raw
High		DLFSDGHSEFLk	P11598	1	1	HCD	K12(Label:13C(6)15N(2))	61.3	0.000138143	1	1	36	24	1504	1.95559e+08	Heavy	Redundant	Not Used	1.24295	1.50467	0.826066	1.57334e+08	129968327	1.95559e+08	2	701.84	1402.67	-0.805443	54.9344	8832	8832	MS2	9/104	SP_RL_Rat1_03222013.raw
	High	IFVGGLSPDTPEEK		0	0	CID		61.21	0.000254144	0.557377	1	39		1123	180854586	Light	No Proteins	Not Used	0.879219	1.62257	0.541868	180854586	97999244	159010788	2	744.882	1488.76	-1.1661	45.8999	6905	6905	MS2	10/116	SP_RL_Rat1_03222013.raw
	High	NMSVIAHVDHGK		1	0	CID		61.15	0.000184474	1	1	37	27	99	69632622	Light	Redundant	Not Used	1.91087	4.01061	0.476453	65078668	3.10069e+07	124356676	2	654.329	1307.65	-1.51494	22.7137	1703	1703	MS2	10/122	SP_RL_Rat1_03222013.raw
High		NGFVVLk	G3V7J7	2	1	HCD	K7(Label:13C(6)15N(2))	61.12	0.000107596	1	1	35	26	698	269817124	Heavy	Unique	Used	1.38205	2.904	0.475912	195229616	92912090	269817124	2	392.743	784.48	-1.37472	36.7097	4846	4846	MS2	6/62	SP_RL_Rat1_03222013.raw
High		NcWQNYLDFHR	D3ZD09	1	1	HCD	C2(Carbamidomethyl)	61.06	4.13259e-05	1	1	31		1441	204455725	Light	Unique	Used	0.287907	2.54308	0.113212	195973944	2.21866e+07	56422260	2	776.841	1552.67	-0.831885	53.3547	8497	8497	MS2	8/100	SP_RL_Rat1_03222013.raw
High		FVTVQTISGTGALr	P00507	1	1	HCD	R14(Label:13C(6)15N(4))	61.04	0.000292348	1	1	39	34	1159	430761084	Heavy	Redundant	Not Used	0.97015	2.18803	0.44339	428590240	190032464	415796816	2	730.41	1459.81	-1.64614	46.7032	7082	7082	MS2	7/136	SP_RL_Rat1_03222013.raw
High		NIIHGSDSVESAEk	P19804	2	1	HCD	K14(Label:13C(6)15N(2))	61.02	0.000196365	1	1	37	20	141	223140950	Heavy	Unique	Used	0.778374	3.21879	0.241822	286675636	6.93246e+07	223140950	3	498.581	1493.73	-1.69432	23.8744	1966	1966	MS2	16/144	SP_RL_Rat1_03222013.raw
High		TPIGSFLGSLASQPATK	P17764	1	1	HCD		61.02	0.000395497	1	1	40	24	1941	945537276	Light	Redundant	Not Used	0.769504	2.62927	0.292668	892536336	261216776	686810704	2	837.957	1674.91	-0.0822983	66.4407	11128	11128	MS2	12/166	SP_RL_Rat1_03222013.raw
High		EQGFLSFWR	Q05962	2	1	HCD		61	0.000124908	1	1	35	26		221758497		No Quan Values	Not Used							2	585.289	1169.57	-1.85404	74.1095	12368	12368	MS2	8/88	SP_RL_Rat1_03222013.raw
High		TPVTGYFVDLk	F1LNI6	2	1	HCD	K11(Label:13C(6)15N(2))	60.99	0.000244819	1	1	38	31	1470	104726524	Heavy	Redundant	Not Used	0.646975	0.48116	1.34462	161870996	217654348	104726524	2	624.341	1247.67	-1.08844	54.1067	8658	8658	MS2	9/96	SP_RL_Rat1_03222013.raw
High		AVMDDFAAFVEK	IPI:CON_00745872.2	1	1	HCD		60.99	0.000110427	1	1	35	22		779514686		No Quan Values	Not Used							2	671.82	1342.63	-0.937545	71.3346	11920	11920	MS2	9/102	SP_RL_Rat1_03222013.raw
	High	STnGDTFLGGEDFDQALLR		2	0	CID	N3(Deamidated)	60.98	0.000173205	1	1	37	23	2103	30278421	Light	Redundant	Not Used	2.2031	1.72872	1.27441	30278421	38587180	66706401	2	1028.98	2056.94	-1.09686	74.6836	12456	12456	MS2	13/202	SP_RL_Rat1_03222013.raw
High		SSFFVnGLTLGGQk		0	0	HCD	N6(Deamidated), K14(Label:13C(6)15N(2))	60.97	0.000296739	1	1	39	27	1811	324723596	Heavy	No Proteins	Not Used	1.22938	1.34675	0.912852	264136000	241117140	324723596	2	732.384	1463.76	-0.802346	62.8484	10436	10436	MS2	11/136	SP_RL_Rat1_03222013.raw
	High	MAENLGFLGSLk		0	0	CID	K12(Label:13C(6)15N(2))	60.9	0.000284328	1	1	39	29	1734	57850560	Heavy	No Proteins	Not Used	0.753293	3.96791	0.189846	76796866	1.45796e+07	57850560	2	644.346	1287.68	-0.887165	60.8402	10045	10045	MS2	10/118	SP_RL_Rat1_03222013.raw
High		AIWNVINWENVSQR	P07895	1	1	HCD		60.85	0.000420372	1	1	41	21	2063	355138997	Light	Redundant	Not Used	0.153453	1.11543	0.137573	268284048	36908580	41168874	2	864.945	1728.88	0.0348005	74.179	12380	12380	MS2	8/130	SP_RL_Rat1_03222013.raw
High		GVVDSEDIPLNLSr		0	0	HCD	R14(Label:13C(6)15N(4))	60.78	0.000335787	1	1	40	31	1497	690235725	Heavy	No Proteins	Not Used	1.87652	1.83421	1.02307	348575818	356616128	654107856	2	762.4	1523.79	-1.45338	54.6556	8774	8774	MS2	11/128	SP_RL_Rat1_03222013.raw
High		GVVDSEDLPLNISr	P34058;P82995	2	2	HCD	R14(Label:13C(6)15N(4))	60.78	0.000335787	1	2	40	31	1497	690235725	Heavy	Redundant	Not Used	1.87652	1.83421	1.02307	348575818	356616128	654107856	2	762.4	1523.79	-1.45338	54.6556	8774	8774	MS2	11/128	SP_RL_Rat1_03222013.raw
High		LNDSILQATEQr		0	0	HCD	R12(Label:13C(6)15N(4))	60.74	0.000294577	1	1	39	28				No Proteins	Not Used							2	699.365	1397.72	-1.85738	41.9322	6018	6018	MS2	10/122	SP_RL_Rat1_03222013.raw
High		EAYPGDVFYLHSr	F1LP05	2	1	HCD	R13(Label:13C(6)15N(4))	60.73	0.000184398	1	1	37	20	1273	662056972	Heavy	Unique	Used	1.19884	2.18405	0.548909	552246828	303133269	662056972	2	782.375	1563.74	-2.18619	49.0694	7593	7593	MS2	10/118	SP_RL_Rat1_03222013.raw
High		DLAGcIHGLSNVk	P56574	1	1	HCD	C5(Carbamidomethyl), K13(Label:13C(6)15N(2))	60.72	0.000286575	1	1	39	24	1094	767119592	Heavy	Redundant	Not Used	0.551139	2.37913	0.231655	1361186032	315325963	750202370	2	696.362	1391.72	-1.23551	45.3469	6780	6780	MS2	10/118	SP_RL_Rat1_03222013.raw
	High	AALSGLLYr	Q60587	1	1	CID	R9(Label:13C(6)15N(4))	60.7	0.000176483	1	1	37	25	1206	967508204	Heavy	Redundant	Not Used	1.33851	2.01161	0.665394	722823084	480962146	967508204	2	487.289	973.57	-0.708236	47.5543	7264	7264	MS2	8/64	SP_RL_Rat1_03222013.raw
High		TVLIMELINNVAK	G3V6D3	2	1	HCD		60.69	0.000247442	1	1	38	35	2119	2.31025e+07	Light	Unique	Used	0.867736	3.51032	0.247195	2.31025e+07	5.71084e+06	2.00469e+07	2	729.423	1457.84	-0.867582	75.8513	12613	12613	MS2	7/114	SP_RL_Rat1_03222013.raw
	High	kSEIGIAMGSGTAVAk	E9PSX6	6	1	CID	K1(Label:13C(6)15N(2)), K16(Label:13C(6)15N(2))	60.68	0.000354853	1	1	40	26		159165761		No Quan Values	Not Used							2	768.424	1535.84	-1.77462	30.9993	3564	3564	MS2	12/170	SP_RL_Rat1_03222013.raw
	High	DAGVIAGLNVLr	P55063;Q07439	3	2	CID	R12(Label:13C(6)15N(4))	60.67	0.000207575	1	1	37	35	1781	83185519	Heavy	Not Unique	Used	0.798133	1.17343	0.680172	95493516	64952004	76216502	2	604.355	1207.7	-1.04855	62.0595	10282	10282	MS2	11/94	SP_RL_Rat1_03222013.raw
High		QGLLGINIAEK	P15650	1	1	HCD		60.65	0.000210427	1	1	37	26	1444	753767250	Light	Unique	Used	0.575907	3.2289	0.17836	743056088	132531479	427931376	2	578.339	1155.67	-1.68651	53.4203	8512	8512	MS2	10/100	SP_RL_Rat1_03222013.raw
High		TGAIVDVPVGDELLGr	F1LP05	2	1	HCD	R16(Label:13C(6)15N(4))	60.63	0.000375137	1	1	40	28	1813	1882796772	Heavy	Unique	Used	1.17222	2.54434	0.460715	1606185120	739993510	1882796772	2	810.944	1620.88	-1.17659	62.9154	10449	10449	MS2	12/142	SP_RL_Rat1_03222013.raw
High		DNPNANKGTLEDQIIQANPALEAFGNAK	G3V885	2	1	HCD		60.59	0.000747962	1	1	43	26	2006	1076313264	Light	Unique	Used	0.313	1.23179	0.254102	1076313264	273493181	336886240	3	985.159	2953.46	-1.16718	70.5244	11798	11798	MS2	25/310	SP_RL_Rat1_03222013.raw
	High	LVSQDNFGFDLPAVEAATk		3	0	CID	K19(Label:13C(6)15N(2))	60.59	0.000523696	1	1	41		2000	1.31089e+08	Heavy	Redundant	Not Used	0.963682	2.90025	0.332276	108777568	36144126	104827028	2	1015.52	2030.03	-3.24627	70.2764	11761	11761	MS2	9/204	SP_RL_Rat1_03222013.raw
High		LAVNMVPFPr	P69897;G3V7C6	8	2	HCD	R10(Label:13C(6)15N(4))	60.57	0.000261609	1	1	38	35	1492	867176097	Heavy	Not Unique	Used	1.65498	2.89057	0.572547	514617148	294642378	851683116	2	577.324	1153.64	-1.29106	54.5304	8747	8747	MS2	7/86	SP_RL_Rat1_03222013.raw
High		SKQLEDELVSLQK	P04692	4	1	HCD		60.55	0.000365547	0.557377	1	40			429323591		No Quan Values	Not Used							2	758.914	1516.82	-1.01744	43.8829	6453	6453	MS2	16/136	SP_RL_Rat1_03222013.raw
High		NTLLQAELEELR	G3V885	2	1	HCD		60.54	0.000333893	1	1	39	26	2098	4.23148e+07	Light	Unique	Used	0.625149	4.07364	0.153462	35596350	5.46269e+06	22253034	2	714.888	1428.77	-0.267925	74.4583	12422	12422	MS2	9/126	SP_RL_Rat1_03222013.raw
High		SPFEVQVSPEAGAQK	D3ZZ63	2	1	HCD		60.53	0.000299302	1	1	39	26	909	294593230	Light	Redundant	Not Used	1.15961	3.49938	0.331377	284210384	94180878	329574228	2	787.395	1573.78	-1.42741	41.0975	5831	5831	MS2	12/148	SP_RL_Rat1_03222013.raw
High		ILLLGAGESGk		0	0	HCD	K11(Label:13C(6)15N(2))	60.47	0.000171678	1	1	36	33	1136	236698343	Heavy	No Proteins	Not Used	0.876373	1.66311	0.526948	270088445	142322518	236698343	2	533.323	1065.64	-1.60222	46.1381	6958	6958	MS2	9/82	SP_RL_Rat1_03222013.raw
High		LLLLGAGESGk		0	0	HCD	K11(Label:13C(6)15N(2))	60.47	0.000171678	1	2	36	33	1136	236698343	Heavy	No Proteins	Not Used	0.876373	1.66311	0.526948	270088445	142322518	236698343	2	533.323	1065.64	-1.60222	46.1381	6958	6958	MS2	9/82	SP_RL_Rat1_03222013.raw
	High	GSYGDLGGPIITTQVTIPK		3	0	CID		60.47	0.000478599	1	1	41	26	1654	212080458	Light	Redundant	Not Used	1.12852	1.81679	0.621158	193644600	120283822	218530936	2	959.018	1917.03	-1.76563	58.824	9640	9640	MS2	11/182	SP_RL_Rat1_03222013.raw
High		AHSSMVGVNLPQK	P16617	1	1	HCD		60.46	0.000308393	1	1	39	28	308	3.18681e+08	Light	Redundant	Not Used	0.997752	2.31016	0.431897	3.18681e+08	137637555	3.17965e+08	2	684.358	1367.71	-1.55586	28.0254	2903	2903	MS2	10/106	SP_RL_Rat1_03222013.raw
	High	NILGGTVFrEPIIck	P56574	1	1	CID	R9(Label:13C(6)15N(4)), C14(Carbamidomethyl), K15(Label:13C(6)15N(2))	60.42	0.000350782	1	1	39	34		409085774		No Quan Values	Not Used							2	867.988	1734.97	-0.662948	52.1531	8245	8245	MS2	12/148	SP_RL_Rat1_03222013.raw
	High	AHGGYSVFAGVGER		2	0	CID		60.38	0.000190482	1	1	37	17				No Quan Values	Not Used							2	703.843	1406.68	-1.21587	35.4559	4564	4564	MS2	9/118	SP_RL_Rat1_03222013.raw
High		LQSLQLQPDk	P11915-2	3	1	HCD	K10(Label:13C(6)15N(2))	60.37	0.00026526	1	1	38			348764296		No Quan Values	Not Used							2	589.336	1177.66	-1.586	34.8622	4429	4429	MS2	9/100	SP_RL_Rat1_03222013.raw
	High	AVLDSSPFLSEANAEr		0	0	CID	R16(Label:13C(6)15N(4))	60.37	0.000355578	1	1	39	34	1524	169850415	Heavy	No Proteins	Not Used	1.69346	2.63559	0.642534	94290760	60584982	159677236	2	858.426	1715.85	-1.09663	55.418	8936	8936	MS2	13/148	SP_RL_Rat1_03222013.raw
High		IFGVTTLDIVr	P04636	1	1	HCD	R11(Label:13C(6)15N(4))	60.35	0.00021745	1	1	37		1888	2682842686	Heavy	Redundant	Not Used	1.31437	2.33828	0.562112	1985871792	1116282816	2610178432	2	622.368	1243.73	-0.522219	64.9563	10842	10842	MS2	9/86	SP_RL_Rat1_03222013.raw
	High	SPFEVQVSPEAGAQk	D3ZZ63	2	1	CID	K15(Label:13C(6)15N(2))	60.35	0.000345503	1	1	39	31	909	343833115	Heavy	Redundant	Not Used	1.15961	3.49938	0.331377	284210384	94180878	329574228	2	791.403	1581.8	-1.29039	41.0518	5819	5819	MS2	9/148	SP_RL_Rat1_03222013.raw
High		HQGLPQEVLNENLLR	IPI:CON_CASA1	1	1	HCD		60.34	0.000496147	1	1	41	32		5703557389		No Quan Values	Not Used							2	880.475	1759.94	-1.47783	50.0236	7797	7797	MS2	13/146	SP_RL_Rat1_03222013.raw
	High	VTVLGHVQr	P47858	3	1	CID	R9(Label:13C(6)15N(4))	60.33	0.00017202	1	1	36		113	1.11797e+08	Heavy	Unique	Used	1.43251	2.33298	0.614026	73258612	44982681	104943644	2	509.804	1018.6	-1.80084	23.2096	1816	1816	MS2	8/66	SP_RL_Rat1_03222013.raw
High		VGVNGFGr	P04797	8	1	HCD	R8(Label:13C(6)15N(4))	60.3	9.99049e-05	1	1	34	25	326	2.17181e+08	Heavy	Unique	Used	1.80606	3.52222	0.512762	116510274	59742096	210424976	2	408.223	815.438	-1.90116	28.502	3010	3010	MS2	6/66	SP_RL_Rat1_03222013.raw
High		AIEINPDSAQPYK	P50503	1	1	HCD		60.25	0.000283974	1	1	38	29	764	196951096	Light	Unique	Used	0.869223	1.831	0.474726	196951096	9.34977e+07	171194425	2	723.366	1445.72	-1.7184	38.1747	5172	5172	MS2	7/122	SP_RL_Rat1_03222013.raw
High		VLAIDHLNEDQLREK	P50753-2	6	1	HCD		60.25	0.000511964	1	1	41	28		183840992		No Quan Values	Not Used							2	896.979	1792.95	-1.98753	38.4628	5237	5237	MS2	15/144	SP_RL_Rat1_03222013.raw
High		ASIPFSVVGSNQLIEAk		0	0	HCD	K17(Label:13C(6)15N(2))	60.22	0.000447925	1	1	40	23	1700	105837751	Heavy	No Proteins	Not Used	1.02587	1.82235	0.562935	99477292	55999280	102050388	2	884.489	1767.97	-1.15577	60.1133	9901	9901	MS2	12/166	SP_RL_Rat1_03222013.raw
	High	ENAIDrAEQAEADkK		4	0	CID	R6(Label:13C(6)15N(4)), K14(Label:13C(6)15N(2))	60.19	0.000376464	0.1	1	39	28		76625699		Inconsistently Labeled	Not Used							2	853.426	1705.85	-0.951268	27.0137	2672	2672	MS2	7/162	SP_RL_Rat1_03222013.raw
	High	ENALDrAEQAEADkK	P04692	6	1	CID	R6(Label:13C(6)15N(4)), K14(Label:13C(6)15N(2))	60.19	0.000376464	0.1	2	39	28		76625699		Inconsistently Labeled	Not Used							2	853.426	1705.85	-0.951268	27.0137	2672	2672	MS2	7/162	SP_RL_Rat1_03222013.raw
High		TVLIMELINNVAk	G3V6D3	2	1	HCD	K13(Label:13C(6)15N(2))	60.18	0.000234621	1	1	37	36	2119	2.00469e+07	Heavy	Redundant	Not Used	0.867736	3.51032	0.247195	2.31025e+07	5.71084e+06	2.00469e+07	2	733.431	1465.85	0.109973	75.8114	12608	12608	MS2	9/114	SP_RL_Rat1_03222013.raw
High		DTGTYEDFVEGLr		1	0	HCD	R13(Label:13C(6)15N(4))	60.17	0.000105489	1	1	34	18	1887	1155475501	Heavy	Redundant	Not Used	1.1853	2.88733	0.410516	964630460	395995890	1143372484	2	756.348	1511.69	-0.545364	64.8944	10828	10828	MS2	10/114	SP_RL_Rat1_03222013.raw
	High	VSPNPELLSLLQNAEGK		0	0	CID		60.16	0.000504083	1	1	41	26		127066564		No Proteins	Not Used							2	904.99	1808.97	-1.12058	71.9241	12017	12017	MS2	8/180	SP_RL_Rat1_03222013.raw
High		DFTATDLTEFAAr	F1LWF9	3	1	HCD	R13(Label:13C(6)15N(4))	60.11	0.000175011	1	1	36	23		242477698		No Quan Values	Not Used							2	734.352	1467.7	-1.59258	65.9086	11025	11025	MS2	10/112	SP_RL_Rat1_03222013.raw
High		MkEIAEAYLGk	D4A4S3	4	1	HCD	K2(Label:13C(6)15N(2)), K11(Label:13C(6)15N(2))	60.1	0.000330355	1	1	39	35	644	329966576	Heavy	Redundant	Not Used	2.07655	2.51418	0.825936	158901296	131242310	329966576	2	634.848	1268.69	-0.895012	35.5518	4585	4585	MS2	9/104	SP_RL_Rat1_03222013.raw
High		QAVTNPNNTFYATk	F1M953	2	1	HCD	K14(Label:13C(6)15N(2))	60.07	0.000325954	1	1	39	27	409	183458432	Heavy	Unique	Used	1.47685	4.23525	0.348705	104682356	36503242	154600244	2	788.895	1576.78	-0.849563	30.459	3441	3441	MS2	10/148	SP_RL_Rat1_03222013.raw
High		IVVHLAHALK	P17764	1	1	HCD		60.03	9.68288e-05	1	1	33	26	201	201755146	Light	Unique	Used	0.699684	3.56312	0.196368	179148384	35179038	125347296	2	550.85	1100.69	-1.2436	25.5898	2352	2352	MS2	9/74	SP_RL_Rat1_03222013.raw
	High	KkGQHAAEIQPLAQSHATk	Q9QZ76	1	1	CID	K2(Label:13C(6)15N(2)), K19(Label:13C(6)15N(2))	60.03	0.00043136		2	40	26		122430842		Inconsistently Labeled	Not Used							2	1030.07	2059.13	-1.60758	19.4344	1000	1000	MS2	14/200	SP_RL_Rat1_03222013.raw
	High	QGLLPLTFADPSDYNK	F1M0K2	2	1	CID		60.02	0.000484762	1	1	40	28		303918810		No Quan Values	Not Used							2	889.951	1778.89	-0.805248	72.3568	12095	12095	MS2	8/162	SP_RL_Rat1_03222013.raw
High		cIGAIAMTEPGAGSDLQGVr	P15650	1	1	HCD	C1(Carbamidomethyl), R20(Label:13C(6)15N(4))	60.01	0.000449165	1	1	40	22	1309	148758265	Heavy	Redundant	Not Used	0.89872	2.5436	0.353327	165522389	58483466	148758265	2	1006.99	2012.97	-2.00618	50.1628	7826	7826	MS2	10/172	SP_RL_Rat1_03222013.raw
	High	QEYDEAGPSIVHR	P68035	3	1	CID		59.98	0.000170684	1	1	36	26	358	414513167	Light	Unique	Used	0.622317	5.39075	0.115442	402117732	46421111	250244674	2	750.857	1500.71	-0.806775	29.1739	3164	3164	MS2	8/134	SP_RL_Rat1_03222013.raw
High		LYNNPIGLYSAETLR	D3ZNJ6	2	1	HCD		59.96	0.000527637	1	1	41	20		173624618		No Quan Values	Not Used							2	862.453	1723.9	-1.55581	57.5318	9371	9371	MS2	13/142	SP_RL_Rat1_03222013.raw
	High	IEELEEEIEAEr	F1LSI0	8	1	CID	R12(Label:13C(6)15N(4))	59.94	0.000192694	1	1	36	29		489087456		No Quan Values	Not Used							2	749.86	1498.71	-1.37866	50.9915	7997	7997	MS2	10/106	SP_RL_Rat1_03222013.raw
	High	IEELEEELEAEr	G3V885;G3V8B0;P02563	4	3	CID	R12(Label:13C(6)15N(4))	59.94	0.000192694	1	2	36	29		489087456		No Quan Values	Not Used							2	749.86	1498.71	-1.37866	50.9915	7997	7997	MS2	10/106	SP_RL_Rat1_03222013.raw
	High	VGQHLQLHDSYDR	P56741	3	1	CID		59.94	0.000277153	1	1	38	30		5.42008e+07		No Quan Values	Not Used							2	784.384	1567.76	-0.275242	23.7823	1945	1945	MS2	9/122	SP_RL_Rat1_03222013.raw
High		MPTLGLGTWK		1	0	HCD		59.93	0.000248981	1	1	37	23	1554	556583322	Light	Unique	Used	0.897573	3.32398	0.27003	460850432	124443388	413647112	2	552.299	1103.59	-0.771408	56.3229	9124	9124	MS2	9/82	SP_RL_Rat1_03222013.raw
	High	SQIHDIVLVGGSTR	P63018	4	1	CID		59.92	0.000401783	1	1	39	27	719	392672270	Light	Unique	Used	1.95604	2.10394	0.929704	375544208	349144836	734581152	2	741.406	1481.81	-1.12281	37.2489	4966	4966	MS2	10/152	SP_RL_Rat1_03222013.raw
High		WIFETQPLDAIR	D4ABA9	2	1	HCD		59.91	0.000404292	1	1	39	35	2008	182174004	Light	Unique	Used	2.04585	2.58262	0.792159	172097254	136328402	352084804	2	744.894	1488.78	-2.38977	70.8596	11848	11848	MS2	7/110	SP_RL_Rat1_03222013.raw
High		ESTLHLVLr	P0CG51	11	1	HCD	R9(Label:13C(6)15N(4))	59.88	0.000244359	1	1	37	32	763	2036103232	Heavy	Unique	Used	1.02868	1.51336	0.679734	1979336352	1345421472	2036103232	2	539.317	1077.63	-1.36339	38.2398	5187	5187	MS2	8/68	SP_RL_Rat1_03222013.raw
High		VMVTNVTSLLk		0	0	HCD	K11(Label:13C(6)15N(2))	59.88	0.000246416	1	1	37	23	1463	109203124	Heavy	No Proteins	Not Used	1.13523	2.02321	0.561104	96194611	5.39752e+07	109203124	2	606.859	1212.71	-1.20878	53.9633	8626	8626	MS2	10/100	SP_RL_Rat1_03222013.raw
High		TLNDELEIIEGMk	P63039	2	1	HCD	K13(Label:13C(6)15N(2))	59.87	0.00036249	1	1	39	35	2046	2.77362e+08	Heavy	Redundant	Not Used	0.96864	2.46702	0.392636	277805980	109076711	269093968	2	756.888	1512.77	-0.68844	72.1566	12059	12059	MS2	8/134	SP_RL_Rat1_03222013.raw
	High	IITHPNFNGNTLDNDIMLIK		1	0	CID		59.87	0.000745433	1	1	42	22		296682642		No Quan Values	Not Used							2	1142.09	2283.18	-0.560019	58.402	9551	9551	MS2	11/204	SP_RL_Rat1_03222013.raw
	High	rLTVTSLQETGLk	D3ZZ63	2	1	CID	R1(Label:13C(6)15N(4)), K13(Label:13C(6)15N(2))	59.85	0.00024595	1	1	37	36	640	132978472	Heavy	Unique	Used	2.88509	4.13555	0.697632	39511114	27564230	113993300	2	732.43	1463.85	-0.977022	35.4482	4561	4561	MS2	11/134	SP_RL_Rat1_03222013.raw
	High	WMEEQAQSLIDK		0	0	CID		59.83	0.000171067	1	1	36	24				No Proteins	Not Used							2	739.352	1477.7	-2.28932	51.1491	8034	8034	MS2	9/118	SP_RL_Rat1_03222013.raw
	High	GTGGVDTAAVGAVFDISNADr	P00564	1	1	CID	R21(Label:13C(6)15N(4))	59.82	0.000457004	1	1	40	23		4.51199e+07		No Quan Values	Not Used							2	1001.99	2002.97	-1.09886	74.1468	12374	12374	MS2	11/202	SP_RL_Rat1_03222013.raw
High		LSVEALNSLTGEFk	P00564	1	1	HCD	K14(Label:13C(6)15N(2))	59.8	0.000427124	1	1	40	29	1910	493738224	Heavy	Redundant	Not Used	1.00665	9.48244	0.106159	445802688	47326114	448766816	2	758.41	1515.81	-0.97929	65.4686	10939	10939	MS2	9/138	SP_RL_Rat1_03222013.raw
High		FGGGSVELLk	Q64428	1	1	HCD	K10(Label:13C(6)15N(2))	59.79	0.0002341	1	1	37	31	979	4.29251e+08	Heavy	Unique	Used	0.47616	2.71213	0.175567	896617880	157416165	426933670	2	507.789	1014.57	-0.660576	42.615	6172	6172	MS2	9/76	SP_RL_Rat1_03222013.raw
High		LISWYDNEYGYSNR	P04797	13	1	HCD		59.79	0.000132662	1	1	34	17	1518	1428868107	Light	Redundant	Not Used	1.82775	3.5919	0.508852	1414550704	719797302	2585440648	2	890.401	1779.79	-1.38999	55.3726	8926	8926	MS2	12/136	SP_RL_Rat1_03222013.raw
	High	LLQDFFnGkELNk	P63018	5	1	CID	N7(Deamidated), K9(Label:13C(6)15N(2)), K13(Label:13C(6)15N(2))	59.78	0.000489951	0.466667	1	40	35		183716165		No Quan Values	Not Used							2	791.926	1582.84	-0.3421	57.0221	9264	9264	MS2	15/128	SP_RL_Rat1_03222013.raw
	High	TIEAEAAHGTVTr	P56574	1	1	CID	R13(Label:13C(6)15N(4))	59.77	0.00032976	1	1	38	34	91	126101212	Heavy	Unique	Used	0.866088	1.73034	0.500532	145598680	72876744	126101212	2	683.352	1365.7	-2.37356	22.5158	1660	1660	MS2	7/118	SP_RL_Rat1_03222013.raw
High		SGVGNVFIk	D4AC14	5	1	HCD	K9(Label:13C(6)15N(2))	59.76	0.000178232	0.45	1	36		693	200511552	Heavy	Redundant	Not Used	1.3406	7.55336	0.177484	149568852	26546005	200511552	2	464.77	928.533	-0.934275	36.656	4833	4833	MS2	8/72	SP_RL_Rat1_03222013.raw
High		HIQKEDVPSER	IPI:CON_CASA1	1	1	HCD		59.75	0.000290659	1	1	38	25		251384269		No Quan Values	Not Used							2	669.343	1337.68	-1.75446	19.459	1005	1005	MS2	8/106	SP_RL_Rat1_03222013.raw
High		EFNGLGDcLTK	Q05962	2	1	HCD	C8(Carbamidomethyl)	59.72	0.0001065	1	1	33	23	1093	502368128	Light	Unique	Used	0.22399	3.93536	0.0569173	450266256	25627959	100855344	2	627.294	1253.58	-1.22428	45.216	6750	6750	MS2	9/114	SP_RL_Rat1_03222013.raw
High		AHSSMVGVNLPQk	P16617	1	1	HCD	K13(Label:13C(6)15N(2))	59.71	0.000370321	1	1	39	22	308	3.17965e+08	Heavy	Redundant	Not Used	0.997752	2.31016	0.431897	3.18681e+08	137637555	3.17965e+08	2	688.365	1375.72	-1.75249	28.0766	2914	2914	MS2	10/106	SP_RL_Rat1_03222013.raw
High		ALGQNPTQAEVLR		1	0	HCD		59.71	0.000405813	1	1	39	27	530	4787836376	Light	Redundant	Not Used	1.25488	3.03696	0.413202	4592201024	1897507008	5762654016	2	698.88	1396.75	-0.823247	32.9343	3994	3994	MS2	11/120	SP_RL_Rat1_03222013.raw
High		LALFNPDVSWDR	B2RZD6	1	1	HCD		59.69	0.000327459	1	1	38	32	1944	1136043710	Light	Redundant	Not Used	1.25998	2.1387	0.589134	1076714256	634328768	1356641728	2	716.864	1432.72	-0.539041	66.5428	11147	11147	MS2	7/110	SP_RL_Rat1_03222013.raw
High		IFVGGLNPEATEEk	Q9QX80	3	1	HCD	K14(Label:13C(6)15N(2))	59.67	0.00042996	1	1	39	26	1118	209583764	Heavy	Redundant	Not Used	1.22621	2.12916	0.575913	170919806	98434973	209583764	2	756.394	1511.78	-1.03619	45.7933	6880	6880	MS2	9/126	SP_RL_Rat1_03222013.raw
High		DVGGIVLANAcGPcIGQWDRK	F1M0K2	2	1	HCD	C11(Carbamidomethyl), C14(Carbamidomethyl)	59.65	0.000640926	1	1	41	18		88026268		No Quan Values	Not Used							2	1143.56	2286.11	-0.126606	59.5965	9799	9799	MS2	15/220	SP_RL_Rat1_03222013.raw
High		LLVALAK		2	0	HCD		59.64	3.03113e-05	1	1	28		716	3.15819e+08	Light	Not Unique	Used	1.32393	1.50865	0.877562	3.15819e+08	277150917	418122527	2	364.257	727.507	-1.59995	37.1994	4956	4956	MS2	6/50	SP_RL_Rat1_03222013.raw
	High	LGFYGLHESDLDK	Q5XI78	1	1	CID		59.6	0.000257453	1	1	37	34				No Quan Values	Not Used							2	747.366	1493.73	-1.41801	47.7839	7317	7317	MS2	9/104	SP_RL_Rat1_03222013.raw
	High	rPIPckLEPGSGAEAQAVr	D3ZZ63	2	1	CID	R1(Label:13C(6)15N(4)), C5(Carbamidomethyl), K6(Label:13C(6)15N(2)), R19(Label:13C(6)15N(4))	59.59	0.000662701	1	1	41	32	195	100497780	Heavy	Unique	Used	4.63886	4.17568	1.11092	21664318	24067426	100497780	3	688.703	2064.1	-2.75424	25.4199	2315	2315	MS2	12/192	SP_RL_Rat1_03222013.raw
High		TITLEVEPSDTIENVK	P0CG51	8	1	HCD		59.58	0.000592848	1	1	41	33	1376	2551563088	Light	Unique	Used	0.644847	2.02144	0.319004	2551563088	813958004	1645368536	2	894.466	1787.93	-1.07312	51.7918	8175	8175	MS2	14/148	SP_RL_Rat1_03222013.raw
High		LAADGTVMNTFAHk		0	0	HCD	K14(Label:13C(6)15N(2))	59.55	0.000339796	1	1	38	26		740783468		No Proteins	Not Used							3	495.253	1483.74	-1.58698	39.1384	5389	5389	MS2	7/126	SP_RL_Rat1_03222013.raw
	High	RIESLNEEIAFLK	Q6P725	2	1	CID		59.5	0.000475399	1	1	40	32		216585040		No Quan Values	Not Used							2	781.432	1561.86	-1.2923	55.4848	8950	8950	MS2	10/130	SP_RL_Rat1_03222013.raw
High		KkGQHAAEIQPLAQSHATk		1	0	HCD	K2(Label:13C(6)15N(2)), K19(Label:13C(6)15N(2))	59.49	0.000488472	0.389831	1	40	26		122430842		Inconsistently Labeled	Not Used							2	1030.07	2059.13	-1.60758	19.4698	1007	1007	MS2	11/200	SP_RL_Rat1_03222013.raw
High		kKGQHAAEIQPLAQSHATk		1	0	HCD	K1(Label:13C(6)15N(2)), K19(Label:13C(6)15N(2))	59.49	0.000488472	0.389831	2	40	26		122430842		Inconsistently Labeled	Not Used							2	1030.07	2059.13	-1.60758	19.4698	1007	1007	MS2	11/200	SP_RL_Rat1_03222013.raw
High		VDGMDILcVr	D4A5G8	3	1	HCD	C8(Carbamidomethyl), R10(Label:13C(6)15N(4))	59.42	0.000178403	1	1	35	25	1589	3.04113e+08	Heavy	Unique	Used	0.931437	1.83682	0.507091	293708880	148937108	273571304	2	594.292	1187.58	-0.986927	57.3473	9335	9335	MS2	9/78	SP_RL_Rat1_03222013.raw
High		TIYAGNALcTVK	P13803	1	1	HCD	C9(Carbamidomethyl)	59.42	0.000355607	1	1	38	32	655	141920065	Light	Unique	Used	0.64141	3.08743	0.207749	120790788	25094127	77476384	2	655.841	1310.68	-1.25013	35.8075	4640	4640	MS2	10/118	SP_RL_Rat1_03222013.raw
	High	PPYTIVYFPVR	B6DYQ7	1	1	CID		59.42	0.00039915	1	1	39	20	1751	3.28953e+08	Light	Redundant	Not Used	1.33603	0.978582	1.36527	324073371	442448462	432972172	2	676.374	1351.74	0.339789	61.2563	10130	10130	MS2	7/80	SP_RL_Rat1_03222013.raw
High		LYGPSSVSFADDFVR	P29457	2	1	HCD		59.38	0.000316738	1	1	38	21	1789	261082684	Light	Redundant	Not Used	2.64052	1.70501	1.54868	261082684	404333640	689394320	2	830.403	1659.8	-1.36248	62.2934	10328	10328	MS2	12/126	SP_RL_Rat1_03222013.raw
	High	VLAIDHLNEDQLREK	P50753-2	6	1	CID		59.38	0.000625518	1	1	41	26		183840992		No Quan Values	Not Used							2	896.979	1792.95	-1.98753	38.4262	5227	5227	MS2	10/144	SP_RL_Rat1_03222013.raw
	High	VEGDLAGHGQEVLISLFK	Q9QZ76	1	1	CID		59.38	0.00064132	1	1	41	24	2047	1217966312	Light	Redundant	Not Used	0.656938	2.74334	0.239467	1217966312	291662300	800128028	2	956.512	1912.02	-0.599513	72.18	12063	12063	MS2	21/178	SP_RL_Rat1_03222013.raw
High		LLLEGVENK	P18163	1	1	HCD		59.36	0.000252382	0.457627	1	37		878	1.97061e+08	Light	Unique	Used	0.289706	4.65358	0.0622544	179016732	11144579	51862205	2	507.794	1014.58	-1.5502	40.3341	5662	5662	MS2	7/72	SP_RL_Rat1_03222013.raw
	High	GAEADQIIEYLk		0	0	CID	K12(Label:13C(6)15N(2))	59.35	0.000420967	1	1	39	22	1737	117491548	Heavy	No Proteins	Not Used	1.48768	1.01041	1.47235	78976374	116281212	117491548	2	679.358	1357.71	-0.321577	60.9255	10064	10064	MS2	7/112	SP_RL_Rat1_03222013.raw
	High	GVVDSEDIPLNLSR		0	0	CID		59.34	0.000468211	1	1	40	36	1497	367355358	Light	No Proteins	Not Used	1.87652	1.83421	1.02307	348575818	356616128	654107856	2	757.396	1513.79	-0.355038	54.7614	8792	8792	MS2	7/128	SP_RL_Rat1_03222013.raw
	High	GVVDSEDLPLNISR		2	0	CID		59.34	0.000468211	1	2	40	36	1497	367355358	Light	Redundant	Not Used	1.87652	1.83421	1.02307	348575818	356616128	654107856	2	757.396	1513.79	-0.355038	54.7614	8792	8792	MS2	7/128	SP_RL_Rat1_03222013.raw
High		QIIEQLSSGFFSPk	G3V8V3	2	1	HCD	K14(Label:13C(6)15N(2))	59.32	0.000536508	1	1	40	24	1954	173284927	Heavy	Redundant	Not Used	0.957557	8.13841	0.117659	146177580	1.71991e+07	139973308	2	794.926	1588.84	-0.789296	67.2395	11274	11274	MS2	11/146	SP_RL_Rat1_03222013.raw
High		QTVAVGVIk	P62632;D3ZC88;D3ZXS6	7	3	HCD	K9(Label:13C(6)15N(2))	59.31	0.000118685	1	1	34	31	338	2475338104	Heavy	Not Unique	Used	1.28988	1.80398	0.715016	1903496016	1361030312	2455275840	2	461.793	922.579	-1.9478	28.7797	3074	3074	MS2	7/80	SP_RL_Rat1_03222013.raw
	High	KKGQHAAEIQPLAQSHATK	Q9QZ76	1	1	CID		59.29	0.000630726	1	1	41	23	2	416533352	Light	Unique	Used	0.847768	5.28958	0.160271	377699104	60534338	320201352	3	681.707	2043.11	-2.15635	19.4263	997	997	MS2	10/200	SP_RL_Rat1_03222013.raw
	High	EAEAAVFHR	P11980	1	1	CID		59.27	0.000147998	1	1	34		152	181234899	Light	Redundant	Not Used	1.90935	3.02488	0.631215	170580160	107672728	325697368	2	515.258	1029.51	-1.65343	24.2641	2053	2053	MS2	7/68	SP_RL_Rat1_03222013.raw
	High	ALDSTTVAAHESEIYck	G3V7U0	2	1	CID	C16(Carbamidomethyl), K17(Label:13C(6)15N(2))	59.21	0.000354332	1	1	38	28		178419310		No Quan Values	Not Used							2	951.952	1902.9	-1.37064	36.8324	4873	4873	MS2	12/148	SP_RL_Rat1_03222013.raw
High		LATALQKLEEAEk	P04692	23	1	HCD	K13(Label:13C(6)15N(2))	59.19	0.00041393		2	39			436997923		Inconsistently Labeled	Not Used							2	726.413	1451.82	-0.912922	39.9213	5567	5567	MS2	9/128	SP_RL_Rat1_03222013.raw
High		AHGGYSVFAGVGEr	G3V6D3	2	1	HCD	R14(Label:13C(6)15N(4))	59.18	0.000266081	1	1	37	17		491482290		No Quan Values	Not Used							2	708.848	1416.69	-0.840184	35.5411	4583	4583	MS2	9/118	SP_RL_Rat1_03222013.raw
	High	KTTVLAMDQVPR	Q5BJZ3	2	1	CID		59.18	0.000444475	1	1	39	23	488	97864996	Light	Unique	Used	0.473117	2.72869	0.173386	97864996	16968422	46301591	2	679.875	1358.74	-2.77031	32.0979	3808	3808	MS2	10/122	SP_RL_Rat1_03222013.raw
	High	TLnNDIMLIK		0	0	CID	N3(Deamidated)	59.16	0.00033077	0.254237	1	38			135967411		No Proteins	Not Used							2	588.32	1175.63	-1.36387	54.5804	8759	8759	MS2	8/94	SP_RL_Rat1_03222013.raw
High		VVDLMAYMASKE	P04797;F1LUR7;F1LTU2	16	3	HCD		59.13	0.000222062	0	1	36	20		39898154		No Quan Values	Not Used							2	678.83	1356.65	-0.903555	74.3073	12399	12399	MS2	9/106	SP_RL_Rat1_03222013.raw
High		VVnLMAYMASKE	F1M5I8	1	1	HCD	N3(Deamidated)	59.13	0.000222062		2	36	20		39898154		No Quan Values	Not Used							2	678.83	1356.65	-0.900607	74.3073	12399	12399	MS2	9/108	SP_RL_Rat1_03222013.raw
High		VLDELTLTK		0	0	HCD		59.11	0.000280654	1	1	37	35		2.33398e+08		No Proteins	Not Used							2	516.302	1031.6	-0.982614	45.9846	6924	6924	MS2	8/74	SP_RL_Rat1_03222013.raw
	High	LTLYDIAHTPGVAADLSHIETR	P04636	1	1	CID		59.11	0.000907323	1	1	42	22	1897	909478443	Light	Redundant	Not Used	1.32538	2.28483	0.580079	853877080	495316332	1131711456	3	798.419	2393.24	-1.26447	65.1368	10877	10877	MS2	20/206	SP_RL_Rat1_03222013.raw
	High	ILGADTSVDLEETGr		2	0	CID	R15(Label:13C(6)15N(4))	59.03	0.000438653	1	1	39	26		296740726		No Quan Values	Not Used							2	793.4	1585.79	-1.6488	48.4113	7448	7448	MS2	11/128	SP_RL_Rat1_03222013.raw
High		TPAFLHVk	D4A164	3	1	HCD	K8(Label:13C(6)15N(2))	59.02	0.000212157	1	1	36	22		160410257		No Quan Values	Not Used							2	460.775	920.542	-2.10014	29.3505	3204	3204	MS2	6/56	SP_RL_Rat1_03222013.raw
High		NKDTGTYEDFVEGLR		1	0	HCD		59.02	0.000291606	1	1	37	21		720162640		No Quan Values	Not Used							2	872.412	1743.82	-1.23839	52.7981	8379	8379	MS2	9/158	SP_RL_Rat1_03222013.raw
	High	HVIQSISAQQEKETIAK	P19511	1	1	CID		58.98	0.000662089	1	1	41	25		392604505		No Quan Values	Not Used							3	637.349	1910.03	-1.03694	25.0581	2232	2232	MS2	10/172	SP_RL_Rat1_03222013.raw
High		VGASFLQR	P00507	2	1	HCD		58.96	0.000229402	0.559322	1	36			6.13672e+08		No Quan Values	Not Used							2	439.247	877.487	-2.09813	33.9806	4229	4229	MS2	7/58	SP_RL_Rat1_03222013.raw
High		IMNVIGEPIDER	G3V6D3	2	1	HCD		58.95	0.000421084	1	1	39	34	1241	1038055949	Light	Unique	Used	1.21137	2.20772	0.548697	994514288	545686800	1204723536	2	693.357	1385.71	-1.24276	48.3025	7426	7426	MS2	7/114	SP_RL_Rat1_03222013.raw
High		IMNVIGEPIDERGPIK	G3V6D3	2	1	HCD		58.85	0.00067693	1	1	41	29		330300742		No Quan Values	Not Used							2	890.984	1780.96	-0.820939	46.469	7031	7031	MS2	12/154	SP_RL_Rat1_03222013.raw
High		EADDIVNWLk	P04785	1	1	HCD	K10(Label:13C(6)15N(2))	58.84	0.000317334	1	1	37	25	1937	431944686	Heavy	Unique	Used	1.43748	1.55213	0.926139	291822342	270267960	419489960	2	605.813	1210.62	-0.712386	66.2929	11101	11101	MS2	9/84	SP_RL_Rat1_03222013.raw
High		ETEcTYFSTPLLLGk	P04636	1	1	HCD	C4(Carbamidomethyl), K15(Label:13C(6)15N(2))	58.83	0.000561574	1	1	40	17	1915	1712784463	Heavy	Redundant	Not Used	0.933003	3.33022	0.280163	1801092464	504599222	1680424912	2	883.941	1766.87	-1.093	65.6222	10971	10971	MS2	10/128	SP_RL_Rat1_03222013.raw
High		VPQVSTPTLVEVSR	IPI:CON_00708398.1;IPI:CON_00745872.2	2	2	HCD		58.82	0.00048079	1	1	39	30		1.83786e+08		No Quan Values	Not Used							2	756.424	1511.84	-1.63487	45.2213	6751	6751	MS2	12/142	SP_RL_Rat1_03222013.raw
High		SSIQITGALEDQMNQLK	D3ZCV0	1	1	HCD		58.78	0.000709648	1	1	41	23		4.40241e+07		No Quan Values	Not Used							2	938.477	1875.95	-0.701703	73.9139	12334	12334	MS2	12/174	SP_RL_Rat1_03222013.raw
	High	rALANSLAcQGk	P05065	3	1	CID	R1(Label:13C(6)15N(4)), C9(Carbamidomethyl), K12(Label:13C(6)15N(2))	58.78	0.000470075	1	1	39	24	49	4.06178e+08	Heavy	Unique	Used	2.17737	3.02471	0.719861	183537891	132121753	399630484	2	653.853	1306.7	-1.94467	21.5974	1453	1453	MS2	9/110	SP_RL_Rat1_03222013.raw
High		AGAGSATLSMAYAGAr	P04636	1	1	HCD	R16(Label:13C(6)15N(4))	58.74	0.00030588	1	1	37	25	757	468192872	Heavy	Unique	Used	0.868289	2.19219	0.396082	520525400	206170862	451966224	2	732.859	1464.71	-1.80171	38.0461	5142	5142	MS2	12/128	SP_RL_Rat1_03222013.raw
	High	cQLEINFNTLQTK	D3ZCV0;F1M1N4	7	2	CID	C1(Carbamidomethyl)	58.72	0.000502194	1	1	39	24	1507	221675236	Light	Redundant	Not Used	0.933911	4.18893	0.222947	221675236	49421932	207024946	2	804.906	1608.8	-0.514968	54.9795	8840	8840	MS2	14/134	SP_RL_Rat1_03222013.raw
	High	AIAELGIYPAVDPLDSTSr		2	0	CID	R19(Label:13C(6)15N(4))	58.69	0.000843761	1	1	41	26	1964	3584316321	Heavy	Redundant	Not Used	1.31955	2.23845	0.589496	2646926800	1560352640	3492765040	2	999.523	1998.04	-1.19316	68.7026	11511	11511	MS2	8/172	SP_RL_Rat1_03222013.raw
High		HLVDEPQNLIK	IPI:CON_00708398.1	1	1	HCD		58.63	0.000482208	1	1	39	28		3015921259		No Quan Values	Not Used							2	653.361	1305.71	-1.08142	36.6399	4830	4830	MS2	9/90	SP_RL_Rat1_03222013.raw
High		VGLQVVAVK	P63039	2	1	HCD		58.61	0.000109075	1	1	32	31	651	813047648	Light	Unique	Used	0.997698	2.783	0.358498	813047648	291475672	811176224	2	456.797	912.586	-1.57906	35.6874	4616	4616	MS2	8/76	SP_RL_Rat1_03222013.raw
High		MALDDMVSTLk	Q6P502	1	1	HCD	K11(Label:13C(6)15N(2))	58.61	0.000288663	0.40678	1	37		1718	121405939	Heavy	Unique	Used	1.29952	1.87979	0.691311	81806282	56553598	106309040	2	616.311	1231.62	-0.213108	60.5186	9979	9979	MS2	8/90	SP_RL_Rat1_03222013.raw
High		VLGTAFDPFLGGk		3	0	HCD	K13(Label:13C(6)15N(2))	58.61	0.000514319	1	1	39	27		194548088		No Quan Values	Not Used							2	665.367	1329.73	-1.9614	66.0341	11049	11049	MS2	9/102	SP_RL_Rat1_03222013.raw
High		INPADIDLENEPWYk	D3ZWP9	1	1	HCD	K15(Label:13C(6)15N(2))	58.52	0.000523823	1	1	39	21	1808	147297640	Heavy	Unique	Used	1.2175	3.48768	0.349084	113840110	3.97398e+07	138599868	2	912.947	1824.89	-1.62097	62.7999	10427	10427	MS2	11/150	SP_RL_Rat1_03222013.raw
High		SGGMDAVQTVTGGLr	Q8R3Z7	1	1	HCD	R15(Label:13C(6)15N(4))	58.49	0.000395785	1	1	38	22	1278	184028745	Heavy	Redundant	Not Used	2.17063	2.02783	1.07042	63890150	68389108	138681800	2	729.865	1458.72	-1.94212	49.2071	7621	7621	MS2	9/146	SP_RL_Rat1_03222013.raw
High		DAFLGSFLYEYSR	IPI:CON_00708398.1	1	1	HCD		58.45	0.000276277	1	1	36	24		1.10399e+07		No Quan Values	Not Used							2	784.374	1567.74	-1.67209	75.3263	12560	12560	MS2	9/118	SP_RL_Rat1_03222013.raw
High		NQVAMNPTNTVFDAk	D4A4S3	4	1	HCD	K15(Label:13C(6)15N(2))	58.44	0.000463098	1	1	39	19	971	621029760	Heavy	Redundant	Not Used	1.2655	2.80789	0.450694	490739030	221173333	621029760	2	829.408	1657.81	-0.935798	42.4725	6140	6140	MS2	9/150	SP_RL_Rat1_03222013.raw
High		DGYAQILR	F1M0K2	2	1	HCD		58.43	0.000245612	1	1	36	31	941	388278359	Light	Unique	Used	0.610324	1.73405	0.351965	351366608	123668896	214447452	2	468.25	935.493	-1.35608	41.7095	5968	5968	MS2	7/62	SP_RL_Rat1_03222013.raw
High		MLDMGFEPQIr	Q6AYI1;D3ZN21	4	2	HCD	R11(Label:13C(6)15N(4))	58.43	0.000251641	1	1	36	25	1620	345610699	Heavy	Redundant	Not Used	1.41994	1.18628	1.19697	243397946	291340468	345610699	2	673.827	1346.65	-0.919824	58.0763	9483	9483	MS2	7/92	SP_RL_Rat1_03222013.raw
	High	LYGPSSVSFADDFVR		2	0	CID		58.43	0.000394185	1	1	38	26	1789	261082684	Light	Redundant	Not Used	2.64052	1.70501	1.54868	261082684	404333640	689394320	2	830.403	1659.8	-1.36248	62.2567	10319	10319	MS2	12/126	SP_RL_Rat1_03222013.raw
High		YGGPQHIVGSPFK	D3ZZ63	2	1	HCD		58.41	0.000483325	1	1	39	19	567	218762890	Light	Redundant	Not Used	1.48231	3.40466	0.435378	218762890	95244463	324274744	2	693.861	1386.72	-0.992136	33.6968	4165	4165	MS2	8/112	SP_RL_Rat1_03222013.raw
High		LIDDMVAQVLK	P56574	1	1	HCD		58.4	0.000478007	1	1	39	30	1980	5260263456	Light	Redundant	Not Used	0.526301	2.6328	0.199902	5175384000	1034568904	2723810944	2	622.849	1244.69	-0.30962	69.8911	11699	11699	MS2	10/88	SP_RL_Rat1_03222013.raw
High		SSGGFVWAck	P56574	1	1	HCD	C9(Carbamidomethyl), K10(Label:13C(6)15N(2))	58.37	0.000121458	1	1	33	26	933	360714936	Heavy	Redundant	Not Used	0.594781	2.59084	0.22957	562406832	129111904	334508680	2	553.762	1106.52	-0.949826	41.64	5952	5952	MS2	8/74	SP_RL_Rat1_03222013.raw
High		EADDIVNWLK	P04785	1	1	HCD		58.37	0.000302226	1	1	37	25	1937	310943428	Light	Redundant	Not Used	1.43748	1.55213	0.926139	291822342	270267960	419489960	2	601.806	1202.6	-0.380319	66.3484	11111	11111	MS2	9/84	SP_RL_Rat1_03222013.raw
High		AQFEGIVTDLIk	F1M953	2	1	HCD	K12(Label:13C(6)15N(2))	58.37	0.00048918	1	1	39	27	1938	1089199664	Heavy	Unique	Used	1.06221	2.48886	0.426787	1018941644	434870544	1082330682	2	671.379	1341.75	0.147308	67.2589	11277	11277	MS2	10/118	SP_RL_Rat1_03222013.raw
High		LDVPISGDPAPTVIWQK	P56741	3	1	HCD		58.37	0.000739446	1	1	41	24		153994091		No Quan Values	Not Used							2	918.499	1835.99	0.404738	61.6898	10211	10211	MS2	9/150	SP_RL_Rat1_03222013.raw
High		HQGVMVGMGQK	IPI:CON_00698900.1;P68035	9	2	HCD		58.35	0.000203754	1	1	35	26	93	1547597954	Light	Redundant	Not Used	0.527975	2.64437	0.19966	1518622768	303208490	801795388	2	586.288	1171.57	-1.28343	22.6761	1696	1696	MS2	12/100	SP_RL_Rat1_03222013.raw
	High	ALQEAHQQALDDLQAEEDKVNTLTK	G3V8B0;P02563	3	2	CID		58.35	0.00116616	1	1	42	30	1410	552385148	Light	Not Unique	Used	0.30088	1.26974	0.236961	513400184	121655946	154471842	3	936.804	2808.4	-1.29476	52.6276	8341	8341	MS2	20/276	SP_RL_Rat1_03222013.raw
High		DGLGLcALIHr	D3ZCV0	1	1	HCD	C6(Carbamidomethyl), R11(Label:13C(6)15N(4))	58.34	0.00045432	1	1	38	32	1559	6.30877e+08	Heavy	Redundant	Not Used	1.35404	2.79348	0.484713	462360920	224112498	626053644	2	617.833	1234.66	-1.08961	56.3919	9139	9139	MS2	8/80	SP_RL_Rat1_03222013.raw
High		GPLMMYISk	P05197	1	1	HCD	K9(Label:13C(6)15N(2))	58.33	0.000284311	1	1	36	31	1249	185427923	Heavy	Unique	Used	0.847624	3.61814	0.23427	204445304	47895479	173292692	2	524.276	1047.54	-1.20196	48.4415	7454	7454	MS2	6/64	SP_RL_Rat1_03222013.raw
	High	VFDEFKPLVEEPQNLIK	IPI:CON_00745872.2	1	1	CID		58.33	0.000853887	1	1	41	22		221995530		No Quan Values	Not Used							2	1023.05	2045.09	-1.17653	65.6569	10977	10977	MS2	12/166	SP_RL_Rat1_03222013.raw
High		IMNTFSVVPSPK	P69897;G3V7C6	4	2	HCD		58.32	0.000491973	1	1	39	21	1175	613794528	Light	Not Unique	Used	1.05881	3.19994	0.330884	613794528	203094876	649891272	2	660.354	1319.7	-0.866518	47.0871	7164	7164	MS2	10/118	SP_RL_Rat1_03222013.raw
	High	AGAGSATLSMAYAGAr	P04636	1	1	CID	R16(Label:13C(6)15N(4))	58.3	0.000338494	1	1	37	20	757	468192872	Heavy	Redundant	Not Used	0.868289	2.19219	0.396082	520525400	206170862	451966224	2	732.859	1464.71	-1.80171	38.0062	5132	5132	MS2	12/128	SP_RL_Rat1_03222013.raw
High		LYcIYVAIGQk	F1LP05	2	1	HCD	C3(Carbamidomethyl), K11(Label:13C(6)15N(2))	58.25	0.000545303	1	1	39	24		3.4088e+07		No Quan Values	Not Used							2	668.365	1335.72	0.0833014	73.7513	12304	12304	MS2	7/84	SP_RL_Rat1_03222013.raw
High		FTcHGLTTGQSYIFR	F1LNI6	2	1	HCD	C3(Carbamidomethyl)	58.25	0.000457175	1	1	38	22	1024	1.23264e+08	Light	Unique	Used	0.608053	3.08875	0.19686	98098592	19311725	59649120	3	596.622	1787.85	-1.0855	43.6809	6407	6407	MS2	17/140	SP_RL_Rat1_03222013.raw
High		NSSYFVEWIPNNVk	P69897;G3V7C6	8	2	HCD	K14(Label:13C(6)15N(2))	58.2	0.000605727	1	1	40	29	1853	627216026	Heavy	Redundant	Not Used	1.2112	3.20639	0.377747	492914888	186197120	597019720	2	852.926	1704.85	-1.06507	63.9064	10634	10634	MS2	11/140	SP_RL_Rat1_03222013.raw
	High	KNMLFSGTNIAAGK	E9PSX6	7	1	CID		58.19	0.000584444	1	1	39	27		172422529		No Quan Values	Not Used							2	726.386	1451.76	-1.82614	35.5896	4594	4594	MS2	8/134	SP_RL_Rat1_03222013.raw
	High	NAqAHLKDTQLQLDDAVR	G3V885;P02563	2	2	CID	Q3(Deamidated)	58.19	0.000918802	0.155172	1	41	35		690865684		No Quan Values	Not Used							3	679.682	2037.03	-1.70906	39.4558	5459	5459	MS2	10/184	SP_RL_Rat1_03222013.raw
	High	nAQAHLKDTQLQLDDAVR	G3V885;P02563	2	2	CID	N1(Deamidated)	58.19	0.000918802	0.155172	2	41	35		690865684		No Quan Values	Not Used							3	679.682	2037.03	-1.70906	39.4558	5459	5459	MS2	10/184	SP_RL_Rat1_03222013.raw
High		VRELENELEAEQKR	G3V885	4	1	HCD		58.17	0.000780848	1	1	41		318	2.47366e+08	Light	Redundant	Not Used	0.370527	6.10977	0.060645	239836902	1.45449e+07	88866049	2	871.954	1742.9	-1.88844	28.3712	2980	2980	MS2	7/144	SP_RL_Rat1_03222013.raw
High		IGFGSFVEK		0	0	HCD		58.16	0.000306124	1	1	36	26		147430504		No Proteins	Not Used							2	492.263	983.519	-0.817308	49.6672	7717	7717	MS2	8/70	SP_RL_Rat1_03222013.raw
High		LFVTNDAATILr	D4ACB8	1	1	HCD	R12(Label:13C(6)15N(4))	58.16	0.000521358	1	1	39	35	1516	327792503	Heavy	Redundant	Not Used	1.96572	1.97245	0.996586	163342396	162784773	321084920	2	672.381	1343.76	-0.526747	55.2274	8894	8894	MS2	7/112	SP_RL_Rat1_03222013.raw
	High	SPPNPENIAPGYSGPLk		0	0	CID	K17(Label:13C(6)15N(2))	58.15	0.000769525	0.482759	1	40		991	2.60095e+08	Heavy	No Proteins	Not Used	0.864911	3.1646	0.273308	275071472	75179321	237912392	2	873.45	1745.89	-1.51257	43.011	6259	6259	MS2	10/178	SP_RL_Rat1_03222013.raw
	High	VALVYGQMNEPPGAr		2	0	CID	R15(Label:13C(6)15N(4))	58.13	0.000610724	1	1	39	23	943	1456040558	Heavy	Redundant	Not Used	1.38806	2.27072	0.611288	1042772072	637433560	1447431744	2	806.412	1611.82	-1.60105	41.7393	5973	5973	MS2	20/128	SP_RL_Rat1_03222013.raw
High		AALSGLLYR	Q60587	1	1	HCD		58.12	0.000311346	1	1	37	23	1206	734034201	Light	Redundant	Not Used	1.33851	2.01161	0.665394	722823084	480962146	967508204	2	482.284	963.561	-0.938606	47.6026	7277	7277	MS2	8/64	SP_RL_Rat1_03222013.raw
	High	NSSVGLIQLNRPK		1	0	CID		58.08	0.000464845	1	1	38	24	548	141576500	Light	Redundant	Not Used	1.07348	2.19114	0.489917	141576500	69360804	151979168	2	713.411	1425.81	-1.70735	33.3241	4081	4081	MS2	9/122	SP_RL_Rat1_03222013.raw
	High	LAILGIHNEVSk	F1M1N4	4	1	CID	K12(Label:13C(6)15N(2))	58.07	0.000336395	1	1	37	35	869	33009900	Heavy	Unique	Used	1.39468	0.84539	1.64974	2.12078e+07	34987367	2.9578e+07	2	651.386	1301.76	-1.59342	40.1081	5611	5611	MS2	10/100	SP_RL_Rat1_03222013.raw
High		TTPSYVAFTDTER	P55063;Q07439;D4A4S3	6	3	HCD		58.05	0.000256399	1	1	36	27	997	435348562	Light	Redundant	Not Used	2.03562	2.06949	0.983632	416757996	409936588	848360728	2	744.353	1487.7	-1.62073	43.1138	6282	6282	MS2	10/118	SP_RL_Rat1_03222013.raw
High		FGEVVDcTIk	Q9QX80	3	1	HCD	C7(Carbamidomethyl), K10(Label:13C(6)15N(2))	58.02	0.000304163	1	1	36	20	845	147575680	Heavy	Unique	Used	0.959846	1.89718	0.505932	153749360	77786683	147575680	2	588.296	1175.58	-1.10253	39.711	5519	5519	MS2	6/82	SP_RL_Rat1_03222013.raw
High		VGVPTETGALTLNr	F1LWF9	3	1	HCD	R14(Label:13C(6)15N(4))	58	0.000613908	1	1	39	28	1010	9.82305e+08	Heavy	Redundant	Not Used	1.018	2.21715	0.459147	939343904	431296624	956251416	2	719.4	1437.79	-0.922507	43.3316	6330	6330	MS2	11/118	SP_RL_Rat1_03222013.raw
High		AGAGSATLSMAYAGAR	P04636	1	1	HCD		58	0.000352005	1	1	37	29	757	538260180	Light	Redundant	Not Used	0.868289	2.19219	0.396082	520525400	206170862	451966224	2	727.855	1454.7	-2.25553	38.0408	5141	5141	MS2	10/128	SP_RL_Rat1_03222013.raw
High		EAEAAVFHR	P11980	1	1	HCD		57.94	0.000201028	1	1	34	33	152	181234899	Light	Redundant	Not Used	1.90935	3.02488	0.631215	170580160	107672728	325697368	2	515.258	1029.51	-1.65343	24.3025	2063	2063	MS2	8/68	SP_RL_Rat1_03222013.raw
	High	VPQTFTVDcSQAGr	D3ZZ63	2	1	CID	C9(Carbamidomethyl), R14(Label:13C(6)15N(4))	57.92	0.000311894	1	1	36	19	639	118495516	Heavy	Unique	Used	2.15039	2.90797	0.739481	44970596	33254907	96704384	2	788.376	1575.74	-1.07505	35.3775	4545	4545	MS2	12/138	SP_RL_Rat1_03222013.raw
	High	NAQAHLKDTqLQLDDAVR	G3V885;P02563	2	2	CID	Q10(Deamidated)	57.92	0.000975557		3	41	24	825	262568294	Light	Redundant	Not Used	0.456059	3.97692	0.114676	185943376	21323299	84801152	2	1019.02	2037.03	-1.79235	39.4043	5450	5450	MS2	13/184	SP_RL_Rat1_03222013.raw
High		RALANSLAcQGK	P05065	3	1	HCD	C9(Carbamidomethyl)	57.9	0.000543469	1	1	39	31	49	183537891	Light	Redundant	Not Used	2.17737	3.02471	0.719861	183537891	132121753	399630484	2	644.842	1288.68	-1.3033	21.6989	1475	1475	MS2	11/110	SP_RL_Rat1_03222013.raw
	High	LATALQkLEEAEk	P04692	23	1	CID	K7(Label:13C(6)15N(2)), K13(Label:13C(6)15N(2))	57.89	0.000501644	1	1	38	31		502025138		No Quan Values	Not Used							2	730.42	1459.83	-1.10176	39.8821	5556	5556	MS2	10/128	SP_RL_Rat1_03222013.raw
	High	DVGGIVLANAcGPcIGQWDRK	F1M0K2	2	1	CID	C11(Carbamidomethyl), C14(Carbamidomethyl)	57.87	0.000965624	1	1	41	24		88026268		No Quan Values	Not Used							2	1143.56	2286.11	-0.126606	59.5592	9791	9791	MS2	10/220	SP_RL_Rat1_03222013.raw
High		rIESLNEEIAFLk	P48675	2	1	HCD	R1(Label:13C(6)15N(4)), K13(Label:13C(6)15N(2))	57.83	0.00065053	1	1	39	36		459632457		No Quan Values	Not Used							2	790.443	1579.88	-1.43656	55.4512	8943	8943	MS2	7/130	SP_RL_Rat1_03222013.raw
	High	VVDLLAPYAk		2	0	CID	K10(Label:13C(6)15N(2))	57.82	0.000347242	1	1	37	32	1428	3.4831e+09	Heavy	Unique	Used	0.845815	3.13407	0.269878	4044458112	1091510264	3420865344	2	548.828	1096.65	-1.27256	53.0367	8427	8427	MS2	6/72	SP_RL_Rat1_03222013.raw
	High	INPADIDLENEPWYk		1	0	CID	K15(Label:13C(6)15N(2))	57.82	0.000615438	1	1	39	24	1808	147297640	Heavy	Redundant	Not Used	1.2175	3.48768	0.349084	113840110	3.97398e+07	138599868	2	912.947	1824.89	-1.62097	62.7642	10420	10420	MS2	10/150	SP_RL_Rat1_03222013.raw
	High	TFGGAPGFSLGSPLSSPVFPR	Q6P725	2	1	CID		57.82	0.00109129	1	1	42	24	2097	9.6178e+07	Light	Redundant	Not Used	2.3842	5.00872	0.476009	9.6178e+07	4.57816e+07	229307194	2	1039.54	2078.07	-0.497396	74.5033	12428	12428	MS2	9/190	SP_RL_Rat1_03222013.raw
High		GVVQDLQQAISk		0	0	HCD	K12(Label:13C(6)15N(2))	57.8	0.000528412	1	1	39	30	1600	135769416	Heavy	No Proteins	Not Used	1.22977	2.09698	0.586451	110401892	64745286	135769416	2	647.366	1293.72	-1.15776	57.8925	9445	9445	MS2	7/116	SP_RL_Rat1_03222013.raw
High		AAVEQLTEEQKNEFk		0	0	HCD	K15(Label:13C(6)15N(2))	57.76	0.000844925		2	41	38		1169165846		Inconsistently Labeled	Not Used							2	886.45	1771.89	-1.09609	33.4923	4120	4120	MS2	11/150	SP_RL_Rat1_03222013.raw
High		ISVNDFIIk	P08461	1	1	HCD	K9(Label:13C(6)15N(2))	57.75	0.000351709	0.534483	1	37		1769	118370162	Heavy	Unique	Used	0.628234	2.87236	0.218717	188417374	4.121e+07	118370162	2	528.812	1056.62	-0.695807	61.8212	10235	10235	MS2	8/80	SP_RL_Rat1_03222013.raw
	High	QLEEKEALISQLTR	G3V885	1	1	CID		57.75	0.000794998	1	1	40	24		317328512		No Quan Values	Not Used							2	829.458	1657.91	-2.40949	46.6539	7070	7070	MS2	10/150	SP_RL_Rat1_03222013.raw
High		SSGFLSNLLGGH		0	0	HCD		57.74	0.000354455	1	1	37	22				Indistinguishable Channels	Not Used							2	594.804	1188.6	-0.868464	72.5347	12129	12129	MS2	10/98	SP_RL_Rat1_03222013.raw
High		AcGLNFADLMGr		0	0	HCD	C2(Carbamidomethyl), R12(Label:13C(6))	57.74	0.000260983	1	1	35	17	1881	1.04852e+08	Medium	No Proteins	Not Used	2.23142	1.03505	2.15586	47086779	101512388	1.0507e+08	2	665.821	1330.63	0.0709673	64.7526	10797	10797	MS2	10/102	SP_RL_Rat1_03222013.raw
	High	IASLEVENQNLR	G3V732	5	1	CID		57.73	0.000636252	0.517241	1	39		720	116091236	Light	Redundant	Not Used	2.10423	2.14672	0.98021	116091236	113793831	244283108	2	693.372	1385.74	-1.00685	37.3278	4985	4985	MS2	9/104	SP_RL_Rat1_03222013.raw
High		NQVAMNPqNTVFDAk	P55063	1	1	HCD	Q8(Deamidated), K15(Label:13C(6)15N(2))	57.67	0.000561911		2	39		918	332324368	Heavy	Redundant	Not Used	1.3391	1.55539	0.86094	248170031	213659581	332324368	2	843.414	1685.82	9.40891	41.2313	5862	5862	MS2	8/146	SP_RL_Rat1_03222013.raw
High		EGLLLWcQr	D3ZCV0	7	1	HCD	C7(Carbamidomethyl), R9(Label:13C(6)15N(4))	57.66	0.00039601	1	1	37	31	1738	865698024	Heavy	Not Unique	Used	1.41426	2.39856	0.589629	612119768	360923872	865698024	2	592.81	1184.61	-0.169081	61.1998	10119	10119	MS2	6/66	SP_RL_Rat1_03222013.raw
High		TNEKVELQELNDr	G3V8C3;P48675	4	2	HCD	R13(Label:13C(6)15N(4))	57.64	0.00066731	0.448276	1	39			448935319		Inconsistently Labeled	Not Used							3	533.273	1597.8	-1.29447	31.1501	3598	3598	MS2	16/140	SP_RL_Rat1_03222013.raw
High		VLAQNSGFDLQETLVk	Q3MHS9	2	1	HCD	K16(Label:13C(6)15N(2))	57.64	0.000897954	1	1	41	21	1534	171095608	Heavy	Redundant	Not Used	1.63406	2.02546	0.80676	104705567	84472310	171095608	2	885.48	1769.95	-0.057738	55.7215	8997	8997	MS2	8/158	SP_RL_Rat1_03222013.raw
	High	VHIEIGPDGR		0	0	CID		57.59	0.000419166	1	1	37	33	389	2.84942e+08	Light	No Proteins	Not Used	1.64446	1.3047	1.26041	280810834	353936956	461782112	2	546.793	1092.58	-1.7252	29.9896	3344	3344	MS2	6/80	SP_RL_Rat1_03222013.raw
	High	KLVIIESDLER	P04692	11	1	CID		57.57	0.000488995	1	1	38	34	906	95245976	Light	Unique	Used	2.06038	6.30582	0.326743	95245976	3.1121e+07	196243284	2	657.884	1314.76	-1.72324	40.9273	5793	5793	MS2	7/108	SP_RL_Rat1_03222013.raw
High		FGLEGcEVLIPALk	D4A7P8	4	1	HCD	C6(Carbamidomethyl), K14(Label:13C(6)15N(2))	57.55	0.000744129	1	1	40	25		483232648		No Quan Values	Not Used							2	777.424	1553.84	-4.72123	71.8414	12005	12005	MS2	12/110	SP_RL_Rat1_03222013.raw
High		LGEHNIDVLEGNEQFINAAK	SWISS-PROT:P00761	1	1	HCD		57.54	0.00115885	0.482759	1	42			11135355632		No Quan Values	Not Used							3	737.706	2211.1	0.174139	55.0016	8845	8845	MS2	11/202	SP_RL_Rat1_03222013.raw
High		VYEELLAIPVVr		0	0	HCD	R12(Label:13C(6)15N(4))	57.51	0.000437072	1	1	37	18	1946	92757293	Heavy	No Proteins	Not Used	2.57131	2.26734	1.13407	31929388	36210041	82100302	2	705.915	1410.82	-0.91107	66.5616	11150	11150	MS2	7/90	SP_RL_Rat1_03222013.raw
High		VLAIDHLNEDQLR	P50753-2	6	1	HCD		57.49	0.000793604	1	1	40	24	1039	7.69167e+08	Light	Unique	Used	1.78044	3.07117	0.579726	733262520	425091608	1305528688	2	768.411	1535.82	-1.60706	44.0209	6484	6484	MS2	11/116	SP_RL_Rat1_03222013.raw
	High	GFGFVTFDDHDPVDK		0	0	CID		57.47	0.000196161	1	1	34	22	1652	197056627	Light	No Proteins	Not Used	1.20452	2.48308	0.485089	182542224	88549256	219875002	2	848.385	1695.76	-0.977753	58.7548	9625	9625	MS2	8/128	SP_RL_Rat1_03222013.raw
	High	RHPYFYAPELLYYANK	IPI:CON_00708398.1	1	1	CID		57.42	0.00100991	1	1	41	23		395676070		No Quan Values	Not Used							3	682.346	2045.02	-1.94146	53.6477	8556	8556	MS2	11/150	SP_RL_Rat1_03222013.raw
High		LSSPATLnSR	SWISS-PROT:P00761	1	1	HCD	N8(Deamidated)	57.36	0.000413129	1	1	37	30		149812338		No Quan Values	Not Used							2	523.777	1046.55	-1.56629	27.8104	2854	2854	MS2	6/90	SP_RL_Rat1_03222013.raw
High		VLATAFDTTLGGR	F1LRV4	2	1	HCD		57.35	0.000671974	1	1	39	27	1319	141973099	Light	Redundant	Not Used	1.79974	1.81495	0.991622	134326158	133200724	241752290	2	661.358	1321.71	-1.29614	50.4365	7884	7884	MS2	10/106	SP_RL_Rat1_03222013.raw
High		IGLFGGAGVGk	G3V6D3	2	1	HCD	K11(Label:13C(6)15N(2))	57.33	0.000365046	1	1	36	30	1147	3572896904	Heavy	Unique	Used	0.828622	3.12838	0.264872	4266987008	1130206216	3535719456	2	492.292	983.576	-0.617174	46.4167	7020	7020	MS2	10/82	SP_RL_Rat1_03222013.raw
High		FTTVVDSPDLVHAr	D3Z802	2	1	HCD	R14(Label:13C(6)15N(4))	57.3	0.000792225	1	1	40	20				No Quan Values	Not Used							2	783.91	1566.81	-1.45426	42.3365	6111	6111	MS2	8/118	SP_RL_Rat1_03222013.raw
	High	SLTNDWEDHLAVk		1	0	CID	K13(Label:13C(6)15N(2))	57.3	0.000564399	1	1	38	29	1208	262279846	Heavy	Redundant	Not Used	1.02902	2.05509	0.500715	199489024	99887224	205277216	2	768.382	1535.76	-1.16367	47.628	7281	7281	MS2	10/128	SP_RL_Rat1_03222013.raw
High		FLAFANPLSGR	D3ZX18	2	1	HCD		57.27	0.00057778	1	1	38	28	1776	335724314	Light	Unique	Used	1.4902	2.28408	0.652429	329584040	215030124	491145200	2	596.827	1192.65	-0.712136	62.0147	10273	10273	MS2	6/90	SP_RL_Rat1_03222013.raw
High		SLLGkDVLFLk	P16617	1	1	HCD	K5(Label:13C(6)15N(2)), K11(Label:13C(6)15N(2))	57.27	0.000134156	1	1	32	31	1557	125110595	Heavy	Unique	Used	1.90794	5.68174	0.335802	60662900	2.03707e+07	115741056	2	624.898	1248.79	-0.80511	56.334	9126	9126	MS2	9/102	SP_RL_Rat1_03222013.raw
	High	cTTDHISAAGPWLK	F1M0K2	2	1	CID	C1(Carbamidomethyl)	57.27	0.000460686	1	1	37	27		293198444		No Quan Values	Not Used							2	778.879	1556.75	-1.28302	40.5662	5709	5709	MS2	9/114	SP_RL_Rat1_03222013.raw
	High	TGAIVDVPVGDELLGr		2	0	CID	R16(Label:13C(6)15N(4))	57.26	0.00081506	1	1	40	28	1813	1882796772	Heavy	Redundant	Not Used	1.17222	2.54434	0.460715	1606185120	739993510	1882796772	2	810.944	1620.88	-1.17659	62.8875	10442	10442	MS2	7/142	SP_RL_Rat1_03222013.raw
High		QGLLGINIAEk	P15650	1	1	HCD	K11(Label:13C(6)15N(2))	57.24	0.000410072	1	1	37	29	1444	427931376	Heavy	Redundant	Not Used	0.575907	3.2289	0.17836	743056088	132531479	427931376	2	582.347	1163.69	-1.39358	53.6036	8549	8549	MS2	6/100	SP_RL_Rat1_03222013.raw
High		VEGDLAGHGQEVLISLFK		1	0	HCD		57.23	0.00105678	1	1	41	29	2114	40998349	Light	Unique	Used	0.734144	2.46627	0.297673	40998349	1.22041e+07	30098693	3	638.01	1912.02	-0.893843	75.3774	12566	12566	MS2	16/178	SP_RL_Rat1_03222013.raw
	High	QMEQISQFLQAAEr		1	0	CID	R14(Label:13C(6))	57.22	0.000739146	1	1	39	22	1916	224957556	Medium	Redundant	Not Used	2.18426	0.975354	2.23945	93578822	209564898	204400044	2	842.923	1684.84	-1.79573	65.6598	10978	10978	MS2	10/150	SP_RL_Rat1_03222013.raw
	High	LGEHNIDVLEGNEQFINAAK		1	0	CID		57.22	0.00122622	0.421053	1	42			11135355632		No Quan Values	Not Used							3	737.705	2211.1	-1.06804	53.8475	8598	8598	MS2	12/202	SP_RL_Rat1_03222013.raw
High		LLQDFFnGK	D4A4S3	5	1	HCD	N7(Deamidated)	57.17	0.00038853	1	1	37	34	1753	206501863	Light	Unique	Used	1.25731	2.67913	0.469299	202390026	9.49814e+07	254467622	2	541.779	1082.55	-0.726415	61.3619	10151	10151	MS2	7/76	SP_RL_Rat1_03222013.raw
High		EGVIEcSFVQSk	P04636	1	1	HCD	C6(Carbamidomethyl), K12(Label:13C(6)15N(2))	57.15	0.0004335	1	1	37	27	960	382234522	Heavy	Unique	Used	0.730524	3.44612	0.211985	523233356	110917435	382234522	2	695.841	1390.68	-0.868552	42.2781	6097	6097	MS2	8/112	SP_RL_Rat1_03222013.raw
	High	SGLGELILPENEPGSSIMPGK	P14408-2	3	1	CID		57.15	0.00132151	1	1	42	28	1903	277640146	Light	Unique	Used	0.807653	2.55721	0.315834	277640146	8.76883e+07	224236921	2	1063.05	2125.08	-0.760389	65.2055	10890	10890	MS2	20/210	SP_RL_Rat1_03222013.raw
High		LGFMSAFVK	F1M530	3	1	HCD		57.14	0.000429187	1	1	37	25	1733	276995606	Light	Unique	Used	0.874827	3.72562	0.234814	276995606	6.50424e+07	242323342	2	500.27	999.533	-0.193772	60.8716	10053	10053	MS2	7/64	SP_RL_Rat1_03222013.raw
	High	ALQHNTVLTELR	A1A5Q0	1	1	CID		57.14	0.000692321	1	1	39	24	497	8.8154e+07	Light	Redundant	Not Used	1.68095	2.96002	0.567886	80371300	45641764	135100360	2	697.891	1394.77	-0.976546	32.3631	3866	3866	MS2	9/114	SP_RL_Rat1_03222013.raw
High		TPYTDVNIVTIr		2	0	HCD	R12(Label:13C(6)15N(4))	57.11	0.000764235	1	1	39	20	1285	329982304	Heavy	Redundant	Not Used	1.32532	1.83654	0.721639	240373164	173462744	318571420	2	701.384	1401.76	-0.916709	49.4521	7670	7670	MS2	10/116	SP_RL_Rat1_03222013.raw
	High	YYVTIIDAPGHR		3	0	CID		57.11	0.000694494	1	1	39	28	895	193309974	Light	Redundant	Not Used	1.9682	1.0394	1.8936	193309974	366051116	380473016	2	702.866	1404.73	-1.2771	40.7853	5760	5760	MS2	7/94	SP_RL_Rat1_03222013.raw
	High	IMNVIGEPIDERGPIK		2	0	CID		57.11	0.00101052	1	1	41	37		330300742		No Quan Values	Not Used							2	890.984	1780.96	-0.820939	46.4419	7024	7024	MS2	21/154	SP_RL_Rat1_03222013.raw
High		EHALLAYTLGVk	P62632;D3ZC88	5	2	HCD	K12(Label:13C(6)15N(2))	57.1	0.000571012	1	1	38	29	1192	629850141	Heavy	Not Unique	Used	1.19369	1.68579	0.708091	527647477	3.73623e+08	629850141	2	661.881	1322.76	-0.426139	47.7468	7309	7309	MS2	9/102	SP_RL_Rat1_03222013.raw
	High	AITDAAMMAEELKk	F1LSI0;G3V885;G3V8B0;P02563	18	4	CID	K14(Label:13C(6)15N(2))	57.08	0.00073917	1	1	39	26		177970856		Inconsistently Labeled	Not Used							2	765.392	1529.78	-1.41264	46.2387	6979	6979	MS2	12/122	SP_RL_Rat1_03222013.raw
	High	AITDAAMMAEELkK	F1LSI0;G3V885;G3V8B0;P02563	18	4	CID	K13(Label:13C(6)15N(2))	57.08	0.00073917	1	2	39	26		177970856		Inconsistently Labeled	Not Used							2	765.392	1529.78	-1.41264	46.2387	6979	6979	MS2	12/122	SP_RL_Rat1_03222013.raw
	High	VAPEEHPVLLTEAPLNPk		2	0	CID	K18(Label:13C(6)15N(2))	57	0.000928795	0.473684	1	40		1049	7.32288e+08	Heavy	Redundant	Not Used	1.4392	0.914028	1.57457	494113536	778015480	711127832	2	981.541	1962.07	-1.88654	44.3977	6564	6564	MS2	13/156	SP_RL_Rat1_03222013.raw
High		LVILANNcPALr		0	0	HCD	C8(Carbamidomethyl), R12(Label:13C(6)15N(4))	56.97	0.000640499	1	1	39	26	1148	151272755	Heavy	No Proteins	Not Used	1.32741	1.43537	0.924791	104311024	96465936	138463860	2	682.391	1363.77	-0.548843	46.422	7021	7021	MS2	9/102	SP_RL_Rat1_03222013.raw
	High	NLEEAVAEDLAk	D4ABA9	2	1	CID	K12(Label:13C(6)15N(2))	56.94	0.00058708	1	1	38	36	1588	218228392	Heavy	Redundant	Not Used	1.12808	3.95014	0.28558	193451533	55245806	218228392	2	655.339	1309.67	-1.08434	57.4359	9351	9351	MS2	8/122	SP_RL_Rat1_03222013.raw
High		LIAPVADDETAVPNNK	P42123	1	1	HCD		56.93	0.000998431	1	1	40		753	1867306296	Light	Redundant	Not Used	0.918647	3.13571	0.292963	1867306296	547051964	1715395448	2	833.935	1666.86	-1.72018	37.9819	5127	5127	MS2	9/130	SP_RL_Rat1_03222013.raw
High		MTPSGYTLDQcIQTGVDNPGHPFIk	P09605	1	1	HCD	C11(Carbamidomethyl), K25(Label:13C(6)15N(2))	56.88	0.00112988	1	1	41		1493	1533643311	Heavy	Redundant	Not Used	0.655603	2.35826	0.278003	2128181568	591641912	1395243168	3	928.777	2784.32	-1.21397	54.7206	8786	8786	MS2	17/252	SP_RL_Rat1_03222013.raw
	High	VSTFTPVADTPELLR	D3Z802	3	1	CID		56.88	0.00101133	1	1	40	29	1579	1.81887e+08	Light	Unique	Used	2.1932	2.63836	0.831272	176761930	146937266	387673512	2	823.443	1645.88	-0.788517	57.0166	9262	9262	MS2	10/132	SP_RL_Rat1_03222013.raw
High		QTVAVGVIK	P62632;D3ZC88;D3ZXS6	7	3	HCD		56.87	0.0002906	1	1	35	27	338	1903496016	Light	Redundant	Not Used	1.28988	1.80398	0.715016	1903496016	1361030312	2455275840	2	457.787	914.566	-1.32176	28.8384	3088	3088	MS2	7/80	SP_RL_Rat1_03222013.raw
	High	HQGVmVGMGQK	P68035	9	1	CID	M5(Oxidation)	56.87	0.000232213	0.473684	1	34	24	24	240028838	Light	Not Unique	Used	0.459578	2.19523	0.209353	240028838	5.02508e+07	110311908	2	594.286	1187.56	-1.71263	20.6136	1237	1237	MS2	18/100	SP_RL_Rat1_03222013.raw
High		LVIITAGAr	B5DEN4	2	1	HCD	R9(Label:13C(6)15N(4))	56.86	0.000199984	0.491228	1	33			5.81297e+08		No Quan Values	Not Used							2	462.299	923.59	-1.33921	36.0109	4686	4686	MS2	7/64	SP_RL_Rat1_03222013.raw
High		FTQAGSEVSALLGR	G3V6D3	2	1	HCD		56.86	0.000792003	1	1	39	26	1480	2.10687e+09	Light	Redundant	Not Used	1.35314	2.17065	0.62338	2025333920	1262552928	2740558784	2	718.38	1435.75	-0.656062	54.2993	8698	8698	MS2	11/140	SP_RL_Rat1_03222013.raw
High		TIGTGLVTDVPAMTEEDk	P85834	1	1	HCD	K18(Label:13C(6)15N(2))	56.86	0.000978181	1	1	40	26	1500	60960124	Heavy	Unique	Used	0.701715	2.19922	0.319075	86873084	27719011	60960124	2	942.97	1884.93	-1.44284	54.8058	8803	8803	MS2	9/168	SP_RL_Rat1_03222013.raw
High		EAEAAVFHr	P11980	1	1	HCD	R9(Label:13C(6)15N(4))	56.83	0.000316113	1	1	35	32	152	350546952	Heavy	Redundant	Not Used	1.90935	3.02488	0.631215	170580160	107672728	325697368	2	520.263	1039.52	-1.37207	24.2199	2045	2045	MS2	6/68	SP_RL_Rat1_03222013.raw
High		VHLVGIDIFTGk	G3V7J7	2	1	HCD	K12(Label:13C(6)15N(2))	56.74	0.000496226	1	1	37	29	1684	221172548	Heavy	Unique	Used	1.20697	2.39108	0.504779	183246743	9.24991e+07	221172548	3	436.258	1306.76	-0.888092	59.6597	9813	9813	MS2	14/94	SP_RL_Rat1_03222013.raw
High		IFGVTTLDIVR	P04636	1	1	HCD		56.73	0.000513401	1	1	37	27	1888	2047980349	Light	Redundant	Not Used	1.31437	2.33828	0.562112	1985871792	1116282816	2610178432	2	617.364	1233.72	0.140399	66.4933	11137	11137	MS2	9/86	SP_RL_Rat1_03222013.raw
High		EGNDLYHEMIESGVINLK	G3V6D3	2	1	HCD		56.73	0.000884756	1	1	40		1995	502252596	Light	Unique	Used	0.751899	2.94329	0.255462	502252596	128306234	377643022	3	687.67	2061	-0.384295	69.8967	11700	11700	MS2	17/188	SP_RL_Rat1_03222013.raw
	High	LTVADALEPVQFEDGQk	P09456	1	1	CID	K17(Label:13C(6)15N(2))	56.69	0.00119777	1	1	41	32	1818	311557949	Heavy	Redundant	Not Used	0.859047	3.19416	0.268943	352586976	94825677	302888760	2	934.479	1867.95	-1.51585	63.1193	10483	10483	MS2	11/164	SP_RL_Rat1_03222013.raw
	High	LVTDIQTAVr		0	0	CID	R10(Label:13C(6)15N(4))	56.68	0.000525682	1	1	37	28	736	285644886	Heavy	No Proteins	Not Used	1.62109	1.03711	1.56308	176205244	275423258	285644886	2	563.328	1125.65	-1.64996	37.4534	5011	5011	MS2	8/88	SP_RL_Rat1_03222013.raw
High		VkVGVnGFGr	P04797	5	1	HCD	K2(Label:13C(6)15N(2)), N6(Deamidated), R10(Label:13C(6)15N(4))	56.65	0.000471797	1	1	37	20	422	895423162	Heavy	Unique	Used	2.53535	4.81691	0.526344	345987784	182108755	877201256	3	351.205	1051.6	-0.891289	30.7294	3503	3503	MS2	6/90	SP_RL_Rat1_03222013.raw
High		LLQDFFnGkELNk	D4A4S3	5	1	HCD	N7(Deamidated), K9(Label:13C(6)15N(2)), K13(Label:13C(6)15N(2))	56.65	0.00100729	0.122807	1	40	30		183716165		No Quan Values	Not Used							2	791.926	1582.84	-0.3421	57.0637	9274	9274	MS2	10/128	SP_RL_Rat1_03222013.raw
	High	NALAHALQSAR	F1LSI0;G3V885;G3V8B0;P02563	7	4	CID		56.65	0.000606751	1	1	38	31	283	1587348172	Light	Not Unique	Used	0.538479	2.60526	0.20669	1559828880	322400538	839935820	2	576.317	1151.63	-1.53088	27.6276	2810	2810	MS2	8/100	SP_RL_Rat1_03222013.raw
	High	NLVHIITHGEEkD	P08733	1	1	CID	K12(Label:13C(6)15N(2))	56.65	0.000857302	1	1	39	22	439	1514174564	Heavy	Redundant	Not Used	1.27655	4.66921	0.273397	1174570880	321124571	1499397992	2	756.897	1512.79	-1.43253	30.9941	3562	3562	MS2	9/130	SP_RL_Rat1_03222013.raw
High		GPGIGLLGISk		0	0	HCD	K11(Label:13C(6)15N(2))	56.57	0.00030125	1	1	35	29				No Proteins	Not Used							2	510.32	1019.63	-0.969105	51.7295	8161	8161	MS2	8/80	SP_RL_Rat1_03222013.raw
High		LGDVYVNDAFGTAHr	P16617;Q5XIV1	2	2	HCD	R15(Label:13C(6)15N(4))	56.47	0.000736798	1	1	39	19	1064	9.12054e+08	Heavy	Redundant	Not Used	2.02397	2.30712	0.877268	419833016	368306184	849727960	3	548.938	1644.8	-1.20637	44.5684	6605	6605	MS2	10/146	SP_RL_Rat1_03222013.raw
	High	VGSLASNVAYK	D3Z802	3	1	CID		56.46	0.000569943	1	1	37	31	331	1.05225e+08	Light	Redundant	Not Used	0.980732	3.98973	0.245814	96868266	23811589	95001776	2	554.802	1108.6	-2.05809	28.6131	3035	3035	MS2	7/94	SP_RL_Rat1_03222013.raw
	High	VVDLMAYMASkE	P04797	13	1	CID	K11(Label:13C(6)15N(2))	56.46	0.000495607	0	1	37	21				No Quan Values	Not Used							2	682.837	1364.67	-1.55287	68.3509	11459	11459	MS2	17/106	SP_RL_Rat1_03222013.raw
	High	VVnLMAYMASkE		1	0	CID	N3(Deamidated), K11(Label:13C(6)15N(2))	56.46	0.000495607		2	37	21				No Quan Values	Not Used							2	682.837	1364.67	-1.54994	68.3509	11459	11459	MS2	17/108	SP_RL_Rat1_03222013.raw
High		ANTFVAELk	P04636	1	1	HCD	K9(Label:13C(6)15N(2))	56.43	0.000501773	1	1	37	26	735	1573844972	Heavy	Redundant	Not Used	0.864326	3.63595	0.237717	1801629200	428278036	1557195856	2	500.781	1000.55	-1.42787	37.4828	5020	5020	MS2	7/86	SP_RL_Rat1_03222013.raw
	High	QEYDEAGPSIVHr	P68035	3	1	CID	R13(Label:13C(6)15N(4))	56.42	0.000415934	1	1	36		358	258786264	Heavy	Redundant	Not Used	0.622317	5.39075	0.115442	402117732	46421111	250244674	2	755.862	1510.72	-0.214772	29.1791	3166	3166	MS2	9/134	SP_RL_Rat1_03222013.raw
	High	FKDLGEEHFK	IPI:CON_00708398.1	1	1	CID		56.41	0.000467976	0	1	37	36		3389852316		No Quan Values	Not Used							3	417.211	1249.62	-1.49119	26.4585	2547	2547	MS2	8/96	SP_RL_Rat1_03222013.raw
	High	FKDLGEqHFK		0	0	CID	Q7(Deamidated)	56.41	0.000467976		2	37	36		3389852316		No Proteins	Not Used							3	417.211	1249.62	-1.48799	26.4585	2547	2547	MS2	8/94	SP_RL_Rat1_03222013.raw
	High	IVVVTAGVr	P42123	1	1	CID	R9(Label:13C(6)15N(4))	56.39	0.000222841	1	1	33	27	442	1713246496	Heavy	Redundant	Not Used	1.53811	2.19391	0.701082	1113862216	780909196	1713246496	2	462.299	923.59	-1.33921	31.0473	3572	3572	MS2	8/64	SP_RL_Rat1_03222013.raw
	High	SVLEGGDIPLQGLSGLk		0	0	CID	K17(Label:13C(6)15N(2))	56.39	0.000904568	1	1	39	29	1859	86185519	Heavy	No Proteins	Not Used	0.668283	1.91471	0.349027	128965542	45012403	86185519	2	845.976	1690.95	-0.745264	64.009	10656	10656	MS2	9/166	SP_RL_Rat1_03222013.raw
High		GLFIIDPnGVIK		0	0	HCD	N8(Deamidated)	56.38	0.000654645	1	1	38	27	2022	1.57629e+08	Light	No Proteins	Not Used	0.490928	4.581	0.107166	137511828	1.47366e+07	67508368	2	643.871	1286.73	-0.486829	71.5161	11949	11949	MS2	6/96	SP_RL_Rat1_03222013.raw
	High	GITQEQMNEFR	D3ZCV0	1	1	CID		56.38	0.000252008	1	1	34	21	718	289530340	Light	Unique	Used	1.4639	3.00676	0.48687	289530340	140963513	423844104	2	676.815	1352.62	-2.07637	37.1748	4949	4949	MS2	8/106	SP_RL_Rat1_03222013.raw
High		WIFETQPLDAIr	D4ABA9	2	1	HCD	R12(Label:13C(6)15N(4))	56.36	0.000936386	1	1	40	33	2008	3.6907e+08	Heavy	Redundant	Not Used	2.04585	2.58262	0.792159	172097254	136328402	352084804	2	749.899	1498.79	-1.21236	71.0196	11872	11872	MS2	7/110	SP_RL_Rat1_03222013.raw
High		FPVTGLIEGR	F1LNI6	2	1	HCD		56.32	0.000620116	1	1	38	29	1340	2.89954e+08	Light	Unique	Used	0.647186	2.46462	0.26259	262641216	68967058	169977744	2	544.808	1088.61	-1.1401	51.0183	8005	8005	MS2	8/80	SP_RL_Rat1_03222013.raw
	High	HQGLPQEVLNENLLR		1	0	CID		56.3	0.00124783	0.517857	1	41			6763874748		No Quan Values	Not Used							3	587.319	1759.94	-1.20802	49.9805	7785	7785	MS2	9/146	SP_RL_Rat1_03222013.raw
High		LVVPATQcGSLIGk	D3ZS68	1	1	HCD	C8(Carbamidomethyl), K14(Label:13C(6)15N(2))	56.28	0.00083828	1	1	39	37	1002	587743740	Heavy	Unique	Used	1.00881	1.85695	0.54326	582613634	316510806	587743740	2	725.911	1450.82	-1.79289	43.1772	6296	6296	MS2	10/126	SP_RL_Rat1_03222013.raw
High		SIDDLEDELYAQK	P04692	2	1	HCD		56.25	0.000378116	1	1	36	21	1693	1653016240	Light	Redundant	Not Used	1.13108	6.43804	0.175687	1653016240	290413314	1869691656	2	769.864	1538.72	-0.652727	59.8684	9855	9855	MS2	10/112	SP_RL_Rat1_03222013.raw
	High	LAADGTVMNTFAHk		0	0	CID	K14(Label:13C(6)15N(2))	56.25	0.000726352	1	1	38	30	809	468332174	Heavy	No Proteins	Not Used	0.94607	3.45257	0.274019	495029140	135647215	468332174	2	742.375	1483.74	-1.22826	39.1123	5381	5381	MS2	9/126	SP_RL_Rat1_03222013.raw
High		VAGQDGSVVQFK		0	0	HCD		56.24	0.000689046	0.214286	1	38		562	1.70071e+08	Light	No Proteins	Not Used	0.753328	2.0964	0.359344	162138526	5.82635e+07	1.22143e+08	2	617.824	1234.64	-2.22828	33.6329	4152	4152	MS2	10/108	SP_RL_Rat1_03222013.raw
	High	GGLVGTPAPFSIDTk	D3ZZ63	2	1	CID	K15(Label:13C(6)15N(2))	56.23	0.000931963	1	1	39	24	1458	637890054	Heavy	Unique	Used	1.15971	3.81043	0.304351	550043560	167406369	637890054	2	734.4	1467.79	-0.926912	53.7786	8583	8583	MS2	12/128	SP_RL_Rat1_03222013.raw
High		GFGFVcFSSPEEATK	Q9EPH8;D4AC14	6	2	HCD	C6(Carbamidomethyl)	56.18	0.000228941	1	1	33	17		197569255		No Quan Values	Not Used							2	831.876	1662.75	-1.1262	60.8843	10055	10055	MS2	8/124	SP_RL_Rat1_03222013.raw
High		VEGDLAGHGQEVLISLFk		1	0	HCD	K18(Label:13C(6)15N(2))	56.17	0.00132077	1	1	41	24		4.09516e+09		No Quan Values	Not Used							3	640.681	1920.03	-1.10108	73.1438	12224	12224	MS2	16/178	SP_RL_Rat1_03222013.raw
High		QDIAFAYQr		2	0	HCD	R9(Label:13C(6)15N(4))	56.16	0.000427796	1	1	36	30	860	129776379	Heavy	Unique	Used	1.59846	0.971414	1.6455	78048526	128428552	124757272	2	561.284	1121.56	-1.03609	39.996	5584	5584	MS2	6/80	SP_RL_Rat1_03222013.raw
	High	YYVTIIDAPGHr		3	0	CID	R12(Label:13C(6)15N(4))	56.14	0.000895294	1	1	39	28	895	394652965	Heavy	Redundant	Not Used	1.9682	1.0394	1.8936	193309974	366051116	380473016	2	707.87	1414.73	-1.41817	40.772	5755	5755	MS2	7/94	SP_RL_Rat1_03222013.raw
High		GWAPTLIGYSMQGLcK	G3V741	3	1	HCD	C15(Carbamidomethyl)	56.13	0.000975246	1	1	40	24	2002	2.01286e+08	Light	Unique	Used	0.203512	4.1777	0.0487138	146858768	7154051	29887467	2	891.438	1781.87	-1.44976	70.3384	11771	11771	MS2	11/138	SP_RL_Rat1_03222013.raw
	High	IFGVTTLDIVr	P04636	1	1	CID	R11(Label:13C(6)15N(4))	56.11	0.000577244	1	1	37	34	1888	2682842686	Heavy	Redundant	Not Used	1.31437	2.33828	0.562112	1985871792	1116282816	2610178432	2	622.368	1243.73	-0.522219	64.9234	10832	10832	MS2	10/86	SP_RL_Rat1_03222013.raw
	High	LDEAEQIALK	G3V885;G3V8B0;P02563	4	3	CID		56.1	0.000657248	1	1	38	26	749	681552956	Light	Not Unique	Used	0.442337	4.74503	0.0932211	605597072	56454449	267877832	2	565.308	1129.61	-1.69216	37.791	5084	5084	MS2	8/86	SP_RL_Rat1_03222013.raw
	High	LDEAEQLALK	F1LSI0	13	1	CID		56.1	0.000657248	1	2	38	26	749	681552956	Light	Redundant	Not Used	0.442337	4.74503	0.0932211	605597072	56454449	267877832	2	565.308	1129.61	-1.69216	37.791	5084	5084	MS2	8/86	SP_RL_Rat1_03222013.raw
High		LQDPFSLYr	P21913	1	1	HCD	R9(Label:13C(6)15N(4))	56.06	0.000550979	1	1	37		1596	157699416	Heavy	Unique	Used	0.428382	2.0453	0.209447	368127824	77103256	157699416	2	574.802	1148.6	-0.301936	57.5867	9382	9382	MS2	7/84	SP_RL_Rat1_03222013.raw
High		TSATWFALSr	F1M9H2	2	1	HCD	R10(Label:13C(6)15N(4))	56.05	0.000545048	1	1	37	27	1469	122183752	Heavy	Unique	Used	0.89599	1.10698	0.809398	136367364	110375498	122183752	2	575.3	1149.59	-0.107346	53.9691	8627	8627	MS2	6/88	SP_RL_Rat1_03222013.raw
	High	IINEPTAAAIAYGLDr	Q07439	2	1	CID	R16(Label:13C(6)15N(4))	56.05	0.00127484	1	1	41	26	1595	1.45321e+08	Heavy	Redundant	Not Used	1.48213	1.28031	1.15763	95298332	110320372	141244258	2	849.458	1697.91	-0.643948	57.564	9377	9377	MS2	8/168	SP_RL_Rat1_03222013.raw
	High	ITLPVDFVTADkFDENAK		2	0	CID	K12(Label:13C(6)15N(2))	56.01	0.00157772	0.285714	1	41	27		148200398		Inconsistently Labeled	Not Used							2	1016.03	2031.05	-1.32838	63.8646	10625	10625	MS2	13/174	SP_RL_Rat1_03222013.raw
	High	NQVAMNPTNTVFDAk	P63018	4	1	CID	K15(Label:13C(6)15N(2))	56	0.000812218	1	1	39	24	971	621029760	Heavy	Redundant	Not Used	1.2655	2.80789	0.450694	490739030	221173333	621029760	2	829.408	1657.81	-0.935798	42.4426	6132	6132	MS2	15/150	SP_RL_Rat1_03222013.raw
High		GPGELcLAk	D4ABA9	2	1	HCD	C6(Carbamidomethyl), K9(Label:13C(6)15N(2))	55.89	0.000389024	1	1	35		410	2.20614e+08	Heavy	Unique	Used	0.996267	4.42115	0.225341	214468736	48328679	213668200	2	476.754	952.5	-1.24588	30.6051	3474	3474	MS2	7/64	SP_RL_Rat1_03222013.raw
High		LAEISDVWEEMK	G3V6P9	3	1	HCD		55.88	0.000484432	1	1	36	33	1907	103930802	Light	Redundant	Not Used	0.641972	1.81891	0.352943	90581364	31970032	58150732	2	725.349	1449.69	-1.46633	65.4115	10926	10926	MS2	11/102	SP_RL_Rat1_03222013.raw
	High	VKLEQQVDDLEGSLEQEK	G3V885;G3V8B0;P02563	3	3	CID		55.85	0.00158896	1	1	41	33		1061912900		No Quan Values	Not Used							3	696.354	2087.05	-1.30794	53.1062	8442	8442	MS2	21/194	SP_RL_Rat1_03222013.raw
High		ALESPErPFLAILGGAk	P16617	1	1	HCD	R7(Label:13C(6)15N(4)), K17(Label:13C(6)15N(2))	55.8	0.000814594	1	1	38	25	1845	249901128	Heavy	Unique	Used	2.64713	5.04218	0.524998	73777440	38733004	195298680	2	894.012	1787.02	-0.645728	63.7713	10608	10608	MS2	12/154	SP_RL_Rat1_03222013.raw
High		ELNDFISYLQR	P11598	1	1	HCD		55.74	0.000838194	1	1	38	23		118940511		No Quan Values	Not Used							2	699.357	1397.71	0.159588	72.0681	12044	12044	MS2	8/108	SP_RL_Rat1_03222013.raw
High		LLIIGDSGVGK		0	0	HCD		55.72	0.000568653	0.517857	1	37		1338	221946218	Light	No Proteins	Not Used	1.03874	2.24633	0.462418	221946218	102631974	230545473	2	536.323	1071.64	-1.12469	51.0238	8006	8006	MS2	9/82	SP_RL_Rat1_03222013.raw
High		LLLIGDSGVGK		0	0	HCD		55.72	0.000568653	0.517857	2	37		1338	221946218	Light	No Proteins	Not Used	1.03874	2.24633	0.462418	221946218	102631974	230545473	2	536.323	1071.64	-1.12469	51.0238	8006	8006	MS2	9/82	SP_RL_Rat1_03222013.raw
High		VDGMDILcVR	D4A5G8	3	1	HCD	C8(Carbamidomethyl)	55.68	0.000390181	1	1	35	27	1589	308381553	Light	Redundant	Not Used	0.931437	1.83682	0.507091	293708880	148937108	273571304	2	589.288	1177.57	-0.814978	57.4626	9359	9359	MS2	9/78	SP_RL_Rat1_03222013.raw
	High	VLGTAFDPFLGGk	F1M3G6	3	1	CID	K13(Label:13C(6)15N(2))	55.68	0.00100979	1	1	39	27		194548088		No Quan Values	Not Used							2	665.367	1329.73	-1.9614	65.9987	11042	11042	MS2	9/102	SP_RL_Rat1_03222013.raw
High		GVVEVTHDLQK	P29457	2	1	HCD		55.66	0.00087415	0.5	1	39		349	422607020	Light	Unique	Used	1.4534	1.73862	0.835953	422607020	353279710	614219138	2	612.832	1224.66	-1.3616	28.9903	3122	3122	MS2	8/90	SP_RL_Rat1_03222013.raw
High		LQDLVDkLQLK	G3V885	4	1	HCD	K7(Label:13C(6)15N(2))	55.65	0.00043713	0.0535714	1	36	33		360010688		Inconsistently Labeled	Not Used							2	660.901	1320.8	-1.63574	48.7923	7532	7532	MS2	10/104	SP_RL_Rat1_03222013.raw
High		SSIQITGALEDQMNQLK	D3ZCV0	1	1	HCD		55.65	0.00145379	1	1	41	18				No Quan Values	Not Used							2	938.476	1875.95	-1.41749	60.3243	9941	9941	MS2	12/174	SP_RL_Rat1_03222013.raw
	High	cQLEINFNTLQTk	D3ZCV0;F1M1N4	7	2	CID	C1(Carbamidomethyl), K13(Label:13C(6)15N(2))	55.63	0.00113938	1	1	40	30	1507	216328461	Heavy	Redundant	Not Used	0.933911	4.18893	0.222947	221675236	49421932	207024946	2	808.913	1616.82	-0.61194	55.0396	8851	8851	MS2	17/134	SP_RL_Rat1_03222013.raw
High		EAALVDMVNDGVEDLr		1	0	HCD	R16(Label:13C(6))	55.62	0.00103741	1	1	39	31	2055	457576447	Medium	Redundant	Not Used	1.37606	0.954437	1.44175	307210492	442920072	422739444	2	876.432	1751.86	-0.747469	72.5144	12126	12126	MS2	10/160	SP_RL_Rat1_03222013.raw
High		LIDDMVAQVLK	P56574	1	1	HCD		55.56	0.000902295	1	1	39	28	1980	5260263456	Light	Redundant	Not Used	0.526301	2.6328	0.199902	5175384000	1034568904	2723810944	2	622.849	1244.69	-0.799984	68.8491	11535	11535	MS2	10/88	SP_RL_Rat1_03222013.raw
High		AcGLNFADLMGr		0	0	HCD	C2(Carbamidomethyl), R12(Label:13C(6)15N(4))	55.55	0.000314414	1	1	34	19	1881	1.0507e+08	Heavy	No Proteins	Not Used	2.23142	1.03505	2.15586	47086779	101512388	1.0507e+08	2	667.814	1334.62	-1.19538	64.8271	10813	10813	MS2	10/102	SP_RL_Rat1_03222013.raw
	High	LkDDEVAQLr	P42123	1	1	CID	K2(Label:13C(6)15N(2)), R10(Label:13C(6)15N(4))	55.52	0.000855236	0.517857	1	38		254	228242169	Heavy	Unique	Used	1.84046	3.23953	0.568126	124013587	70455359	228242169	2	602.836	1204.66	-0.870949	26.6698	2596	2596	MS2	8/92	SP_RL_Rat1_03222013.raw
	High	AMADPEVQQIMSDPAMr		0	0	CID	R17(Label:13C(6)15N(4))	55.51	0.000456512	1	1	36	22	1544	93943859	Heavy	No Proteins	Not Used	1.67145	2.06608	0.808992	53336200	43148556	89148538	2	950.434	1899.86	-1.79547	55.966	9049	9049	MS2	8/164	SP_RL_Rat1_03222013.raw
High		TLTIVDTGIGMTK	P82995	2	1	HCD		55.49	0.00110071	1	1	39	26	1456	421265848	Light	Redundant	Not Used	1.19284	2.85037	0.418486	412383632	172576912	491907560	2	675.37	1349.73	-1.18064	53.7502	8579	8579	MS2	7/118	SP_RL_Rat1_03222013.raw
High		TLTLVDTGIGMTK	P34058	1	1	HCD		55.49	0.00110071	1	2	39	26	1456	421265848	Light	Redundant	Not Used	1.19284	2.85037	0.418486	412383632	172576912	491907560	2	675.37	1349.73	-1.18064	53.7502	8579	8579	MS2	7/118	SP_RL_Rat1_03222013.raw
	High	AVVLAANHFGr	Q5BJZ3	2	1	CID	R11(Label:13C(6)15N(4))	55.49	0.00077204	1	1	38	27	368	146502888	Heavy	Unique	Used	0.702814	1.77824	0.39523	208451848	82386516	146502888	2	582.828	1164.65	-2.04267	29.3109	3195	3195	MS2	9/90	SP_RL_Rat1_03222013.raw
High		LLGELLK		0	0	HCD		55.45	0.000167782	0.145455	1	31		1067	380307496	Light	No Proteins	Not Used	1.08082	2.83338	0.38146	380307496	1.45072e+08	411043829	2	393.26	785.512	-1.07654	44.6446	6622	6622	MS2	6/48	SP_RL_Rat1_03222013.raw
High		SSFFVNGLTLGGQk		0	0	HCD	K14(Label:13C(6)15N(2))	55.43	0.00113192	1	1	39	21	1694	125727778	Heavy	No Proteins	Not Used	1.43754	2.14404	0.67048	87460442	5.86405e+07	125727778	2	731.892	1462.78	-0.631054	59.8742	9856	9856	MS2	11/136	SP_RL_Rat1_03222013.raw
	High	NTGIIcTIGPASr	P11980	3	1	CID	C6(Carbamidomethyl), R13(Label:13C(6)15N(4))	55.42	0.000997166	1	1	39	26	789	3.08464e+09	Heavy	Redundant	Not Used	1.87978	2.25212	0.834669	1586382640	1324104544	2982048672	2	685.359	1369.71	-1.20379	38.6998	5288	5288	MS2	7/140	SP_RL_Rat1_03222013.raw
	High	SLGYAYVNFQQPADAEr	D4AC14	4	1	CID	R17(Label:13C(6)15N(4))	55.3	0.000995738	1	1	39	21	1425	107610192	Heavy	Unique	Used	2.23891	2.07024	1.08147	48063576	5.19795e+07	107610192	2	969.964	1938.92	-0.506567	52.9135	8403	8403	MS2	11/176	SP_RL_Rat1_03222013.raw
High		LVVPASQcGSLIGk		0	0	HCD	C8(Carbamidomethyl), K14(Label:13C(6)15N(2))	55.29	0.00107612	1	1	39	25	927	3.00634e+08	Heavy	No Proteins	Not Used	1.19187	2.02823	0.58764	246600520	144912240	293915288	2	718.903	1436.8	-2.30274	41.4251	5903	5903	MS2	8/126	SP_RL_Rat1_03222013.raw
	High	GDVTTQVALQPALk	P07895	1	1	CID	K14(Label:13C(6)15N(2))	55.25	0.00100921	1	1	39	28	953	242051438	Heavy	Redundant	Not Used	0.153621	1.50636	0.101982	1524246960	155445222	234156048	2	724.913	1448.82	-0.805563	42.0928	6053	6053	MS2	11/126	SP_RL_Rat1_03222013.raw
High		TPVLFDVYEIk		0	0	HCD	K11(Label:13C(6)15N(2))	55.24	0.00105148	1	1	39	31	1912	4.6013e+08	Heavy	No Proteins	Not Used	0.862517	2.38698	0.361342	525053592	189724112	452867648	2	666.37	1331.73	-1.22175	65.4924	10943	10943	MS2	10/96	SP_RL_Rat1_03222013.raw
	High	NITEIADLTQk		0	0	CID	K11(Label:13C(6)15N(2))	55.24	0.00101064	1	1	39	29	1195	2144879296	Heavy	No Proteins	Not Used	1.11847	4.4344	0.252225	1878136592	473712760	2100630288	2	627.344	1253.68	-1.14725	47.6984	7296	7296	MS2	9/112	SP_RL_Rat1_03222013.raw
	High	AVAGNISDPGLQk	P85972	1	1	CID	K13(Label:13C(6)15N(2))	55.19	0.000970731	1	1	39		353	160415651	Heavy	Unique	Used	0.884177	2.55095	0.346607	168648444	58454772	149114996	2	639.35	1277.69	-1.52314	29.0335	3132	3132	MS2	8/114	SP_RL_Rat1_03222013.raw
	High	TLTIVDTGIGMTK		2	0	CID		55.19	0.00117611	1	1	39	24	1404	161752228	Light	Unique	Used	1.24607	2.27451	0.547842	161752228	88614674	201555228	2	675.37	1349.73	-1.63284	52.505	8319	8319	MS2	8/118	SP_RL_Rat1_03222013.raw
	High	TLTLVDTGIGMTK		1	0	CID		55.19	0.00117611	1	2	39	24	1404	161752228	Light	Redundant	Not Used	1.24607	2.27451	0.547842	161752228	88614674	201555228	2	675.37	1349.73	-1.63284	52.505	8319	8319	MS2	8/118	SP_RL_Rat1_03222013.raw
High		LSDGVAVLk	P63039	2	1	HCD	K9(Label:13C(6)15N(2))	55.18	0.000424896	1	1	35		515	9.70797e+08	Heavy	Unique	Used	1.06673	2.64231	0.403711	910068976	367404947	9.70797e+08	2	455.278	909.548	-1.28949	32.6548	3931	3931	MS2	8/66	SP_RL_Rat1_03222013.raw
	High	ALELFr	Q9QZ76	1	1	CID	R6(Label:13C(6)15N(4))	55.18	0.000365432	0.363636	1	34		1164	6.78638e+09	Heavy	Unique	Used	0.952146	1.85864	0.512282	7122630492	3648796882	6781786764	2	379.725	758.442	-1.58477	46.7263	7086	7086	MS2	5/40	SP_RL_Rat1_03222013.raw
High		IMNVIGEPIDEr	G3V6D3	2	1	HCD	R12(Label:13C(6)15N(4))	55.15	0.00102905	1	1	39	25	1241	1.24888e+09	Heavy	Redundant	Not Used	1.21137	2.20772	0.548697	994514288	545686800	1204723536	2	698.362	1395.72	-1.386	48.2971	7425	7425	MS2	7/114	SP_RL_Rat1_03222013.raw
	High	HLIPAANTGESK		0	0	CID		55.15	0.000928391	0.454545	1	38		80	189182856	Light	No Proteins	Not Used	0.92418	2.08	0.444317	189182856	8.40573e+07	174839094	2	619.329	1237.65	-2.0464	22.1621	1580	1580	MS2	13/104	SP_RL_Rat1_03222013.raw
	High	AVAGNISDPGLQK	P85972	1	1	CID		55.15	0.0010095	1	1	39	32	353	1.97523e+08	Light	Redundant	Not Used	0.884177	2.55095	0.346607	168648444	58454772	149114996	2	635.343	1269.68	-1.5983	29.0309	3131	3131	MS2	8/114	SP_RL_Rat1_03222013.raw
High		DFTPSGIAGAFR		0	0	HCD		55.02	0.000630651	1	1	36	25		511741161		No Proteins	Not Used							2	619.812	1238.62	-0.47551	61.9478	10261	10261	MS2	9/96	SP_RL_Rat1_03222013.raw
High		LNVAPVSDIIEIk	P13803	1	1	HCD	K13(Label:13C(6)15N(2))	55.02	0.000746961	1	1	37	25	1717	164947143	Heavy	Unique	Used	0.540666	3.28883	0.164395	295421016	48565656	159724188	2	709.92	1418.83	-1.7278	60.5122	9978	9978	MS2	12/126	SP_RL_Rat1_03222013.raw
High		AAYFGVYDTAK	Q05962	2	1	HCD		55	0.000428963	1	1	35	27	1062	662085268	Light	Unique	Used	0.193553	6.29614	0.0307415	575916736	17704556	111470384	2	603.294	1205.58	-2.19729	44.5202	6593	6593	MS2	8/82	SP_RL_Rat1_03222013.raw
High		VLAAVYk	P05065	4	1	HCD	K7(Label:13C(6)15N(2))	54.98	0.000358351	0.327273	1	34		229	962767468	Heavy	Unique	Used	0.761777	3.13785	0.24277	1263844760	306823720	962767468	2	386.246	771.485	-0.975425	26.2693	2506	2506	MS2	6/50	SP_RL_Rat1_03222013.raw
High		LTGTLSGWTSPK	F1M0K2	2	1	HCD		54.89	0.000980316	1	1	38	28				No Quan Values	Not Used							2	624.334	1247.66	-1.6214	42.5391	6155	6155	MS2	8/104	SP_RL_Rat1_03222013.raw
	High	HIADLAGNPEVILPVPAFNVInGGSHAGNk	P04764	3	1	CID	N22(Deamidated), K30(Label:13C(6)15N(2))	54.89	0.00243822	0.0545455	1	42	27	1968	6.87106e+08	Heavy	Unique	Used	1.43958	2.334	0.616788	432064784	266492548	621992528	3	1010.87	3030.59	-1.14994	67.7479	11361	11361	MS2	17/318	SP_RL_Rat1_03222013.raw
High		FLEMcDDLLAR	F1LRV4	2	1	HCD	C5(Carbamidomethyl)	54.87	0.000392633	1	1	34	21	1805	9.5543e+07	Light	Unique	Used	1.63666	1.75908	0.930404	91964474	85564159	150514321	2	691.826	1382.64	-0.375276	62.7327	10414	10414	MS2	8/88	SP_RL_Rat1_03222013.raw
High		SIHDALcVIR	Q7TPB1	1	1	HCD	C7(Carbamidomethyl)	54.81	0.00088539	1	1	38	29	886	1.56995e+08	Light	Unique	Used	1.88526	1.94367	0.96995	153514094	1.48901e+08	289413820	2	592.315	1183.62	-1.5162	40.6776	5735	5735	MS2	8/78	SP_RL_Rat1_03222013.raw
High		SLHDALcVIR	Q68FQ0	1	1	HCD	C7(Carbamidomethyl)	54.81	0.00088539	1	2	38	29	886	1.56995e+08	Light	Redundant	Not Used	1.88526	1.94367	0.96995	153514094	1.48901e+08	289413820	2	592.315	1183.62	-1.5162	40.6776	5735	5735	MS2	8/78	SP_RL_Rat1_03222013.raw
	High	VLSIGDGIAr		2	0	CID	R10(Label:13C(6)15N(4))	54.79	0.000675405	1	1	37	35		2694297416		No Quan Values	Not Used							2	505.797	1010.59	-1.02641	41.1891	5850	5850	MS2	8/78	SP_RL_Rat1_03222013.raw
	High	LLGSLDIDHNQYk	G3V885;G3V8B0;P02563	4	3	CID	K13(Label:13C(6)15N(2))	54.75	0.0013613	1	1	40	27		5.08683e+08		No Quan Values	Not Used							2	762.401	1523.79	-0.20693	42.2409	6088	6088	MS2	7/110	SP_RL_Rat1_03222013.raw
High		LELAQYr	F1LP05	2	1	HCD	R7(Label:13C(6)15N(4))	54.74	0.000561689	1	1	36		576	739384804	Heavy	Unique	Used	1.07879	2.41631	0.446459	649766736	290094392	700959232	2	451.752	902.496	-1.34645	33.8374	4196	4196	MS2	6/52	SP_RL_Rat1_03222013.raw
	High	VVDSLQTSLDAETR	G3V885;G3V8B0;P02563	4	3	CID		54.71	0.00125929	1	1	39	22	1012	427796000	Light	Redundant	Not Used	0.523745	5.0998	0.102699	427796000	43934263	224056104	2	767.391	1533.78	-0.159832	43.3702	6340	6340	MS2	9/140	SP_RL_Rat1_03222013.raw
High		VQLLHSQNTSLINQk	G3V885	4	1	HCD	K15(Label:13C(6)15N(2))	54.67	0.00142141	1	1	40	22	509	1428340198	Heavy	Not Unique	Used	0.435329	3.64899	0.119301	3247250848	387400732	1413622324	3	577.658	1730.96	-2.14971	32.5184	3902	3902	MS2	15/146	SP_RL_Rat1_03222013.raw
High		VAGILTVk	F1M0K2	2	1	HCD	K8(Label:13C(6)15N(2))	54.66	0.000165176	0.527273	1	30		536	599741298	Heavy	Unique	Used	0.601185	3.00604	0.199992	963863360	192765104	579459776	2	404.772	808.538	-0.836177	33.08	4026	4026	MS2	7/56	SP_RL_Rat1_03222013.raw
High		IGFFQGDIR	P18163	1	1	HCD		54.65	0.000745177	1	1	37	29		166811848		No Quan Values	Not Used							2	526.779	1052.55	-0.807589	53.3605	8498	8498	MS2	6/72	SP_RL_Rat1_03222013.raw
High		GFGFVcFSSPEEATk	Q9EPH8;D4AC14	6	2	HCD	C6(Carbamidomethyl), K15(Label:13C(6)15N(2))	54.65	0.000448683	1	1	35	20		2.68653e+08		No Quan Values	Not Used							2	835.884	1670.76	-0.413419	60.9565	10070	10070	MS2	7/124	SP_RL_Rat1_03222013.raw
High		ALTVPELTQQVFDAk	P69897	2	1	HCD	K15(Label:2H(4))	54.63	0.00151566	1	1	40	35	1951	230824980	Medium	Unique	Used	1.12314	1.8992	0.591375	318595072	188409192	357826864	2	832.463	1663.92	-0.844626	67.0378	11235	11235	MS2	7/144	SP_RL_Rat1_03222013.raw
High		VGVnGFGr	P04797	8	1	HCD	N4(Deamidated), R8(Label:13C(6)15N(4))	54.61	0.00028834	1	1	33	28	566	291002589	Heavy	Unique	Used	2.23518	3.48837	0.640753	125703146	80544667	280969616	2	408.715	816.422	-1.9077	33.6914	4164	4164	MS2	5/66	SP_RL_Rat1_03222013.raw
	High	LIDDMVAQVLk	P56574	1	1	CID	K11(Label:13C(6)15N(2))	54.61	0.00109974	1	1	39	25	1980	2723810944	Heavy	Redundant	Not Used	0.526301	2.6328	0.199902	5175384000	1034568904	2723810944	2	626.856	1252.7	-1.21566	68.9364	11548	11548	MS2	9/88	SP_RL_Rat1_03222013.raw
High		IAGNMGLAMK	P11915-2	3	1	HCD		54.6	0.00059188	1	1	36	28	592	130347054	Light	Unique	Used	0.945637	4.17861	0.226305	125578164	28418906	118751414	2	503.264	1005.52	-1.25482	34.1942	4278	4278	MS2	8/86	SP_RL_Rat1_03222013.raw
High		LSLDDLLQr		0	0	HCD	R9(Label:13C(6)15N(4))	54.58	0.000867186	1	1	37			46510753		No Proteins	Not Used							2	541.807	1082.61	-0.283284	68.812	11528	11528	MS2	7/72	SP_RL_Rat1_03222013.raw
High		IITHPNFnGNTLDNDImLIK	SWISS-PROT:P00761	1	1	HCD	N8(Deamidated), M17(Oxidation)	54.57	0.00249408	0.109091	1	42	23		566777529		No Quan Values	Not Used							3	767.391	2300.16	-0.423894	60.5713	9990	9990	MS2	18/204	SP_RL_Rat1_03222013.raw
	High	KKHADSVAELGEQIDNLQR	F1LSI0;G3V885;G3V8B0;P02563	9	4	CID		54.57	0.00248466	1	1	42	26		250515701		No Quan Values	Not Used							3	717.709	2151.11	-1.04086	38.8315	5317	5317	MS2	16/200	SP_RL_Rat1_03222013.raw
	High	AAVEEGIVLGGGcALLr	P63039	3	1	CID	C13(Carbamidomethyl), R17(Label:13C(6)15N(4))	54.56	0.00171421	1	1	40	26	1668	221957204	Heavy	Redundant	Not Used	2.04665	1.66143	1.23186	91817392	113106120	187918104	2	847.96	1694.91	-0.111329	59.1697	9713	9713	MS2	13/130	SP_RL_Rat1_03222013.raw
	High	AALSGLLYR	Q60587	1	1	CID		54.52	0.000713253	1	1	37	28	1206	734034201	Light	Redundant	Not Used	1.33851	2.01161	0.665394	722823084	480962146	967508204	2	482.284	963.561	-0.938606	47.5621	7267	7267	MS2	8/64	SP_RL_Rat1_03222013.raw
High		cTTDHISAAGPWLK	F1M0K2	2	1	HCD	C1(Carbamidomethyl)	54.5	0.000871776	1	1	37	18		293198444		No Quan Values	Not Used							2	778.879	1556.75	-1.28302	40.5963	5717	5717	MS2	11/114	SP_RL_Rat1_03222013.raw
High		APSWIDTGLSEMr	P23928	1	1	HCD	R13(Label:13C(6)15N(4))	54.47	0.000710973	1	1	36	25	1765	1.09205e+09	Heavy	Unique	Used	1.80475	3.33431	0.541267	577358808	312505052	1041987848	2	736.857	1472.71	-0.1026	61.8101	10233	10233	MS2	11/112	SP_RL_Rat1_03222013.raw
High		QITINDLPVGr	Q63716	1	1	HCD	R11(Label:13C(6)15N(4))	54.44	0.00106702	1	1	38	33	1275	556209928	Heavy	Unique	Used	1.46246	1.75993	0.830974	376077740	312510986	549997316	2	618.352	1235.7	-1.54054	49.1163	7602	7602	MS2	8/106	SP_RL_Rat1_03222013.raw
High		QITLNDLPVGr		0	0	HCD	R11(Label:13C(6)15N(4))	54.44	0.00106702	1	2	38	33	1275	556209928	Heavy	No Proteins	Not Used	1.46246	1.75993	0.830974	376077740	312510986	549997316	2	618.352	1235.7	-1.54054	49.1163	7602	7602	MS2	8/106	SP_RL_Rat1_03222013.raw
High		ILVATNLFGr		0	0	HCD	R10(Label:13C(6)15N(4))	54.42	0.000668428	1	1	36	26		98876235		No Proteins	Not Used							2	557.336	1113.66	-1.12074	57.4743	9361	9361	MS2	9/80	SP_RL_Rat1_03222013.raw
High		DDGLFSGDPNWFPkk	Q5XFX0	1	1	HCD	K14(Label:13C(6)15N(2)), K15(Label:13C(6)15N(2))	54.39	0.00126606	1	1	39	26	1824	165696486	Heavy	Unique	Used	5.60441	1.23964	4.521	29565367	133665130	165696486	3	580.285	1738.84	-0.0862707	63.2416	10505	10505	MS2	17/136	SP_RL_Rat1_03222013.raw
High		LNEHFLNTTDFLDTIk	P56574	1	1	HCD	K16(Label:13C(6)15N(2))	54.34	0.00214269	1	1	41	20		1044975520		No Quan Values	Not Used							3	643.666	1928.98	-1.0603	65.0309	10857	10857	MS2	9/170	SP_RL_Rat1_03222013.raw
	High	QGLLPLTFADPSDYNk	F1M0K2	2	1	CID	K16(Label:13C(6)15N(2))	54.32	0.00187466	1	1	41	18		166235998		No Quan Values	Not Used							2	893.957	1786.91	-1.71145	72.3032	12087	12087	MS2	9/162	SP_RL_Rat1_03222013.raw
High		ILGLLDTHLk		0	0	HCD	K10(Label:13C(6)15N(2))	54.31	0.00041127	1	1	34		1320	108413352	Heavy	No Proteins	Not Used	1.70357	3.52529	0.483243	63638918	30753059	108413352	2	565.854	1130.7	-1.5576	50.2907	7852	7852	MS2	7/74	SP_RL_Rat1_03222013.raw
	High	TINEVETQILTr	D3ZCV0	1	1	CID	R12(Label:13C(6)15N(4))	54.31	0.00143509	1	1	39	28	1250	922462648	Heavy	Redundant	Not Used	1.37981	3.30354	0.417677	668542040	279234596	922462648	2	713.891	1426.77	-1.8646	48.464	7457	7457	MS2	8/126	SP_RL_Rat1_03222013.raw
High		kPLIVFTPk	D4A7P8	4	1	HCD	K1(Label:13C(6)15N(2)), K9(Label:13C(6)15N(2))	54.28	0.000159938	1	1	30		585	234573693	Heavy	Unique	Used	0.83301	4.55233	0.182985	281597834	51528320	234573693	2	529.85	1058.69	-1.84085	34.0391	4243	4243	MS2	8/80	SP_RL_Rat1_03222013.raw
High		VFSGVVSTGLK	P05197	1	1	HCD		54.28	0.00098538	1	1	38	35	793	410155904	Light	Unique	Used	1.37136	3.28153	0.417902	410155904	171405010	562470912	2	547.316	1093.62	-1.1817	39.0143	5360	5360	MS2	7/90	SP_RL_Rat1_03222013.raw
High		kAPDFVFYAPr	F1LP60	4	1	HCD	K1(Label:13C(6)15N(2)), R11(Label:13C(6)15N(4))	54.28	0.00129238	1	1	39	24	1167	132199470	Heavy	Unique	Used	2.81927	2.26134	1.24673	40681122	50718190	114690892	2	664.858	1328.71	-1.6475	46.8222	7108	7108	MS2	9/100	SP_RL_Rat1_03222013.raw
High		LGDVISIQPcPDVk	P46462	1	1	HCD	C10(Carbamidomethyl), K14(Label:13C(6)15N(2))	54.28	0.00159322	1	1	40	31	1263	510535386	Heavy	Unique	Used	0.960891	1.76307	0.54501	502284576	273749936	482640672	2	774.911	1548.82	-1.78008	48.7977	7533	7533	MS2	6/134	SP_RL_Rat1_03222013.raw
	High	LSYTQQMEDLKR	G3V885;P02563	2	2	CID		54.28	0.00108131	1	1	38	28	620	265501268	Light	Redundant	Not Used	0.344572	4.14296	0.0831705	213438792	17751821	73545064	2	756.379	1511.75	-1.25516	34.903	4437	4437	MS2	7/116	SP_RL_Rat1_03222013.raw
High		DIGNIISDAMK	P63039	3	1	HCD		54.26	0.000706637	1	1	36	26	1973	5.40285e+08	Light	Unique	Used	1.02168	2.7485	0.371722	536827524	199550760	548465964	2	588.8	1176.59	-0.750205	68.3153	11454	11454	MS2	9/108	SP_RL_Rat1_03222013.raw
	High	NAYEESLEHLETFKR	G3V885;G3V8B0;P02563	4	3	CID		54.25	0.00144735	1	1	39	34		287515576		No Quan Values	Not Used							2	933.454	1865.9	-0.98222	48.0562	7371	7371	MS2	10/156	SP_RL_Rat1_03222013.raw
High		FGELALTk	Q64428	1	1	HCD	K8(Label:13C(6)15N(2))	54.22	0.000586964	1	1	35					No Quan Values	Not Used							2	443.76	886.512	-0.209439	41.2912	5875	5875	MS2	5/64	SP_RL_Rat1_03222013.raw
High		FGELALTK	Q64428	1	1	HCD		54.21	0.000684095	1	1	36	35		306298029		No Quan Values	Not Used							2	439.752	878.497	-1.48719	41.4198	5902	5902	MS2	7/64	SP_RL_Rat1_03222013.raw
	High	HALIIYDDLSk		2	0	CID	K11(Label:13C(6)15N(2))	54.15	0.00138395	1	1	39	26	1084	1052752644	Heavy	Redundant	Not Used	0.727525	3.43484	0.211808	1419010848	300557386	1032365360	2	648.357	1295.71	-1.24528	45.1061	6724	6724	MS2	9/86	SP_RL_Rat1_03222013.raw
	High	VNVHGGAVSLGHPIGMSGAr	P17764	1	1	CID	R20(Label:13C(6)15N(4))	54.14	0.00224503	1	1	41	22	417	165235064	Heavy	Unique	Used	1.0325	2.24356	0.460208	160033444	73648594	165235064	3	642.671	1926	-0.455088	30.5618	3463	3463	MS2	11/204	SP_RL_Rat1_03222013.raw
High		RHPEYAVSVLLR	IPI:CON_00708398.1	1	1	HCD		54.12	0.00136334	1	1	39	20		1319157422		No Quan Values	Not Used							3	480.608	1439.81	-1.82947	36.9289	4894	4894	MS2	9/118	SP_RL_Rat1_03222013.raw
	High	AAVEQLTEEQKNEFk		0	0	CID	K15(Label:13C(6)15N(2))	54.1	0.00196254	0.037037	1	41	36		1169165846		Inconsistently Labeled	Not Used							2	886.45	1771.89	-1.09609	33.4573	4110	4110	MS2	17/150	SP_RL_Rat1_03222013.raw
	High	GILAADESTGSIAkr	P05065	3	1	CID	K14(Label:13C(6)15N(2)), R15(Label:13C(6)15N(4))	54.06	0.00161632	1	1	40	33		59243440		No Quan Values	Not Used							2	753.915	1506.82	-1.41371	30.366	3421	3421	MS2	7/124	SP_RL_Rat1_03222013.raw
High		NTLLQAELEELR	G3V885	2	1	HCD		54.05	0.00150789	1	1	39	33	1909	1.65322e+09	Light	Redundant	Not Used	0.493582	2.53845	0.194442	1583113216	307824356	781395848	2	714.888	1428.77	-0.695112	66.4347	11127	11127	MS2	8/126	SP_RL_Rat1_03222013.raw
	High	YYITIIDAPGHR		1	0	CID		54.05	0.00143665	1	1	39	29	1104	271842517	Light	Unique	Used	1.4286	4.1541	0.3439	252514688	86839862	360741672	3	473.585	1418.74	-1.35611	45.4806	6811	6811	MS2	8/94	SP_RL_Rat1_03222013.raw
High		FVDLYGAQk	Q64428	1	1	HCD	K9(Label:13C(6)15N(2))	54.03	0.00089768	1	1	37	21		5.14114e+08		No Quan Values	Not Used							2	524.781	1048.55	-1.52759	39.6455	5504	5504	MS2	8/66	SP_RL_Rat1_03222013.raw
	High	VPQVSTPTLVEVSR	IPI:CON_00708398.1;IPI:CON_00745872.2	2	2	CID		54.01	0.00145531	1	1	39	19		1.83786e+08		No Quan Values	Not Used							2	756.424	1511.84	-1.63487	45.1808	6741	6741	MS2	10/142	SP_RL_Rat1_03222013.raw
	High	LAQSnGWGVMVSHr	P04764	4	1	CID	N5(Deamidated), R14(Label:13C(6)15N(4))	53.99	0.00107936	0.0925926	1	38	27	959	183262596	Heavy	Not Unique	Used	1.76054	1.94495	0.905189	104094339	94224999	183262596	2	776.881	1552.75	-1.57165	42.0955	6054	6054	MS2	9/142	SP_RL_Rat1_03222013.raw
High		VEGDLAGHGQEVLISLFK		1	0	HCD		53.98	0.00224149	1	1	41	21		2.84995e+07		No Quan Values	Not Used							3	638.01	1912.02	-1.18114	77.1399	12749	12749	MS2	16/178	SP_RL_Rat1_03222013.raw
High		EGLLAIFK	Q6P0K8	1	1	HCD		53.96	0.000585409	0.5	1	35			112517086		No Quan Values	Not Used							2	445.771	890.534	-0.659289	65.8261	11010	11010	MS2	7/56	SP_RL_Rat1_03222013.raw
High		VKVGVnGFGR	P04797	5	1	HCD	N6(Deamidated)	53.95	0.000871278	1	1	37	28	422	3.53446e+08	Light	Redundant	Not Used	2.53535	4.81691	0.526344	345987784	182108755	877201256	3	345.197	1033.58	-1.5791	30.8154	3522	3522	MS2	7/90	SP_RL_Rat1_03222013.raw
	High	YFDLGLPNRDQTNDQVTIDSALATQK	P56574	1	1	CID		53.95	0.00336671	1	1	43	21	1794	337058652	Light	Unique	Used	0.921732	2.55654	0.360538	255143948	91989094	235174216	3	975.151	2923.44	-1.22797	62.3361	10337	10337	MS2	20/278	SP_RL_Rat1_03222013.raw
High		LGDGLFLQccR		0	0	HCD	C9(Carbamidomethyl), C10(Carbamidomethyl)	53.93	0.000532826	1	1	35	22	1424	1.68249e+08	Light	No Proteins	Not Used	1.38805	1.75377	0.791465	1.68249e+08	133163387	233538226	2	669.817	1338.63	-1.31345	52.8713	8394	8394	MS2	10/86	SP_RL_Rat1_03222013.raw
High		LSLDDLLQr		0	0	HCD	R9(Label:13C(6))	53.92	0.0010231	1	1	37			31744655		No Proteins	Not Used							2	539.813	1078.62	-1.54702	68.6564	11506	11506	MS2	6/72	SP_RL_Rat1_03222013.raw
High		YLGYLEQLLR	IPI:CON_CASA1	1	1	HCD		53.92	0.00130229	1	1	39			2.23438e+07		No Quan Values	Not Used							2	634.356	1267.7	-0.590319	74.9446	12498	12498	MS2	9/78	SP_RL_Rat1_03222013.raw
High		AWGPGLETGQVGk	D3ZZ63	2	1	HCD	K13(Label:13C(6)15N(2))	53.92	0.0013027	1	1	39	33	883	554109420	Heavy	Unique	Used	1.29627	4.3172	0.300257	418940736	125789753	543059968	2	654.344	1307.68	-1.53418	40.5414	5705	5705	MS2	9/104	SP_RL_Rat1_03222013.raw
High		LGISLDR	B5DEL8	1	1	HCD		53.9	0.000624921	0.537037	1	35			1.2349e+08		No Quan Values	Not Used							2	387.229	773.451	-0.677349	38.6719	5283	5283	MS2	6/52	SP_RL_Rat1_03222013.raw
	High	VSDLTQAANk	Q6P725	2	1	CID	K10(Label:13C(6)15N(2))	53.89	0.000966084	1	1	37	32		98862188		No Quan Values	Not Used							2	527.784	1054.56	-1.71077	21.9409	1531	1531	MS2	7/86	SP_RL_Rat1_03222013.raw
	High	LkGADPEETILNAFk	P08733	1	1	CID	K2(Label:13C(6)15N(2)), K15(Label:13C(6)15N(2))	53.89	0.00194952	1	1	40	28		1108868362		No Quan Values	Not Used							2	831.458	1661.91	0.341556	61.4437	10165	10165	MS2	11/146	SP_RL_Rat1_03222013.raw
High		SVLEGGDIPLQGLSGLk		0	0	HCD	K17(Label:13C(6)15N(2))	53.85	0.00162346	1	1	39	29	1859	86185519	Heavy	No Proteins	Not Used	0.668283	1.91471	0.349027	128965542	45012403	86185519	2	845.976	1690.95	-0.745264	64.0532	10666	10666	MS2	7/166	SP_RL_Rat1_03222013.raw
High		AFITNIPFDVK	F1LV13	5	1	HCD		53.84	0.00136843	1	1	39	20	1806	3.51617e+08	Light	Unique	Used	1.0759	1.43671	0.748868	348965492	261329032	375453620	2	632.85	1264.69	-0.683706	62.8424	10435	10435	MS2	9/102	SP_RL_Rat1_03222013.raw
	High	LGSSEVEQVQLVVDGVk	P00564	1	1	CID	K17(Label:13C(6)15N(2))	53.82	0.00213971	1	1	41	20		110549162		No Quan Values	Not Used							2	897.49	1793.97	-0.273271	60.9875	10076	10076	MS2	12/168	SP_RL_Rat1_03222013.raw
	High	APGFAQMLk	D4ACB8	1	1	CID	K9(Label:13C(6)15N(2))	53.81	0.000756541	1	1	36	33		1.54585e+08		No Quan Values	Not Used							2	485.766	970.526	-1.48267	43.9189	6460	6460	MS2	8/72	SP_RL_Rat1_03222013.raw
	High	SPFEVQVSPEAGAQK	D3ZZ63	2	1	CID		53.78	0.00141615	1	1	39	36	909	294593230	Light	Redundant	Not Used	1.15961	3.49938	0.331377	284210384	94180878	329574228	2	787.395	1573.78	-1.42741	41.0571	5821	5821	MS2	7/148	SP_RL_Rat1_03222013.raw
High		GDFcIQVGr	P19804	2	1	HCD	C4(Carbamidomethyl), R9(Label:13C(6)15N(4))	53.75	0.000448474	1	1	34	18	974	288250560	Heavy	Unique	Used	2.06142	2.30081	0.895952	139831264	125282068	288250560	2	531.256	1061.51	-1.50867	42.5497	6157	6157	MS2	6/70	SP_RL_Rat1_03222013.raw
High		IITHPNFNGNTLDNDIMLIK	SWISS-PROT:P00761	1	1	HCD		53.73	0.00306485	1	1	42	16		296682642		No Quan Values	Not Used							2	1142.09	2283.18	-0.560019	58.4403	9561	9561	MS2	26/204	SP_RL_Rat1_03222013.raw
	High	SLPSVETLGcTSVIcSDk	E9PSX6	12	1	CID	C10(Carbamidomethyl), C15(Carbamidomethyl), K18(Label:13C(6)15N(2))	53.73	0.00168017	1	1	39	21		349826626		No Quan Values	Not Used							2	980.975	1960.94	-1.00143	53.5196	8531	8531	MS2	13/168	SP_RL_Rat1_03222013.raw
High		IAQLEEIK		1	0	HCD		53.7	0.000830977	1	1	36		531	219254480	Light	Unique	Used	0.112672	0.426163	0.264387	200209816	52932858	2.2558e+07	2	472.276	943.545	-1.26753	32.9395	3995	3995	MS2	7/68	SP_RL_Rat1_03222013.raw
	High	VLTPELYAELr		0	0	CID	R11(Label:13C(6)15N(4))	53.7	0.00145272	1	1	39	28	1495	224841332	Heavy	No Proteins	Not Used	1.44949	2.12821	0.681087	135485696	92277480	196385632	2	657.37	1313.73	-1.22011	54.5675	8754	8754	MS2	10/92	SP_RL_Rat1_03222013.raw
High		ITYGQcGDVLr		1	0	HCD	C6(Carbamidomethyl), R11(Label:13C(6)15N(4))	53.69	0.000883772	1	1	37	19	609	1980303096	Heavy	Unique	Used	1.40496	3.23398	0.434437	1383837840	601190032	1944235216	2	646.32	1291.63	-1.0997	34.6493	4380	4380	MS2	9/104	SP_RL_Rat1_03222013.raw
	High	ENAIDrAEQAEADKk		4	0	CID	R6(Label:13C(6)15N(4)), K15(Label:13C(6)15N(2))	53.68	0.00168548		3	39	28		76625699		Inconsistently Labeled	Not Used							2	853.426	1705.85	-0.951268	27.0137	2672	2672	MS2	6/162	SP_RL_Rat1_03222013.raw
	High	ENALDrAEQAEADKk	P04692	6	1	CID	R6(Label:13C(6)15N(4)), K15(Label:13C(6)15N(2))	53.68	0.00168548		4	39	28		76625699		Inconsistently Labeled	Not Used							2	853.426	1705.85	-0.951268	27.0137	2672	2672	MS2	6/162	SP_RL_Rat1_03222013.raw
High		IEELEEEIEAER		8	0	HCD		53.66	0.000740506	1	1	36	32		1054869516		No Quan Values	Not Used							2	744.856	1488.71	-0.589301	50.8754	7973	7973	MS2	7/106	SP_RL_Rat1_03222013.raw
High		IEELEEELEAER	G3V885	4	1	HCD		53.66	0.000740506	1	2	36	32		1054869516		No Quan Values	Not Used							2	744.856	1488.71	-0.589301	50.8754	7973	7973	MS2	7/106	SP_RL_Rat1_03222013.raw
High		EAGDGVFEcEYYPVIPGK	D3ZZ63	2	1	HCD	C9(Carbamidomethyl)	53.66	0.00084168	1	1	36	16	1759	266549224	Light	Redundant	Not Used	1.14849	3.28145	0.349994	266549224	93290520	306128438	2	1015.46	2029.92	0.449002	61.5424	10186	10186	MS2	11/154	SP_RL_Rat1_03222013.raw
High		LLQDFFNGK	D4A4S3	5	1	HCD		53.65	0.000981706	1	1	37	34	1637	3.81765e+08	Light	Unique	Used	1.27435	2.9123	0.437575	379121680	165894103	483132864	2	541.287	1081.57	-1.3976	58.4983	9573	9573	MS2	7/76	SP_RL_Rat1_03222013.raw
High		MVNHFIAEFk	D4A4S3	3	1	HCD	K10(Label:13C(6)15N(2))	53.62	0.0010891	1	1	37	22	890	378436734	Heavy	Unique	Used	1.07657	2.4222	0.444459	351520484	156236606	378436734	2	622.322	1243.64	-1.60832	40.683	5736	5736	MS2	15/86	SP_RL_Rat1_03222013.raw
High		TDLTDYLSR	Q68FY0	1	1	HCD		53.6	0.000610686	1	1	35	24	1484	2.06559e+08	Light	Unique	Used	0.467878	2.34479	0.199539	191115668	38135004	89418744	2	542.269	1083.53	-0.719788	54.3228	8702	8702	MS2	7/78	SP_RL_Rat1_03222013.raw
High		EGLLLWcQR	D3ZCV0	7	1	HCD	C7(Carbamidomethyl)	53.6	0.00101381	1	1	37		1738	635181823	Light	Redundant	Not Used	1.41426	2.39856	0.589629	612119768	360923872	865698024	2	587.805	1174.6	-0.509353	60.9389	10067	10067	MS2	8/66	SP_RL_Rat1_03222013.raw
High		FLAFANPLSGr	D3ZX18	2	1	HCD	R11(Label:13C(6)15N(4))	53.59	0.001292	1	1	38	22	1776	515080942	Heavy	Redundant	Not Used	1.4902	2.28408	0.652429	329584040	215030124	491145200	2	601.831	1202.66	-0.375281	61.9537	10262	10262	MS2	9/90	SP_RL_Rat1_03222013.raw
High		IQLVEEELDr	P04692	23	1	HCD	R10(Label:13C(6)15N(4))	53.59	0.00136529	1	1	38	35	1162	847597056	Heavy	Unique	Used	1.61291	2.56284	0.629347	525507104	330726104	847597056	2	627.333	1253.66	-2.3448	46.6869	7079	7079	MS2	9/96	SP_RL_Rat1_03222013.raw
High		ITYGQcGDVLR		1	0	HCD	C6(Carbamidomethyl)	53.59	0.000772664	1	1	36	29	609	1.42806e+09	Light	Redundant	Not Used	1.40496	3.23398	0.434437	1383837840	601190032	1944235216	2	641.316	1281.62	-1.32358	34.665	4383	4383	MS2	10/104	SP_RL_Rat1_03222013.raw
High		IILDLISESPIk		2	0	HCD	K12(Label:13C(6)15N(2))	53.59	0.000651033	1	1	35	32	2023	4.87787e+08	Heavy	Unique	Used	1.01656	1.89506	0.536427	476618566	2.55671e+08	484512429	2	674.912	1348.82	-1.00566	71.5046	11947	11947	MS2	9/98	SP_RL_Rat1_03222013.raw
High		IILDLLSESPIk	D3ZJL5	1	1	HCD	K12(Label:13C(6)15N(2))	53.59	0.000651033	1	2	35	32	2023	4.87787e+08	Heavy	Redundant	Not Used	1.01656	1.89506	0.536427	476618566	2.55671e+08	484512429	2	674.912	1348.82	-1.00566	71.5046	11947	11947	MS2	9/98	SP_RL_Rat1_03222013.raw
	High	LDIDSAPITAr	P11980	3	1	CID	R11(Label:13C(6)15N(4))	53.58	0.00121495	0.518519	1	38		994	2164417928	Heavy	Unique	Used	1.80371	2.20486	0.818061	1179254632	964702520	2127035616	2	591.323	1181.64	-0.618188	42.9978	6254	6254	MS2	8/94	SP_RL_Rat1_03222013.raw
High		VVDLLAPYAk	G3V6D3	2	1	HCD	K10(Label:13C(6)15N(2))	53.57	0.000923916	1	1	37	31	1428	3.4831e+09	Heavy	Redundant	Not Used	0.845815	3.13407	0.269878	4044458112	1091510264	3420865344	2	548.828	1096.65	-1.27256	53.0663	8436	8436	MS2	6/72	SP_RL_Rat1_03222013.raw
High		VVDALGNAIDGKGPVGSk	F1LP05	2	1	HCD	K18(Label:13C(6)15N(2))	53.53	0.00194212		2	40	23		343716772		Inconsistently Labeled	Not Used							2	852.971	1704.94	-0.900812	39.0091	5359	5359	MS2	10/186	SP_RL_Rat1_03222013.raw
	High	AAVPSGASTGIYEALELr	P04764	3	1	CID	R18(Label:13C(6)15N(4))	53.51	0.00250191	1	1	41	24	1743	6.0607e+08	Heavy	Redundant	Not Used	1.86617	2.34441	0.79601	320918744	255454667	598889342	2	907.98	1814.95	0.609624	61.0372	10084	10084	MS2	12/158	SP_RL_Rat1_03222013.raw
High		YPVTGLFEGR	G3V7K1	1	1	HCD		53.48	0.00102538	1	1	37	22	1327	124653491	Light	Unique	Used	0.464886	1.7835	0.26066	111016404	28937546	51609993	2	569.798	1138.59	-0.770134	50.5524	7906	7906	MS2	7/80	SP_RL_Rat1_03222013.raw
High		AVLVDLEPGTMDSVr	G3V7C6	2	1	HCD	R15(Label:13C(6)15N(4))	53.43	0.0019726	1	1	40	32	1561	3.78055e+08	Heavy	Unique	Used	1.62398	3.58843	0.452562	217744396	98542753	353613496	2	806.417	1611.83	-0.706064	56.4732	9156	9156	MS2	7/128	SP_RL_Rat1_03222013.raw
	High	NILGGTVFREPIIcK	P56574	1	1	CID	C14(Carbamidomethyl)	53.43	0.00195967	1	1	40	27		549573446		No Quan Values	Not Used							2	858.976	1716.94	-1.16348	52.1503	8244	8244	MS2	11/148	SP_RL_Rat1_03222013.raw
	High	GITHIGYTDLPSr	Q5BJZ3	1	1	CID	R13(Label:13C(6)15N(4))	53.39	0.00168344	1	1	39	28	681	377905520	Heavy	Unique	Used	0.76967	1.74724	0.440506	470387288	207208512	362043032	3	480.588	1439.75	-2.12498	36.4127	4777	4777	MS2	7/114	SP_RL_Rat1_03222013.raw
High		NALAHALQSAR	G3V885	7	1	HCD		53.38	0.00128828	1	1	38	24	283	1587348172	Light	Redundant	Not Used	0.538479	2.60526	0.20669	1559828880	322400538	839935820	2	576.317	1151.63	-1.53088	27.6598	2820	2820	MS2	9/100	SP_RL_Rat1_03222013.raw
	High	LTGAIMHYGNMK	G3V885;P02563	2	2	CID		53.36	0.000934168	0.301887	1	37		469	517434453	Light	Not Unique	Used	0.297575	2.89875	0.102656	503856364	51724040	149935252	2	668.33	1335.65	-1.202	31.6236	3704	3704	MS2	9/92	SP_RL_Rat1_03222013.raw
High		TNEkVELQELNDr	G3V8C3;P48675	4	2	HCD	K4(Label:13C(6)15N(2)), R13(Label:13C(6)15N(4))	53.35	0.00197922	1	1	40	21		992520184		No Quan Values	Not Used							3	535.944	1605.82	-1.88234	31.0258	3569	3569	MS2	14/140	SP_RL_Rat1_03222013.raw
High		QLEEkEALISQLTr	G3V885	1	1	HCD	K5(Label:13C(6)15N(2)), R14(Label:13C(6)15N(4))	53.33	0.00190893	1	1	40	34		109507631		No Quan Values	Not Used							2	838.47	1675.93	-1.00388	46.7672	7095	7095	MS2	7/150	SP_RL_Rat1_03222013.raw
	High	SIYGEkFEDENFILk	F1LU07	2	1	CID	K6(Label:13C(6)15N(2)), K15(Label:13C(6)15N(2))	53.31	0.00256896	1	1	41	19		3.27893e+08		No Quan Values	Not Used							2	924.473	1847.94	-0.850326	54.4185	8721	8721	MS2	11/148	SP_RL_Rat1_03222013.raw
High		NVQAEEMVEFSSGLK	F1LP05	2	1	HCD		53.3	0.00117986	1	1	37	18	2077	3.48814e+07	Light	Unique	Used	0.909555	3.77929	0.240669	30041244	7.22998e+06	27324168	3	556.603	1667.79	-0.921795	73.6308	12289	12289	MS2	15/154	SP_RL_Rat1_03222013.raw
	High	GGYFDEFGIIr		0	0	CID	R11(Label:13C(6))	53.29	0.00108929	1	1	37	29		1.02453e+08		No Proteins	Not Used							2	640.324	1279.64	-0.91118	67.2143	11268	11268	MS2	6/82	SP_RL_Rat1_03222013.raw
	High	VNFTVDQIr		1	0	CID	R9(Label:13C(6)15N(4))	53.27	0.00116496	1	1	37	28	985	530567263	Heavy	Redundant	Not Used	18.1063	0.97617	18.5483	27268484	505783712	493730880	2	551.299	1101.59	-1.99584	42.7209	6194	6194	MS2	7/82	SP_RL_Rat1_03222013.raw
High		VIAcFDSLK		0	0	HCD	C4(Carbamidomethyl)	53.25	0.00091815	1	1	36	27	1013	105008048	Light	No Proteins	Not Used	1.17242	2.76214	0.424461	96344704	40894572	112956542	2	526.775	1052.54	-1.68458	43.3922	6344	6344	MS2	6/66	SP_RL_Rat1_03222013.raw
High		AVLDALLEGK		0	0	HCD		53.23	0.00112179	1	1	37	28	1780	5.42013e+07	Light	No Proteins	Not Used	2.16962	6.37328	0.340424	47482816	16164302	103019700	2	514.802	1028.6	-1.44443	62.1491	10298	10298	MS2	8/80	SP_RL_Rat1_03222013.raw
High		NMLFSGTNIAAGk	E9PSX6	7	1	HCD	K13(Label:13C(6)15N(2))	53.23	0.0015206	1	1	39	30		398447226		No Quan Values	Not Used							2	666.346	1331.69	-1.01217	47.3822	7228	7228	MS2	10/124	SP_RL_Rat1_03222013.raw
High		STTTGHLIYk	P62632;D3ZC88	4	2	HCD	K10(Label:13C(6)15N(2))	53.19	0.0012545	1	1	38	24	82	995602131	Heavy	Not Unique	Used	1.38325	1.81356	0.76273	709336200	541031704	981190928	2	564.81	1128.61	-1.82197	22.2458	1599	1599	MS2	9/78	SP_RL_Rat1_03222013.raw
	High	AMDSDWFAQNYMGR	Q60587	1	1	CID		53.13	8.58509e-05	1	1	26		1839	1.57163e+08	Light	Redundant	Not Used	1.36574	2.08923	0.653706	155053826	1.0136e+08	211763723	2	846.349	1691.69	-1.60635	63.6677	10586	10586	MS2	11/118	SP_RL_Rat1_03222013.raw
High		QLEDELVSLQk	P04692	4	1	HCD	K11(Label:13C(6)15N(2))	53.12	0.00172804	1	1	39	27	1361	1041727517	Heavy	Unique	Used	1.16271	6.89742	0.168572	765690208	129074252	890279200	2	655.358	1309.71	-0.892588	51.4448	8100	8100	MS2	10/110	SP_RL_Rat1_03222013.raw
High		WGDAGAEYVVESTGVFTTMEk	P04797	2	1	HCD	K21(Label:13C(6)15N(2))	53.11	0.00149943	1	1	38	18				No Quan Values	Not Used							3	762.356	2285.05	0.445304	79.9884	12949	12949	MS2	7/194	SP_RL_Rat1_03222013.raw
High		LSEIVTLAk	F1M6A4	2	1	HCD	K9(Label:13C(6)15N(2))	53.1	0.000695486	1	1	35	25	843	220204870	Heavy	Unique	Used	0.723181	2.74683	0.263278	304494780	80166896	220204870	2	491.307	981.606	-0.836924	39.7165	5520	5520	MS2	6/72	SP_RL_Rat1_03222013.raw
	High	VSPNPELLSLLQNAEGk		0	0	CID	K17(Label:13C(6)15N(2))	53.09	0.0023782	1	1	40	22				No Proteins	Not Used							2	908.997	1816.99	-1.00265	71.7662	11991	11991	MS2	8/180	SP_RL_Rat1_03222013.raw
	High	YGLAAAVFTK		0	0	CID		53.07	0.00116512	1	1	37	24	1211	168411922	Light	No Proteins	Not Used	0.722428	1.83241	0.394251	154415328	60878390	111553888	2	520.792	1040.58	-1.74914	47.6423	7286	7286	MS2	7/72	SP_RL_Rat1_03222013.raw
High		INPADIDLENEPWYK	D3ZWP9	1	1	HCD		53.06	0.00165767	1	1	39	16	1808	123431551	Light	Redundant	Not Used	1.2175	3.48768	0.349084	113840110	3.97398e+07	138599868	2	908.941	1816.87	-0.666124	62.7939	10426	10426	MS2	8/150	SP_RL_Rat1_03222013.raw
	High	DLGATWVVLGHSER	P48500	1	1	CID		53.03	0.00199518	1	1	40	22				No Quan Values	Not Used							2	770.399	1539.79	-0.278009	57.1025	9283	9283	MS2	9/128	SP_RL_Rat1_03222013.raw
	High	TIEAEAAHGTVTR	P56574	1	1	CID		53	0.00150757	1	1	38	31	91	150334743	Light	Redundant	Not Used	0.866088	1.73034	0.500532	145598680	72876744	126101212	2	678.348	1355.69	-2.32449	22.5185	1661	1661	MS2	9/118	SP_RL_Rat1_03222013.raw
	High	RQDLFIVSK	P07943	1	1	CID		52.99	0.00133347	1	1	38	28	634	260308700	Light	Unique	Used	1.83463	3.42854	0.535104	260308700	139292199	477569496	2	553.321	1105.63	-1.83088	35.1798	4500	4500	MS2	6/90	SP_RL_Rat1_03222013.raw
	High	VDFPQDQLATLTGR	P04636	1	1	CID		52.99	0.00204001	1	1	40	23		1614022336		No Quan Values	Not Used							2	780.904	1560.8	-1.11926	62.9979	10462	10462	MS2	11/142	SP_RL_Rat1_03222013.raw
High		IILDLISESPIK		2	0	HCD		52.98	0.000888427	1	1	36	31	2023	476618566	Light	Redundant	Not Used	1.01656	1.89506	0.536427	476618566	2.55671e+08	484512429	2	670.905	1340.8	-1.16479	71.7799	11994	11994	MS2	8/98	SP_RL_Rat1_03222013.raw
High		IILDLLSESPIK	D3ZJL5	1	1	HCD		52.98	0.000888427	1	2	36	31	2023	476618566	Light	Redundant	Not Used	1.01656	1.89506	0.536427	476618566	2.55671e+08	484512429	2	670.905	1340.8	-1.16479	71.7799	11994	11994	MS2	8/98	SP_RL_Rat1_03222013.raw
	High	AIADNVKDWcK	P48500	1	1	CID	C10(Carbamidomethyl)	52.97	0.000921007	1	1	36	23		94324708		No Quan Values	Not Used							2	660.324	1319.64	-0.487027	36.5632	4813	4813	MS2	8/100	SP_RL_Rat1_03222013.raw
	High	GATLSHHNIVNNSNLIGQR		0	0	CID		52.97	0.00324068	1	1	42	28	296	174523907	Light	No Proteins	Not Used	0.761417	1.50652	0.505416	174523907	88207152	1.32885e+08	3	682.359	2045.06	-0.362811	27.7024	2828	2828	MS2	11/186	SP_RL_Rat1_03222013.raw
High		VLGDVIEVHGk	P23928	1	1	HCD	K11(Label:13C(6)15N(2))	52.96	0.00132197	1	1	38	26	607	803789149	Heavy	Unique	Used	1.16442	5.12425	0.227237	630762512	143332800	734473632	3	391.895	1173.67	-0.877842	34.5096	4348	4348	MS2	8/86	SP_RL_Rat1_03222013.raw
	High	GSSFQTVSALHR	G3V885;G3V8B0;P02563	4	3	CID		52.96	0.00139279	1	1	38	24	328	297412509	Light	Redundant	Not Used	0.484041	2.56369	0.188806	288563936	54482622	139676698	2	645.333	1289.66	-1.04563	28.5291	3014	3014	MS2	7/114	SP_RL_Rat1_03222013.raw
High		ELADIAHr	P05065	2	1	HCD	R8(Label:13C(6)15N(4))	52.95	0.000730827	1	1	35	31	207	6.31367e+08	Heavy	Unique	Used	1.81947	2.42357	0.75074	329819000	247608180	600096704	2	467.752	934.496	-1.93353	25.7074	2380	2380	MS2	7/62	SP_RL_Rat1_03222013.raw
	High	VLVLDTDYKK	IPI:CON_LACB	1	1	CID		52.95	0.00140107	1	1	38	30		1189729286		No Quan Values	Not Used							2	597.341	1193.68	-2.04646	33.798	4185	4185	MS2	6/78	SP_RL_Rat1_03222013.raw
High		LEILQIHTK	P46462	1	1	HCD		52.94	0.000860314	1	1	36	33	834	139001559	Light	Unique	Used	1.04403	2.28934	0.45604	129636076	59119186	135343696	2	547.831	1094.65	-2.18768	39.5699	5487	5487	MS2	6/84	SP_RL_Rat1_03222013.raw
High		GYLGPEQLPDcLk	P04636	1	1	HCD	C11(Carbamidomethyl), K13(Label:13C(6)15N(2))	52.94	0.00153235	1	1	38	24	1398	1000152782	Heavy	Unique	Used	0.825584	3.71061	0.222493	1200274404	267052642	990927588	2	749.377	1497.75	-1.79362	52.3196	8280	8280	MS2	8/116	SP_RL_Rat1_03222013.raw
High		RIESLNEEIAFLK	P48675	2	1	HCD		52.92	0.00216301	1	1	40	33		216585040		No Quan Values	Not Used							2	781.432	1561.86	-1.2923	55.5242	8958	8958	MS2	9/130	SP_RL_Rat1_03222013.raw
High		MGPAMGPALGAGIEr	F1LV13	4	1	HCD	R15(Label:13C(6)15N(4))	52.91	0.00142964	1	1	38	21	1096	244988631	Heavy	Unique	Used	1.56635	1.247	1.25609	145978924	183362359	228653484	2	719.363	1437.72	-1.4594	45.3578	6782	6782	MS2	13/112	SP_RL_Rat1_03222013.raw
Medium		YASIcQQnGIVPIVEPEILPDGDHDLK	P05065	4	1	HCD	C5(Carbamidomethyl), N8(Deamidated)	52.87	0.00440839	0.169811	1	43	33	1945	446653128	Light	Redundant	Not Used	1.06923	2.39933	0.445639	446653128	199046072	477576576	3	1007.83	3021.48	-1.4307	66.7731	11183	11183	MS2	15/294	SP_RL_Rat1_03222013.raw
High		LQMEAPHIIVGTPGr	Q6P3V8	1	1	HCD	R15(Label:13C(6)15N(4))	52.86	0.00243223	1	1	40	23	1061	289974174	Heavy	Unique	Used	1.62944	1.37135	1.1882	177959000	2.11451e+08	289974174	3	543.631	1628.88	-2.72448	44.5093	6591	6591	MS2	15/154	SP_RL_Rat1_03222013.raw
High		FLSQPFQVAEVFTGHMGk	G3V6D3	2	1	HCD	K18(Label:13C(6)15N(2))	52.84	0.00307838	1	1	41	23		1044604718		No Quan Values	Not Used							3	677.679	2031.02	-0.728541	72.0106	12034	12034	MS2	22/184	SP_RL_Rat1_03222013.raw
	High	IGIFGQDEDVTSk	E9PSX6	6	1	CID	K13(Label:13C(6)15N(2))	52.84	0.00158417	1	1	38	27		752543233		No Quan Values	Not Used							2	708.858	1416.71	-1.08902	51.2011	8043	8043	MS2	18/120	SP_RL_Rat1_03222013.raw
	High	rIGIFGQDEDVTSk	E9PSX6	6	1	CID	R1(Label:13C(6)15N(4)), K14(Label:13C(6)15N(2))	52.84	0.00227264	1	1	40	28	955	2.42066e+08	Heavy	Unique	Used	0.793303	1.76268	0.450055	253768936	114209960	201315616	2	791.911	1582.82	-2.21753	42.0296	6040	6040	MS2	7/140	SP_RL_Rat1_03222013.raw
	High	HQGVmVGMGQk	P68035	9	1	CID	M5(Oxidation), K11(Label:13C(6)15N(2))	52.83	0.000755732	1	1	35	20	24	110311908	Heavy	Redundant	Not Used	0.459578	2.19523	0.209353	240028838	5.02508e+07	110311908	2	598.293	1195.58	-2.03994	20.6215	1240	1240	MS2	9/100	SP_RL_Rat1_03222013.raw
	High	cGVEIIGLK	P18163	1	1	CID	C1(Carbamidomethyl)	52.81	0.00116449	1	1	37			100741545		No Quan Values	Not Used							2	494.778	988.549	-0.212695	46.3927	7016	7016	MS2	10/64	SP_RL_Rat1_03222013.raw
High		LQDLVDKLQLk	G3V885	4	1	HCD	K11(Label:13C(6)15N(2))	52.79	0.000844521		2	36	33		360010688		Inconsistently Labeled	Not Used							2	660.901	1320.8	-1.63574	48.7923	7532	7532	MS2	10/104	SP_RL_Rat1_03222013.raw
High		YIPIQYVLSR	IPI:CON_CASK	1	1	HCD		52.78	0.00162756	1	1	38	30		2784022878		No Quan Values	Not Used							2	626.358	1251.71	-0.85292	60.5006	9976	9976	MS2	8/82	SP_RL_Rat1_03222013.raw
High		HFSVEGQLEFr	P34058;P82995	4	2	HCD	R11(Label:13C(6)15N(4))	52.78	0.00126034	1	1	37	23	2075	90273842	Heavy	Not Unique	Used	2.51092	2.18448	1.14943	3.59526e+07	41325037	90273842	3	453.562	1358.67	-1.47263	73.5728	12281	12281	MS2	12/100	SP_RL_Rat1_03222013.raw
	High	WSSLAcNIALDAVK	Q6P502	1	1	CID	C6(Carbamidomethyl)	52.78	0.0020417	1	1	39	25	1659	131774104	Light	Unique	Used	1.21725	2.57383	0.472933	131774104	62320265	160402054	2	774.397	1547.79	-0.849074	58.9011	9658	9658	MS2	10/136	SP_RL_Rat1_03222013.raw
High		LQAQQDAVNIVcHSK		0	0	HCD	C12(Carbamidomethyl)	52.76	0.00231595	1	1	40	21	552	200182872	Light	No Proteins	Not Used	1.19688	2.73237	0.438038	185899148	81430883	222499480	3	570.957	1710.86	-1.90204	33.4975	4121	4121	MS2	20/154	SP_RL_Rat1_03222013.raw
High		PPYTIVYFPVr		1	0	HCD	R11(Label:13C(6))	52.75	0.00193852	1	1	39	20	1751	442448462	Medium	Redundant	Not Used	1.33603	0.978582	1.36527	324073371	442448462	432972172	2	679.384	1357.76	-0.641398	61.2807	10136	10136	MS2	7/80	SP_RL_Rat1_03222013.raw
High		GAPAYNPTGPQVTPLAR	D3ZNJ6	4	1	HCD		52.71	0.00270765	1	1	41	21	791	205223153	Light	Redundant	Not Used	0.685113	4.06894	0.168376	193011264	3.24985e+07	132234460	2	855.451	1709.89	-1.49981	38.7982	5311	5311	MS2	12/160	SP_RL_Rat1_03222013.raw
	High	LSYTQQMEDLkr	G3V885;P02563	2	2	CID	K11(Label:13C(6)15N(2)), R12(Label:13C(6)15N(4))	52.7	0.00194325	1	1	39	24	620	8.67615e+07	Heavy	Redundant	Not Used	0.344572	4.14296	0.0831705	213438792	17751821	73545064	2	765.39	1529.77	-1.0056	34.9855	4458	4458	MS2	9/116	SP_RL_Rat1_03222013.raw
	High	ELADIAHr	P05065	2	1	CID	R8(Label:13C(6)15N(4))	52.65	0.000783095	1	1	35	28	207	6.31367e+08	Heavy	Redundant	Not Used	1.81947	2.42357	0.75074	329819000	247608180	600096704	2	467.752	934.496	-1.93353	25.6759	2370	2370	MS2	6/62	SP_RL_Rat1_03222013.raw
	High	GSGWLALQSPQIESAk	D3Z802	3	1	CID	K16(Label:13C(6)15N(2))	52.63	0.00275335	1	1	41	24	1510	106376606	Heavy	Unique	Used	1.22711	3.34741	0.366583	80727343	2.95933e+07	99061040	2	840.445	1679.88	-1.31713	55.059	8858	8858	MS2	9/160	SP_RL_Rat1_03222013.raw
	High	AWGPGLETGQVGK	D3ZZ63	2	1	CID		52.62	0.00159947	1	1	38	28	883	418940736	Light	Redundant	Not Used	1.29627	4.3172	0.300257	418940736	125789753	543059968	2	650.337	1299.67	-1.41983	40.509	5698	5698	MS2	9/104	SP_RL_Rat1_03222013.raw
	High	HTNYTMEHIR	D3ZCV0;F1M1N4	5	2	CID		52.61	0.000562532	1	1	34	21	43	5.82978e+08	Light	Not Unique	Used	1.277	2.22809	0.573137	578950126	331817788	739320232	3	434.54	1301.6	-0.490342	21.3668	1400	1400	MS2	7/96	SP_RL_Rat1_03222013.raw
	High	HTNYTMEHLR		1	0	CID		52.61	0.000562532	1	2	34	21	43	5.82978e+08	Light	Redundant	Not Used	1.277	2.22809	0.573137	578950126	331817788	739320232	3	434.54	1301.6	-0.490342	21.3668	1400	1400	MS2	7/96	SP_RL_Rat1_03222013.raw
	High	VVnLMAYMASkE		1	0	CID	N3(Deamidated), K11(Label:13C(6)15N(2))	52.59	0.00120902	0.0566038	1	37	25	1850	4359609808	Heavy	Not Unique	Used	1.28981	4.72929	0.272728	3380044728	921832752	4359609808	2	682.837	1364.67	-1.01323	63.8507	10620	10620	MS2	9/108	SP_RL_Rat1_03222013.raw
High		VFSGVVSTGLk	P05197	1	1	HCD	K11(Label:13C(6)15N(2))	52.58	0.00140642	1	1	38	19	793	571459326	Heavy	Redundant	Not Used	1.37136	3.28153	0.417902	410155904	171405010	562470912	2	551.323	1101.64	-0.986746	38.7931	5310	5310	MS2	9/90	SP_RL_Rat1_03222013.raw
High		FLSHWDHITr	P14604	1	1	HCD	R10(Label:13C(6)15N(4))	52.58	0.00142546	1	1	38	25	561	114720064	Heavy	Unique	Used	1.24843	2.02441	0.616687	91891620	56668397	114720064	2	661.336	1321.66	-2.17139	33.579	4139	4139	MS2	8/84	SP_RL_Rat1_03222013.raw
High		VPQTFTVDcSQAGr	D3ZZ63	2	1	HCD	C9(Carbamidomethyl), R14(Label:13C(6)15N(4))	52.57	0.00106907	1	1	36	17	639	118495516	Heavy	Redundant	Not Used	2.15039	2.90797	0.739481	44970596	33254907	96704384	2	788.376	1575.74	-1.07505	35.4065	4552	4552	MS2	12/138	SP_RL_Rat1_03222013.raw
	High	KkmDADLSQLqTEVEEAVQEcR	G3V885;G3V8B0;P02563	4	3	CID	K2(Label:2H(4)), M3(Met->Aha), Q11(Deamidated), C21(Carbamidomethyl)	52.56	0.00302049		4	41	23		278715240		Inconsistently Labeled	Not Used							3	869.751	2607.24	-9.13383	64.5645	10763	10763	MS2	9/242	SP_RL_Rat1_03222013.raw
	High	kKmDADLSQLqTEVEEAVQEcR	G3V885;G3V8B0;P02563	4	3	CID	K1(Label:2H(4)), M3(Met->Aha), Q11(Deamidated), C21(Carbamidomethyl)	52.56	0.00302049		5	41	23		278715240		Inconsistently Labeled	Not Used							3	869.751	2607.24	-9.13383	64.5645	10763	10763	MS2	9/242	SP_RL_Rat1_03222013.raw
	High	VLGDVIEVHGK	P23928	1	1	CID		52.55	0.00158989	1	1	38	28	608	5.32841e+08	Light	Redundant	Not Used	1.26478	4.40699	0.286994	525266560	150748306	664346372	2	583.332	1165.66	-1.33645	34.5505	4355	4355	MS2	14/86	SP_RL_Rat1_03222013.raw
High		FNPETDFLTGK	F1M0K2	2	1	HCD		52.54	0.000895397	0.433962	1	36		1506	1374639668	Light	Unique	Used	0.540187	3.07893	0.175446	1374639668	241175665	742563072	2	634.811	1268.61	-0.794258	54.9399	8833	8833	MS2	8/108	SP_RL_Rat1_03222013.raw
	High	TLMNLGGLAVAR		1	0	CID		52.51	0.00165677	1	1	38	24	1521	144165602	Light	Redundant	Not Used	2.76677	1.03228	2.68027	144165602	386402116	398873772	2	608.347	1215.69	-1.17821	55.4044	8931	8931	MS2	10/104	SP_RL_Rat1_03222013.raw
High		GLQQVTGHGGLr		0	0	HCD	R12(Label:13C(6)15N(4))	52.49	0.00178532	1	1	38	26	149	112138416	Heavy	No Proteins	Not Used	1.24124	2.79259	0.444476	83461612	37096661	103595804	2	616.839	1232.67	-1.71015	24.0898	2015	2015	MS2	8/106	SP_RL_Rat1_03222013.raw
	High	VkEEIIHIk	D3ZEC2	3	1	CID	K2(Label:13C(6)15N(2)), K9(Label:13C(6)15N(2))	52.49	0.00064142	0.269231	1	34		170	7.60434e+07	Heavy	Unique	Used	1.55027	3.12265	0.49646	44063972	21875981	68311030	3	375.571	1124.7	-1.50877	24.6306	2138	2138	MS2	7/80	SP_RL_Rat1_03222013.raw
	High	IFEGTNDILr	D3ZMF5	3	1	CID	R10(Label:13C(6)15N(4))	52.47	0.00163502	1	1	38	33	1266	119355024	Heavy	Unique	Used	1.01841	1.01738	1.00101	117197000	117315568	119355024	2	594.318	1187.63	-0.965624	48.8222	7538	7538	MS2	9/88	SP_RL_Rat1_03222013.raw
	High	NFGPTGIGFGGLTHQVEk	G3V7U0	2	1	CID	K18(Label:13C(6)15N(2))	52.45	0.00321061	1	1	41	23	1291	240577728	Heavy	Redundant	Not Used	0.680906	5.78053	0.117793	263445376	31032042	179381504	2	933.982	1866.96	-1.43868	49.6978	7722	7722	MS2	12/194	SP_RL_Rat1_03222013.raw
	High	GMQVSTDTLDVQR	D4A164	3	1	CID		52.44	0.00122642	1	1	37	22		1.091e+08		No Quan Values	Not Used							2	725.353	1449.7	-0.959621	39.1949	5402	5402	MS2	9/126	SP_RL_Rat1_03222013.raw
	High	ANTFVAELK	P04636	1	1	CID		52.41	0.00125703	1	1	37	33	735	1830800962	Light	Redundant	Not Used	0.864326	3.63595	0.237717	1801629200	428278036	1557195856	2	496.774	992.54	-1.27727	37.5879	5040	5040	MS2	8/86	SP_RL_Rat1_03222013.raw
High		ETLLEMFK		0	0	HCD		52.39	0.00104452	1	1	36	27		25863537		No Proteins	Not Used							2	505.764	1010.52	-1.81063	71.306	11917	11917	MS2	6/64	SP_RL_Rat1_03222013.raw
High		LAEQELIETSER	G3V885	4	1	HCD		52.39	0.00186209	1	1	39	38	867	794122564	Light	Redundant	Not Used	0.580104	2.59793	0.223295	781330408	1.74467e+08	453252510	2	709.362	1417.72	-0.182615	40.1292	5615	5615	MS2	9/120	SP_RL_Rat1_03222013.raw
High		LAQSnGWGVMVSHr	P04764;P15429	5	2	HCD	N5(Deamidated), R14(Label:13C(6)15N(4))	52.37	0.00156735	0.0961538	1	38	24	959	183262596	Heavy	Redundant	Not Used	1.76054	1.94495	0.905189	104094339	94224999	183262596	2	776.881	1552.75	-1.57165	42.1325	6064	6064	MS2	11/142	SP_RL_Rat1_03222013.raw
	High	SLDLDPSKTNVSGGAIALGHPLGGSGSR	F1LWF9	3	1	CID		52.37	0.00458502	1	1	42	27	1282	95139995	Light	Unique	Used	1.05047	4.44034	0.236574	66179018	1.56562e+07	69518910	3	888.462	2663.37	-1.52009	49.3096	7642	7642	MS2	23/308	SP_RL_Rat1_03222013.raw
	High	TPYTDVNIVTIr	F1LNF7	2	1	CID	R12(Label:13C(6)15N(4))	52.34	0.00229206	1	1	39	24	1285	329982304	Heavy	Redundant	Not Used	1.32532	1.83654	0.721639	240373164	173462744	318571420	2	701.384	1401.76	-0.916709	49.4168	7660	7660	MS2	7/116	SP_RL_Rat1_03222013.raw
	High	LWTLVSEQTr		0	0	CID	R10(Label:13C(6)15N(4))	52.3	0.00184131	1	1	38	30		57038021		No Proteins	Not Used							2	621.839	1242.67	-1.08204	50.4684	7889	7889	MS2	9/88	SP_RL_Rat1_03222013.raw
	High	SQIFSTASDNQPTVTIK	P06761	1	1	CID		52.3	0.00314972	1	1	41	22	1025	210502792	Light	Redundant	Not Used	1.34762	1.47053	0.916423	210502792	192909677	283678589	2	918.97	1836.93	-0.911735	43.7744	6427	6427	MS2	17/186	SP_RL_Rat1_03222013.raw
High		DIGNIISDAMk	P63039	3	1	HCD	K11(Label:13C(6)15N(2))	52.29	0.00133828	1	1	37	31	1973	548465964	Heavy	Redundant	Not Used	1.02168	2.7485	0.371722	536827524	199550760	548465964	2	592.807	1184.61	-0.674873	68.3089	11453	11453	MS2	9/108	SP_RL_Rat1_03222013.raw
High		NPLGNVGLLIGEASK	D3ZMF5	3	1	HCD		52.29	0.00203383	1	1	39	19	1914	299388089	Light	Unique	Used	0.492176	2.19933	0.223784	299388089	6.69984e+07	1.47352e+08	2	741.419	1481.83	-0.479631	65.6278	10972	10972	MS2	10/144	SP_RL_Rat1_03222013.raw
High		IPGGIIEDScVLr	Q6P502	1	1	HCD	C10(Carbamidomethyl), R13(Label:13C(6)15N(4))	52.28	0.00229881	1	1	39	23	1328	3.36109e+08	Heavy	Unique	Used	1.9782	1.80182	1.09789	144024888	158123936	284910256	2	719.883	1438.76	-0.890893	50.617	7920	7920	MS2	12/100	SP_RL_Rat1_03222013.raw
	High	VLNNMEIGTSLYDEEGAk		1	0	CID	K18(Label:13C(6)15N(2))	52.26	0.00229278	1	1	39	29	1449	2.09928e+08	Heavy	Redundant	Not Used	0.886761	2.70813	0.327444	230772868	7.55652e+07	204640441	2	995.978	1990.95	-1.29283	53.5762	8541	8541	MS2	18/184	SP_RL_Rat1_03222013.raw
High		ALTVPELTQQMFDAK	G3V7C6	4	1	HCD		52.24	0.00282428	1	1	40	28				No Quan Values	Not Used							2	846.436	1691.87	-1.16277	70.0049	11719	11719	MS2	10/144	SP_RL_Rat1_03222013.raw
High		VEGDLAGHGQEVLISLFK		1	0	HCD		52.24	0.00338459	1	1	41	29		6069240736		No Quan Values	Not Used							3	638.01	1912.01	-1.46844	73.1381	12223	12223	MS2	15/178	SP_RL_Rat1_03222013.raw
	High	NAQAHLKDTQLqLDDAVR	G3V885;P02563	2	2	CID	Q12(Deamidated)	52.21	0.00363289		4	41	24	825	262568294	Light	Redundant	Not Used	0.456059	3.97692	0.114676	185943376	21323299	84801152	2	1019.02	2037.03	-1.79235	39.4043	5450	5450	MS2	13/184	SP_RL_Rat1_03222013.raw
High		YEFGIFNQK	G3V8V3	2	1	HCD		52.2	0.000917698	1	1	35	32		2.15169e+08		No Quan Values	Not Used							2	573.285	1145.56	-0.703692	55.5124	8956	8956	MS2	6/68	SP_RL_Rat1_03222013.raw
	High	AAVEQLTEEQkNEFK		0	0	CID	K11(Label:13C(6)15N(2))	52.18	0.00305364		2	41	36		1169165846		Inconsistently Labeled	Not Used							2	886.45	1771.89	-1.09609	33.4573	4110	4110	MS2	9/150	SP_RL_Rat1_03222013.raw
	High	HQGVMVGMGQK	P68035	9	1	CID		52.16	0.000847436	1	1	35	30	93	1547597954	Light	Redundant	Not Used	0.527975	2.64437	0.19966	1518622768	303208490	801795388	2	586.288	1171.57	-1.28343	22.641	1686	1686	MS2	7/100	SP_RL_Rat1_03222013.raw
	High	LIDDHFLFDkPVSPLLTcAGMAr	P09605	1	1	CID	K10(Label:13C(6)15N(2)), C18(Carbamidomethyl), R23(Label:13C(6)15N(4))	52.16	0.00469298	1	1	42	27	1991	585507664	Heavy	Unique	Used	1.09944	1.28658	0.854544	532550320	455087856	585507664	3	878.789	2634.35	-0.404632	69.5984	11651	11651	MS2	17/230	SP_RL_Rat1_03222013.raw
High		VVDLMAYMASkE	P04797;F1LUR7;F1LTU2	16	3	HCD	K11(Label:13C(6)15N(2))	52.14	0.00141341	0	1	37	19		55087191		No Quan Values	Not Used							2	682.838	1364.67	0.236145	74.3579	12407	12407	MS2	7/106	SP_RL_Rat1_03222013.raw
High		VVnLMAYMASkE	F1M5I8	1	1	HCD	N3(Deamidated), K11(Label:13C(6)15N(2))	52.14	0.00141341		2	37	19		55087191		No Quan Values	Not Used							2	682.838	1364.67	0.239076	74.3579	12407	12407	MS2	7/108	SP_RL_Rat1_03222013.raw
High		AVFQANQENLPILK	F1M9H2	2	1	HCD		52.12	0.00260358	1	1	40	22		339072945		No Quan Values	Not Used							2	792.939	1584.87	-2.19073	52.8036	8380	8380	MS2	11/124	SP_RL_Rat1_03222013.raw
High		GILLYGPPGTGk	P46462	1	1	HCD	K12(Label:13C(6)15N(2))	52.09	0.00151012	1	1	37	25	1172	594514312	Heavy	Unique	Used	1.08005	2.6161	0.412845	550452784	227251888	594514312	2	590.844	1180.68	-0.786528	47.2279	7194	7194	MS2	6/88	SP_RL_Rat1_03222013.raw
High		GLLLYGPPGTGk		0	0	HCD	K12(Label:13C(6)15N(2))	52.09	0.00151012	1	2	37	25	1172	594514312	Heavy	No Proteins	Not Used	1.08005	2.6161	0.412845	550452784	227251888	594514312	2	590.844	1180.68	-0.786528	47.2279	7194	7194	MS2	6/88	SP_RL_Rat1_03222013.raw
	High	HIADLAGNPEVILPVPAFNVINGGSHAGnk	P04764	3	1	CID	N29(Deamidated), K30(Label:13C(6)15N(2))	52.08	0.00465665		2	42	27	1968	6.87106e+08	Heavy	Redundant	Not Used	1.43958	2.334	0.616788	432064784	266492548	621992528	3	1010.87	3030.59	-1.14994	67.7479	11361	11361	MS2	26/318	SP_RL_Rat1_03222013.raw
	High	NVNIQNFHTSWk	D3ZCV0	1	1	CID	K12(Label:13C(6)15N(2))	52.06	0.00193847	1	1	38	24	823	327480644	Heavy	Redundant	Not Used	0.97582	3.67556	0.265489	335595352	89096922	327480644	2	748.38	1495.75	-0.985268	39.3914	5445	5445	MS2	8/112	SP_RL_Rat1_03222013.raw
	High	MLDAEDIVNTPkPDEr	D3ZCV0	1	1	CID	K12(Label:13C(6)15N(2)), R16(Label:13C(6)15N(4))	52.06	0.002679	1	1	40	27		181585532		No Quan Values	Not Used							2	930.959	1860.91	-1.12159	46.5983	7060	7060	MS2	10/158	SP_RL_Rat1_03222013.raw
High		LQLVEMPLAHK	P29457	2	1	HCD		52.04	0.00191865	1	1	38	32	1125	219271016	Light	Unique	Used	1.0245	1.88591	0.543242	213810864	116150978	219050128	2	639.865	1278.72	-1.14301	45.9189	6909	6909	MS2	6/98	SP_RL_Rat1_03222013.raw
High		INLPIQTFSALNFr	P48675	2	1	HCD	R14(Label:13C(6)15N(4))	52.03	0.00276932	1	1	40	23		7.8488e+06		No Quan Values	Not Used							2	822.46	1643.91	-1.21003	75.0663	12517	12517	MS2	10/132	SP_RL_Rat1_03222013.raw
	High	AFGPGLEGGLVNK	D3ZZ63	2	1	CID		52.03	0.0020838	1	1	39	27	1091	7.01654e+08	Light	Redundant	Not Used	1.14352	3.59995	0.317649	7.01654e+08	222879989	802357554	2	629.842	1258.68	-2.01007	45.2493	6756	6756	MS2	9/98	SP_RL_Rat1_03222013.raw
	High	SGLGELILPENEPGSSIMPGk	P14408-2	3	1	CID	K21(Label:13C(6)15N(2))	52.03	0.00437909	1	1	42	28	1903	224236921	Heavy	Redundant	Not Used	0.807653	2.55721	0.315834	277640146	8.76883e+07	224236921	2	1067.05	2133.1	-1.34801	65.2655	10900	10900	MS2	16/210	SP_RL_Rat1_03222013.raw
High		TMQTLLSLVk	F1LNY0	2	1	HCD	K10(Label:13C(6)15N(2))	52.02	0.00138393	1	1	37	22	1786	136195960	Heavy	Unique	Used	0.807209	2.04176	0.39535	168724548	66705228	136195960	2	571.34	1141.67	-1.27469	62.2156	10312	10312	MS2	9/98	SP_RL_Rat1_03222013.raw
High		LYAQDADGcPIDIk	D3ZZ63	2	1	HCD	C9(Carbamidomethyl), K14(Label:13C(6)15N(2))	51.99	0.00148775	1	1	37		1009	270372494	Heavy	Redundant	Not Used	1.34323	3.77153	0.35615	191004810	68026325	256563028	2	793.883	1586.76	-0.967517	43.3259	6329	6329	MS2	10/138	SP_RL_Rat1_03222013.raw
High		DLFDPIIQDr	P00564	1	1	HCD	R10(Label:13C(6)15N(4))	51.98	0.00179734	1	1	38	28		1.85858e+09		No Quan Values	Not Used							2	621.323	1241.64	-0.883256	67.0938	11246	11246	MS2	6/92	SP_RL_Rat1_03222013.raw
High		TADGIVSHLk	P11598	1	1	HCD	K10(Label:13C(6)15N(2))	51.97	0.00146857	1	1	37	24	275	156696751	Heavy	Unique	Used	1.49513	1.90935	0.78306	94848846	74272294	141811604	2	524.797	1048.59	-1.08227	27.1925	2712	2712	MS2	9/84	SP_RL_Rat1_03222013.raw
	High	GVNTGAVGSYIYDK		0	0	CID		51.97	0.00165281	1	1	38	25		124132806		No Proteins	Not Used							2	722.359	1443.71	-1.02012	41.1409	5842	5842	MS2	10/144	SP_RL_Rat1_03222013.raw
	High	WVVIGDENYGEGSSR	F1M0K2	2	1	CID		51.97	0.000856744	1	1	35	23	1345	357746878	Light	Unique	Used	0.642303	2.74869	0.233676	338380332	79071472	217342860	2	834.385	1667.76	-1.69695	51.1387	8030	8030	MS2	10/142	SP_RL_Rat1_03222013.raw
High		LTSYAMTIPFVR	Q64428	1	1	HCD		51.93	0.00238562	1	1	39	22	1827	293269048	Light	Unique	Used	1.07641	1.79657	0.59915	222401864	133252156	239396416	2	699.876	1398.74	-0.871702	63.4004	10532	10532	MS2	9/98	SP_RL_Rat1_03222013.raw
High		VAMSHFEPSEYIr	F1M0K2	2	1	HCD	R13(Label:13C(6)15N(4))	51.92	0.00129373	1	1	37	20	1030	733467421	Heavy	Unique	Used	0.649941	1.76171	0.368925	1117942808	412437452	726596616	3	525.921	1575.75	-1.42437	43.8011	6435	6435	MS2	15/108	SP_RL_Rat1_03222013.raw
	High	VDGMDILcVr		3	0	CID	C8(Carbamidomethyl), R10(Label:13C(6)15N(4))	51.92	0.00100324	1	1	35	25	1589	3.04113e+08	Heavy	Redundant	Not Used	0.931437	1.83682	0.507091	293708880	148937108	273571304	2	594.292	1187.58	-0.986927	57.3139	9328	9328	MS2	8/78	SP_RL_Rat1_03222013.raw
	High	VMVTNVTSLLk	G3V852	1	1	CID	K11(Label:13C(6)15N(2))	51.92	0.00154052	1	1	37	18	1463	109203124	Heavy	Unique	Used	1.13523	2.02321	0.561104	96194611	5.39752e+07	109203124	2	606.859	1212.71	-1.20878	53.9252	8616	8616	MS2	8/100	SP_RL_Rat1_03222013.raw
High		GGVIAGSLAPPELIR	Q499N5	1	1	HCD		51.9	0.00167612	1	1	38	19	1548	368458750	Light	Unique	Used	0.723438	1.43629	0.503686	368458750	185587690	266557236	2	725.424	1449.84	-1.36539	56.0686	9070	9070	MS2	11/122	SP_RL_Rat1_03222013.raw
Medium		LGQMLSIQDDAFINPHLAK		0	0	HCD		51.88	0.00438704	1	1	42	18	1678	165664918	Light	No Proteins	Not Used	0.825566	4.67915	0.176435	147893160	2.60935e+07	122095606	3	704.369	2111.09	-1.1556	59.4434	9769	9769	MS2	18/184	SP_RL_Rat1_03222013.raw
	High	VGVPTETGALTLNr	F1LWF9	3	1	CID	R14(Label:13C(6)15N(4))	51.88	0.00251249	1	1	39	32	1010	9.82305e+08	Heavy	Redundant	Not Used	1.018	2.21715	0.459147	939343904	431296624	956251416	2	719.4	1437.79	-0.922507	43.2887	6320	6320	MS2	8/118	SP_RL_Rat1_03222013.raw
High		APGFAQMLk	D4ACB8	1	1	HCD	K9(Label:13C(6)15N(2))	51.87	0.00118259	1	1	36	27		1.54585e+08		No Quan Values	Not Used							2	485.766	970.526	-1.48267	43.9598	6470	6470	MS2	8/72	SP_RL_Rat1_03222013.raw
	High	ALTVPELTQQVFDAK	P69897	2	1	CID		51.86	0.0032728	1	1	40	25	1951	411895676	Light	Redundant	Not Used	1.12314	1.8992	0.591375	318595072	188409192	357826864	2	830.451	1659.89	-0.208592	67.0742	11241	11241	MS2	19/144	SP_RL_Rat1_03222013.raw
	High	VDFPQDQLATLTGr	P04636	1	1	CID	R14(Label:13C(6)15N(4))	51.85	0.00274282	1	1	40	24		2535990496		No Quan Values	Not Used							2	785.908	1570.81	-1.16961	62.6433	10396	10396	MS2	10/142	SP_RL_Rat1_03222013.raw
	High	rIESLNEEIAFLK	Q6P725	2	1	CID	R1(Label:13C(6)15N(4))	51.85	0.00278854	1	1	40	34		249751654		Inconsistently Labeled	Not Used							2	786.436	1571.86	-1.18619	55.6656	8983	8983	MS2	7/130	SP_RL_Rat1_03222013.raw
High		VDLLFLGK	Q68FU3	1	1	HCD		51.84	0.0010029	0.423077	1	35		1871	132872919	Light	Unique	Used	0.904673	4.47749	0.202049	123354964	24923748	111595950	2	452.779	904.55	-0.609236	64.3094	10714	10714	MS2	5/56	SP_RL_Rat1_03222013.raw
High		LGSFGSITr	D3ZZ63	2	1	HCD	R9(Label:13C(6)15N(4))	51.75	0.00132198	1	1	36		657	4.22656e+08	Heavy	Unique	Used	1.51353	2.21887	0.682116	262392000	178981792	397138008	2	474.262	947.517	-1.79318	35.8688	4654	4654	MS2	8/74	SP_RL_Rat1_03222013.raw
High		MNVFDTELK	E9PSX6	6	1	HCD		51.72	0.000864775	1	1	35	29	1306	1589585824	Light	Unique	Used	0.466163	2.69108	0.173225	1589585824	275356394	741006827	2	548.77	1096.53	-1.47634	50.0836	7811	7811	MS2	8/82	SP_RL_Rat1_03222013.raw
	High	IAIQHLDK	Q68FQ0	1	1	CID		51.69	0.00124957	1	1	36		134	199318736	Light	Unique	Used	1.17078	2.48548	0.471048	193923089	9.13471e+07	2.27041e+08	2	469.276	937.546	-1.00309	23.7713	1941	1941	MS2	7/64	SP_RL_Rat1_03222013.raw
High		YSLEPVAAELK	P16617	1	1	HCD		51.66	0.00208011	0	1	38	25	1219	450775498	Light	Redundant	Not Used	1.0682	3.25018	0.328658	441743788	145182845	471870068	2	610.332	1219.66	-0.819831	47.9326	7346	7346	MS2	8/94	SP_RL_Rat1_03222013.raw
High		YSLqPVAAELK	Q5XIV1	1	1	HCD	Q4(Deamidated)	51.66	0.00208011		2	38	25	1219	450775498	Light	Redundant	Not Used	1.0682	3.25018	0.328658	441743788	145182845	471870068	2	610.332	1219.66	-0.816552	47.9326	7346	7346	MS2	8/108	SP_RL_Rat1_03222013.raw
	High	DFLAGGIAAAVSK	Q05962	2	1	CID		51.66	0.00215619	0.211538	1	38			2.58795e+07		No Quan Values	Not Used							2	610.337	1219.67	-1.24438	74.0161	12352	12352	MS2	11/118	SP_RL_Rat1_03222013.raw
High		APSWIDTGLSEMR	P23928	1	1	HCD		51.64	0.00132162	1	1	36	20	1765	6.14899e+08	Light	Redundant	Not Used	1.80475	3.33431	0.541267	577358808	312505052	1041987848	2	731.853	1462.7	0.0418812	61.696	10212	10212	MS2	11/112	SP_RL_Rat1_03222013.raw
Medium		VEGDLAGHGQEVLISLFK		1	0	HCD		51.61	0.00385671	1	1	41	19		6069240736		No Quan Values	Not Used							3	638.01	1912.02	-0.798077	72.1321	12055	12055	MS2	15/178	SP_RL_Rat1_03222013.raw
High		STLTDSLVcK	P05197	1	1	HCD	C9(Carbamidomethyl)	51.6	0.00127262	1	1	36	27	824	299403960	Light	Redundant	Not Used	1.18978	3.08479	0.385691	299403960	115477528	356224144	2	562.286	1123.56	-1.46893	39.5044	5472	5472	MS2	6/82	SP_RL_Rat1_03222013.raw
	High	ALESPErPFLAILGGAk		1	0	CID	R7(Label:13C(6)15N(4)), K17(Label:13C(6)15N(2))	51.57	0.00215745	1	1	38	25	1845	249901128	Heavy	Redundant	Not Used	2.64713	5.04218	0.524998	73777440	38733004	195298680	2	894.012	1787.02	-0.645728	63.7383	10601	10601	MS2	15/154	SP_RL_Rat1_03222013.raw
	High	NAIHTYVQAGSHIAAK	D3ZYF1	2	1	CID		51.56	0.00353131	1	1	41	26	276	267834144	Light	Unique	Used	0.612816	2.68779	0.228	254727332	5.80779e+07	156100984	3	560.965	1680.88	-1.23121	27.2141	2716	2716	MS2	15/162	SP_RL_Rat1_03222013.raw
High		EYQISAGDFPEVk	Q8R3Z7	1	1	HCD	K13(Label:13C(6)15N(2))	51.55	0.00165828	1	1	37	25	1370	111441520	Heavy	Unique	Used	0.684415	1.38851	0.492912	131974140	65051664	90325144	2	745.867	1490.73	0.592723	51.6046	8135	8135	MS2	8/136	SP_RL_Rat1_03222013.raw
	High	TNEKVELQELNDR	Q6P725	4	1	CID		51.55	0.00258557	0.403846	1	39			199288854		No Quan Values	Not Used							2	794.401	1587.8	-1.12198	31.0664	3579	3579	MS2	10/140	SP_RL_Rat1_03222013.raw
	High	AASGTKEDPNLVPSVSNKR	P12075	1	1	CID		51.55	0.00433727	1	1	41	22		77422949		No Quan Values	Not Used							2	985.518	1970.03	-0.70309	23.7882	1947	1947	MS2	13/196	SP_RL_Rat1_03222013.raw
High		VIQSYSIr	D3ZCV0	1	1	HCD	R8(Label:13C(6)15N(4))	51.53	0.00153692	1	1	37	35	325	269616944	Heavy	Unique	Used	1.2629	2.79549	0.451762	204186548	92243796	257866624	2	488.278	975.548	-1.89754	28.4968	3009	3009	MS2	7/70	SP_RL_Rat1_03222013.raw
	High	GLVYETSVLDPDEGIR	G3V936	2	1	CID		51.52	0.00338253	1	1	40	29	1597	344246090	Light	Redundant	Not Used	1.01598	2.43241	0.417685	321419588	134252002	326556288	2	881.946	1762.89	-0.450362	57.6989	9402	9402	MS2	9/136	SP_RL_Rat1_03222013.raw
	High	GPFLVALGK		0	0	CID		51.5	0.00121342	1	1	36	27	1399	8.08068e+07	Light	No Proteins	Not Used	0.916332	3.67542	0.249313	75863714	1.89138e+07	69516340	2	451.278	901.55	-1.05609	52.3453	8284	8284	MS2	6/66	SP_RL_Rat1_03222013.raw
	High	FTQAGSEVSALLGR		2	0	CID		51.48	0.00273355	1	1	39	23	1480	2.10687e+09	Light	Redundant	Not Used	1.35314	2.17065	0.62338	2025333920	1262552928	2740558784	2	718.38	1435.75	-0.656062	54.2749	8691	8691	MS2	10/140	SP_RL_Rat1_03222013.raw
High		cMQLTDFILk		0	0	HCD	C1(Carbamidomethyl), K10(Label:13C(6)15N(2))	51.46	0.00203774	1	1	38	27	2020	51623796	Heavy	No Proteins	Not Used	1.44579	2.08412	0.69372	32913755	22832940	47586494	2	638.83	1276.65	-0.174913	71.45	11938	11938	MS2	8/88	SP_RL_Rat1_03222013.raw
High		NVQAEEMVEFSSGLK	F1LP05	2	1	HCD		51.45	0.00178105	1	1	37	25		1.61338e+08		No Quan Values	Not Used							2	834.4	1667.79	-1.46268	73.5659	12280	12280	MS2	9/154	SP_RL_Rat1_03222013.raw
High		FKLEAPDADELPR	F1M0K2	2	1	HCD		51.42	0.00266666	1	1	39	37	1181	210262568	Light	Unique	Used	0.572618	4.42557	0.129389	184305096	23846976	105536344	2	750.888	1500.77	-0.512413	47.1606	7179	7179	MS2	9/130	SP_RL_Rat1_03222013.raw
	High	QSILAIQNEVEK	D3ZCV0	1	1	CID		51.42	0.002764	1	1	39	31	1065	824211828	Light	Redundant	Not Used	0.886456	3.97488	0.223014	824211828	183811030	730627234	2	686.377	1371.75	-1.00145	44.6783	6627	6627	MS2	9/128	SP_RL_Rat1_03222013.raw
High		VWFVSNIDGTHIAk	D4A2V9	2	1	HCD	K14(Label:13C(6)15N(2))	51.41	0.00329511	1	1	40	28	1406	103239556	Heavy	Unique	Used	0.772427	3.32727	0.232151	103671556	24067426	80078708	2	797.926	1594.85	-1.12989	52.5917	8335	8335	MS2	8/130	SP_RL_Rat1_03222013.raw
High		VNQIGSVTESIQAck	P15429	1	1	HCD	C14(Carbamidomethyl), K15(Label:13C(6)15N(2))	51.41	0.00314911	1	1	40	17	897	609739826	Heavy	Redundant	Not Used	0.968317	1.83004	0.529122	629689988	333183011	609739826	2	821.42	1641.83	-1.44031	40.8115	5766	5766	MS2	10/146	SP_RL_Rat1_03222013.raw
High		VNQIGSVTESLQAck	P04764	3	1	HCD	C14(Carbamidomethyl), K15(Label:13C(6)15N(2))	51.41	0.00314911	1	2	40	17	897	609739826	Heavy	Redundant	Not Used	0.968317	1.83004	0.529122	629689988	333183011	609739826	2	821.42	1641.83	-1.44031	40.8115	5766	5766	MS2	10/146	SP_RL_Rat1_03222013.raw
High		IAATILTSPDLrk	P00507	1	1	HCD	R12(Label:13C(6)15N(4)), K13(Label:13C(6)15N(2))	51.4	0.00115077	1	1	35		806	179551924	Heavy	Unique	Used	0.780111	2.88077	0.270799	230161924	6.23277e+07	179551924	2	708.93	1416.85	-1.27667	39.0785	5375	5375	MS2	9/110	SP_RL_Rat1_03222013.raw
	High	LSkDPNIVIAk		1	0	CID	K3(Label:13C(6)15N(2)), K11(Label:13C(6)15N(2))	51.4	0.000954807	1	1	35		231	214761397	Heavy	Unique	Used	2.62477	1.71698	1.52871	8.00061e+07	122306157	209997388	3	405.254	1213.75	-1.03868	26.2428	2498	2498	MS2	7/100	SP_RL_Rat1_03222013.raw
Medium		AVFVDLEPTVIDEVr	IPI:CON_00700865.3	5	1	HCD	R15(Label:13C(6)15N(4))	51.39	0.00372674	1	1	41	21	1972	599488026	Heavy	Redundant	Not Used	1.58585	2.01252	0.78799	378023882	2.97879e+08	599488026	2	856.46	1711.91	-1.08724	68.1701	11431	11431	MS2	11/128	SP_RL_Rat1_03222013.raw
High		IAIQHLDK	Q68FQ0	1	1	HCD		51.36	0.00134822	0.411765	1	36		134	199318736	Light	Redundant	Not Used	1.17078	2.48548	0.471048	193923089	9.13471e+07	2.27041e+08	2	469.276	937.546	-1.00309	23.8099	1951	1951	MS2	5/64	SP_RL_Rat1_03222013.raw
High		VLDSGAPIkIPVGPETLGr	G3V6D3	2	1	HCD	K9(Label:13C(6)15N(2)), R19(Label:13C(6)15N(4))	51.36	0.00171854	1	1	37	26		551469257		No Quan Values	Not Used							2	969.062	1937.12	-0.462502	53.9028	8612	8612	MS2	12/190	SP_RL_Rat1_03222013.raw
Medium		VEGDLAGHGQEVLISLFk		1	0	HCD	K18(Label:13C(6)15N(2))	51.35	0.00399573	1	1	41	17	2047	8.17244e+08	Heavy	Redundant	Not Used	0.656938	2.74334	0.239467	1217966312	291662300	800128028	2	960.519	1920.03	-0.807974	72.225	12074	12074	MS2	19/178	SP_RL_Rat1_03222013.raw
High		VVDLMAYMASkE	P04797;F1LUR7;F1LTU2	16	3	HCD	K11(Label:13C(6)15N(2))	51.34	0.00161226	0	1	37	18		46459572		No Quan Values	Not Used							2	682.837	1364.67	-1.01616	70.9829	11865	11865	MS2	9/106	SP_RL_Rat1_03222013.raw
High		VVnLMAYMASkE	F1M5I8	1	1	HCD	N3(Deamidated), K11(Label:13C(6)15N(2))	51.34	0.00161226		2	37	18		46459572		No Quan Values	Not Used							2	682.837	1364.67	-1.01323	70.9829	11865	11865	MS2	9/108	SP_RL_Rat1_03222013.raw
Medium		LASLSEKPPAIDWAYYR		0	0	HCD		51.34	0.00460173	1	1	41	23		471648100		No Proteins	Not Used							3	660.679	1980.02	-0.428597	54.8002	8802	8802	MS2	19/166	SP_RL_Rat1_03222013.raw
	High	VPGATMLLAk	G3V7J0	2	1	CID	K10(Label:13C(6)15N(2))	51.3	0.00148151	1	1	36	29	912	417908488	Heavy	Redundant	Not Used	0.18074	2.60592	0.0693572	2312213440	160368640	417908488	2	504.803	1008.6	-0.871012	41.1228	5835	5835	MS2	8/72	SP_RL_Rat1_03222013.raw
	High	DFLAGGIAAAVSK	Q05962	2	1	CID		51.29	0.00237023	1	1	39	30		2.58795e+07		No Quan Values	Not Used							2	610.339	1219.67	2.75901	72.8379	12179	12179	MS2	10/118	SP_RL_Rat1_03222013.raw
High		VVDLMAYMASkE	P04797;F1LUR7;F1LTU2	16	3	HCD	K11(Label:13C(6)15N(2))	51.27	0.00163846	0	1	37	18	1850	4359609808	Heavy	Redundant	Not Used	1.28981	4.72929	0.272728	3380044728	921832752	4359609808	2	682.837	1364.67	-1.01616	63.8839	10630	10630	MS2	7/106	SP_RL_Rat1_03222013.raw
High		VVnLMAYMASkE	F1M5I8	1	1	HCD	N3(Deamidated), K11(Label:13C(6)15N(2))	51.27	0.00163846		2	37	18	1850	4359609808	Heavy	Redundant	Not Used	1.28981	4.72929	0.272728	3380044728	921832752	4359609808	2	682.837	1364.67	-1.01323	63.8839	10630	10630	MS2	7/108	SP_RL_Rat1_03222013.raw
High		FSPAGPVLSIr	D4AC14	2	1	HCD	R11(Label:13C(6)15N(4))	51.2	0.00203868	1	1	38	28	1205	261366846	Heavy	Unique	Used	2.51256	2.85862	0.87894	96741400	85029846	243068192	2	577.333	1153.66	-0.593531	47.5257	7260	7260	MS2	9/94	SP_RL_Rat1_03222013.raw
High		IPFLLSGTSYk	Q60587	1	1	HCD	K11(Label:13C(6)15N(2))	51.17	0.0021101	1	1	38	29	1606	694524035	Heavy	Redundant	Not Used	0.85265	2.81264	0.30315	814547812	2.4693e+08	694524035	2	617.351	1233.7	-1.18192	57.8079	9427	9427	MS2	10/86	SP_RL_Rat1_03222013.raw
	High	HLIPAANTGESk		0	0	CID	K12(Label:13C(6)15N(2))	51.17	0.00249889	1	1	39		80	174839094	Heavy	No Proteins	Not Used	0.92418	2.08	0.444317	189182856	8.40573e+07	174839094	2	623.336	1245.67	-2.16241	22.1646	1581	1581	MS2	9/104	SP_RL_Rat1_03222013.raw
High		VkVGVnGFGr	P04797	5	1	HCD	K2(Label:13C(6)15N(2)), N6(Deamidated), R10(Label:13C(6)15N(4))	51.16	0.00167819	1	1	37	21	423	885484435	Heavy	Unique	Used	2.51199	4.91002	0.511606	350271596	179200884	879880376	2	526.303	1051.6	-1.80715	30.7347	3504	3504	MS2	7/90	SP_RL_Rat1_03222013.raw
High		FkLEAPDADELPr	F1M0K2	2	1	HCD	K2(Label:13C(6)15N(2)), R13(Label:13C(6)15N(4))	51.16	0.00316689	1	1	40	38	1182	213864432	Heavy	Unique	Used	0.500481	2.46408	0.203111	427317408	86792729	213864432	3	506.935	1518.79	-1.64506	47.1662	7180	7180	MS2	8/130	SP_RL_Rat1_03222013.raw
High		AGGFLMK	P16617	2	1	HCD		51.14	0.000864503	1	1	34	27	491	374911930	Light	Unique	Used	1.07447	3.06428	0.350642	363783552	127557894	390872848	2	362.196	723.385	-0.605106	32.1949	3829	3829	MS2	6/50	SP_RL_Rat1_03222013.raw
	High	LNAMNISETR	D3Z802	3	1	CID		51.14	0.00138982	1	1	36	27	494	119124546	Light	Unique	Used	1.69401	2.3895	0.708939	105606268	74868408	178898004	2	574.789	1148.57	-1.14098	32.2167	3832	3832	MS2	8/92	SP_RL_Rat1_03222013.raw
High		DDGLFSGDPNWFPkk	Q5XFX0	1	1	HCD	K14(Label:13C(6)15N(2)), K15(Label:13C(6)15N(2))	51.11	0.00279968	1	1	39	23		61555887		No Quan Values	Not Used							2	869.925	1738.84	1.57121	63.349	10522	10522	MS2	10/136	SP_RL_Rat1_03222013.raw
High		IQLINNMLDK	P16617	2	1	HCD		51.08	0.00229387	0.254902	1	38		1385	249510591	Light	Unique	Used	1.22386	3.66293	0.334121	210153184	70216678	257198968	2	601.333	1201.66	-1.15491	51.9918	8216	8216	MS2	7/88	SP_RL_Rat1_03222013.raw
High		AGLQFPVGR		0	0	HCD		51.07	0.00156247	1	1	36		1003	1226114952	Light	No Proteins	Not Used	0.123287	1.25588	0.0981679	1148558592	112751596	141602552	2	472.768	944.53	-1.79209	43.1663	6294	6294	MS2	8/76	SP_RL_Rat1_03222013.raw
	High	SSFFVNGLTLGGQK		0	0	CID		51.05	0.0030526	1	1	39	20	1694	9.08491e+07	Light	No Proteins	Not Used	1.43754	2.14404	0.67048	87460442	5.86405e+07	125727778	2	727.884	1454.76	-1.53085	59.8468	9850	9850	MS2	6/136	SP_RL_Rat1_03222013.raw
	High	DVGGIVLANAcGPcIGQWDRk	F1M0K2	2	1	CID	C11(Carbamidomethyl), C14(Carbamidomethyl), K21(Label:13C(6)15N(2))	51.04	0.0051949	1	1	42	20		16811423		Inconsistently Labeled	Not Used							2	1147.57	2294.14	4.00726	59.5646	9793	9793	MS2	8/220	SP_RL_Rat1_03222013.raw
	High	QAVTNPNNTFYATk		2	0	CID	K14(Label:13C(6)15N(2))	51.02	0.00261912	1	1	39	22	409	183458432	Heavy	Redundant	Not Used	1.47685	4.23525	0.348705	104682356	36503242	154600244	2	788.895	1576.78	-0.849563	30.422	3431	3431	MS2	9/148	SP_RL_Rat1_03222013.raw
	High	GGDDLDPNYVLSSR	P00564	1	1	CID		50.99	0.0011198	1	1	35	27	1317	190030828	Light	Unique	Used	1.44015	3.65041	0.394516	155007392	61152934	223233504	2	754.354	1507.7	-1.58687	50.2531	7842	7842	MS2	8/136	SP_RL_Rat1_03222013.raw
High		VHLVGIDIFTGK	G3V7J7	2	1	HCD		50.98	0.0021869	1	1	38	28	1684	183246743	Light	Redundant	Not Used	1.20697	2.39108	0.504779	183246743	9.24991e+07	221172548	3	433.587	1298.75	-0.79317	59.6726	9815	9815	MS2	11/94	SP_RL_Rat1_03222013.raw
	High	AVVLAANHFGR	Q5BJZ3	2	1	CID		50.98	0.00217094	1	1	38	23	368	2.25641e+08	Light	Redundant	Not Used	0.702814	1.77824	0.39523	208451848	82386516	146502888	2	577.824	1154.64	-2.29934	29.3697	3207	3207	MS2	8/90	SP_RL_Rat1_03222013.raw
	High	VVDLMAYMASkE	P04797	13	1	CID	K11(Label:13C(6)15N(2))	50.98	0.0017516	0	1	37	21				No Quan Values	Not Used							2	682.837	1364.67	-1.01616	67.217	11269	11269	MS2	9/106	SP_RL_Rat1_03222013.raw
	High	VVnLMAYMASkE		1	0	CID	N3(Deamidated), K11(Label:13C(6)15N(2))	50.98	0.0017516		2	37	21				No Quan Values	Not Used							2	682.837	1364.67	-1.01323	67.217	11269	11269	MS2	9/108	SP_RL_Rat1_03222013.raw
	High	DATNVGDEGGFAPNILENk	P04764	3	1	CID	K19(Label:13C(6)15N(2))	50.95	0.00294452	1	1	39	20	1623	348334188	Heavy	Redundant	Not Used	1.20837	2.6337	0.45881	279364788	128175391	337575036	2	984.973	1968.94	-0.47966	58.1142	9489	9489	MS2	14/206	SP_RL_Rat1_03222013.raw
	High	FAIQDISVEETSAk	D3ZCV0;F1M1N4	7	2	CID	K14(Label:13C(6)15N(2))	50.94	0.00309346	0.490196	1	39		1391	423785950	Heavy	Redundant	Not Used	1.08784	3.99776	0.272112	314025976	85450184	341609504	2	773.397	1545.79	-1.47223	52.1637	8249	8249	MS2	8/138	SP_RL_Rat1_03222013.raw
High		LSDLLDWK		0	0	HCD		50.93	0.00179287	1	1	37	26		44266824		No Proteins	Not Used							2	495.268	989.529	-0.998314	60.3177	9940	9940	MS2	6/64	SP_RL_Rat1_03222013.raw
	High	ISGLIYEETR		1	0	CID		50.93	0.00215209	1	1	38	33		178733794		No Quan Values	Not Used							2	590.814	1180.62	-0.908611	40.9893	5806	5806	MS2	8/86	SP_RL_Rat1_03222013.raw
	High	ITYGQcGDVLR	P16409	1	1	CID	C6(Carbamidomethyl)	50.92	0.00142886	1	1	36	25	609	1.42806e+09	Light	Redundant	Not Used	1.40496	3.23398	0.434437	1383837840	601190032	1944235216	2	641.316	1281.62	-1.32358	34.6259	4373	4373	MS2	8/104	SP_RL_Rat1_03222013.raw
	High	STcLYGQLPk	B6DYQ7	1	1	CID	C3(Carbamidomethyl), K10(Label:13C(6)15N(2))	50.91	0.00183764	1	1	37	23	633	440189974	Heavy	Unique	Used	0.917563	1.35186	0.678741	479738400	325618340	440189974	2	587.804	1174.6	-1.38866	35.238	4512	4512	MS2	6/80	SP_RL_Rat1_03222013.raw
High		FQNALLVR	IPI:CON_00745872.2	1	1	HCD		50.9	0.00158502	1	1	36			1018539372		No Quan Values	Not Used							2	480.784	960.561	-1.16841	38.5934	5267	5267	MS2	7/70	SP_RL_Rat1_03222013.raw
High		IFGVTTLDIVr	P04636	1	1	HCD	R11(Label:13C(6)15N(4))	50.89	0.00186934	1	1	37	33	1888	2682842686	Heavy	Redundant	Not Used	1.31437	2.33828	0.562112	1985871792	1116282816	2610178432	2	622.367	1243.73	-1.11111	66.0156	11046	11046	MS2	6/86	SP_RL_Rat1_03222013.raw
High		LNVLANVIr	D4A7P8	4	1	HCD	R9(Label:13C(6)15N(4))	50.88	0.000835772	1	1	34	33	1355	347124700	Heavy	Unique	Used	0.867665	2.46748	0.35164	400067740	1.4068e+08	347124700	2	511.323	1021.64	-1.06705	51.2464	8055	8055	MS2	5/80	SP_RL_Rat1_03222013.raw
High		LDAMSLLAAk	D3Z802	3	1	HCD	K10(Label:13C(6)15N(2))	50.87	0.001968	1	1	37	26	1689	241110049	Heavy	Unique	Used	0.914599	3.03752	0.3011	252703584	76089104	231122552	2	520.798	1040.59	-1.10083	59.7426	9829	9829	MS2	9/78	SP_RL_Rat1_03222013.raw
High		STNGDTFLGGEDFDqALLr	F1M953	2	1	HCD	Q15(Deamidated), R19(Label:13C(6)15N(4))	50.86	0.00195203		2	37	23	2058	121063260	Heavy	Redundant	Not Used	1.94637	1.99806	0.974128	57447436	5.59612e+07	111813838	2	1033.98	2066.95	-0.603711	72.6422	12147	12147	MS2	16/202	SP_RL_Rat1_03222013.raw
	High	ALDTMNFDVIK	D4AC14;B5DF80	6	2	CID		50.86	0.00202914	1	1	37	33	1598	325769236	Light	Redundant	Not Used	1.29437	2.32343	0.557092	325769236	181483408	421664720	2	633.823	1266.64	-0.756084	57.7044	9404	9404	MS2	7/100	SP_RL_Rat1_03222013.raw
	High	VTVAGLAGkDPVQcSr		0	0	CID	K9(Label:13C(6)15N(2)), C14(Carbamidomethyl), R16(Label:13C(6)15N(4))	50.85	0.00415767	1	1	41	27	521	312970465	Heavy	No Proteins	Not Used	2.44518	3.18314	0.768167	121926619	93660038	298132816	3	559.301	1675.89	-1.82016	32.7608	3953	3953	MS2	15/160	SP_RL_Rat1_03222013.raw
High		FAEAFEAIPR	D4ACB8	1	1	HCD		50.83	0.00186437	1	1	37	29	1333	127187916	Light	Redundant	Not Used	1.94071	1.70481	1.13837	127187916	144787076	246834944	2	575.797	1150.59	-1.62824	50.7412	7944	7944	MS2	8/78	SP_RL_Rat1_03222013.raw
	High	GVVQDLQQAISK	G3V732	5	1	CID		50.83	0.00285603	1	1	39	26	1600	121641809	Light	Unique	Used	1.22977	2.09698	0.586451	110401892	64745286	135769416	2	643.358	1285.71	-1.22971	57.7097	9406	9406	MS2	12/116	SP_RL_Rat1_03222013.raw
High		AITDAAMMAEELkK	G3V885	18	1	HCD	K13(Label:13C(6)15N(2))	50.82	0.00312424	0.0784314	1	39	28		177970856		Inconsistently Labeled	Not Used							2	765.392	1529.78	-1.41264	46.2823	6989	6989	MS2	12/122	SP_RL_Rat1_03222013.raw
	High	LPAKPEVSSDEDIQYR		0	0	CID		50.8	0.00397126	1	1	40	27	516	325217332	Light	No Proteins	Not Used	1.1351	3.87499	0.29293	325217332	95265754	369154260	3	616.31	1846.92	-1.00511	32.6301	3925	3925	MS2	9/156	SP_RL_Rat1_03222013.raw
Medium		YTAVTDTPNLLHAk	D3Z802	3	1	HCD	K14(Label:13C(6)15N(2))	50.79	0.00367403	1	1	40	21	731	254907056	Heavy	Unique	Used	0.989435	3.75059	0.263808	257628804	6.79646e+07	254907056	3	517.946	1551.82	-1.62067	37.3569	4991	4991	MS2	16/124	SP_RL_Rat1_03222013.raw
High		EGDVLTLLESEr		0	0	HCD	R12(Label:13C(6)15N(4))	50.78	0.00276083	1	1	39	30	1969	1.22123e+08	Heavy	No Proteins	Not Used	1.74253	2.11719	0.823037	69484215	5.71881e+07	121078193	2	685.854	1370.7	-1.51933	67.8442	11376	11376	MS2	9/108	SP_RL_Rat1_03222013.raw
High		FFATFDK		0	0	HCD		50.77	0.000777646	1	1	33		1086	2.40665e+08	Light	No Proteins	Not Used	0.520331	3.02844	0.171815	221786768	38106289	115402576	2	438.218	875.429	-1.00483	45.0682	6717	6717	MS2	6/52	SP_RL_Rat1_03222013.raw
High		HrPDLIDYSK	D3ZCV0	1	1	HCD	R2(Label:13C(6)15N(4))	50.77	0.00246359	1	1	38	23		330166996		Inconsistently Labeled	Not Used							3	418.555	1253.65	-1.62383	25.7242	2383	2383	MS2	8/98	SP_RL_Rat1_03222013.raw
High		LAADGTVMNTFAHK		0	0	HCD		50.77	0.00227515	1	1	38	27		753665516		No Proteins	Not Used							3	492.581	1475.73	-1.50724	39.1436	5390	5390	MS2	16/126	SP_RL_Rat1_03222013.raw
	High	LEQQVDDLEGSLEQEK	F1LSI0;G3V885;G3V8B0;P02563	9	4	CID		50.76	0.00265395	1	1	38	28		212606597		No Quan Values	Not Used							2	930.446	1859.89	-0.771905	50.0646	7806	7806	MS2	21/172	SP_RL_Rat1_03222013.raw
High		FFTGQITAAGk	D3ZBZ4	2	1	HCD	K11(Label:13C(6)15N(2))	50.75	0.00209255	1	1	37	23	785	206597259	Heavy	Redundant	Not Used	0.44568	2.34405	0.190132	408929168	77750724	182251420	2	574.813	1148.62	-0.933974	38.6559	5280	5280	MS2	9/100	SP_RL_Rat1_03222013.raw
High		FEELNADLFr	D4A4S3	5	1	HCD	R10(Label:13C(6)15N(4))	50.75	0.00159613	1	1	36	28	1687	377937246	Heavy	Unique	Used	1.95326	2.09799	0.931014	190108958	176994030	371332364	2	632.315	1263.62	-0.751502	59.7248	9826	9826	MS2	6/92	SP_RL_Rat1_03222013.raw
	High	SLNDFTTQr	G3V885;P02563	2	2	CID	R9(Label:13C(6)15N(4))	50.74	0.00112585	1	1	35	22		1.62584e+08		No Quan Values	Not Used							2	546.27	1091.53	-2.2369	33.9438	4220	4220	MS2	7/88	SP_RL_Rat1_03222013.raw
Medium		GIHVEVPGAEAENLGPLQVAr	Q68FU3	1	1	HCD	R21(Label:13C(6)15N(4))	50.7	0.00565539	1	1	42	20		175624664		No Quan Values	Not Used							3	722.722	2166.15	-1.81317	53.8974	8611	8611	MS2	13/190	SP_RL_Rat1_03222013.raw
	High	INPADIDLENEPWYK		1	0	CID		50.68	0.00286747	1	1	39	26	1808	123431551	Light	Redundant	Not Used	1.2175	3.48768	0.349084	113840110	3.97398e+07	138599868	2	908.941	1816.87	-0.666124	62.7614	10419	10419	MS2	10/150	SP_RL_Rat1_03222013.raw
Medium		LEDTLWAGLTDQHVK	F1LWF9	3	1	HCD		50.67	0.00439703	1	1	41	25	1599	440690746	Light	Unique	Used	0.705799	3.84849	0.183396	440690746	8.0821e+07	311038906	3	575.965	1725.88	-0.737373	57.8022	9426	9426	MS2	19/136	SP_RL_Rat1_03222013.raw
	High	NSPTDTILFIr	P56741	3	1	CID	R11(Label:13C(6)15N(4))	50.63	0.00312297	1	1	39	27	1656	230132972	Heavy	Unique	Used	0.685114	2.97616	0.2302	335904556	77325352	230132972	2	643.852	1286.7	-1.31011	58.8372	9645	9645	MS2	6/108	SP_RL_Rat1_03222013.raw
	High	SSIQITGALEDQMNQLK	D3ZCV0	1	1	CID		50.63	0.0046185	1	1	41	19				No Quan Values	Not Used							2	938.476	1875.95	-1.41749	60.2833	9933	9933	MS2	18/174	SP_RL_Rat1_03222013.raw
Medium		VEAVNMAEGIIHDTETk	F1M953	2	1	HCD	K17(Label:13C(6)15N(2))	50.6	0.00390017	1	1	40	17	1539	335800205	Heavy	Unique	Used	0.976974	2.18093	0.447961	250614432	112265580	244843824	3	622.311	1864.92	-1.05329	55.9235	9040	9040	MS2	23/180	SP_RL_Rat1_03222013.raw
High		IPVGPETLGR	G3V6D3	2	1	HCD		50.59	0.00203839	1	1	37	29	684	1340638180	Light	Unique	Used	1.21883	2.15768	0.56488	1340638180	757299291	1634006912	2	519.8	1038.59	-0.935864	36.5866	4817	4817	MS2	9/74	SP_RL_Rat1_03222013.raw
Medium		IITHPNFnGNTLDNDIMLIK	SWISS-PROT:P00761	1	1	HCD	N8(Deamidated)	50.57	0.00642228	0.156863	1	42	27		1963507392		No Quan Values	Not Used							3	762.059	2284.16	-0.702426	63.6898	10592	10592	MS2	15/204	SP_RL_Rat1_03222013.raw
High		IPVGPETLGr	G3V6D3	2	1	HCD	R10(Label:13C(6)15N(4))	50.53	0.00193088	1	1	37	24	684	1634006912	Heavy	Redundant	Not Used	1.21883	2.15768	0.56488	1340638180	757299291	1634006912	2	524.804	1048.6	-1.71151	36.5228	4802	4802	MS2	9/74	SP_RL_Rat1_03222013.raw
Medium		SGLGELILPENEPGSSIMPGk	P14408-2	3	1	HCD	K21(Label:13C(6)15N(2))	50.51	0.00621418	1	1	42	28	1903	224236921	Heavy	Redundant	Not Used	0.807653	2.55721	0.315834	277640146	8.76883e+07	224236921	2	1067.05	2133.1	-1.34801	65.2821	10904	10904	MS2	11/210	SP_RL_Rat1_03222013.raw
	High	GYSFVTTAEr	P68035	5	1	CID	R10(Label:13C(6)15N(4))	50.51	0.00124355	1	1	35		670	1316361712	Heavy	Unique	Used	0.669307	4.96708	0.134748	1966754320	265017042	1316361712	2	570.781	1140.55	-1.72515	36.3992	4772	4772	MS2	8/84	SP_RL_Rat1_03222013.raw
	High	AHSSMVGVNLPQk		1	0	CID	K13(Label:13C(6)15N(2))	50.5	0.00308729	1	1	39	28	308	3.17965e+08	Heavy	Redundant	Not Used	0.997752	2.31016	0.431897	3.18681e+08	137637555	3.17965e+08	2	688.365	1375.72	-1.75249	28.0496	2907	2907	MS2	8/106	SP_RL_Rat1_03222013.raw
	High	IMNVIGEPIDER		2	0	CID		50.5	0.00294692	1	1	39	35	1241	1038055949	Light	Redundant	Not Used	1.21137	2.20772	0.548697	994514288	545686800	1204723536	2	693.357	1385.71	-1.24276	48.2698	7417	7417	MS2	10/114	SP_RL_Rat1_03222013.raw
	High	HHATYVNNLNVTEEKYHEALAK	P07895	1	1	CID		50.48	0.00660376	1	1	42	22		171220566		No Quan Values	Not Used							3	861.097	2581.28	-1.3905	30.9912	3561	3561	MS2	23/226	SP_RL_Rat1_03222013.raw
High		ALPFWNEEIAPK	P16290	1	1	HCD		50.47	0.0033142	1	1	39	25	1802	367866432	Light	Unique	Used	0.78777	6.4349	0.122422	310822384	3.80514e+07	244856688	2	707.872	1414.74	0.444546	62.5934	10388	10388	MS2	8/102	SP_RL_Rat1_03222013.raw
	High	ALNEINQFYQK		1	0	CID		50.47	0.0026869	1	1	38	25		1561858304		No Quan Values	Not Used							2	684.35	1367.69	-1.3016	44.3294	6549	6549	MS2	8/96	SP_RL_Rat1_03222013.raw
High		FFVAPFPEVFGK	IPI:CON_CASA1	1	1	HCD		50.4	0.00327594	1	1	39	24		2.92682e+07		No Quan Values	Not Used							2	692.868	1384.73	-0.729237	77.2623	12758	12758	MS2	10/88	SP_RL_Rat1_03222013.raw
	High	VkVGVnGFGr	P04797	4	1	CID	K2(Label:13C(6)15N(2)), N6(Deamidated), R10(Label:13C(6)15N(4))	50.4	0.00198955	1	1	37	22	422	895423162	Heavy	Redundant	Not Used	2.53535	4.81691	0.526344	345987784	182108755	877201256	3	351.205	1051.6	-0.891289	30.6976	3493	3493	MS2	7/90	SP_RL_Rat1_03222013.raw
High		VVDLMAYMASKE	P04797;F1LUR7;F1LTU2	16	3	HCD		50.39	0.00164495	0	1	36	21				No Quan Values	Not Used							2	678.83	1356.65	-1.44343	67.3128	11287	11287	MS2	7/106	SP_RL_Rat1_03222013.raw
High		VVnLMAYMASKE	F1M5I8	1	1	HCD	N3(Deamidated)	50.39	0.00164495		2	36	21				No Quan Values	Not Used							2	678.83	1356.65	-1.44048	67.3128	11287	11287	MS2	7/108	SP_RL_Rat1_03222013.raw
	High	VVDLMAYMASkE	P04797	13	1	CID	K11(Label:13C(6)15N(2))	50.39	0.00200648		2	37	25	1850	4359609808	Heavy	Redundant	Not Used	1.28981	4.72929	0.272728	3380044728	921832752	4359609808	2	682.837	1364.67	-1.01616	63.8507	10620	10620	MS2	9/106	SP_RL_Rat1_03222013.raw
Medium		rIGIFGQDEDVTSk	E9PSX6	6	1	HCD	R1(Label:13C(6)15N(4)), K14(Label:13C(6)15N(2))	50.38	0.00400434	1	1	40	32	955	2.42066e+08	Heavy	Redundant	Not Used	0.793303	1.76268	0.450055	253768936	114209960	201315616	2	791.911	1582.82	-2.21753	42.0733	6050	6050	MS2	8/140	SP_RL_Rat1_03222013.raw
	High	TTPSVVAFTPDGER		2	0	CID		50.36	0.00252019	1	1	38	24	1023	606280124	Light	Redundant	Not Used	1.74277	1.82475	0.955072	598758548	571857590	1043498752	2	738.87	1476.73	-0.422485	43.7197	6417	6417	MS2	9/128	SP_RL_Rat1_03222013.raw
Medium		VSTFTPVADTPELLr	D3Z802	3	1	HCD	R15(Label:13C(6)15N(4))	50.35	0.00452844	1	1	40	21	1579	403917742	Heavy	Redundant	Not Used	2.1932	2.63836	0.831272	176761930	146937266	387673512	2	828.447	1655.89	-1.05943	56.9836	9257	9257	MS2	10/132	SP_RL_Rat1_03222013.raw
High		KVLELTGK	P56571	1	1	HCD		50.33	0.00135688	1	1	35					No Quan Values	Not Used							2	444.281	887.555	-1.11541	23.5796	1901	1901	MS2	7/74	SP_RL_Rat1_03222013.raw
Medium		ELSSLNSYLEQLr		0	0	HCD	R13(Label:13C(6)15N(4))	50.32	0.0039063	1	1	40	25	1940	386850154	Heavy	No Proteins	Not Used	1.8746	2.24599	0.834643	167480464	139786432	313958456	2	781.408	1561.81	-1.10217	66.4749	11134	11134	MS2	10/128	SP_RL_Rat1_03222013.raw
	High	VNAGDQPGADLGPLITPQAK	G3V7J0	2	1	CID		50.31	0.00566533	1	1	41	25		286935378		No Quan Values	Not Used							2	981.518	1962.03	-0.10858	51.8524	8188	8188	MS2	14/210	SP_RL_Rat1_03222013.raw
	High	SVMDATQIAGLNcLr		2	0	CID	C13(Carbamidomethyl), R15(Label:13C(6)15N(4))	50.26	0.0034525	1	1	39	21	1666	1.30279e+08	Heavy	Redundant	Not Used	1.4932	1.85532	0.804822	76824176	61829778	114714142	2	829.914	1658.82	-1.15977	59.0335	9685	9685	MS2	17/138	SP_RL_Rat1_03222013.raw
	High	VSLAVLNPYIk		0	0	CID	K11(Label:13C(6)15N(2))	50.16	0.00147851	1	1	35		1660	301446542	Heavy	No Proteins	Not Used	0.718674	3.88004	0.185223	412162700	7.63422e+07	296210780	2	612.875	1224.74	-1.03106	58.9038	9659	9659	MS2	12/88	SP_RL_Rat1_03222013.raw
High		LSEIVTLAK	F1M6A4	2	1	HCD		50.15	0.00149158	1	1	35	23	843	3.08559e+08	Light	Redundant	Not Used	0.723181	2.74683	0.263278	304494780	80166896	220204870	2	487.299	973.592	-1.24275	39.7755	5534	5534	MS2	7/72	SP_RL_Rat1_03222013.raw
High		IITLTGPTNAIFk	D3ZS68	1	1	HCD	K13(Label:13C(6)15N(2))	50.12	0.00190367	1	1	36	32	1634	582655366	Heavy	Unique	Used	1.04219	2.08627	0.499546	559069314	279280811	582655366	2	698.918	1396.83	-0.27163	58.4291	9559	9559	MS2	6/114	SP_RL_Rat1_03222013.raw
High		NIDALSGMEGr	P23693	1	1	HCD	R11(Label:13C(6)15N(4))	50.08	0.00111085	1	1	34	24	983	873142007	Heavy	Unique	Used	1.88088	3.23604	0.58123	457676484	266015140	860836024	2	586.783	1172.56	-1.63832	42.6852	6188	6188	MS2	10/112	SP_RL_Rat1_03222013.raw
High		LDEAEQIALK	G3V885	4	1	HCD		50.07	0.00263469	1	1	38	30	749	681552956	Light	Redundant	Not Used	0.442337	4.74503	0.0932211	605597072	56454449	267877832	2	565.308	1129.61	-1.69216	37.8234	5094	5094	MS2	8/86	SP_RL_Rat1_03222013.raw
High		LDEAEQLALK		13	0	HCD		50.07	0.00263469	1	2	38	30	749	681552956	Light	Redundant	Not Used	0.442337	4.74503	0.0932211	605597072	56454449	267877832	2	565.308	1129.61	-1.69216	37.8234	5094	5094	MS2	8/86	SP_RL_Rat1_03222013.raw
	High	LDIDSAPITAR	P11980	3	1	CID		50.07	0.00269521	1	1	38	29	994	1214220228	Light	Redundant	Not Used	1.80371	2.20486	0.818061	1179254632	964702520	2127035616	2	586.319	1171.63	-1.06735	43.0662	6269	6269	MS2	7/94	SP_RL_Rat1_03222013.raw
	High	VVLAYEPVWAIGTGk	P48500	1	1	CID	K15(Label:13C(6)15N(2))	50.07	0.0038406	1	1	39	25	1933	620124890	Heavy	Redundant	Not Used	0.666184	3.09201	0.215453	920572724	1.9834e+08	613270696	2	805.955	1610.9	-0.930723	66.2001	11081	11081	MS2	11/126	SP_RL_Rat1_03222013.raw
	High	GAEADQIIEYLK		0	0	CID		50.05	0.0032385	1	1	39	27	1737	78976374	Light	No Proteins	Not Used	1.48768	1.01041	1.47235	78976374	116281212	117491548	2	675.35	1349.69	-0.837365	60.9281	10065	10065	MS2	8/112	SP_RL_Rat1_03222013.raw
	High	HNNcmAEcLTPTIYAK	P09605	1	1	CID	C4(Carbamidomethyl), M5(Oxidation), C8(Carbamidomethyl)	50.04	0.000925437	1	1	33	16		70932446		No Quan Values	Not Used							2	969.928	1938.85	-0.744533	31.9552	3776	3776	MS2	13/158	SP_RL_Rat1_03222013.raw
Medium		VDFPQDQLATLTGR	P04636	1	1	HCD		50	0.004148	1	1	40	36		1614022336		No Quan Values	Not Used							2	780.904	1560.8	-0.10253	60.9959	10077	10077	MS2	9/142	SP_RL_Rat1_03222013.raw
High		IFGVTTLDIVR	P04636	1	1	HCD		49.99	0.00248421	1	1	37	26				No Quan Values	Not Used							2	617.362	1233.72	-2.72901	71.6729	11974	11974	MS2	9/86	SP_RL_Rat1_03222013.raw
Medium		GGLVGTPAPFSIDTk	D3ZZ63	2	1	HCD	K15(Label:13C(6)15N(2))	49.95	0.0039573	1	1	39	31	1458	637890054	Heavy	Redundant	Not Used	1.15971	3.81043	0.304351	550043560	167406369	637890054	2	734.4	1467.79	-0.926912	53.8079	8592	8592	MS2	11/128	SP_RL_Rat1_03222013.raw
Medium		ITPSYVAFTPEGER	P06761	1	1	HCD		49.95	0.00335895	1	1	39	22	1187	267083841	Light	Redundant	Not Used	2.27505	1.36379	1.66819	267083841	445546405	607630286	2	783.893	1566.78	-1.1409	47.3103	7212	7212	MS2	7/126	SP_RL_Rat1_03222013.raw
	High	LSDYFPKPYPNPEAAR	D3ZFQ8	1	1	CID		49.95	0.00458043	1	1	40	24		148541316		No Quan Values	Not Used							2	932.964	1864.92	-1.63219	43.5689	6382	6382	MS2	7/160	SP_RL_Rat1_03222013.raw
High		LISWYDNEYSYSNk	F1LUR7	1	1	HCD	K14(Label:13C(6)15N(2))	49.91	0.00143238		2	35			2585440648		No Quan Values	Not Used							2	895.405	1789.8	-6.86882	55.3616	8924	8924	MS2	7/136	SP_RL_Rat1_03222013.raw
	High	YYVTIIDAPGHr		3	0	CID	R12(Label:13C(6))	49.91	0.00387753	1	1	39	26	895	386010890	Medium	Redundant	Not Used	1.9682	1.0394	1.8936	193309974	366051116	380473016	2	705.876	1410.75	-1.34925	40.7109	5742	5742	MS2	7/94	SP_RL_Rat1_03222013.raw
	High	SYELPDGQVITIGNER	P68035	9	1	CID		49.91	0.00466059	1	1	40	27	1688	5188035224	Light	Redundant	Not Used	0.806931	2.21923	0.363609	5133724752	1.86667e+09	4142563692	2	895.949	1790.89	-1.21347	59.9034	9860	9860	MS2	10/164	SP_RL_Rat1_03222013.raw
	High	AIEMLGGELGSk	P14408-2	3	1	CID	K12(Label:13C(6)15N(2))	49.88	0.00284092	0.4	1	38		1233	212056672	Heavy	Unique	Used	0.821615	2.75607	0.298111	258097264	76941644	212056672	2	606.822	1212.64	-0.910082	48.0675	7375	7375	MS2	7/104	SP_RL_Rat1_03222013.raw
Medium		LPADTEVVcAPPTAYIDFAR		1	0	HCD	C9(Carbamidomethyl)	49.86	0.00579482	1	1	41	17	1905	3.99561e+08	Light	Redundant	Not Used	0.963156	2.01157	0.478807	375755360	179914447	361911102	2	1103.55	2206.08	-0.432135	65.289	10905	10905	MS2	14/178	SP_RL_Rat1_03222013.raw
Medium		LYSPSQIGAFVLMk	F1M953	2	1	HCD	K14(Label:13C(6)15N(2))	49.85	0.00452254	1	1	40	23		372284124		No Quan Values	Not Used							2	781.429	1561.85	-2.00064	71.9549	12024	12024	MS2	11/124	SP_RL_Rat1_03222013.raw
	High	TPVLFDVYEIk	Q5XI77	1	1	CID	K11(Label:13C(6)15N(2))	49.85	0.00363749	1	1	39	35	1912	4.6013e+08	Heavy	Redundant	Not Used	0.862517	2.38698	0.361342	525053592	189724112	452867648	2	666.37	1331.73	-1.22175	65.4468	10933	10933	MS2	6/96	SP_RL_Rat1_03222013.raw
	High	ALQHNTVLTELr	A1A5Q0	1	1	CID	R12(Label:13C(6)15N(4))	49.84	0.00367908	1	1	39	28	497	151896822	Heavy	Redundant	Not Used	1.68095	2.96002	0.567886	80371300	45641764	135100360	2	702.894	1404.78	-2.07662	32.2851	3847	3847	MS2	9/114	SP_RL_Rat1_03222013.raw
	High	STNGDTFLGGEDFDqALLR		2	0	CID	Q15(Deamidated)	49.84	0.00217673		2	37	22	2058	57447436	Light	Redundant	Not Used	1.94637	1.99806	0.974128	57447436	5.59612e+07	111813838	2	1028.97	2056.94	-1.9277	72.622	12143	12143	MS2	11/202	SP_RL_Rat1_03222013.raw
	High	NSLESYAFNMk	P63018	5	1	CID	K11(Label:13C(6)15N(2))	49.82	0.00116635	1	1	34	22	1296	705061264	Heavy	Unique	Used	1.41748	2.80179	0.505918	497406416	251646904	705061264	2	656.309	1311.61	-1.39425	49.7665	7737	7737	MS2	6/106	SP_RL_Rat1_03222013.raw
High		MVLAAAGGVK	Q68FY0	1	1	HCD		49.81	0.0022707	1	1	37	35	377	239506726	Light	Unique	Used	0.33529	0.500617	0.669753	239506726	160410257	8.03041e+07	2	458.767	916.527	-1.9654	29.4734	3233	3233	MS2	8/74	SP_RL_Rat1_03222013.raw
	High	LIDDHFLFDKPVSPLLTcAGMAR	P09605	1	1	CID	C18(Carbamidomethyl)	49.81	0.0083097	1	1	42	30	1991	658042764	Light	Redundant	Not Used	1.09944	1.28658	0.854544	532550320	455087856	585507664	3	872.782	2616.33	-0.218092	69.7467	11673	11673	MS2	16/230	SP_RL_Rat1_03222013.raw
Medium		NAQAHLKDTqLQLDDAVR	G3V885	2	1	HCD	Q10(Deamidated)	49.8	0.00634193	0.24	1	41	26		690865684		No Quan Values	Not Used							3	679.682	2037.03	-1.70906	39.4881	5469	5469	MS2	16/184	SP_RL_Rat1_03222013.raw
High		DMPATIDSVFAr	D4A164	3	1	HCD	R12(Label:13C(6)15N(4))	49.79	0.00208649	1	1	36	23	1868	145187421	Heavy	Redundant	Not Used	0.858785	1.79681	0.47795	169061452	80802837	145187421	2	666.828	1332.65	-0.764899	64.2545	10704	10704	MS2	10/102	SP_RL_Rat1_03222013.raw
Medium		LTSYAMTIPFVr	Q64428	1	1	HCD	R12(Label:13C(6)15N(4))	49.79	0.00396412	1	1	39		1827	2.69343e+08	Heavy	Redundant	Not Used	1.07641	1.79657	0.59915	222401864	133252156	239396416	2	704.879	1408.75	-2.40268	63.3024	10514	10514	MS2	7/98	SP_RL_Rat1_03222013.raw
Medium		GDVTTQVALQPALK	P07895	1	1	HCD		49.79	0.00381246	1	1	39	22	953	1590098908	Light	Redundant	Not Used	0.153621	1.50636	0.101982	1524246960	155445222	234156048	2	720.905	1440.8	-1.5456	41.9917	6032	6032	MS2	8/126	SP_RL_Rat1_03222013.raw
High		FNTTAVPk	D3ZX18	2	1	HCD	K8(Label:13C(6)15N(2))	49.78	0.00158899	1	1	35	31	154	93848366	Heavy	Unique	Used	0.84377	2.90327	0.290628	111225100	32325095	93848366	2	443.25	885.492	-0.320141	24.2424	2049	2049	MS2	7/70	SP_RL_Rat1_03222013.raw
High		IAIFGATGr		0	0	HCD	R9(Label:13C(6)15N(4))	49.78	0.00177939	1	1	36	34	975	79555068	Heavy	No Proteins	Not Used	1.78989	1.76304	1.01523	44446785	45123715	79555068	2	458.268	915.528	-0.97511	42.5608	6159	6159	MS2	7/64	SP_RL_Rat1_03222013.raw
	High	AINQGGLTSVAVr		0	0	CID	R13(Label:13C(6)15N(4))	49.78	0.0033263	1	1	38	31	593	73490615	Heavy	No Proteins	Not Used	1.66165	1.57349	1.05603	41830870	44174658	69508322	2	648.368	1295.73	-1.67407	34.1595	4271	4271	MS2	9/118	SP_RL_Rat1_03222013.raw
	High	EGMSIVEAMEr	F1LU07	2	1	CID	R11(Label:13C(6)15N(4))	49.77	0.000840874	1	1	32	25	1481	196632358	Heavy	Unique	Used	2.0011	1.54943	1.29151	89417004	115482684	178932720	2	631.294	1261.58	0.587583	54.2154	8680	8680	MS2	9/98	SP_RL_Rat1_03222013.raw
Medium		LTIDALPFQAAr	D3Z802	3	1	HCD	R12(Label:13C(6)15N(4))	49.76	0.00351709	1	1	39	30	1722	302444944	Heavy	Redundant	Not Used	1.68372	2.24661	0.749449	179629340	134622946	302444944	2	663.376	1325.74	-0.855479	60.5834	9992	9992	MS2	10/98	SP_RL_Rat1_03222013.raw
High		DGFIDkNDLr	P08733	2	1	HCD	K6(Label:13C(6)15N(2)), R10(Label:13C(6)15N(4))	49.73	0.00235229	1	1	37	24	674	696018820	Heavy	Unique	Used	1.48246	4.81745	0.307728	465477904	143240614	690054636	2	605.812	1210.62	-1.51055	36.2302	4736	4736	MS2	5/94	SP_RL_Rat1_03222013.raw
Medium		LLqDFFNGkELNk	D4A4S3	5	1	HCD	Q3(Deamidated), K9(Label:13C(6)15N(2)), K13(Label:13C(6)15N(2))	49.72	0.00496767		2	40	30		183716165		No Quan Values	Not Used							2	791.926	1582.84	-0.3421	57.0637	9274	9274	MS2	10/128	SP_RL_Rat1_03222013.raw
Medium		MVVDSAYEVIk	P42123	1	1	HCD	K11(Label:13C(6)15N(2))	49.69	0.00325419	1	1	38	25	1196	1.2733e+09	Heavy	Unique	Used	0.869177	2.57174	0.337972	1460958786	493763072	1269832152	2	631.333	1261.66	-0.870171	47.4479	7243	7243	MS2	8/88	SP_RL_Rat1_03222013.raw
High		NLqSAEEWYk	P23565	2	1	HCD	Q3(Deamidated), K10(Label:13C(6)15N(2))	49.68	0.00102856		2	33		1005	573971839	Heavy	Redundant	Not Used	1.14742	7.0177	0.163504	489956404	80110006	562187968	2	638.799	1276.59	-1.56351	43.2376	6310	6310	MS2	8/96	SP_RL_Rat1_03222013.raw
	High	kVLAIDHLNEDQLr	P50753-2	6	1	CID	K1(Label:13C(6)15N(2)), R14(Label:13C(6)15N(4))	49.68	0.00456206	1	1	40			91799020		No Quan Values	Not Used							2	841.47	1681.93	-1.97928	36.3522	4765	4765	MS2	10/140	SP_RL_Rat1_03222013.raw
	High	VLDSGAPIKIPVGPETLGR		2	0	CID		49.67	0.00280526	1	1	38	28		1685877720		No Quan Values	Not Used							3	640.37	1919.1	-0.470172	53.8505	8599	8599	MS2	18/190	SP_RL_Rat1_03222013.raw
High		YGDLANWMIPGK	F1LQE8	2	1	HCD		49.65	0.00237922		3	37	18		4359609808		No Quan Values	Not Used							2	682.837	1364.67	-0.0935941	63.8839	10630	10630	MS2	11/100	SP_RL_Rat1_03222013.raw
High		DGFIDKNDLR	P08733	2	1	HCD		49.64	0.00204357	1	1	36	32	674	4.71597e+08	Light	Redundant	Not Used	1.48246	4.81745	0.307728	465477904	143240614	690054636	2	596.801	1192.59	-1.22038	36.2901	4750	4750	MS2	8/94	SP_RL_Rat1_03222013.raw
	High	QIIEQLSSGFFSPK		0	0	CID		49.64	0.00489706	1	1	40	23	1954	178384134	Light	No Proteins	Not Used	0.957557	8.13841	0.117659	146177580	1.71991e+07	139973308	2	790.919	1580.83	-0.38263	67.08	11243	11243	MS2	10/146	SP_RL_Rat1_03222013.raw
High		KPLIVFTPK	D4A7P8	4	1	HCD		49.57	0.00103563	1	1	33		585	288399661	Light	Redundant	Not Used	0.83301	4.55233	0.182985	281597834	51528320	234573693	2	521.836	1042.66	-2.14586	34.1137	4260	4260	MS2	5/80	SP_RL_Rat1_03222013.raw
Medium		GAAQNIIPASTGAAK	P04797	10	1	HCD		49.56	0.0041681	1	1	39	25	383	5226955472	Light	Unique	Used	1.20212	4.5648	0.263345	5075642304	1336644944	6101519424	2	685.375	1369.74	-1.17717	29.6299	3268	3268	MS2	11/136	SP_RL_Rat1_03222013.raw
	High	TTPSVVAFTPDGEr		2	0	CID	R14(Label:13C(6)15N(4))	49.56	0.00319095	1	1	38	23	1023	1054039149	Heavy	Redundant	Not Used	1.74277	1.82475	0.955072	598758548	571857590	1043498752	2	743.873	1486.74	-1.05511	43.6355	6396	6396	MS2	10/128	SP_RL_Rat1_03222013.raw
	High	SLVNELTFTAr		0	0	CID	R11(Label:13C(6)15N(4))	49.55	0.0036575	1	1	39	22		203964656		No Proteins	Not Used							2	630.844	1260.68	-1.02682	56.4426	9149	9149	MS2	8/110	SP_RL_Rat1_03222013.raw
High		IAATILTSPDLRK	P00507	1	1	HCD		49.52	0.00227114	1	1	37	33	806	230161924	Light	Redundant	Not Used	0.780111	2.88077	0.270799	230161924	6.23277e+07	179551924	2	699.919	1398.83	-1.28807	39.0733	5374	5374	MS2	6/110	SP_RL_Rat1_03222013.raw
Medium		VALVYGQMNEPPGAR	G3V6D3	2	1	HCD		49.52	0.00447415	1	1	40	25	943	1042772072	Light	Redundant	Not Used	1.38806	2.27072	0.611288	1042772072	637433560	1447431744	2	801.407	1601.81	-1.85951	41.7912	5986	5986	MS2	10/128	SP_RL_Rat1_03222013.raw
	High	DLFSDGHSEFLk		1	0	CID	K12(Label:13C(6)15N(2))	49.51	0.00208607	1	1	36	23	1504	1.95559e+08	Heavy	Redundant	Not Used	1.24295	1.50467	0.826066	1.57334e+08	129968327	1.95559e+08	2	701.84	1402.67	-0.805443	54.9019	8822	8822	MS2	12/104	SP_RL_Rat1_03222013.raw
	High	FTQAGSEVSALLGr		2	0	CID	R14(Label:13C(6)15N(4))	49.5	0.0043697	1	1	39	28	1480	2.85416e+09	Heavy	Redundant	Not Used	1.35314	2.17065	0.62338	2025333920	1262552928	2740558784	2	723.385	1445.76	-0.291805	54.2127	8679	8679	MS2	10/140	SP_RL_Rat1_03222013.raw
	High	NALAHALQSAr	F1LSI0;G3V885;G3V8B0;P02563	7	4	CID	R11(Label:13C(6)15N(4))	49.43	0.00333352	1	1	38	34	283	851994846	Heavy	Redundant	Not Used	0.538479	2.60526	0.20669	1559828880	322400538	839935820	2	581.321	1161.63	-1.38524	27.3611	2751	2751	MS2	8/100	SP_RL_Rat1_03222013.raw
	High	IPGGIIEDScVLr	Q6P502	1	1	CID	C10(Carbamidomethyl), R13(Label:13C(6)15N(4))	49.43	0.00443101	1	1	39	29	1328	3.36109e+08	Heavy	Redundant	Not Used	1.9782	1.80182	1.09789	144024888	158123936	284910256	2	719.883	1438.76	-0.890893	50.578	7911	7911	MS2	8/100	SP_RL_Rat1_03222013.raw
High		GGVIAGSLAPPELIr	Q499N5	1	1	HCD	R15(Label:13C(6)15N(4))	49.42	0.00274291	1	1	37	28	1548	266557236	Heavy	Redundant	Not Used	0.723438	1.43629	0.503686	368458750	185587690	266557236	2	730.428	1459.85	-1.0834	56.1266	9083	9083	MS2	8/122	SP_RL_Rat1_03222013.raw
	High	ALANSLAcQGK	P05065	3	1	CID	C8(Carbamidomethyl)	49.39	0.00232289	1	1	37	28		55494488		No Quan Values	Not Used							2	566.792	1132.58	-1.44251	25.3383	2295	2295	MS2	11/94	SP_RL_Rat1_03222013.raw
	High	IMNVIGEPIDEr		2	0	CID	R12(Label:13C(6)15N(4))	49.37	0.00389436	1	1	39	26	1241	1.24888e+09	Heavy	Redundant	Not Used	1.21137	2.20772	0.548697	994514288	545686800	1204723536	2	698.362	1395.72	-1.386	48.2672	7416	7416	MS2	6/114	SP_RL_Rat1_03222013.raw
	High	SPFVVNVAPPLDLSk	D3ZZ63	2	1	CID	K15(Label:13C(6)15N(2))	49.37	0.00387529	1	1	39	21	1857	616256533	Heavy	Redundant	Not Used	1.13061	4.11438	0.274794	539695878	148305349	610183910	2	795.952	1590.9	-0.434826	63.9293	10638	10638	MS2	9/156	SP_RL_Rat1_03222013.raw
Medium		TINEVETQILTr	D3ZCV0	1	1	HCD	R12(Label:13C(6)15N(4))	49.34	0.00450691	1	1	39	23	1250	922462648	Heavy	Redundant	Not Used	1.37981	3.30354	0.417677	668542040	279234596	922462648	2	713.891	1426.77	-1.8646	48.4963	7467	7467	MS2	10/126	SP_RL_Rat1_03222013.raw
	High	LSDGVAVLk	P63039	2	1	CID	K9(Label:13C(6)15N(2))	49.33	0.00163412	1	1	35	30	515	9.70797e+08	Heavy	Redundant	Not Used	1.06673	2.64231	0.403711	910068976	367404947	9.70797e+08	2	455.278	909.548	-1.28949	32.6198	3921	3921	MS2	7/66	SP_RL_Rat1_03222013.raw
	High	rFGLEGcEVLIPALk	Q5XI78	1	1	CID	R1(Label:13C(6)15N(4)), C7(Carbamidomethyl), K15(Label:13C(6)15N(2))	49.32	0.00464701	1	1	39	25		45478392		No Quan Values	Not Used							2	860.482	1719.96	-1.15058	60.3526	9947	9947	MS2	8/146	SP_RL_Rat1_03222013.raw
	High	ELQELVQYPVEHPDK	P46462	1	1	CID		49.32	0.00580949	1	1	40	28	1112	224046972	Light	Redundant	Not Used	1.13972	2.36016	0.4829	206455648	99697474	235302448	2	912.461	1823.91	-1.84285	45.7527	6871	6871	MS2	8/162	SP_RL_Rat1_03222013.raw
High		FLQEYFDGNLK	P11598	1	1	HCD		49.31	0.00272887	1	1	37	27	1629	1.85221e+08	Light	Unique	Used	1.1846	1.46878	0.806518	181198008	146139430	214647312	2	687.34	1373.67	-0.540259	58.3063	9531	9531	MS2	6/102	SP_RL_Rat1_03222013.raw
	High	HGcTVLTALGTILK	Q9QZ76	1	1	CID	C3(Carbamidomethyl)	49.28	0.00420548	1	1	39	28	1747	1687236952	Light	Unique	Used	0.725108	2.71806	0.266774	1687236952	4.50111e+08	1223428266	3	495.281	1483.83	-0.721177	61.3162	10141	10141	MS2	14/118	SP_RL_Rat1_03222013.raw
High		LAAAFAVSR	Q60587	1	1	HCD		49.25	0.00221418	0.346939	1	36		598	453926922	Light	Unique	Used	1.67519	2.01928	0.829597	453926922	376576230	760412952	2	453.263	905.519	-1.15579	34.7287	4398	4398	MS2	6/64	SP_RL_Rat1_03222013.raw
	High	cAELEEELK	P04692	8	1	CID	C1(Carbamidomethyl)	49.25	0.000833734	1	1	32	26		130816852		No Quan Values	Not Used							2	560.762	1120.52	-1.77405	34.1494	4267	4267	MS2	6/72	SP_RL_Rat1_03222013.raw
	High	ITPSYVAFTPEGEr	P06761	1	1	CID	R14(Label:13C(6)15N(4))	49.25	0.00407181	1	1	39	22	1187	618642523	Heavy	Redundant	Not Used	2.27505	1.36379	1.66819	267083841	445546405	607630286	2	788.897	1576.79	-0.648995	47.3418	7217	7217	MS2	11/126	SP_RL_Rat1_03222013.raw
	High	LVLEVAQHLGESTVr		2	0	CID	R15(Label:13C(6)15N(4))	49.18	0.00525278	1	1	40	18	1297	964177732	Heavy	Redundant	Not Used	1.33784	2.43472	0.549485	694204896	381455236	928735264	2	830.965	1660.92	-1.60698	50.7776	7950	7950	MS2	8/146	SP_RL_Rat1_03222013.raw
Medium		DIDDLELTLAK	G3V885	13	1	HCD		49.17	0.00379583	1	1	38	30	1872	433404489	Light	Redundant	Not Used	0.429537	5.26664	0.0815582	375074696	30590419	161108588	2	623.332	1245.66	-0.837873	64.3821	10729	10729	MS2	9/94	SP_RL_Rat1_03222013.raw
	High	AQVAQPGGDTIFGK		0	0	CID		49.17	0.00418383	1	1	39	28	805	207730162	Light	No Proteins	Not Used	0.726743	2.75662	0.263635	201958160	53243287	146771725	2	694.861	1388.71	-1.82056	38.9851	5354	5354	MS2	6/130	SP_RL_Rat1_03222013.raw
	High	IVYGHLDDPANQEIEr	F1M0K2	2	1	CID	R16(Label:13C(6)15N(4))	49.17	0.00524007	1	1	40	34	770	1.049e+09	Heavy	Redundant	Not Used	0.798205	2.11193	0.377951	1283773440	485203669	1024714676	3	626.978	1878.92	-1.34733	38.355	5211	5211	MS2	21/146	SP_RL_Rat1_03222013.raw
Medium		IITHPnFNGNTLDNDImLIK	SWISS-PROT:P00761	1	1	HCD	N6(Deamidated), M17(Oxidation)	49.15	0.00868782		2	42	23		566777529		No Quan Values	Not Used							3	767.391	2300.16	-0.423894	60.5713	9990	9990	MS2	10/204	SP_RL_Rat1_03222013.raw
	High	GDVTTQVALQPALK	P07895	1	1	CID		49.15	0.0044178	1	1	39	23	953	1590098908	Light	Redundant	Not Used	0.153621	1.50636	0.101982	1524246960	155445222	234156048	2	720.905	1440.8	-1.5456	41.9542	6022	6022	MS2	15/126	SP_RL_Rat1_03222013.raw
	High	AIANEcQANFISIk	P46462	1	1	CID	C6(Carbamidomethyl), K14(Label:13C(6)15N(2))	49.15	0.00495109	1	1	40	22	1088	267003711	Heavy	Unique	Used	1.01383	2.47653	0.409376	229504896	93953772	232679280	2	793.907	1586.81	-1.2062	45.1141	6727	6727	MS2	9/138	SP_RL_Rat1_03222013.raw
High		GITQEQMNEFr	D3ZCV0	1	1	HCD	R11(Label:13C(6)15N(4))	49.14	0.00145243	1	1	34	21	718	435787777	Heavy	Redundant	Not Used	1.4639	3.00676	0.48687	289530340	140963513	423844104	2	681.82	1362.63	-1.85863	37.2049	4957	4957	MS2	9/106	SP_RL_Rat1_03222013.raw
	High	VVPGYGHAVLr	G3V936	2	1	CID	R11(Label:13C(6)15N(4))	49.13	0.00335017	1	1	38	23	277	309708832	Heavy	Unique	Used	0.912829	2.06117	0.442869	327578170	145074114	299022760	2	589.339	1177.67	-1.40177	27.2922	2735	2735	MS2	7/82	SP_RL_Rat1_03222013.raw
High		LTGAIMHYGNmK	G3V885	2	1	HCD	M11(Oxidation)	49.12	0.00216573	1	1	36			6.80653e+07		No Quan Values	Not Used							2	676.328	1351.65	-1.21882	27.046	2679	2679	MS2	11/92	SP_RL_Rat1_03222013.raw
High		KGDIFLVR	P46462	1	1	HCD		49.11	0.00211426	1	1	36		611	2.12148e+08	Light	Redundant	Not Used	2.44263	2.63973	0.925333	209522058	193877588	511785270	2	474.286	947.566	-1.69896	34.7934	4413	4413	MS2	7/70	SP_RL_Rat1_03222013.raw
	High	VLIAAHGNSLr		0	0	CID	R11(Label:13C(6)15N(4))	49.1	0.00287329	1	1	37		168	170461367	Heavy	No Proteins	Not Used	2.1276	4.25859	0.499602	75542764	37741349	160724752	2	580.841	1160.68	-1.59872	24.5635	2123	2123	MS2	10/86	SP_RL_Rat1_03222013.raw
High		IAEGTFPGKI	D3ZD09	1	1	HCD		49.09	0.00322025	1	1	38		866	7.02625e+08	Light	Unique	Used	0.244443	3.70636	0.0659523	657185264	43342871	160644128	2	516.789	1032.57	-1.22675	40.1239	5614	5614	MS2	8/76	SP_RL_Rat1_03222013.raw
High		LAVNMVPFPR	P69897;G3V7C6	8	2	HCD		49.09	0.00358279	1	1	38	37	1492	514617148	Light	Redundant	Not Used	1.65498	2.89057	0.572547	514617148	294642378	851683116	2	572.32	1143.63	-1.75711	54.602	8763	8763	MS2	6/86	SP_RL_Rat1_03222013.raw
	High	APSWIDTGLSEMr	P23928	1	1	CID	R13(Label:13C(6)15N(4))	49.08	0.00245954	1	1	36	22	1765	1.09205e+09	Heavy	Redundant	Not Used	1.80475	3.33431	0.541267	577358808	312505052	1041987848	2	736.857	1472.71	-0.1026	61.7932	10229	10229	MS2	8/112	SP_RL_Rat1_03222013.raw
	High	YYITIIDAPGHr		1	0	CID	R12(Label:13C(6)15N(4))	49.07	0.00463682	1	1	39	29	1108	303958312	Heavy	Redundant	Not Used	1.70431	4.92258	0.346224	178346414	61747745	303958312	2	714.878	1428.75	-1.76351	45.5332	6820	6820	MS2	7/94	SP_RL_Rat1_03222013.raw
	High	FSNEEIAMATVTALr	P05065	2	1	CID	R15(Label:13C(6)15N(4))	49.07	0.00506854	1	1	40	19		74853242		No Quan Values	Not Used							2	831.922	1662.84	-1.80105	65.444	10932	10932	MS2	10/156	SP_RL_Rat1_03222013.raw
	High	LISWYDNEYSYSNk		1	0	CID	K14(Label:13C(6)15N(2))	49.06	0.00174204		2	35			2585440648		No Quan Values	Not Used							2	895.405	1789.8	-6.86882	55.3287	8914	8914	MS2	8/136	SP_RL_Rat1_03222013.raw
High		VGVnGFGr	P04797	8	1	HCD	N4(Deamidated), R8(Label:13C(6)15N(4))	49.04	0.00107524	1	1	33	30	486	552976594	Heavy	Unique	Used	1.8906	3.41225	0.554062	281533168	155986744	532266208	2	408.715	816.422	-1.68342	32.1091	3810	3810	MS2	7/66	SP_RL_Rat1_03222013.raw
	High	ISVrEPMQTGIk		2	0	CID	R4(Label:13C(6)15N(4)), K12(Label:13C(6)15N(2))	49.03	0.00428214	1	1	39	27	352	2.36074e+08	Heavy	Unique	Used	1.08205	12.0712	0.0896389	191561464	1.71714e+07	207279648	2	688.887	1376.77	-1.05454	29.0203	3127	3127	MS2	7/118	SP_RL_Rat1_03222013.raw
Medium		VVDALGNAIDGKGPVGSk	F1LP05	2	1	HCD	K18(Label:13C(6)15N(2))	49.02	0.00546745	0.244898	1	40	27		824725193		Inconsistently Labeled	Not Used							3	568.983	1704.93	-1.40989	38.9392	5343	5343	MS2	11/186	SP_RL_Rat1_03222013.raw
	High	APSGNEEPcLLk	D3ZZ63	2	1	CID	C9(Carbamidomethyl), K12(Label:13C(6)15N(2))	49.02	0.00259901	1	1	37	22	473	252607050	Heavy	Unique	Used	1.43451	4.89488	0.293063	161950264	47461602	232318920	2	661.827	1322.65	-2.32416	31.7577	3734	3734	MS2	10/110	SP_RL_Rat1_03222013.raw
	High	QATLGAGLPIATPcTTVNk	P17764	1	1	CID	C14(Carbamidomethyl), K19(Label:13C(6)15N(2))	49.01	0.00694082	1	1	41	22	1286	298689166	Heavy	Redundant	Not Used	0.757079	2.74365	0.275939	394528152	1.08866e+08	298689166	2	961.018	1921.03	-1.22986	49.4304	7665	7665	MS2	7/206	SP_RL_Rat1_03222013.raw
High		IDLAVLLGK		0	0	HCD		49	0.00130299	1	1	34	33		45767858		No Proteins	Not Used							2	471.305	941.602	-1.2713	72.2676	12081	12081	MS2	7/64	SP_RL_Rat1_03222013.raw
High		GFGFVTFDDHDPVDk	A7VJC2-3	6	1	HCD	K15(Label:13C(6)15N(2))	48.99	0.00166057	1	1	35		1652	219875002	Heavy	Unique	Used	1.20452	2.48308	0.485089	182542224	88549256	219875002	2	852.392	1703.78	-1.49748	58.8617	9649	9649	MS2	11/128	SP_RL_Rat1_03222013.raw
Medium		KKMDADLSQLQTEVEEAVQEcR	G3V885	4	1	HCD	C21(Carbamidomethyl)	48.99	0.00687191	0.306122	1	41	17		278715240		No Quan Values	Not Used							3	869.751	2607.24	-0.389329	64.5839	10768	10768	MS2	20/242	SP_RL_Rat1_03222013.raw
Medium		KkmDADLSqLQTEVEEAVQEcR	G3V885	4	1	HCD	K2(Label:2H(4)), M3(Met->Aha), Q9(Deamidated), C21(Carbamidomethyl)	48.99	0.00687191	0.306122	2	41	17		278715240		Inconsistently Labeled	Not Used							3	869.751	2607.24	-9.13383	64.5839	10768	10768	MS2	20/242	SP_RL_Rat1_03222013.raw
Medium		kKmDADLSqLQTEVEEAVQEcR	G3V885	4	1	HCD	K1(Label:2H(4)), M3(Met->Aha), Q9(Deamidated), C21(Carbamidomethyl)	48.99	0.00687191	0.306122	3	41	17		278715240		Inconsistently Labeled	Not Used							3	869.751	2607.24	-9.13383	64.5839	10768	10768	MS2	20/242	SP_RL_Rat1_03222013.raw
	High	HIQKEDVPSER		1	0	CID		48.99	0.00346245	1	1	38	24		251384269		No Quan Values	Not Used							2	669.343	1337.68	-1.75446	19.4293	998	998	MS2	6/106	SP_RL_Rat1_03222013.raw
	High	LNFSHGTHEYHAETIK	P11980	3	1	CID		48.97	0.00428783	1	1	39	19		661933456		No Quan Values	Not Used							3	628.639	1883.9	-0.709433	24.1311	2024	2024	MS2	11/168	SP_RL_Rat1_03222013.raw
	High	NAQAHLKDTqLQLDDAVR	G3V885;P02563	2	2	CID	Q10(Deamidated)	48.96	0.00769523		3	41	35		690865684		No Quan Values	Not Used							3	679.682	2037.03	-1.70906	39.4558	5459	5459	MS2	7/184	SP_RL_Rat1_03222013.raw
Medium		cTSVTDTPTLNHVk	D4A164	3	1	HCD	C1(Carbamidomethyl), K14(Label:13C(6)15N(2))	48.94	0.00417906	1	1	39	18		102396401		No Quan Values	Not Used							3	527.598	1580.78	-1.66864	25.9379	2431	2431	MS2	15/124	SP_RL_Rat1_03222013.raw
Medium		SQIHDIVLVGGSTr	D4A4S3	4	1	HCD	R14(Label:13C(6)15N(4))	48.93	0.00511177	1	1	39	23	719	762739916	Heavy	Redundant	Not Used	1.95604	2.10394	0.929704	375544208	349144836	734581152	2	746.41	1491.81	-2.07589	37.2208	4960	4960	MS2	8/152	SP_RL_Rat1_03222013.raw
Medium		ITLPVDFVTADkFDENAk	P16617	2	1	HCD	K12(Label:13C(6)15N(2)), K18(Label:13C(6)15N(2))	48.93	0.00808249	1	1	41	19		175373866		No Quan Values	Not Used							2	1020.04	2039.06	-1.52181	63.8181	10616	10616	MS2	15/174	SP_RL_Rat1_03222013.raw
	High	rVEVPEALr	A1A5Q0	1	1	CID	R1(Label:13C(6)15N(4)), R9(Label:13C(6)15N(4))	48.93	0.00292339	1	1	37	32	394	171969932	Heavy	Unique	Used	4.82125	3.70704	1.30057	35669149	4.63901e+07	171969932	2	544.819	1088.63	-2.02145	29.9235	3330	3330	MS2	7/86	SP_RL_Rat1_03222013.raw
	High	SGVYkHEAGDVMGGHAIr		0	0	CID	K5(Label:13C(6)15N(2)), R18(Label:13C(6)15N(4))	48.92	0.00620776	1	1	40	25	138	94122353	Heavy	No Proteins	Not Used	2.49986	1.2425	2.01195	3.76511e+07	75752243	94122353	4	476.24	1901.94	-2.22259	23.8503	1960	1960	MS2	14/180	SP_RL_Rat1_03222013.raw
High		SLNDFTTQr	G3V885	2	1	HCD	R9(Label:13C(6)15N(4))	48.9	0.00171981	1	1	35	28		1.62584e+08		No Quan Values	Not Used							2	546.27	1091.53	-2.2369	33.9858	4230	4230	MS2	6/88	SP_RL_Rat1_03222013.raw
Medium		NAIHTYVQAGSHIAAK	P04762	2	1	HCD		48.9	0.00651532	1	1	41	22	276	267834144	Light	Redundant	Not Used	0.612816	2.68779	0.228	254727332	5.80779e+07	156100984	3	560.965	1680.88	-1.23121	27.2514	2726	2726	MS2	14/162	SP_RL_Rat1_03222013.raw
Medium		LVQAFQFTDk	Q63716	1	1	HCD	K10(Label:13C(6)15N(2))	48.89	0.00398083	1	1	38	24	1207	555490136	Heavy	Unique	Used	0.967064	1.80898	0.534591	574408728	307073524	555490136	2	602.826	1204.64	-0.658718	47.5971	7276	7276	MS2	9/88	SP_RL_Rat1_03222013.raw
Medium		FANEITPITISVk	P17764	1	1	HCD	K13(Label:13C(6)15N(2))	48.85	0.00428155	1	1	39	22	1467	310821410	Heavy	Redundant	Not Used	0.78339	2.52003	0.310866	396764414	123340453	310821410	2	720.912	1440.82	-1.33825	54.0246	8640	8640	MS2	9/130	SP_RL_Rat1_03222013.raw
	High	ESNPALGIDcLHK	Q68FQ0	1	1	CID	C10(Carbamidomethyl)	48.84	0.0031544	1	1	37	25	682	137050924	Light	Unique	Used	1.06999	2.50643	0.426897	137050924	58506684	146643148	2	727.358	1453.71	-1.73485	36.4181	4779	4779	MS2	7/132	SP_RL_Rat1_03222013.raw
Medium		EIIDLVLDR	IPI:CON_00700865.3	5	1	HCD		48.81	0.00331371	1	1	37	29	1962	1.76998e+08	Light	Unique	Used	1.50295	2.12542	0.707129	174808560	123612159	262727848	2	543.313	1085.62	-0.671447	67.5105	11320	11320	MS2	7/78	SP_RL_Rat1_03222013.raw
	High	KGQHAAEIQPLAQSHATK	Q9QZ76	1	1	CID		48.8	0.00774278	1	1	41	34		638465432		No Quan Values	Not Used							3	639.009	1915.01	-1.791	20.1201	1130	1130	MS2	10/190	SP_RL_Rat1_03222013.raw
High		FKVPDFEr	D3ZX18	2	1	HCD	R8(Label:13C(6)15N(4))	48.79	0.00260692	1	1	36	33		147006363		Inconsistently Labeled	Not Used							3	349.854	1047.55	-1.60466	42.0025	6034	6034	MS2	5/72	SP_RL_Rat1_03222013.raw
	High	LAqSNGWGVMVSHr	P04764	4	1	CID	Q3(Deamidated), R14(Label:13C(6)15N(4))	48.77	0.0035906		2	38	27	959	183262596	Heavy	Redundant	Not Used	1.76054	1.94495	0.905189	104094339	94224999	183262596	2	776.881	1552.75	-1.57165	42.0955	6054	6054	MS2	12/142	SP_RL_Rat1_03222013.raw
High		IDLAVLLGk		0	0	HCD	K9(Label:13C(6)15N(2))	48.76	0.000998506	1	1	32	31		63092897		No Proteins	Not Used							2	475.312	949.616	-1.10866	72.1499	12058	12058	MS2	8/64	SP_RL_Rat1_03222013.raw
Medium		LDIDSAPITAr	P11980	3	1	HCD	R11(Label:13C(6)15N(4))	48.74	0.00370304	1	1	38	36	994	2164417928	Heavy	Redundant	Not Used	1.80371	2.20486	0.818061	1179254632	964702520	2127035616	2	591.323	1181.64	-0.618188	43.0271	6263	6263	MS2	6/94	SP_RL_Rat1_03222013.raw
Medium		VEGDLAGHGQEVLISLFk		1	0	HCD	K18(Label:13C(6)15N(2))	48.74	0.00728044	1	1	41	23	2114	30098693	Heavy	Redundant	Not Used	0.734144	2.46627	0.297673	40998349	1.22041e+07	30098693	3	640.682	1920.03	-0.910343	75.5414	12584	12584	MS2	18/178	SP_RL_Rat1_03222013.raw
High		TTPSYVAFTDTEr	P55063;Q07439;D4A4S3	6	3	HCD	R13(Label:13C(6)15N(4))	48.73	0.00228415	1	1	36	23	997	875008462	Heavy	Redundant	Not Used	2.03562	2.06949	0.983632	416757996	409936588	848360728	2	749.357	1497.71	-1.75169	43.1031	6280	6280	MS2	7/118	SP_RL_Rat1_03222013.raw
Medium		FLDTAFDLDAFKK	D4A7P8	4	1	HCD		48.7	0.00558538	1	1	40	24	1902	380991313	Light	Unique	Used	0.809756	4.01354	0.201756	380991313	7.68672e+07	308509963	3	510.932	1530.78	-1.02465	65.2282	10895	10895	MS2	18/110	SP_RL_Rat1_03222013.raw
Medium		MkEIAEAYLGk	D4A4S3	4	1	HCD	K2(Label:13C(6)15N(2)), K11(Label:13C(6)15N(2))	48.68	0.00459206	1	1	39	28	642	503873520	Heavy	Unique	Used	2.53174	2.64751	0.956274	183770016	175734432	465257920	3	423.568	1268.69	-0.713175	35.5358	4582	4582	MS2	7/104	SP_RL_Rat1_03222013.raw
	High	VGSLASNVAYk	D3Z802	3	1	CID	K11(Label:13C(6)15N(2))	48.67	0.00377136	1	1	38	23	331	105050126	Heavy	Redundant	Not Used	0.980732	3.98973	0.245814	96868266	23811589	95001776	2	558.81	1116.61	-1.85946	28.6106	3034	3034	MS2	9/94	SP_RL_Rat1_03222013.raw
	High	LVNEVTEFAK	IPI:CON_00745872.2	1	1	CID		48.66	0.00358945	1	1	38	24		920535518		No Quan Values	Not Used							2	575.31	1149.61	-1.72805	40.8416	5771	5771	MS2	8/92	SP_RL_Rat1_03222013.raw
	High	TPVTGYFVDLK		2	0	CID		48.65	0.00413946	1	1	38	24	1470	192549168	Light	Redundant	Not Used	0.646975	0.48116	1.34462	161870996	217654348	104726524	2	620.334	1239.66	-1.16261	54	8633	8633	MS2	14/96	SP_RL_Rat1_03222013.raw
	High	EVGEHVVSVR	D3ZZ63	2	1	CID		48.63	0.00317702	1	1	37	28	127	7.10624e+07	Light	Unique	Used	1.85951	2.18442	0.851263	67971736	57861842	126394318	2	555.797	1110.59	-2.4125	23.4987	1883	1883	MS2	6/86	SP_RL_Rat1_03222013.raw
Medium		VIPELnGkLTGMAFr	P04797	12	1	HCD	N6(Deamidated), K8(Label:13C(6)15N(2)), R15(Label:13C(6)15N(4))	48.6	0.00640084	1	1	40	27		615825791		No Quan Values	Not Used							2	832.962	1664.92	-0.111848	57.8135	9428	9428	MS2	11/142	SP_RL_Rat1_03222013.raw
High		SGVGNIFIk	Q9EPH8	1	1	HCD	K9(Label:13C(6)15N(2))	48.57	0.00233026	1	1	36	29	995	214992293	Heavy	Unique	Used	1.40627	1.70901	0.82286	152880932	125799567	214992293	2	471.778	942.549	-0.882151	43.0324	6264	6264	MS2	8/72	SP_RL_Rat1_03222013.raw
High		LTLSALLDGk	D3Z9A9	2	1	HCD	K10(Label:13C(6)15N(2))	48.57	0.0023796	1	1	36	31		30717993		No Quan Values	Not Used							2	519.818	1038.63	-0.659605	63.0999	10481	10481	MS2	8/84	SP_RL_Rat1_03222013.raw
High		SIGVSNFNHK	D3ZF77	1	1	HCD		48.56	0.00252928	1	1	36	26	171	216865054	Light	Unique	Used	0.819256	2.61976	0.312722	216865054	67818381	177667990	2	551.785	1102.56	-1.55805	24.6656	2145	2145	MS2	8/88	SP_RL_Rat1_03222013.raw
Medium		TIrPMDIEAIEASVMk	P49432	1	1	HCD	R3(Label:13C(6)15N(4)), K16(Label:13C(6)15N(2))	48.56	0.00780655	1	1	41	29		127048641		No Quan Values	Not Used							3	607.99	1821.95	-1.11483	66.1011	11061	11061	MS2	16/170	SP_RL_Rat1_03222013.raw
High		VVFIFGPDk	O35244	2	1	HCD	K9(Label:13C(6)15N(2))	48.52	0.00330421	1	1	37	23	1624	419923859	Heavy	Unique	Used	1.08867	3.52323	0.308998	373694556	115471035	406831456	2	515.296	1029.59	-0.914702	58.2131	9513	9513	MS2	6/64	SP_RL_Rat1_03222013.raw
High		EYQISAGDFPEVK	Q8R3Z7	1	1	HCD		48.52	0.00294637	1	1	37	23	1370	160872958	Light	Redundant	Not Used	0.684415	1.38851	0.492912	131974140	65051664	90325144	2	741.858	1482.71	-1.35378	51.61	8136	8136	MS2	10/136	SP_RL_Rat1_03222013.raw
	High	IILDLISESPIK		2	0	CID		48.52	0.00248097	1	1	36	21	2023	476618566	Light	Redundant	Not Used	1.01656	1.89506	0.536427	476618566	2.55671e+08	484512429	2	670.905	1340.8	-1.16479	71.7557	11987	11987	MS2	15/98	SP_RL_Rat1_03222013.raw
	High	IILDLLSESPIK		1	0	CID		48.52	0.00248097	1	2	36	21	2023	476618566	Light	Redundant	Not Used	1.01656	1.89506	0.536427	476618566	2.55671e+08	484512429	2	670.905	1340.8	-1.16479	71.7557	11987	11987	MS2	15/98	SP_RL_Rat1_03222013.raw
High		LILPHVDVQLK	P56574	1	1	HCD		48.47	0.00176084	1	1	34	31	1373	3.1525e+08	Light	Unique	Used	0.596167	2.43449	0.244883	267069376	65400876	159217936	2	637.895	1274.78	-1.06326	51.7183	8159	8159	MS2	9/84	SP_RL_Rat1_03222013.raw
	High	ALDTMNFDVIk	D4AC14;B5DF80	6	2	CID	K11(Label:13C(6)15N(2))	48.47	0.00409631	1	1	38	29	1598	4.26427e+08	Heavy	Redundant	Not Used	1.29437	2.32343	0.557092	325769236	181483408	421664720	2	637.83	1274.65	-0.781804	57.6349	9390	9390	MS2	14/100	SP_RL_Rat1_03222013.raw
Medium		AIGAVPLIQGEYMIPcEk		0	0	HCD	C16(Carbamidomethyl), K18(Label:13C(6)15N(2))	48.44	0.00877716	1	1	41	26	1865	68083546	Heavy	No Proteins	Not Used	0.947525	2.08245	0.455005	58131602	26450158	55081174	2	999.021	1997.03	0.711513	64.167	10687	10687	MS2	7/166	SP_RL_Rat1_03222013.raw
	High	HIDcAQVYQNEK	P07943	1	1	CID	C4(Carbamidomethyl)	48.44	0.00160477	1	1	34			25405320		No Quan Values	Not Used							2	752.845	1504.68	-1.59674	23.0671	1784	1784	MS2	8/116	SP_RL_Rat1_03222013.raw
	High	AQKDEEkMEIQEIQLk	P04692	11	1	CID	K7(Label:13C(6)15N(2)), K16(Label:13C(6)15N(2))	48.43	0.00867753		2	41	29		227757779		Inconsistently Labeled	Not Used							2	988.519	1976.03	-1.52621	37.3224	4983	4983	MS2	12/164	SP_RL_Rat1_03222013.raw
High		cNGVLEGIr	G3V885	15	1	HCD	C1(Carbamidomethyl), R9(Label:13C(6)15N(4))	48.42	0.00242797	1	1	36	23	597	1.8875e+08	Heavy	Redundant	Not Used	0.538291	2.42853	0.221653	289043776	64067444	155589744	2	514.264	1027.52	-1.5829	34.3139	4305	4305	MS2	7/78	SP_RL_Rat1_03222013.raw
Medium		FATHAAALSVr	F1LQW3	1	1	HCD	R11(Label:13C(6)15N(4))	48.33	0.00417983	1	1	38	26	217	369525017	Heavy	Unique	Used	1.32479	1.35024	0.981148	268268132	263210816	355398934	3	385.216	1153.63	-1.38709	25.8476	2412	2412	MS2	7/92	SP_RL_Rat1_03222013.raw
Medium		TGTAYTFFTPNNIK	Q6AYI1	1	1	HCD		48.33	0.00496791	1	1	39	17		214891606		No Quan Values	Not Used							2	787.895	1574.78	-1.33148	52.8831	8396	8396	MS2	7/126	SP_RL_Rat1_03222013.raw
Medium		TSDSHEDAGTLDFSSLLk	P56741	3	1	HCD	K18(Label:13C(6)15N(2))	48.33	0.00429587	1	1	38			2.70776e+07		No Quan Values	Not Used							2	965.959	1930.91	-1.15627	63.5648	10564	10564	MS2	11/164	SP_RL_Rat1_03222013.raw
Medium		AQFEGIVTDLIK	F1M953	2	1	HCD		48.32	0.00529444	1	1	39	29	1938	1018941644	Light	Redundant	Not Used	1.06221	2.48886	0.426787	1018941644	434870544	1082330682	2	667.371	1333.73	-1.01251	66.2986	11102	11102	MS2	9/118	SP_RL_Rat1_03222013.raw
	High	YASIcQQnGIVPIVEPEILPDGDHDLK	P05065	4	1	CID	C5(Carbamidomethyl), N8(Deamidated)	48.32	0.0125684	0.145833	1	43	26	1945	446653128	Light	Unique	Used	1.06923	2.39933	0.445639	446653128	199046072	477576576	3	1007.83	3021.48	-1.4307	66.7593	11180	11180	MS2	21/294	SP_RL_Rat1_03222013.raw
	High	PGGLLLGDEAPNFEANTTIGHIR		1	0	CID		48.31	0.0107911	1	1	42	22	1657	348054692	Light	Redundant	Not Used	1.91939	2.18316	0.87918	311437992	273809960	597771184	3	798.08	2392.23	-0.225519	58.8873	9653	9653	MS2	22/218	SP_RL_Rat1_03222013.raw
Medium		ELTEEkETAFEFLSSA		1	0	HCD	K6(Label:13C(6)15N(2))	48.3	0.00488993	1	1	39	26	2015	3.16892e+08	Heavy	Redundant	Not Used	0.882402	2.87005	0.307452	351281932	108002192	309972026	2	919.943	1838.88	-0.365992	71.2309	11905	11905	MS2	11/148	SP_RL_Rat1_03222013.raw
High		GGYFDEFGIIr		0	0	HCD	R11(Label:13C(6))	48.29	0.00344463	1	1	37	27		1.02453e+08		No Proteins	Not Used							2	640.324	1279.64	-0.91118	67.2463	11275	11275	MS2	6/82	SP_RL_Rat1_03222013.raw
	High	TPIGSFLGSLASQPATk	P17764	1	1	CID	K17(Label:13C(6)15N(2))	48.28	0.00698538	1	1	40	21	1941	720949208	Heavy	Redundant	Not Used	0.769504	2.62927	0.292668	892536336	261216776	686810704	2	841.963	1682.92	-1.48315	66.6166	11158	11158	MS2	7/166	SP_RL_Rat1_03222013.raw
Medium		TFAPEEISAMVLTK	P06761	1	1	HCD		48.25	0.00626623	1	1	40	20	1947	677803656	Light	Redundant	Not Used	1.34012	1.66794	0.80346	677803656	544588054	908340736	2	768.902	1536.8	-0.23318	67.8818	11383	11383	MS2	11/128	SP_RL_Rat1_03222013.raw
Medium		TVLNSFLSk		0	0	HCD	K9(Label:13C(6)15N(2))	48.23	0.00373606	1	1	37	30	1270	367825994	Heavy	No Proteins	Not Used	0.778777	3.44116	0.226313	472312186	106890239	367825994	2	508.796	1016.59	-1.4447	48.9911	7577	7577	MS2	6/88	SP_RL_Rat1_03222013.raw
Medium		GVVEVTHDLQk	P29457	2	1	HCD	K11(Label:13C(6)15N(2))	48.23	0.00482584	1	1	39	31	349	617919681	Heavy	Redundant	Not Used	1.4534	1.73862	0.835953	422607020	353279710	614219138	2	616.839	1232.67	-1.38426	28.9851	3121	3121	MS2	9/90	SP_RL_Rat1_03222013.raw
	High	VVLIGGKPDR		3	0	CID		48.23	0.00238849	0.416667	1	35		185	9.15671e+07	Light	Unique	Used	4.07869	2.17791	1.87275	9.15671e+07	171482335	373473712	2	527.323	1053.64	-1.7798	25.1403	2252	2252	MS2	7/78	SP_RL_Rat1_03222013.raw
Medium		VkPFMTGAAEQIk	P63029	1	1	HCD	K2(Label:13C(6)15N(2)), K13(Label:13C(6)15N(2))	48.2	0.00552753	1	1	39	20		2.42148e+08		No Quan Values	Not Used							2	718.4	1435.79	-1.33233	31.5036	3675	3675	MS2	11/126	SP_RL_Rat1_03222013.raw
	High	HTNYTMEHIr	D3ZCV0;F1M1N4	5	2	CID	R10(Label:13C(6)15N(4))	48.18	0.00169845	1	1	34	19	44	102203039	Heavy	Not Unique	Used	1.36757	2.72566	0.501739	66011876	33120713	90275804	2	656.309	1311.61	-1.87142	21.4295	1413	1413	MS2	7/96	SP_RL_Rat1_03222013.raw
	High	HTNYTMEHLr		1	0	CID	R10(Label:13C(6)15N(4))	48.18	0.00169845	1	2	34	19	44	102203039	Heavy	Redundant	Not Used	1.36757	2.72566	0.501739	66011876	33120713	90275804	2	656.309	1311.61	-1.87142	21.4295	1413	1413	MS2	7/96	SP_RL_Rat1_03222013.raw
	High	YASIcQQNGIVPIVEPEILPDGDHDLk	P05065	4	1	CID	C5(Carbamidomethyl), K27(Label:13C(6)15N(2))	48.18	0.0140331	1	1	43	21		206839414		No Quan Values	Not Used							3	1010.18	3028.52	-0.228618	63.932	10639	10639	MS2	15/294	SP_RL_Rat1_03222013.raw
High		FAcHSASLTVr		0	0	HCD	C3(Carbamidomethyl), R11(Label:13C(6)15N(4))	48.13	0.00306785	1	1	36	26	155	287439663	Heavy	No Proteins	Not Used	1.2196	1.62641	0.749874	227096996	170294186	276967884	3	420.212	1258.62	-1.25521	24.297	2062	2062	MS2	8/88	SP_RL_Rat1_03222013.raw
Medium		FLDTAFDLDAFkk	D4A7P8	4	1	HCD	K12(Label:13C(6)15N(2)), K13(Label:13C(6)15N(2))	48.13	0.00660637	1	1	40	26		60112552		No Quan Values	Not Used							2	773.91	1546.81	-0.345306	65.2954	10906	10906	MS2	9/110	SP_RL_Rat1_03222013.raw
High		IPTISTQLk	P85972	1	1	HCD	K9(Label:13C(6)15N(2))	48.1	0.00234181	1	1	35		692	199613142	Heavy	Unique	Used	0.771415	3.23959	0.238121	258762432	61616712	199613142	2	504.812	1008.62	-0.900547	36.6451	4831	4831	MS2	8/74	SP_RL_Rat1_03222013.raw
	High	HIQKEDVPSER		1	0	CID		48.1	0.00418103	1	1	38	33		2001943454		No Quan Values	Not Used							3	446.564	1337.68	-2.15235	19.4872	1009	1009	MS2	15/106	SP_RL_Rat1_03222013.raw
	High	ETEcTYFSTPLLLGK	P04636	1	1	CID	C4(Carbamidomethyl)	48.1	0.0057856	1	1	39	18	1915	1801092464	Light	Redundant	Not Used	0.933003	3.33022	0.280163	1801092464	504599222	1680424912	2	879.934	1758.86	-1.0759	65.5861	10962	10962	MS2	9/128	SP_RL_Rat1_03222013.raw
	High	TIAMDGTEGLVr		2	0	CID	R12(Label:13C(6)15N(4))	48.07	0.00396438	1	1	38	29	978	1831905305	Heavy	Unique	Used	1.27545	2.2044	0.578594	1398131968	808950936	1783250544	2	636.827	1272.65	-1.56831	42.5965	6168	6168	MS2	11/102	SP_RL_Rat1_03222013.raw
	High	QIGNVAALPGIVHr		0	0	CID	R14(Label:13C(6)15N(4))	48.05	0.00398268	1	1	38	27	977	179556142	Heavy	No Proteins	Not Used	1.6965	2.06418	0.821875	101769758	8.3642e+07	172651910	3	485.62	1454.85	-0.522691	42.5886	6165	6165	MS2	14/132	SP_RL_Rat1_03222013.raw
High		FYSVNVDYSk	B2RZD6	1	1	HCD	K10(Label:13C(6)15N(2))	48.02	0.00228201	1	1	35	25	948	340257414	Heavy	Unique	Used	0.878559	2.89243	0.303744	387290456	117637091	340257414	2	615.299	1229.59	-1.81079	41.8453	5999	5999	MS2	6/94	SP_RL_Rat1_03222013.raw
High		LELAQYR	F1LP05	2	1	HCD		48.01	0.00248493	0.4375	1	35		576	698147229	Light	Redundant	Not Used	1.07879	2.41631	0.446459	649766736	290094392	700959232	2	446.748	892.488	-0.918441	33.8961	4210	4210	MS2	6/52	SP_RL_Rat1_03222013.raw
	High	NAIHTYVQAGSHIAAk	D3ZYF1	2	1	CID	K16(Label:13C(6)15N(2))	47.99	0.00825885	1	1	41	24	276	1.62722e+08	Heavy	Redundant	Not Used	0.612816	2.68779	0.228	254727332	5.80779e+07	156100984	3	563.636	1688.89	-1.79045	27.2326	2723	2723	MS2	16/162	SP_RL_Rat1_03222013.raw
Medium		ISVrEPMQTGIk	F1LP05	2	1	HCD	R4(Label:13C(6)15N(4)), K12(Label:13C(6)15N(2))	47.98	0.00545331	1	1	39	38	352	2.36074e+08	Heavy	Redundant	Not Used	1.08205	12.0712	0.0896389	191561464	1.71714e+07	207279648	2	688.887	1376.77	-1.05454	29.0544	3137	3137	MS2	8/118	SP_RL_Rat1_03222013.raw
Medium		ISGLIYEETR	P62804	1	1	HCD		47.96	0.00426442	1	1	38	23		178733794		No Quan Values	Not Used							2	590.814	1180.62	-0.908611	41.0327	5816	5816	MS2	8/86	SP_RL_Rat1_03222013.raw
	High	YLGYLEQLLR		1	0	CID		47.96	0.00513698	1	1	39	35		2.23438e+07		No Quan Values	Not Used							2	634.356	1267.7	-0.590319	74.9141	12490	12490	MS2	15/78	SP_RL_Rat1_03222013.raw
	High	VAGASLLKPPVVK	P56741	3	1	CID		47.94	0.00103487	1	1	32	28		129057729		No Quan Values	Not Used							2	639.909	1278.81	-2.64194	35.734	4627	4627	MS2	8/106	SP_RL_Rat1_03222013.raw
	High	LTGAIMHYGNMk	G3V885;P02563	2	2	CID	K12(Label:13C(6)15N(2))	47.93	0.00392434	0.4375	1	37		469	155424576	Heavy	Redundant	Not Used	0.297575	2.89875	0.102656	503856364	51724040	149935252	2	672.337	1343.67	-1.58714	31.6799	3715	3715	MS2	6/92	SP_RL_Rat1_03222013.raw
High		VLITTDLLAr	Q6P3V8	1	1	HCD	R10(Label:13C(6)15N(4))	47.89	0.00206526	1	1	35	28	1541	4.80522e+08	Heavy	Unique	Used	1.77115	1.42398	1.24381	267491604	332707586	473767688	2	562.849	1124.69	-1.21926	55.9179	9039	9039	MS2	6/76	SP_RL_Rat1_03222013.raw
	High	rSTVAQLVk		2	0	CID	R1(Label:13C(6)15N(4)), K9(Label:13C(6)15N(2))	47.87	0.00243161	1	1	35	27	72	6.80203e+08	Heavy	Unique	Used	1.36874	3.11823	0.438949	493152044	216468600	674998792	2	510.319	1019.63	-2.7352	21.9998	1541	1541	MS2	6/82	SP_RL_Rat1_03222013.raw
Medium		LVVPATQcGSLIGK	D3ZS68	1	1	HCD	C8(Carbamidomethyl)	47.86	0.00635248	1	1	39	28	1002	582613634	Light	Redundant	Not Used	1.00881	1.85695	0.54326	582613634	316510806	587743740	2	721.904	1442.8	-1.60671	43.188	6298	6298	MS2	10/126	SP_RL_Rat1_03222013.raw
Medium		NLLSVAYk		0	0	HCD	K8(Label:13C(6)15N(2))	47.84	0.0034392	1	1	37	32	920	7.66803e+08	Heavy	No Proteins	Not Used	1.22053	2.00585	0.608486	623135992	379169364	760556488	2	458.273	915.538	-0.980624	41.2859	5874	5874	MS2	7/70	SP_RL_Rat1_03222013.raw
	High	MALDDMVSTLk	Q6P502	1	1	CID	K11(Label:13C(6)15N(2))	47.81	0.00347049	0.395833	1	37		1718	121405939	Heavy	Redundant	Not Used	1.29952	1.87979	0.691311	81806282	56553598	106309040	2	616.311	1231.62	-0.213108	60.4843	9972	9972	MS2	6/90	SP_RL_Rat1_03222013.raw
Medium		TPILLGSVAHQIYr	P29266	1	1	HCD	R14(Label:13C(6)15N(4))	47.8	0.00494806	1	1	38	26	1284	247640728	Heavy	Unique	Used	1.09574	1.69055	0.648156	226002872	146485130	247640728	3	526.639	1577.9	-1.37196	49.3778	7654	7654	MS2	17/122	SP_RL_Rat1_03222013.raw
	High	LLDEVFFSEk		0	0	CID	K10(Label:13C(6)15N(2))	47.77	0.00487875	1	1	38	26	1848	60773384	Heavy	No Proteins	Not Used	0.934362	1.66527	0.561089	65042652	36494698	60773384	2	617.826	1234.64	-0.701371	63.7951	10611	10611	MS2	13/84	SP_RL_Rat1_03222013.raw
	High	SGVGNIFVk	B5DF80	1	1	CID	K9(Label:13C(6)15N(2))	47.75	0.0028313		2	36		693	200511552	Heavy	Redundant	Not Used	1.3406	7.55336	0.177484	149568852	26546005	200511552	2	464.77	928.533	-0.934275	36.6164	4823	4823	MS2	6/72	SP_RL_Rat1_03222013.raw
High		DFTPVcTTELGr	O35244	1	1	HCD	C6(Carbamidomethyl), R12(Label:13C(6)15N(4))	47.72	0.00258215	1	1	35	25	1228	239789714	Heavy	Unique	Used	1.98264	2.70876	0.731937	120944415	88523707	239789714	2	703.335	1405.66	-1.59827	48.0806	7378	7378	MS2	10/104	SP_RL_Rat1_03222013.raw
	High	MGAVFMDAPVSGGVGAAR	P29266	1	1	CID		47.72	0.00523699	1	1	38	18	1375	64137328	Light	Unique	Used	0.912178	1.68206	0.542299	64137328	34781593	58504656	2	846.913	1692.82	-0.649913	51.7677	8168	8168	MS2	7/144	SP_RL_Rat1_03222013.raw
	High	IVYGHLDDPANQEIEr	F1M0K2	2	1	CID	R16(Label:13C(6)15N(4))	47.72	0.00720889	1	1	40	31	776	286028352	Heavy	Unique	Used	0.801499	2.21035	0.362611	333990272	121108587	267692940	2	939.963	1878.92	-2.02234	38.4205	5225	5225	MS2	16/146	SP_RL_Rat1_03222013.raw
	High	LAAAFAVSR	Q60587	1	1	CID		47.71	0.00315655	0.458333	1	36		598	453926922	Light	Redundant	Not Used	1.67519	2.01928	0.829597	453926922	376576230	760412952	2	453.263	905.519	-1.15579	34.6919	4388	4388	MS2	8/64	SP_RL_Rat1_03222013.raw
High		EFnGLGDcLTK	Q05962	2	1	HCD	N3(Deamidated), C8(Carbamidomethyl)	47.69	0.0011396	1	1	32	21		4.78362e+08		No Quan Values	Not Used							2	627.786	1254.57	-1.52097	49.1275	7604	7604	MS2	9/114	SP_RL_Rat1_03222013.raw
	High	RALANSLAcQGK	P05065	3	1	CID	C9(Carbamidomethyl)	47.65	0.00575671	1	1	39	22	49	183537891	Light	Redundant	Not Used	2.17737	3.02471	0.719861	183537891	132121753	399630484	2	644.842	1288.68	-1.3033	21.6564	1465	1465	MS2	10/110	SP_RL_Rat1_03222013.raw
	High	LATALQKLEEAEK	P04692	23	1	CID		47.63	0.00644514	1	1	39	26		345013357		No Quan Values	Not Used							2	722.405	1443.8	-1.73656	39.8954	5561	5561	MS2	10/128	SP_RL_Rat1_03222013.raw
High		FYSVNVDYSK	B2RZD6	1	1	HCD		47.61	0.00188898	1	1	34	20	948	398694622	Light	Redundant	Not Used	0.878559	2.89243	0.303744	387290456	117637091	340257414	2	611.292	1221.58	-1.39116	41.8399	5998	5998	MS2	8/94	SP_RL_Rat1_03222013.raw
	High	VEGDLAGHGQEVLISLFk	Q9QZ76	1	1	CID	K18(Label:13C(6)15N(2))	47.61	0.00945357	1	1	41	19	2047	8.17244e+08	Heavy	Redundant	Not Used	0.656938	2.74334	0.239467	1217966312	291662300	800128028	2	960.519	1920.03	-0.807974	72.1829	12064	12064	MS2	16/178	SP_RL_Rat1_03222013.raw
Medium		rFGLEGcEVLIPALk	D4A7P8	4	1	HCD	R1(Label:13C(6)15N(4)), C7(Carbamidomethyl), K15(Label:13C(6)15N(2))	47.6	0.00690515	1	1	39	28		45478392		No Quan Values	Not Used							2	860.482	1719.96	-1.15058	60.3861	9952	9952	MS2	6/146	SP_RL_Rat1_03222013.raw
Medium		GcDVVVIPAGVPr	P04636	1	1	HCD	C2(Carbamidomethyl), R13(Label:13C(6)15N(4))	47.54	0.00641447	1	1	39	23	1193	1436897934	Heavy	Redundant	Not Used	1.25288	2.33762	0.535963	1138368412	610123297	1426239068	2	674.867	1348.73	-1.25768	47.393	7230	7230	MS2	6/96	SP_RL_Rat1_03222013.raw
Medium		VIGMHYFSPVDK	Q64428	1	1	HCD		47.53	0.0051118	1	1	38	20	981	231351509	Light	Unique	Used	0.639601	2.05806	0.310779	222790720	69238783	142497250	2	696.851	1392.7	-2.13639	42.6958	6190	6190	MS2	9/94	SP_RL_Rat1_03222013.raw
Medium		LGYHFELPGPr	A1A5Q0	1	1	HCD	R11(Label:13C(6)15N(4))	47.52	0.0055546	1	1	38	29	1215	331642136	Heavy	Unique	Used	1.89934	3.59193	0.52878	174608912	9.23297e+07	331642136	3	432.564	1295.68	-0.873914	47.7411	7308	7308	MS2	13/80	SP_RL_Rat1_03222013.raw
High		IEYEDFEEcFLR	B5DEL8	1	1	HCD	C9(Carbamidomethyl)	47.52	0.000939043	1	1	31			1.44177e+08		No Quan Values	Not Used							2	825.361	1649.71	-0.670645	70.4766	11792	11792	MS2	10/100	SP_RL_Rat1_03222013.raw
Medium		LTEQSNTPLLLPLSAr		0	0	HCD	R16(Label:13C(6)15N(4))	47.52	0.00647594	1	1	39	18	1667	77246331	Heavy	No Proteins	Not Used	2.4419	2.55035	0.957475	3.16337e+07	30288487	77246331	2	882.001	1762.99	0.167813	59.1492	9710	9710	MS2	10/168	SP_RL_Rat1_03222013.raw
Medium		VGKFPFAANSR	Q6P6R2	1	1	HCD		47.5	0.00552334	1	1	38	25	458	175342554	Light	Unique	Used	0.52607	2.16001	0.24355	154724336	37683115	81395796	3	398.552	1193.64	-1.21758	31.4346	3659	3659	MS2	7/96	SP_RL_Rat1_03222013.raw
High		NSLESYAFNMk	D4A4S3	5	1	HCD	K11(Label:13C(6)15N(2))	47.42	0.00202689	1	1	34	19	1296	705061264	Heavy	Redundant	Not Used	1.41748	2.80179	0.505918	497406416	251646904	705061264	2	656.309	1311.61	-1.39425	49.7998	7747	7747	MS2	6/106	SP_RL_Rat1_03222013.raw
Medium		SIHTLFGDK	P02770	1	1	HCD		47.41	0.00367006	1	1	37	31		459435292		No Quan Values	Not Used							2	509.271	1017.53	-1.72649	36.091	4704	4704	MS2	6/78	SP_RL_Rat1_03222013.raw
Medium		SLHTLFGDK	IPI:CON_00745872.2	1	1	HCD		47.41	0.00367006	1	2	37	31		459435292		No Quan Values	Not Used							2	509.271	1017.53	-1.72649	36.091	4704	4704	MS2	6/78	SP_RL_Rat1_03222013.raw
Medium		LDQLIYIPLPDEk	P46462	1	1	HCD	K13(Label:13C(6)15N(2))	47.41	0.00682725	1	1	39	26	2014	6.60011e+08	Heavy	Redundant	Not Used	1.05326	2.40397	0.438134	622729638	272839204	655897384	2	782.939	1564.87	-0.569615	71.1699	11896	11896	MS2	7/136	SP_RL_Rat1_03222013.raw
	High	SGVGNIFVK	B5DF80	1	1	CID		47.4	0.00335644		2	36		693	181974890	Light	Redundant	Not Used	1.3406	7.55336	0.177484	149568852	26546005	200511552	2	460.763	920.519	-0.900212	36.6965	4843	4843	MS2	6/72	SP_RL_Rat1_03222013.raw
	High	EGASILLDGr	G3V7J0	2	1	CID	R10(Label:13C(6)15N(4))	47.4	0.00396604	1	1	37	34	1014	102434740	Heavy	Unique	Used	1.16556	1.97118	0.591303	87884258	51966221	102434740	2	520.784	1040.56	-0.701513	43.4372	6354	6354	MS2	9/86	SP_RL_Rat1_03222013.raw
Medium		IGQFQLMQGk		0	0	HCD	K10(Label:13C(6)15N(2))	47.37	0.00490327	1	1	38	26	1006	106278766	Heavy	No Proteins	Not Used	0.412225	1.74584	0.236119	257817128	60875538	106278766	2	579.315	1157.62	-0.757181	43.26	6314	6314	MS2	8/88	SP_RL_Rat1_03222013.raw
	High	ASIPFSVVGSNQLIEAk		0	0	CID	K17(Label:13C(6)15N(2))	47.32	0.00873384	1	1	40	26	1700	105837751	Heavy	No Proteins	Not Used	1.02587	1.82235	0.562935	99477292	55999280	102050388	2	884.489	1767.97	-1.15577	60.0901	9897	9897	MS2	7/166	SP_RL_Rat1_03222013.raw
High		IGIEIIK	P63039	3	1	HCD		47.3	0.00109584		2	31		1067	380307496	Light	Redundant	Not Used	1.08082	2.83338	0.38146	380307496	1.45072e+08	411043829	2	393.26	785.512	-1.07654	44.6446	6622	6622	MS2	6/48	SP_RL_Rat1_03222013.raw
	High	VcTLAIIDPGDSDIIR	P62890	1	1	CID	C2(Carbamidomethyl)	47.29	0.0099646	1	1	41	37	1835	65235796	Light	Unique	Used	2.3938	2.18122	1.09746	65235796	71593752	156161696	2	879.459	1757.91	-0.0577113	63.5177	10555	10555	MS2	7/140	SP_RL_Rat1_03222013.raw
Medium		SISIIDSPGILSGEk	Q8R3Z7	1	1	HCD	K15(Label:13C(6)15N(2))	47.27	0.00759654	1	1	40	25	1611	216690954	Heavy	Redundant	Not Used	0.931547	2.5912	0.359504	232614116	83625636	216690954	2	762.423	1523.84	-0.797434	57.9264	9451	9451	MS2	8/138	SP_RL_Rat1_03222013.raw
	High	LGDVISIQPcPDVK	P46462	1	1	CID	C10(Carbamidomethyl)	47.27	0.00804091	1	1	40	31	1263	551295692	Light	Redundant	Not Used	0.960891	1.76307	0.54501	502284576	273749936	482640672	2	770.905	1540.8	-1.368	48.7487	7521	7521	MS2	13/134	SP_RL_Rat1_03222013.raw
[truncated: 973 more rows]
