# Supplementary material for: Quantitative Non-canonical Amino Acid Tagging (QuaNCAT) Proteomics Identifies Distinct Patterns of Protein Synthesis Rapidly Induced by Hypertrophic Agents in Cardiomyocytes, Revealing New Aspects of Metabolic Remodeling
Source: Mol Cell Proteomics. 2016 Aug 9;15(10):3170–89. doi: 10.1074/mcp.M115.054312 (PMC5054342; doi:10.1074/mcp.M115.054312)
Supplement: Supplemental Data [file 10.1074_M115.054312_mcp.M115.054312-6.xls]

## Sheet: Ins-vs-Ctrl_Exp 2_Proteins
Accession	# AAs	MW [kDa]	calc. pI	Description	ΣCoverage	Σ# PSMs	Σ# Peptides	A7: Area	A7: Heavy/Light	A7: Heavy/Light Count	A7: Heavy/Light Variability [%]	A7: Heavy/Medium	A7: Heavy/Medium Count	A7: Heavy/Medium Variability [%]	A7: Medium/Light	A7: Medium/Light Count	A7: Medium/Light Variability [%]	Score A3	Coverage A3	# PSM A3	# Peptides A3	Score A5	Coverage A5	# PSM A5	# Peptides A5
P0CG51	305	34.3475	7.53271	Polyubiquitin-B OS=Rattus norvegicus GN=Ubb PE=1 SV=1 - [UBB_RAT]	60.33	10	5	3.09976e+09	0.547048	5	5.58208	2.18521	5	4.99301	0.238424	5	7.24041	267.372	60.33	9	5	52.88	0	1	1
	A3	A5	Sequence	Protein Accessions	# Proteins	# Protein Groups	Activation Type	Modifications	IonScore	Exp Value	Δ Score	Rank	Identity High	Homology Threshold	QuanResultID	Area	Quan Channel	Quan Info	Quan Usage	Heavy/Light	Heavy/Medium	Medium/Light	Light	Medium	Heavy	Charge	m/z [Da]	MH+ [Da]	ΔM [ppm]	RT [min]	First Scan	Last Scan	MS Order	Ions Matched	Spectrum File	Annotation
	High		ESTLHLVLr	P0CG51	11	1	HCD	R9(Label:13C(6)15N(4))	73.27	1.19181e-05	1	1	39	33	809	2113769260	Heavy	Unique	Used	0.870899	1.73739	0.501268	2391605392	1198836168	2082846752	2	539.318	1077.63	-0.343896	39.137	5440	5440	MS2	8/68	SP_RL_Rat2_03222013.raw
	High		TITLEVEPSDTIENVK	P0CG51	8	1	HCD		68.58	7.42885e-05	1	1	42	33		3.81785e+07		No Quan Values	Not Used							2	894.467	1787.93	-0.253824	73.5783	12291	12291	MS2	11/148	SP_RL_Rat2_03222013.raw
	High		ESTLHLVLR	P0CG51	11	1	HCD		67.11	4.45682e-05	1	1	38	29	809	2436764495	Light	Redundant	Not Used	0.870899	1.73739	0.501268	2391605392	1198836168	2082846752	2	534.314	1067.62	-0.14821	39.1422	5441	5441	MS2	8/68	SP_RL_Rat2_03222013.raw
	High		TITLEVEPSDTIENVK	P0CG51	8	1	HCD		55.46	0.00154298	1	1	42	25	1429	2536440176	Light	Unique	Used	0.531387	2.26001	0.235126	2536440176	596382356	1347830944	2	894.467	1787.93	0.08755	52.3912	8343	8343	MS2	10/148	SP_RL_Rat2_03222013.raw
	Medium		TLSDYNIQK	P0CG51	12	1	HCD		45.22	0.00560333	1	1	37	23	444	1112295713	Light	Unique	Used	0.547048	2.18521	0.250341	1099341984	275210204	601393000	2	541.279	1081.55	-0.813673	31.3351	3700	3700	MS2	8/76	SP_RL_Rat2_03222013.raw
	Medium		MQIFVk	P0CG51	9	1	HCD	K6(Label:13C(6)15N(2))	44.72	0.00593963	1	1	37	33	668	1.45773e+09	Heavy	Unique	Used	0.470421	2.14961	0.21884	3095942826	677516255	1456396327	2	387.227	773.447	0.246757	36.2623	4795	4795	MS2	5/50	SP_RL_Rat2_03222013.raw
	Medium		TITLEVEPSDTIENVk	P0CG51	8	1	HCD	K16(Label:13C(6)15N(2))	43.06	0.0275751	1	1	42	24	1429	1.37844e+09	Heavy	Redundant	Not Used	0.531387	2.26001	0.235126	2536440176	596382356	1347830944	2	898.475	1795.94	0.473351	52.3965	8344	8344	MS2	9/148	SP_RL_Rat2_03222013.raw
	Medium		LIFAGK	P0CG51	11	1	HCD		39.5	0.0119888	1	1	35		504	3.66691e+09	Light	Unique	Used	0.568021	2.3824	0.238424	3605794224	859708468	2048166412	2	324.708	648.408	-0.0242934	32.5258	3967	3967	MS2	5/42	SP_RL_Rat2_03222013.raw
		High	ESTLHLVLR		0	0	CID		38.2	0.0346757	1	1	38	36	809	2436764495	Light	No Proteins	Not Used	0.870899	1.73739	0.501268	2391605392	1198836168	2082846752	2	534.314	1067.62	-0.14821	39.1054	5431	5431	MS2	7/68	SP_RL_Rat2_03222013.raw
	Medium		MQIFVK	P0CG51	9	1	HCD		37.43	0.0283365	1	1	37	34	668	3095942826	Light	Redundant	Not Used	0.470421	2.14961	0.21884	3095942826	677516255	1456396327	2	383.22	765.433	0.300088	36.2571	4794	4794	MS2	5/50	SP_RL_Rat2_03222013.raw
Q9QZ76	154	17.146	8.104	Myoglobin OS=Rattus norvegicus GN=Mb PE=1 SV=3 - [MYG_RAT]	53.9	50	9	4.29874e+09	0.55135	14	12.976	3.33517	14	30.8027	0.166449	14	24.8931	1109.69	44.16	25	7	1027.6	42.86	25	7
	A3	A5	Sequence	Protein Accessions	# Proteins	# Protein Groups	Activation Type	Modifications	IonScore	Exp Value	Δ Score	Rank	Identity High	Homology Threshold	QuanResultID	Area	Quan Channel	Quan Info	Quan Usage	Heavy/Light	Heavy/Medium	Medium/Light	Light	Medium	Heavy	Charge	m/z [Da]	MH+ [Da]	ΔM [ppm]	RT [min]	First Scan	Last Scan	MS Order	Ions Matched	Spectrum File	Annotation
		High	YSGDFGADAQGAMSK	Q9QZ76	1	1	CID		101.52	1.94848e-09	1	1	29		792	340882584	Light	Unique	Used	0.425987	4.89387	0.087045	292014424	25418406	124394460	2	752.822	1504.64	-0.557671	38.7679	5357	5357	MS2	12/146	SP_RL_Rat2_03222013.raw
	High		HGcTVLTALGTILK	Q9QZ76	1	1	HCD	C3(Carbamidomethyl)	97.04	7.09633e-08	1	1	40	27		1.61778e+06		No Quan Values	Not Used							2	742.418	1483.83	-1.59649	79.2129	12916	12916	MS2	11/118	SP_RL_Rat2_03222013.raw
	High		HGcTVLTALGTILk	Q9QZ76	1	1	HCD	C3(Carbamidomethyl), K14(Label:13C(6)15N(2))	94.14	1.26784e-07	1	1	40	25	1853	831743732	Heavy	Unique	Used	0.632366	3.91738	0.161426	1111279904	179389356	702736000	2	746.426	1491.84	0.349856	63.3588	10541	10541	MS2	11/118	SP_RL_Rat2_03222013.raw
	High		HGcTVLTALGTILK	Q9QZ76	1	1	HCD	C3(Carbamidomethyl)	94.1	1.39726e-07	1	1	40	27	2195	1.42761e+07	Light	Unique	Used	0.659984	4.77924	0.138094	1.17411e+07	1.62137e+06	7.74893e+06	2	742.418	1483.83	-0.773815	76.4028	12689	12689	MS2	11/118	SP_RL_Rat2_03222013.raw
		High	HGcTVLTALGTILK	Q9QZ76	1	1	CID	C3(Carbamidomethyl)	92.53	2.00575e-07	1	1	40	28	2195	1.42761e+07	Light	Redundant	Not Used	0.659984	4.77924	0.138094	1.17411e+07	1.62137e+06	7.74893e+06	2	742.418	1483.83	-0.773815	76.3884	12686	12686	MS2	10/118	SP_RL_Rat2_03222013.raw
	High		HGcTVLTALGTILk	Q9QZ76	1	1	HCD	C3(Carbamidomethyl), K14(Label:13C(6)15N(2))	92.14	2.03138e-07	1	1	40	26	2195	8.70273e+06	Heavy	Redundant	Not Used	0.659984	4.77924	0.138094	1.17411e+07	1.62137e+06	7.74893e+06	2	746.425	1491.84	-1.04117	76.4123	12690	12690	MS2	11/118	SP_RL_Rat2_03222013.raw
		High	HGcTVLTALGTILk	Q9QZ76	1	1	CID	C3(Carbamidomethyl), K14(Label:13C(6)15N(2))	86.79	6.88754e-07	1	1	40	27	1853	831743732	Heavy	Redundant	Not Used	0.632366	3.91738	0.161426	1111279904	179389356	702736000	2	746.426	1491.84	0.349856	63.3334	10534	10534	MS2	21/118	SP_RL_Rat2_03222013.raw
		High	GQHAAEIQPLAQSHATk	Q9QZ76	1	1	CID	K17(Label:13C(6)15N(2))	85.49	1.57092e-06	1	1	42	29	75	2.45109e+08	Heavy	Unique	Used	0.534383	3.11359	0.171629	451827060	77546686	241448712	2	897.971	1794.93	0.284913	22.3537	1709	1709	MS2	13/178	SP_RL_Rat2_03222013.raw
	High		VEGDLAGHGQEVLISLFK	Q9QZ76	1	1	HCD		85.2	1.65765e-06	1	1	42	30	2191	1.55618e+07	Light	Unique	Used	0.556834	3.57252	0.155866	1.47415e+07	2.2977e+06	8.20857e+06	2	956.513	1912.02	0.549674	75.9778	12651	12651	MS2	15/178	SP_RL_Rat2_03222013.raw
	High		KKGQHAAEIQPLAQSHATK	Q9QZ76	1	1	HCD		83.62	2.3003e-06	1	1	42	22		117797199		No Quan Values	Not Used							2	1022.06	2043.11	0.270005	20.177	1247	1247	MS2	23/200	SP_RL_Rat2_03222013.raw
	High		VEGDLAGHGQEVLISLFk	Q9QZ76	1	1	HCD	K18(Label:13C(6)15N(2))	82.86	2.80103e-06	1	1	42	20	2179	151415817	Heavy	Unique	Used	0.555505	2.92593	0.189856	272573496	5.17497e+07	151415817	2	960.519	1920.03	-0.0450463	74.9403	12515	12515	MS2	15/178	SP_RL_Rat2_03222013.raw
	High		HGcTVLTALGTILK	Q9QZ76	1	1	HCD	C3(Carbamidomethyl)	82.48	2.00044e-06	1	1	40	24	1853	1111279904	Light	Redundant	Not Used	0.632366	3.91738	0.161426	1111279904	179389356	702736000	2	742.419	1483.83	-0.033411	63.2916	10528	10528	MS2	12/118	SP_RL_Rat2_03222013.raw
	High		GQHAAEIQPLAQSHATk	Q9QZ76	1	1	HCD	K17(Label:13C(6)15N(2))	82.03	3.4846e-06	1	1	42	23	75	2.45109e+08	Heavy	Redundant	Not Used	0.534383	3.11359	0.171629	451827060	77546686	241448712	2	897.971	1794.93	0.284913	22.3873	1719	1719	MS2	13/178	SP_RL_Rat2_03222013.raw
		High	GQHAAEIQPLAQSHATK	Q9QZ76	1	1	CID		78.95	6.77122e-06	1	1	42	31	75	451827060	Light	Redundant	Not Used	0.534383	3.11359	0.171629	451827060	77546686	241448712	2	893.964	1786.92	0.102989	22.3056	1701	1701	MS2	13/178	SP_RL_Rat2_03222013.raw
	High		VEGDLAGHGQEVLISLFK	Q9QZ76	1	1	HCD		78.53	7.78421e-06	1	1	42	29	2179	272573496	Light	Redundant	Not Used	0.555505	2.92593	0.189856	272573496	5.17497e+07	151415817	2	956.512	1912.02	-0.53567	74.9288	12513	12513	MS2	15/178	SP_RL_Rat2_03222013.raw
		High	KKGQHAAEIQPLAQSHATK	Q9QZ76	1	1	CID		76.89	1.08339e-05	1	1	42	18		117797199		No Quan Values	Not Used							2	1022.06	2043.11	0.270005	20.1399	1239	1239	MS2	13/200	SP_RL_Rat2_03222013.raw
		High	HGcTVLTALGTILK	Q9QZ76	1	1	CID	C3(Carbamidomethyl)	74.74	1.18885e-05	1	1	40	23	1853	1111279904	Light	Redundant	Not Used	0.632366	3.91738	0.161426	1111279904	179389356	702736000	2	742.419	1483.83	-0.033411	63.2642	10520	10520	MS2	22/118	SP_RL_Rat2_03222013.raw
	High		kkGQHAAEIQPLAQSHATk	Q9QZ76	1	1	HCD	K1(Label:13C(6)15N(2)), K2(Label:13C(6)15N(2)), K19(Label:13C(6)15N(2))	73.07	1.96431e-05	1	1	41	24		5.70802e+07		No Quan Values	Not Used							2	1034.08	2067.15	-3.0374	20.3164	1273	1273	MS2	11/200	SP_RL_Rat2_03222013.raw
		High	kkGQHAAEIQPLAQSHATk	Q9QZ76	1	1	CID	K1(Label:13C(6)15N(2)), K2(Label:13C(6)15N(2)), K19(Label:13C(6)15N(2))	63.74	0.000168349	1	1	41	23		5.70802e+07		No Quan Values	Not Used							2	1034.08	2067.15	-3.0374	20.2863	1268	1268	MS2	24/200	SP_RL_Rat2_03222013.raw
		High	VEGDLAGHGQEVLISLFk	Q9QZ76	1	1	CID	K18(Label:13C(6)15N(2))	63.63	0.000234594	1	1	42	22	2179	151415817	Heavy	Redundant	Not Used	0.555505	2.92593	0.189856	272573496	5.17497e+07	151415817	2	960.519	1920.03	-0.0450463	74.9037	12507	12507	MS2	21/178	SP_RL_Rat2_03222013.raw
		High	VEGDLAGHGQEVLISLFK	Q9QZ76	1	1	CID		62.54	0.000308124	1	1	42	24	2199	3.04498e+07	Light	Unique	Used	0.627448	6.55407	0.095734	22816772	2.18434e+06	1.43163e+07	3	638.011	1912.02	-0.127718	76.9443	12738	12738	MS2	19/178	SP_RL_Rat2_03222013.raw
		High	VEGDLAGHGQEVLISLFK	Q9QZ76	1	1	CID		61.65	0.000379503	1	1	42	23	2179	272573496	Light	Redundant	Not Used	0.555505	2.92593	0.189856	272573496	5.17497e+07	151415817	2	956.512	1912.02	-0.53567	74.8979	12505	12505	MS2	21/178	SP_RL_Rat2_03222013.raw
		High	KGQHAAEIQPLAQSHATK	Q9QZ76	1	1	CID		60.48	0.000516984	1	1	42	35		698721780		No Quan Values	Not Used							3	639.01	1915.01	-0.16553	20.8493	1379	1379	MS2	21/190	SP_RL_Rat2_03222013.raw
	High		KkGQHAAEIQPLAQSHATK	Q9QZ76	1	1	HCD	K2(Label:13C(6)15N(2))	60.01	0.000470216	1	1	41	22		84559444		Inconsistently Labeled	Not Used							2	1026.06	2051.12	-1.11881	20.1854	1248	1248	MS2	10/200	SP_RL_Rat2_03222013.raw
	High		kKGQHAAEIQPLAQSHATK	Q9QZ76	1	1	HCD	K1(Label:13C(6)15N(2))	60.01	0.000470216	1	2	41	22		84559444		Inconsistently Labeled	Not Used							2	1026.06	2051.12	-1.11881	20.1854	1248	1248	MS2	10/200	SP_RL_Rat2_03222013.raw
		High	KGQHAAEIQPLAQSHATK	Q9QZ76	1	1	CID		59.15	0.000697665	1	1	42	31		167515128		No Quan Values	Not Used							2	958.011	1915.02	0.415186	20.8584	1382	1382	MS2	14/190	SP_RL_Rat2_03222013.raw
		High	VEGDLAGHGQEVLISLFK	Q9QZ76	1	1	CID		58.98	0.00070294	1	1	42	29	2178	369326488	Light	Unique	Used	0.542924	2.82432	0.192232	369326488	70996289	200516135	3	638.01	1912.02	-0.415015	74.8949	12504	12504	MS2	14/178	SP_RL_Rat2_03222013.raw
	High		VEGDLAGHGQEVLISLFk	Q9QZ76	1	1	HCD	K18(Label:13C(6)15N(2))	58.33	0.000797774	1	1	42	23	2178	2.06219e+08	Heavy	Redundant	Not Used	0.542924	2.82432	0.192232	369326488	70996289	200516135	3	640.682	1920.03	-0.147415	74.9344	12514	12514	MS2	20/178	SP_RL_Rat2_03222013.raw
		High	HGcTVLTALGTILKk	Q9QZ76	1	1	CID	C3(Carbamidomethyl), K15(Label:13C(6)15N(2))	55.93	0.000664213	1	1	39	28		1.99143e+08		Inconsistently Labeled	Not Used							3	540.651	1619.94	-1.11742	55.0305	8884	8884	MS2	10/128	SP_RL_Rat2_03222013.raw
		High	HGcTVLTALGTILkK	Q9QZ76	1	1	CID	C3(Carbamidomethyl), K14(Label:13C(6)15N(2))	55.93	0.000664213	1	2	39	28		1.99143e+08		Inconsistently Labeled	Not Used							3	540.651	1619.94	-1.11742	55.0305	8884	8884	MS2	10/128	SP_RL_Rat2_03222013.raw
		High	KkGQHAAEIQPLAQSHATk	Q9QZ76	1	1	CID	K2(Label:13C(6)15N(2)), K19(Label:13C(6)15N(2))	55.78	0.00111523	0.0357143	1	41	29		491502773		Inconsistently Labeled	Not Used							3	687.05	2059.14	-0.576665	20.2026	1250	1250	MS2	13/200	SP_RL_Rat2_03222013.raw
	High		VEGDLAGHGQEVLISLFK	Q9QZ76	1	1	HCD		55.64	0.00150449	1	1	42	28	2119	156689759	Light	Unique	Used	0.5846	2.01643	0.289919	145362564	42143324	84978924	3	638.011	1912.02	0.35111	72.6855	12159	12159	MS2	16/178	SP_RL_Rat2_03222013.raw
		High	HGcTVLTALGTILk	Q9QZ76	1	1	CID	C3(Carbamidomethyl), K14(Label:13C(6)15N(2))	55.02	0.00104663	1	1	40	28	2195	8.70273e+06	Heavy	Redundant	Not Used	0.659984	4.77924	0.138094	1.17411e+07	1.62137e+06	7.74893e+06	2	746.425	1491.84	-1.04117	76.3911	12687	12687	MS2	15/118	SP_RL_Rat2_03222013.raw
	High		VEGDLAGHGQEVLISLFK	Q9QZ76	1	1	HCD		54.75	0.00186174	1	1	42	26	2178	369326488	Light	Redundant	Not Used	0.542924	2.82432	0.192232	369326488	70996289	200516135	3	638.01	1912.02	-0.415015	74.9231	12512	12512	MS2	18/178	SP_RL_Rat2_03222013.raw
	High		KKGQHAAEIQPLAQSHATK	Q9QZ76	1	1	HCD		54.58	0.00184776	1	1	42	30	8	469287216	Light	Unique	Used	0.491084	6.22544	0.0788834	424703896	3.35021e+07	208565108	3	681.708	2043.11	-0.453544	20.0916	1231	1231	MS2	13/200	SP_RL_Rat2_03222013.raw
		High	kKGQHAAEIQPLAQSHATk	Q9QZ76	1	1	CID	K1(Label:13C(6)15N(2)), K19(Label:13C(6)15N(2))	54.27	0.00157893		2	41	29		491502773		Inconsistently Labeled	Not Used							3	687.05	2059.14	-0.576665	20.2026	1250	1250	MS2	13/200	SP_RL_Rat2_03222013.raw
		High	KkGQHAAEIQPLAQSHATK	Q9QZ76	1	1	CID	K2(Label:13C(6)15N(2))	53.64	0.00203844	0.0185185	1	41	25		84559444		Inconsistently Labeled	Not Used							2	1026.06	2051.12	-1.11881	20.1432	1240	1240	MS2	15/200	SP_RL_Rat2_03222013.raw
		High	kKGQHAAEIQPLAQSHATK	Q9QZ76	1	1	CID	K1(Label:13C(6)15N(2))	53.44	0.00213451		2	41	25		84559444		Inconsistently Labeled	Not Used							2	1026.06	2051.12	-1.11881	20.1432	1240	1240	MS2	15/200	SP_RL_Rat2_03222013.raw
	Medium		VEGDLAGHGQEVLISLFK	Q9QZ76	1	1	HCD		51.59	0.00394039	1	1	42	28	2190	2.33375e+07	Light	Unique	Used	0.547226	3.012	0.181682	2.33375e+07	4.24e+06	1.27709e+07	3	638.01	1912.01	-1.65997	75.9199	12645	12645	MS2	18/178	SP_RL_Rat2_03222013.raw
	Medium		HGcTVLTALGTILK	Q9QZ76	1	1	HCD	C3(Carbamidomethyl)	45.95	0.00916402	1	1	40	28		1.40701e+06		No Quan Values	Not Used							3	495.281	1483.83	-1.02968	79.2431	12919	12919	MS2	6/118	SP_RL_Rat2_03222013.raw
	Medium		AHPETLEkFDk	Q9QZ76	1	1	HCD	K8(Label:13C(6)15N(2)), K11(Label:13C(6)15N(2))	45.94	0.00876492	1	1	40	28	134	2.43637e+08	Heavy	Unique	Used	0.424811	4.23935	0.100207	560372656	5.6153e+07	238052442	2	665.852	1330.7	-0.815144	23.7516	2026	2026	MS2	8/98	SP_RL_Rat2_03222013.raw
	Medium		VEGDLAGHGQEVLISLFk	Q9QZ76	1	1	HCD	K18(Label:13C(6)15N(2))	45.84	0.0139312	1	1	42	25	2199	1.73865e+07	Heavy	Redundant	Not Used	0.627448	6.55407	0.095734	22816772	2.18434e+06	1.43163e+07	3	640.683	1920.03	1.56917	76.8929	12734	12734	MS2	14/178	SP_RL_Rat2_03222013.raw
	Medium		kGQHAAEIQPLAQSHATk	Q9QZ76	1	1	HCD	K1(Label:13C(6)15N(2)), K18(Label:13C(6)15N(2))	45.79	0.0144247	1	1	42	29		311903790		No Quan Values	Not Used							3	644.351	1931.04	-1.62672	20.9465	1400	1400	MS2	22/190	SP_RL_Rat2_03222013.raw
		High	KGQHAAEIQPLAQSHATK	Q9QZ76	1	1	CID		44.85	0.018827	1	1	42	26		4560736448		No Quan Values	Not Used							4	479.509	1915.02	0.273655	20.8435	1377	1377	MS2	15/190	SP_RL_Rat2_03222013.raw
		High	GQHAAEIQPLAQSHATK	Q9QZ76	1	1	CID		44.49	0.0187204	1	1	42	22	69	2218414768	Light	Unique	Used	0.528274	3.02979	0.17436	2218414768	386802415	1171930180	3	596.311	1786.92	-0.758452	22.2267	1682	1682	MS2	14/178	SP_RL_Rat2_03222013.raw
		High	kGQHAAEIQPLAQSHATk	Q9QZ76	1	1	CID	K1(Label:13C(6)15N(2)), K18(Label:13C(6)15N(2))	43.89	0.0224678	1	1	42	35		2.26716e+09		No Quan Values	Not Used							4	483.515	1931.04	-1.98137	20.9172	1393	1393	MS2	15/190	SP_RL_Rat2_03222013.raw
	Medium		VEGDLAGHGQEVLISLFK	Q9QZ76	1	1	HCD		43.88	0.0226321	1	1	42	28	2199	3.04498e+07	Light	Redundant	Not Used	0.627448	6.55407	0.095734	22816772	2.18434e+06	1.43163e+07	3	638.011	1912.02	-0.127718	76.9531	12739	12739	MS2	17/178	SP_RL_Rat2_03222013.raw
	Medium		KGQHAAEIQPLAQSHATK	Q9QZ76	1	1	HCD		43.39	0.0264531	1	1	42	30		698721780		No Quan Values	Not Used							3	639.01	1915.01	-0.16553	20.8889	1389	1389	MS2	19/190	SP_RL_Rat2_03222013.raw
		High	HGcTVLTALGTILK	Q9QZ76	1	1	CID	C3(Carbamidomethyl)	40.77	0.0300631	1	1	40	21		1.61778e+06		No Quan Values	Not Used							2	742.418	1483.83	-1.59649	79.203	12915	12915	MS2	11/118	SP_RL_Rat2_03222013.raw
	Medium		ALELFR	Q9QZ76	1	1	HCD		35.59	0.0293449	1	1	35		1224	6.11708e+09	Light	Unique	Used	0.914943	2.11274	0.43306	6111320746	2646571240	5591510368	2	374.721	748.436	0.390332	48.5776	7529	7529	MS2	5/40	SP_RL_Rat2_03222013.raw
P04636	338	35.6608	8.67529	Malate dehydrogenase, mitochondrial OS=Rattus norvegicus GN=Mdh2 PE=1 SV=2 - [MDHM_RAT]	52.96	42	14	1.86078e+09	0.665759	11	15.8867	3.45739	11	50.6191	0.192561	11	108.433	949.705	52.96	27	14	642.02	39.35	15	10
	A3	A5	Sequence	Protein Accessions	# Proteins	# Protein Groups	Activation Type	Modifications	IonScore	Exp Value	Δ Score	Rank	Identity High	Homology Threshold	QuanResultID	Area	Quan Channel	Quan Info	Quan Usage	Heavy/Light	Heavy/Medium	Medium/Light	Light	Medium	Heavy	Charge	m/z [Da]	MH+ [Da]	ΔM [ppm]	RT [min]	First Scan	Last Scan	MS Order	Ions Matched	Spectrum File	Annotation
	High		LTLYDIAHTPGVAADLSHIETR	P04636	1	1	HCD		125.31	2.16047e-10	1	1	43		1985	1094954623	Light	Unique	Used	1.10227	2.49675	0.441481	1038418176	458441772	1144613472	3	798.42	2393.25	-0.269851	66.7694	11181	11181	MS2	15/206	SP_RL_Rat2_03222013.raw
		High	VAVLGASGGIGQPLSLLLK		1	0	CID		97.13	1.37776e-08	1	1	33	28	2188	9.36364e+06	Light	Unique	Used	0.664328	6.27029	0.105949	7.87148e+06	833972	5.22925e+06	2	897.05	1793.09	1.31909	75.657	12622	12622	MS2	14/174	SP_RL_Rat2_03222013.raw
		High	LTLYDIAHTPGVAADLSHIETR		1	0	CID		92.02	4.60838e-07	1	1	43	32	1985	1094954623	Light	Redundant	Not Used	1.10227	2.49675	0.441481	1038418176	458441772	1144613472	3	798.42	2393.25	-0.269851	66.7362	11173	11173	MS2	25/206	SP_RL_Rat2_03222013.raw
	High		VDFPQDQLATLTGr	P04636	1	1	HCD	R14(Label:13C(6)15N(4))	91.09	3.2592e-07	1	1	41	28	1780	866673872	Heavy	Unique	Used	1.18839	3.40499	0.349013	608572592	212399624	723219200	2	785.909	1570.81	-0.0816446	61.3509	10150	10150	MS2	11/142	SP_RL_Rat2_03222013.raw
	High		VDFPQDQLATLTGR	P04636	1	1	HCD		89.38	4.75511e-07	1	1	41	36	1780	608572592	Light	Redundant	Not Used	1.18839	3.40499	0.349013	608572592	212399624	723219200	2	780.905	1560.8	0.0538898	61.3572	10151	10151	MS2	12/142	SP_RL_Rat2_03222013.raw
	High		VAVLGASGGIGQPLSLLLK	P04636	1	1	HCD		86.98	1.42618e-07	1	1	33	20	2188	9.36364e+06	Light	Redundant	Not Used	0.664328	6.27029	0.105949	7.87148e+06	833972	5.22925e+06	2	897.05	1793.09	1.31909	75.6656	12623	12623	MS2	15/174	SP_RL_Rat2_03222013.raw
	High		IFGVTTLDIVR	P04636	1	1	HCD		84.34	9.02652e-07	1	1	39	32	1973	1933165663	Light	Unique	Used	1.04774	2.39999	0.43656	1877443104	819616084	1967073392	2	617.363	1233.72	-0.849051	66.4952	11126	11126	MS2	9/86	SP_RL_Rat2_03222013.raw
	High		ETEcTYFSTPLLLGKk	P04636	1	1	HCD	C4(Carbamidomethyl), K16(Label:13C(6)15N(2))	78.15	8.61696e-06	1	1	42			9.92426e+07		Inconsistently Labeled	Not Used							2	947.989	1894.97	-0.116891	56.2334	9141	9141	MS2	10/138	SP_RL_Rat2_03222013.raw
	High		ETEcTYFSTPLLLGkK	P04636	1	1	HCD	C4(Carbamidomethyl), K15(Label:13C(6)15N(2))	78.15	8.61696e-06	1	2	42			9.92426e+07		Inconsistently Labeled	Not Used							2	947.989	1894.97	-0.116891	56.2334	9141	9141	MS2	10/138	SP_RL_Rat2_03222013.raw
	High		VDFPQDQLATLTGR	P04636	1	1	HCD		75.09	1.28373e-05	1	1	41	36	1829	753300806	Light	Unique	Used	1.02311	2.27993	0.448745	612771440	274978128	626930208	2	780.904	1560.8	-0.25895	62.6012	10389	10389	MS2	11/142	SP_RL_Rat2_03222013.raw
	High		FVFSLVDAMNGK	P04636	1	1	HCD		74.33	1.03701e-05	1	1	39	24		1.02579e+07		No Quan Values	Not Used							2	664.339	1327.67	-0.00369985	75.0893	12542	12542	MS2	8/98	SP_RL_Rat2_03222013.raw
		High	MIAEAIPELk		1	0	CID	K10(Label:13C(6)15N(2))	68.51	3.46051e-05	1	1	39	28	1295	1033132042	Heavy	Unique	Used	0.601477	3.60818	0.166698	1699851392	283362014	1022420972	2	561.82	1122.63	0.175816	49.0879	7635	7635	MS2	14/80	SP_RL_Rat2_03222013.raw
		High	VDFPQDQLATLTGR		1	0	CID		68.23	6.22977e-05	1	1	41	24	1829	753300806	Light	Redundant	Not Used	1.02311	2.27993	0.448745	612771440	274978128	626930208	2	780.904	1560.8	-0.25895	62.5768	10383	10383	MS2	10/142	SP_RL_Rat2_03222013.raw
	High		ETEcTYFSTPLLLGK	P04636	1	1	HCD	C4(Carbamidomethyl)	66.2	9.18273e-05	1	1	41		1991	1861194152	Light	Unique	Used	0.665759	3.45739	0.192561	1861194152	358393392	1239106816	2	879.934	1758.86	-0.312461	66.9074	11209	11209	MS2	11/128	SP_RL_Rat2_03222013.raw
	High		GYLGPEQLPDcLk	P04636	1	1	HCD	C11(Carbamidomethyl), K13(Label:13C(6)15N(2))	64.43	0.000112753	1	1	40	25	1444	570146443	Heavy	Unique	Used	0.609916	3.91531	0.155777	928605868	144655422	566371262	2	749.378	1497.75	-0.815587	52.9456	8453	8453	MS2	9/116	SP_RL_Rat2_03222013.raw
		High	ETEcTYFSTPLLLGKK		1	0	CID	C4(Carbamidomethyl)	64.02	0.000216566	1	1	42	19		1.0231e+08		No Quan Values	Not Used							2	943.983	1886.96	0.744188	56.0526	9102	9102	MS2	11/138	SP_RL_Rat2_03222013.raw
		High	ETEcTYFSTPLLLGK		1	0	CID	C4(Carbamidomethyl)	61.74	0.000256432	1	1	41	19	1991	1861194152	Light	Redundant	Not Used	0.665759	3.45739	0.192561	1861194152	358393392	1239106816	2	879.934	1758.86	-0.312461	66.8739	11200	11200	MS2	9/128	SP_RL_Rat2_03222013.raw
	High		GcDVVVIPAGVPr	P04636	1	1	HCD	C2(Carbamidomethyl), R13(Label:13C(6)15N(4))	61.3	0.000269948	1	1	40	35	1229	1066562768	Heavy	Unique	Used	1.04872	2.47082	0.424443	986632168	418768752	1034702880	2	674.867	1348.73	-0.352605	47.6423	7329	7329	MS2	7/96	SP_RL_Rat2_03222013.raw
	High		IFGVTTLDIVr	P04636	1	1	HCD	R11(Label:13C(6)15N(4))	59.84	0.000244597	1	1	38	35	1973	2021279665	Heavy	Redundant	Not Used	1.04774	2.39999	0.43656	1877443104	819616084	1967073392	2	622.368	1243.73	-0.42407	67.6199	11325	11325	MS2	9/86	SP_RL_Rat2_03222013.raw
	High		VDFPQDQLATLTGr	P04636	1	1	HCD	R14(Label:13C(6)15N(4))	57.23	0.000796393	1	1	41	24	1829	7.8428e+08	Heavy	Redundant	Not Used	1.02311	2.27993	0.448745	612771440	274978128	626930208	2	785.908	1570.81	-0.392492	63.6541	10591	10591	MS2	10/142	SP_RL_Rat2_03222013.raw
	High		IFGVTTLDIVr	P04636	1	1	HCD	R11(Label:13C(6)15N(4))	57.02	0.000463455	1	1	38	36	1973	2021279665	Heavy	Redundant	Not Used	1.04774	2.39999	0.43656	1877443104	819616084	1967073392	2	622.367	1243.73	-0.620368	66.5441	11136	11136	MS2	9/86	SP_RL_Rat2_03222013.raw
		High	LTLYDIAHTPGVAADLSHIETr		1	0	CID	R22(Label:13C(6)15N(4))	56.59	0.00155536	1	1	43	21	1985	1202408466	Heavy	Redundant	Not Used	1.10227	2.49675	0.441481	1038418176	458441772	1144613472	3	801.756	2403.25	-0.534869	66.7332	11172	11172	MS2	22/206	SP_RL_Rat2_03222013.raw
	High		LTLYDIAHTPGVAADLSHIETr	P04636	1	1	HCD	R22(Label:13C(6)15N(4))	55.11	0.00218691	1	1	43	20	1985	1202408466	Heavy	Redundant	Not Used	1.10227	2.49675	0.441481	1038418176	458441772	1144613472	3	801.756	2403.25	-0.534869	66.7636	11180	11180	MS2	11/206	SP_RL_Rat2_03222013.raw
		High	ETEcTYFSTPLLLGkk		1	0	CID	C4(Carbamidomethyl), K15(Label:13C(6)15N(2)), K16(Label:13C(6)15N(2))	55.1	0.00179593	1	1	42	21		58526378		No Quan Values	Not Used							2	951.997	1902.99	0.761243	56.1974	9133	9133	MS2	9/138	SP_RL_Rat2_03222013.raw
	High		EGVIEcSFVQSK	P04636	1	1	HCD	C6(Carbamidomethyl)	52.75	0.000958512	1	1	37	28	986	343436383	Light	Unique	Used	0.598508	4.7715	0.125434	298310144	37418234	178541088	2	691.834	1382.66	-0.315773	42.7021	6243	6243	MS2	9/112	SP_RL_Rat2_03222013.raw
	Medium		ETEcTYFSTPLLLGk	P04636	1	1	HCD	C4(Carbamidomethyl), K15(Label:13C(6)15N(2))	51.82	0.00284371	1	1	41	19	1991	1256277744	Heavy	Redundant	Not Used	0.665759	3.45739	0.192561	1861194152	358393392	1239106816	2	883.941	1766.87	-0.885735	66.9018	11208	11208	MS2	10/128	SP_RL_Rat2_03222013.raw
	Medium		VDFPQDQLATLTGR	P04636	1	1	HCD		51.55	0.0028914	1	1	41	28	1829	753300806	Light	Redundant	Not Used	1.02311	2.27993	0.448745	612771440	274978128	626930208	2	780.904	1560.8	-0.650001	63.6182	10586	10586	MS2	8/142	SP_RL_Rat2_03222013.raw
	Medium		GcDVVVIPAGVPR	P04636	1	1	HCD	C2(Carbamidomethyl)	50.2	0.003342	1	1	40	23	1229	1020106609	Light	Redundant	Not Used	1.04872	2.47082	0.424443	986632168	418768752	1034702880	2	669.864	1338.72	-0.105428	47.6594	7332	7332	MS2	6/96	SP_RL_Rat2_03222013.raw
	Medium		ANTFVAELk	P04636	1	1	HCD	K9(Label:13C(6)15N(2))	49.63	0.00246207	1	1	38	28		9.16289e+08		No Quan Values	Not Used							2	500.781	1000.55	-0.573848	38.0709	5199	5199	MS2	8/86	SP_RL_Rat2_03222013.raw
		High	GYLGPEQLPDcLk		1	0	CID	C11(Carbamidomethyl), K13(Label:13C(6)15N(2))	49.23	0.0037336	1	1	40	28	1444	570146443	Heavy	Redundant	Not Used	0.609916	3.91531	0.155777	928605868	144655422	566371262	2	749.378	1497.75	-0.815587	52.9152	8444	8444	MS2	13/116	SP_RL_Rat2_03222013.raw
		High	VDFPQDQLATLTGr		1	0	CID	R14(Label:13C(6)15N(4))	48.9	0.00539777	1	1	41	25	1829	7.8428e+08	Heavy	Redundant	Not Used	1.02311	2.27993	0.448745	612771440	274978128	626930208	2	785.909	1570.81	0.462337	62.6401	10395	10395	MS2	9/142	SP_RL_Rat2_03222013.raw
		High	VDFPQDQLATLTGR		1	0	CID		48.81	0.00543385	1	1	41	21	1829	753300806	Light	Redundant	Not Used	1.02311	2.27993	0.448745	612771440	274978128	626930208	2	780.904	1560.8	-0.650001	63.6008	10583	10583	MS2	9/142	SP_RL_Rat2_03222013.raw
		High	IFGVTTLDIVR		1	0	CID		48.6	0.0033847	1	1	39	30	1973	1933165663	Light	Redundant	Not Used	1.04774	2.39999	0.43656	1877443104	819616084	1967073392	2	617.363	1233.72	-0.849051	66.4575	11118	11118	MS2	8/86	SP_RL_Rat2_03222013.raw
	Medium		MIAEAIPELK	P04636	1	1	HCD		47.56	0.00462937	1	1	39	26	1295	1699851392	Light	Redundant	Not Used	0.601477	3.60818	0.166698	1699851392	283362014	1022420972	2	557.812	1114.62	-0.554694	49.0476	7629	7629	MS2	6/80	SP_RL_Rat2_03222013.raw
	Medium		IFGVTTLDIVR	P04636	1	1	HCD		45.93	0.00617243	1	1	39	30	1973	1933165663	Light	Redundant	Not Used	1.04774	2.39999	0.43656	1877443104	819616084	1967073392	2	617.364	1233.72	0.140399	67.4801	11305	11305	MS2	8/86	SP_RL_Rat2_03222013.raw
		High	AGAGSATLSMAYAGAr		1	0	CID	R16(Label:13C(6)15N(4))	45.62	0.00645915	1	1	38	23		327486678		No Quan Values	Not Used							2	732.86	1464.71	-0.5516	38.473	5288	5288	MS2	11/128	SP_RL_Rat2_03222013.raw
		High	EGVIEcSFVQSK		1	0	CID	C6(Carbamidomethyl)	44.83	0.00593742	1	1	37	28	986	343436383	Light	Redundant	Not Used	0.598508	4.7715	0.125434	298310144	37418234	178541088	2	691.834	1382.66	-0.315773	42.67	6233	6233	MS2	8/112	SP_RL_Rat2_03222013.raw
	Medium		AGAGSATLSMAYAGAr	P04636	1	1	HCD	R16(Label:13C(6)15N(4))	43.88	0.00964218	1	1	38	26		327486678		No Quan Values	Not Used							2	732.86	1464.71	-0.5516	38.5135	5298	5298	MS2	12/128	SP_RL_Rat2_03222013.raw
	Medium		GYLGPEQLPDcLK	P04636	1	1	HCD	C11(Carbamidomethyl)	43.74	0.0116931	1	1	39	22	1444	928605868	Light	Redundant	Not Used	0.609916	3.91531	0.155777	928605868	144655422	566371262	2	745.371	1489.74	0.0255091	52.8163	8428	8428	MS2	9/116	SP_RL_Rat2_03222013.raw
	Medium		TIIPLISQcTPk	P04636	1	1	HCD	C9(Carbamidomethyl), K12(Label:13C(6)15N(2))	43.47	0.0127558	0.348837	1	39		1405	1.50414e+09	Heavy	Unique	Used	0.643285	3.61747	0.177827	2317504328	412114961	1490815324	2	689.896	1378.78	-1.06699	51.688	8194	8194	MS2	9/114	SP_RL_Rat2_03222013.raw
		High	ETEcTYFSTPLLLGk		1	0	CID	C4(Carbamidomethyl), K15(Label:13C(6)15N(2))	42.53	0.0241483	1	1	41	18	1991	1256277744	Heavy	Redundant	Not Used	0.665759	3.45739	0.192561	1861194152	358393392	1239106816	2	883.941	1766.87	-0.885735	66.871	11199	11199	MS2	8/128	SP_RL_Rat2_03222013.raw
	Medium		IFGVTTLDIVr	P04636	1	1	HCD	R11(Label:13C(6)15N(4))	41.45	0.0168795	1	1	38	30				No Quan Values	Not Used							2	622.368	1243.73	-0.522219	70.6082	11819	11819	MS2	8/86	SP_RL_Rat2_03222013.raw
G3V6D3	529	56.3095	5.2749	ATP synthase subunit beta OS=Rattus norvegicus GN=Atp5b PE=3 SV=1 - [G3V6D3_RAT]	48.2	73	21	3495972413	1.05024	20	9.28011	2.40734	20	15.2578	0.452878	20	12.8727	1524.27	48.2	42	21	1076.25	38.75	31	17
	A3	A5	Sequence	Protein Accessions	# Proteins	# Protein Groups	Activation Type	Modifications	IonScore	Exp Value	Δ Score	Rank	Identity High	Homology Threshold	QuanResultID	Area	Quan Channel	Quan Info	Quan Usage	Heavy/Light	Heavy/Medium	Medium/Light	Light	Medium	Heavy	Charge	m/z [Da]	MH+ [Da]	ΔM [ppm]	RT [min]	First Scan	Last Scan	MS Order	Ions Matched	Spectrum File	Annotation
		High	IPSAVGYQPTLATDMGTMQER		2	0	CID		101.4	3.53163e-08	1	1	42	24	1515	859272909	Light	Unique	Used	1.07375	2.39213	0.448868	807662880	362533680	867228080	2	1133.55	2266.08	-0.244239	54.539	8784	8784	MS2	12/220	SP_RL_Rat2_03222013.raw
	High		EGNDLYHEMIESGVINLK	G3V6D3	2	1	HCD		94.8	1.36393e-07	1	1	41	29		80965087		No Quan Values	Not Used							2	1031	2060.99	-0.910831	72.2162	12078	12078	MS2	24/188	SP_RL_Rat2_03222013.raw
	High		FTQAGSEVSALLGr	G3V6D3	2	1	HCD	R14(Label:13C(6)15N(4))	90.26	3.68279e-07	1	1	41		1539	2451052090	Heavy	Unique	Used	1.09274	2.29455	0.47623	2155609376	1026565928	2355510928	2	723.385	1445.76	-0.376239	55.1373	8910	8910	MS2	12/140	SP_RL_Rat2_03222013.raw
	High		VALTGLTVAEYFR	G3V6D3	2	1	HCD		86	9.21486e-07	1	1	40	30	2098	466495548	Light	Unique	Used	1.08407	2.36409	0.458559	451927364	207235380	489922416	2	720.399	1439.79	0.341175	72.096	12057	12057	MS2	8/108	SP_RL_Rat2_03222013.raw
	High		AIAELGIYPAVDPLDSTSR	G3V6D3	2	1	HCD		82	3.91477e-06	1	1	43	25	2060	2848026448	Light	Unique	Used	1.11819	2.42264	0.461559	2735683152	1262679708	3059020880	2	994.521	1988.03	0.1357	70.9096	11867	11867	MS2	14/172	SP_RL_Rat2_03222013.raw
		High	TREGNDLYHEMIESGVINLK		2	0	CID		79.97	6.4202e-06	1	1	43	35		78909824		No Quan Values	Not Used							2	1159.58	2318.14	-0.0183126	61.9598	10271	10271	MS2	11/214	SP_RL_Rat2_03222013.raw
		High	IPSAVGYQPTLATDMGTMQEr		2	0	CID	R21(Label:13C(6)15N(4))	78.22	7.5255e-06	1	1	42	22	1515	922573820	Heavy	Redundant	Not Used	1.07375	2.39213	0.448868	807662880	362533680	867228080	2	1138.55	2276.09	-1.08731	54.4725	8771	8771	MS2	15/220	SP_RL_Rat2_03222013.raw
		High	FTQAGSEVSALLGr		2	0	CID	R14(Label:13C(6)15N(4))	78.1	6.05587e-06	1	1	41	35	1539	2451052090	Heavy	Redundant	Not Used	1.09274	2.29455	0.47623	2155609376	1026565928	2355510928	2	723.385	1445.76	-0.376239	55.105	8900	8900	MS2	10/140	SP_RL_Rat2_03222013.raw
	High		EGNDLYHEMIESGVINLK	G3V6D3	2	1	HCD		77.72	7.07957e-06	1	1	41	20	2101	229289104	Light	Unique	Used	0.559303	3.10589	0.180078	215010652	3.87187e+07	120256034	3	687.67	2061	-0.206609	72.2043	12076	12076	MS2	18/188	SP_RL_Rat2_03222013.raw
	High		IPSAVGYQPTLATDMGTMQEr	G3V6D3	2	1	HCD	R21(Label:13C(6)15N(4))	75.15	1.52593e-05	1	1	42	19	1515	922573820	Heavy	Redundant	Not Used	1.07375	2.39213	0.448868	807662880	362533680	867228080	2	1138.55	2276.09	-1.08731	54.5086	8780	8780	MS2	10/220	SP_RL_Rat2_03222013.raw
	High		LVLEVAQHLGESTVr	G3V6D3	2	1	HCD	R15(Label:13C(6)15N(4))	74.89	1.39434e-05	1	1	41	31	1373	898891611	Heavy	Unique	Used	1.13512	2.2535	0.503716	787579036	396716484	893998874	2	830.966	1660.92	-0.651537	50.8876	8023	8023	MS2	10/146	SP_RL_Rat2_03222013.raw
	High		IMNVIGEPIDErGPIk	G3V6D3	2	1	HCD	R12(Label:13C(6)15N(4)), K16(Label:13C(6)15N(2))	73.95	1.88492e-05	1	1	41	25		414086056		No Quan Values	Not Used							2	899.996	1798.98	-0.54522	47.1408	7221	7221	MS2	8/154	SP_RL_Rat2_03222013.raw
	High		VVDLLAPYAk	G3V6D3	2	1	HCD	K10(Label:13C(6)15N(2))	72.07	1.33207e-05	1	1	38	32	1489	1954805624	Heavy	Unique	Used	0.628259	3.42984	0.183175	3111462744	569941473	1954805624	2	548.828	1096.65	0.285808	53.8166	8638	8638	MS2	7/72	SP_RL_Rat2_03222013.raw
	High		IPSAVGYQPTLATDMGTMQER	G3V6D3	2	1	HCD		71.76	3.25068e-05	1	1	42	19	1515	859272909	Light	Redundant	Not Used	1.07375	2.39213	0.448868	807662880	362533680	867228080	2	1133.55	2266.08	-0.244239	54.5583	8789	8789	MS2	17/220	SP_RL_Rat2_03222013.raw
	High		LVLEVAQHLGESTVR	G3V6D3	2	1	HCD		71.46	3.07376e-05	1	1	41	25	1373	787579036	Light	Redundant	Not Used	1.13512	2.2535	0.503716	787579036	396716484	893998874	2	825.962	1650.92	-0.231092	50.904	8026	8026	MS2	13/146	SP_RL_Rat2_03222013.raw
	High		VVDLLAPYAK	G3V6D3	2	1	HCD		71.25	1.64114e-05	1	1	38	29	1489	3111462744	Light	Redundant	Not Used	0.628259	3.42984	0.183175	3111462744	569941473	1954805624	2	544.821	1088.64	0.435725	53.811	8637	8637	MS2	7/72	SP_RL_Rat2_03222013.raw
	High		IMDPNIVGSEHYDVAr	G3V6D3	2	1	HCD	R16(Label:13C(6)15N(4))	69.53	3.74013e-05	1	1	40	24	993	625407988	Heavy	Unique	Used	1.11766	2.17943	0.512825	551434576	282789392	616319050	2	913.443	1825.88	0.185695	42.7947	6263	6263	MS2	12/162	SP_RL_Rat2_03222013.raw
		High	IMDPNIVGSEHYDVAR		2	0	CID		68.74	4.39473e-05	1	1	40	31	993	556992059	Light	Redundant	Not Used	1.11766	2.17943	0.512825	551434576	282789392	616319050	2	908.439	1815.87	0.908682	42.7602	6256	6256	MS2	22/162	SP_RL_Rat2_03222013.raw
	High		VALTGLTVAEYFr	G3V6D3	2	1	HCD	R13(Label:13C(6)15N(4))	67.2	7.35508e-05	1	1	41	29	2098	503772352	Heavy	Redundant	Not Used	1.08407	2.36409	0.458559	451927364	207235380	489922416	2	725.402	1449.8	-1.15483	71.9818	12038	12038	MS2	11/108	SP_RL_Rat2_03222013.raw
	High		TVLIMELINNVAK	G3V6D3	2	1	HCD		66.03	6.693e-05	1	1	39	36	2193	2.95518e+07	Light	Unique	Used	0.592032	4.09846	0.144452	25614877	3.70013e+06	15164821	2	729.424	1457.84	0.890825	76.1586	12666	12666	MS2	7/114	SP_RL_Rat2_03222013.raw
		High	VALVYGQMNEPPGAR		2	0	CID		65.62	0.000112925	1	1	41	34	961	1228418942	Light	Unique	Used	1.03104	2.25649	0.456923	1198892796	547802236	1236109392	2	801.409	1601.81	-0.411565	42.051	6096	6096	MS2	12/128	SP_RL_Rat2_03222013.raw
		High	LVLEVAQHLGESTVR		2	0	CID		65.12	0.000132334	1	1	41	26	1373	787579036	Light	Redundant	Not Used	1.13512	2.2535	0.503716	787579036	396716484	893998874	2	825.962	1650.92	-0.231092	50.8598	8016	8016	MS2	12/146	SP_RL_Rat2_03222013.raw
	High		VALVYGQMNEPPGAr	G3V6D3	2	1	HCD	R15(Label:13C(6)15N(4))	65.02	0.000127374	1	1	41	33	961	1248164958	Heavy	Redundant	Not Used	1.03104	2.25649	0.456923	1198892796	547802236	1236109392	2	806.412	1611.82	-0.69223	42.0753	6103	6103	MS2	10/128	SP_RL_Rat2_03222013.raw
	High		FLSQPFQVAEVFTGHMGK	G3V6D3	2	1	HCD		64.96	0.000181104	1	1	42	24		114189347		No Quan Values	Not Used							3	675.008	2023.01	-0.259668	75.0008	12528	12528	MS2	13/184	SP_RL_Rat2_03222013.raw
		High	LVLEVAQHLGESTVr		2	0	CID	R15(Label:13C(6)15N(4))	64.9	0.000136993	1	1	41	24	1373	898891611	Heavy	Redundant	Not Used	1.13512	2.2535	0.503716	787579036	396716484	893998874	2	830.966	1660.93	-0.137069	51.8735	8233	8233	MS2	10/146	SP_RL_Rat2_03222013.raw
		High	EGNDLYHEMIESGVINLK		2	0	CID		64.51	0.000145812	1	1	41	30		80965087		No Quan Values	Not Used							2	1031	2060.99	-0.910831	72.1817	12070	12070	MS2	10/188	SP_RL_Rat2_03222013.raw
	High		FTQAGSEVSALLGR	G3V6D3	2	1	HCD		64.06	0.000149578	1	1	41	23	1539	2.26047e+09	Light	Redundant	Not Used	1.09274	2.29455	0.47623	2155609376	1026565928	2355510928	2	718.38	1435.75	-0.230953	54.9884	8878	8878	MS2	12/140	SP_RL_Rat2_03222013.raw
	High		AIAELGIYPAVDPLDSTSr	G3V6D3	2	1	HCD	R19(Label:13C(6)15N(4))	63.56	0.000275215	1	1	43	31	2060	3142543827	Heavy	Redundant	Not Used	1.11819	2.42264	0.461559	2735683152	1262679708	3059020880	2	999.524	1998.04	-0.276739	71.0951	11898	11898	MS2	8/172	SP_RL_Rat2_03222013.raw
	High		AIAELGIYPAVDPLDSTSr	G3V6D3	2	1	HCD	R19(Label:13C(6)15N(4))	63.52	0.000277428	1	1	43	30	2060	3142543827	Heavy	Redundant	Not Used	1.11819	2.42264	0.461559	2735683152	1262679708	3059020880	2	999.524	1998.04	-0.521119	70.0116	11723	11723	MS2	10/172	SP_RL_Rat2_03222013.raw
	High		LVLEVAQHLGESTVr	G3V6D3	2	1	HCD	R15(Label:13C(6)15N(4))	60.63	0.000366184	1	1	41	23	1373	898891611	Heavy	Redundant	Not Used	1.13512	2.2535	0.503716	787579036	396716484	893998874	2	830.966	1660.93	-0.137069	51.918	8243	8243	MS2	13/146	SP_RL_Rat2_03222013.raw
	High		VLDSGAPIK	G3V6D3	2	1	HCD		60.26	0.000163795	0.45	1	37		257	317168110	Light	Unique	Used	0.706723	6.06716	0.116483	317168110	3.69448e+07	224149975	2	450.263	899.519	-0.825778	26.7726	2692	2692	MS2	7/66	SP_RL_Rat2_03222013.raw
		High	AHGGYSVFAGVGER		2	0	CID		59.82	0.000217532	1	1	38	18	687	430795010	Light	Unique	Used	1.04173	2.16699	0.480729	419683532	201753896	437198460	2	703.844	1406.68	-0.695197	36.5122	4851	4851	MS2	9/118	SP_RL_Rat2_03222013.raw
		High	LVLEVAQHLGESTVr		2	0	CID	R15(Label:13C(6)15N(4))	59.79	0.000451198	1	1	41	26	1373	898891611	Heavy	Redundant	Not Used	1.13512	2.2535	0.503716	787579036	396716484	893998874	2	830.966	1660.92	-0.651537	50.8512	8013	8013	MS2	9/146	SP_RL_Rat2_03222013.raw
		High	AIAELGIYPAVDPLDSTSR		2	0	CID		59.58	0.00068345	1	1	43	29	2060	2848026448	Light	Redundant	Not Used	1.11819	2.42264	0.461559	2735683152	1262679708	3059020880	2	994.521	1988.03	0.1357	70.8924	11863	11863	MS2	8/172	SP_RL_Rat2_03222013.raw
	High		VALVYGQMNEPPGAR	G3V6D3	2	1	HCD		59.18	0.000497499	1	1	41	30	961	1228418942	Light	Redundant	Not Used	1.03104	2.25649	0.456923	1198892796	547802236	1236109392	2	801.409	1601.81	-0.411565	42.0913	6106	6106	MS2	11/128	SP_RL_Rat2_03222013.raw
	High		IMNVIGEPIDEr	G3V6D3	2	1	HCD	R12(Label:13C(6)15N(4))	58.37	0.000498859	1	1	40	24	1286	962216031	Heavy	Unique	Used	1.05881	2.38245	0.444422	873921112	388389724	925320712	2	698.362	1395.72	-0.773772	48.8453	7588	7588	MS2	7/114	SP_RL_Rat2_03222013.raw
		High	VALVYGQMNEPPGAr		2	0	CID	R15(Label:13C(6)15N(4))	57.77	0.000676207	1	1	41	24	961	1248164958	Heavy	Redundant	Not Used	1.03104	2.25649	0.456923	1198892796	547802236	1236109392	2	806.412	1611.82	-0.69223	42.0426	6093	6093	MS2	15/128	SP_RL_Rat2_03222013.raw
	High		TREGNDLYHEMIESGVINLK	G3V6D3	2	1	HCD		57.41	0.00116229	1	1	43	18	1796	349474700	Light	Unique	Used	1.00504	5.72411	0.175581	295388248	51864434	296877980	3	773.386	2318.14	0.107533	61.8278	10244	10244	MS2	10/214	SP_RL_Rat2_03222013.raw
		High	AHGGYSVFAGVGEr		2	0	CID	R14(Label:13C(6)15N(4))	56.9	0.000458881	1	1	38	22	687	437198460	Heavy	Redundant	Not Used	1.04173	2.16699	0.480729	419683532	201753896	437198460	2	708.848	1416.69	-0.667852	36.5096	4850	4850	MS2	8/118	SP_RL_Rat2_03222013.raw
	High		AIAELGIYPAVDPLDSTSR	G3V6D3	2	1	HCD		56.45	0.00140476	1	1	43	27	2060	2848026448	Light	Redundant	Not Used	1.11819	2.42264	0.461559	2735683152	1262679708	3059020880	2	994.52	1988.03	-0.294118	69.9025	11705	11705	MS2	8/172	SP_RL_Rat2_03222013.raw
	High		TIAMDGTEGLVr	G3V6D3	2	1	HCD	R12(Label:13C(6)15N(4))	55.94	0.000681022	1	1	39	27	1013	1171104776	Heavy	Unique	Used	1.06684	2.20404	0.48404	967590880	468352560	1032267232	2	636.828	1272.65	-0.129533	43.1168	6335	6335	MS2	9/102	SP_RL_Rat2_03222013.raw
		High	AIAELGIYPAVDPLDSTSr		2	0	CID	R19(Label:13C(6)15N(4))	55.71	0.00167753	1	1	43	27	2060	3142543827	Heavy	Redundant	Not Used	1.11819	2.42264	0.461559	2735683152	1262679708	3059020880	2	999.524	1998.04	-0.276739	71.0781	11894	11894	MS2	8/172	SP_RL_Rat2_03222013.raw
		High	VLDSGAPIKIPVGPETLGR		2	0	CID		55.37	0.00074009	1	1	39	24		565236412		No Quan Values	Not Used							2	960.052	1919.1	-0.017907	54.6142	8799	8799	MS2	10/190	SP_RL_Rat2_03222013.raw
	High		IGLFGGAGVGK	G3V6D3	2	1	HCD		54.33	0.000746257	1	1	38	33	1205	4233910668	Light	Unique	Used	0.62668	3.26298	0.192057	4192671840	805233408	2627461696	2	488.285	975.562	-0.207042	47.0858	7208	7208	MS2	7/82	SP_RL_Rat2_03222013.raw
	High		FLSQPFQVAEVFTGHMGk	G3V6D3	2	1	HCD	K18(Label:13C(6)15N(2))	54.3	0.00221714	1	1	42	22		1.12045e+07		No Quan Values	Not Used							3	677.679	2031.02	-0.548232	75.0067	12529	12529	MS2	22/184	SP_RL_Rat2_03222013.raw
	High		VLDSGAPIKIPVGPETLGR	G3V6D3	2	1	HCD		52.71	0.00134378	1	1	39	23		1543312744		No Quan Values	Not Used							3	640.37	1919.1	0.293127	54.6354	8805	8805	MS2	10/190	SP_RL_Rat2_03222013.raw
	High		VLDSGAPIKIPVGPETLGR	G3V6D3	2	1	HCD		51.79	0.00168766	1	1	39	31		565236412		No Quan Values	Not Used							2	960.052	1919.1	-0.017907	54.6583	8809	8809	MS2	19/190	SP_RL_Rat2_03222013.raw
		High	IMDPNIVGSEHYDVAr		2	0	CID	R16(Label:13C(6)15N(4))	51.44	0.00240928	1	1	40	27	993	625407988	Heavy	Redundant	Not Used	1.11766	2.17943	0.512825	551434576	282789392	616319050	2	913.443	1825.88	0.185695	42.7521	6253	6253	MS2	10/162	SP_RL_Rat2_03222013.raw
	Medium		IMNVIGEPIDER	G3V6D3	2	1	HCD		51.03	0.00262848	1	1	40	25	1286	913098433	Light	Redundant	Not Used	1.05881	2.38245	0.444422	873921112	388389724	925320712	2	693.358	1385.71	-0.626111	48.8508	7589	7589	MS2	8/114	SP_RL_Rat2_03222013.raw
		High	TrEGNDLYHEMIESGVINLk		2	0	CID	R2(Label:13C(6)15N(4)), K20(Label:13C(6)15N(2))	50.32	0.00654782	1	1	43	21	1796	3.28078e+08	Heavy	Redundant	Not Used	1.00504	5.72411	0.175581	295388248	51864434	296877980	3	779.394	2336.17	-0.105329	61.8692	10250	10250	MS2	22/214	SP_RL_Rat2_03222013.raw
		High	IMNVIGEPIDER		2	0	CID		49.95	0.00337058	1	1	40	32	1286	913098433	Light	Redundant	Not Used	1.05881	2.38245	0.444422	873921112	388389724	925320712	2	693.358	1385.71	-0.626111	48.8145	7579	7579	MS2	6/114	SP_RL_Rat2_03222013.raw
		High	IMNVIGEPIDEr		2	0	CID	R12(Label:13C(6)15N(4))	49.85	0.00354795	1	1	40	26	1286	962216031	Heavy	Redundant	Not Used	1.05881	2.38245	0.444422	873921112	388389724	925320712	2	698.362	1395.72	-0.773772	48.8119	7578	7578	MS2	13/114	SP_RL_Rat2_03222013.raw
		High	TIAMDGTEGLVr		2	0	CID	R12(Label:13C(6)15N(4))	48.7	0.00360713	1	1	39	25	1013	1171104776	Heavy	Redundant	Not Used	1.06684	2.20404	0.48404	967590880	468352560	1032267232	2	636.828	1272.65	-0.129533	43.0847	6325	6325	MS2	7/102	SP_RL_Rat2_03222013.raw
		High	IMNVIGEPIDERGPIK		2	0	CID		47.63	0.00910207	1	1	42	39		423384692		No Quan Values	Not Used							2	890.984	1780.96	-1.16365	46.9801	7184	7184	MS2	18/154	SP_RL_Rat2_03222013.raw
		High	FTQAGSEVSALLGR		2	0	CID		47.16	0.00732602	1	1	41	22	1539	2.26047e+09	Light	Redundant	Not Used	1.09274	2.29455	0.47623	2155609376	1026565928	2355510928	2	718.38	1435.75	-0.230953	54.9587	8869	8869	MS2	11/140	SP_RL_Rat2_03222013.raw
	Medium		IGLFGGAGVGk	G3V6D3	2	1	HCD	K11(Label:13C(6)15N(2))	47.14	0.00389968	1	1	38	30	1205	2649763786	Heavy	Redundant	Not Used	0.62668	3.26298	0.192057	4192671840	805233408	2627461696	2	492.292	983.576	-0.244848	47.0804	7207	7207	MS2	8/82	SP_RL_Rat2_03222013.raw
	High		LVPLkETIk	G3V6D3	2	1	HCD	K5(Label:13C(6)15N(2)), K9(Label:13C(6)15N(2))	46.39	0.000823169	1	1	30		300	1021672988	Heavy	Unique	Used	0.593172	4.81307	0.123242	1706328144	210291146	1012145968	2	528.853	1056.7	-0.907697	27.9966	2964	2964	MS2	5/74	SP_RL_Rat2_03222013.raw
	Medium		IPVGPETLGr	G3V6D3	2	1	HCD	R10(Label:13C(6)15N(4))	46.04	0.0061089	1	1	39	32	707	1469314266	Heavy	Redundant	Not Used	1.0833	2.36701	0.457665	1340228488	613375374	1451867312	2	524.805	1048.6	-0.0817365	36.9691	4950	4950	MS2	9/74	SP_RL_Rat2_03222013.raw
	Medium		AHGGYSVFAGVGER	G3V6D3	2	1	HCD		45.65	0.00568228	1	1	38	16	687	430795010	Light	Redundant	Not Used	1.04173	2.16699	0.480729	419683532	201753896	437198460	2	703.844	1406.68	-0.695197	36.5554	4861	4861	MS2	8/118	SP_RL_Rat2_03222013.raw
	Medium		AHGGYSVFAGVGEr	G3V6D3	2	1	HCD	R14(Label:13C(6)15N(4))	45.07	0.00699358	1	1	38	21	687	437198460	Heavy	Redundant	Not Used	1.04173	2.16699	0.480729	419683532	201753896	437198460	2	708.848	1416.69	-0.667852	36.5499	4860	4860	MS2	10/118	SP_RL_Rat2_03222013.raw
	Medium		AIAELGIYPAVDPLDSTSr	G3V6D3	2	1	HCD	R19(Label:13C(6)15N(4))	44.9	0.0202278	1	1	43	26	2063	331968264	Heavy	Unique	Used	1.306	2.82765	0.461867	254187768	117400912	331968264	3	666.685	1998.04	-0.436206	70.0809	11735	11735	MS2	10/172	SP_RL_Rat2_03222013.raw
		High	VLDSGAPIK		2	0	CID		44.74	0.00583848	1	1	37	31	257	317168110	Light	Redundant	Not Used	0.706723	6.06716	0.116483	317168110	3.69448e+07	224149975	2	450.263	899.519	-0.825778	26.7314	2682	2682	MS2	5/66	SP_RL_Rat2_03222013.raw
		High	LVLEVAQHLGESTVR		2	0	CID		44.7	0.0145178	1	1	41	22	1373	787579036	Light	Redundant	Not Used	1.13512	2.2535	0.503716	787579036	396716484	893998874	2	825.963	1650.92	0.730139	52.2984	8324	8324	MS2	8/146	SP_RL_Rat2_03222013.raw
	Medium		IGLFGGAGVGK	G3V6D3	2	1	HCD		43.85	0.00830995	1	1	38	29	1205	4233910668	Light	Redundant	Not Used	0.62668	3.26298	0.192057	4192671840	805233408	2627461696	2	488.285	975.562	0.0432142	48.1494	7436	7436	MS2	9/82	SP_RL_Rat2_03222013.raw
		High	TVLIMELINNVAK		2	0	CID		43.06	0.013292	1	1	39	25		67900.4		No Quan Values	Not Used							2	729.424	1457.84	0.807092	82.791	13156	13156	MS2	14/114	SP_RL_Rat2_03222013.raw
		High	VLDSGAPIKIPVGPETLGR		2	0	CID		41.13	0.0193343	1	1	39	32		1543312744		No Quan Values	Not Used							3	640.37	1919.1	0.293127	54.6027	8795	8795	MS2	7/190	SP_RL_Rat2_03222013.raw
		High	IMNVIGEPIDErGPIk		2	0	CID	R12(Label:13C(6)15N(4)), K16(Label:13C(6)15N(2))	41.01	0.037093	1	1	41	21		414086056		No Quan Values	Not Used							2	899.996	1798.98	-0.54522	47.1088	7211	7211	MS2	17/154	SP_RL_Rat2_03222013.raw
		High	TVLIMELINNVAK		2	0	CID		40.36	0.0259291	1	1	39	30	2206	471399	Light	Unique	Used	0.384881	3.44808	0.111622	435445	48605.3	167595	2	729.423	1457.84	-0.197712	80.4228	12997	12997	MS2	13/114	SP_RL_Rat2_03222013.raw
		High	IGLFGGAGVGK		2	0	CID		39.33	0.0235987	1	1	38	29	1205	4233910668	Light	Redundant	Not Used	0.62668	3.26298	0.192057	4192671840	805233408	2627461696	2	488.285	975.562	-0.207042	47.0458	7198	7198	MS2	6/82	SP_RL_Rat2_03222013.raw
		High	IPVGPETLGr		2	0	CID	R10(Label:13C(6)15N(4))	39.15	0.0298513	1	1	39	31	707	1469314266	Heavy	Unique	Used	1.0833	2.36701	0.457665	1340228488	613375374	1451867312	2	524.805	1048.6	-0.0817365	36.9262	4940	4940	MS2	6/74	SP_RL_Rat2_03222013.raw
	Medium		TVLIMELINNVAk	G3V6D3	2	1	HCD	K13(Label:13C(6)15N(2))	39.13	0.0301968	1	1	39	31	2193	1.71234e+07	Heavy	Redundant	Not Used	0.592032	4.09846	0.144452	25614877	3.70013e+06	15164821	2	733.43	1465.85	-0.389682	76.3681	12684	12684	MS2	9/114	SP_RL_Rat2_03222013.raw
	Medium		VLDSGAPIk	G3V6D3	2	1	HCD	K9(Label:13C(6)15N(2))	38.53	0.0305463	1	1	38	35	257	224149975	Heavy	Redundant	Not Used	0.706723	6.06716	0.116483	317168110	3.69448e+07	224149975	2	454.27	907.533	-0.861287	26.7782	2693	2693	MS2	7/66	SP_RL_Rat2_03222013.raw
	Medium		LVPLKETIk	G3V6D3	2	1	HCD	K9(Label:13C(6)15N(2))	32.58	0.0268586	0.151515	1	32			1.55516e+09		Inconsistently Labeled	Not Used							2	524.846	1048.68	-0.76119	27.9849	2962	2962	MS2	7/74	SP_RL_Rat2_03222013.raw
P62738	377	41.9818	5.38916	Actin, aortic smooth muscle OS=Rattus norvegicus GN=Acta2 PE=1 SV=1 - [ACTA_RAT]	47.21	43	16	3.21941e+09	0.405082	17	19.3712	2.37472	17	36.2655	0.167041	17	43.6868	682.472	42.97	21	14	779.912	38.99	22	11
	A3	A5	Sequence	Protein Accessions	# Proteins	# Protein Groups	Activation Type	Modifications	IonScore	Exp Value	Δ Score	Rank	Identity High	Homology Threshold	QuanResultID	Area	Quan Channel	Quan Info	Quan Usage	Heavy/Light	Heavy/Medium	Medium/Light	Light	Medium	Heavy	Charge	m/z [Da]	MH+ [Da]	ΔM [ppm]	RT [min]	First Scan	Last Scan	MS Order	Ions Matched	Spectrum File	Annotation
	High		KDLYANNVLSGGTTMYPGIADR	P63269	4	1	HCD		113.49	2.79866e-09	1	1	43	29		186982459		No Quan Values	Not Used							2	1178.58	2356.16	-0.753954	53.3865	8545	8545	MS2	30/248	SP_RL_Rat2_03222013.raw
	High		DLYANNVLSGGTTMYPGIADr	P63269	4	1	HCD	R21(Label:13C(6)15N(4))	102.61	2.59801e-08	1	1	41	20	1935	144076596	Heavy	Unique	Used	0.382405	2.03954	0.187495	332968416	62429982	127328644	2	1119.54	2238.07	-0.234422	65.5304	10950	10950	MS2	16/230	SP_RL_Rat2_03222013.raw
		High	DLYAnNVLSGGTTMYPGIADR	P68035	4	1	CID	N5(Deamidated)	98.93	4.56995e-08	0.171717	1	40	23	2009	1.41952e+08	Light	Unique	Used	0.397221	3.15235	0.126008	89718024	1.13052e+07	35637884	2	1115.03	2229.05	-0.636208	67.2747	11275	11275	MS2	11/230	SP_RL_Rat2_03222013.raw
	High		DLYANnVLSGGTTMYPGIADR	P63269	4	1	HCD	N6(Deamidated)	92.91	1.82773e-07	1	1	40		2009	1.41952e+08	Light	Redundant	Not Used	0.397221	3.15235	0.126008	89718024	1.13052e+07	35637884	2	1115.03	2229.05	-0.636208	67.3118	11283	11283	MS2	17/230	SP_RL_Rat2_03222013.raw
	High		DLYAnNVLSGGTTMYPGIADR	P63269	4	1	HCD	N5(Deamidated)	92.9	1.83194e-07	1	2	40		2009	1.41952e+08	Light	Redundant	Not Used	0.397221	3.15235	0.126008	89718024	1.13052e+07	35637884	2	1115.03	2229.05	-0.636208	67.3118	11283	11283	MS2	17/230	SP_RL_Rat2_03222013.raw
		High	KDLYANNVLSGGTTMYPGIADR	P68035	4	1	CID		89.52	6.98151e-07	1	1	43	28		186982459		No Quan Values	Not Used							2	1178.58	2356.16	-0.753954	53.3454	8535	8535	MS2	17/248	SP_RL_Rat2_03222013.raw
		High	TTGIVLDSGDGVTHNVPIYEGYALPHAImR	P68035	5	1	CID	M29(Oxidation)	82.29	5.28348e-06	1	1	44	25	1667	458810239	Light	Unique	Used	0.475665	3.3312	0.142791	326379920	46604032	155247372	3	1071.54	3212.6	-0.15788	58.4306	9579	9579	MS2	25/300	SP_RL_Rat2_03222013.raw
		High	DLYANnVLSGGTTMYPGIADR	P68035	4	1	CID	N6(Deamidated)	82.28	2.11306e-06		2	40	23	2009	1.41952e+08	Light	Redundant	Not Used	0.397221	3.15235	0.126008	89718024	1.13052e+07	35637884	2	1115.03	2229.05	-0.636208	67.2747	11275	11275	MS2	10/230	SP_RL_Rat2_03222013.raw
	High		HQGVMVGMGQk	IPI:CON_00698900.1;P63269	9	2	HCD	K11(Label:13C(6)15N(2))	82.01	1.11139e-06	1	1	37	35	120	448507863	Heavy	Not Unique	Used	0.351101	2.19304	0.160097	1213567296	194288960	426084232	2	590.296	1179.58	-0.893693	23.4568	1960	1960	MS2	14/100	SP_RL_Rat2_03222013.raw
		High	TTGIVLDSGDGVTHNVPIYEGYALPHAIMR	P68035	5	1	CID		78.12	1.37196e-05	1	1	44	24	1818	2219723968	Light	Unique	Used	0.425999	2.75241	0.154773	1968781120	304714184	838698640	3	1066.21	3196.61	-0.183733	62.1651	10312	10312	MS2	20/300	SP_RL_Rat2_03222013.raw
		High	VAPEEHPTLLTEAPLNPk	P68035	5	1	CID	K18(Label:13C(6)15N(2))	72.24	3.25325e-05	1	1	42	22	1016	1228106210	Heavy	Unique	Used	0.348597	4.22037	0.0825986	3449838880	284951851	1202603440	2	982.532	1964.06	-0.461221	43.1745	6348	6348	MS2	12/156	SP_RL_Rat2_03222013.raw
		High	HQGVMVGMGQk	IPI:CON_00698900.1;P68035	9	2	CID	K11(Label:13C(6)15N(2))	70.95	1.41863e-05	1	1	37	31	120	448507863	Heavy	Redundant	Not Used	0.351101	2.19304	0.160097	1213567296	194288960	426084232	2	590.296	1179.58	-0.893693	23.4216	1950	1950	MS2	14/100	SP_RL_Rat2_03222013.raw
		High	DLYANNVLSGGTTMYPGIADR	P68035	4	1	CID		66.86	8.94416e-05	1	1	41	20	1935	3.83153e+08	Light	Redundant	Not Used	0.382405	2.03954	0.187495	332968416	62429982	127328644	2	1114.53	2228.06	-2.00295	65.3511	10918	10918	MS2	9/230	SP_RL_Rat2_03222013.raw
		High	TTGIVLDSGDGVTHNVPIYEGYALPHAIMR	P68035	5	1	CID		63.44	0.0004048	1	1	44	21		218826200		No Quan Values	Not Used							3	1066.21	3196.61	0.847327	74.0335	12356	12356	MS2	11/300	SP_RL_Rat2_03222013.raw
	High		VAPEEHPTLLTEAPLNPK	P63269	5	1	HCD		63.07	0.000287249	1	1	42	21	1016	3449838880	Light	Redundant	Not Used	0.348597	4.22037	0.0825986	3449838880	284951851	1202603440	2	978.525	1956.04	-0.568066	43.1935	6352	6352	MS2	15/156	SP_RL_Rat2_03222013.raw
		High	VAPEEHPTLLTEAPLNPK	P68035	5	1	CID		60.35	0.000537352	1	1	42	22	1016	3449838880	Light	Redundant	Not Used	0.348597	4.22037	0.0825986	3449838880	284951851	1202603440	2	978.525	1956.04	-0.568066	43.158	6342	6342	MS2	12/156	SP_RL_Rat2_03222013.raw
		High	KDLYANNVLSGGTTMYPGIADR	P68035	4	1	CID		59.54	0.000695388	1	1	43	28		3.44709e+08		No Quan Values	Not Used							3	786.058	2356.16	-0.52652	53.3425	8534	8534	MS2	16/248	SP_RL_Rat2_03222013.raw
		High	QEYDEAGPSIVHR	P68035	3	1	CID		59.37	0.000198562	1	1	37	25	380	4.56726e+08	Light	Unique	Used	0.405082	2.37472	0.170581	435166300	74231035	176278158	2	750.857	1500.71	-0.481407	29.6612	3337	3337	MS2	8/134	SP_RL_Rat2_03222013.raw
	High		HQGVmVGMGQK	IPI:CON_00698900.1;P63269	9	2	HCD	M5(Oxidation)	58.29	0.000174492	0.568966	1	35	21		218551794		No Quan Values	Not Used							2	594.286	1187.57	-0.787514	21.3942	1496	1496	MS2	10/100	SP_RL_Rat2_03222013.raw
		High	AVFPSIVGrPr	IPI:CON_00698900.1;P68035	8	2	CID	R9(Label:13C(6)15N(4)), R11(Label:13C(6)15N(4))	57.06	0.000412961	1	1	38	23	752	2414337690	Heavy	Not Unique	Used	0.516366	1.71353	0.301347	4675631224	1408988184	2414337690	2	609.864	1218.72	-0.613942	38.1096	5205	5205	MS2	7/84	SP_RL_Rat2_03222013.raw
	High		SYELPDGQVITIGNEr	IPI:CON_00698900.1;P63269	10	2	HCD	R16(Label:13C(6)15N(4))	56.94	0.00093069	1	1	41	23	1758	2.05615e+09	Heavy	Not Unique	Used	0.575353	1.86264	0.308892	3509710416	1084119880	2019323656	2	900.953	1800.9	-0.307901	60.7289	10043	10043	MS2	7/164	SP_RL_Rat2_03222013.raw
		High	SYELPDGQVITIGNER	IPI:CON_00698900.1;P68035	10	2	CID		53.28	0.0021695	1	1	41	30	1758	3609141588	Light	Redundant	Not Used	0.575353	1.86264	0.308892	3509710416	1084119880	2019323656	2	895.95	1790.89	0.0134415	60.6261	10021	10021	MS2	9/164	SP_RL_Rat2_03222013.raw
		High	QEYDEAGPSIVHr	P68035	3	1	CID	R13(Label:13C(6)15N(4))	53.01	0.000903812	1	1	37	34	380	1.82613e+08	Heavy	Redundant	Not Used	0.405082	2.37472	0.170581	435166300	74231035	176278158	2	755.861	1510.72	-0.457181	29.8025	3367	3367	MS2	9/134	SP_RL_Rat2_03222013.raw
	High		GYSFVTTAEr	P63269	5	1	HCD	R10(Label:13C(6)15N(4))	50.92	0.00117885	1	1	36		694	691042748	Heavy	Unique	Used	0.395989	2.83503	0.139677	1745104512	243751168	691042748	2	570.781	1140.56	-0.333793	36.8744	4930	4930	MS2	8/84	SP_RL_Rat2_03222013.raw
	Medium		TTGIVLDSGDGVTHNVPIYEGYALPHAIMR	P63269	5	1	HCD		48.57	0.0123692	1	1	44	20	1818	2219723968	Light	Redundant	Not Used	0.425999	2.75241	0.154773	1968781120	304714184	838698640	3	1066.21	3196.61	-0.183733	62.1983	10322	10322	MS2	18/300	SP_RL_Rat2_03222013.raw
		High	SYELPDGQVITIGNEr	IPI:CON_00698900.1;P68035	10	2	CID	R16(Label:13C(6)15N(4))	46.38	0.0105878	1	1	41	29	1758	2.05615e+09	Heavy	Redundant	Not Used	0.575353	1.86264	0.308892	3509710416	1084119880	2019323656	2	900.953	1800.9	-0.307901	60.689	10033	10033	MS2	12/164	SP_RL_Rat2_03222013.raw
		High	HQGVmVGMGQK	IPI:CON_00698900.1;P68035	9	2	CID	M5(Oxidation)	45.79	0.00310296	0.413043	1	35	23		218551794		No Quan Values	Not Used							2	594.286	1187.57	-0.787514	21.3557	1486	1486	MS2	9/100	SP_RL_Rat2_03222013.raw
	Medium		DLYANNVLSGGTTMYPGIADR	P63269	4	1	HCD		45.22	0.0130479	1	1	41	20	1935	3.83153e+08	Light	Redundant	Not Used	0.382405	2.03954	0.187495	332968416	62429982	127328644	2	1114.53	2228.06	-2.00295	65.3835	10923	10923	MS2	10/230	SP_RL_Rat2_03222013.raw
	Medium		SYELPDGQVITIGNER	IPI:CON_00698900.1;P63269	10	2	HCD		44.12	0.0178216	1	1	41	23	1758	3609141588	Light	Redundant	Not Used	0.575353	1.86264	0.308892	3509710416	1084119880	2019323656	2	895.95	1790.89	0.149765	61.7686	10231	10231	MS2	7/164	SP_RL_Rat2_03222013.raw
		High	GYSFVTTAEr	P68035	5	1	CID	R10(Label:13C(6)15N(4))	43.58	0.00638939	1	1	36		694	691042748	Heavy	Redundant	Not Used	0.395989	2.83503	0.139677	1745104512	243751168	691042748	2	570.781	1140.56	-0.333793	36.8557	4925	4925	MS2	7/84	SP_RL_Rat2_03222013.raw
	Medium		AVFPSIVGrPr	IPI:CON_00698900.1;P63269	8	2	HCD	R9(Label:13C(6)15N(4)), R11(Label:13C(6)15N(4))	41.67	0.0142859	1	1	38	23	752	2414337690	Heavy	Redundant	Not Used	0.516366	1.71353	0.301347	4675631224	1408988184	2414337690	2	609.864	1218.72	-0.613942	38.1411	5215	5215	MS2	8/84	SP_RL_Rat2_03222013.raw
	Medium		EITALAPSTMk	IPI:CON_00698900.1;P63269	8	2	HCD	K11(Label:13C(6)15N(2))	40.94	0.0236379	1	1	39	25	746	1514934161	Heavy	Not Unique	Used	0.395847	1.65106	0.239753	3809987692	913455338	1508173958	2	585.32	1169.63	-0.238094	37.7938	5137	5137	MS2	9/96	SP_RL_Rat2_03222013.raw
	Medium		LDLAGr	IPI:CON_00698900.1;P63269	9	2	HCD	R6(Label:13C(6)15N(4))	39.38	0.0130456	0.307692	3	35		265	354791980	Heavy	Not Unique	Used	0.587751	1.87346	0.313724	603643480	189377526	354791980	2	327.694	654.38	-1.31089	27.0637	2756	2756	MS2	5/40	SP_RL_Rat2_03222013.raw
	Medium		LDLAGR	IPI:CON_00698900.1;P63269	9	2	HCD		39.11	0.0108935	1	3	34		265	619112551	Light	Redundant	Not Used	0.587751	1.87346	0.313724	603643480	189377526	354791980	2	322.69	644.372	-1.38057	27.0494	2754	2754	MS2	5/40	SP_RL_Rat2_03222013.raw
		High	HQGVmVGMGQk	IPI:CON_00698900.1;P68035	9	2	CID	M5(Oxidation), K11(Label:13C(6)15N(2))	39.02	0.0183084	1	1	36	17		75084386		No Quan Values	Not Used							2	598.293	1195.58	-0.712624	21.3619	1488	1488	MS2	12/100	SP_RL_Rat2_03222013.raw
	Medium		GILTLK	IPI:CON_00698900.1;P63269	9	2	HCD		38.24	0.00563881	1	1	30		682	2456801752	Light	Redundant	Not Used	0.459536	2.48564	0.184876	2421422544	447663991	1112730138	2	322.721	644.434	-0.159373	36.4797	4844	4844	MS2	5/40	SP_RL_Rat2_03222013.raw
	Medium		AVFPSIVGrPR	IPI:CON_00698900.1;P63269	8	2	HCD	R9(Label:13C(6)15N(4))	38.05	0.0345782	0.0263158	1	38	32		1394044608		Inconsistently Labeled	Not Used							2	604.86	1208.71	-0.140359	38.5841	5314	5314	MS2	9/84	SP_RL_Rat2_03222013.raw
		High	GYSFVTTAER	P68035	5	1	CID		37.68	0.0219232	1	1	36	16	694	1775361576	Light	Redundant	Not Used	0.395989	2.83503	0.139677	1745104512	243751168	691042748	2	565.777	1130.55	-0.472834	36.6511	4881	4881	MS2	6/84	SP_RL_Rat2_03222013.raw
	Medium		cDIDIRK	P63269	5	1	HCD	C1(Carbamidomethyl)	37.43	0.0211168	0.297297	1	35		99	244783426	Light	Unique	Used	0.355895	6.00721	0.0592446	226474732	1.34174e+07	80601158	2	460.237	919.466	-0.624583	22.8121	1815	1815	MS2	6/54	SP_RL_Rat2_03222013.raw
	Medium		IIAPPER	IPI:CON_00698900.1;P63269	8	2	HCD		36.98	0.0209568	1	1	35	23	178	905159513	Light	Not Unique	Used	0.531852	1.8099	0.293857	897958168	263871059	477581234	2	398.239	795.472	-1.02721	24.8151	2263	2263	MS2	5/48	SP_RL_Rat2_03222013.raw
	Medium		DLTDYLMK	IPI:CON_00698900.1;P63269	9	2	HCD		35.43	0.0311909	1	1	35	24	1883	2599240002	Light	Not Unique	Used	0.411345	2.46255	0.167041	2599240002	434178602	1.06918e+09	2	499.747	998.486	-0.158922	64.0973	10675	10675	MS2	6/62	SP_RL_Rat2_03222013.raw
		High	GILTLK	IPI:CON_00698900.1;P68035	9	2	CID		35.2	0.011355	0	1	30		682	2456801752	Light	Not Unique	Used	0.459536	2.48564	0.184876	2421422544	447663991	1112730138	2	322.721	644.434	-0.159373	36.4393	4834	4834	MS2	4/40	SP_RL_Rat2_03222013.raw
		High	IKIIAPPERK	IPI:CON_00698900.1;P68035	8	2	CID		34.73	0.0261974	1	1	34		144	3.0281e+08	Light	Not Unique	Used	0.257055	2.1898	0.117387	266745424	31312568	68568118	3	388.92	1164.75	-0.995003	24.0566	2093	2093	MS2	9/88	SP_RL_Rat2_03222013.raw
P04692	284	32.6607	4.7417	Tropomyosin alpha-1 chain OS=Rattus norvegicus GN=Tpm1 PE=1 SV=3 - [TPM1_RAT]	47.18	50	14	9.41992e+08	0.905586	7	26.5113	6.34037	7	23.796	0.138436	7	37.0812	866.029	47.18	25	12	784.43	38.73	25	10
	A3	A5	Sequence	Protein Accessions	# Proteins	# Protein Groups	Activation Type	Modifications	IonScore	Exp Value	Δ Score	Rank	Identity High	Homology Threshold	QuanResultID	Area	Quan Channel	Quan Info	Quan Usage	Heavy/Light	Heavy/Medium	Medium/Light	Light	Medium	Heavy	Charge	m/z [Da]	MH+ [Da]	ΔM [ppm]	RT [min]	First Scan	Last Scan	MS Order	Ions Matched	Spectrum File	Annotation
		High	AQkDEEKMEIQEIQLk	P04692	11	1	CID	K3(Label:13C(6)15N(2)), K16(Label:13C(6)15N(2))	97.3	1.12926e-07	0.268041	1	43	29		266840311		Inconsistently Labeled	Not Used							2	988.52	1976.03	-1.09378	37.9201	5166	5166	MS2	13/164	SP_RL_Rat2_03222013.raw
	High		cAELEEELkTVTNNLk	P04692	8	1	HCD	C1(Carbamidomethyl), K9(Label:13C(6)15N(2)), K16(Label:13C(6)15N(2))	97.07	1.14984e-07	1	1	42	31		149430887		No Quan Values	Not Used							2	953.992	1906.98	0.725421	62.0622	10292	10292	MS2	12/152	SP_RL_Rat2_03222013.raw
		High	KATDAEADVASLNR	P04692	10	1	CID		95.66	8.3775e-08	1	1	40	29		170194389		No Quan Values	Not Used							2	730.87	1460.73	-0.992486	29.4396	3286	3286	MS2	12/146	SP_RL_Rat2_03222013.raw
		High	AQKDEEkMEIQEIQLK	P04692	11	1	CID	K7(Label:13C(6)15N(2))	93.93	2.51484e-07	0.510638	1	43	30		1.9005e+08		Inconsistently Labeled	Not Used							2	984.512	1968.02	-1.14053	37.9811	5178	5178	MS2	10/164	SP_RL_Rat2_03222013.raw
	High		LATALQKLEEAEK	P04692	23	1	HCD		90.24	3.42159e-07	0.677778	1	40			466682580		No Quan Values	Not Used							2	722.406	1443.81	-0.214704	40.7728	5810	5810	MS2	12/128	SP_RL_Rat2_03222013.raw
	High		KATDAEADVASLNR	P04692	10	1	HCD		88.67	4.18904e-07	1	1	40	33		170194389		No Quan Values	Not Used							2	730.87	1460.73	-0.992486	29.4826	3296	3296	MS2	9/146	SP_RL_Rat2_03222013.raw
	High		SkQLEDELVSLQk	P04692	4	1	HCD	K2(Label:13C(6)15N(2)), K13(Label:13C(6)15N(2))	85.4	1.13285e-06	1	1	41	37		462377366		No Quan Values	Not Used							2	766.928	1532.85	-0.738936	44.45	6623	6623	MS2	11/136	SP_RL_Rat2_03222013.raw
		High	cAELEEELkTVTNNLk	P04692	8	1	CID	C1(Carbamidomethyl), K9(Label:13C(6)15N(2)), K16(Label:13C(6)15N(2))	85.27	1.74036e-06	1	1	42	26		149430887		No Quan Values	Not Used							2	953.992	1906.98	0.725421	62.0237	10282	10282	MS2	10/152	SP_RL_Rat2_03222013.raw
	High		cAELEEELkTVTNNLK	P04692	8	1	HCD	C1(Carbamidomethyl), K9(Label:13C(6)15N(2))	83.54	2.40657e-06	0.0952381	1	42	27		1.96586e+08		Inconsistently Labeled	Not Used							2	949.985	1898.96	0.0418289	61.9736	10274	10274	MS2	14/152	SP_RL_Rat2_03222013.raw
		High	AQKDEEKMEIQEIQLK	P04692	11	1	CID		77.82	1.02835e-05	1	1	43	39		171953498		No Quan Values	Not Used							2	980.507	1960.01	0.182522	37.9839	5179	5179	MS2	23/164	SP_RL_Rat2_03222013.raw
	High		cAELEEELKTVTNNLk	P04692	8	1	HCD	C1(Carbamidomethyl), K16(Label:13C(6)15N(2))	76.21	1.30137e-05		2	42	27		1.96586e+08		Inconsistently Labeled	Not Used							2	949.985	1898.96	0.0418289	61.9736	10274	10274	MS2	14/152	SP_RL_Rat2_03222013.raw
	High		QLEDELVSLQK	P04692	4	1	HCD		76.04	8.51314e-06	1	1	40		1416	713721308	Light	Unique	Used	0.756092	6.34037	0.11925	596221056	71099658	450797984	2	651.351	1301.69	-0.305574	52.0326	8268	8268	MS2	10/110	SP_RL_Rat2_03222013.raw
		High	KATDAEADVASLNr	P04692	10	1	CID	R14(Label:13C(6)15N(4))	75.5	8.79476e-06	1	1	40	27		1.35603e+08		Inconsistently Labeled	Not Used							2	735.874	1470.74	-0.881123	29.5152	3304	3304	MS2	10/146	SP_RL_Rat2_03222013.raw
	High		SKQLEDELVSLQK	P04692	4	1	HCD		75.35	1.20781e-05	0.626667	1	41			546583872		No Quan Values	Not Used							2	758.914	1516.82	-0.61505	44.3852	6608	6608	MS2	11/136	SP_RL_Rat2_03222013.raw
	High		SIDDLEDELYAQK	P04692	2	1	HCD		74	6.519e-06	1	1	37	29	1755	1414297920	Light	Unique	Used	0.777073	5.61324	0.138436	1345054400	186203656	1045205456	2	769.865	1538.72	-0.176733	60.666	10029	10029	MS2	10/112	SP_RL_Rat2_03222013.raw
		High	AQKDEEkMEIQEIQLk	P04692	11	1	CID	K7(Label:13C(6)15N(2)), K16(Label:13C(6)15N(2))	71.38	4.41362e-05		2	43	29		266840311		Inconsistently Labeled	Not Used							2	988.52	1976.03	-1.09378	37.9201	5166	5166	MS2	11/164	SP_RL_Rat2_03222013.raw
		High	cAELEEELKTVTNNLk	P04692	8	1	CID	C1(Carbamidomethyl), K16(Label:13C(6)15N(2))	71.08	4.24033e-05	0.309859	1	42	30		1.96586e+08		Inconsistently Labeled	Not Used							2	949.985	1898.96	0.0418289	61.946	10266	10266	MS2	11/152	SP_RL_Rat2_03222013.raw
	High		LATALQkLEEAEk	P04692	23	1	HCD	K7(Label:13C(6)15N(2)), K13(Label:13C(6)15N(2))	70.9	2.46735e-05	1	1	40	30		387097559		No Quan Values	Not Used							2	730.42	1459.83	-0.0983243	40.9693	5855	5855	MS2	12/128	SP_RL_Rat2_03222013.raw
		High	AQkDEEkMEIQEIQLK	P04692	11	1	CID	K3(Label:13C(6)15N(2)), K7(Label:13C(6)15N(2))	67.82	0.000100183		3	43	29		266840311		Inconsistently Labeled	Not Used							2	988.52	1976.03	-1.09378	37.9201	5166	5166	MS2	12/164	SP_RL_Rat2_03222013.raw
	High		IQLVEEELDR	P04692	23	1	HCD		67.79	4.88045e-05	0.573529	1	39		1209	689424472	Light	Unique	Used	1.2114	2.64309	0.458326	568949680	260764672	689224352	2	622.33	1243.65	-0.0335061	47.2187	7238	7238	MS2	8/96	SP_RL_Rat2_03222013.raw
	High		AQKDEEkMEIQEIQLK	P04692	11	1	HCD	K7(Label:13C(6)15N(2))	66.99	0.000124311	0.283582	1	43	20		1.9005e+08		Inconsistently Labeled	Not Used							2	984.512	1968.02	-1.14053	38.0161	5186	5186	MS2	18/164	SP_RL_Rat2_03222013.raw
	High		AQKDEEKMEIQEIQLK	P04692	11	1	HCD		65.24	0.000186268	1	1	43	24		171953498		No Quan Values	Not Used							2	980.507	1960.01	0.182522	38.0215	5187	5187	MS2	10/164	SP_RL_Rat2_03222013.raw
	High		IQLVEEELDr	P04692	23	1	HCD	R10(Label:13C(6)15N(4))	65.11	9.88316e-05	0.584615	1	40		1209	689224352	Heavy	Redundant	Not Used	1.2114	2.64309	0.458326	568949680	260764672	689224352	2	627.334	1253.66	-0.20263	47.1519	7223	7223	MS2	8/96	SP_RL_Rat2_03222013.raw
		High	SkQLEDELVSLQk	P04692	4	1	CID	K2(Label:13C(6)15N(2)), K13(Label:13C(6)15N(2))	64.3	0.000145939	1	1	41	29		462377366		No Quan Values	Not Used							2	766.928	1532.85	-0.738936	44.4151	6613	6613	MS2	10/136	SP_RL_Rat2_03222013.raw
		High	cAELEEELKTVTNNLK	P04692	8	1	CID	C1(Carbamidomethyl)	62.21	0.000300136	1	1	42	24		167273525		No Quan Values	Not Used							2	945.976	1890.94	-1.55133	61.8868	10256	10256	MS2	11/152	SP_RL_Rat2_03222013.raw
		High	LATALQKLEEAEK	P04692	19	1	CID		59.29	0.000425822	1	1	40	30		466682580		No Quan Values	Not Used							2	722.406	1443.81	-0.214704	40.73	5800	5800	MS2	18/128	SP_RL_Rat2_03222013.raw
		High	LATALQkLEEAEk	P04692	19	1	CID	K7(Label:13C(6)15N(2)), K13(Label:13C(6)15N(2))	58.08	0.000472313	1	1	40	33		387097559		No Quan Values	Not Used							2	730.42	1459.83	-0.0983243	40.9343	5845	5845	MS2	9/128	SP_RL_Rat2_03222013.raw
	High		LATALQkLEEAEK	P04692	23	1	HCD	K7(Label:13C(6)15N(2))	56.05	0.000857426	0.0714286	1	40			545971534		Inconsistently Labeled	Not Used							2	726.414	1451.82	0.264212	40.8218	5822	5822	MS2	11/128	SP_RL_Rat2_03222013.raw
	High		AISEELDHALNDMTSI	P04692	2	1	HCD		55.08	0.000686263	1	1	38	17		6.09523e+06		Indistinguishable Channels	Not Used							2	879.914	1758.82	-0.393968	75.2489	12567	12567	MS2	10/144	SP_RL_Rat2_03222013.raw
	Medium		KATDAEADVASLNRR	P04692	10	1	HCD		52.79	0.00228134	1	1	41	27		9.93127e+07		No Quan Values	Not Used							2	808.92	1616.83	-1.45348	26.7001	2677	2677	MS2	10/156	SP_RL_Rat2_03222013.raw
	High		LATALQKLEEAEk	P04692	23	1	HCD	K13(Label:13C(6)15N(2))	52.04	0.00215872		2	40			545971534		Inconsistently Labeled	Not Used							2	726.414	1451.82	0.264212	40.8218	5822	5822	MS2	11/128	SP_RL_Rat2_03222013.raw
	Medium		DAQEKLELAEK	P04692	6	1	HCD		50.22	0.00300819	1	1	40	31		63701492		No Quan Values	Not Used							2	637.335	1273.66	-0.760103	28.921	3168	3168	MS2	8/114	SP_RL_Rat2_03222013.raw
		High	SKQLEDELVSLQK	P04692	4	1	CID		49.84	0.00429537	1	1	41			546583872		No Quan Values	Not Used							2	758.914	1516.82	-0.61505	44.3472	6598	6598	MS2	11/136	SP_RL_Rat2_03222013.raw
		High	ATDAEADVASLNr	P04692	10	1	CID	R13(Label:13C(6)15N(4))	49.53	0.00197286	1	1	37	25	617	8.40539e+07	Heavy	Unique	Used	1.07963	2.76031	0.391125	70137700	27432603	75722562	2	671.826	1342.64	-2.69315	34.9692	4502	4502	MS2	9/114	SP_RL_Rat2_03222013.raw
		High	cAELEEELkTVTNNLK	P04692	8	1	CID	C1(Carbamidomethyl), K9(Label:13C(6)15N(2))	49.26	0.00644762		2	42	30		1.96586e+08		Inconsistently Labeled	Not Used							2	949.985	1898.96	0.0418289	61.946	10266	10266	MS2	12/152	SP_RL_Rat2_03222013.raw
		High	cAELEEELk	P04692	8	1	CID	C1(Carbamidomethyl), K9(Label:13C(6)15N(2))	49.09	0.00124975	1	1	35	25	611	131834600	Heavy	Unique	Used	0.905586	7.42783	0.121918	145579276	1.77487e+07	131834600	2	564.77	1128.53	-0.7142	34.8272	4470	4470	MS2	6/72	SP_RL_Rat2_03222013.raw
		High	KLVIIESDLER	P04692	11	1	CID		48.69	0.0036053	0.44898	1	39		950	177978446	Light	Unique	Used	1.24212	7.04326	0.176356	172638914	3.04459e+07	214438437	2	657.885	1314.76	0.412213	41.7832	6038	6038	MS2	6/108	SP_RL_Rat2_03222013.raw
	Medium		SIDDLEDELYAQk	P04692	2	1	HCD	K13(Label:13C(6)15N(2))	48.37	0.00305501	1	1	38	21	1755	1102904375	Heavy	Redundant	Not Used	0.777073	5.61324	0.138436	1345054400	186203656	1045205456	2	773.872	1546.74	0.114754	60.5871	10014	10014	MS2	7/112	SP_RL_Rat2_03222013.raw
	Medium		QLEDELVSLQk	P04692	4	1	HCD	K11(Label:13C(6)15N(2))	48.13	0.00548352	1	1	40	29	1416	525861671	Heavy	Redundant	Not Used	0.756092	6.34037	0.11925	596221056	71099658	450797984	2	655.358	1309.71	0.319067	52.1054	8284	8284	MS2	9/110	SP_RL_Rat2_03222013.raw
		High	DAQEKLELAEK	P04692	6	1	CID		48.08	0.00492385	1	1	40	22		63701492		No Quan Values	Not Used							2	637.335	1273.66	-0.760103	28.8771	3158	3158	MS2	13/114	SP_RL_Rat2_03222013.raw
	Medium		AQkDEEKMEIQEIQLK	P04692	11	1	HCD	K3(Label:13C(6)15N(2))	47.85	0.0101979		2	43	20		1.9005e+08		Inconsistently Labeled	Not Used							2	984.512	1968.02	-1.14053	38.0161	5186	5186	MS2	14/164	SP_RL_Rat2_03222013.raw
	Medium		KLVIIESDLER	P04692	11	1	HCD		47.01	0.00530813	0.170213	1	39		950	177978446	Light	Redundant	Not Used	1.24212	7.04326	0.176356	172638914	3.04459e+07	214438437	2	657.885	1314.76	0.412213	41.8129	6045	6045	MS2	10/108	SP_RL_Rat2_03222013.raw
		High	AQKDEEKMEIQEIQLK	P04692	11	1	CID		46.48	0.014006	1	1	43	34	755	455395252	Light	Unique	Used	0.771334	12.4433	0.061988	418408784	2.59363e+07	322733052	3	654.007	1960.01	-0.322583	37.9062	5161	5161	MS2	11/164	SP_RL_Rat2_03222013.raw
		High	LATALQkLEEAEK	P04692	19	1	CID	K7(Label:13C(6)15N(2))	46.38	0.00794688	0.0869565	1	40	28		545971534		Inconsistently Labeled	Not Used							2	726.414	1451.82	0.264212	40.7894	5812	5812	MS2	10/128	SP_RL_Rat2_03222013.raw
		High	AQkDEEKMEIQEIQLK	P04692	11	1	CID	K3(Label:13C(6)15N(2))	46.02	0.0155421		2	43	30		1.9005e+08		Inconsistently Labeled	Not Used							2	984.512	1968.02	-1.14053	37.9811	5178	5178	MS2	7/164	SP_RL_Rat2_03222013.raw
	Medium		KLVIIESDLEr	P04692	11	1	HCD	R11(Label:13C(6)15N(4))	44.58	0.00924836	0.2	1	39			140134955		Inconsistently Labeled	Not Used							2	662.889	1324.77	-0.488356	41.8889	6062	6062	MS2	10/108	SP_RL_Rat2_03222013.raw
		High	KLVIIESDLEr	P04692	11	1	CID	R11(Label:13C(6)15N(4))	44.17	0.010164	1	1	39			140134955		Inconsistently Labeled	Not Used							2	662.889	1324.77	-0.488356	41.849	6052	6052	MS2	6/108	SP_RL_Rat2_03222013.raw
	Medium		SKQLEDELVSLQk	P04692	4	1	HCD	K13(Label:13C(6)15N(2))	42.31	0.0241693	0.0714286	1	41	30		697955613		Inconsistently Labeled	Not Used							2	762.921	1524.84	-0.317072	44.38	6607	6607	MS2	11/136	SP_RL_Rat2_03222013.raw
		High	LATALQKLEEAEk	P04692	19	1	CID	K13(Label:13C(6)15N(2))	42.07	0.0214386		2	40	28		545971534		Inconsistently Labeled	Not Used							2	726.414	1451.82	0.264212	40.7894	5812	5812	MS2	8/128	SP_RL_Rat2_03222013.raw
		High	AISEELDHALNDmTSI	P04692	2	1	CID	M13(Oxidation)	40.02	0.0186937	1	1	37	18		1.29252e+08		Indistinguishable Channels	Not Used							2	887.912	1774.82	0.480072	58.8234	9656	9656	MS2	7/144	SP_RL_Rat2_03222013.raw
P04797	333	35.8052	8.03076	Glyceraldehyde-3-phosphate dehydrogenase OS=Rattus norvegicus GN=Gapdh PE=1 SV=3 - [G3P_RAT]	46.55	52	13	5.17283e+09	1.44921	13	7.04398	4.62915	13	27.0039	0.275673	13	79.1503	731.363	38.44	24	11	806.325	46.55	28	12
	A3	A5	Sequence	Protein Accessions	# Proteins	# Protein Groups	Activation Type	Modifications	IonScore	Exp Value	Δ Score	Rank	Identity High	Homology Threshold	QuanResultID	Area	Quan Channel	Quan Info	Quan Usage	Heavy/Light	Heavy/Medium	Medium/Light	Light	Medium	Heavy	Charge	m/z [Da]	MH+ [Da]	ΔM [ppm]	RT [min]	First Scan	Last Scan	MS Order	Ions Matched	Spectrum File	Annotation
	High		IVSnAScTTNcLAPLAK	P04797	10	1	HCD	N4(Deamidated), C7(Carbamidomethyl), C11(Carbamidomethyl)	104.71	1.32876e-08	0.314286	1	41	22		1.23379e+08		No Quan Values	Not Used							2	910.948	1820.89	0.0306952	45.0959	6765	6765	MS2	15/166	SP_RL_Rat2_03222013.raw
	High		IVSNAScTTNcLAPLAK	P04797	10	1	HCD	C7(Carbamidomethyl), C11(Carbamidomethyl)	96.84	9.83007e-08	1	1	41	28	704	5227488480	Light	Not Unique	Used	0.834979	4.52443	0.184549	5227488480	964727608	4364844640	2	910.456	1819.9	-0.233627	36.9474	4946	4946	MS2	13/166	SP_RL_Rat2_03222013.raw
	High		VPTPNVSVVDLTcR	P04797	7	1	HCD	C13(Carbamidomethyl)	85.16	1.2885e-06	1	1	41	32	1378	4378521730	Light	Unique	Used	1.51673	3.54865	0.427411	4118097600	1760119392	6246055680	2	778.908	1556.81	-0.436443	50.9536	8038	8038	MS2	9/140	SP_RL_Rat2_03222013.raw
	High		VVDLMAYMASKE	P04797	16	1	HCD		83.92	7.56679e-07	0	1	37	24		2857651200		No Quan Values	Not Used							2	678.83	1356.65	-0.363681	66.5497	11137	11137	MS2	10/106	SP_RL_Rat2_03222013.raw
		High	LISWYDNEYGYSNr	P04797	15	1	CID	R14(Label:13C(6)15N(4))	82.88	7.49658e-07	0.349398	1	36			1733916830		No Quan Values	Not Used							2	895.407	1789.81	0.204213	56.4054	9174	9174	MS2	11/136	SP_RL_Rat2_03222013.raw
		High	IVSnAScTTNcLAPLAK	P04797;F1M5I8	9	2	CID	N4(Deamidated), C7(Carbamidomethyl), C11(Carbamidomethyl)	80.65	3.38414e-06	0.296296	1	41	25		1.23379e+08		No Quan Values	Not Used							2	910.948	1820.89	0.0306952	45.0549	6755	6755	MS2	9/166	SP_RL_Rat2_03222013.raw
		High	VVDLMAYmASKE	P04797;F1LUR7	16	2	CID	M8(Oxidation)	76.92	3.26905e-06	0	1	37	35	1184	288263755	Light	Not Unique	Used	0.715532	7.42794	0.0963299	243375984	23444389	174143400	2	686.828	1372.65	-0.567868	46.7034	7123	7123	MS2	8/106	SP_RL_Rat2_03222013.raw
	High		IVSNAScTTNcLAPLAk	P04797	10	1	HCD	C7(Carbamidomethyl), C11(Carbamidomethyl), K17(Label:13C(6)15N(2))	74.02	2.03053e-05	1	1	42		704	4487411352	Heavy	Redundant	Not Used	0.834979	4.52443	0.184549	5227488480	964727608	4364844640	2	914.463	1827.92	-0.12029	37.0178	4962	4962	MS2	15/166	SP_RL_Rat2_03222013.raw
		High	VIHDNFGIVEGLMTTVHAITATQk	P04797	6	1	CID	K24(Label:13C(6)15N(2))	73.47	3.07155e-05	0.616438	1	43			7.52521e+06		No Quan Values	Not Used							3	868.461	2603.37	-1.87926	76.4451	12694	12694	MS2	25/258	SP_RL_Rat2_03222013.raw
	High		IVSNAScTTncLAPLAK	P04797	10	1	HCD	C7(Carbamidomethyl), N10(Deamidated), C11(Carbamidomethyl)	71.96	2.50292e-05		2	41	22		1.23379e+08		No Quan Values	Not Used							2	910.948	1820.89	0.0306952	45.0959	6765	6765	MS2	13/166	SP_RL_Rat2_03222013.raw
		High	RVIISAPSADAPMFVMGVNHEK	P04797	5	1	CID		66.08	0.000180724	0.393939	1	43		1374	470398798	Light	Unique	Used	1.56528	14.3171	0.10933	371065320	4.05684e+07	580820208	3	790.409	2369.21	0.246267	50.9231	8029	8029	MS2	26/242	SP_RL_Rat2_03222013.raw
		High	VVDLMAYMASk	P04797;F1LUR7	16	2	CID	K11(Label:13C(6)15N(2))	64.02	9.74844e-05	0	1	39	25	1863	250108992	Heavy	Not Unique	Used	0.810978	5.28383	0.153483	308404200	47334778	250108992	2	618.316	1235.62	-0.827964	63.4772	10563	10563	MS2	14/94	SP_RL_Rat2_03222013.raw
		High	IVSNAScTTNcLAPLAk	P04797;F1M5I8	9	2	CID	C7(Carbamidomethyl), C11(Carbamidomethyl), K17(Label:13C(6)15N(2))	63.79	0.000214096	1	1	42	22	704	4487411352	Heavy	Redundant	Not Used	0.834979	4.52443	0.184549	5227488480	964727608	4364844640	2	914.463	1827.92	-0.12029	36.9855	4952	4952	MS2	11/166	SP_RL_Rat2_03222013.raw
	High		LISWYDNEYGYSNr	P04797	13	1	HCD	R14(Label:13C(6)15N(4))	63.73	6.16401e-05	0.234375	1	36			1733916830		No Quan Values	Not Used							2	895.407	1789.81	0.204213	56.4349	9183	9183	MS2	8/136	SP_RL_Rat2_03222013.raw
		High	VPTPNVSVVDLTcR	P04797	7	1	CID	C13(Carbamidomethyl)	62.42	0.00024215	1	1	41	23	1378	4378521730	Light	Redundant	Not Used	1.51673	3.54865	0.427411	4118097600	1760119392	6246055680	2	778.908	1556.81	-0.436443	50.9204	8028	8028	MS2	8/140	SP_RL_Rat2_03222013.raw
		High	VVDLMAYMASkE	P04797;F1LUR7	16	2	CID	K11(Label:13C(6)15N(2))	60.47	0.000208562	0	1	38	23				No Quan Values	Not Used							2	682.838	1364.67	0.593947	70.4251	11788	11788	MS2	15/106	SP_RL_Rat2_03222013.raw
	High		rVIISAPSADAPMFVMGVNHEk	P04797	5	1	HCD	R1(Label:13C(6)15N(4)), K22(Label:13C(6)15N(2))	58.93	0.000919363	1	1	43	30	1374	668064514	Heavy	Redundant	Not Used	1.56528	14.3171	0.10933	371065320	4.05684e+07	580820208	3	796.415	2387.23	-1.03692	50.8931	8024	8024	MS2	21/242	SP_RL_Rat2_03222013.raw
	High		VVDLMAYMASK	P04797	16	1	HCD		58.18	0.000318859	0	1	38	24	1863	3.38483e+08	Light	Redundant	Not Used	0.810978	5.28383	0.153483	308404200	47334778	250108992	2	614.309	1227.61	-0.403978	63.9614	10648	10648	MS2	7/94	SP_RL_Rat2_03222013.raw
		High	rVIISAPSADAPMFVMGVNHEk	P04797	5	1	CID	R1(Label:13C(6)15N(4)), K22(Label:13C(6)15N(2))	57.12	0.00139472	1	1	43	35	1374	668064514	Heavy	Redundant	Not Used	1.56528	14.3171	0.10933	371065320	4.05684e+07	580820208	3	796.415	2387.23	-1.03692	50.854	8014	8014	MS2	20/242	SP_RL_Rat2_03222013.raw
		High	IVSNAScTTncLAPLAK	P04797;F1M5I8	9	2	CID	C7(Carbamidomethyl), N10(Deamidated), C11(Carbamidomethyl)	57.04	0.000777048		2	41	25		1.23379e+08		No Quan Values	Not Used							2	910.948	1820.89	0.0306952	45.0549	6755	6755	MS2	11/166	SP_RL_Rat2_03222013.raw
		High	VkVGVnGFGr	P04797	5	1	CID	K2(Label:13C(6)15N(2)), N6(Deamidated), R10(Label:13C(6)15N(4))	56.99	0.00043457	1	1	38	25	456	387700616	Heavy	Unique	Used	1.51964	5.51246	0.275673	240446792	66284796	365392280	3	351.205	1051.6	-0.281867	31.5096	3734	3734	MS2	8/90	SP_RL_Rat2_03222013.raw
		High	VVDLMAYMASKE	P04797;F1LUR7	16	2	CID		56.83	0.000386349	0	1	37		2172	4.59351e+07	Light	Not Unique	Used	0.879553	7.15983	0.122845	41508636	5.09915e+06	36509038	2	678.83	1356.65	-0.183723	74.7565	12480	12480	MS2	14/106	SP_RL_Rat2_03222013.raw
	High		VVDLMAYMASKE	P04797	16	1	HCD		55.78	0.000479333	0	1	37					No Quan Values	Not Used							2	678.83	1356.65	-0.813576	69.9658	11716	11716	MS2	9/106	SP_RL_Rat2_03222013.raw
		High	VIPELnGKLTGMAFR	P04797	12	1	CID	N6(Deamidated)	54.74	0.00163471	1	1	42	25		396845189		No Quan Values	Not Used							2	823.95	1646.89	-0.331148	58.8987	9672	9672	MS2	12/142	SP_RL_Rat2_03222013.raw
	High		VGVNGFGr	P04797	8	1	HCD	R8(Label:13C(6)15N(4))	52.99	0.000537507	1	1	35	21	347	191704858	Heavy	Unique	Used	1.49843	2.73999	0.546873	118574320	64845136	177675236	2	408.224	815.44	-0.0299231	29.1084	3212	3212	MS2	6/66	SP_RL_Rat2_03222013.raw
	High		LISWYDNEYGYSNR	P04797	13	1	HCD		51.72	0.000890685	1	1	36					No Quan Values	Not Used							2	890.402	1779.8	-0.0182551	56.2161	9138	9138	MS2	11/136	SP_RL_Rat2_03222013.raw
	High		VkVGVnGFGr	P04797	5	1	HCD	K2(Label:13C(6)15N(2)), N6(Deamidated), R10(Label:13C(6)15N(4))	51.42	0.00156697	1	1	38	19	456	387700616	Heavy	Redundant	Not Used	1.51964	5.51246	0.275673	240446792	66284796	365392280	3	351.205	1051.6	-0.281867	31.5419	3744	3744	MS2	7/90	SP_RL_Rat2_03222013.raw
		High	IVSNAScTTNcLAPLAK	P04797;F1M5I8	9	2	CID	C7(Carbamidomethyl), C11(Carbamidomethyl)	51.24	0.00356908	1	1	41	21	704	5227488480	Light	Redundant	Not Used	0.834979	4.52443	0.184549	5227488480	964727608	4364844640	2	910.456	1819.9	-0.233627	36.9154	4936	4936	MS2	18/166	SP_RL_Rat2_03222013.raw
		High	VVDLMAYMASkE	P04797;F1LUR7	16	2	CID	K11(Label:13C(6)15N(2))	50.8	0.0018802		2	38	19		2845883254		No Quan Values	Not Used							2	682.838	1364.67	-0.211108	66.0823	11049	11049	MS2	10/106	SP_RL_Rat2_03222013.raw
	Medium		VIHDNFGIVEGLMTTVHAITATQk	P04797	6	1	HCD	K24(Label:13C(6)15N(2))	50.51	0.00607235	1	1	43	38		7.52521e+06		No Quan Values	Not Used							3	868.461	2603.37	-1.87926	76.4664	12697	12697	MS2	22/258	SP_RL_Rat2_03222013.raw
	High		VKVGVnGFGr	P04797	5	1	HCD	N6(Deamidated), R10(Label:13C(6)15N(4))	50.29	0.0022272	1	1	38	35		441024844		Inconsistently Labeled	Not Used							2	522.297	1043.59	-0.965	31.5472	3745	3745	MS2	5/90	SP_RL_Rat2_03222013.raw
		High	VKVGVnGFGR	P04797	5	1	CID	N6(Deamidated)	49.92	0.00229794	1	1	38	30	456	267522045	Light	Redundant	Not Used	1.51964	5.51246	0.275673	240446792	66284796	365392280	3	345.198	1033.58	-0.250422	31.5236	3739	3739	MS2	7/90	SP_RL_Rat2_03222013.raw
	Medium		VIPELnGKLTGMAFr	P04797	12	1	HCD	N6(Deamidated), R15(Label:13C(6)15N(4))	48.3	0.00723876	1	1	42	25		412751497		Inconsistently Labeled	Not Used							2	828.955	1656.9	1.08984	58.7789	9647	9647	MS2	10/142	SP_RL_Rat2_03222013.raw
	Medium		VKVGVnGFGr	P04797	5	1	HCD	N6(Deamidated), R10(Label:13C(6)15N(4))	47.39	0.00423509	1	1	38	22		243121013		Inconsistently Labeled	Not Used							3	348.534	1043.59	-0.509997	31.4932	3732	3732	MS2	7/90	SP_RL_Rat2_03222013.raw
	Medium		VkVGVnGFGr	P04797	5	1	HCD	K2(Label:13C(6)15N(2)), N6(Deamidated), R10(Label:13C(6)15N(4))	45.28	0.00647074	1	1	38	18	452	570376046	Heavy	Unique	Used	1.50117	4.22065	0.355672	371290118	132057495	557368024	2	526.304	1051.6	-0.994583	31.4663	3728	3728	MS2	5/90	SP_RL_Rat2_03222013.raw
		High	VVDLMAYMASKE	P04797;F1LUR7	16	2	CID		45.14	0.0057963		2	38	28		2857651200		No Quan Values	Not Used							2	678.831	1356.65	0.356151	65.4776	10938	10938	MS2	18/106	SP_RL_Rat2_03222013.raw
		High	LISWYDNEYGYSNR	P04797	15	1	CID		45.08	0.00410888	1	1	36	16				No Quan Values	Not Used							2	890.402	1779.8	-0.0182551	56.1833	9128	9128	MS2	10/136	SP_RL_Rat2_03222013.raw
	Medium		LTGMAFR	P04797	16	1	HCD		44.55	0.00374428	1	1	35	24	577	1.60728e+09	Light	Unique	Used	1.44921	3.28427	0.441259	1.60728e+09	709225747	2329289750	2	398.212	795.418	-0.641332	34.0889	4305	4305	MS2	6/48	SP_RL_Rat2_03222013.raw
		High	VVDLMAYMASkE	P04797;F1LUR7	16	2	CID	K11(Label:13C(6)15N(2))	44.36	0.00834195	0	1	38	28				No Quan Values	Not Used							2	682.837	1364.67	-0.390009	68.8947	11543	11543	MS2	10/106	SP_RL_Rat2_03222013.raw
	Medium		VVDLMAYMASk	P04797	16	1	HCD	K11(Label:13C(6)15N(2))	43.09	0.0120763		2	39		1863	250108992	Heavy	Redundant	Not Used	0.810978	5.28383	0.153483	308404200	47334778	250108992	2	618.316	1235.62	-0.827964	63.4992	10568	10568	MS2	9/94	SP_RL_Rat2_03222013.raw
	Medium		VGVnGFGr	P04797	8	1	HCD	N4(Deamidated), R8(Label:13C(6)15N(4))	42.82	0.0041635	1	1	34	23	507	448124662	Heavy	Unique	Used	1.47726	3.87068	0.381654	303348646	1.15774e+08	448124662	2	408.715	816.424	-0.412515	32.6127	3986	3986	MS2	7/66	SP_RL_Rat2_03222013.raw
		High	IVSNAScTTncLAPLAK	P04797;F1M5I8	9	2	CID	C7(Carbamidomethyl), N10(Deamidated), C11(Carbamidomethyl)	42.81	0.0205801	1	1	41	18		92727554		No Quan Values	Not Used							2	910.948	1820.89	0.0306952	39.3979	5498	5498	MS2	10/166	SP_RL_Rat2_03222013.raw
		High	VVDLmAYMASKE	P04797;F1LUR7	16	2	CID	M5(Oxidation)	42.02	0.0101023		3	37	35	1184	288263755	Light	Redundant	Not Used	0.715532	7.42794	0.0963299	243375984	23444389	174143400	2	686.828	1372.65	-0.567868	46.7034	7123	7123	MS2	11/106	SP_RL_Rat2_03222013.raw
		High	VVDLMAYMASkE	P04797;F1LUR7	16	2	CID	K11(Label:13C(6)15N(2))	41.95	0.0144854		2	38	16	2172	36509038	Heavy	Redundant	Not Used	0.879553	7.15983	0.122845	41508636	5.09915e+06	36509038	2	682.837	1364.67	-0.300558	74.8379	12496	12496	MS2	9/106	SP_RL_Rat2_03222013.raw
		High	VVDLMAYmASkE	P04797;F1LUR7	16	2	CID	M8(Oxidation), K11(Label:13C(6)15N(2))	41.72	0.0134259	0.0714286	1	38		1184	2.12756e+08	Heavy	Redundant	Not Used	0.715532	7.42794	0.0963299	243375984	23444389	174143400	2	690.835	1380.66	-0.415877	46.7525	7131	7131	MS2	15/106	SP_RL_Rat2_03222013.raw
		High	GAAQNIIPASTGAAK	P04797	10	1	CID		41.69	0.0255234	1	1	40	32	432	5912488720	Light	Unique	Used	0.846615	5.03167	0.168257	5912488720	994819934	5005600656	2	685.375	1369.74	-1.17717	30.954	3612	3612	MS2	8/136	SP_RL_Rat2_03222013.raw
	Medium		VGVnGFGR	P04797	8	1	HCD	N4(Deamidated)	41.18	0.00796373	1	1	35	26	507	3.06059e+08	Light	Redundant	Not Used	1.47726	3.87068	0.381654	303348646	1.15774e+08	448124662	2	403.711	806.415	-0.154297	32.6776	4000	4000	MS2	7/66	SP_RL_Rat2_03222013.raw
	Medium		VVDLMAYmASkE	P04797	16	1	HCD	M8(Oxidation), K11(Label:13C(6)15N(2))	40.33	0.0184903	0.05	1	38		1184	2.12756e+08	Heavy	Redundant	Not Used	0.715532	7.42794	0.0963299	243375984	23444389	174143400	2	690.835	1380.66	-0.415877	46.7851	7141	7141	MS2	8/106	SP_RL_Rat2_03222013.raw
		High	LEkPAkYDDIkK	P04797	7	1	CID	K3(Label:13C(6)15N(2)), K6(Label:13C(6)15N(2)), K11(Label:13C(6)15N(2))	38.87	0.0307042	0	1	38	23		6.87163e+07		Inconsistently Labeled	Not Used							2	736.433	1471.86	-0.143047	20.8614	1383	1383	MS2	9/120	SP_RL_Rat2_03222013.raw
		High	VGVNGFGR	P04797	8	1	CID		38.76	0.0154732	1	1	35	30	347	126548402	Light	Redundant	Not Used	1.49843	2.73999	0.546873	118574320	64845136	177675236	2	403.219	805.432	0.00602588	29.0223	3192	3192	MS2	6/66	SP_RL_Rat2_03222013.raw
		High	VGVNGFGr	P04797	8	1	CID	R8(Label:13C(6)15N(4))	38.04	0.0168029	1	1	35	28	347	191704858	Heavy	Redundant	Not Used	1.49843	2.73999	0.546873	118574320	64845136	177675236	2	408.224	815.44	-0.0299231	29.0761	3202	3202	MS2	6/66	SP_RL_Rat2_03222013.raw
	Medium		LTGmAFr	P04797	16	1	HCD	M4(Oxidation), R7(Label:13C(6)15N(4))	34.46	0.0306889	1	1	34		156	188639007	Heavy	Unique	Used	1.38233	4.62915	0.298614	128986604	38517161	178301632	2	411.214	821.421	-1.00494	24.4013	2170	2170	MS2	6/48	SP_RL_Rat2_03222013.raw
P16409	200	22.1421	5.09717	Myosin light chain 3 OS=Rattus norvegicus GN=Myl3 PE=1 SV=2 - [MYL3_RAT]	44	21	8	3.23642e+09	1.02773	5	2.38519	3.02812	5	11.9434	0.336829	5	3.78935	426.165	44	13	8	421.582	27.5	8	5
	A3	A5	Sequence	Protein Accessions	# Proteins	# Protein Groups	Activation Type	Modifications	IonScore	Exp Value	Δ Score	Rank	Identity High	Homology Threshold	QuanResultID	Area	Quan Channel	Quan Info	Quan Usage	Heavy/Light	Heavy/Medium	Medium/Light	Light	Medium	Heavy	Charge	m/z [Da]	MH+ [Da]	ΔM [ppm]	RT [min]	First Scan	Last Scan	MS Order	Ions Matched	Spectrum File	Annotation
		High	NKDTGTYEDFVEGLR		1	0	CID		96.31	5.63894e-08	1	1	39	28		655611712		No Quan Values	Not Used							2	872.413	1743.82	-0.398366	53.634	8598	8598	MS2	11/158	SP_RL_Rat2_03222013.raw
	High		VFDkEGNGTVMGAELr	P16409	1	1	HCD	K4(Label:13C(6)15N(2)), R16(Label:13C(6)15N(4))	94.15	1.75278e-07	1	2	41	29		165115316		No Quan Values	Not Used							2	870.938	1740.87	-1.04509	39.0831	5427	5427	MS2	13/166	SP_RL_Rat2_03222013.raw
		High	ALGQNPTQAEVLr		1	0	CID	R13(Label:13C(6)15N(4))	93.22	1.79567e-07	0.698925	1	40		547	4216740514	Heavy	Unique	Used	1.01996	3.02812	0.336829	3993853568	1345245312	4073560608	2	703.885	1406.76	-0.447702	33.3998	4158	4158	MS2	11/120	SP_RL_Rat2_03222013.raw
		High	VFDkEGNGTVMGAELr		1	0	CID	K4(Label:13C(6)15N(2)), R16(Label:13C(6)15N(4))	85.64	1.24373e-06	1	2	41	30		165115316		No Quan Values	Not Used							2	870.938	1740.87	-1.04509	39.0412	5417	5417	MS2	13/166	SP_RL_Rat2_03222013.raw
		High	DTGTYEDFVEGLR		1	0	CID		77	2.17085e-06	1	1	35	30	1948	677097054	Light	Unique	Used	1.02773	3.28121	0.313218	639024328	200153830	656747280	2	751.344	1501.68	-0.326295	65.8885	11013	11013	MS2	8/114	SP_RL_Rat2_03222013.raw
		High	DTGTYEDFVEGLr		1	0	CID	R13(Label:13C(6)15N(4))	75.3	3.43373e-06	1	1	35	20	1948	690288069	Heavy	Redundant	Not Used	1.02773	3.28121	0.313218	639024328	200153830	656747280	2	756.348	1511.69	0.504399	65.814	10997	10997	MS2	10/114	SP_RL_Rat2_03222013.raw
	High		ALGQNPTQAEVLr	P16409	1	1	HCD	R13(Label:13C(6)15N(4))	74.01	1.49701e-05	1	1	40	36	547	4216740514	Heavy	Redundant	Not Used	1.01996	3.02812	0.336829	3993853568	1345245312	4073560608	2	703.885	1406.76	-0.447702	33.4344	4168	4168	MS2	8/120	SP_RL_Rat2_03222013.raw
	High		NKDTGTYEDFVEGLR	P16409	1	1	HCD		72.03	1.51077e-05	1	1	39	24		655611712		No Quan Values	Not Used							2	872.413	1743.82	-0.398366	53.6755	8608	8608	MS2	11/158	SP_RL_Rat2_03222013.raw
	High		DTGTYEDFVEGLR	P16409	1	1	HCD		67.34	2.00738e-05	1	1	35	19	1948	677097054	Light	Redundant	Not Used	1.02773	3.28121	0.313218	639024328	200153830	656747280	2	751.344	1501.68	-0.326295	65.9133	11020	11020	MS2	10/114	SP_RL_Rat2_03222013.raw
	High		ALGQNPTQAEVLR	P16409	1	1	HCD		66.32	8.93014e-05	1	1	41	31	547	4153891230	Light	Redundant	Not Used	1.01996	3.02812	0.336829	3993853568	1345245312	4073560608	2	698.88	1396.75	-0.648456	33.4454	4170	4170	MS2	11/120	SP_RL_Rat2_03222013.raw
	High		DTGTYEDFVEGLr	P16409	1	1	HCD	R13(Label:13C(6)15N(4))	66.29	2.7338e-05	1	1	35	18	1948	690288069	Heavy	Redundant	Not Used	1.02773	3.28121	0.313218	639024328	200153830	656747280	2	756.348	1511.69	0.504399	65.8478	11007	11007	MS2	10/114	SP_RL_Rat2_03222013.raw
		High	ALGQNPTQAEVLR		1	0	CID		65.03	0.000120187	1	1	41	28	547	4153891230	Light	Redundant	Not Used	1.01996	3.02812	0.336829	3993853568	1345245312	4073560608	2	698.88	1396.75	-0.648456	33.4053	4160	4160	MS2	7/120	SP_RL_Rat2_03222013.raw
		High	ITYGQcGDVLR		1	0	CID	C6(Carbamidomethyl)	54.75	0.000629735	1	1	37	25	624	1276018970	Light	Unique	Used	1.141	3.40036	0.335553	1263019024	423810170	1441107168	2	641.316	1281.63	-0.371115	35.1664	4544	4544	MS2	6/104	SP_RL_Rat2_03222013.raw
	High		ITYGQcGDVLr	P16409	1	1	HCD	C6(Carbamidomethyl), R11(Label:13C(6)15N(4))	53.11	0.00103081	1	1	38	20	624	1468968986	Heavy	Redundant	Not Used	1.141	3.40036	0.335553	1263019024	423810170	1441107168	2	646.32	1291.63	-0.249126	35.1332	4539	4539	MS2	9/104	SP_RL_Rat2_03222013.raw
		High	ITYGQcGDVLr		1	0	CID	C6(Carbamidomethyl), R11(Label:13C(6)15N(4))	52.08	0.00130671	1	1	38	25	624	1468968986	Heavy	Redundant	Not Used	1.141	3.40036	0.335553	1263019024	423810170	1441107168	2	646.32	1291.63	-0.249126	35.0977	4529	4529	MS2	9/104	SP_RL_Rat2_03222013.raw
	Medium		HVLATLGEr	P16409	1	1	HCD	R9(Label:13C(6)15N(4))	44.24	0.00831385	1	1	38	26	231	4.02354e+09	Heavy	Unique	Used	1.0444	3.02247	0.345546	3806682272	1315382472	3975698176	2	503.289	1005.57	-0.900012	26.2514	2578	2578	MS2	8/70	SP_RL_Rat2_03222013.raw
	Medium		EAFQLFDR	D3ZCQ5;P16409	6	2	HCD		44.23	0.00499906	1	1	36		1593	162497959	Light	Not Unique	Used	0.928031	2.12443	0.436837	162497959	7.09851e+07	1.50803e+08	2	513.256	1025.51	-0.0671069	56.4582	9187	9187	MS2	7/76	SP_RL_Rat2_03222013.raw
	Medium		MMDFETFLPMLQHISK	P16409	1	1	HCD		44.08	0.0149516	1	1	41			2.87224e+06		No Quan Values	Not Used							3	656.652	1967.94	-0.577112	76.1143	12662	12662	MS2	16/152	SP_RL_Rat2_03222013.raw
	Medium		ITYGQcGDVLR	P16409	1	1	HCD	C6(Carbamidomethyl)	43.97	0.00753629	1	1	37	20	624	1276018970	Light	Redundant	Not Used	1.141	3.40036	0.335553	1263019024	423810170	1441107168	2	641.316	1281.63	-0.371115	35.1978	4554	4554	MS2	10/104	SP_RL_Rat2_03222013.raw
	Medium		VFDkEGnGTVMGAELr	P16409	1	1	HCD	K4(Label:13C(6)15N(2)), N7(Deamidated), R16(Label:13C(6)15N(4))	43.34	0.0184197	1	2	41	24		2.64343e+08		No Quan Values	Not Used							3	581.289	1741.85	-0.986274	44.3139	6592	6592	MS2	10/166	SP_RL_Rat2_03222013.raw
	Medium		EAFQLFDr	D3ZCQ5;P16409	6	2	HCD	R8(Label:13C(6)15N(4))	40.05	0.0129352	1	1	36		1593	1.50803e+08	Heavy	Redundant	Not Used	0.928031	2.12443	0.436837	162497959	7.09851e+07	1.50803e+08	2	518.26	1035.51	-0.035767	56.3702	9170	9170	MS2	7/76	SP_RL_Rat2_03222013.raw
P56574	452	50.9349	8.68994	Isocitrate dehydrogenase [NADP], mitochondrial OS=Rattus norvegicus GN=Idh2 PE=1 SV=2 - [IDHP_RAT]	41.15	38	17	2077358960	0.501817	12	20.3415	2.77625	12	25.1816	0.180546	12	54.4179	799.988	34.96	20	14	672.836	34.07	18	12
	A3	A5	Sequence	Protein Accessions	# Proteins	# Protein Groups	Activation Type	Modifications	IonScore	Exp Value	Δ Score	Rank	Identity High	Homology Threshold	QuanResultID	Area	Quan Channel	Quan Info	Quan Usage	Heavy/Light	Heavy/Medium	Medium/Light	Light	Medium	Heavy	Charge	m/z [Da]	MH+ [Da]	ΔM [ppm]	RT [min]	First Scan	Last Scan	MS Order	Ions Matched	Spectrum File	Annotation
		High	DQTNDQVTIDSALATQK	P56574	1	1	CID		124.19	1.5658e-10	1	1	41	31		89405579		No Quan Values	Not Used							2	924.453	1847.9	0.417815	48.0548	7418	7418	MS2	14/186	SP_RL_Rat2_03222013.raw
	High		LIDDMVAQVLk	P56574	1	1	HCD	K11(Label:13C(6)15N(2))	79.28	3.75991e-06	1	1	40	36	2091	908712290	Heavy	Unique	Used	0.440765	2.94941	0.149442	2016190688	301303456	888666576	2	626.856	1252.71	-0.728428	71.6627	11992	11992	MS2	10/88	SP_RL_Rat2_03222013.raw
	High		SSGGFVWAcK	P56574	1	1	HCD	C9(Carbamidomethyl)	78.86	8.11306e-07	1	1	33	30	968	594617414	Light	Unique	Used	0.466735	2.79331	0.16709	541253680	90438036	252621912	2	549.755	1098.5	-0.143525	42.2203	6136	6136	MS2	9/74	SP_RL_Rat2_03222013.raw
	High		LNEHFLNTTDFLDTIK	P56574	1	1	HCD		77.06	1.0786e-05	1	1	42	38		504250092		No Quan Values	Not Used							2	960.988	1920.97	-1.00573	66.7579	11179	11179	MS2	13/170	SP_RL_Rat2_03222013.raw
		High	VcVQTVESGAMTk	P56574	1	1	CID	C2(Carbamidomethyl), K13(Label:13C(6)15N(2))	72.44	1.34559e-05	1	1	38	24	437	349247966	Heavy	Unique	Used	0.464814	4.16518	0.111595	662971136	73984420	308158344	2	709.348	1417.69	-1.19485	31.0947	3643	3643	MS2	8/128	SP_RL_Rat2_03222013.raw
	High		FKDIFQEIFDK	P56574	1	1	HCD		71.16	2.62714e-05	0.619718	1	40			2.43972e+06		No Quan Values	Not Used							2	715.371	1429.73	-1.0299	76.5176	12703	12703	MS2	10/112	SP_RL_Rat2_03222013.raw
	High		NILGGTVFrEPIIck	P56574	1	1	HCD	R9(Label:13C(6)15N(4)), C14(Carbamidomethyl), K15(Label:13C(6)15N(2))	70.91	3.14856e-05	1	1	41	31		496513110		No Quan Values	Not Used							2	867.987	1734.97	-0.803666	53.3749	8543	8543	MS2	10/148	SP_RL_Rat2_03222013.raw
		High	VEKPVVEMDGDEMTR	P56574	1	1	CID		70.42	1.66222e-05	1	1	37	23		136777555		No Quan Values	Not Used							2	867.905	1734.8	-1.0859	35.3918	4598	4598	MS2	8/160	SP_RL_Rat2_03222013.raw
		High	NILGGTVFrEPIIck	P56574	1	1	CID	R9(Label:13C(6)15N(4)), C14(Carbamidomethyl), K15(Label:13C(6)15N(2))	68.78	5.14176e-05	1	1	41	30		496513110		No Quan Values	Not Used							2	867.987	1734.97	-0.803666	53.3397	8533	8533	MS2	12/148	SP_RL_Rat2_03222013.raw
		High	TIEAEAAHGTVTR	P56574	1	1	CID		68.19	4.63914e-05	1	1	40	29	112	263571696	Light	Unique	Used	0.756696	2.14314	0.353079	258092244	91126949	195297364	2	678.348	1355.69	-1.78423	23.1582	1894	1894	MS2	9/118	SP_RL_Rat2_03222013.raw
	High		DLAGcIHGLSNVK	P56574	1	1	HCD	C5(Carbamidomethyl)	67.97	5.07569e-05	1	1	40	30	1131	1782888552	Light	Unique	Used	0.436168	2.94272	0.148219	1782888552	2.64259e+08	777639376	2	692.356	1383.7	-0.685269	45.7285	6907	6907	MS2	11/118	SP_RL_Rat2_03222013.raw
		High	DLAGcIHGLSNVK	P56574	1	1	CID	C5(Carbamidomethyl)	65.45	9.06766e-05	1	1	40		1131	1782888552	Light	Redundant	Not Used	0.436168	2.94272	0.148219	1782888552	2.64259e+08	777639376	2	692.356	1383.7	-0.685269	45.6939	6897	6897	MS2	11/118	SP_RL_Rat2_03222013.raw
		High	LIDDmVAQVLK	P56574	1	1	CID	M5(Oxidation)	65.23	0.000102586	1	1	40	28		83069880		No Quan Values	Not Used							2	630.847	1260.69	-0.145312	51.879	8235	8235	MS2	17/88	SP_RL_Rat2_03222013.raw
	High		SSGGFVWAck	P56574	1	1	HCD	C9(Carbamidomethyl), K10(Label:13C(6)15N(2))	63.83	3.48795e-05	1	1	34	31	968	264250977	Heavy	Redundant	Not Used	0.466735	2.79331	0.16709	541253680	90438036	252621912	2	553.762	1106.52	-0.287909	42.2848	6151	6151	MS2	8/74	SP_RL_Rat2_03222013.raw
		High	DLAGcIHGLSNVk	P56574	1	1	CID	C5(Carbamidomethyl), K13(Label:13C(6)15N(2))	63.39	0.000156112	1	1	40	27	1131	777639376	Heavy	Redundant	Not Used	0.436168	2.94272	0.148219	1782888552	2.64259e+08	777639376	2	696.363	1391.72	-0.0952496	45.6965	6898	6898	MS2	10/118	SP_RL_Rat2_03222013.raw
	High		NILGGTVFREPIIcK	P56574	1	1	HCD	C14(Carbamidomethyl)	63.38	0.000196996	1	1	41	23		860756258		No Quan Values	Not Used							2	858.977	1716.95	-0.025917	53.2363	8515	8515	MS2	12/148	SP_RL_Rat2_03222013.raw
		High	LNEHFLNTTDFLDTIK	P56574	1	1	CID		62.68	0.000295706	1	1	42	38		504250092		No Quan Values	Not Used							2	960.988	1920.97	-1.00573	66.7303	11171	11171	MS2	16/170	SP_RL_Rat2_03222013.raw
		High	VEKPVVEMDGDEMTR	P56574	1	1	CID		61.9	0.000119026	1	1	37	24		259525719		No Quan Values	Not Used							3	578.939	1734.8	-0.741821	35.3783	4593	4593	MS2	11/160	SP_RL_Rat2_03222013.raw
	High		DLAGcIHGLSNVk	P56574	1	1	HCD	C5(Carbamidomethyl), K13(Label:13C(6)15N(2))	59.82	0.00035517	1	1	40	25	1131	777639376	Heavy	Redundant	Not Used	0.436168	2.94272	0.148219	1782888552	2.64259e+08	777639376	2	696.363	1391.72	-0.0952496	45.7339	6908	6908	MS2	10/118	SP_RL_Rat2_03222013.raw
	High		YFDLGLPNRDQTNDQVTIDSALATQK	P56574	1	1	HCD		58.92	0.00107325	1	1	44	16	1858	322143473	Light	Unique	Used	0.605826	1.44395	0.419562	293633500	123197507	177890734	3	975.151	2923.44	-1.35323	63.4306	10556	10556	MS2	19/278	SP_RL_Rat2_03222013.raw
		High	TIEAEAAHGTVTr	P56574	1	1	CID	R13(Label:13C(6)15N(4))	56.4	0.000717958	1	1	40	32	112	202820163	Heavy	Redundant	Not Used	0.756696	2.14314	0.353079	258092244	91126949	195297364	2	683.353	1365.7	-1.21158	23.1556	1893	1893	MS2	11/118	SP_RL_Rat2_03222013.raw
	High		LIDDMVAQVLK	P56574	1	1	HCD		55.99	0.000832596	1	1	40	22	2091	2057181400	Light	Redundant	Not Used	0.440765	2.94941	0.149442	2016190688	301303456	888666576	2	622.849	1244.69	-0.30962	71.6448	11989	11989	MS2	9/88	SP_RL_Rat2_03222013.raw
		High	YFDLGLPNRDQTNDQVTIDSALATQK	P56574	1	1	CID		55.3	0.00247001	1	1	44	26	1858	322143473	Light	Redundant	Not Used	0.605826	1.44395	0.419562	293633500	123197507	177890734	3	975.151	2923.44	-1.35323	63.4004	10547	10547	MS2	16/278	SP_RL_Rat2_03222013.raw
	High		GkLDGNQDLIr	P56574	1	1	HCD	K2(Label:13C(6)15N(2)), R11(Label:13C(6)15N(4))	53.41	0.00146274	1	1	40	24	309	395397401	Heavy	Unique	Used	0.539535	2.76564	0.195085	707891992	138099230	381932772	2	623.847	1246.69	-0.409352	28.2149	3013	3013	MS2	9/106	SP_RL_Rat2_03222013.raw
		High	GkLDGNQDLIr	P56574	1	1	CID	K2(Label:13C(6)15N(2)), R11(Label:13C(6)15N(4))	53.33	0.00148993	1	1	40	25	309	395397401	Heavy	Redundant	Not Used	0.539535	2.76564	0.195085	707891992	138099230	381932772	2	623.847	1246.69	-0.409352	28.1755	3003	3003	MS2	9/106	SP_RL_Rat2_03222013.raw
	High		LILPHVDVQLK	P56574	1	1	HCD		52.82	0.00063654	1	1	36	31	1439	3.86133e+08	Light	Unique	Used	0.451264	2.78689	0.161924	377915656	6.11935e+07	170539753	2	637.895	1274.78	-0.584467	52.6859	8406	8406	MS2	8/84	SP_RL_Rat2_03222013.raw
	High		VcVQTVESGAMTK	P56574	1	1	HCD	C2(Carbamidomethyl)	52.37	0.00114901	1	1	38	23	437	781328006	Light	Redundant	Not Used	0.464814	4.16518	0.111595	662971136	73984420	308158344	2	705.341	1409.67	-1.17409	31.0602	3638	3638	MS2	10/128	SP_RL_Rat2_03222013.raw
	Medium		LNEHFLNTTDFLDTIK	P56574	1	1	HCD		51.13	0.00429779	1	1	42	26	1982	2392006928	Light	Unique	Used	0.440018	2.99444	0.146945	2392006928	351493080	1052525328	3	640.995	1920.97	-0.281952	66.6889	11165	11165	MS2	8/170	SP_RL_Rat2_03222013.raw
		High	LIDDMVAQVLK	P56574	1	1	CID		50.62	0.00286704	1	1	40	30	2091	2057181400	Light	Redundant	Not Used	0.440765	2.94941	0.149442	2016190688	301303456	888666576	2	622.849	1244.69	-0.30962	71.6175	11981	11981	MS2	9/88	SP_RL_Rat2_03222013.raw
		High	NILGGTVFREPIIcK	P56574	1	1	CID	C14(Carbamidomethyl)	49.21	0.00514585	1	1	41	24		860756258		No Quan Values	Not Used							2	858.977	1716.95	-0.025917	53.2087	8507	8507	MS2	10/148	SP_RL_Rat2_03222013.raw
		High	FKDIFQEIFDK	P56574	1	1	CID		48.57	0.00476962	1	1	40	34		2.43972e+06		No Quan Values	Not Used							2	715.371	1429.73	-1.0299	76.4992	12701	12701	MS2	6/112	SP_RL_Rat2_03222013.raw
	Medium		YFDLGLPNr	P56574	1	1	HCD	R9(Label:13C(6)15N(4))	46.28	0.00475838	1	1	38	26	1596	462952548	Heavy	Unique	Used	0.748308	2.07141	0.361256	618665924	223496534	462952548	2	552.789	1104.57	-0.0142219	56.4522	9186	9186	MS2	5/66	SP_RL_Rat2_03222013.raw
	Medium		LVPGWTkPITIGr	P56574	1	1	HCD	K7(Label:13C(6)15N(2)), R13(Label:13C(6)15N(4))	46.08	0.00317872	1	1	36	20		342707760		No Quan Values	Not Used							2	728.443	1455.88	-0.429362	45.8009	6923	6923	MS2	10/116	SP_RL_Rat2_03222013.raw
		High	SSGGFVWAcK	P56574	1	1	CID	C9(Carbamidomethyl)	44.11	0.00242206	1	1	33	24	968	594617414	Light	Redundant	Not Used	0.466735	2.79331	0.16709	541253680	90438036	252621912	2	549.755	1098.5	-0.143525	42.1859	6126	6126	MS2	7/74	SP_RL_Rat2_03222013.raw
	Medium		ATDFVVDr	P56574	1	1	HCD	R8(Label:13C(6)15N(4))	43.59	0.00569873	1	1	36	22	508	159656419	Heavy	Unique	Used	0.692885	1.96929	0.351846	230422698	8.10732e+07	159656419	2	466.739	932.471	-0.144134	32.6181	3987	3987	MS2	7/66	SP_RL_Rat2_03222013.raw
		High	SSGGFVWAck	P56574	1	1	CID	C9(Carbamidomethyl), K10(Label:13C(6)15N(2))	41.17	0.00643532	1	1	34	23	968	264250977	Heavy	Redundant	Not Used	0.466735	2.79331	0.16709	541253680	90438036	252621912	2	553.762	1106.52	-0.287909	42.2531	6141	6141	MS2	7/74	SP_RL_Rat2_03222013.raw
	Medium		NILGGTVFR	P56574	1	1	HCD		40.68	0.0178837	1	1	38	33	1311	250545304	Light	Unique	Used	0.927248	1.81751	0.510176	250545304	127822238	232317592	2	488.782	976.557	-0.00985013	49.4148	7710	7710	MS2	8/80	SP_RL_Rat2_03222013.raw
	Medium		NILGGTVFr	P56574	1	1	HCD	R9(Label:13C(6)15N(4))	38.39	0.0297071	1	1	38	25	1311	2.34577e+08	Heavy	Redundant	Not Used	0.927248	1.81751	0.510176	250545304	127822238	232317592	2	493.787	986.566	0.57926	49.348	7695	7695	MS2	8/80	SP_RL_Rat2_03222013.raw
P05065	364	39.3273	8.08936	Fructose-bisphosphate aldolase A OS=Rattus norvegicus GN=Aldoa PE=1 SV=2 - [ALDOA_RAT]	38.74	37	12	1080436677	1.28733	10	13.7039	3.33868	10	28.9255	0.373546	10	48.2302	715.627	38.74	18	11	939.163	34.62	19	9
	A3	A5	Sequence	Protein Accessions	# Proteins	# Protein Groups	Activation Type	Modifications	IonScore	Exp Value	Δ Score	Rank	Identity High	Homology Threshold	QuanResultID	Area	Quan Channel	Quan Info	Quan Usage	Heavy/Light	Heavy/Medium	Medium/Light	Light	Medium	Heavy	Charge	m/z [Da]	MH+ [Da]	ΔM [ppm]	RT [min]	First Scan	Last Scan	MS Order	Ions Matched	Spectrum File	Annotation
		High	YTPSGQSGAAASESLFISNHAY	P05065	2	1	CID		136	6.88131e-12	1	1	39	30		105710397		Indistinguishable Channels	Not Used							2	1129.52	2258.03	-0.604832	73.746	12313	12313	MS2	17/226	SP_RL_Rat2_03222013.raw
		High	YTPSGQSGAAASESLFISNHAY	P05065	2	1	CID		130.95	2.2334e-11	1	1	39	29		2.92168e+08		Indistinguishable Channels	Not Used							2	1129.52	2258.04	-0.0642281	52.2198	8307	8307	MS2	17/226	SP_RL_Rat2_03222013.raw
		High	GVVPLAGTNGETTTQGLDGLSER	P05065	2	1	CID		121.4	5.12864e-10	1	1	43	30	1415	206193394	Light	Unique	Used	1.42618	2.68593	0.530981	206193394	109484763	294067982	2	1136.57	2272.14	-1.18729	52.0813	8277	8277	MS2	16/232	SP_RL_Rat2_03222013.raw
		High	GVVPLAGTNGETTTQGLDGLSEr	P05065	2	1	CID	R23(Label:13C(6)15N(4))	120.31	6.71934e-10	1	1	43	28	1415	3.01484e+08	Heavy	Redundant	Not Used	1.42618	2.68593	0.530981	206193394	109484763	294067982	2	1141.58	2282.15	-1.27513	52.0104	8262	8262	MS2	16/232	SP_RL_Rat2_03222013.raw
	High		YTPSGQSGAAASESLFISNHAY	P05065	2	1	HCD		104.15	1.05359e-08	1	1	39			105710397		Indistinguishable Channels	Not Used							2	1129.52	2258.03	-0.604832	73.7613	12315	12315	MS2	17/226	SP_RL_Rat2_03222013.raw
	High		GVVPLAGTNGETTTQGLDGLSEr	P05065	2	1	HCD	R23(Label:13C(6)15N(4))	100.04	7.15034e-08	1	1	43	23	1415	3.01484e+08	Heavy	Redundant	Not Used	1.42618	2.68593	0.530981	206193394	109484763	294067982	2	1141.58	2282.15	-1.27513	52.0382	8269	8269	MS2	17/232	SP_RL_Rat2_03222013.raw
		High	IGEHTPSSLAIMENANVLAR	P05065	2	1	CID		98.14	1.05252e-07	1	1	43	28	1557	2.42281e+08	Light	Unique	Used	1.38508	3.95003	0.35065	220229916	77223695	305036056	2	1062.05	2123.09	0.405755	55.4062	8967	8967	MS2	15/184	SP_RL_Rat2_03222013.raw
		High	GVVPLAGTnGETTTQGLDGLSER	P05065	2	1	CID	N9(Deamidated)	97.48	1.20186e-07	0.175258	1	43	31	1604	395264832	Light	Unique	Used	1.39675	2.31419	0.603558	395264832	238565408	552086672	2	1137.07	2273.13	-0.0622139	56.735	9240	9240	MS2	11/232	SP_RL_Rat2_03222013.raw
	High		GVVPLAGTNGETTTQGLDGLSER	P05065	2	1	HCD		90.38	6.48638e-07	1	1	43	19	1415	206193394	Light	Redundant	Not Used	1.42618	2.68593	0.530981	206193394	109484763	294067982	2	1136.57	2272.14	-1.18729	52.1218	8287	8287	MS2	17/232	SP_RL_Rat2_03222013.raw
		High	GVVPLAGTnGETTTQGLDGLSEr	P05065	2	1	CID	N9(Deamidated), R23(Label:13C(6)15N(4))	87.35	1.2254e-06	0.37931	1	43	35	1604	650835398	Heavy	Redundant	Not Used	1.39675	2.31419	0.603558	395264832	238565408	552086672	2	1142.07	2283.13	-0.47575	56.9319	9279	9279	MS2	11/232	SP_RL_Rat2_03222013.raw
	High		YTPSGQSGAAASESLFISNHAY	P05065	2	1	HCD		86.77	5.84745e-07	1	1	39			2.92168e+08		Indistinguishable Channels	Not Used							2	1129.52	2258.04	-0.0642281	52.2495	8313	8313	MS2	17/226	SP_RL_Rat2_03222013.raw
		High	GVVPLAGTNGETTTqGLDGLSER	P05065	2	1	CID	Q15(Deamidated)	79.97	6.77413e-06		2	43	31	1604	395264832	Light	Redundant	Not Used	1.39675	2.31419	0.603558	395264832	238565408	552086672	2	1137.07	2273.13	-0.0622139	56.735	9240	9240	MS2	14/232	SP_RL_Rat2_03222013.raw
	High		IGEHTPSSLAIMENANVLAR	P05065	2	1	HCD		72.65	3.72588e-05	1	1	43	19	1557	2.42281e+08	Light	Redundant	Not Used	1.38508	3.95003	0.35065	220229916	77223695	305036056	2	1062.05	2123.09	0.405755	55.4477	8977	8977	MS2	14/184	SP_RL_Rat2_03222013.raw
	High		GVVPLAGTnGETTTQGLDGLSER	P05065	2	1	HCD	N9(Deamidated)	72.12	4.12908e-05	0.0694444	1	43	19	1604	395264832	Light	Redundant	Not Used	1.39675	2.31419	0.603558	395264832	238565408	552086672	2	1137.07	2273.13	-0.0622139	56.7654	9248	9248	MS2	16/232	SP_RL_Rat2_03222013.raw
	High		GVVPLAGTNGETTTqGLDGLSER	P05065	2	1	HCD	Q15(Deamidated)	67.41	0.000122139		2	43	19	1604	395264832	Light	Redundant	Not Used	1.39675	2.31419	0.603558	395264832	238565408	552086672	2	1137.07	2273.13	-0.0622139	56.7654	9248	9248	MS2	15/232	SP_RL_Rat2_03222013.raw
		High	FSNEEIAMATVTALr	P05065	2	1	CID	R15(Label:13C(6)15N(4))	65.17	0.000127079	1	1	41	26	1977	1.27622e+08	Heavy	Unique	Used	0.889147	2.2344	0.397936	109988368	43768354	97795796	2	831.923	1662.84	-0.699885	66.6667	11159	11159	MS2	9/156	SP_RL_Rat2_03222013.raw
		High	GILAADESTGSIAk	P05065	3	1	CID	K14(Label:13C(6)15N(2))	62.56	0.000184968	0.539683	1	40		693	854051538	Heavy	Unique	Used	0.784584	3.52604	0.222511	1088540918	242212589	854051538	2	670.86	1340.71	-0.850036	36.6455	4879	4879	MS2	10/114	SP_RL_Rat2_03222013.raw
	High		GILAADESTGSIAk	P05065	3	1	HCD	K14(Label:13C(6)15N(2))	60.38	0.00030556	1	1	40	36	693	854051538	Heavy	Redundant	Not Used	0.784584	3.52604	0.222511	1088540918	242212589	854051538	2	670.86	1340.71	-0.850036	36.6724	4887	4887	MS2	8/114	SP_RL_Rat2_03222013.raw
	High		SKGGVVGIKVDK	P05065	3	1	HCD		59.32	0.000200978	1	1	37	28		74653624		No Quan Values	Not Used							2	593.861	1186.71	-0.90016	21.911	1611	1611	MS2	10/128	SP_RL_Rat2_03222013.raw
	High		rALANSLAcQGk	P05065	3	1	HCD	R1(Label:13C(6)15N(4)), C9(Carbamidomethyl), K12(Label:13C(6)15N(2))	58.61	0.000481128	1	1	40	27	68	473950051	Heavy	Unique	Used	1.30189	3.73896	0.348197	356892978	124268924	464637030	2	653.854	1306.7	-0.263125	22.2677	1691	1691	MS2	11/110	SP_RL_Rat2_03222013.raw
	High		RALANSLAcQGK	P05065	3	1	HCD	C9(Carbamidomethyl)	57.36	0.000619373	1	1	40	27	68	362314533	Light	Redundant	Not Used	1.30189	3.73896	0.348197	356892978	124268924	464637030	2	644.843	1288.68	-0.35605	22.3324	1706	1706	MS2	11/110	SP_RL_Rat2_03222013.raw
		High	FSNEEIAMATVTALR	P05065	2	1	CID		57.29	0.000786959	1	1	41	28	1977	135951396	Light	Redundant	Not Used	0.889147	2.2344	0.397936	109988368	43768354	97795796	2	826.918	1652.83	-1.24034	66.5879	11143	11143	MS2	15/156	SP_RL_Rat2_03222013.raw
	High		ELADIAHR	P05065	2	1	HCD		54.86	0.000455427	1	1	36		238	554049396	Light	Unique	Used	1.31239	2.69483	0.487001	554049396	269822684	727126356	2	462.748	924.489	-0.602413	26.3959	2610	2610	MS2	7/62	SP_RL_Rat2_03222013.raw
		High	GVVPLAGTNGETTTqGLDGLSEr	P05065	2	1	CID	Q15(Deamidated), R23(Label:13C(6)15N(4))	53.91	0.00270569		2	43	35	1604	650835398	Heavy	Redundant	Not Used	1.39675	2.31419	0.603558	395264832	238565408	552086672	2	1142.07	2283.13	-0.47575	56.9319	9279	9279	MS2	10/232	SP_RL_Rat2_03222013.raw
		High	ELADIAHR	P05065	2	1	CID		53.33	0.000647767	1	1	36	29	238	554049396	Light	Redundant	Not Used	1.31239	2.69483	0.487001	554049396	269822684	727126356	2	462.748	924.489	-0.602413	26.3648	2600	2600	MS2	6/62	SP_RL_Rat2_03222013.raw
	High		VLAAVYK	P05065	3	1	HCD		52.34	0.000850663	0.346154	1	36		260	1246226621	Light	Unique	Used	0.774928	3.528	0.219651	1241000446	2.72587e+08	9.61686e+08	2	382.239	763.471	-0.615009	26.8333	2706	2706	MS2	6/50	SP_RL_Rat2_03222013.raw
	High		ELADIAHr	P05065	2	1	HCD	R8(Label:13C(6)15N(4))	51.33	0.00103879	1	1	36	32	238	727126356	Heavy	Redundant	Not Used	1.31239	2.69483	0.487001	554049396	269822684	727126356	2	467.752	934.497	-0.692579	26.3392	2597	2597	MS2	7/62	SP_RL_Rat2_03222013.raw
	Medium		FSNEEIAMATVTALr	P05065	2	1	HCD	R15(Label:13C(6)15N(4))	50.56	0.00367344	1	1	41	16	1977	1.27622e+08	Heavy	Redundant	Not Used	0.889147	2.2344	0.397936	109988368	43768354	97795796	2	831.923	1662.84	-0.699885	66.7127	11169	11169	MS2	9/156	SP_RL_Rat2_03222013.raw
		High	rALANSLAcQGk	P05065	3	1	CID	R1(Label:13C(6)15N(4)), C9(Carbamidomethyl), K12(Label:13C(6)15N(2))	48.49	0.00494608	1	1	40	24	68	473950051	Heavy	Redundant	Not Used	1.30189	3.73896	0.348197	356892978	124268924	464637030	2	653.854	1306.7	-0.263125	22.2241	1681	1681	MS2	10/110	SP_RL_Rat2_03222013.raw
		High	ALANSLAcQGK	P05065	3	1	CID	C8(Carbamidomethyl)	46.53	0.00445107	1	1	38	27		145642245		No Quan Values	Not Used							2	566.792	1132.58	-1.65808	25.8136	2481	2481	MS2	11/94	SP_RL_Rat2_03222013.raw
		High	RALANSLAcQGK	P05065	3	1	CID	C9(Carbamidomethyl)	45.38	0.00977129	1	1	40	22	68	362314533	Light	Redundant	Not Used	1.30189	3.73896	0.348197	356892978	124268924	464637030	2	644.843	1288.68	-0.35605	22.2923	1696	1696	MS2	7/110	SP_RL_Rat2_03222013.raw
		High	IGEHTPSSLAIMENANVLAr	P05065	2	1	CID	R20(Label:13C(6)15N(4))	44.29	0.0261344	1	1	43	25	1547	1141031872	Heavy	Unique	Used	1.27293	3.16127	0.402664	871062184	350745537	1108800376	3	711.705	2133.1	0.26938	55.194	8922	8922	MS2	9/184	SP_RL_Rat2_03222013.raw
	Medium		GGVVGIKVDK	P05065	3	1	HCD		43.31	0.00726589	1	1	37			1.20594e+08		No Quan Values	Not Used							2	486.297	971.587	-1.49097	25.2024	2346	2346	MS2	8/78	SP_RL_Rat2_03222013.raw
	Medium		VLAAVYk	P05065	3	1	HCD	K7(Label:13C(6)15N(2))	39.95	0.0108644	0.175	1	35		260	9.61686e+08	Heavy	Redundant	Not Used	0.774928	3.528	0.219651	1241000446	2.72587e+08	9.61686e+08	2	386.246	771.485	-0.658969	26.8388	2707	2707	MS2	6/50	SP_RL_Rat2_03222013.raw
		High	SKGGVVGIKVDK	P05065	3	1	CID		39.74	0.0181656	1	1	37	31	54	410848458	Light	Unique	Used	0.982967	6.39355	0.153744	361818288	55627248	355655528	3	396.243	1186.71	-1.06579	21.8064	1588	1588	MS2	12/128	SP_RL_Rat2_03222013.raw
	Medium		ALQASALK	P05065	3	1	HCD		38.94	0.0197082	0.307692	1	37			87232288		No Quan Values	Not Used							2	401.245	801.482	-0.639891	23.6134	1994	1994	MS2	7/66	SP_RL_Rat2_03222013.raw
		High	ELADIAHr	P05065	2	1	CID	R8(Label:13C(6)15N(4))	36.49	0.0316612	1	1	36	26	238	727126356	Heavy	Redundant	Not Used	1.31239	2.69483	0.487001	554049396	269822684	727126356	2	467.752	934.497	-0.692579	26.2995	2587	2587	MS2	5/62	SP_RL_Rat2_03222013.raw
P08733	166	18.8684	4.93213	Myosin regulatory light chain 2, ventricular/cardiac muscle isoform OS=Rattus norvegicus GN=Myl2 PE=1 SV=2 - [MLRV_RAT]	36.14	19	6	1.57581e+09	0.916401	5	34.7372	5.15668	5	52.6041	0.173723	5	74.9835	434.329	36.14	13	6	249.923	30.12	6	4
	A3	A5	Sequence	Protein Accessions	# Proteins	# Protein Groups	Activation Type	Modifications	IonScore	Exp Value	Δ Score	Rank	Identity High	Homology Threshold	QuanResultID	Area	Quan Channel	Quan Info	Quan Usage	Heavy/Light	Heavy/Medium	Medium/Light	Light	Medium	Heavy	Charge	m/z [Da]	MH+ [Da]	ΔM [ppm]	RT [min]	First Scan	Last Scan	MS Order	Ions Matched	Spectrum File	Annotation
	High		LkGADPEETILNAFk	P08733	1	1	HCD	K2(Label:13C(6)15N(2)), K15(Label:13C(6)15N(2))	82.19	2.86574e-06	1	1	41	28		8.59426e+08		No Quan Values	Not Used							2	831.458	1661.91	0.1212	63.0084	10471	10471	MS2	13/146	SP_RL_Rat2_03222013.raw
	High		GADPEETILNAFK	P08733	1	1	HCD		73.55	1.20681e-05	0.608108	1	39		2148	804957464	Light	Unique	Used	0.712508	5.15668	0.138172	752159232	103927144	535919536	2	702.853	1404.7	-1.13127	74.0134	12353	12353	MS2	11/110	SP_RL_Rat2_03222013.raw
		High	VNVkNEEIDEMIk		1	0	CID	K4(Label:13C(6)15N(2)), K13(Label:13C(6)15N(2))	70.56	3.88132e-05	1	1	41	28		405182141		No Quan Values	Not Used							2	788.914	1576.82	-0.823714	38.6929	5339	5339	MS2	10/126	SP_RL_Rat2_03222013.raw
	High		GADPEETILNAFk	P08733	1	1	HCD	K13(Label:13C(6)15N(2))	67.86	5.31229e-05	1	1	40	27	2148	535919536	Heavy	Redundant	Not Used	0.712508	5.15668	0.138172	752159232	103927144	535919536	2	706.861	1412.71	-0.288262	74.1239	12374	12374	MS2	11/110	SP_RL_Rat2_03222013.raw
		High	NLVHIITHGEEKD		1	0	CID		65.7	0.000102924	1	1	41	32	492	1574711916	Light	Unique	Used	0.916401	5.27507	0.173723	1574711916	273563845	1443067268	2	752.891	1504.77	-0.522004	32.3554	3926	3926	MS2	11/130	SP_RL_Rat2_03222013.raw
	High		LKGADPEETILNAFK	P08733	1	1	HCD		64.16	0.000189148	1	1	42	25		1090947616		No Quan Values	Not Used							2	823.444	1645.88	0.0954146	63.014	10472	10472	MS2	13/146	SP_RL_Rat2_03222013.raw
		High	NLVHIITHGEEkD		1	0	CID	K12(Label:13C(6)15N(2))	56.34	0.00093734	1	1	41	26	492	1452826017	Heavy	Redundant	Not Used	0.916401	5.27507	0.173723	1574711916	273563845	1443067268	2	756.898	1512.79	-0.948377	32.2866	3911	3911	MS2	9/130	SP_RL_Rat2_03222013.raw
	Medium		NLVHIITHGEEkD	P08733	2	1	HCD	K12(Label:13C(6)15N(2))	51.76	0.0026909	1	1	41	28	492	1452826017	Heavy	Redundant	Not Used	0.916401	5.27507	0.173723	1574711916	273563845	1443067268	2	756.898	1512.79	-0.948377	32.324	3921	3921	MS2	9/130	SP_RL_Rat2_03222013.raw
	Medium		LKGADPEETILNAFK	P08733	1	1	HCD		51.18	0.00374752	1	1	42	26		2347750376		No Quan Values	Not Used							3	549.298	1645.88	0.383914	62.9523	10460	10460	MS2	17/146	SP_RL_Rat2_03222013.raw
	High		EMLTTQAEr	P08733	1	1	HCD	R9(Label:13C(6)15N(4))	51.04	0.000911006	1	1	35	21	197	189703352	Heavy	Unique	Used	1.40824	3.68793	0.381851	125317664	47852726	176477648	2	544.767	1088.53	-1.06312	25.2814	2363	2363	MS2	7/84	SP_RL_Rat2_03222013.raw
	Medium		VNVkNEEIDEMIK	P08733	1	1	HCD	K4(Label:13C(6)15N(2))	50.73	0.00346268	0.196078	1	41	24		5.94915e+08		Inconsistently Labeled	Not Used							2	784.907	1568.81	-0.569729	38.7196	5345	5345	MS2	13/126	SP_RL_Rat2_03222013.raw
	Medium		NLVHIITHGEEKD	P08733	2	1	HCD		49.1	0.00470455	1	1	41	26	492	1574711916	Light	Redundant	Not Used	0.916401	5.27507	0.173723	1574711916	273563845	1443067268	2	752.891	1504.77	-0.522004	32.3899	3936	3936	MS2	7/130	SP_RL_Rat2_03222013.raw
		High	LkGADPEETILNAFk		1	0	CID	K2(Label:13C(6)15N(2)), K15(Label:13C(6)15N(2))	47.62	0.00820798	1	1	41	24		8.59426e+08		No Quan Values	Not Used							2	831.458	1661.91	0.1212	62.9838	10465	10465	MS2	19/146	SP_RL_Rat2_03222013.raw
	Medium		EMLTTQAER	P08733	1	1	HCD		45.99	0.00278959	1	1	35	23	197	135801059	Light	Redundant	Not Used	1.40824	3.68793	0.381851	125317664	47852726	176477648	2	539.763	1078.52	-0.762901	25.3582	2379	2379	MS2	8/84	SP_RL_Rat2_03222013.raw
	Medium		DGFIDKNDLR	P08733	2	1	HCD		44.73	0.00647953	1	1	38	32	705	4.35334e+08	Light	Unique	Used	1.00716	3.69478	0.272591	427082950	116419176	430142678	2	596.801	1192.6	-0.094455	36.9527	4947	4947	MS2	5/94	SP_RL_Rat2_03222013.raw
	Medium		VNVKNEEIDEMIK	P08733	1	1	HCD		43.21	0.0184947	1	1	41	27	790	731510016	Light	Unique	Used	0.729818	7.37798	0.0989184	712327088	7.04622e+07	519869008	3	520.936	1560.79	-0.90833	38.7303	5347	5347	MS2	8/126	SP_RL_Rat2_03222013.raw
		High	EMLTTQAEr		1	0	CID	R9(Label:13C(6)15N(4))	42.68	0.00624484	1	1	35	24	197	189703352	Heavy	Redundant	Not Used	1.40824	3.68793	0.381851	125317664	47852726	176477648	2	544.767	1088.53	-1.06312	25.2344	2353	2353	MS2	6/84	SP_RL_Rat2_03222013.raw
		High	EMLTTQAER		1	0	CID		42.66	0.00600537	1	1	35	25	197	135801059	Light	Redundant	Not Used	1.40824	3.68793	0.381851	125317664	47852726	176477648	2	539.763	1078.52	-0.762901	25.312	2369	2369	MS2	6/84	SP_RL_Rat2_03222013.raw
	Medium		VNVKNEEIDEMIk	P08733	1	1	HCD	K13(Label:13C(6)15N(2))	41.17	0.0312905		2	41	24		5.94915e+08		Inconsistently Labeled	Not Used							2	784.907	1568.81	-0.569729	38.7196	5345	5345	MS2	10/126	SP_RL_Rat2_03222013.raw
P48500	249	26.8318	7.23975	Triosephosphate isomerase OS=Rattus norvegicus GN=Tpi1 PE=1 SV=2 - [TPIS_RAT]	36.14	14	6	6.45703e+08	0.710619	6	47.3242	4.5789	6	72.7648	0.117147	6	45.0777	321.742	29.72	9	5	274.32	24.9	5	4
	A3	A5	Sequence	Protein Accessions	# Proteins	# Protein Groups	Activation Type	Modifications	IonScore	Exp Value	Δ Score	Rank	Identity High	Homology Threshold	QuanResultID	Area	Quan Channel	Quan Info	Quan Usage	Heavy/Light	Heavy/Medium	Medium/Light	Light	Medium	Heavy	Charge	m/z [Da]	MH+ [Da]	ΔM [ppm]	RT [min]	First Scan	Last Scan	MS Order	Ions Matched	Spectrum File	Annotation
		High	HIFGESDELIGQk	P48500	1	1	CID	K13(Label:13C(6)15N(2))	91.19	2.52504e-07	1	1	40	25				No Quan Values	Not Used							2	740.88	1480.75	0.490957	43.6482	6449	6449	MS2	18/104	SP_RL_Rat2_03222013.raw
	High		IIYGGSVTGATcK	P48500	1	1	HCD	C12(Carbamidomethyl)	80.76	2.32446e-06	1	1	39	30	428	2.23995e+08	Light	Unique	Used	1.43042	14.828	0.0964678	217632972	2.09946e+07	311306936	2	663.84	1326.67	-0.166304	30.9126	3605	3605	MS2	10/106	SP_RL_Rat2_03222013.raw
	High		LPADTEVVcAPPTAYIDFAr	P48500	1	1	HCD	C9(Carbamidomethyl), R20(Label:13C(6)15N(4))	77.91	9.34279e-06	1	1	42	37	1966	374270069	Heavy	Unique	Used	0.842743	2.46116	0.342417	429227532	146974659	361728404	2	1108.55	2216.09	-0.636177	66.2973	11090	11090	MS2	17/178	SP_RL_Rat2_03222013.raw
		High	IIYGGSVTGATcK	P48500	1	1	CID	C12(Carbamidomethyl)	77.41	5.02716e-06	1	1	39	32	428	2.23995e+08	Light	Redundant	Not Used	1.43042	14.828	0.0964678	217632972	2.09946e+07	311306936	2	663.84	1326.67	-0.166304	30.8892	3598	3598	MS2	11/106	SP_RL_Rat2_03222013.raw
		High	VTnGAFTGEISPGMIK	P48500	1	1	CID	N3(Deamidated)	74.63	1.22468e-05	1	1	40	24	1460	168838056	Light	Unique	Used	0.498762	5.75406	0.08668	147100000	12750625	73367880	2	811.907	1622.81	-1.74949	53.149	8496	8496	MS2	12/164	SP_RL_Rat2_03222013.raw
		High	LPADTEVVcAPPTAYIDFAR	P48500	1	1	CID	C9(Carbamidomethyl)	68.72	7.55574e-05	1	1	42	24	1966	448299588	Light	Redundant	Not Used	0.842743	2.46116	0.342417	429227532	146974659	361728404	2	1103.55	2206.08	-0.210801	66.3281	11094	11094	MS2	14/178	SP_RL_Rat2_03222013.raw
	High		HIFGESDELIGQK	P48500	1	1	HCD		68.5	4.23267e-05	1	1	39	20		289743168		No Quan Values	Not Used							2	736.872	1472.74	-0.889069	43.6247	6446	6446	MS2	15/104	SP_RL_Rat2_03222013.raw
	High		HIFGESDELIGQk	P48500	1	1	HCD	K13(Label:13C(6)15N(2))	67.46	5.96031e-05	1	1	40	23				No Quan Values	Not Used							2	740.88	1480.75	0.490957	43.6801	6459	6459	MS2	8/104	SP_RL_Rat2_03222013.raw
		High	LPADTEVVcAPPTAYIDFAr	P48500	1	1	CID	C9(Carbamidomethyl), R20(Label:13C(6)15N(4))	60	0.0005774	1	1	42	25	1966	374270069	Heavy	Redundant	Not Used	0.842743	2.46116	0.342417	429227532	146974659	361728404	2	1108.55	2216.09	-0.636177	66.2693	11084	11084	MS2	13/178	SP_RL_Rat2_03222013.raw
	Medium		VVLAYEPVWAIGTGK	P48500	1	1	HCD		52.94	0.00207075	1	1	41	39	2030	6.15405e+07	Light	Unique	Used	0.599209	6.761	0.0886273	51760608	4587404	31015417	3	534.968	1602.89	-0.652983	68.2598	11440	11440	MS2	9/126	SP_RL_Rat2_03222013.raw
	Medium		IIYGGSVTGATck	P48500	1	1	HCD	C12(Carbamidomethyl), K13(Label:13C(6)15N(2))	50.45	0.0026407	1	1	39	23	428	311306936	Heavy	Redundant	Not Used	1.43042	14.828	0.0964678	217632972	2.09946e+07	311306936	2	667.846	1334.68	-1.10901	30.9936	3623	3623	MS2	10/106	SP_RL_Rat2_03222013.raw
	Medium		cLGELIcTLNAAK	P48500	1	1	HCD	C1(Carbamidomethyl), C7(Carbamidomethyl)	48.9	0.0042699	1	1	40	21	1789	146797685	Light	Unique	Used	0.950593	2.80617	0.338751	118408224	40110876	112558068	2	731.873	1462.74	-0.0929483	61.6363	10205	10205	MS2	12/110	SP_RL_Rat2_03222013.raw
	Medium		VVLAYEPVWAIGTGK	P48500	1	1	HCD		47.51	0.00719168	1	1	41	23	2045	1177502520	Light	Unique	Used	0.518355	3.64374	0.142259	1177502520	167510167	610363818	2	801.947	1602.89	-0.987299	68.9272	11550	11550	MS2	7/126	SP_RL_Rat2_03222013.raw
	Medium		cLGELIcTLNAAk	P48500	1	1	HCD	C1(Carbamidomethyl), C7(Carbamidomethyl), K13(Label:13C(6)15N(2))	45.09	0.0113211	1	1	40	29	1789	138150878	Heavy	Redundant	Not Used	0.950593	2.80617	0.338751	118408224	40110876	112558068	2	735.881	1470.75	0.213141	61.6483	10207	10207	MS2	8/110	SP_RL_Rat2_03222013.raw
Q6P725	469	53.3901	5.2749	Desmin OS=Rattus norvegicus GN=Des PE=2 SV=1 - [Q6P725_RAT]	36.03	41	19	6.80161e+08	1.27782	11	27.0343	5.3181	11	37.9733	0.287244	11	68.0574	771.643	30.92	22	16	712.68	29.42	19	14
	A3	A5	Sequence	Protein Accessions	# Proteins	# Protein Groups	Activation Type	Modifications	IonScore	Exp Value	Δ Score	Rank	Identity High	Homology Threshold	QuanResultID	Area	Quan Channel	Quan Info	Quan Usage	Heavy/Light	Heavy/Medium	Medium/Light	Light	Medium	Heavy	Charge	m/z [Da]	MH+ [Da]	ΔM [ppm]	RT [min]	First Scan	Last Scan	MS Order	Ions Matched	Spectrum File	Annotation
	High		FLEQQNAALAAEVNR	Q6P725	2	1	HCD		97.64	8.30974e-08	1	1	42	33	1215	423652081	Light	Unique	Used	1.53761	5.66298	0.271519	391965192	106426138	602689104	2	837.434	1673.86	0.511688	47.7205	7346	7346	MS2	12/152	SP_RL_Rat2_03222013.raw
	High		HQIQSYTcEIDALk	Q6P725	2	1	HCD	C8(Carbamidomethyl), K14(Label:13C(6)15N(2))	97	6.67814e-08	1	1	40	31	899	206651260	Heavy	Unique	Used	0.752145	5.87149	0.128101	215040864	27547005	161741880	2	857.421	1713.83	-0.513413	40.9039	5840	5840	MS2	12/140	SP_RL_Rat2_03222013.raw
		High	FLEQQNAALAAEVNR	P48675	2	1	CID		83.05	2.39104e-06	1	1	42	35	1215	423652081	Light	Redundant	Not Used	1.53761	5.66298	0.271519	391965192	106426138	602689104	2	837.434	1673.86	0.511688	47.6821	7336	7336	MS2	12/152	SP_RL_Rat2_03222013.raw
	High		RIESLNEEIAFLK	Q6P725	2	1	HCD		82.86	2.14108e-06	0.698795	1	41			311379023		No Quan Values	Not Used							2	781.433	1561.86	0.270842	56.7028	9235	9235	MS2	8/130	SP_RL_Rat2_03222013.raw
	High		FASEASGYQDNIAr	Q6P725	2	1	HCD	R14(Label:13C(6)15N(4))	81.16	9.93362e-07	1	1	36	23	511	1.5493e+08	Heavy	Unique	Used	1.42494	4.96074	0.287244	106199637	3.05052e+07	151328210	2	769.859	1538.71	-0.796709	32.8039	4029	4029	MS2	13/128	SP_RL_Rat2_03222013.raw
		High	FASEASGYQDNIAR	P48675	2	1	CID		80.32	1.08271e-06	1	1	35	26	511	109608730	Light	Redundant	Not Used	1.42494	4.96074	0.287244	106199637	3.05052e+07	151328210	2	764.855	1528.7	-0.263749	32.7227	4012	4012	MS2	11/128	SP_RL_Rat2_03222013.raw
		High	FLEQQNAALAAEVNr	P48675	2	1	CID	R15(Label:13C(6)15N(4))	76.53	1.09098e-05	1	1	42	27	1215	641611184	Heavy	Redundant	Not Used	1.53761	5.66298	0.271519	391965192	106426138	602689104	2	842.438	1683.87	-0.0524312	47.259	7245	7245	MS2	9/152	SP_RL_Rat2_03222013.raw
		High	FASEASGYQDNIAr	P48675	2	1	CID	R14(Label:13C(6)15N(4))	75.57	3.59838e-06	1	1	36	23	511	1.5493e+08	Heavy	Redundant	Not Used	1.42494	4.96074	0.287244	106199637	3.05052e+07	151328210	2	769.859	1538.71	-0.796709	32.7726	4019	4019	MS2	11/128	SP_RL_Rat2_03222013.raw
	High		TSGGAGGLGSLr	Q6P725	2	1	HCD	R12(Label:13C(6)15N(4))	73.3	1.01686e-05	1	1	38	31	270	510681755	Heavy	Unique	Used	1.32876	4.1519	0.320037	380218084	1.21684e+08	505218068	2	521.779	1042.55	-1.65749	27.1981	2787	2787	MS2	9/106	SP_RL_Rat2_03222013.raw
	High		ADVDAATLAr	Q6P725	2	1	HCD	R10(Label:13C(6)15N(4))	71.74	1.1167e-05	1	1	37			256470308		No Quan Values	Not Used							2	506.768	1012.53	-1.21407	30.1918	3455	3455	MS2	7/82	SP_RL_Rat2_03222013.raw
		High	IESLNEEIAFLk	P48675	2	1	CID	K12(Label:13C(6)15N(2))	67.07	7.14761e-05	1	1	40	31		1.59211e+08		No Quan Values	Not Used							2	707.389	1413.77	-0.1276	64.7067	10786	10786	MS2	10/112	SP_RL_Rat2_03222013.raw
	High		TNEKVELQELNDr	Q6P725	4	1	HCD	R13(Label:13C(6)15N(4))	67.04	7.70722e-05	0.552239	1	41			354803908		Inconsistently Labeled	Not Used							3	533.273	1597.8	-1.17988	31.7576	3793	3793	MS2	16/140	SP_RL_Rat2_03222013.raw
	High		FLEQQNAALAAEVNr	Q6P725	2	1	HCD	R15(Label:13C(6)15N(4))	66.42	0.000111896	1	1	42	18	1215	641611184	Heavy	Redundant	Not Used	1.53761	5.66298	0.271519	391965192	106426138	602689104	2	842.438	1683.87	-0.0524312	47.2973	7255	7255	MS2	10/152	SP_RL_Rat2_03222013.raw
		High	SkVSDLTQAANk	P48675	2	1	CID	K2(Label:13C(6)15N(2)), K12(Label:13C(6)15N(2))	65.96	7.94636e-05	1	1	40	28	175	188760803	Heavy	Unique	Used	0.724644	13.3342	0.0543446	231313360	12570639	167619896	2	639.354	1277.7	-1.09693	24.7852	2254	2254	MS2	9/120	SP_RL_Rat2_03222013.raw
		High	HQIQSYTcEIDALKGTNDSLMR	P48675	2	1	CID	C8(Carbamidomethyl)	64.5	0.000173965	0.515625	1	42	23	1296	313787670	Light	Unique	Used	1.27782	1.14006	1.12083	300757115	337098244	384313090	3	860.744	2580.22	0.228218	49.0226	7622	7622	MS2	24/236	SP_RL_Rat2_03222013.raw
	High		SkVSDLTQAANk	Q6P725	2	1	HCD	K2(Label:13C(6)15N(2)), K12(Label:13C(6)15N(2))	64.01	0.0001245	1	1	40	30	175	188760803	Heavy	Redundant	Not Used	0.724644	13.3342	0.0543446	231313360	12570639	167619896	2	639.354	1277.7	-1.09693	24.8202	2264	2264	MS2	9/120	SP_RL_Rat2_03222013.raw
		High	ADVDAATLAr	P48675	2	1	CID	R10(Label:13C(6)15N(4))	63.9	6.79103e-05	0.578125	1	37			256470308		No Quan Values	Not Used							2	506.768	1012.53	-1.21407	30.1515	3446	3446	MS2	13/82	SP_RL_Rat2_03222013.raw
	High		IESLNEEIAFLk	Q6P725	2	1	HCD	K12(Label:13C(6)15N(2))	62.21	0.000218857	1	1	40	28		1.59211e+08		No Quan Values	Not Used							2	707.389	1413.77	-0.1276	64.7428	10795	10795	MS2	9/112	SP_RL_Rat2_03222013.raw
		High	VSDLTQAANK	P48675	2	1	CID		60.28	0.000206404	1	1	38			8.69945e+07		No Quan Values	Not Used							2	523.777	1046.55	-0.870264	22.3738	1716	1716	MS2	8/86	SP_RL_Rat2_03222013.raw
		High	RIESLNEEIAFLKK	P48675	2	1	CID		58.37	0.00051334	1	1	40	27	1288	266064653	Light	Unique	Used	1.06824	10.4121	0.102596	246730216	25313646	263568248	3	563.989	1689.95	-0.262858	48.8202	7581	7581	MS2	10/140	SP_RL_Rat2_03222013.raw
		High	HQIQSYTcEIDALk	P48675	2	1	CID	C8(Carbamidomethyl), K14(Label:13C(6)15N(2))	56.09	0.000823485	1	1	40	25	899	206651260	Heavy	Redundant	Not Used	0.752145	5.87149	0.128101	215040864	27547005	161741880	2	857.421	1713.83	-0.513413	40.8664	5830	5830	MS2	7/140	SP_RL_Rat2_03222013.raw
		High	TSGGAGGLGSLr	P48675	2	1	CID	R12(Label:13C(6)15N(4))	54.36	0.000796635	1	1	38	22	270	510681755	Heavy	Redundant	Not Used	1.32876	4.1519	0.320037	380218084	1.21684e+08	505218068	2	521.779	1042.55	-1.65749	27.163	2777	2777	MS2	11/106	SP_RL_Rat2_03222013.raw
		High	DGEVVSEATQQQHEVL	P48675	2	1	CID		53.5	0.00116227	1	1	39	19		8.88189e+08		Indistinguishable Channels	Not Used							2	884.921	1768.83	0.00857397	43.795	6482	6482	MS2	12/150	SP_RL_Rat2_03222013.raw
	High		VAELYEEEMR	Q6P725	2	1	HCD		52.75	0.000456561	1	1	34	23	858	279991383	Light	Unique	Used	1.40085	3.21679	0.435481	268415954	116890016	376010472	2	634.795	1268.58	0.400645	40.0718	5650	5650	MS2	8/82	SP_RL_Rat2_03222013.raw
	Medium		RIESLNEEIAFLKK	Q6P725	2	1	HCD		51.44	0.00253166	1	1	40	25	1288	266064653	Light	Redundant	Not Used	1.06824	10.4121	0.102596	246730216	25313646	263568248	3	563.989	1689.95	-0.262858	48.8619	7591	7591	MS2	9/140	SP_RL_Rat2_03222013.raw
	High		VAELYEEEMr	Q6P725	2	1	HCD	R10(Label:13C(6)15N(4))	50.79	0.000810755	1	1	35		858	376010472	Heavy	Redundant	Not Used	1.40085	3.21679	0.435481	268415954	116890016	376010472	2	639.799	1278.59	-0.341414	40.1201	5662	5662	MS2	6/82	SP_RL_Rat2_03222013.raw
		High	TNEKVELQELNDR	P48675	2	1	CID		50.29	0.00345539	1	1	40			343895710		No Quan Values	Not Used							3	529.937	1587.8	-1.01513	31.667	3772	3772	MS2	15/140	SP_RL_Rat2_03222013.raw
		High	IESLNEEIAFLK	P48675	2	1	CID		49.69	0.00403176	1	1	40	25				No Quan Values	Not Used							2	703.382	1405.76	-0.274367	64.6449	10775	10775	MS2	10/112	SP_RL_Rat2_03222013.raw
	Medium		rIESLNEEIAFLkk	Q6P725	2	1	HCD	R1(Label:13C(6)15N(4)), K13(Label:13C(6)15N(2)), K14(Label:13C(6)15N(2))	47.99	0.00398249	1	1	39	19	1288	268536053	Heavy	Redundant	Not Used	1.06824	10.4121	0.102596	246730216	25313646	263568248	3	572.668	1715.99	0.390179	48.9905	7617	7617	MS2	14/140	SP_RL_Rat2_03222013.raw
		High	rIESLNEEIAFLK	P48675	2	1	CID	R1(Label:13C(6)15N(4))	47.62	0.00736902	1	1	41	26		319321507		Inconsistently Labeled	Not Used							2	786.437	1571.87	-0.409599	56.6643	9225	9225	MS2	7/130	SP_RL_Rat2_03222013.raw
	Medium		rIESLNEEIAFLk	Q6P725	2	1	HCD	R1(Label:13C(6)15N(4)), K13(Label:13C(6)15N(2))	46.73	0.00833798	1	1	41	34		408527756		No Quan Values	Not Used							2	790.444	1579.88	-0.586638	57.0331	9303	9303	MS2	6/130	SP_RL_Rat2_03222013.raw
	Medium		SkVSDLTQAANK	Q6P725	2	1	HCD	K2(Label:13C(6)15N(2))	45.93	0.00847369	0.173913	1	40	23		291231082		Inconsistently Labeled	Not Used							2	635.347	1269.69	-0.977115	24.7559	2249	2249	MS2	10/120	SP_RL_Rat2_03222013.raw
	Medium		IESLNEEIAFLkk	Q6P725	2	1	HCD	K12(Label:13C(6)15N(2)), K13(Label:13C(6)15N(2))	45.91	0.00820763	1	1	40	33		29717953		No Quan Values	Not Used							3	517.298	1549.88	-0.425342	54.9274	8865	8865	MS2	15/122	SP_RL_Rat2_03222013.raw
	Medium		rIESLNEEIAFLK	Q6P725	2	1	HCD	R1(Label:13C(6)15N(4))	45.52	0.0119511	1	1	41	32		319321507		Inconsistently Labeled	Not Used							2	786.437	1571.87	-0.409599	56.6972	9234	9234	MS2	6/130	SP_RL_Rat2_03222013.raw
	Medium		QVEVLTNQR	Q6P725	2	1	HCD		45.03	0.00781516	0	1	39	32	235	3.48258e+08	Light	Unique	Used	1.23823	4.05352	0.30547	314156024	95965354	388997064	2	543.798	1086.59	-1.10846	26.4011	2611	2611	MS2	7/86	SP_RL_Rat2_03222013.raw
		High	rIESLNEEIAFLk	P48675	2	1	CID	R1(Label:13C(6)15N(4)), K13(Label:13C(6)15N(2))	44.09	0.015313	1	1	41	29		408527756		No Quan Values	Not Used							2	790.444	1579.88	-0.586638	57.0059	9295	9295	MS2	8/130	SP_RL_Rat2_03222013.raw
	Medium		NISEAEEWYk	Q6P725	2	1	HCD	K10(Label:13C(6)15N(2))	43.13	0.00475949	0.302326	1	35		1043	310843561	Heavy	Unique	Used	0.804989	6.19372	0.129969	338591000	44006186	272561992	2	638.8	1276.59	-0.227937	43.764	6476	6476	MS2	9/98	SP_RL_Rat2_03222013.raw
	Medium		FANYIEK	Q6P725	1	1	HCD		42.5	0.00797962	1	1	36	33		364977234		No Quan Values	Not Used							2	442.729	884.451	-0.679679	30.2449	3466	3466	MS2	6/56	SP_RL_Rat2_03222013.raw
		High	VAELYEEEMr	P48675	2	1	CID	R10(Label:13C(6)15N(4))	41.72	0.0065447	1	1	35	23	858	376010472	Heavy	Redundant	Not Used	1.40085	3.21679	0.435481	268415954	116890016	376010472	2	639.799	1278.59	-0.341414	40.088	5652	5652	MS2	7/82	SP_RL_Rat2_03222013.raw
		High	SKVSDLTQAANK	P48675	2	1	CID		41.65	0.0220254	1	1	40	26	175	253429650	Light	Redundant	Not Used	0.724644	13.3342	0.0543446	231313360	12570639	167619896	2	631.34	1261.67	-0.855781	24.7255	2242	2242	MS2	9/120	SP_RL_Rat2_03222013.raw
	Medium		IDLEr	Q6P725	2	1	HCD	R5(Label:13C(6)15N(4))	35.81	0.0294962		2	35		211	219465120	Heavy	Unique	Used	1.84571	5.3181	0.347061	117356442	4.07299e+07	216605688	2	328.186	655.365	0.17934	25.5533	2423	2423	MS2	4/36	SP_RL_Rat2_03222013.raw
P11980	531	57.7809	7.06396	Pyruvate kinase isozymes M1/M2 OS=Rattus norvegicus GN=Pkm2 PE=1 SV=3 - [KPYM_RAT]	35.97	49	17	1859153448	0.864522	15	15.4813	3.47344	15	6.25792	0.240407	15	17.8052	1035	33.52	28	15	792.889	26.93	21	12
	A3	A5	Sequence	Protein Accessions	# Proteins	# Protein Groups	Activation Type	Modifications	IonScore	Exp Value	Δ Score	Rank	Identity High	Homology Threshold	QuanResultID	Area	Quan Channel	Quan Info	Quan Usage	Heavy/Light	Heavy/Medium	Medium/Light	Light	Medium	Heavy	Charge	m/z [Da]	MH+ [Da]	ΔM [ppm]	RT [min]	First Scan	Last Scan	MS Order	Ions Matched	Spectrum File	Annotation
		High	GADYLVTEVENGGSLGSk	P11980	3	1	CID	K18(Label:13C(6)15N(2))	96.07	9.82634e-08	1	1	41	28	1607	1.35744e+08	Heavy	Unique	Used	0.879621	3.41074	0.257898	150707184	38867066	132565272	2	902.446	1803.88	-0.514128	56.8091	9256	9256	MS2	12/178	SP_RL_Rat2_03222013.raw
	High		cDENILWLDYk	P11980	3	1	HCD	C1(Carbamidomethyl), K11(Label:13C(6)15N(2))	91.36	1.10621e-07	1	1	37	23	1968	4.28482e+08	Heavy	Unique	Used	0.863612	3.59229	0.240407	474740824	114131169	409991740	2	738.85	1476.69	0.0811952	66.3511	11099	11099	MS2	9/108	SP_RL_Rat2_03222013.raw
	High		KGVNLPGAAVDLPAVSEK	P11980	3	1	HCD		86.22	9.83778e-07	1	1	41	29		137780296		No Quan Values	Not Used							2	882.996	1764.99	-0.0748668	46.5224	7081	7081	MS2	15/182	SP_RL_Rat2_03222013.raw
	High		LNFSHGTHEYHAETIK	P11980	3	1	HCD		84.1	1.34123e-06	1	1	40	25	190	269774780	Light	Unique	Used	0.827526	3.56934	0.231843	254566236	59019300	210660188	2	942.455	1883.9	-0.281118	25.1239	2329	2329	MS2	18/168	SP_RL_Rat2_03222013.raw
	High		IYVDDGLISLQVk	P11980	3	1	HCD	K13(Label:13C(6)15N(2))	81.15	2.57527e-06	1	1	40	33		4.10674e+07		No Quan Values	Not Used							2	735.918	1470.83	-0.108149	74.5034	12437	12437	MS2	9/110	SP_RL_Rat2_03222013.raw
	High		IYVDDGLISLQVK	P11980	3	1	HCD		80.96	2.99427e-06	1	1	40	31	1892	161274253	Light	Unique	Used	0.551851	3.92429	0.140624	133320436	18748108	73573064	2	731.911	1462.81	-0.66633	64.5863	10763	10763	MS2	9/110	SP_RL_Rat2_03222013.raw
	High		LNFSHGTHEYHAETIk	P11980	3	1	HCD	K16(Label:13C(6)15N(2))	78.2	6.05273e-06	1	1	41	24	190	223570436	Heavy	Redundant	Not Used	0.827526	3.56934	0.231843	254566236	59019300	210660188	2	946.462	1891.92	-0.171415	25.1373	2331	2331	MS2	20/168	SP_RL_Rat2_03222013.raw
	High		IYVDDGLISLQVk	P11980	3	1	HCD	K13(Label:13C(6)15N(2))	76.61	7.32524e-06	1	1	40	30	1892	73573064	Heavy	Redundant	Not Used	0.551851	3.92429	0.140624	133320436	18748108	73573064	2	735.918	1470.83	-0.108149	64.5207	10750	10750	MS2	9/110	SP_RL_Rat2_03222013.raw
		High	LNFSHGTHEYHAETIk	P11980	3	1	CID	K16(Label:13C(6)15N(2))	75.08	1.24151e-05	1	1	41	25	190	223570436	Heavy	Redundant	Not Used	0.827526	3.56934	0.231843	254566236	59019300	210660188	2	946.462	1891.92	-0.171415	25.0921	2321	2321	MS2	13/168	SP_RL_Rat2_03222013.raw
	High		AGKPVIcATQMLESMIK	P11980	2	1	HCD	C7(Carbamidomethyl)	74.44	2.08385e-05	0.513514	1	42	22		133415232		No Quan Values	Not Used							2	938.991	1876.97	2.58686	66.9732	11220	11220	MS2	11/166	SP_RL_Rat2_03222013.raw
		High	NTGIIcTIGPASR	P11980	3	1	CID	C6(Carbamidomethyl)	69.27	4.11344e-05	1	1	40	29	810	1319086508	Light	Unique	Used	1.61491	2.67464	0.603786	1278094320	771695328	2064010000	2	680.356	1359.7	-0.697364	39.1727	5446	5446	MS2	17/140	SP_RL_Rat2_03222013.raw
	High		GADYLVTEVENGGSLGSk	P11980	3	1	HCD	K18(Label:13C(6)15N(2))	68.69	5.37516e-05	1	1	41	30	1607	1.35744e+08	Heavy	Redundant	Not Used	0.879621	3.41074	0.257898	150707184	38867066	132565272	2	902.446	1803.88	-0.514128	56.8431	9263	9263	MS2	14/178	SP_RL_Rat2_03222013.raw
	High		IYVDDGLISLQVK	P11980	3	1	HCD		68.63	5.11887e-05	1	1	40	28		58560939		No Quan Values	Not Used							2	731.911	1462.81	-0.415983	73.0221	12214	12214	MS2	10/110	SP_RL_Rat2_03222013.raw
		High	KGVNLPGAAVDLPAVSEK	P11980	3	1	CID		67.8	6.8375e-05	1	1	41	25		137780296		No Quan Values	Not Used							2	882.996	1764.99	-0.0748668	46.4779	7071	7071	MS2	27/182	SP_RL_Rat2_03222013.raw
		High	kGVNLPGAAVDLPAVSEKDIQDLk	P11980	3	1	CID	K1(Label:13C(6)15N(2)), K24(Label:13C(6)15N(2))	67.32	6.3363e-05	0.522388	1	40	22		913145720		Inconsistently Labeled	Not Used							3	831.801	2493.39	0.114447	55.2615	8935	8935	MS2	13/252	SP_RL_Rat2_03222013.raw
		High	LNFSHGTHEYHAETIK	P11980	3	1	CID		66.04	8.58034e-05	1	1	40	24	190	269774780	Light	Redundant	Not Used	0.827526	3.56934	0.231843	254566236	59019300	210660188	2	942.455	1883.9	-0.281118	25.0865	2319	2319	MS2	16/168	SP_RL_Rat2_03222013.raw
	High		cDENILWLDYK	P11980	3	1	HCD	C1(Carbamidomethyl)	64.72	4.25657e-05	1	1	36	17	1968	492331300	Light	Redundant	Not Used	0.863612	3.59229	0.240407	474740824	114131169	409991740	2	734.843	1468.68	0.108086	66.4098	11110	11110	MS2	9/108	SP_RL_Rat2_03222013.raw
		High	GADYLVTEVEnGGSLGSk	P11980	3	1	CID	N11(Deamidated), K18(Label:13C(6)15N(2))	64.7	0.000114292	1	1	40	23	1449	1.05159e+08	Heavy	Unique	Used	0.959085	4.49427	0.213402	94467372	2.01595e+07	90602220	2	902.938	1804.87	-0.382575	52.9292	8449	8449	MS2	12/178	SP_RL_Rat2_03222013.raw
		High	EAEAAVFHR	P11980	1	1	CID		62.19	7.93588e-05	0.548387	1	36		183	303998972	Light	Unique	Used	1.41131	3.15973	0.446654	298916006	133512004	421862458	2	515.259	1029.51	-1.17914	24.9339	2286	2286	MS2	7/68	SP_RL_Rat2_03222013.raw
	High		VNLAMNVGk	P11980	3	1	HCD	K9(Label:13C(6)15N(2))	62.14	0.000145404	1	1	38	27	525	607795738	Heavy	Unique	Used	0.852196	3.60098	0.236656	713211460	168786099	607795738	2	477.27	953.532	-1.20128	33.0185	4076	4076	MS2	7/80	SP_RL_Rat2_03222013.raw
		High	ITLDNAYMEK	P11980	3	1	CID		61.07	0.000120175	1	1	37	25	919	630815616	Light	Unique	Used	0.830485	3.57271	0.232452	630815616	146634415	523882704	2	599.295	1197.58	0.0230036	41.2866	5924	5924	MS2	8/96	SP_RL_Rat2_03222013.raw
	High		NTGIIcTIGPASR	P11980	3	1	HCD	C6(Carbamidomethyl)	59.09	0.000428751	1	1	40	31	810	1319086508	Light	Redundant	Not Used	1.61491	2.67464	0.603786	1278094320	771695328	2064010000	2	680.356	1359.7	-0.697364	39.2071	5456	5456	MS2	7/140	SP_RL_Rat2_03222013.raw
		High	LNFSHGTHEYHAETIK	P11980	3	1	CID		58.73	0.00044283	1	1	40	21	186	1050785928	Light	Unique	Used	0.864522	3.47344	0.248895	1050785928	261535882	908428000	3	628.639	1883.9	-1.2926	25.0267	2307	2307	MS2	15/168	SP_RL_Rat2_03222013.raw
	High		AGkPVIcATQMLESMIk	P11980	2	1	HCD	K3(Label:13C(6)15N(2)), C7(Carbamidomethyl), K17(Label:13C(6)15N(2))	58.28	0.000855825	1	1	42	20		137137075		No Quan Values	Not Used							2	947.002	1893	-0.764825	67.4132	11297	11297	MS2	10/166	SP_RL_Rat2_03222013.raw
		High	GADYLVTEVENGGSLGSK	P11980	3	1	CID		58.2	0.000549271	1	1	40	23	1607	1.58305e+08	Light	Redundant	Not Used	0.879621	3.41074	0.257898	150707184	38867066	132565272	2	898.438	1795.87	-0.834657	57.0139	9298	9298	MS2	11/178	SP_RL_Rat2_03222013.raw
	High		IYVDDGLISLQVK	P11980	3	1	HCD		57.5	0.000665788	1	1	40	22		51491362		No Quan Values	Not Used							2	731.911	1462.81	-0.332534	74.5099	12438	12438	MS2	11/110	SP_RL_Rat2_03222013.raw
	High		GDLGIEIPAEK	P11980	2	1	HCD		57.34	0.0004857	1	1	39	35	1255	1577842472	Light	Unique	Used	0.824109	3.42885	0.240346	1554375216	373587852	1280975008	2	571.309	1141.61	0.455437	48.4831	7509	7509	MS2	6/96	SP_RL_Rat2_03222013.raw
	High		EAEAAVFHr	P11980	1	1	HCD	R9(Label:13C(6)15N(4))	57.01	0.000305568	1	1	37	30	183	4.29377e+08	Heavy	Redundant	Not Used	1.41131	3.15973	0.446654	298916006	133512004	421862458	2	520.263	1039.52	-1.13721	24.9634	2295	2295	MS2	6/68	SP_RL_Rat2_03222013.raw
		High	cDENILWLDYK	P11980	3	1	CID	C1(Carbamidomethyl)	56.46	0.000285141	1	1	36	34	1968	492331300	Light	Redundant	Not Used	0.863612	3.59229	0.240407	474740824	114131169	409991740	2	734.843	1468.68	0.108086	66.3847	11104	11104	MS2	15/108	SP_RL_Rat2_03222013.raw
		High	LDIDSAPITAR	P11980	3	1	CID		52.24	0.00161468	1	1	39	34	1023	9.47107e+08	Light	Unique	Used	1.4361	2.7395	0.52422	903050120	473397364	1296873488	2	586.319	1171.63	-0.129652	43.4406	6405	6405	MS2	7/94	SP_RL_Rat2_03222013.raw
		High	LDIDSAPITAr	P11980	3	1	CID	R11(Label:13C(6)15N(4))	51.24	0.00218159	0.45098	1	39		1023	1310894219	Heavy	Redundant	Not Used	1.4361	2.7395	0.52422	903050120	473397364	1296873488	2	591.323	1181.64	-0.30827	43.301	6374	6374	MS2	7/94	SP_RL_Rat2_03222013.raw
	Medium		GVNLPGAAVDLPAVSEK	P11980	3	1	HCD		50.85	0.00392333	1	1	42	22	1518	100079439	Light	Unique	Used	0.763139	5.24138	0.145599	100079439	1.45714e+07	76374517	2	818.949	1636.89	0.142568	54.5143	8781	8781	MS2	9/168	SP_RL_Rat2_03222013.raw
		High	LNFSHGTHEYHAETIk	P11980	3	1	CID	K16(Label:13C(6)15N(2))	50.56	0.00349324	1	1	41	23	186	926383932	Heavy	Redundant	Not Used	0.864522	3.47344	0.248895	1050785928	261535882	908428000	3	631.31	1891.92	-0.920526	25.0296	2308	2308	MS2	15/168	SP_RL_Rat2_03222013.raw
	Medium		LDIDSAPITAr	P11980	3	1	HCD	R11(Label:13C(6)15N(4))	48.75	0.00387055	1	1	39	36	1023	1310894219	Heavy	Redundant	Not Used	1.4361	2.7395	0.52422	903050120	473397364	1296873488	2	591.323	1181.64	-0.30827	43.3357	6384	6384	MS2	6/94	SP_RL_Rat2_03222013.raw
	Medium		cLAAALIVLTESGR	P11980	1	1	HCD	C1(Carbamidomethyl)	47.22	0.00719895	1	1	41	25		5.1344e+06		No Quan Values	Not Used							2	737.408	1473.81	-0.800757	77.0626	12748	12748	MS2	11/108	SP_RL_Rat2_03222013.raw
	Medium		GDLGIEIPAEk	P11980	2	1	HCD	K11(Label:13C(6)15N(2))	47.07	0.00546403	1	1	39	24	1255	1306021486	Heavy	Redundant	Not Used	0.824109	3.42885	0.240346	1554375216	373587852	1280975008	2	575.316	1149.62	0.630839	48.2028	7447	7447	MS2	9/96	SP_RL_Rat2_03222013.raw
	Medium		EAEAAVFHR	P11980	1	1	HCD		47.04	0.00259774	1	1	36	32	183	303998972	Light	Redundant	Not Used	1.41131	3.15973	0.446654	298916006	133512004	421862458	2	515.259	1029.51	-1.17914	24.9686	2296	2296	MS2	7/68	SP_RL_Rat2_03222013.raw
	Medium		VNLAMNVGK	P11980	3	1	HCD		46.95	0.00481481	1	1	39	27	525	713211460	Light	Redundant	Not Used	0.852196	3.60098	0.236656	713211460	168786099	607795738	2	473.263	945.518	-0.653959	33.0237	4077	4077	MS2	7/80	SP_RL_Rat2_03222013.raw
	Medium		ITLDNAYMEK	P11980	3	1	HCD		46.9	0.00313917	1	1	37	25	919	630815616	Light	Redundant	Not Used	0.830485	3.57271	0.232452	630815616	146634415	523882704	2	599.295	1197.58	0.0230036	41.3184	5934	5934	MS2	6/96	SP_RL_Rat2_03222013.raw
	Medium		LDIDSAPITAR	P11980	3	1	HCD		46.13	0.00659306	1	1	39	34	1023	9.47107e+08	Light	Redundant	Not Used	1.4361	2.7395	0.52422	903050120	473397364	1296873488	2	586.319	1171.63	-0.129652	43.4716	6415	6415	MS2	7/94	SP_RL_Rat2_03222013.raw
		High	NTGIIcTIGPASr	P11980	3	1	CID	C6(Carbamidomethyl), R13(Label:13C(6)15N(4))	44.9	0.0112271	1	1	40	26	810	2115146528	Heavy	Redundant	Not Used	1.61491	2.67464	0.603786	1278094320	771695328	2064010000	2	685.359	1369.71	-1.29291	39.1183	5436	5436	MS2	8/140	SP_RL_Rat2_03222013.raw
		High	GDLGIEIPAEK	P11980	2	1	CID		44.78	0.00875726	1	1	39	35	1255	1577842472	Light	Redundant	Not Used	0.824109	3.42885	0.240346	1554375216	373587852	1280975008	2	571.309	1141.61	0.455437	48.4509	7499	7499	MS2	12/96	SP_RL_Rat2_03222013.raw
		High	EAEAAVFHr	P11980	1	1	CID	R9(Label:13C(6)15N(4))	44.72	0.00517736	1	1	37	24	183	4.29377e+08	Heavy	Redundant	Not Used	1.41131	3.15973	0.446654	298916006	133512004	421862458	2	520.263	1039.52	-1.13721	24.9314	2285	2285	MS2	7/68	SP_RL_Rat2_03222013.raw
	Medium		GADYLVTEVENGGSLGSK	P11980	3	1	HCD		43.44	0.0164357	1	1	40	22	1607	1.58305e+08	Light	Redundant	Not Used	0.879621	3.41074	0.257898	150707184	38867066	132565272	2	898.438	1795.87	-0.834657	57.0512	9306	9306	MS2	13/178	SP_RL_Rat2_03222013.raw
	Medium		LLFEELAR	P11980	1	1	HCD		43.35	0.00998974	1	1	38	35	1733	1884471344	Light	Unique	Used	1.48308	3.33001	0.445368	1884471344	839283836	2794826288	2	495.784	990.562	-0.281889	59.9878	9893	9893	MS2	7/58	SP_RL_Rat2_03222013.raw
		High	MQHLIAr	P11980	3	1	CID	R7(Label:13C(6)15N(4))	43.08	0.00841142	1	1	37	31	63	1.5787e+08	Heavy	Unique	Used	1.46194	2.48169	0.589093	103639924	61053573	151515792	2	439.748	878.489	-1.68478	22.0763	1646	1646	MS2	5/60	SP_RL_Rat2_03222013.raw
		High	IYVDDGLISLQVK	P11980	3	1	CID		42.89	0.0192458	1	1	40	21		51491362		No Quan Values	Not Used							2	731.911	1462.81	-0.332534	74.4762	12429	12429	MS2	6/110	SP_RL_Rat2_03222013.raw
	Medium		ITLDNAYMEk	P11980	3	1	HCD	K10(Label:13C(6)15N(2))	40.37	0.0163922	1	1	37	20	919	534050005	Heavy	Redundant	Not Used	0.830485	3.57271	0.232452	630815616	146634415	523882704	2	603.302	1205.6	-0.110622	41.4606	5966	5966	MS2	6/96	SP_RL_Rat2_03222013.raw
		High	ITLDNAYMEk	P11980	3	1	CID	K10(Label:13C(6)15N(2))	39.29	0.0210203	1	1	37	18	919	534050005	Heavy	Redundant	Not Used	0.830485	3.57271	0.232452	630815616	146634415	523882704	2	603.302	1205.6	-0.110622	41.4282	5956	5956	MS2	8/96	SP_RL_Rat2_03222013.raw
P07895	222	24.6586	8.80713	Superoxide dismutase [Mn], mitochondrial OS=Rattus norvegicus GN=Sod2 PE=1 SV=2 - [SODM_RAT]	35.14	7	5	874777955	0.0718449	1		1.50351	1		0.0477848	1		78.65	0	1	1	214.91	35.14	6	5
	A3	A5	Sequence	Protein Accessions	# Proteins	# Protein Groups	Activation Type	Modifications	IonScore	Exp Value	Δ Score	Rank	Identity High	Homology Threshold	QuanResultID	Area	Quan Channel	Quan Info	Quan Usage	Heavy/Light	Heavy/Medium	Medium/Light	Light	Medium	Heavy	Charge	m/z [Da]	MH+ [Da]	ΔM [ppm]	RT [min]	First Scan	Last Scan	MS Order	Ions Matched	Spectrum File	Annotation
		High	GDVTTQVALQPALk	P07895	1	1	CID	K14(Label:13C(6)15N(2))	69.48	3.78457e-05	1	1	40	29		153596358		No Quan Values	Not Used							2	724.913	1448.82	-0.215778	42.342	6164	6164	MS2	9/126	SP_RL_Rat2_03222013.raw
		High	HHATYVNNLNVTEEKYHEALAK	P07895	1	1	CID		67.03	0.000145097	1	1	43	23		263654470		No Quan Values	Not Used							3	861.096	2581.27	-2.09987	31.8749	3819	3819	MS2	24/226	SP_RL_Rat2_03222013.raw
		High	AIWNVINWENVSQR	P07895	1	1	CID		66.81	0.000106059	1	1	42	26		13479855		No Quan Values	Not Used							2	864.944	1728.88	-0.177019	75.1284	12546	12546	MS2	19/130	SP_RL_Rat2_03222013.raw
		High	GDVTTQVALQPALK	P07895	1	1	CID		66	9.1194e-05	1	1	40	31		1280207276		No Quan Values	Not Used							2	720.907	1440.81	0.148876	42.1911	6128	6128	MS2	10/126	SP_RL_Rat2_03222013.raw
	High		GDVTTQVALQPALK		0	0	HCD		57.41	0.000659123	1	1	40	21		1280207276		No Proteins	Not Used							2	720.907	1440.81	0.148876	42.2309	6138	6138	MS2	10/126	SP_RL_Rat2_03222013.raw
		High	FnGGGHINHSIFWTNLSPK	P07895	1	1	CID	N2(Deamidated)	42.03	0.0352784	0.0238095	1	42	23		82325023		No Quan Values	Not Used							2	1064.02	2127.04	0.502268	52.5789	8383	8383	MS2	13/192	SP_RL_Rat2_03222013.raw
		High	GELLEAIKR	P07895	1	1	CID		41.06	0.0153317	1	1	38	33	613	1080472119	Light	Unique	Used	0.0718449	1.50351	0.0477848	1058197080	5.05658e+07	7.6026e+07	2	514.808	1028.61	-1.2066	34.8928	4484	4484	MS2	7/72	SP_RL_Rat2_03222013.raw
P02563	1938	223.37	5.74463	Myosin-6 OS=Rattus norvegicus GN=Myh6 PE=2 SV=2 - [MYH6_RAT]	34.88	169	59	2.31407e+09	0.359674	30	38.3927	3.40235	30	38.133	0.121945	30	73.28	2966.86	27.76	85	43	3012.53	30.7	84	48
	A3	A5	Sequence	Protein Accessions	# Proteins	# Protein Groups	Activation Type	Modifications	IonScore	Exp Value	Δ Score	Rank	Identity High	Homology Threshold	QuanResultID	Area	Quan Channel	Quan Info	Quan Usage	Heavy/Light	Heavy/Medium	Medium/Light	Light	Medium	Heavy	Charge	m/z [Da]	MH+ [Da]	ΔM [ppm]	RT [min]	First Scan	Last Scan	MS Order	Ions Matched	Spectrum File	Annotation
	High		VKLEQQVDDLEGSLEQEK	G3V885;G3V8B0	3	2	HCD		111.12	4.76937e-09	1	1	43	29		503272184		No Quan Values	Not Used							2	1044.03	2087.05	-0.131704	53.9599	8668	8668	MS2	16/194	SP_RL_Rat2_03222013.raw
	High		LTQESIMDLENDKLQLEEK	G3V885	2	1	HCD		111.12	5.3257e-09	0.504505	1	43	35		274193964		No Quan Values	Not Used							2	1138.57	2276.13	0.0565867	57.2678	9353	9353	MS2	14/208	SP_RL_Rat2_03222013.raw
	High		KAITDAAMMAEELKK	G3V885;G3V8B0	18	2	HCD		110.21	4.60391e-09	1	1	42	28		9.98244e+07		No Quan Values	Not Used							2	825.434	1649.86	0.489867	39.3555	5489	5489	MS2	14/156	SP_RL_Rat2_03222013.raw
		High	HADSVAELGEQIDNLQr	F1LSI0;G3V885;G3V8B0;P02563	9	4	CID	R17(Label:13C(6)15N(4))	108.77	5.8777e-09	1	1	41	30	1419	3.59866e+08	Heavy	Not Unique	Used	0.47944	2.67804	0.179026	741196280	132693450	355358790	2	952.97	1904.93	-0.415434	52.3527	8333	8333	MS2	11/160	SP_RL_Rat2_03222013.raw
	High		NKDPLNETVVGLYQK	G3V885;G3V8B0	13	2	HCD		104.73	1.71133e-08	1	1	42	34		887641390		No Quan Values	Not Used							2	859.46	1717.91	0.0253816	45.4389	6842	6842	MS2	11/150	SP_RL_Rat2_03222013.raw
	High		LAEQELIETSEr	G3V885;G3V8B0	4	2	HCD	R12(Label:13C(6)15N(4))	102.37	1.88952e-08	0.588235	1	40		887	2.69041e+08	Heavy	Not Unique	Used	0.562426	2.7507	0.204467	470862760	96275771	264825340	2	714.367	1427.73	0.353924	40.8269	5823	5823	MS2	10/120	SP_RL_Rat2_03222013.raw
	High		GQSVQQVYYSIGALAk	G3V885	2	1	HCD	K16(Label:13C(6)15N(2))	101.75	3.39586e-08	1	1	42	24		353368280		No Quan Values	Not Used							2	860.461	1719.91	-0.446405	59.5602	9805	9805	MS2	10/162	SP_RL_Rat2_03222013.raw
	High		VQHELDEAEERADIAESQVNK	G3V885;G3V8B0	4	2	HCD		98.6	6.97784e-08	1	1	42	31		223312912		No Quan Values	Not Used							2	1205.58	2410.15	-0.49003	40.3474	5713	5713	MS2	25/224	SP_RL_Rat2_03222013.raw
	High		IEELEEELEAEr	G3V885;G3V8B0	4	2	HCD	R12(Label:13C(6)15N(4))	98.36	2.82354e-08	0.673469	2	38		1402	307850881	Heavy	Redundant	Not Used	0.421252	3.1656	0.133072	597123328	79460190	251539440	2	749.861	1498.71	-0.238359	51.6822	8193	8193	MS2	9/106	SP_RL_Rat2_03222013.raw
		High	KKGSSFQTVSALHR	G3V885;P02563	2	2	CID		98.29	5.97307e-08	1	1	41	30		3.48172e+07		No Quan Values	Not Used							2	773.428	1545.85	-0.318665	22.0236	1638	1638	MS2	12/142	SP_RL_Rat2_03222013.raw
	High		KGSSFQTVSALHR	G3V885;G3V8B0	4	2	HCD		94.43	1.38264e-07	1	1	41	32		129050514		No Quan Values	Not Used							2	709.38	1417.75	-0.86456	24.5426	2202	2202	MS2	11/132	SP_RL_Rat2_03222013.raw
		High	KMEGDLNEMEIQLSQANR	G3V885;P02563	2	2	CID		94.36	1.25065e-07	1	1	40	28		87420496		No Quan Values	Not Used							2	1053.5	2105.99	-1.68108	51.8815	8236	8236	MS2	12/192	SP_RL_Rat2_03222013.raw
	High		HADSVAELGEQIDNLQr	G3V885;G3V8B0	9	2	HCD	R17(Label:13C(6)15N(4))	93.57	1.94629e-07	1	1	41		1419	3.59866e+08	Heavy	Redundant	Not Used	0.47944	2.67804	0.179026	741196280	132693450	355358790	2	952.97	1904.93	-0.415434	52.3803	8341	8341	MS2	15/160	SP_RL_Rat2_03222013.raw
	High		GQSVQQVYYSIGALAK	G3V885	2	1	HCD		92.74	2.71402e-07	1	1	42	26		1094386712		No Quan Values	Not Used							2	856.454	1711.9	-0.354498	59.4188	9776	9776	MS2	11/162	SP_RL_Rat2_03222013.raw
		High	LAEQELIETSER	G3V885;G3V8B0;P02563	4	3	CID		92.35	1.86913e-07	1	1	40	32	887	494485644	Light	Redundant	Not Used	0.562426	2.7507	0.204467	470862760	96275771	264825340	2	709.362	1417.72	-0.354822	40.6532	5781	5781	MS2	9/120	SP_RL_Rat2_03222013.raw
		High	ANDDLKENIAIVER	G3V885;G3V8B0;P02563	4	3	CID		88.93	5.78792e-07	1	1	41	30		5.25951e+08		No Quan Values	Not Used							2	800.42	1599.83	-0.899038	41.1522	5895	5895	MS2	11/148	SP_RL_Rat2_03222013.raw
		High	VKLEQQVDDLEGSLEQEK	G3V885;G3V8B0;P02563	3	3	CID		87.88	1.00568e-06	1	1	43	26		503272184		No Quan Values	Not Used							2	1044.03	2087.05	-0.131704	53.9216	8658	8658	MS2	19/194	SP_RL_Rat2_03222013.raw
	High		ANDDLKENIAIVER	G3V885;G3V8B0	4	2	HCD		87.62	7.82569e-07	1	1	41	30		5.25951e+08		No Quan Values	Not Used							2	800.42	1599.83	-0.899038	41.1931	5905	5905	MS2	11/148	SP_RL_Rat2_03222013.raw
		High	LTQESIMDLENDKLQLEEK	G3V885;P02563	2	2	CID		87.4	1.25423e-06	0.701149	1	43	30		274193964		No Quan Values	Not Used							2	1138.57	2276.13	0.0565867	57.2296	9343	9343	MS2	12/208	SP_RL_Rat2_03222013.raw
		High	GQSVQQVYYSIGALAk	G3V885;P02563	2	2	CID	K16(Label:13C(6)15N(2))	87.36	9.33145e-07	1	1	42	27		353368280		No Quan Values	Not Used							2	860.461	1719.91	-0.446405	59.5269	9797	9797	MS2	11/162	SP_RL_Rat2_03222013.raw
		High	DLEEATLQHEATAAALR	F1LSI0;G3V885;G3V8B0;P02563	7	4	CID		87.33	9.24912e-07	1	1	42	26	1331	1270500982	Light	Not Unique	Used	0.486387	2.89443	0.168043	1155905888	194241608	562218152	2	919.965	1838.92	-0.933307	49.8723	7807	7807	MS2	13/168	SP_RL_Rat2_03222013.raw
		High	GQSVQQVYYSIGALAK	G3V885;P02563	2	2	CID		87.17	9.78617e-07	1	1	42	26		1094386712		No Quan Values	Not Used							2	856.454	1711.9	-0.354498	59.3788	9766	9766	MS2	12/162	SP_RL_Rat2_03222013.raw
	High		IEDEQALALQLQK	G3V885	2	1	HCD		86.32	9.73402e-07	0.686047	1	41		1298	372286815	Light	Not Unique	Used	0.234118	1.48121	0.158059	360506900	5.69812e+07	84401318	2	749.909	1498.81	-0.581105	49.0708	7633	7633	MS2	11/116	SP_RL_Rat2_03222013.raw
	High		GQSVQQVYYSIGALAk	G3V885	2	1	HCD	K16(Label:13C(6)15N(2))	85.7	1.36824e-06	1	1	42	28		353368280		No Quan Values	Not Used							2	860.462	1719.92	0.547239	59.4304	9778	9778	MS2	14/162	SP_RL_Rat2_03222013.raw
	High		VQLLHSQNTSLINQK	G3V885;G3V8B0	4	2	HCD		85.25	1.31461e-06	0.694118	1	41			897589998		No Quan Values	Not Used							2	861.977	1722.95	-1.27917	33.2925	4136	4136	MS2	21/146	SP_RL_Rat2_03222013.raw
		High	KKEFDISQQNSK	G3V885;P02563	2	2	CID		84.74	1.23417e-06	1	1	40			39255411		No Quan Values	Not Used							2	726.377	1451.75	-1.17191	21.5879	1540	1540	MS2	10/126	SP_RL_Rat2_03222013.raw
		High	NKDPLNETVVGLYQK	F1LSI0;G3V885;G3V8B0;P02563	13	4	CID		84.17	1.94686e-06	1	1	42	26		887641390		No Quan Values	Not Used							2	859.46	1717.91	0.0253816	45.4066	6832	6832	MS2	12/150	SP_RL_Rat2_03222013.raw
		High	VRELENELEAEQKR	G3V885;G3V8B0;P02563	4	3	CID		84.06	2.01525e-06	1	1	42	33	359	240786683	Light	Not Unique	Used	0.310695	3.81022	0.0815425	184705656	15061355	57387058	2	871.955	1742.9	-0.137472	29.2276	3238	3238	MS2	11/144	SP_RL_Rat2_03222013.raw
		High	GQSVQQVYYSIGALAk	G3V885;P02563	2	2	CID	K16(Label:13C(6)15N(2))	83.86	2.09008e-06	1	1	42	28		353368280		No Quan Values	Not Used							2	860.462	1719.92	0.547239	59.3842	9768	9768	MS2	11/162	SP_RL_Rat2_03222013.raw
	High		KLAEQELIETSER	G3V885;G3V8B0	4	2	HCD		83.6	1.85061e-06	0.702381	1	41			666126449		No Quan Values	Not Used							2	773.409	1545.81	-0.719807	34.6557	4432	4432	MS2	8/136	SP_RL_Rat2_03222013.raw
	High		LASADIETYLLEK	G3V885;G3V8B0	14	2	HCD		82.48	2.28517e-06	1	1	41	32		1726725192		No Quan Values	Not Used							2	733.393	1465.78	-0.0978243	65.7674	10991	10991	MS2	10/114	SP_RL_Rat2_03222013.raw
	High		GSSFQTVSALHR	G3V885;G3V8B0	4	2	HCD		81.4	1.97988e-06	1	1	39	29	358	3.64464e+08	Light	Not Unique	Used	0.428626	2.62282	0.163422	326371552	53336270	139891220	2	645.333	1289.66	-0.477711	29.2592	3246	3246	MS2	8/114	SP_RL_Rat2_03222013.raw
		High	KGSSFQTVSALHR	G3V885;G3V8B0;P02563	4	3	CID		81.35	2.81002e-06	1	1	41	29		129050514		No Quan Values	Not Used							2	709.38	1417.75	-0.86456	24.5014	2192	2192	MS2	9/132	SP_RL_Rat2_03222013.raw
	High		SAYLMGLNSADLLK	G3V885;G3V8B0	4	2	HCD		80.84	3.27966e-06	1	1	41	39	1932	6.42514e+08	Light	Not Unique	Used	0.324322	4.32587	0.0749726	523522736	39249858	169789960	2	748.395	1495.78	-0.518404	65.3011	10909	10909	MS2	12/136	SP_RL_Rat2_03222013.raw
	High		ANDDLkENIAIVEr	G3V885;G3V8B0	4	2	HCD	K6(Label:13C(6)15N(2)), R14(Label:13C(6)15N(4))	79.76	4.90786e-06	1	1	41	25		1.87373e+08		No Quan Values	Not Used							2	809.431	1617.86	-0.591581	41.3295	5936	5936	MS2	10/148	SP_RL_Rat2_03222013.raw
		High	KALQEAHQQALDDLQAEEDKVNTLTK	G3V8B0;P02563	3	2	CID		77.89	1.40854e-05	1	1	44	38	1308	675327930	Light	Not Unique	Used	0.156178	3.4027	0.0458983	339909536	15601263	53086380	3	979.504	2936.5	0.237694	49.304	7683	7683	MS2	28/290	SP_RL_Rat2_03222013.raw
		High	NAqAHLKDTQLQLDDAVR	G3V885;P02563	2	2	CID	Q3(Deamidated)	77.3	1.15077e-05	0.207792	1	43	27		1.65418e+08		No Quan Values	Not Used							2	1019.02	2037.04	0.604674	40.031	5641	5641	MS2	9/184	SP_RL_Rat2_03222013.raw
		High	nAQAHLKDTQLQLDDAVR	G3V885;P02563	2	2	CID	N1(Deamidated)	77.3	1.15077e-05	0.207792	2	43	27		1.65418e+08		No Quan Values	Not Used							2	1019.02	2037.04	0.604674	40.031	5641	5641	MS2	9/184	SP_RL_Rat2_03222013.raw
	High		LASADIETYLLEk	G3V885;G3V8B0	14	2	HCD	K13(Label:13C(6)15N(2))	77.15	7.57614e-06	1	1	41	33		627600930		No Quan Values	Not Used							2	737.4	1473.79	-0.289303	64.8049	10809	10809	MS2	10/114	SP_RL_Rat2_03222013.raw
		High	LQDAEEAVEAVNAk	G3V885;G3V8B0;P02563	4	3	CID	K14(Label:13C(6)15N(2))	76.44	7.36458e-06	1	1	40	29		496691522		No Quan Values	Not Used							2	747.879	1494.75	-0.767925	40.6024	5772	5772	MS2	8/140	SP_RL_Rat2_03222013.raw
	High		LQDAEEAVEAVNAK	G3V885;G3V8B0	4	2	HCD		76.04	7.06587e-06	1	1	39			1475237932		No Quan Values	Not Used							2	743.872	1486.74	-0.499619	40.6237	5776	5776	MS2	11/140	SP_RL_Rat2_03222013.raw
		High	KLAEQELIETSER	G3V885;G3V8B0;P02563	4	3	CID		75.87	1.09727e-05	1	1	41	37		666126449		No Quan Values	Not Used							2	773.409	1545.81	-0.719807	34.6239	4424	4424	MS2	9/136	SP_RL_Rat2_03222013.raw
		High	LQDAEEAVEAVNAK	G3V885;G3V8B0;P02563	4	3	CID		75.57	7.87346e-06	1	1	39	34		1475237932		No Quan Values	Not Used							2	743.872	1486.74	-0.499619	40.5866	5766	5766	MS2	11/140	SP_RL_Rat2_03222013.raw
		High	ALQEAHQQALDDLQAEEDKVNTLTK	G3V8B0;P02563	3	2	CID		74.63	2.7703e-05	1	1	44	23	1475	576162936	Light	Not Unique	Used	0.271116	0.848376	0.319571	530670800	169586898	143873520	3	936.805	2808.4	-0.121176	53.4829	8564	8564	MS2	20/276	SP_RL_Rat2_03222013.raw
		High	VQLLHSQNTSLINQk	G3V885;G3V8B0;P02563	4	3	CID	K15(Label:13C(6)15N(2))	74.26	1.54433e-05	1	1	41	30		299880720		No Quan Values	Not Used							2	865.984	1730.96	-1.71881	33.4105	4162	4162	MS2	16/146	SP_RL_Rat2_03222013.raw
		High	LASADIETYLLEK	F1LSI0;G3V885;G3V8B0;P02563	14	4	CID		74.22	1.53042e-05	1	1	41	30		1726725192		No Quan Values	Not Used							2	733.393	1465.78	-0.181105	64.704	10785	10785	MS2	9/114	SP_RL_Rat2_03222013.raw
	High		LASADIETYLLEK	G3V885;G3V8B0	14	2	HCD		74.12	1.56607e-05	1	1	41	31		1726725192		No Quan Values	Not Used							2	733.393	1465.78	-0.181105	64.7372	10794	10794	MS2	10/114	SP_RL_Rat2_03222013.raw
	High		KKMEGDLNEMEIQLSQANR	G3V885	2	1	HCD		73.56	2.46733e-05	0.581081	1	42	31		286532155		No Quan Values	Not Used							3	745.368	2234.09	-0.415638	44.0395	6537	6537	MS2	10/202	SP_RL_Rat2_03222013.raw
	High		LTGAIMHYGNMK	G3V885	2	1	HCD		70.83	1.66901e-05	0.239437	1	38		505	576499683	Light	Not Unique	Used	0.248645	3.85807	0.064448	510602096	32907299	126958516	2	668.331	1335.65	-0.470853	32.6073	3985	3985	MS2	9/92	SP_RL_Rat2_03222013.raw
		High	LSYTQQMEDLKR	G3V885;P02563	2	2	CID		70.82	2.39855e-05	1	1	39	30		244970118		No Quan Values	Not Used							2	756.379	1511.75	-1.33591	35.4723	4616	4616	MS2	10/116	SP_RL_Rat2_03222013.raw
		High	NLTEEMAGLDEIIAK	G3V885;P02563	2	2	CID		70.58	3.72874e-05	1	1	41	28		4.86294e+06		No Quan Values	Not Used							2	823.919	1646.83	0.11953	75.2232	12561	12561	MS2	10/156	SP_RL_Rat2_03222013.raw
	High		VVDSLQTSLDAETr	G3V885;G3V8B0	4	2	HCD	R14(Label:13C(6)15N(4))	70.41	3.51136e-05	1	1	41	20		146086980		No Quan Values	Not Used							2	772.395	1543.78	-0.138209	44.2363	6576	6576	MS2	12/140	SP_RL_Rat2_03222013.raw
		High	GSSFQTVSALHr	G3V885;G3V8B0;P02563	4	3	CID	R12(Label:13C(6)15N(4))	70.24	2.73179e-05	0	1	39	30	358	156803486	Heavy	Redundant	Not Used	0.428626	2.62282	0.163422	326371552	53336270	139891220	2	650.337	1299.67	-0.825276	29.2382	3242	3242	MS2	8/114	SP_RL_Rat2_03222013.raw
	High		LLGSLDIDHNQYk	G3V885;G3V8B0	4	2	HCD	K13(Label:13C(6)15N(2))	69.23	4.87267e-05	1	1	41	33		360959576		No Quan Values	Not Used							2	762.4	1523.79	-1.24835	42.9852	6305	6305	MS2	12/110	SP_RL_Rat2_03222013.raw
		High	ANDDLkENIAIVEr	G3V885;G3V8B0;P02563	4	3	CID	K6(Label:13C(6)15N(2)), R14(Label:13C(6)15N(4))	67.84	7.63646e-05	1	1	41	24		1.87373e+08		No Quan Values	Not Used							2	809.431	1617.86	-0.591581	41.2918	5926	5926	MS2	9/148	SP_RL_Rat2_03222013.raw
		High	NTLLQAELEELr	G3V885;P02563	2	2	CID	R12(Label:13C(6)15N(4))	67.82	6.67145e-05	1	1	41	35	2005	853657308	Heavy	Not Unique	Used	0.494238	2.6743	0.18481	1678159088	310140760	829409976	2	719.892	1438.78	-0.668188	67.1999	11259	11259	MS2	9/126	SP_RL_Rat2_03222013.raw
		High	KAPGVMDNPLVMHQLR	G3V885;P02563	2	2	CID		67.71	9.31971e-05	1	1	42	25		3.63975e+08		No Quan Values	Not Used							2	903.479	1805.95	-0.579373	41.6563	6011	6011	MS2	12/150	SP_RL_Rat2_03222013.raw
		High	VQLLHSQNTSLINQK	G3V885;G3V8B0;P02563	4	3	CID		66.7	9.41452e-05	1	1	41	31		897589998		No Quan Values	Not Used							2	861.977	1722.95	-1.27917	33.2577	4126	4126	MS2	16/146	SP_RL_Rat2_03222013.raw
	High		DIDDLELTLAK	G3V885;G3V8B0	13	2	HCD		66.48	6.9507e-05	1	1	40	29		2.61146e+08		No Quan Values	Not Used							2	623.332	1245.66	-1.03387	65.3621	10920	10920	MS2	8/94	SP_RL_Rat2_03222013.raw
	High		NTLLQAELEELR	G3V885	2	1	HCD		65.79	0.000101538	1	1	41	28	2005	1.75435e+09	Light	Redundant	Not Used	0.494238	2.6743	0.18481	1678159088	310140760	829409976	2	714.888	1428.77	0.244699	68.1421	11422	11422	MS2	9/126	SP_RL_Rat2_03222013.raw
	High		NALAHALQSAR	G3V885;G3V8B0	7	2	HCD		65.24	8.37684e-05	1	1	39	32	315	2165515017	Light	Not Unique	Used	0.501932	2.68297	0.187081	2113538912	395403116	1060853120	2	576.317	1151.63	-1.21288	28.3396	3041	3041	MS2	10/100	SP_RL_Rat2_03222013.raw
	High		VKLEQQVDDLEGSLEQEk	G3V885;G3V8B0	3	2	HCD	K18(Label:13C(6)15N(2))	65.23	0.000193431	0.0923077	1	43	21		159056929		Inconsistently Labeled	Not Used							2	1048.04	2095.06	-0.499335	53.9717	8670	8670	MS2	15/194	SP_RL_Rat2_03222013.raw
		High	IEDEQALALQLQk	G3V885;P02563	2	2	CID	K13(Label:13C(6)15N(2))	64.98	0.00013049	1	1	41	35	1298	84401318	Heavy	Redundant	Not Used	0.234118	1.48121	0.158059	360506900	5.69812e+07	84401318	2	753.915	1506.82	-2.14302	49.2516	7674	7674	MS2	9/116	SP_RL_Rat2_03222013.raw
		High	KLAEQELIETSEr	G3V885;G3V8B0;P02563	4	3	CID	R13(Label:13C(6)15N(4))	64.23	0.000165112	1	1	41	36		150981892		Inconsistently Labeled	Not Used							2	778.413	1555.82	-0.459368	34.6935	4440	4440	MS2	10/136	SP_RL_Rat2_03222013.raw
		High	NAYEESLEHLETFKR	G3V885;G3V8B0;P02563	4	3	CID		64.21	0.000144045	1	1	41	28		341671162		No Quan Values	Not Used							2	933.454	1865.9	-1.30933	48.8315	7585	7585	MS2	8/156	SP_RL_Rat2_03222013.raw
		High	VKLEQQVDDLEGSLEQEKK	G3V885;G3V8B0;P02563	3	3	CID		64.21	0.00026956	1	1	43	26		189038530		No Quan Values	Not Used							3	739.053	2215.14	-0.928895	48.7411	7563	7563	MS2	21/204	SP_RL_Rat2_03222013.raw
		High	VQHELDEAEERADIAESQVNK	G3V885;G3V8B0;P02563	4	3	CID		63.98	0.000202172	1	1	42	29		223312912		No Quan Values	Not Used							2	1205.58	2410.15	-0.49003	40.307	5703	5703	MS2	25/224	SP_RL_Rat2_03222013.raw
	High		NTLLQAELEELr	G3V885	2	1	HCD	R12(Label:13C(6)15N(4))	63.85	0.0001642	1	1	41	29	2005	853657308	Heavy	Redundant	Not Used	0.494238	2.6743	0.18481	1678159088	310140760	829409976	2	719.892	1438.78	-0.0742859	68.2535	11439	11439	MS2	10/126	SP_RL_Rat2_03222013.raw
	High		NTLLQAELEELR	G3V885	2	1	HCD		63.39	0.000178355	1	1	41	32	2005	1.75435e+09	Light	Redundant	Not Used	0.494238	2.6743	0.18481	1678159088	310140760	829409976	2	714.888	1428.77	0.159262	67.1002	11243	11243	MS2	7/126	SP_RL_Rat2_03222013.raw
	High		LQDLVDkLQLk	G3V885;G3V8B0	4	2	HCD	K7(Label:13C(6)15N(2)), K11(Label:13C(6)15N(2))	63.16	6.61066e-05	0.269841	1	36		1317	3.31862e+08	Heavy	Not Unique	Used	0.268109	5.67593	0.0472361	1217294656	5.75003e+07	326367912	2	664.909	1328.81	-1.01205	49.575	7745	7745	MS2	10/104	SP_RL_Rat2_03222013.raw
	High		NALAHALQSAr	G3V885;G3V8B0	7	2	HCD	R11(Label:13C(6)15N(4))	62.8	0.000150698	1	1	39	30	315	1083561862	Heavy	Redundant	Not Used	0.501932	2.68297	0.187081	2113538912	395403116	1060853120	2	581.321	1161.63	-1.17507	28.35	3043	3043	MS2	10/100	SP_RL_Rat2_03222013.raw
		High	AITDAAMMAEELKK	F1LSI0;G3V885;G3V8B0;P02563	18	4	CID		62.64	0.000181564	1	1	40	30		648891464		No Quan Values	Not Used							2	761.386	1521.76	-0.833037	46.6816	7115	7115	MS2	11/122	SP_RL_Rat2_03222013.raw
		High	LDEAEQIALK	G3V885;G3V8B0;P02563	4	3	CID		62.6	0.000148651	1	1	39	27	769	5.6246e+08	Light	Not Unique	Used	0.400214	4.98449	0.0802918	501057504	40230823	200530176	2	565.308	1129.61	-0.395385	38.1204	5209	5209	MS2	8/86	SP_RL_Rat2_03222013.raw
	High		LAEQELIETSER	G3V885;G3V8B0	4	2	HCD		62.45	0.000182659	1	1	40		887	494485644	Light	Redundant	Not Used	0.562426	2.7507	0.204467	470862760	96275771	264825340	2	709.362	1417.72	-0.354822	40.6872	5791	5791	MS2	7/120	SP_RL_Rat2_03222013.raw
		High	KGSSFQTVSALHR	G3V885;G3V8B0;P02563	4	3	CID		62.43	0.000219934	1	1	41	33		731361191		No Quan Values	Not Used							3	473.256	1417.75	-0.658791	24.5657	2205	2205	MS2	17/132	SP_RL_Rat2_03222013.raw
		High	KAITDAAMMAEELKK	F1LSI0;G3V885;G3V8B0;P02563	18	4	CID		62.04	0.000302083	1	1	42	24		9.98244e+07		No Quan Values	Not Used							2	825.434	1649.86	0.489867	39.3177	5479	5479	MS2	11/156	SP_RL_Rat2_03222013.raw
	High		LQDLVDKLQLK	G3V885;G3V8B0	4	2	HCD		61.7	0.000127475	1	1	37		1317	1252199132	Light	Redundant	Not Used	0.268109	5.67593	0.0472361	1217294656	5.75003e+07	326367912	2	656.895	1312.78	-0.965231	49.5528	7741	7741	MS2	10/104	SP_RL_Rat2_03222013.raw
	High		IEELEEELEAER	G3V885;G3V8B0	4	2	HCD		61.51	0.000125654	1	2	37		1402	688588264	Light	Redundant	Not Used	0.421252	3.1656	0.133072	597123328	79460190	251539440	2	744.857	1488.71	0.230675	51.6164	8178	8178	MS2	9/106	SP_RL_Rat2_03222013.raw
	High		NYHIFYQILSNK	G3V885	2	1	HCD		61	0.000334492	1	1	41	25		178117427		No Quan Values	Not Used							2	770.402	1539.8	1.10757	54.6468	8807	8807	MS2	10/110	SP_RL_Rat2_03222013.raw
		High	NAQAHLKDTqLQLDDAVR	G3V885;P02563	2	2	CID	Q10(Deamidated)	60.76	0.000518786		3	43	27		1.65418e+08		No Quan Values	Not Used							2	1019.02	2037.04	0.604674	40.031	5641	5641	MS2	13/184	SP_RL_Rat2_03222013.raw
	High		VKLEQQVDDLEGSLEQEK	G3V885;G3V8B0	3	2	HCD		60.71	0.000526195	1	1	43	28		721805088		No Quan Values	Not Used							3	696.355	2087.05	-0.255126	53.9486	8666	8666	MS2	20/194	SP_RL_Rat2_03222013.raw
		High	DNPNANKGTLEDQIIQANPALEAFGNAK	G3V885;P02563	2	2	CID		60.27	0.000811968	1	1	44	32	2107	683563316	Light	Not Unique	Used	0.248383	0.735912	0.337518	651736448	219972862	161880567	3	985.16	2953.46	-0.361221	72.3189	12095	12095	MS2	33/310	SP_RL_Rat2_03222013.raw
	High		KGSSFQTVSALHR	G3V885;G3V8B0	4	2	HCD		60.11	0.000375225	1	1	41	31		731361191		No Quan Values	Not Used							3	473.256	1417.75	-0.658791	24.5984	2215	2215	MS2	8/132	SP_RL_Rat2_03222013.raw
	High		LLGSLDIDHNQYK	G3V885;G3V8B0	4	2	HCD		60.07	0.000386913	1	1	41	33		1187760632		No Quan Values	Not Used							2	758.393	1515.78	-0.746129	42.9031	6287	6287	MS2	12/110	SP_RL_Rat2_03222013.raw
	High		VkLEQQVDDLEGSLEQEK	G3V885;G3V8B0	3	2	HCD	K2(Label:13C(6)15N(2))	59.45	0.000732025		2	43	21		159056929		Inconsistently Labeled	Not Used							2	1048.04	2095.06	-0.499335	53.9717	8670	8670	MS2	16/194	SP_RL_Rat2_03222013.raw
	High		LTGAIMHYGNMk	G3V885	2	1	HCD	K12(Label:13C(6)15N(2))	59.16	0.000293943	0.338983	1	39		505	144213458	Heavy	Redundant	Not Used	0.248645	3.85807	0.064448	510602096	32907299	126958516	2	672.338	1343.67	-0.406105	32.6829	4001	4001	MS2	11/92	SP_RL_Rat2_03222013.raw
		High	KAPGVMDNPLVMHQLR	G3V885;P02563	2	2	CID		58.66	0.00074614	1	1	42	25		2029506847		No Quan Values	Not Used							3	602.655	1805.95	-0.0798679	41.6378	6004	6004	MS2	20/150	SP_RL_Rat2_03222013.raw
	High		NTLLQAELEELr	G3V885	2	1	HCD	R12(Label:13C(6)15N(4))	58.4	0.000583741	1	1	41	31	2005	853657308	Heavy	Redundant	Not Used	0.494238	2.6743	0.18481	1678159088	310140760	829409976	2	719.892	1438.78	-0.668188	67.2248	11266	11266	MS2	7/126	SP_RL_Rat2_03222013.raw
		High	DLEEATLQHEATAAALr	F1LSI0;G3V885;G3V8B0;P02563	7	4	CID	R17(Label:13C(6)15N(4))	57.97	0.000833847	1	1	42	20	1331	603790902	Heavy	Redundant	Not Used	0.486387	2.89443	0.168043	1155905888	194241608	562218152	2	924.969	1848.93	-1.17515	49.8116	7795	7795	MS2	12/168	SP_RL_Rat2_03222013.raw
		High	LSYTQQMEDLkr	G3V885;P02563	2	2	CID	K11(Label:13C(6)15N(2)), R12(Label:13C(6)15N(4))	57.58	0.000631726	1	1	40	25		6.59437e+07		No Quan Values	Not Used							2	765.39	1529.77	-1.0056	35.5468	4633	4633	MS2	9/116	SP_RL_Rat2_03222013.raw
	High		DLEEATLQHEATAAALR	G3V885;G3V8B0	7	2	HCD		57.33	0.000924912	1	1	42	19	1331	1270500982	Light	Redundant	Not Used	0.486387	2.89443	0.168043	1155905888	194241608	562218152	2	919.965	1838.92	-0.933307	49.9086	7817	7817	MS2	13/168	SP_RL_Rat2_03222013.raw
		High	LTGAIMHYGNmK	G3V885;P02563	2	2	CID	M11(Oxidation)	57.18	0.000338345	1	1	37			66901140		No Quan Values	Not Used							2	676.328	1351.65	-0.947881	27.8324	2928	2928	MS2	10/92	SP_RL_Rat2_03222013.raw
	High		LQDLVDkLQLK	G3V885;G3V8B0	4	2	HCD	K7(Label:13C(6)15N(2))	57.16	0.000296829	0.140351	1	37			503664996		Inconsistently Labeled	Not Used							2	660.902	1320.8	-0.434253	49.6236	7757	7757	MS2	10/104	SP_RL_Rat2_03222013.raw
		High	KkmDADLSqLQTEVEEAVQEcR	G3V885;G3V8B0;P02563	4	3	CID	K2(Label:2H(4)), M3(Met->Aha), Q9(Deamidated), C21(Carbamidomethyl)	56.96	0.00110443	0.175439	1	42	20		301258573		Inconsistently Labeled	Not Used							3	869.751	2607.24	-8.78268	66.0343	11042	11042	MS2	11/242	SP_RL_Rat2_03222013.raw
		High	kKmDADLSqLQTEVEEAVQEcR	G3V885;G3V8B0;P02563	4	3	CID	K1(Label:2H(4)), M3(Met->Aha), Q9(Deamidated), C21(Carbamidomethyl)	56.96	0.00110443	0.175439	2	42	20		301258573		Inconsistently Labeled	Not Used							3	869.751	2607.24	-8.78268	66.0343	11042	11042	MS2	11/242	SP_RL_Rat2_03222013.raw
		High	KKMDADLSQLQTEVEEAVQEcR	G3V885;G3V8B0;P02563	4	3	CID	C21(Carbamidomethyl)	56.93	0.00111208	0.175439	3	42	20		301258573		No Quan Values	Not Used							3	869.751	2607.24	-0.0381807	66.0343	11042	11042	MS2	11/242	SP_RL_Rat2_03222013.raw
		High	SAETEKEMANMKEEFGR	G3V885;G3V8B0;P02563	4	3	CID		56.41	0.000307756	1	1	36	17		5.5304e+08		No Quan Values	Not Used							3	662.968	1986.89	-0.547259	37.7748	5132	5132	MS2	16/176	SP_RL_Rat2_03222013.raw
		High	DIDDLELTLAK	F1LSI0;G3V885;G3V8B0;P02563	13	4	CID		56.39	0.000709625	1	1	40	34		2.61146e+08		No Quan Values	Not Used							2	623.332	1245.66	-1.03387	65.3429	10915	10915	MS2	14/94	SP_RL_Rat2_03222013.raw
	High		KKMDADLSQLQTEVEEAVQEcR	G3V885;G3V8B0	4	2	HCD	C21(Carbamidomethyl)	55.94	0.00139681	0.232143	1	42	18		301258573		No Quan Values	Not Used							3	869.751	2607.24	-0.0381807	66.0486	11045	11045	MS2	9/242	SP_RL_Rat2_03222013.raw
	High		KkmDADLSqLQTEVEEAVQEcR	G3V885;G3V8B0	4	2	HCD	K2(Label:2H(4)), M3(Met->Aha), Q9(Deamidated), C21(Carbamidomethyl)	55.94	0.00139681	0.232143	2	42	18		301258573		Inconsistently Labeled	Not Used							3	869.751	2607.24	-8.78268	66.0486	11045	11045	MS2	9/242	SP_RL_Rat2_03222013.raw
	High		kKmDADLSqLQTEVEEAVQEcR	G3V885;G3V8B0	4	2	HCD	K1(Label:2H(4)), M3(Met->Aha), Q9(Deamidated), C21(Carbamidomethyl)	55.94	0.00139681	0.232143	3	42	18		301258573		Inconsistently Labeled	Not Used							3	869.751	2607.24	-8.78268	66.0486	11045	11045	MS2	9/242	SP_RL_Rat2_03222013.raw
	High		NTLLQAELEELR	G3V885	2	1	HCD		55.53	0.00106417	1	1	41	26		5.35961e+07		No Quan Values	Not Used							2	714.888	1428.77	-0.865987	71.9264	12030	12030	MS2	8/126	SP_RL_Rat2_03222013.raw
		High	DIDDLELTLAk	F1LSI0;G3V885;G3V8B0;P02563	13	4	CID	K11(Label:13C(6)15N(2))	55.41	0.000925947	1	1	40	28		78914092		No Quan Values	Not Used							2	627.339	1253.67	-0.66876	65.3485	10917	10917	MS2	16/94	SP_RL_Rat2_03222013.raw
	High		LTQESImDLEnDkLQLEEK	G3V885	2	1	HCD	M7(Met->Aha), N11(Deamidated), K13(Label:2H(4))	55.39	0.0019924		2	43	35		274193964		Inconsistently Labeled	Not Used							2	1138.57	2276.13	-9.95996	57.2678	9353	9353	MS2	10/208	SP_RL_Rat2_03222013.raw
		High	LQDLVDKLQLK	G3V885;G3V8B0;P02563	4	3	CID		55.22	0.000566796	0.418182	1	37		1317	1252199132	Light	Redundant	Not Used	0.268109	5.67593	0.0472361	1217294656	5.75003e+07	326367912	2	656.895	1312.78	-0.965231	49.5208	7731	7731	MS2	9/104	SP_RL_Rat2_03222013.raw
		High	NAqAHLKDTQLQLDDAVR	G3V885;P02563	2	2	CID	Q3(Deamidated)	54.47	0.00219151	0.388889	1	43	36		322048282		No Quan Values	Not Used							3	679.683	2037.04	-0.0910691	40.0199	5637	5637	MS2	11/184	SP_RL_Rat2_03222013.raw
		High	nAQAHLKDTQLQLDDAVR	G3V885;P02563	2	2	CID	N1(Deamidated)	54.47	0.00219151	0.388889	2	43	36		322048282		No Quan Values	Not Used							3	679.683	2037.04	-0.0910691	40.0199	5637	5637	MS2	11/184	SP_RL_Rat2_03222013.raw
	Medium		kAPGVMDNPLVMHQLr	G3V885	2	1	HCD	K1(Label:13C(6)15N(2)), R16(Label:13C(6)15N(4))	53.56	0.00235807	1	1	42	22		500159458		No Quan Values	Not Used							3	608.663	1823.97	-0.451041	41.6908	6018	6018	MS2	16/150	SP_RL_Rat2_03222013.raw
	High		ELENELEAEQKR	G3V885;G3V8B0	4	2	HCD		53.48	0.00120555	1	1	39	32				No Quan Values	Not Used							2	744.369	1487.73	-1.40235	30.5061	3520	3520	MS2	10/120	SP_RL_Rat2_03222013.raw
	Medium		VQLLHSQNTSLINQK	G3V885;G3V8B0	4	2	HCD		52.95	0.002248	1	1	41	21	536	2747193000	Light	Redundant	Not Used	0.390518	4.33958	0.0899896	2544068864	228939848	993503504	3	574.988	1722.95	-0.330499	33.2874	4135	4135	MS2	15/146	SP_RL_Rat2_03222013.raw
	Medium		HADSVAELGEQIDNLQR	G3V885;G3V8B0	9	2	HCD		52.81	0.00225541	1	1	41	20	1422	813945445	Light	Not Unique	Used	0.440079	2.75497	0.15974	743857176	118823949	327355900	3	632.313	1894.92	-0.344866	52.1754	8299	8299	MS2	9/160	SP_RL_Rat2_03222013.raw
		High	IEELEEELEAEr	G3V885;G3V8B0;P02563	4	3	CID	R12(Label:13C(6)15N(4))	52.8	0.00101576	1	2	38		1402	307850881	Heavy	Redundant	Not Used	0.421252	3.1656	0.133072	597123328	79460190	251539440	2	749.861	1498.71	-0.238359	51.6442	8183	8183	MS2	7/106	SP_RL_Rat2_03222013.raw
	High		AITDAAMMAEELKK	G3V885;G3V8B0	18	2	HCD		52.75	0.00177023	1	1	40	23		648891464		No Quan Values	Not Used							2	761.386	1521.76	-0.833037	46.7139	7125	7125	MS2	12/122	SP_RL_Rat2_03222013.raw
		High	VRELENELEAEQKR	G3V885;G3V8B0;P02563	4	3	CID		52.26	0.00303089	1	1	42	31	351	1275075849	Light	Not Unique	Used	0.273638	4.03066	0.0678892	1180012912	80110123	322896488	3	581.639	1742.9	-0.915611	29.0836	3205	3205	MS2	8/144	SP_RL_Rat2_03222013.raw
	Medium		AITDAAMMAEELkK	G3V885;G3V8B0	18	2	HCD	K13(Label:13C(6)15N(2))	52	0.00241404	1	1	41	28		197032782		Inconsistently Labeled	Not Used							2	765.393	1529.78	-0.933861	46.7359	7129	7129	MS2	12/122	SP_RL_Rat2_03222013.raw
	Medium		AITDAAMMAEELKk	G3V885;G3V8B0	18	2	HCD	K14(Label:13C(6)15N(2))	51.99	0.00241961	1	2	41	28		197032782		Inconsistently Labeled	Not Used							2	765.393	1529.78	-0.933861	46.7359	7129	7129	MS2	12/122	SP_RL_Rat2_03222013.raw
		High	LTGAIMHYGNMK	G3V885;P02563	2	2	CID		51.84	0.00132269	0.0769231	1	38		505	576499683	Light	Redundant	Not Used	0.248645	3.85807	0.064448	510602096	32907299	126958516	2	668.331	1335.65	-0.470853	32.5696	3975	3975	MS2	8/92	SP_RL_Rat2_03222013.raw
	Medium		DNPNANKGTLEDQIIQANPALEAFGNAK	G3V885	2	1	HCD		51.54	0.00606092	1	1	44	22	2107	683563316	Light	Redundant	Not Used	0.248383	0.735912	0.337518	651736448	219972862	161880567	3	985.16	2953.46	-0.361221	72.3444	12102	12102	MS2	25/310	SP_RL_Rat2_03222013.raw
	Medium		VQLLHSQNTSLINQk	G3V885;G3V8B0	4	2	HCD	K15(Label:13C(6)15N(2))	51.44	0.00294152	1	1	41	22	536	1053631746	Heavy	Redundant	Not Used	0.390518	4.33958	0.0899896	2544068864	228939848	993503504	3	577.659	1730.96	-0.351409	33.3588	4151	4151	MS2	14/146	SP_RL_Rat2_03222013.raw
		High	IEELEEELEAER	G3V885;G3V8B0;P02563	4	3	CID		51.39	0.00129174	1	2	37	28	1402	688588264	Light	Redundant	Not Used	0.421252	3.1656	0.133072	597123328	79460190	251539440	2	744.857	1488.71	0.230675	51.5747	8168	8168	MS2	15/106	SP_RL_Rat2_03222013.raw
		High	GKLSYTQQMEDLKR	G3V885;P02563	2	2	CID		51.1	0.00363128	1	1	41	26		567887180		No Quan Values	Not Used							3	566.294	1696.87	-0.325945	29.5719	3314	3314	MS2	14/142	SP_RL_Rat2_03222013.raw
		High	NALAHALQSAR	F1LSI0;G3V885;G3V8B0;P02563	7	4	CID		51	0.00222372	1	1	39	25	315	2165515017	Light	Redundant	Not Used	0.501932	2.68297	0.187081	2113538912	395403116	1060853120	2	576.317	1151.63	-1.21288	28.3079	3031	3031	MS2	9/100	SP_RL_Rat2_03222013.raw
		High	AITDAAMMAEELKk	F1LSI0;G3V885;G3V8B0;P02563	18	4	CID	K14(Label:13C(6)15N(2))	50.67	0.00327903	1	1	41	26		197032782		Inconsistently Labeled	Not Used							2	765.393	1529.78	-0.933861	46.6927	7119	7119	MS2	11/122	SP_RL_Rat2_03222013.raw
		High	AITDAAMMAEELkK	F1LSI0;G3V885;G3V8B0;P02563	18	4	CID	K13(Label:13C(6)15N(2))	50.67	0.00327903	1	2	41	26		197032782		Inconsistently Labeled	Not Used							2	765.393	1529.78	-0.933861	46.6927	7119	7119	MS2	11/122	SP_RL_Rat2_03222013.raw
		High	LLGSLDIDHNQYK	G3V885;G3V8B0;P02563	4	3	CID		50.62	0.00340889	1	1	41	24		1187760632		No Quan Values	Not Used							2	758.393	1515.78	-0.746129	42.8812	6281	6281	MS2	7/110	SP_RL_Rat2_03222013.raw
	Medium		NALAHALQSAr	G3V885;G3V8B0	7	2	HCD	R11(Label:13C(6)15N(4))	50.1	0.00278757	1	1	39	19	316	8.76892e+08	Heavy	Not Unique	Used	0.481286	2.48786	0.193454	1784345040	345188070	858780220	3	387.883	1161.64	-0.818851	28.3552	3044	3044	MS2	8/100	SP_RL_Rat2_03222013.raw
		High	KKHADSVAELGEQIDNLQR	F1LSI0;G3V885;G3V8B0;P02563	9	4	CID		49.67	0.0076643	1	1	43	25	840	295348603	Light	Not Unique	Used	0.205787	6.41065	0.0321009	200860312	6.44779e+06	41334520	3	717.71	2151.11	-0.189645	39.6881	5564	5564	MS2	15/200	SP_RL_Rat2_03222013.raw
		High	NAQAHLKDTQLqLDDAVR	G3V885;P02563	2	2	CID	Q12(Deamidated)	49.58	0.00680751		4	43	27		1.65418e+08		No Quan Values	Not Used							2	1019.02	2037.04	0.604674	40.031	5641	5641	MS2	13/184	SP_RL_Rat2_03222013.raw
	High		LQDLVDKLQLk	G3V885;G3V8B0	4	2	HCD	K11(Label:13C(6)15N(2))	49.03	0.00192977		2	37			503664996		Inconsistently Labeled	Not Used							2	660.902	1320.8	-0.434253	49.6236	7757	7757	MS2	14/104	SP_RL_Rat2_03222013.raw
		High	VKLEQQVDDLEGSLEQEK	G3V885;G3V8B0;P02563	3	3	CID		48.98	0.00783694	1	1	43	24		721805088		No Quan Values	Not Used							3	696.355	2087.05	-0.255126	53.9157	8656	8656	MS2	21/194	SP_RL_Rat2_03222013.raw
	Medium		ANDDLKENIAIVER	G3V885;G3V8B0	4	2	HCD		48.6	0.00623174	1	1	41	21	912	6.14845e+08	Light	Not Unique	Used	0.32275	4.38248	0.0736456	559003592	4.11681e+07	180418532	3	533.949	1599.83	-1.3271	41.1985	5906	5906	MS2	14/148	SP_RL_Rat2_03222013.raw
		High	kAPGVMDNPLVMHQLr	G3V885;P02563	2	2	CID	K1(Label:13C(6)15N(2)), R16(Label:13C(6)15N(4))	47.91	0.00866077	1	1	42	21		500159458		No Quan Values	Not Used							3	608.663	1823.97	-0.451041	41.6484	6008	6008	MS2	21/150	SP_RL_Rat2_03222013.raw
	Medium		KLEDEcSELKK	G3V885	10	1	HCD	C6(Carbamidomethyl)	47.84	0.00458944	1	1	39	28		2.79685e+08		No Quan Values	Not Used							3	460.234	1378.69	0.0459455	21.6959	1563	1563	MS2	9/110	SP_RL_Rat2_03222013.raw
	Medium		KLAEQELIETSEr	G3V885;G3V8B0	4	2	HCD	R13(Label:13C(6)15N(4))	47.02	0.00868519	1	1	41	25		150981892		Inconsistently Labeled	Not Used							2	778.413	1555.82	-0.459368	34.7354	4450	4450	MS2	11/136	SP_RL_Rat2_03222013.raw
		High	VVDSLQTSLDAETR	G3V885;G3V8B0;P02563	4	3	CID		46.92	0.00740286	1	1	40	29		208250624		No Quan Values	Not Used							2	767.391	1533.77	-0.955714	43.9527	6519	6519	MS2	10/140	SP_RL_Rat2_03222013.raw
		High	NALAHALQSAr	F1LSI0;G3V885;G3V8B0;P02563	7	4	CID	R11(Label:13C(6)15N(4))	46.84	0.00594441	1	1	39	25	315	1083561862	Heavy	Redundant	Not Used	0.501932	2.68297	0.187081	2113538912	395403116	1060853120	2	581.321	1161.63	-1.17507	28.3132	3033	3033	MS2	13/100	SP_RL_Rat2_03222013.raw
	Medium		AQLEFNQIK	G3V885;G3V8B0	4	2	HCD		46.8	0.00530054	1	1	39	27	779	1949415520	Light	Not Unique	Used	0.360586	4.66739	0.0772565	1902943296	147014714	686174792	2	545.798	1090.59	-0.132445	38.4323	5280	5280	MS2	7/78	SP_RL_Rat2_03222013.raw
		High	LQDLVDKLQLK	G3V885;G3V8B0;P02563	4	3	CID		46.77	0.00387621	0.446809	1	37		1318	1205646382	Light	Not Unique	Used	0.286683	7.01516	0.0408662	1178320928	4.81535e+07	337804380	3	438.266	1312.78	-0.580284	49.5236	7732	7732	MS2	13/104	SP_RL_Rat2_03222013.raw
	Medium		SAYLMGLNSADLLk	G3V885;G3V8B0	4	2	HCD	K14(Label:13C(6)15N(2))	46.61	0.00921221	1	1	41	26	1932	198593931	Heavy	Redundant	Not Used	0.324322	4.32587	0.0749726	523522736	39249858	169789960	2	752.402	1503.8	-0.297948	65.3189	10912	10912	MS2	6/136	SP_RL_Rat2_03222013.raw
		High	KkmDADLSQLqTEVEEAVQEcR	G3V885;G3V8B0;P02563	4	3	CID	K2(Label:2H(4)), M3(Met->Aha), Q11(Deamidated), C21(Carbamidomethyl)	46.55	0.0121377		4	42	20		301258573		Inconsistently Labeled	Not Used							3	869.751	2607.24	-8.78268	66.0343	11042	11042	MS2	12/242	SP_RL_Rat2_03222013.raw
		High	kKmDADLSQLqTEVEEAVQEcR	G3V885;G3V8B0;P02563	4	3	CID	K1(Label:2H(4)), M3(Met->Aha), Q11(Deamidated), C21(Carbamidomethyl)	46.55	0.0121377		5	42	20		301258573		Inconsistently Labeled	Not Used							3	869.751	2607.24	-8.78268	66.0343	11042	11042	MS2	12/242	SP_RL_Rat2_03222013.raw
		High	LTQESIMDLENDKLQLEEK	G3V885;P02563	2	2	CID		45.93	0.0174477	1	1	43	28		850773320		No Quan Values	Not Used							3	759.382	2276.13	-0.458812	57.224	9341	9341	MS2	12/208	SP_RL_Rat2_03222013.raw
		High	HDcDLLREQYEEEMEAK	G3V885;P02563	2	2	CID	C3(Carbamidomethyl)	45.91	0.00171308	1	1	33	16		164882185		No Quan Values	Not Used							3	732.317	2194.94	-0.209624	44.152	6560	6560	MS2	14/174	SP_RL_Rat2_03222013.raw
		High	LLGSLDIDHNQYk	G3V885;G3V8B0;P02563	4	3	CID	K13(Label:13C(6)15N(2))	45.67	0.0110603	1	1	41	22		360959576		No Quan Values	Not Used							2	762.4	1523.79	-1.24835	42.9477	6295	6295	MS2	18/110	SP_RL_Rat2_03222013.raw
	High		mFNWMVTR	G3V885;G3V8B0	4	2	HCD	M1(Oxidation)	45.04	0.00180007	1	1	32	20	1420	202107893	Light	Not Unique	Used	0.36907	2.40863	0.153228	188864456	28939326	69704252	2	550.754	1100.5	-0.676246	52.1277	8288	8288	MS2	7/66	SP_RL_Rat2_03222013.raw
		High	LTGAIMHYGNMk	G3V885;P02563	2	2	CID	K12(Label:13C(6)15N(2))	44.97	0.00771372	0.311111	1	39		505	144213458	Heavy	Redundant	Not Used	0.248645	3.85807	0.064448	510602096	32907299	126958516	2	672.338	1343.67	-0.406105	32.6455	3993	3993	MS2	6/92	SP_RL_Rat2_03222013.raw
	Medium		KAPGVMDNPLVMHQLR	G3V885	2	1	HCD		44.86	0.0178986	1	1	42	23		2029506847		No Quan Values	Not Used							3	602.655	1805.95	-0.0798679	41.6699	6014	6014	MS2	16/150	SP_RL_Rat2_03222013.raw
	Medium		LDEAEQIALK	G3V885;G3V8B0	4	2	HCD		44.74	0.0090817	1	1	39	28	769	5.6246e+08	Light	Redundant	Not Used	0.400214	4.98449	0.0802918	501057504	40230823	200530176	2	565.308	1129.61	-0.395385	38.1621	5219	5219	MS2	9/86	SP_RL_Rat2_03222013.raw
	Medium		LTQESImDLENDkLqLEEK	G3V885	2	1	HCD	M7(Met->Aha), K13(Label:2H(4)), Q15(Deamidated)	44.3	0.0256081		3	43	35		274193964		Inconsistently Labeled	Not Used							2	1138.57	2276.13	-9.95996	57.2678	9353	9353	MS2	9/208	SP_RL_Rat2_03222013.raw
		High	KKMEGDLNEMEIQLSQANR	G3V885;P02563	2	2	CID		44.26	0.0210004	1	1	42	25		286532155		No Quan Values	Not Used							3	745.368	2234.09	-0.415638	44.0041	6527	6527	MS2	9/202	SP_RL_Rat2_03222013.raw
	Medium		DLQHRLDEAEQIALK	G3V885;G3V8B0	4	2	HCD		43.94	0.0220249	1	1	42	33		176171783		No Quan Values	Not Used							2	889.974	1778.94	1.03013	52.3182	8328	8328	MS2	11/154	SP_RL_Rat2_03222013.raw
	Medium		SLSTELFK	G3V885;G3V8B0	11	2	HCD		43.59	0.0071688	1	2	37	21	1139	1938845814	Light	Redundant	Not Used	0.362051	4.59071	0.0788659	1913972128	150947154	692955080	2	462.755	924.504	-0.19978	45.9369	6954	6954	MS2	7/64	SP_RL_Rat2_03222013.raw
		High	VKVGNEYVTK	F1LSI0;G3V885;G3V8B0;P02563	14	4	CID		43.39	0.0126997	1	1	39	28	88	485725551	Light	Not Unique	Used	0.246424	5.82891	0.0422761	424547328	1.79482e+07	104618616	3	379.549	1136.63	-0.0226127	22.6371	1773	1773	MS2	7/94	SP_RL_Rat2_03222013.raw
	Medium		MVSLLQEk	G3V885;G3V8B0	6	2	HCD	K8(Label:13C(6)15N(2))	43.28	0.0103541	1	1	38	19	801	503398002	Heavy	Not Unique	Used	0.31574	4.34213	0.0727153	1594345848	1.15933e+08	503398002	2	478.272	955.536	-0.831693	39.0623	5423	5423	MS2	6/68	SP_RL_Rat2_03222013.raw
		High	GSSFQTVSALHR	G3V885;G3V8B0;P02563	4	3	CID		43.02	0.0136345	1	1	39	18	358	3.64464e+08	Light	Redundant	Not Used	0.428626	2.62282	0.163422	326371552	53336270	139891220	2	645.333	1289.66	-0.477711	29.2222	3236	3236	MS2	8/114	SP_RL_Rat2_03222013.raw
	Medium		KkmDADLSQLqTEVEEAVQEcR	G3V885;G3V8B0	4	2	HCD	K2(Label:2H(4)), M3(Met->Aha), Q11(Deamidated), C21(Carbamidomethyl)	42.76	0.0290494		4	42	18		301258573		Inconsistently Labeled	Not Used							3	869.751	2607.24	-8.78268	66.0486	11045	11045	MS2	8/242	SP_RL_Rat2_03222013.raw
	Medium		kKmDADLSQLqTEVEEAVQEcR	G3V885;G3V8B0	4	2	HCD	K1(Label:2H(4)), M3(Met->Aha), Q11(Deamidated), C21(Carbamidomethyl)	42.76	0.0290494		5	42	18		301258573		Inconsistently Labeled	Not Used							3	869.751	2607.24	-8.78268	66.0486	11045	11045	MS2	8/242	SP_RL_Rat2_03222013.raw
		High	HADSVAELGEQIDNLQR	F1LSI0;G3V885;G3V8B0;P02563	9	4	CID		42.45	0.0243896	1	1	41	17	1419	752869910	Light	Redundant	Not Used	0.47944	2.67804	0.179026	741196280	132693450	355358790	2	947.966	1894.92	-0.498819	52.0972	8283	8283	MS2	7/160	SP_RL_Rat2_03222013.raw
	Medium		GKLSYTQQMEDLKR	G3V885	2	1	HCD		41.71	0.0315544	1	1	41	26		567887180		No Quan Values	Not Used							3	566.294	1696.87	-0.325945	29.6038	3324	3324	MS2	17/142	SP_RL_Rat2_03222013.raw
	Medium		LQDLVDKLQLK	G3V885;G3V8B0	4	2	HCD		41.68	0.0125143	1	1	37		1318	1205646382	Light	Redundant	Not Used	0.286683	7.01516	0.0408662	1178320928	4.81535e+07	337804380	3	438.266	1312.78	-0.580284	49.5582	7742	7742	MS2	18/104	SP_RL_Rat2_03222013.raw
	Medium		MVSLLQEK	G3V885;G3V8B0	6	2	HCD		41.37	0.0138488	1	1	38	22	801	1615646744	Light	Redundant	Not Used	0.31574	4.34213	0.0727153	1594345848	1.15933e+08	503398002	2	474.265	947.523	0.0396695	38.9924	5407	5407	MS2	5/68	SP_RL_Rat2_03222013.raw
		High	LASADIETYLLEK	F1LSI0;G3V885;G3V8B0;P02563	14	4	CID		41.35	0.0296428	1	1	41	29		1726725192		No Quan Values	Not Used							2	733.393	1465.78	-0.0978243	65.7484	10986	10986	MS2	10/114	SP_RL_Rat2_03222013.raw
		High	VQLLHSQNTSLINQk	G3V885;G3V8B0;P02563	4	3	CID	K15(Label:13C(6)15N(2))	41.1	0.0318106	1	1	41	28	536	1053631746	Heavy	Not Unique	Used	0.390518	4.33958	0.0899896	2544068864	228939848	993503504	3	577.659	1730.96	-0.351409	33.3255	4141	4141	MS2	13/146	SP_RL_Rat2_03222013.raw
	Medium		NALAHALQSAR	G3V885;G3V8B0	7	2	HCD		39.86	0.0285094	1	1	39	23	316	1.82479e+09	Light	Redundant	Not Used	0.481286	2.48786	0.193454	1784345040	345188070	858780220	3	384.547	1151.63	-0.668067	28.3448	3042	3042	MS2	13/100	SP_RL_Rat2_03222013.raw
		High	SLNDFTTQr	G3V885;P02563	2	2	CID	R9(Label:13C(6)15N(4))	39.25	0.0163538	1	1	36	20	601	146003856	Heavy	Not Unique	Used	0.358764	2.54052	0.141217	406963560	5.74701e+07	146003856	2	546.271	1091.54	-0.112054	34.6293	4426	4426	MS2	6/88	SP_RL_Rat2_03222013.raw
	Medium		LQDLVDkLQLk	G3V885;G3V8B0	4	2	HCD	K7(Label:13C(6)15N(2)), K11(Label:13C(6)15N(2))	38.92	0.0165934	1	1	36	31	1318	3.41774e+08	Heavy	Redundant	Not Used	0.286683	7.01516	0.0408662	1178320928	4.81535e+07	337804380	3	443.609	1328.81	-0.287257	49.6346	7759	7759	MS2	14/104	SP_RL_Rat2_03222013.raw
	Medium		LMTNLr	G3V885;G3V8B0	10	2	HCD	R6(Label:13C(6)15N(4))	37.46	0.0221739	1	1	36	33	244	361519534	Heavy	Not Unique	Used	0.444387	3.46078	0.128407	771950624	99123590	343044808	2	379.217	757.426	-0.215427	26.4668	2626	2626	MS2	5/44	SP_RL_Rat2_03222013.raw
	Medium		MFNWmVTR	G3V885;G3V8B0	4	2	HCD	M5(Oxidation)	37.21	0.0108457	1	1	32	24	1362	169048502	Light	Not Unique	Used	0.39398	3.402	0.115808	154902508	1.7939e+07	61028490	2	550.754	1100.5	-0.898091	50.5559	7954	7954	MS2	5/66	SP_RL_Rat2_03222013.raw
	Medium		HDcDLLR	G3V885;G3V8B0	15	2	HCD	C3(Carbamidomethyl)	34.98	0.0186324	1	1	32		192	3.67292e+08	Light	Not Unique	Used	0.426967	2.63472	0.162054	362156080	5.86888e+07	154628634	2	464.718	928.43	-0.95994	25.1859	2343	2343	MS2	6/52	SP_RL_Rat2_03222013.raw
G3V885	1939	223.371	5.73193	Myosin-6 OS=Rattus norvegicus GN=Myh6 PE=4 SV=1 - [G3V885_RAT]	34.24	171	59	2.31407e+09	0.36907	29	38.8045	3.402	29	38.9102	0.128407	29	75.7212	3006.57	28.47	87	45	2953.6	30.07	84	48
	A3	A5	Sequence	Protein Accessions	# Proteins	# Protein Groups	Activation Type	Modifications	IonScore	Exp Value	Δ Score	Rank	Identity High	Homology Threshold	QuanResultID	Area	Quan Channel	Quan Info	Quan Usage	Heavy/Light	Heavy/Medium	Medium/Light	Light	Medium	Heavy	Charge	m/z [Da]	MH+ [Da]	ΔM [ppm]	RT [min]	First Scan	Last Scan	MS Order	Ions Matched	Spectrum File	Annotation
	High		VKLEQQVDDLEGSLEQEK	G3V885;G3V8B0	3	2	HCD		111.12	4.76937e-09	1	1	43	29		503272184		No Quan Values	Not Used							2	1044.03	2087.05	-0.131704	53.9599	8668	8668	MS2	16/194	SP_RL_Rat2_03222013.raw
	High		LTQESIMDLENDKLQLEEK	G3V885	2	1	HCD		111.12	5.3257e-09	0.504505	1	43	35		274193964		No Quan Values	Not Used							2	1138.57	2276.13	0.0565867	57.2678	9353	9353	MS2	14/208	SP_RL_Rat2_03222013.raw
	High		KAITDAAMMAEELKK	G3V885;G3V8B0	18	2	HCD		110.21	4.60391e-09	1	1	42	28		9.98244e+07		No Quan Values	Not Used							2	825.434	1649.86	0.489867	39.3555	5489	5489	MS2	14/156	SP_RL_Rat2_03222013.raw
		High	HADSVAELGEQIDNLQr	F1LSI0;G3V885;G3V8B0;P02563	9	4	CID	R17(Label:13C(6)15N(4))	108.77	5.8777e-09	1	1	41	30	1419	3.59866e+08	Heavy	Not Unique	Used	0.47944	2.67804	0.179026	741196280	132693450	355358790	2	952.97	1904.93	-0.415434	52.3527	8333	8333	MS2	11/160	SP_RL_Rat2_03222013.raw
	High		NKDPLNETVVGLYQK	G3V885;G3V8B0	13	2	HCD		104.73	1.71133e-08	1	1	42	34		887641390		No Quan Values	Not Used							2	859.46	1717.91	0.0253816	45.4389	6842	6842	MS2	11/150	SP_RL_Rat2_03222013.raw
	High		LAEQELIETSEr	G3V885;G3V8B0	4	2	HCD	R12(Label:13C(6)15N(4))	102.37	1.88952e-08	0.588235	1	40		887	2.69041e+08	Heavy	Not Unique	Used	0.562426	2.7507	0.204467	470862760	96275771	264825340	2	714.367	1427.73	0.353924	40.8269	5823	5823	MS2	10/120	SP_RL_Rat2_03222013.raw
	High		GQSVQQVYYSIGALAk	G3V885	2	1	HCD	K16(Label:13C(6)15N(2))	101.75	3.39586e-08	1	1	42	24		353368280		No Quan Values	Not Used							2	860.461	1719.91	-0.446405	59.5602	9805	9805	MS2	10/162	SP_RL_Rat2_03222013.raw
	High		VQHELDEAEERADIAESQVNK	G3V885;G3V8B0	4	2	HCD		98.6	6.97784e-08	1	1	42	31		223312912		No Quan Values	Not Used							2	1205.58	2410.15	-0.49003	40.3474	5713	5713	MS2	25/224	SP_RL_Rat2_03222013.raw
	High		IEELEEELEAEr	G3V885;G3V8B0	4	2	HCD	R12(Label:13C(6)15N(4))	98.36	2.82354e-08	0.673469	2	38		1402	307850881	Heavy	Redundant	Not Used	0.421252	3.1656	0.133072	597123328	79460190	251539440	2	749.861	1498.71	-0.238359	51.6822	8193	8193	MS2	9/106	SP_RL_Rat2_03222013.raw
		High	KKGSSFQTVSALHR	G3V885;P02563	2	2	CID		98.29	5.97307e-08	1	1	41	30		3.48172e+07		No Quan Values	Not Used							2	773.428	1545.85	-0.318665	22.0236	1638	1638	MS2	12/142	SP_RL_Rat2_03222013.raw
	High		KGSSFQTVSALHR	G3V885;G3V8B0	4	2	HCD		94.43	1.38264e-07	1	1	41	32		129050514		No Quan Values	Not Used							2	709.38	1417.75	-0.86456	24.5426	2202	2202	MS2	11/132	SP_RL_Rat2_03222013.raw
		High	KMEGDLNEMEIQLSQANR	G3V885;P02563	2	2	CID		94.36	1.25065e-07	1	1	40	28		87420496		No Quan Values	Not Used							2	1053.5	2105.99	-1.68108	51.8815	8236	8236	MS2	12/192	SP_RL_Rat2_03222013.raw
	High		HADSVAELGEQIDNLQr	G3V885;G3V8B0	9	2	HCD	R17(Label:13C(6)15N(4))	93.57	1.94629e-07	1	1	41		1419	3.59866e+08	Heavy	Redundant	Not Used	0.47944	2.67804	0.179026	741196280	132693450	355358790	2	952.97	1904.93	-0.415434	52.3803	8341	8341	MS2	15/160	SP_RL_Rat2_03222013.raw
	High		GQSVQQVYYSIGALAK	G3V885	2	1	HCD		92.74	2.71402e-07	1	1	42	26		1094386712		No Quan Values	Not Used							2	856.454	1711.9	-0.354498	59.4188	9776	9776	MS2	11/162	SP_RL_Rat2_03222013.raw
		High	LAEQELIETSER	G3V885;G3V8B0;P02563	4	3	CID		92.35	1.86913e-07	1	1	40	32	887	494485644	Light	Redundant	Not Used	0.562426	2.7507	0.204467	470862760	96275771	264825340	2	709.362	1417.72	-0.354822	40.6532	5781	5781	MS2	9/120	SP_RL_Rat2_03222013.raw
		High	ANDDLKENIAIVER	G3V885;G3V8B0;P02563	4	3	CID		88.93	5.78792e-07	1	1	41	30		5.25951e+08		No Quan Values	Not Used							2	800.42	1599.83	-0.899038	41.1522	5895	5895	MS2	11/148	SP_RL_Rat2_03222013.raw
		High	VKLEQQVDDLEGSLEQEK	G3V885;G3V8B0;P02563	3	3	CID		87.88	1.00568e-06	1	1	43	26		503272184		No Quan Values	Not Used							2	1044.03	2087.05	-0.131704	53.9216	8658	8658	MS2	19/194	SP_RL_Rat2_03222013.raw
	High		ANDDLKENIAIVER	G3V885;G3V8B0	4	2	HCD		87.62	7.82569e-07	1	1	41	30		5.25951e+08		No Quan Values	Not Used							2	800.42	1599.83	-0.899038	41.1931	5905	5905	MS2	11/148	SP_RL_Rat2_03222013.raw
		High	LTQESIMDLENDKLQLEEK	G3V885;P02563	2	2	CID		87.4	1.25423e-06	0.701149	1	43	30		274193964		No Quan Values	Not Used							2	1138.57	2276.13	0.0565867	57.2296	9343	9343	MS2	12/208	SP_RL_Rat2_03222013.raw
		High	GQSVQQVYYSIGALAk	G3V885;P02563	2	2	CID	K16(Label:13C(6)15N(2))	87.36	9.33145e-07	1	1	42	27		353368280		No Quan Values	Not Used							2	860.461	1719.91	-0.446405	59.5269	9797	9797	MS2	11/162	SP_RL_Rat2_03222013.raw
		High	DLEEATLQHEATAAALR	F1LSI0;G3V885;G3V8B0;P02563	7	4	CID		87.33	9.24912e-07	1	1	42	26	1331	1270500982	Light	Not Unique	Used	0.486387	2.89443	0.168043	1155905888	194241608	562218152	2	919.965	1838.92	-0.933307	49.8723	7807	7807	MS2	13/168	SP_RL_Rat2_03222013.raw
		High	GQSVQQVYYSIGALAK	G3V885;P02563	2	2	CID		87.17	9.78617e-07	1	1	42	26		1094386712		No Quan Values	Not Used							2	856.454	1711.9	-0.354498	59.3788	9766	9766	MS2	12/162	SP_RL_Rat2_03222013.raw
	High		IEDEQALALQLQK	G3V885	2	1	HCD		86.32	9.73402e-07	0.686047	1	41		1298	372286815	Light	Not Unique	Used	0.234118	1.48121	0.158059	360506900	5.69812e+07	84401318	2	749.909	1498.81	-0.581105	49.0708	7633	7633	MS2	11/116	SP_RL_Rat2_03222013.raw
	High		GQSVQQVYYSIGALAk	G3V885	2	1	HCD	K16(Label:13C(6)15N(2))	85.7	1.36824e-06	1	1	42	28		353368280		No Quan Values	Not Used							2	860.462	1719.92	0.547239	59.4304	9778	9778	MS2	14/162	SP_RL_Rat2_03222013.raw
	High		VQLLHSQNTSLINQK	G3V885;G3V8B0	4	2	HCD		85.25	1.31461e-06	0.694118	1	41			897589998		No Quan Values	Not Used							2	861.977	1722.95	-1.27917	33.2925	4136	4136	MS2	21/146	SP_RL_Rat2_03222013.raw
		High	KKEFDISQQNSK	G3V885;P02563	2	2	CID		84.74	1.23417e-06	1	1	40			39255411		No Quan Values	Not Used							2	726.377	1451.75	-1.17191	21.5879	1540	1540	MS2	10/126	SP_RL_Rat2_03222013.raw
		High	NKDPLNETVVGLYQK	F1LSI0;G3V885;G3V8B0;P02563	13	4	CID		84.17	1.94686e-06	1	1	42	26		887641390		No Quan Values	Not Used							2	859.46	1717.91	0.0253816	45.4066	6832	6832	MS2	12/150	SP_RL_Rat2_03222013.raw
		High	VRELENELEAEQKR	G3V885;G3V8B0;P02563	4	3	CID		84.06	2.01525e-06	1	1	42	33	359	240786683	Light	Not Unique	Used	0.310695	3.81022	0.0815425	184705656	15061355	57387058	2	871.955	1742.9	-0.137472	29.2276	3238	3238	MS2	11/144	SP_RL_Rat2_03222013.raw
		High	GQSVQQVYYSIGALAk	G3V885;P02563	2	2	CID	K16(Label:13C(6)15N(2))	83.86	2.09008e-06	1	1	42	28		353368280		No Quan Values	Not Used							2	860.462	1719.92	0.547239	59.3842	9768	9768	MS2	11/162	SP_RL_Rat2_03222013.raw
	High		KLAEQELIETSER	G3V885;G3V8B0	4	2	HCD		83.6	1.85061e-06	0.702381	1	41			666126449		No Quan Values	Not Used							2	773.409	1545.81	-0.719807	34.6557	4432	4432	MS2	8/136	SP_RL_Rat2_03222013.raw
	High		LASADIETYLLEK	G3V885;G3V8B0	14	2	HCD		82.48	2.28517e-06	1	1	41	32		1726725192		No Quan Values	Not Used							2	733.393	1465.78	-0.0978243	65.7674	10991	10991	MS2	10/114	SP_RL_Rat2_03222013.raw
	High		GSSFQTVSALHR	G3V885;G3V8B0	4	2	HCD		81.4	1.97988e-06	1	1	39	29	358	3.64464e+08	Light	Not Unique	Used	0.428626	2.62282	0.163422	326371552	53336270	139891220	2	645.333	1289.66	-0.477711	29.2592	3246	3246	MS2	8/114	SP_RL_Rat2_03222013.raw
		High	KGSSFQTVSALHR	G3V885;G3V8B0;P02563	4	3	CID		81.35	2.81002e-06	1	1	41	29		129050514		No Quan Values	Not Used							2	709.38	1417.75	-0.86456	24.5014	2192	2192	MS2	9/132	SP_RL_Rat2_03222013.raw
	High		SAYLMGLNSADLLK	G3V885;G3V8B0	4	2	HCD		80.84	3.27966e-06	1	1	41	39	1932	6.42514e+08	Light	Not Unique	Used	0.324322	4.32587	0.0749726	523522736	39249858	169789960	2	748.395	1495.78	-0.518404	65.3011	10909	10909	MS2	12/136	SP_RL_Rat2_03222013.raw
	High		ANDDLkENIAIVEr	G3V885;G3V8B0	4	2	HCD	K6(Label:13C(6)15N(2)), R14(Label:13C(6)15N(4))	79.76	4.90786e-06	1	1	41	25		1.87373e+08		No Quan Values	Not Used							2	809.431	1617.86	-0.591581	41.3295	5936	5936	MS2	10/148	SP_RL_Rat2_03222013.raw
		High	NAqAHLKDTQLQLDDAVR	G3V885;P02563	2	2	CID	Q3(Deamidated)	77.3	1.15077e-05	0.207792	1	43	27		1.65418e+08		No Quan Values	Not Used							2	1019.02	2037.04	0.604674	40.031	5641	5641	MS2	9/184	SP_RL_Rat2_03222013.raw
		High	nAQAHLKDTQLQLDDAVR	G3V885;P02563	2	2	CID	N1(Deamidated)	77.3	1.15077e-05	0.207792	2	43	27		1.65418e+08		No Quan Values	Not Used							2	1019.02	2037.04	0.604674	40.031	5641	5641	MS2	9/184	SP_RL_Rat2_03222013.raw
	High		LASADIETYLLEk	G3V885;G3V8B0	14	2	HCD	K13(Label:13C(6)15N(2))	77.15	7.57614e-06	1	1	41	33		627600930		No Quan Values	Not Used							2	737.4	1473.79	-0.289303	64.8049	10809	10809	MS2	10/114	SP_RL_Rat2_03222013.raw
		High	LQDAEEAVEAVNAk	G3V885;G3V8B0;P02563	4	3	CID	K14(Label:13C(6)15N(2))	76.44	7.36458e-06	1	1	40	29		496691522		No Quan Values	Not Used							2	747.879	1494.75	-0.767925	40.6024	5772	5772	MS2	8/140	SP_RL_Rat2_03222013.raw
	High		LQDAEEAVEAVNAK	G3V885;G3V8B0	4	2	HCD		76.04	7.06587e-06	1	1	39			1475237932		No Quan Values	Not Used							2	743.872	1486.74	-0.499619	40.6237	5776	5776	MS2	11/140	SP_RL_Rat2_03222013.raw
		High	KLAEQELIETSER	G3V885;G3V8B0;P02563	4	3	CID		75.87	1.09727e-05	1	1	41	37		666126449		No Quan Values	Not Used							2	773.409	1545.81	-0.719807	34.6239	4424	4424	MS2	9/136	SP_RL_Rat2_03222013.raw
		High	LQDAEEAVEAVNAK	G3V885;G3V8B0;P02563	4	3	CID		75.57	7.87346e-06	1	1	39	34		1475237932		No Quan Values	Not Used							2	743.872	1486.74	-0.499619	40.5866	5766	5766	MS2	11/140	SP_RL_Rat2_03222013.raw
		High	VQLLHSQNTSLINQk	G3V885;G3V8B0;P02563	4	3	CID	K15(Label:13C(6)15N(2))	74.26	1.54433e-05	1	1	41	30		299880720		No Quan Values	Not Used							2	865.984	1730.96	-1.71881	33.4105	4162	4162	MS2	16/146	SP_RL_Rat2_03222013.raw
		High	LASADIETYLLEK	F1LSI0;G3V885;G3V8B0;P02563	14	4	CID		74.22	1.53042e-05	1	1	41	30		1726725192		No Quan Values	Not Used							2	733.393	1465.78	-0.181105	64.704	10785	10785	MS2	9/114	SP_RL_Rat2_03222013.raw
	High		LASADIETYLLEK	G3V885;G3V8B0	14	2	HCD		74.12	1.56607e-05	1	1	41	31		1726725192		No Quan Values	Not Used							2	733.393	1465.78	-0.181105	64.7372	10794	10794	MS2	10/114	SP_RL_Rat2_03222013.raw
	High		KKMEGDLNEMEIQLSQANR	G3V885	2	1	HCD		73.56	2.46733e-05	0.581081	1	42	31		286532155		No Quan Values	Not Used							3	745.368	2234.09	-0.415638	44.0395	6537	6537	MS2	10/202	SP_RL_Rat2_03222013.raw
	High		LTGAIMHYGNMK	G3V885	2	1	HCD		70.83	1.66901e-05	0.239437	1	38		505	576499683	Light	Not Unique	Used	0.248645	3.85807	0.064448	510602096	32907299	126958516	2	668.331	1335.65	-0.470853	32.6073	3985	3985	MS2	9/92	SP_RL_Rat2_03222013.raw
		High	LSYTQQMEDLKR	G3V885;P02563	2	2	CID		70.82	2.39855e-05	1	1	39	30		244970118		No Quan Values	Not Used							2	756.379	1511.75	-1.33591	35.4723	4616	4616	MS2	10/116	SP_RL_Rat2_03222013.raw
		High	NLTEEMAGLDEIIAK	G3V885;P02563	2	2	CID		70.58	3.72874e-05	1	1	41	28		4.86294e+06		No Quan Values	Not Used							2	823.919	1646.83	0.11953	75.2232	12561	12561	MS2	10/156	SP_RL_Rat2_03222013.raw
	High		VVDSLQTSLDAETr	G3V885;G3V8B0	4	2	HCD	R14(Label:13C(6)15N(4))	70.41	3.51136e-05	1	1	41	20		146086980		No Quan Values	Not Used							2	772.395	1543.78	-0.138209	44.2363	6576	6576	MS2	12/140	SP_RL_Rat2_03222013.raw
		High	GSSFQTVSALHr	G3V885;G3V8B0;P02563	4	3	CID	R12(Label:13C(6)15N(4))	70.24	2.73179e-05	0	1	39	30	358	156803486	Heavy	Redundant	Not Used	0.428626	2.62282	0.163422	326371552	53336270	139891220	2	650.337	1299.67	-0.825276	29.2382	3242	3242	MS2	8/114	SP_RL_Rat2_03222013.raw
	High		LLGSLDIDHNQYk	G3V885;G3V8B0	4	2	HCD	K13(Label:13C(6)15N(2))	69.23	4.87267e-05	1	1	41	33		360959576		No Quan Values	Not Used							2	762.4	1523.79	-1.24835	42.9852	6305	6305	MS2	12/110	SP_RL_Rat2_03222013.raw
		High	ANDDLkENIAIVEr	G3V885;G3V8B0;P02563	4	3	CID	K6(Label:13C(6)15N(2)), R14(Label:13C(6)15N(4))	67.84	7.63646e-05	1	1	41	24		1.87373e+08		No Quan Values	Not Used							2	809.431	1617.86	-0.591581	41.2918	5926	5926	MS2	9/148	SP_RL_Rat2_03222013.raw
		High	NTLLQAELEELr	G3V885;P02563	2	2	CID	R12(Label:13C(6)15N(4))	67.82	6.67145e-05	1	1	41	35	2005	853657308	Heavy	Not Unique	Used	0.494238	2.6743	0.18481	1678159088	310140760	829409976	2	719.892	1438.78	-0.668188	67.1999	11259	11259	MS2	9/126	SP_RL_Rat2_03222013.raw
		High	KAPGVMDNPLVMHQLR	G3V885;P02563	2	2	CID		67.71	9.31971e-05	1	1	42	25		3.63975e+08		No Quan Values	Not Used							2	903.479	1805.95	-0.579373	41.6563	6011	6011	MS2	12/150	SP_RL_Rat2_03222013.raw
		High	VQLLHSQNTSLINQK	G3V885;G3V8B0;P02563	4	3	CID		66.7	9.41452e-05	1	1	41	31		897589998		No Quan Values	Not Used							2	861.977	1722.95	-1.27917	33.2577	4126	4126	MS2	16/146	SP_RL_Rat2_03222013.raw
	High		DIDDLELTLAK	G3V885;G3V8B0	13	2	HCD		66.48	6.9507e-05	1	1	40	29		2.61146e+08		No Quan Values	Not Used							2	623.332	1245.66	-1.03387	65.3621	10920	10920	MS2	8/94	SP_RL_Rat2_03222013.raw
	High		NTLLQAELEELR	G3V885	2	1	HCD		65.79	0.000101538	1	1	41	28	2005	1.75435e+09	Light	Redundant	Not Used	0.494238	2.6743	0.18481	1678159088	310140760	829409976	2	714.888	1428.77	0.244699	68.1421	11422	11422	MS2	9/126	SP_RL_Rat2_03222013.raw
	High		NALAHALQSAR	G3V885;G3V8B0	7	2	HCD		65.24	8.37684e-05	1	1	39	32	315	2165515017	Light	Not Unique	Used	0.501932	2.68297	0.187081	2113538912	395403116	1060853120	2	576.317	1151.63	-1.21288	28.3396	3041	3041	MS2	10/100	SP_RL_Rat2_03222013.raw
	High		VKLEQQVDDLEGSLEQEk	G3V885;G3V8B0	3	2	HCD	K18(Label:13C(6)15N(2))	65.23	0.000193431	0.0923077	1	43	21		159056929		Inconsistently Labeled	Not Used							2	1048.04	2095.06	-0.499335	53.9717	8670	8670	MS2	15/194	SP_RL_Rat2_03222013.raw
		High	IEDEQALALQLQk	G3V885;P02563	2	2	CID	K13(Label:13C(6)15N(2))	64.98	0.00013049	1	1	41	35	1298	84401318	Heavy	Redundant	Not Used	0.234118	1.48121	0.158059	360506900	5.69812e+07	84401318	2	753.915	1506.82	-2.14302	49.2516	7674	7674	MS2	9/116	SP_RL_Rat2_03222013.raw
		High	KLAEQELIETSEr	G3V885;G3V8B0;P02563	4	3	CID	R13(Label:13C(6)15N(4))	64.23	0.000165112	1	1	41	36		150981892		Inconsistently Labeled	Not Used							2	778.413	1555.82	-0.459368	34.6935	4440	4440	MS2	10/136	SP_RL_Rat2_03222013.raw
		High	NAYEESLEHLETFKR	G3V885;G3V8B0;P02563	4	3	CID		64.21	0.000144045	1	1	41	28		341671162		No Quan Values	Not Used							2	933.454	1865.9	-1.30933	48.8315	7585	7585	MS2	8/156	SP_RL_Rat2_03222013.raw
		High	VKLEQQVDDLEGSLEQEKK	G3V885;G3V8B0;P02563	3	3	CID		64.21	0.00026956	1	1	43	26		189038530		No Quan Values	Not Used							3	739.053	2215.14	-0.928895	48.7411	7563	7563	MS2	21/204	SP_RL_Rat2_03222013.raw
		High	VQHELDEAEERADIAESQVNK	G3V885;G3V8B0;P02563	4	3	CID		63.98	0.000202172	1	1	42	29		223312912		No Quan Values	Not Used							2	1205.58	2410.15	-0.49003	40.307	5703	5703	MS2	25/224	SP_RL_Rat2_03222013.raw
	High		NTLLQAELEELr	G3V885	2	1	HCD	R12(Label:13C(6)15N(4))	63.85	0.0001642	1	1	41	29	2005	853657308	Heavy	Redundant	Not Used	0.494238	2.6743	0.18481	1678159088	310140760	829409976	2	719.892	1438.78	-0.0742859	68.2535	11439	11439	MS2	10/126	SP_RL_Rat2_03222013.raw
	High		NTLLQAELEELR	G3V885	2	1	HCD		63.39	0.000178355	1	1	41	32	2005	1.75435e+09	Light	Redundant	Not Used	0.494238	2.6743	0.18481	1678159088	310140760	829409976	2	714.888	1428.77	0.159262	67.1002	11243	11243	MS2	7/126	SP_RL_Rat2_03222013.raw
	High		LQDLVDkLQLk	G3V885;G3V8B0	4	2	HCD	K7(Label:13C(6)15N(2)), K11(Label:13C(6)15N(2))	63.16	6.61066e-05	0.269841	1	36		1317	3.31862e+08	Heavy	Not Unique	Used	0.268109	5.67593	0.0472361	1217294656	5.75003e+07	326367912	2	664.909	1328.81	-1.01205	49.575	7745	7745	MS2	10/104	SP_RL_Rat2_03222013.raw
	High		NALAHALQSAr	G3V885;G3V8B0	7	2	HCD	R11(Label:13C(6)15N(4))	62.8	0.000150698	1	1	39	30	315	1083561862	Heavy	Redundant	Not Used	0.501932	2.68297	0.187081	2113538912	395403116	1060853120	2	581.321	1161.63	-1.17507	28.35	3043	3043	MS2	10/100	SP_RL_Rat2_03222013.raw
		High	AITDAAMMAEELKK	F1LSI0;G3V885;G3V8B0;P02563	18	4	CID		62.64	0.000181564	1	1	40	30		648891464		No Quan Values	Not Used							2	761.386	1521.76	-0.833037	46.6816	7115	7115	MS2	11/122	SP_RL_Rat2_03222013.raw
		High	LDEAEQIALK	G3V885;G3V8B0;P02563	4	3	CID		62.6	0.000148651	1	1	39	27	769	5.6246e+08	Light	Not Unique	Used	0.400214	4.98449	0.0802918	501057504	40230823	200530176	2	565.308	1129.61	-0.395385	38.1204	5209	5209	MS2	8/86	SP_RL_Rat2_03222013.raw
	High		QLEEKEALISQLTR	G3V885	1	1	HCD		62.5	0.000257946	0.548387	1	41			350220454		No Quan Values	Not Used							2	829.459	1657.91	-0.347876	47.2918	7254	7254	MS2	11/150	SP_RL_Rat2_03222013.raw
	High		LAEQELIETSER	G3V885;G3V8B0	4	2	HCD		62.45	0.000182659	1	1	40		887	494485644	Light	Redundant	Not Used	0.562426	2.7507	0.204467	470862760	96275771	264825340	2	709.362	1417.72	-0.354822	40.6872	5791	5791	MS2	7/120	SP_RL_Rat2_03222013.raw
		High	KGSSFQTVSALHR	G3V885;G3V8B0;P02563	4	3	CID		62.43	0.000219934	1	1	41	33		731361191		No Quan Values	Not Used							3	473.256	1417.75	-0.658791	24.5657	2205	2205	MS2	17/132	SP_RL_Rat2_03222013.raw
		High	KAITDAAMMAEELKK	F1LSI0;G3V885;G3V8B0;P02563	18	4	CID		62.04	0.000302083	1	1	42	24		9.98244e+07		No Quan Values	Not Used							2	825.434	1649.86	0.489867	39.3177	5479	5479	MS2	11/156	SP_RL_Rat2_03222013.raw
	High		LQDLVDKLQLK	G3V885;G3V8B0	4	2	HCD		61.7	0.000127475	1	1	37		1317	1252199132	Light	Redundant	Not Used	0.268109	5.67593	0.0472361	1217294656	5.75003e+07	326367912	2	656.895	1312.78	-0.965231	49.5528	7741	7741	MS2	10/104	SP_RL_Rat2_03222013.raw
	High		IEELEEELEAER	G3V885;G3V8B0	4	2	HCD		61.51	0.000125654	1	2	37		1402	688588264	Light	Redundant	Not Used	0.421252	3.1656	0.133072	597123328	79460190	251539440	2	744.857	1488.71	0.230675	51.6164	8178	8178	MS2	9/106	SP_RL_Rat2_03222013.raw
	High		NYHIFYQILSNK	G3V885	2	1	HCD		61	0.000334492	1	1	41	25		178117427		No Quan Values	Not Used							2	770.402	1539.8	1.10757	54.6468	8807	8807	MS2	10/110	SP_RL_Rat2_03222013.raw
		High	NAQAHLKDTqLQLDDAVR	G3V885;P02563	2	2	CID	Q10(Deamidated)	60.76	0.000518786		3	43	27		1.65418e+08		No Quan Values	Not Used							2	1019.02	2037.04	0.604674	40.031	5641	5641	MS2	13/184	SP_RL_Rat2_03222013.raw
	High		VKLEQQVDDLEGSLEQEK	G3V885;G3V8B0	3	2	HCD		60.71	0.000526195	1	1	43	28		721805088		No Quan Values	Not Used							3	696.355	2087.05	-0.255126	53.9486	8666	8666	MS2	20/194	SP_RL_Rat2_03222013.raw
		High	DNPNANKGTLEDQIIQANPALEAFGNAK	G3V885;P02563	2	2	CID		60.27	0.000811968	1	1	44	32	2107	683563316	Light	Not Unique	Used	0.248383	0.735912	0.337518	651736448	219972862	161880567	3	985.16	2953.46	-0.361221	72.3189	12095	12095	MS2	33/310	SP_RL_Rat2_03222013.raw
	High		KGSSFQTVSALHR	G3V885;G3V8B0	4	2	HCD		60.11	0.000375225	1	1	41	31		731361191		No Quan Values	Not Used							3	473.256	1417.75	-0.658791	24.5984	2215	2215	MS2	8/132	SP_RL_Rat2_03222013.raw
	High		LLGSLDIDHNQYK	G3V885;G3V8B0	4	2	HCD		60.07	0.000386913	1	1	41	33		1187760632		No Quan Values	Not Used							2	758.393	1515.78	-0.746129	42.9031	6287	6287	MS2	12/110	SP_RL_Rat2_03222013.raw
		High	QLEEKEALISQLTR	G3V885	1	1	CID		59.91	0.000468305	1	1	41	29		350220454		No Quan Values	Not Used							2	829.459	1657.91	-0.347876	47.2563	7244	7244	MS2	10/150	SP_RL_Rat2_03222013.raw
	High		VkLEQQVDDLEGSLEQEK	G3V885;G3V8B0	3	2	HCD	K2(Label:13C(6)15N(2))	59.45	0.000732025		2	43	21		159056929		Inconsistently Labeled	Not Used							2	1048.04	2095.06	-0.499335	53.9717	8670	8670	MS2	16/194	SP_RL_Rat2_03222013.raw
	High		LTGAIMHYGNMk	G3V885	2	1	HCD	K12(Label:13C(6)15N(2))	59.16	0.000293943	0.338983	1	39		505	144213458	Heavy	Redundant	Not Used	0.248645	3.85807	0.064448	510602096	32907299	126958516	2	672.338	1343.67	-0.406105	32.6829	4001	4001	MS2	11/92	SP_RL_Rat2_03222013.raw
		High	KAPGVMDNPLVMHQLR	G3V885;P02563	2	2	CID		58.66	0.00074614	1	1	42	25		2029506847		No Quan Values	Not Used							3	602.655	1805.95	-0.0798679	41.6378	6004	6004	MS2	20/150	SP_RL_Rat2_03222013.raw
	High		NTLLQAELEELr	G3V885	2	1	HCD	R12(Label:13C(6)15N(4))	58.4	0.000583741	1	1	41	31	2005	853657308	Heavy	Redundant	Not Used	0.494238	2.6743	0.18481	1678159088	310140760	829409976	2	719.892	1438.78	-0.668188	67.2248	11266	11266	MS2	7/126	SP_RL_Rat2_03222013.raw
		High	DLEEATLQHEATAAALr	F1LSI0;G3V885;G3V8B0;P02563	7	4	CID	R17(Label:13C(6)15N(4))	57.97	0.000833847	1	1	42	20	1331	603790902	Heavy	Redundant	Not Used	0.486387	2.89443	0.168043	1155905888	194241608	562218152	2	924.969	1848.93	-1.17515	49.8116	7795	7795	MS2	12/168	SP_RL_Rat2_03222013.raw
		High	LSYTQQMEDLkr	G3V885;P02563	2	2	CID	K11(Label:13C(6)15N(2)), R12(Label:13C(6)15N(4))	57.58	0.000631726	1	1	40	25		6.59437e+07		No Quan Values	Not Used							2	765.39	1529.77	-1.0056	35.5468	4633	4633	MS2	9/116	SP_RL_Rat2_03222013.raw
	High		DLEEATLQHEATAAALR	G3V885;G3V8B0	7	2	HCD		57.33	0.000924912	1	1	42	19	1331	1270500982	Light	Redundant	Not Used	0.486387	2.89443	0.168043	1155905888	194241608	562218152	2	919.965	1838.92	-0.933307	49.9086	7817	7817	MS2	13/168	SP_RL_Rat2_03222013.raw
		High	LTGAIMHYGNmK	G3V885;P02563	2	2	CID	M11(Oxidation)	57.18	0.000338345	1	1	37			66901140		No Quan Values	Not Used							2	676.328	1351.65	-0.947881	27.8324	2928	2928	MS2	10/92	SP_RL_Rat2_03222013.raw
	High		LQDLVDkLQLK	G3V885;G3V8B0	4	2	HCD	K7(Label:13C(6)15N(2))	57.16	0.000296829	0.140351	1	37			503664996		Inconsistently Labeled	Not Used							2	660.902	1320.8	-0.434253	49.6236	7757	7757	MS2	10/104	SP_RL_Rat2_03222013.raw
		High	KkmDADLSqLQTEVEEAVQEcR	G3V885;G3V8B0;P02563	4	3	CID	K2(Label:2H(4)), M3(Met->Aha), Q9(Deamidated), C21(Carbamidomethyl)	56.96	0.00110443	0.175439	1	42	20		301258573		Inconsistently Labeled	Not Used							3	869.751	2607.24	-8.78268	66.0343	11042	11042	MS2	11/242	SP_RL_Rat2_03222013.raw
		High	kKmDADLSqLQTEVEEAVQEcR	G3V885;G3V8B0;P02563	4	3	CID	K1(Label:2H(4)), M3(Met->Aha), Q9(Deamidated), C21(Carbamidomethyl)	56.96	0.00110443	0.175439	2	42	20		301258573		Inconsistently Labeled	Not Used							3	869.751	2607.24	-8.78268	66.0343	11042	11042	MS2	11/242	SP_RL_Rat2_03222013.raw
		High	KKMDADLSQLQTEVEEAVQEcR	G3V885;G3V8B0;P02563	4	3	CID	C21(Carbamidomethyl)	56.93	0.00111208	0.175439	3	42	20		301258573		No Quan Values	Not Used							3	869.751	2607.24	-0.0381807	66.0343	11042	11042	MS2	11/242	SP_RL_Rat2_03222013.raw
		High	SAETEKEMANMKEEFGR	G3V885;G3V8B0;P02563	4	3	CID		56.41	0.000307756	1	1	36	17		5.5304e+08		No Quan Values	Not Used							3	662.968	1986.89	-0.547259	37.7748	5132	5132	MS2	16/176	SP_RL_Rat2_03222013.raw
		High	DIDDLELTLAK	F1LSI0;G3V885;G3V8B0;P02563	13	4	CID		56.39	0.000709625	1	1	40	34		2.61146e+08		No Quan Values	Not Used							2	623.332	1245.66	-1.03387	65.3429	10915	10915	MS2	14/94	SP_RL_Rat2_03222013.raw
	High		KKMDADLSQLQTEVEEAVQEcR	G3V885;G3V8B0	4	2	HCD	C21(Carbamidomethyl)	55.94	0.00139681	0.232143	1	42	18		301258573		No Quan Values	Not Used							3	869.751	2607.24	-0.0381807	66.0486	11045	11045	MS2	9/242	SP_RL_Rat2_03222013.raw
	High		KkmDADLSqLQTEVEEAVQEcR	G3V885;G3V8B0	4	2	HCD	K2(Label:2H(4)), M3(Met->Aha), Q9(Deamidated), C21(Carbamidomethyl)	55.94	0.00139681	0.232143	2	42	18		301258573		Inconsistently Labeled	Not Used							3	869.751	2607.24	-8.78268	66.0486	11045	11045	MS2	9/242	SP_RL_Rat2_03222013.raw
	High		kKmDADLSqLQTEVEEAVQEcR	G3V885;G3V8B0	4	2	HCD	K1(Label:2H(4)), M3(Met->Aha), Q9(Deamidated), C21(Carbamidomethyl)	55.94	0.00139681	0.232143	3	42	18		301258573		Inconsistently Labeled	Not Used							3	869.751	2607.24	-8.78268	66.0486	11045	11045	MS2	9/242	SP_RL_Rat2_03222013.raw
	High		NTLLQAELEELR	G3V885	2	1	HCD		55.53	0.00106417	1	1	41	26		5.35961e+07		No Quan Values	Not Used							2	714.888	1428.77	-0.865987	71.9264	12030	12030	MS2	8/126	SP_RL_Rat2_03222013.raw
		High	DIDDLELTLAk	F1LSI0;G3V885;G3V8B0;P02563	13	4	CID	K11(Label:13C(6)15N(2))	55.41	0.000925947	1	1	40	28		78914092		No Quan Values	Not Used							2	627.339	1253.67	-0.66876	65.3485	10917	10917	MS2	16/94	SP_RL_Rat2_03222013.raw
	High		LTQESImDLEnDkLQLEEK	G3V885	2	1	HCD	M7(Met->Aha), N11(Deamidated), K13(Label:2H(4))	55.39	0.0019924		2	43	35		274193964		Inconsistently Labeled	Not Used							2	1138.57	2276.13	-9.95996	57.2678	9353	9353	MS2	10/208	SP_RL_Rat2_03222013.raw
		High	LQDLVDKLQLK	G3V885;G3V8B0;P02563	4	3	CID		55.22	0.000566796	0.418182	1	37		1317	1252199132	Light	Redundant	Not Used	0.268109	5.67593	0.0472361	1217294656	5.75003e+07	326367912	2	656.895	1312.78	-0.965231	49.5208	7731	7731	MS2	9/104	SP_RL_Rat2_03222013.raw
		High	NAqAHLKDTQLQLDDAVR	G3V885;P02563	2	2	CID	Q3(Deamidated)	54.47	0.00219151	0.388889	1	43	36		322048282		No Quan Values	Not Used							3	679.683	2037.04	-0.0910691	40.0199	5637	5637	MS2	11/184	SP_RL_Rat2_03222013.raw
		High	nAQAHLKDTQLQLDDAVR	G3V885;P02563	2	2	CID	N1(Deamidated)	54.47	0.00219151	0.388889	2	43	36		322048282		No Quan Values	Not Used							3	679.683	2037.04	-0.0910691	40.0199	5637	5637	MS2	11/184	SP_RL_Rat2_03222013.raw
	Medium		kAPGVMDNPLVMHQLr	G3V885	2	1	HCD	K1(Label:13C(6)15N(2)), R16(Label:13C(6)15N(4))	53.56	0.00235807	1	1	42	22		500159458		No Quan Values	Not Used							3	608.663	1823.97	-0.451041	41.6908	6018	6018	MS2	16/150	SP_RL_Rat2_03222013.raw
	High		ELENELEAEQKR	G3V885;G3V8B0	4	2	HCD		53.48	0.00120555	1	1	39	32				No Quan Values	Not Used							2	744.369	1487.73	-1.40235	30.5061	3520	3520	MS2	10/120	SP_RL_Rat2_03222013.raw
	Medium		VQLLHSQNTSLINQK	G3V885;G3V8B0	4	2	HCD		52.95	0.002248	1	1	41	21	536	2747193000	Light	Redundant	Not Used	0.390518	4.33958	0.0899896	2544068864	228939848	993503504	3	574.988	1722.95	-0.330499	33.2874	4135	4135	MS2	15/146	SP_RL_Rat2_03222013.raw
	Medium		HADSVAELGEQIDNLQR	G3V885;G3V8B0	9	2	HCD		52.81	0.00225541	1	1	41	20	1422	813945445	Light	Not Unique	Used	0.440079	2.75497	0.15974	743857176	118823949	327355900	3	632.313	1894.92	-0.344866	52.1754	8299	8299	MS2	9/160	SP_RL_Rat2_03222013.raw
		High	IEELEEELEAEr	G3V885;G3V8B0;P02563	4	3	CID	R12(Label:13C(6)15N(4))	52.8	0.00101576	1	2	38		1402	307850881	Heavy	Redundant	Not Used	0.421252	3.1656	0.133072	597123328	79460190	251539440	2	749.861	1498.71	-0.238359	51.6442	8183	8183	MS2	7/106	SP_RL_Rat2_03222013.raw
	High		AITDAAMMAEELKK	G3V885;G3V8B0	18	2	HCD		52.75	0.00177023	1	1	40	23		648891464		No Quan Values	Not Used							2	761.386	1521.76	-0.833037	46.7139	7125	7125	MS2	12/122	SP_RL_Rat2_03222013.raw
		High	VRELENELEAEQKR	G3V885;G3V8B0;P02563	4	3	CID		52.26	0.00303089	1	1	42	31	351	1275075849	Light	Not Unique	Used	0.273638	4.03066	0.0678892	1180012912	80110123	322896488	3	581.639	1742.9	-0.915611	29.0836	3205	3205	MS2	8/144	SP_RL_Rat2_03222013.raw
	Medium		AITDAAMMAEELkK	G3V885;G3V8B0	18	2	HCD	K13(Label:13C(6)15N(2))	52	0.00241404	1	1	41	28		197032782		Inconsistently Labeled	Not Used							2	765.393	1529.78	-0.933861	46.7359	7129	7129	MS2	12/122	SP_RL_Rat2_03222013.raw
	Medium		AITDAAMMAEELKk	G3V885;G3V8B0	18	2	HCD	K14(Label:13C(6)15N(2))	51.99	0.00241961	1	2	41	28		197032782		Inconsistently Labeled	Not Used							2	765.393	1529.78	-0.933861	46.7359	7129	7129	MS2	12/122	SP_RL_Rat2_03222013.raw
		High	LTGAIMHYGNMK	G3V885;P02563	2	2	CID		51.84	0.00132269	0.0769231	1	38		505	576499683	Light	Redundant	Not Used	0.248645	3.85807	0.064448	510602096	32907299	126958516	2	668.331	1335.65	-0.470853	32.5696	3975	3975	MS2	8/92	SP_RL_Rat2_03222013.raw
	Medium		DNPNANKGTLEDQIIQANPALEAFGNAK	G3V885	2	1	HCD		51.54	0.00606092	1	1	44	22	2107	683563316	Light	Redundant	Not Used	0.248383	0.735912	0.337518	651736448	219972862	161880567	3	985.16	2953.46	-0.361221	72.3444	12102	12102	MS2	25/310	SP_RL_Rat2_03222013.raw
	Medium		VQLLHSQNTSLINQk	G3V885;G3V8B0	4	2	HCD	K15(Label:13C(6)15N(2))	51.44	0.00294152	1	1	41	22	536	1053631746	Heavy	Redundant	Not Used	0.390518	4.33958	0.0899896	2544068864	228939848	993503504	3	577.659	1730.96	-0.351409	33.3588	4151	4151	MS2	14/146	SP_RL_Rat2_03222013.raw
		High	IEELEEELEAER	G3V885;G3V8B0;P02563	4	3	CID		51.39	0.00129174	1	2	37	28	1402	688588264	Light	Redundant	Not Used	0.421252	3.1656	0.133072	597123328	79460190	251539440	2	744.857	1488.71	0.230675	51.5747	8168	8168	MS2	15/106	SP_RL_Rat2_03222013.raw
		High	GKLSYTQQMEDLKR	G3V885;P02563	2	2	CID		51.1	0.00363128	1	1	41	26		567887180		No Quan Values	Not Used							3	566.294	1696.87	-0.325945	29.5719	3314	3314	MS2	14/142	SP_RL_Rat2_03222013.raw
		High	NALAHALQSAR	F1LSI0;G3V885;G3V8B0;P02563	7	4	CID		51	0.00222372	1	1	39	25	315	2165515017	Light	Redundant	Not Used	0.501932	2.68297	0.187081	2113538912	395403116	1060853120	2	576.317	1151.63	-1.21288	28.3079	3031	3031	MS2	9/100	SP_RL_Rat2_03222013.raw
		High	AITDAAMMAEELKk	F1LSI0;G3V885;G3V8B0;P02563	18	4	CID	K14(Label:13C(6)15N(2))	50.67	0.00327903	1	1	41	26		197032782		Inconsistently Labeled	Not Used							2	765.393	1529.78	-0.933861	46.6927	7119	7119	MS2	11/122	SP_RL_Rat2_03222013.raw
		High	AITDAAMMAEELkK	F1LSI0;G3V885;G3V8B0;P02563	18	4	CID	K13(Label:13C(6)15N(2))	50.67	0.00327903	1	2	41	26		197032782		Inconsistently Labeled	Not Used							2	765.393	1529.78	-0.933861	46.6927	7119	7119	MS2	11/122	SP_RL_Rat2_03222013.raw
		High	LLGSLDIDHNQYK	G3V885;G3V8B0;P02563	4	3	CID		50.62	0.00340889	1	1	41	24		1187760632		No Quan Values	Not Used							2	758.393	1515.78	-0.746129	42.8812	6281	6281	MS2	7/110	SP_RL_Rat2_03222013.raw
	Medium		NALAHALQSAr	G3V885;G3V8B0	7	2	HCD	R11(Label:13C(6)15N(4))	50.1	0.00278757	1	1	39	19	316	8.76892e+08	Heavy	Not Unique	Used	0.481286	2.48786	0.193454	1784345040	345188070	858780220	3	387.883	1161.64	-0.818851	28.3552	3044	3044	MS2	8/100	SP_RL_Rat2_03222013.raw
		High	KKHADSVAELGEQIDNLQR	F1LSI0;G3V885;G3V8B0;P02563	9	4	CID		49.67	0.0076643	1	1	43	25	840	295348603	Light	Not Unique	Used	0.205787	6.41065	0.0321009	200860312	6.44779e+06	41334520	3	717.71	2151.11	-0.189645	39.6881	5564	5564	MS2	15/200	SP_RL_Rat2_03222013.raw
		High	NAQAHLKDTQLqLDDAVR	G3V885;P02563	2	2	CID	Q12(Deamidated)	49.58	0.00680751		4	43	27		1.65418e+08		No Quan Values	Not Used							2	1019.02	2037.04	0.604674	40.031	5641	5641	MS2	13/184	SP_RL_Rat2_03222013.raw
	High		LQDLVDKLQLk	G3V885;G3V8B0	4	2	HCD	K11(Label:13C(6)15N(2))	49.03	0.00192977		2	37			503664996		Inconsistently Labeled	Not Used							2	660.902	1320.8	-0.434253	49.6236	7757	7757	MS2	14/104	SP_RL_Rat2_03222013.raw
		High	VKLEQQVDDLEGSLEQEK	G3V885;G3V8B0;P02563	3	3	CID		48.98	0.00783694	1	1	43	24		721805088		No Quan Values	Not Used							3	696.355	2087.05	-0.255126	53.9157	8656	8656	MS2	21/194	SP_RL_Rat2_03222013.raw
	Medium		ANDDLKENIAIVER	G3V885;G3V8B0	4	2	HCD		48.6	0.00623174	1	1	41	21	912	6.14845e+08	Light	Not Unique	Used	0.32275	4.38248	0.0736456	559003592	4.11681e+07	180418532	3	533.949	1599.83	-1.3271	41.1985	5906	5906	MS2	14/148	SP_RL_Rat2_03222013.raw
		High	kAPGVMDNPLVMHQLr	G3V885;P02563	2	2	CID	K1(Label:13C(6)15N(2)), R16(Label:13C(6)15N(4))	47.91	0.00866077	1	1	42	21		500159458		No Quan Values	Not Used							3	608.663	1823.97	-0.451041	41.6484	6008	6008	MS2	21/150	SP_RL_Rat2_03222013.raw
	Medium		KLEDEcSELKK	G3V885	10	1	HCD	C6(Carbamidomethyl)	47.84	0.00458944	1	1	39	28		2.79685e+08		No Quan Values	Not Used							3	460.234	1378.69	0.0459455	21.6959	1563	1563	MS2	9/110	SP_RL_Rat2_03222013.raw
	Medium		KLAEQELIETSEr	G3V885;G3V8B0	4	2	HCD	R13(Label:13C(6)15N(4))	47.02	0.00868519	1	1	41	25		150981892		Inconsistently Labeled	Not Used							2	778.413	1555.82	-0.459368	34.7354	4450	4450	MS2	11/136	SP_RL_Rat2_03222013.raw
		High	VVDSLQTSLDAETR	G3V885;G3V8B0;P02563	4	3	CID		46.92	0.00740286	1	1	40	29		208250624		No Quan Values	Not Used							2	767.391	1533.77	-0.955714	43.9527	6519	6519	MS2	10/140	SP_RL_Rat2_03222013.raw
		High	NALAHALQSAr	F1LSI0;G3V885;G3V8B0;P02563	7	4	CID	R11(Label:13C(6)15N(4))	46.84	0.00594441	1	1	39	25	315	1083561862	Heavy	Redundant	Not Used	0.501932	2.68297	0.187081	2113538912	395403116	1060853120	2	581.321	1161.63	-1.17507	28.3132	3033	3033	MS2	13/100	SP_RL_Rat2_03222013.raw
	Medium		AQLEFNQIK	G3V885;G3V8B0	4	2	HCD		46.8	0.00530054	1	1	39	27	779	1949415520	Light	Not Unique	Used	0.360586	4.66739	0.0772565	1902943296	147014714	686174792	2	545.798	1090.59	-0.132445	38.4323	5280	5280	MS2	7/78	SP_RL_Rat2_03222013.raw
		High	LQDLVDKLQLK	G3V885;G3V8B0;P02563	4	3	CID		46.77	0.00387621	0.446809	1	37		1318	1205646382	Light	Not Unique	Used	0.286683	7.01516	0.0408662	1178320928	4.81535e+07	337804380	3	438.266	1312.78	-0.580284	49.5236	7732	7732	MS2	13/104	SP_RL_Rat2_03222013.raw
	Medium		SAYLMGLNSADLLk	G3V885;G3V8B0	4	2	HCD	K14(Label:13C(6)15N(2))	46.61	0.00921221	1	1	41	26	1932	198593931	Heavy	Redundant	Not Used	0.324322	4.32587	0.0749726	523522736	39249858	169789960	2	752.402	1503.8	-0.297948	65.3189	10912	10912	MS2	6/136	SP_RL_Rat2_03222013.raw
		High	KkmDADLSQLqTEVEEAVQEcR	G3V885;G3V8B0;P02563	4	3	CID	K2(Label:2H(4)), M3(Met->Aha), Q11(Deamidated), C21(Carbamidomethyl)	46.55	0.0121377		4	42	20		301258573		Inconsistently Labeled	Not Used							3	869.751	2607.24	-8.78268	66.0343	11042	11042	MS2	12/242	SP_RL_Rat2_03222013.raw
		High	kKmDADLSQLqTEVEEAVQEcR	G3V885;G3V8B0;P02563	4	3	CID	K1(Label:2H(4)), M3(Met->Aha), Q11(Deamidated), C21(Carbamidomethyl)	46.55	0.0121377		5	42	20		301258573		Inconsistently Labeled	Not Used							3	869.751	2607.24	-8.78268	66.0343	11042	11042	MS2	12/242	SP_RL_Rat2_03222013.raw
		High	LTQESIMDLENDKLQLEEK	G3V885;P02563	2	2	CID		45.93	0.0174477	1	1	43	28		850773320		No Quan Values	Not Used							3	759.382	2276.13	-0.458812	57.224	9341	9341	MS2	12/208	SP_RL_Rat2_03222013.raw
		High	HDcDLLREQYEEEMEAK	G3V885;P02563	2	2	CID	C3(Carbamidomethyl)	45.91	0.00171308	1	1	33	16		164882185		No Quan Values	Not Used							3	732.317	2194.94	-0.209624	44.152	6560	6560	MS2	14/174	SP_RL_Rat2_03222013.raw
		High	LLGSLDIDHNQYk	G3V885;G3V8B0;P02563	4	3	CID	K13(Label:13C(6)15N(2))	45.67	0.0110603	1	1	41	22		360959576		No Quan Values	Not Used							2	762.4	1523.79	-1.24835	42.9477	6295	6295	MS2	18/110	SP_RL_Rat2_03222013.raw
	Medium		EALISQLTr	G3V885;G3V8B0	3	2	HCD	R9(Label:13C(6)15N(4))	45.58	0.00676102	0.347826	1	39		1125	4.83937e+08	Heavy	Redundant	Not Used	0.477118	0.380995	1.25229	1014291487	1270191578	4.83937e+08	2	520.802	1040.6	0.243657	45.5808	6874	6874	MS2	5/84	SP_RL_Rat2_03222013.raw
	High		mFNWMVTR	G3V885;G3V8B0	4	2	HCD	M1(Oxidation)	45.04	0.00180007	1	1	32	20	1420	202107893	Light	Not Unique	Used	0.36907	2.40863	0.153228	188864456	28939326	69704252	2	550.754	1100.5	-0.676246	52.1277	8288	8288	MS2	7/66	SP_RL_Rat2_03222013.raw
		High	LTGAIMHYGNMk	G3V885;P02563	2	2	CID	K12(Label:13C(6)15N(2))	44.97	0.00771372	0.311111	1	39		505	144213458	Heavy	Redundant	Not Used	0.248645	3.85807	0.064448	510602096	32907299	126958516	2	672.338	1343.67	-0.406105	32.6455	3993	3993	MS2	6/92	SP_RL_Rat2_03222013.raw
	Medium		KAPGVMDNPLVMHQLR	G3V885	2	1	HCD		44.86	0.0178986	1	1	42	23		2029506847		No Quan Values	Not Used							3	602.655	1805.95	-0.0798679	41.6699	6014	6014	MS2	16/150	SP_RL_Rat2_03222013.raw
	Medium		LDEAEQIALK	G3V885;G3V8B0	4	2	HCD		44.74	0.0090817	1	1	39	28	769	5.6246e+08	Light	Redundant	Not Used	0.400214	4.98449	0.0802918	501057504	40230823	200530176	2	565.308	1129.61	-0.395385	38.1621	5219	5219	MS2	9/86	SP_RL_Rat2_03222013.raw
	Medium		LTQESImDLENDkLqLEEK	G3V885	2	1	HCD	M7(Met->Aha), K13(Label:2H(4)), Q15(Deamidated)	44.3	0.0256081		3	43	35		274193964		Inconsistently Labeled	Not Used							2	1138.57	2276.13	-9.95996	57.2678	9353	9353	MS2	9/208	SP_RL_Rat2_03222013.raw
		High	KKMEGDLNEMEIQLSQANR	G3V885;P02563	2	2	CID		44.26	0.0210004	1	1	42	25		286532155		No Quan Values	Not Used							3	745.368	2234.09	-0.415638	44.0041	6527	6527	MS2	9/202	SP_RL_Rat2_03222013.raw
	Medium		DLQHRLDEAEQIALK	G3V885;G3V8B0	4	2	HCD		43.94	0.0220249	1	1	42	33		176171783		No Quan Values	Not Used							2	889.974	1778.94	1.03013	52.3182	8328	8328	MS2	11/154	SP_RL_Rat2_03222013.raw
	Medium		SLSTELFK	G3V885;G3V8B0	11	2	HCD		43.59	0.0071688	1	2	37	21	1139	1938845814	Light	Redundant	Not Used	0.362051	4.59071	0.0788659	1913972128	150947154	692955080	2	462.755	924.504	-0.19978	45.9369	6954	6954	MS2	7/64	SP_RL_Rat2_03222013.raw
		High	VKVGNEYVTK	F1LSI0;G3V885;G3V8B0;P02563	14	4	CID		43.39	0.0126997	1	1	39	28	88	485725551	Light	Not Unique	Used	0.246424	5.82891	0.0422761	424547328	1.79482e+07	104618616	3	379.549	1136.63	-0.0226127	22.6371	1773	1773	MS2	7/94	SP_RL_Rat2_03222013.raw
	Medium		MVSLLQEk	G3V885;G3V8B0	6	2	HCD	K8(Label:13C(6)15N(2))	43.28	0.0103541	1	1	38	19	801	503398002	Heavy	Not Unique	Used	0.31574	4.34213	0.0727153	1594345848	1.15933e+08	503398002	2	478.272	955.536	-0.831693	39.0623	5423	5423	MS2	6/68	SP_RL_Rat2_03222013.raw
		High	GSSFQTVSALHR	G3V885;G3V8B0;P02563	4	3	CID		43.02	0.0136345	1	1	39	18	358	3.64464e+08	Light	Redundant	Not Used	0.428626	2.62282	0.163422	326371552	53336270	139891220	2	645.333	1289.66	-0.477711	29.2222	3236	3236	MS2	8/114	SP_RL_Rat2_03222013.raw
	Medium		KkmDADLSQLqTEVEEAVQEcR	G3V885;G3V8B0	4	2	HCD	K2(Label:2H(4)), M3(Met->Aha), Q11(Deamidated), C21(Carbamidomethyl)	42.76	0.0290494		4	42	18		301258573		Inconsistently Labeled	Not Used							3	869.751	2607.24	-8.78268	66.0486	11045	11045	MS2	8/242	SP_RL_Rat2_03222013.raw
	Medium		kKmDADLSQLqTEVEEAVQEcR	G3V885;G3V8B0	4	2	HCD	K1(Label:2H(4)), M3(Met->Aha), Q11(Deamidated), C21(Carbamidomethyl)	42.76	0.0290494		5	42	18		301258573		Inconsistently Labeled	Not Used							3	869.751	2607.24	-8.78268	66.0486	11045	11045	MS2	8/242	SP_RL_Rat2_03222013.raw
		High	EALISQLTr	G3V885;G3V8B0	3	2	CID	R9(Label:13C(6)15N(4))	42.65	0.0132743	1	1	39		1125	4.83937e+08	Heavy	Not Unique	Used	0.477118	0.380995	1.25229	1014291487	1270191578	4.83937e+08	2	520.802	1040.6	0.243657	45.5493	6864	6864	MS2	7/84	SP_RL_Rat2_03222013.raw
		High	HADSVAELGEQIDNLQR	F1LSI0;G3V885;G3V8B0;P02563	9	4	CID		42.45	0.0243896	1	1	41	17	1419	752869910	Light	Redundant	Not Used	0.47944	2.67804	0.179026	741196280	132693450	355358790	2	947.966	1894.92	-0.498819	52.0972	8283	8283	MS2	7/160	SP_RL_Rat2_03222013.raw
	Medium		GKLSYTQQMEDLKR	G3V885	2	1	HCD		41.71	0.0315544	1	1	41	26		567887180		No Quan Values	Not Used							3	566.294	1696.87	-0.325945	29.6038	3324	3324	MS2	17/142	SP_RL_Rat2_03222013.raw
	Medium		LQDLVDKLQLK	G3V885;G3V8B0	4	2	HCD		41.68	0.0125143	1	1	37		1318	1205646382	Light	Redundant	Not Used	0.286683	7.01516	0.0408662	1178320928	4.81535e+07	337804380	3	438.266	1312.78	-0.580284	49.5582	7742	7742	MS2	18/104	SP_RL_Rat2_03222013.raw
	Medium		MVSLLQEK	G3V885;G3V8B0	6	2	HCD		41.37	0.0138488	1	1	38	22	801	1615646744	Light	Redundant	Not Used	0.31574	4.34213	0.0727153	1594345848	1.15933e+08	503398002	2	474.265	947.523	0.0396695	38.9924	5407	5407	MS2	5/68	SP_RL_Rat2_03222013.raw
		High	LASADIETYLLEK	F1LSI0;G3V885;G3V8B0;P02563	14	4	CID		41.35	0.0296428	1	1	41	29		1726725192		No Quan Values	Not Used							2	733.393	1465.78	-0.0978243	65.7484	10986	10986	MS2	10/114	SP_RL_Rat2_03222013.raw
		High	VQLLHSQNTSLINQk	G3V885;G3V8B0;P02563	4	3	CID	K15(Label:13C(6)15N(2))	41.1	0.0318106	1	1	41	28	536	1053631746	Heavy	Not Unique	Used	0.390518	4.33958	0.0899896	2544068864	228939848	993503504	3	577.659	1730.96	-0.351409	33.3255	4141	4141	MS2	13/146	SP_RL_Rat2_03222013.raw
	Medium		NALAHALQSAR	G3V885;G3V8B0	7	2	HCD		39.86	0.0285094	1	1	39	23	316	1.82479e+09	Light	Redundant	Not Used	0.481286	2.48786	0.193454	1784345040	345188070	858780220	3	384.547	1151.63	-0.668067	28.3448	3042	3042	MS2	13/100	SP_RL_Rat2_03222013.raw
		High	SLNDFTTQr	G3V885;P02563	2	2	CID	R9(Label:13C(6)15N(4))	39.25	0.0163538	1	1	36	20	601	146003856	Heavy	Not Unique	Used	0.358764	2.54052	0.141217	406963560	5.74701e+07	146003856	2	546.271	1091.54	-0.112054	34.6293	4426	4426	MS2	6/88	SP_RL_Rat2_03222013.raw
	Medium		LQDLVDkLQLk	G3V885;G3V8B0	4	2	HCD	K7(Label:13C(6)15N(2)), K11(Label:13C(6)15N(2))	38.92	0.0165934	1	1	36	31	1318	3.41774e+08	Heavy	Redundant	Not Used	0.286683	7.01516	0.0408662	1178320928	4.81535e+07	337804380	3	443.609	1328.81	-0.287257	49.6346	7759	7759	MS2	14/104	SP_RL_Rat2_03222013.raw
	Medium		LMTNLr	G3V885;G3V8B0	10	2	HCD	R6(Label:13C(6)15N(4))	37.46	0.0221739	1	1	36	33	244	361519534	Heavy	Not Unique	Used	0.444387	3.46078	0.128407	771950624	99123590	343044808	2	379.217	757.426	-0.215427	26.4668	2626	2626	MS2	5/44	SP_RL_Rat2_03222013.raw
	Medium		MFNWmVTR	G3V885;G3V8B0	4	2	HCD	M5(Oxidation)	37.21	0.0108457	1	1	32	24	1362	169048502	Light	Not Unique	Used	0.39398	3.402	0.115808	154902508	1.7939e+07	61028490	2	550.754	1100.5	-0.898091	50.5559	7954	7954	MS2	5/66	SP_RL_Rat2_03222013.raw
	Medium		HDcDLLR	G3V885;G3V8B0	15	2	HCD	C3(Carbamidomethyl)	34.98	0.0186324	1	1	32		192	3.67292e+08	Light	Not Unique	Used	0.426967	2.63472	0.162054	362156080	5.86888e+07	154628634	2	464.718	928.43	-0.95994	25.1859	2343	2343	MS2	6/52	SP_RL_Rat2_03222013.raw
D3ZCV0	894	103.768	5.45264	Protein Actn2 OS=Rattus norvegicus GN=Actn2 PE=4 SV=1 - [D3ZCV0_RAT]	33.22	58	23	7.44746e+08	1.10802	15	17.9787	2.81631	15	11.6334	0.384407	15	21.8945	1244.92	26.29	29	19	1096.3	26.62	29	18
	A3	A5	Sequence	Protein Accessions	# Proteins	# Protein Groups	Activation Type	Modifications	IonScore	Exp Value	Δ Score	Rank	Identity High	Homology Threshold	QuanResultID	Area	Quan Channel	Quan Info	Quan Usage	Heavy/Light	Heavy/Medium	Medium/Light	Light	Medium	Heavy	Charge	m/z [Da]	MH+ [Da]	ΔM [ppm]	RT [min]	First Scan	Last Scan	MS Order	Ions Matched	Spectrum File	Annotation
	High		ETADTDTAEQVIASFR	D3ZCV0	1	1	HCD		131.98	1.55488e-11	1	1	39	24		627519541		No Quan Values	Not Used							2	877.416	1753.82	0.16253	67.0944	11242	11242	MS2	14/158	SP_RL_Rat2_03222013.raw
	High		QFAAQANAIGPWIQNk	D3ZCV0	1	1	HCD	K16(Label:13C(6)15N(2))	111.99	3.48079e-09	1	1	42	28		196629670		No Quan Values	Not Used							2	882.967	1764.93	-0.0910792	54.104	8697	8697	MS2	14/152	SP_RL_Rat2_03222013.raw
	High		ISSSNPYSTVTMDELR	D3ZCV0	1	1	HCD		94.17	1.00759e-07	1	1	39	30	1312	355050072	Light	Unique	Used	1.24966	2.69461	0.463764	331707388	153834072	414522504	2	900.428	1799.85	-0.0685117	49.4204	7711	7711	MS2	14/166	SP_RL_Rat2_03222013.raw
		High	ISSSNPYSTVTMDELr	D3ZCV0	1	1	CID	R16(Label:13C(6)15N(4))	91.44	1.92297e-07	1	1	39	25	1312	439194648	Heavy	Redundant	Not Used	1.24966	2.69461	0.463764	331707388	153834072	414522504	2	905.431	1809.86	-0.590153	49.4493	7715	7715	MS2	11/166	SP_RL_Rat2_03222013.raw
	High		LVSIGAEEIVDGNVK	D3ZCV0	5	1	HCD		84.69	1.49622e-06	1	1	41	31	2135	130563492	Light	Unique	Used	0.82516	8.72982	0.0945219	105991680	10018537	87460060	2	771.922	1542.84	-0.000879872	73.6148	12296	12296	MS2	9/132	SP_RL_Rat2_03222013.raw
		High	QFAAQANAIGPWIQNk	D3ZCV0	1	1	CID	K16(Label:13C(6)15N(2))	83.78	2.30504e-06	1	1	42	27		196629670		No Quan Values	Not Used							2	882.967	1764.93	-0.0910792	54.0728	8691	8691	MS2	13/152	SP_RL_Rat2_03222013.raw
		High	ETADTDTAEQVIASFR	D3ZCV0	1	1	CID		83.45	1.1084e-06	1	1	39	21		627519541		No Quan Values	Not Used							2	877.416	1753.82	0.16253	67.067	11234	11234	MS2	11/158	SP_RL_Rat2_03222013.raw
	High		QSILAIQNEVEk	D3ZCV0	1	1	HCD	K12(Label:13C(6)15N(2))	82.23	2.13932e-06	0.646341	1	40		1103	4.99637e+08	Heavy	Unique	Used	0.652131	3.63961	0.179176	763293616	136764054	497767195	2	690.385	1379.76	-0.22754	45.0129	6747	6747	MS2	11/128	SP_RL_Rat2_03222013.raw
	High		DGLGLcALIHR	D3ZCV0	1	1	HCD	C6(Carbamidomethyl)	79.8	3.30578e-06	1	1	40	31	1624	422006458	Light	Unique	Used	1.20719	2.73558	0.441294	412421204	181998983	497872732	2	612.83	1224.65	0.171345	57.2621	9352	9352	MS2	9/80	SP_RL_Rat2_03222013.raw
	High		FAIQDISVEETSAK	D3ZCV0	7	1	HCD		78.52	4.96967e-06	1	1	40	27		316709824		No Quan Values	Not Used							2	769.391	1537.77	0.132986	52.822	8429	8429	MS2	11/138	SP_RL_Rat2_03222013.raw
	High		QSILAIQNEVEK	D3ZCV0	1	1	HCD		74.94	1.21934e-05	0.626667	1	41		1103	763293616	Light	Redundant	Not Used	0.652131	3.63961	0.179176	763293616	136764054	497767195	2	686.378	1371.75	0.0664141	45.0074	6746	6746	MS2	11/128	SP_RL_Rat2_03222013.raw
	High		ISSSNPYSTVTMDELr	D3ZCV0	1	1	HCD	R16(Label:13C(6)15N(4))	74.63	9.22513e-06	1	1	39	20	1312	439194648	Heavy	Redundant	Not Used	1.24966	2.69461	0.463764	331707388	153834072	414522504	2	905.431	1809.86	-0.590153	49.4814	7725	7725	MS2	13/166	SP_RL_Rat2_03222013.raw
	High		FAIQDISVEETSAk	D3ZCV0	7	1	HCD	K14(Label:13C(6)15N(2))	74.07	1.54307e-05	1	1	41	33		229223358		No Quan Values	Not Used							2	773.398	1545.79	0.186137	52.8706	8438	8438	MS2	11/138	SP_RL_Rat2_03222013.raw
		High	QFAAQANAIGPWIQNK	D3ZCV0	1	1	CID		72.9	2.75919e-05	1	1	42	37		293230730		No Quan Values	Not Used							2	878.96	1756.91	-0.416786	54.0667	8689	8689	MS2	10/152	SP_RL_Rat2_03222013.raw
	High		QFAAQANAIGPWIQNK	D3ZCV0	1	1	HCD		72.21	3.23431e-05	1	1	42	19		293230730		No Quan Values	Not Used							2	878.96	1756.91	-0.416786	54.0924	8695	8695	MS2	11/152	SP_RL_Rat2_03222013.raw
		High	SSIQITGALEDQMNQLK	D3ZCV0	1	1	CID		70.81	4.53555e-05	1	1	42	37		35645019		No Quan Values	Not Used							2	938.478	1875.95	0.339438	74.0391	12358	12358	MS2	21/174	SP_RL_Rat2_03222013.raw
	High		cQLEINFNTLQTK	D3ZCV0	7	1	HCD	C1(Carbamidomethyl)	67.33	6.93198e-05	1	1	40	26	1570	183877670	Light	Unique	Used	0.795623	4.33493	0.183537	177477372	32573737	141205008	2	804.906	1608.8	-0.135586	55.7289	9034	9034	MS2	10/134	SP_RL_Rat2_03222013.raw
		High	ISSSNPYSTVTMDELR	D3ZCV0	1	1	CID		67.07	5.16756e-05	1	1	39	20	1312	355050072	Light	Redundant	Not Used	1.24966	2.69461	0.463764	331707388	153834072	414522504	2	900.428	1799.85	-0.0685117	49.382	7701	7701	MS2	11/166	SP_RL_Rat2_03222013.raw
	High		DGLGLcALIHr	D3ZCV0	1	1	HCD	C6(Carbamidomethyl), R11(Label:13C(6)15N(4))	65.66	8.66272e-05	1	1	40	38	1624	504273425	Heavy	Redundant	Not Used	1.20719	2.73558	0.441294	412421204	181998983	497872732	2	617.834	1234.66	0.393436	57.1885	9336	9336	MS2	8/80	SP_RL_Rat2_03222013.raw
		High	QSILAIQNEVEk	D3ZCV0	1	1	CID	K12(Label:13C(6)15N(2))	64.6	0.000123958	1	1	40	32	1103	4.99637e+08	Heavy	Redundant	Not Used	0.652131	3.63961	0.179176	763293616	136764054	497767195	2	690.385	1379.76	-0.22754	44.9782	6737	6737	MS2	15/128	SP_RL_Rat2_03222013.raw
		High	TINEVETQILTR	D3ZCV0	1	1	CID		63.85	0.000156968	1	1	41	37	1297	612297342	Light	Unique	Used	1.29947	3.38045	0.384407	516703856	198624544	671440160	2	708.889	1416.77	0.339991	49.0934	7637	7637	MS2	9/126	SP_RL_Rat2_03222013.raw
	High		LVSIGAEEIVDGNVk	D3ZCV0	5	1	HCD	K15(Label:13C(6)15N(2))	62.82	0.000216925	1	1	41	29	2135	98569249	Heavy	Redundant	Not Used	0.82516	8.72982	0.0945219	105991680	10018537	87460060	2	775.929	1550.85	-0.183346	73.7546	12314	12314	MS2	8/132	SP_RL_Rat2_03222013.raw
	High		EGLLLWcQr	D3ZCV0	7	1	HCD	C7(Carbamidomethyl), R9(Label:13C(6)15N(4))	62.62	0.00012513	1	1	38	32	1817	463695808	Heavy	Unique	Used	1.10802	2.60446	0.425431	418491376	178039385	463695808	2	592.81	1184.61	0.140059	62.1482	10310	10310	MS2	6/66	SP_RL_Rat2_03222013.raw
		High	cQLEINFNTLQTk	D3ZCV0	7	1	CID	C1(Carbamidomethyl), K13(Label:13C(6)15N(2))	61.83	0.000270627	1	1	41	31	1570	141205008	Heavy	Redundant	Not Used	0.795623	4.33493	0.183537	177477372	32573737	141205008	2	808.912	1616.82	-1.29144	55.6982	9028	9028	MS2	9/134	SP_RL_Rat2_03222013.raw
		High	VLAVNQENEr	D3ZCV0	1	1	CID	R10(Label:13C(6)15N(4))	61.3	0.000191777	1	1	39	36	115	94526356	Heavy	Unique	Used	0.975443	2.81487	0.346533	86691942	30041601	84563090	2	591.311	1181.61	-0.19353	23.2845	1920	1920	MS2	8/86	SP_RL_Rat2_03222013.raw
		High	ETADTDTAEQVIASFr	D3ZCV0	1	1	CID	R16(Label:13C(6)15N(4))	59.95	0.000266349	1	1	39	22		700149552		No Quan Values	Not Used							2	882.419	1763.83	-0.374034	68.0057	11400	11400	MS2	10/158	SP_RL_Rat2_03222013.raw
	High		TINEVETQILTR	D3ZCV0	1	1	HCD		59.53	0.000424435	1	1	41	33	1297	612297342	Light	Redundant	Not Used	1.29947	3.38045	0.384407	516703856	198624544	671440160	2	708.889	1416.77	0.339991	49.1317	7647	7647	MS2	10/126	SP_RL_Rat2_03222013.raw
		High	MLDAEDIVNTPkPDEr	D3ZCV0	1	1	CID	K12(Label:13C(6)15N(2)), R16(Label:13C(6)15N(4))	59.08	0.00053016	1	1	41	25		161718187		No Quan Values	Not Used							2	930.959	1860.91	-1.25278	46.9882	7187	7187	MS2	8/158	SP_RL_Rat2_03222013.raw
	High		QYEHNIINYk	D3ZCV0	1	1	HCD	K10(Label:13C(6)15N(2))	56.97	0.00049273	1	1	39	24	317	164998160	Heavy	Unique	Used	0.660991	3.47852	0.190021	249622268	47433472	164998160	2	665.337	1329.67	-0.894055	28.3954	3052	3052	MS2	8/90	SP_RL_Rat2_03222013.raw
		High	LVSIGAEEIVDGNVK	D3ZCV0	5	1	CID		56.37	0.00101624	1	1	41	23	2135	130563492	Light	Redundant	Not Used	0.82516	8.72982	0.0945219	105991680	10018537	87460060	2	771.922	1542.84	-0.000879872	73.6033	12294	12294	MS2	8/132	SP_RL_Rat2_03222013.raw
	High		SSIQITGALEDQMNQLk	D3ZCV0	1	1	HCD	K17(Label:13C(6)15N(2))	55.72	0.00155124	1	1	42	29		33496502		No Quan Values	Not Used							2	942.485	1883.96	0.38217	74.0806	12366	12366	MS2	11/174	SP_RL_Rat2_03222013.raw
		High	SSIQITGALEDQMNQLk	D3ZCV0	1	1	CID	K17(Label:13C(6)15N(2))	55.67	0.0015692	1	1	42	24		33496502		No Quan Values	Not Used							2	942.485	1883.96	0.38217	74.0419	12359	12359	MS2	8/174	SP_RL_Rat2_03222013.raw
		High	MLDAEDIVNTPKPDER	D3ZCV0	1	1	CID		55.39	0.00106045	1	1	40	21		180521978		No Quan Values	Not Used							2	921.949	1842.89	0.129812	46.7665	7136	7136	MS2	10/158	SP_RL_Rat2_03222013.raw
		High	HTNYTMEHIR	D3ZCV0	5	1	CID		54.27	0.000389449	1	1	35	19	66	51439604	Light	Unique	Used	1.21393	2.70853	0.448189	51439604	23054649	62444300	2	651.306	1301.61	-0.12832	22.1603	1667	1667	MS2	8/96	SP_RL_Rat2_03222013.raw
		High	NVNIQNFHTSWK	D3ZCV0	1	1	CID		54.22	0.00110789	1	1	39	26		598209356		No Quan Values	Not Used							2	744.373	1487.74	-0.226008	40.1722	5673	5673	MS2	7/112	SP_RL_Rat2_03222013.raw
	High		GITQEQMNEFr	D3ZCV0	1	1	HCD	R11(Label:13C(6)15N(4))	53.97	0.000505292	1	1	36	20	742	346295426	Heavy	Unique	Used	1.09872	2.98737	0.367789	315179521	115919698	346295426	2	681.821	1362.63	-0.156526	37.7233	5121	5121	MS2	9/106	SP_RL_Rat2_03222013.raw
	High		EGLLLWcQR	D3ZCV0	7	1	HCD	C7(Carbamidomethyl)	53.66	0.0010182	0.537037	1	38		1817	418491376	Light	Redundant	Not Used	1.10802	2.60446	0.425431	418491376	178039385	463695808	2	587.806	1174.6	0.010271	62.2038	10323	10323	MS2	6/66	SP_RL_Rat2_03222013.raw
	High		VIQSYSIr	D3ZCV0	1	1	HCD	R8(Label:13C(6)15N(4))	53.52	0.00100909	1	1	38	33	350	253972262	Heavy	Unique	Used	1.19276	2.81631	0.423518	197666356	83715322	235768100	2	488.278	975.55	-0.208282	29.0596	3200	3200	MS2	7/70	SP_RL_Rat2_03222013.raw
		High	cQLEINFNTLQTK	D3ZCV0	7	1	CID	C1(Carbamidomethyl)	53.22	0.0017859	1	1	40	23	1570	183877670	Light	Redundant	Not Used	0.795623	4.33493	0.183537	177477372	32573737	141205008	2	804.906	1608.8	-0.135586	55.6926	9026	9026	MS2	7/134	SP_RL_Rat2_03222013.raw
	High		TINEVETQILTr	D3ZCV0	1	1	HCD	R12(Label:13C(6)15N(4))	53	0.00192406	1	1	41	28	1297	770796282	Heavy	Redundant	Not Used	1.29947	3.38045	0.384407	516703856	198624544	671440160	2	713.892	1426.78	-0.0679019	49.0589	7631	7631	MS2	9/126	SP_RL_Rat2_03222013.raw
	Medium		LEQAEKGYEEWLLNEIR	D3ZCV0	1	1	HCD		52.26	0.00387449	1	1	43	20		202288274		No Quan Values	Not Used							3	707.36	2120.07	-0.258716	70.5963	11817	11817	MS2	17/182	SP_RL_Rat2_03222013.raw
		High	ILASDKPYILAEELR	D3ZCV0	1	1	CID		52.23	0.00225272	1	1	40	23		6.83267e+07		No Quan Values	Not Used							2	865.988	1730.97	0.285724	54.2125	8720	8720	MS2	9/148	SP_RL_Rat2_03222013.raw
		High	NVNIQNFHTSWk	D3ZCV0	1	1	CID	K12(Label:13C(6)15N(2))	50.35	0.00290056	1	1	40	26		382349556		No Quan Values	Not Used							2	748.38	1495.75	-0.250766	40.1775	5675	5675	MS2	9/112	SP_RL_Rat2_03222013.raw
		High	LNKDDPIGNINLAMEIAEk	D3ZCV0	1	1	CID	K19(Label:13C(6)15N(2))	50.27	0.00630742	0.26	1	43	24		40577461		Inconsistently Labeled	Not Used							2	1053.55	2106.09	-2.91304	66.2119	11075	11075	MS2	12/206	SP_RL_Rat2_03222013.raw
		High	VLAVNQENER	D3ZCV0	1	1	CID		49.83	0.00252701	1	1	39	26	115	95061999	Light	Redundant	Not Used	0.975443	2.81487	0.346533	86691942	30041601	84563090	2	586.306	1171.61	-0.847453	23.2899	1922	1922	MS2	8/86	SP_RL_Rat2_03222013.raw
		High	QSILAIQNEVEK	D3ZCV0	1	1	CID		49.55	0.00421819	1	1	41	28	1103	763293616	Light	Redundant	Not Used	0.652131	3.63961	0.179176	763293616	136764054	497767195	2	686.378	1371.75	0.0664141	44.9756	6736	6736	MS2	8/128	SP_RL_Rat2_03222013.raw
	Medium		VLAVNQENEr	D3ZCV0	1	1	HCD	R10(Label:13C(6)15N(4))	48.56	0.0036041	1	1	39	26	115	94526356	Heavy	Redundant	Not Used	0.975443	2.81487	0.346533	86691942	30041601	84563090	2	591.311	1181.61	-0.19353	23.3248	1930	1930	MS2	6/86	SP_RL_Rat2_03222013.raw
	Medium		SSIQITGALEDQMNQLK	D3ZCV0	1	1	HCD		48.1	0.00846506	1	1	42			35645019		No Quan Values	Not Used							2	938.478	1875.95	0.339438	74.0738	12365	12365	MS2	9/174	SP_RL_Rat2_03222013.raw
		High	GITQEQMNEFr	D3ZCV0	1	1	CID	R11(Label:13C(6)15N(4))	45.76	0.00334613	1	1	36	22	742	346295426	Heavy	Redundant	Not Used	1.09872	2.98737	0.367789	315179521	115919698	346295426	2	681.821	1362.63	-0.156526	37.6919	5111	5111	MS2	8/106	SP_RL_Rat2_03222013.raw
	Medium		HrPDLIDYSK	D3ZCV0	1	1	HCD	R2(Label:13C(6)15N(4))	45.2	0.00876692	1	1	39	24		261725382		Inconsistently Labeled	Not Used							3	418.555	1253.65	-1.03959	26.5539	2644	2644	MS2	8/98	SP_RL_Rat2_03222013.raw
		High	QYEHNIINYK	D3ZCV0	1	1	CID		45.15	0.00678192	1	1	38	21	317	249622268	Light	Redundant	Not Used	0.660991	3.47852	0.190021	249622268	47433472	164998160	2	661.33	1321.65	-1.05481	28.3213	3036	3036	MS2	7/90	SP_RL_Rat2_03222013.raw
		High	HRPDLIDYSK	D3ZCV0	1	1	CID		44.48	0.00940675	1	1	39	28	247	2.09829e+08	Light	Unique	Used	0.963228	4.87281	0.197674	204904398	40504302	197369722	2	622.325	1243.64	-0.89093	26.5255	2638	2638	MS2	6/98	SP_RL_Rat2_03222013.raw
	Medium		GITQEQMNEFR	D3ZCV0	1	1	HCD		41.34	0.00861585	1	1	35	23	742	315179521	Light	Redundant	Not Used	1.09872	2.98737	0.367789	315179521	115919698	346295426	2	676.817	1352.63	-0.0909328	37.6647	5107	5107	MS2	8/106	SP_RL_Rat2_03222013.raw
		High	HTNYTMEHIr	D3ZCV0	5	1	CID	R10(Label:13C(6)15N(4))	40.14	0.0110577	1	1	35	16	66	73371901	Heavy	Redundant	Not Used	1.21393	2.70853	0.448189	51439604	23054649	62444300	2	656.31	1311.61	-0.568454	22.1524	1664	1664	MS2	9/96	SP_RL_Rat2_03222013.raw
		High	ASFNHFDr	D3ZCV0	6	1	CID	R8(Label:13C(6)15N(4))	37.83	0.00873526	1	1	32	20	177	1.61845e+08	Heavy	Unique	Used	1.13601	2.55391	0.444813	142467490	6.33713e+07	1.61845e+08	2	502.234	1003.46	-1.26496	24.7879	2255	2255	MS2	6/74	SP_RL_Rat2_03222013.raw
		High	HTNYTMEHIR	D3ZCV0	5	1	CID		37.81	0.0186026	1	1	35	20	65	459053148	Light	Unique	Used	1.12418	2.79729	0.401882	445150904	178897944	500429952	3	434.54	1301.61	0.916424	22.1466	1662	1662	MS2	11/96	SP_RL_Rat2_03222013.raw
	Medium		HTNYTMEHIR	D3ZCV0	5	1	HCD		37.48	0.0200712	1	1	35		65	459053148	Light	Redundant	Not Used	1.12418	2.79729	0.401882	445150904	178897944	500429952	3	434.54	1301.61	0.916424	22.1815	1672	1672	MS2	12/96	SP_RL_Rat2_03222013.raw
	Medium		ASFNHFDr	D3ZCV0	6	1	HCD	R8(Label:13C(6)15N(4))	35.42	0.0152151	1	1	32	23	177	1.61845e+08	Heavy	Redundant	Not Used	1.13601	2.55391	0.444813	142467490	6.33713e+07	1.61845e+08	2	502.234	1003.46	-1.26496	24.8256	2265	2265	MS2	7/74	SP_RL_Rat2_03222013.raw
F1LWF9	396	41.7275	8.14795	3-ketoacyl-CoA thiolase, mitochondrial (Fragment) OS=Rattus norvegicus GN=Acaa2 PE=3 SV=1 - [F1LWF9_RAT]	32.32	19	11	7.88207e+08	0.587366	9	16.4649	2.9861	9	34.7741	0.205768	9	55.407	404.63	29.8	11	10	369.046	18.94	8	5
	A3	A5	Sequence	Protein Accessions	# Proteins	# Protein Groups	Activation Type	Modifications	IonScore	Exp Value	Δ Score	Rank	Identity High	Homology Threshold	QuanResultID	Area	Quan Channel	Quan Info	Quan Usage	Heavy/Light	Heavy/Medium	Medium/Light	Light	Medium	Heavy	Charge	m/z [Da]	MH+ [Da]	ΔM [ppm]	RT [min]	First Scan	Last Scan	MS Order	Ions Matched	Spectrum File	Annotation
		High	TNVSGGAIALGHPLGGSGSr	F1LWF9	3	1	CID	R20(Label:13C(6)15N(4))	101.27	4.10883e-08	1	1	42	33	593	1.90668e+08	Heavy	Unique	Used	0.952724	2.13706	0.44581	200129479	89219727	1.90668e+08	2	909.478	1817.95	-0.824443	34.4315	4383	4383	MS2	13/224	SP_RL_Rat2_03222013.raw
		High	TNVSGGAIALGHPLGGSGSR	F1LWF9	3	1	CID		89.25	6.25806e-07	1	1	42	24	593	2.03534e+08	Light	Redundant	Not Used	0.952724	2.13706	0.44581	200129479	89219727	1.90668e+08	2	904.474	1807.94	-0.306434	34.4856	4393	4393	MS2	14/224	SP_RL_Rat2_03222013.raw
	High		VGVPTETGALTLNR	F1LWF9	3	1	HCD		83.4	1.67066e-06	1	1	40	25	1031	1315898492	Light	Unique	Used	0.933716	2.16038	0.4322	1267734272	547914152	1183703824	2	714.396	1427.78	-0.438254	43.6081	6443	6443	MS2	13/118	SP_RL_Rat2_03222013.raw
	High		AANEAGYFNEEMAPIEVk	F1LWF9	3	1	HCD	K18(Label:13C(6)15N(2))	77.3	5.18498e-06	1	1	39			126885049		No Quan Values	Not Used							2	995.968	1990.93	-0.678785	55.8642	9062	9062	MS2	13/190	SP_RL_Rat2_03222013.raw
	High		TNVSGGAIALGHPLGGSGSR	F1LWF9	3	1	HCD		72.38	3.04396e-05	1	1	42	25	593	2.03534e+08	Light	Redundant	Not Used	0.952724	2.13706	0.44581	200129479	89219727	1.90668e+08	2	904.474	1807.94	-0.306434	34.5258	4403	4403	MS2	12/224	SP_RL_Rat2_03222013.raw
	High		TPFGAYGGLLK	F1LWF9	3	1	HCD		69.07	3.48102e-05	1	1	39	23	1517	188342949	Light	Unique	Used	0.559413	3.27496	0.170815	179253235	3.06192e+07	100276543	2	562.311	1123.61	-0.651558	54.5027	8779	8779	MS2	9/80	SP_RL_Rat2_03222013.raw
		High	VGVPTETGALTLNR	F1LWF9	3	1	CID		67.78	6.09379e-05	1	1	40	31	1031	1315898492	Light	Redundant	Not Used	0.933716	2.16038	0.4322	1267734272	547914152	1183703824	2	714.396	1427.78	-0.438254	43.5863	6437	6437	MS2	10/118	SP_RL_Rat2_03222013.raw
		High	VGVPTETGALTLNr	F1LWF9	3	1	CID	R14(Label:13C(6)15N(4))	59.44	0.00044066	1	1	41	28	1031	1.23129e+09	Heavy	Redundant	Not Used	0.933716	2.16038	0.4322	1267734272	547914152	1183703824	2	719.4	1437.79	-0.922507	43.5167	6422	6422	MS2	9/118	SP_RL_Rat2_03222013.raw
		High	AANEAGYFNEEMAPIEVk	F1LWF9	3	1	CID	K18(Label:13C(6)15N(2))	55.1	0.000860493	1	1	39	21		126885049		No Quan Values	Not Used							2	995.968	1990.93	-0.678785	55.8328	9055	9055	MS2	11/190	SP_RL_Rat2_03222013.raw
		High	ITAHLVHELr	F1LWF9	3	1	CID	R10(Label:13C(6)15N(4))	52.1	0.0016645	1	1	39	23	206	98972994	Heavy	Unique	Used	0.951411	2.17393	0.437646	104027592	4.55273e+07	98972994	2	599.85	1198.69	-0.644001	25.3962	2389	2389	MS2	9/84	SP_RL_Rat2_03222013.raw
	Medium		RTPFGAYGGLLK	F1LWF9	3	1	HCD		50.47	0.00284754	0.36	1	40		1095	2.53494e+08	Light	Unique	Used	0.840125	3.63018	0.231428	247176462	5.72035e+07	207659154	2	640.361	1279.71	-1.0848	44.8024	6701	6701	MS2	9/110	SP_RL_Rat2_03222013.raw
	Medium		VGVPTETGALTLNr	F1LWF9	3	1	HCD	R14(Label:13C(6)15N(4))	50.46	0.0034842	1	1	41	23	1031	1.23129e+09	Heavy	Redundant	Not Used	0.933716	2.16038	0.4322	1267734272	547914152	1183703824	2	719.4	1437.79	-0.922507	43.5519	6432	6432	MS2	11/118	SP_RL_Rat2_03222013.raw
	Medium		LEDTLWAGLTDQHVK	F1LWF9	3	1	HCD		50.39	0.00470128	1	1	42	23	1685	358843846	Light	Unique	Used	0.587366	2.85451	0.205768	358843846	7.38386e+07	210772686	3	575.965	1725.88	0.217473	58.8487	9662	9662	MS2	14/136	SP_RL_Rat2_03222013.raw
	Medium		DFTATDLTEFAAr	F1LWF9	3	1	HCD	R13(Label:13C(6)15N(4))	45.32	0.00551103	1	1	37	18				No Quan Values	Not Used							2	734.353	1467.7	0.0708445	67.024	11229	11229	MS2	12/112	SP_RL_Rat2_03222013.raw
	Medium		LPMGMTAENLAAK	F1LWF9	3	1	HCD		44.9	0.00943761	1	1	39	16	1049	686284436	Light	Redundant	Not Used	0.52618	2.9861	0.17621	590681072	104084028	310804808	2	673.843	1346.68	-1.21525	43.9115	6508	6508	MS2	12/108	SP_RL_Rat2_03222013.raw
		High	LPMGMTAENLAAk	F1LWF9	3	1	CID	K13(Label:13C(6)15N(2))	43.62	0.0141411	1	1	40	24	1049	355897385	Heavy	Unique	Used	0.52618	2.9861	0.17621	590681072	104084028	310804808	2	677.851	1354.69	-0.696079	43.8787	6502	6502	MS2	11/108	SP_RL_Rat2_03222013.raw
	Medium		FGLDLK	F1LWF9	3	1	HCD		42.97	0.00513493	1	1	35	32	1144	3.62437e+08	Light	Unique	Used	0.544357	3.75037	0.145148	345699400	50177406	188183748	2	346.702	692.398	-0.320233	46.0076	6970	6970	MS2	5/40	SP_RL_Rat2_03222013.raw
		High	AANEAGYFNEEMAPIEVK	F1LWF9	3	1	CID		40.55	0.0197707	1	1	38	21		232561688		No Quan Values	Not Used							2	991.96	1982.91	-2.32409	55.6325	9015	9015	MS2	10/190	SP_RL_Rat2_03222013.raw
	Medium		LPPVFKK	F1LWF9	2	1	HCD		34.79	0.0308662	1	1	34		224	359119692	Light	Unique	Used	0.526018	8.79485	0.0598098	340211560	2.0348e+07	178957496	2	414.771	828.534	-0.594176	25.9139	2501	2501	MS2	6/52	SP_RL_Rat2_03222013.raw
P16617	417	44.51	7.89893	Phosphoglycerate kinase 1 OS=Rattus norvegicus GN=Pgk1 PE=1 SV=2 - [PGK1_RAT]	32.13	31	11	4.41748e+08	1.042	7	37.7688	3.63993	7	26.3976	0.282283	7	30.7968	767.455	32.13	21	11	453.501	18.71	10	5
	A3	A5	Sequence	Protein Accessions	# Proteins	# Protein Groups	Activation Type	Modifications	IonScore	Exp Value	Δ Score	Rank	Identity High	Homology Threshold	QuanResultID	Area	Quan Channel	Quan Info	Quan Usage	Heavy/Light	Heavy/Medium	Medium/Light	Light	Medium	Heavy	Charge	m/z [Da]	MH+ [Da]	ΔM [ppm]	RT [min]	First Scan	Last Scan	MS Order	Ions Matched	Spectrum File	Annotation
	High		VLNNMEIGTSLYDEEGAK	P16617	1	1	HCD		88.47	4.76765e-07	1	1	40	29		155328718		No Quan Values	Not Used							2	991.971	1982.94	-1.2169	54.1753	8712	8712	MS2	14/184	SP_RL_Rat2_03222013.raw
	High		LGDVYVNDAFGTAHr	P16617;Q5XIV1	2	2	HCD	R15(Label:13C(6)15N(4))	88.33	4.77181e-07	1	1	40	26	1106	341755529	Heavy	Not Unique	Used	1.57212	2.74771	0.572157	202213464	115697923	317904476	2	822.903	1644.8	-0.53025	45.0904	6764	6764	MS2	10/146	SP_RL_Rat2_03222013.raw
	High		ITLPVDFVTADKFDENAK	P16617	2	1	HCD		87.24	1.1597e-06	1	1	43	20		195364556		No Quan Values	Not Used							2	1012.02	2023.04	-0.771383	65.3068	10910	10910	MS2	16/174	SP_RL_Rat2_03222013.raw
		High	LGDVYVNDAFGTAHR		1	0	CID		86.81	6.06483e-07	1	1	39	23	1106	214830654	Light	Redundant	Not Used	1.57212	2.74771	0.572157	202213464	115697923	317904476	2	817.9	1634.79	-0.104915	45.1294	6772	6772	MS2	11/146	SP_RL_Rat2_03222013.raw
		High	VLNNMEIGTSLYDEEGAK		1	0	CID		83.27	1.57872e-06	1	1	40	23		155328718		No Quan Values	Not Used							2	991.971	1982.94	-1.2169	54.1364	8703	8703	MS2	12/184	SP_RL_Rat2_03222013.raw
	High		ITLPVDFVTADkFDENAK	P16617	2	1	HCD	K12(Label:13C(6)15N(2))	83.21	3.01894e-06	0.0240964	1	43	30		2.4671e+08		Inconsistently Labeled	Not Used							2	1016.03	2031.05	-0.967771	65.2246	10893	10893	MS2	16/174	SP_RL_Rat2_03222013.raw
	High		ITLPVDFVTADKFDENAk	P16617	2	1	HCD	K18(Label:13C(6)15N(2))	80.53	5.5957e-06		2	43	30		2.4671e+08		Inconsistently Labeled	Not Used							2	1016.03	2031.05	-0.967771	65.2246	10893	10893	MS2	16/174	SP_RL_Rat2_03222013.raw
	High		LGDVYVNDAFGTAHR	P16617;Q5XIV1	2	2	HCD		75.4	8.39109e-06	1	1	39	23	1106	214830654	Light	Redundant	Not Used	1.57212	2.74771	0.572157	202213464	115697923	317904476	2	817.9	1634.79	-0.104915	45.1725	6782	6782	MS2	12/146	SP_RL_Rat2_03222013.raw
	High		YSLEPVAAELk	P16617	1	1	HCD	K11(Label:13C(6)15N(2))	74.84	1.00397e-05	0	1	40	25	1264	3.14651e+08	Heavy	Unique	Used	0.814515	3.84688	0.211734	382880168	81068845	311861808	2	614.339	1227.67	-0.746687	48.4228	7495	7495	MS2	7/94	SP_RL_Rat2_03222013.raw
	High		ITLPVDFVTADkFDENAk	P16617	2	1	HCD	K12(Label:13C(6)15N(2)), K18(Label:13C(6)15N(2))	70.83	5.23791e-05	1	1	43	21		180508408		No Quan Values	Not Used							2	1020.04	2039.07	0.034702	65.2305	10894	10894	MS2	14/174	SP_RL_Rat2_03222013.raw
		High	ITLPVDFVTADkFDENAk		1	0	CID	K12(Label:13C(6)15N(2)), K18(Label:13C(6)15N(2))	66.02	0.000158547	1	1	43	21		180508408		No Quan Values	Not Used							2	1020.04	2039.07	0.034702	65.1973	10885	10885	MS2	12/174	SP_RL_Rat2_03222013.raw
		High	LGDVYVNDAFGTAHr		1	0	CID	R15(Label:13C(6)15N(4))	62.85	0.000168532	1	1	40	18	1106	341755529	Heavy	Redundant	Not Used	1.57212	2.74771	0.572157	202213464	115697923	317904476	2	822.903	1644.8	-0.53025	45.0522	6754	6754	MS2	14/146	SP_RL_Rat2_03222013.raw
		High	ITLPVDFVTADkFDENAK		1	0	CID	K12(Label:13C(6)15N(2))	62.62	0.000345823	0.31746	1	43	30		2.4671e+08		Inconsistently Labeled	Not Used							2	1016.03	2031.05	-0.967771	65.1945	10884	10884	MS2	13/174	SP_RL_Rat2_03222013.raw
		High	ITLPVDFVTADKFDENAK		1	0	CID		61.87	0.000399342	1	1	43	21		195364556		No Quan Values	Not Used							2	1012.02	2023.04	-0.771383	65.2711	10900	10900	MS2	13/174	SP_RL_Rat2_03222013.raw
	High		AHSSMVGVNLPQk	P16617	1	1	HCD	K13(Label:13C(6)15N(2))	60.54	0.000312743	1	1	40	23		261618512		No Quan Values	Not Used							2	688.365	1375.72	-0.421515	28.7084	3120	3120	MS2	11/106	SP_RL_Rat2_03222013.raw
	High		LGDVYVNDAFGTAHr	P16617;Q5XIV1	2	2	HCD	R15(Label:13C(6)15N(4))	60.29	0.000308263	1	1	40	21	1105	633995066	Heavy	Not Unique	Used	1.54666	2.84964	0.542758	385935688	209469704	596912912	3	548.938	1644.8	0.129518	45.156	6779	6779	MS2	18/146	SP_RL_Rat2_03222013.raw
	High		AHSSMVGVNLPQK	P16617	1	1	HCD		60.14	0.000335896	1	1	40	26		3.5562e+08		No Quan Values	Not Used							2	684.358	1367.71	-1.19885	28.7032	3119	3119	MS2	8/106	SP_RL_Rat2_03222013.raw
	High		SLLGKDVLFLK	P16617	1	1	HCD		55.95	0.000311777	1	1	36		1647	58448050	Light	Unique	Used	1.042	3.63993	0.286269	58448050	1.67319e+07	6.09028e+07	2	616.884	1232.76	-0.554515	57.9087	9475	9475	MS2	8/102	SP_RL_Rat2_03222013.raw
		High	AHSSMVGVNLPQK		1	0	CID		54.74	0.00116467	1	1	40	29		3.5562e+08		No Quan Values	Not Used							2	684.358	1367.71	-1.19885	28.6635	3109	3109	MS2	16/106	SP_RL_Rat2_03222013.raw
		High	AHSSMVGVNLPQk		1	0	CID	K13(Label:13C(6)15N(2))	54.56	0.00123933	1	1	40	27		261618512		No Quan Values	Not Used							2	688.365	1375.72	-0.421515	28.6661	3110	3110	MS2	16/106	SP_RL_Rat2_03222013.raw
	High		ALESPERPFLAILGGAK	P16617	1	1	HCD		54.18	0.00143783	1	1	40	27		165398663		No Quan Values	Not Used							2	885.001	1769	-0.0272655	65.9323	11023	11023	MS2	9/154	SP_RL_Rat2_03222013.raw
	High		LGDVYVNDAFGTAHR	P16617;Q5XIV1	2	2	HCD		51.77	0.00193029	1	1	39	18	1105	428786018	Light	Redundant	Not Used	1.54666	2.84964	0.542758	385935688	209469704	596912912	3	545.602	1634.79	-0.710502	45.085	6763	6763	MS2	16/146	SP_RL_Rat2_03222013.raw
	Medium		IQLINNMLDK	P16617	2	1	HCD		47.06	0.0059194	1	1	40		1443	236386016	Light	Unique	Used	0.892774	3.87466	0.230413	200116696	46109546	178658912	2	601.334	1201.66	0.064112	52.8106	8427	8427	MS2	9/88	SP_RL_Rat2_03222013.raw
	Medium		VADkIQLINNMLDk	P16617	1	1	HCD	K4(Label:13C(6)15N(2)), K14(Label:13C(6)15N(2))	46.79	0.00799637	1	1	41	22		8.04499e+07		No Quan Values	Not Used							3	544.31	1630.92	-0.296978	52.957	8455	8455	MS2	10/144	SP_RL_Rat2_03222013.raw
		High	VADKIQLINNMLDK		1	0	CID		46.61	0.00948614	1	1	41	23		6.7231e+07		No Quan Values	Not Used							2	807.947	1614.89	-0.810422	52.932	8450	8450	MS2	9/144	SP_RL_Rat2_03222013.raw
	Medium		ALESPErPFLAILGGAK	P16617	1	1	HCD	R7(Label:13C(6)15N(4))	45.56	0.0101543	1	1	40	21		1.68234e+08		Inconsistently Labeled	Not Used							2	890.005	1779	-0.283716	66.1218	11059	11059	MS2	14/154	SP_RL_Rat2_03222013.raw
	Medium		SLLGkDVLFLk	P16617	1	1	HCD	K5(Label:13C(6)15N(2)), K11(Label:13C(6)15N(2))	42.96	0.00341432	1	1	33	26	1647	6.09028e+07	Heavy	Redundant	Not Used	1.042	3.63993	0.286269	58448050	1.67319e+07	6.09028e+07	2	624.898	1248.79	-0.414106	57.8966	9473	9473	MS2	8/102	SP_RL_Rat2_03222013.raw
		High	LGDVYVNDAFGTAHr		1	0	CID	R15(Label:13C(6)15N(4))	40.46	0.0296429	1	1	40	26	1105	633995066	Heavy	Redundant	Not Used	1.54666	2.84964	0.542758	385935688	209469704	596912912	3	548.938	1644.8	0.129518	45.1213	6769	6769	MS2	8/146	SP_RL_Rat2_03222013.raw
	Medium		LTLDKLDVK	P16617	1	1	HCD		40.15	0.0196543	1	1	38	31	760	335629021	Light	Unique	Used	1.04602	4.33631	0.241224	304767920	73517318	318793920	2	522.818	1044.63	-0.759418	37.9492	5172	5172	MS2	7/82	SP_RL_Rat2_03222013.raw
	Medium		SLMDEVVk	P16617	1	1	HCD	K8(Label:13C(6)15N(2))	38.34	0.022672	1	1	37	29	1198	301079895	Heavy	Unique	Used	0.813607	2.88224	0.282283	370055808	104460360	301079895	2	464.749	928.49	-0.156784	46.9321	7174	7174	MS2	7/64	SP_RL_Rat2_03222013.raw
	Medium		SLLGKDVLFLk	P16617	1	1	HCD	K11(Label:13C(6)15N(2))	34.09	0.036908	0.0588235	1	34	25		8.55532e+07		Inconsistently Labeled	Not Used							2	620.891	1240.78	-0.18871	57.9028	9474	9474	MS2	5/102	SP_RL_Rat2_03222013.raw
O35244	224	24.803	5.93506	Peroxiredoxin-6 OS=Rattus norvegicus GN=Prdx6 PE=1 SV=3 - [PRDX6_RAT]	31.7	10	5	3.29962e+08	1.36416	5	21.8124	2.77832	5	32.7509	0.491003	5	85.4321	183.895	22.77	6	4	189.192	22.32	4	3
	A3	A5	Sequence	Protein Accessions	# Proteins	# Protein Groups	Activation Type	Modifications	IonScore	Exp Value	Δ Score	Rank	Identity High	Homology Threshold	QuanResultID	Area	Quan Channel	Quan Info	Quan Usage	Heavy/Light	Heavy/Medium	Medium/Light	Light	Medium	Heavy	Charge	m/z [Da]	MH+ [Da]	ΔM [ppm]	RT [min]	First Scan	Last Scan	MS Order	Ions Matched	Spectrum File	Annotation
		High	VVDSLQLTASNPVATPVDWk	O35244	2	1	CID	K20(Label:13C(6)15N(2))	90.42	5.82639e-07	1	1	43	23	1800	1.34613e+08	Heavy	Unique	Used	0.85342	3.44576	0.247673	154537413	3.82747e+07	131885334	2	1074.57	2148.14	-0.1763	61.9488	10267	10267	MS2	14/210	SP_RL_Rat2_03222013.raw
	High		PGGLLLGDEAPNFEANTTIGHIr	O35244	1	1	HCD	R23(Label:13C(6)15N(4))	79.11	9.34143e-06	1	1	44	20	1739	598460042	Heavy	Unique	Used	1.57768	2.67473	0.589848	369008256	217658786	582177872	3	801.416	2402.23	-0.109719	60.1814	9933	9933	MS2	27/218	SP_RL_Rat2_03222013.raw
		High	PGGLLLGDEAPNFEANTTIGHIR	O35244	1	1	CID		64.13	0.000281777	1	1	43	26	1739	369008256	Light	Redundant	Not Used	1.57768	2.67473	0.589848	369008256	217658786	582177872	3	798.079	2392.22	-0.761312	60.0206	9898	9898	MS2	25/218	SP_RL_Rat2_03222013.raw
		High	PGGLLLGDEAPNFEANTTIGHIr	O35244	1	1	CID	R23(Label:13C(6)15N(4))	63.2	0.000364261	1	1	44	23	1739	598460042	Heavy	Redundant	Not Used	1.57768	2.67473	0.589848	369008256	217658786	582177872	3	801.416	2402.23	-0.109719	60.1539	9925	9925	MS2	12/218	SP_RL_Rat2_03222013.raw
	High		VVFIFGPDk	O35244	2	1	HCD	K9(Label:13C(6)15N(2))	52.23	0.00137635	1	1	38	24	1705	189804564	Heavy	Unique	Used	0.771133	4.40755	0.174957	246137266	43063486	189804564	2	515.296	1029.59	-0.677577	59.2708	9748	9748	MS2	6/64	SP_RL_Rat2_03222013.raw
	Medium		DFTPVcTTELGR	O35244	1	1	HCD	C6(Carbamidomethyl)	44.99	0.00500792	1	1	37	25	1259	103694458	Light	Unique	Used	1.36678	1.68951	0.808981	85026980	68785242	116213044	2	698.333	1395.66	0.729042	48.2898	7465	7465	MS2	9/104	SP_RL_Rat2_03222013.raw
	Medium		PGGLLLGDEAPNFEANTTIGHIR	O35244	1	1	HCD		44.01	0.0289672	1	1	43		1739	369008256	Light	Redundant	Not Used	1.57768	2.67473	0.589848	369008256	217658786	582177872	3	798.079	2392.22	-0.761312	60.046	9904	9904	MS2	18/218	SP_RL_Rat2_03222013.raw
	Medium		VVFIFGPDK	O35244	2	1	HCD		43.97	0.00938429	1	1	38	24	1705	246137266	Light	Redundant	Not Used	0.771133	4.40755	0.174957	246137266	43063486	189804564	2	511.289	1021.57	-0.943601	59.2772	9749	9749	MS2	6/64	SP_RL_Rat2_03222013.raw
	Medium		NFDEILr	O35244	2	1	HCD	R7(Label:13C(6)15N(4))	42.7	0.00687938	1	1	36	27	1234	1.45288e+08	Heavy	Redundant	Not Used	1.36416	2.77832	0.491003	104074610	51100989	141974692	2	458.742	916.476	-0.228612	47.8055	7364	7364	MS2	6/62	SP_RL_Rat2_03222013.raw
		High	NFDEILr	O35244	2	1	CID	R7(Label:13C(6)15N(4))	36.36	0.0296175	1	1	36		1234	1.45288e+08	Heavy	Unique	Used	1.36416	2.77832	0.491003	104074610	51100989	141974692	2	458.742	916.476	-0.228612	47.7608	7354	7354	MS2	6/62	SP_RL_Rat2_03222013.raw
D4A724	264	29.771	7.54736	Myozenin 2 (Predicted), isoform CRA_a OS=Rattus norvegicus GN=Myoz2 PE=4 SV=1 - [D4A724_RAT]	31.06	9	7	3.83814e+08	0.946081	6	37.9624	3.78154	6	13.0491	0.26228	6	55.2745	103.639	16.29	4	4	146.306	21.97	5	5
	A3	A5	Sequence	Protein Accessions	# Proteins	# Protein Groups	Activation Type	Modifications	IonScore	Exp Value	Δ Score	Rank	Identity High	Homology Threshold	QuanResultID	Area	Quan Channel	Quan Info	Quan Usage	Heavy/Light	Heavy/Medium	Medium/Light	Light	Medium	Heavy	Charge	m/z [Da]	MH+ [Da]	ΔM [ppm]	RT [min]	First Scan	Last Scan	MS Order	Ions Matched	Spectrum File	Annotation
		High	SPPNPENIAPGYSGPLK	D4A724	2	1	CID		60.63	0.000417823	1	1	42	29	1017	349480622	Light	Unique	Used	0.681773	4.52777	0.150576	330991956	49839344	225661216	2	869.444	1737.88	0.0481065	43.1717	6347	6347	MS2	8/178	SP_RL_Rat2_03222013.raw
	High		FLAFANPLSGr	D4A724	2	1	HCD	R11(Label:13C(6)15N(4))	54.39	0.00110685	1	1	40	24	1852	513440158	Heavy	Unique	Used	1.20159	2.29758	0.52298	418377136	218802932	502716564	2	601.831	1202.66	-0.17228	63.2464	10518	10518	MS2	10/90	SP_RL_Rat2_03222013.raw
		High	FNTTAVPK	D4A724	2	1	CID		54.31	0.00053378	1	1	36		180	2.88523e+08	Light	Unique	Used	0.732475	3.99716	0.183249	252214312	46217949	184740612	2	439.242	877.477	-0.835258	24.8644	2272	2272	MS2	7/70	SP_RL_Rat2_03222013.raw
	High		FNTTAVPK	D4A724	2	1	HCD		49.41	0.00164954	1	1	36	27	180	2.88523e+08	Light	Redundant	Not Used	0.732475	3.99716	0.183249	252214312	46217949	184740612	2	439.242	877.477	-0.835258	24.9062	2282	2282	MS2	7/70	SP_RL_Rat2_03222013.raw
		High	EIHGHDVDGMDLGK	D4A724	1	1	CID		44.25	0.00401958	1	1	35			78410405		No Quan Values	Not Used							2	761.851	1522.69	-1.16774	29.5856	3319	3319	MS2	8/124	SP_RL_Rat2_03222013.raw
		High	FLAFANPLSGR	D4A724	2	1	CID		42.98	0.01546	1	1	40	22	1852	427578062	Light	Redundant	Not Used	1.20159	2.29758	0.52298	418377136	218802932	502716564	2	596.827	1192.65	-0.0980209	63.2121	10512	10512	MS2	7/90	SP_RL_Rat2_03222013.raw
	Medium		DIMIEELSHFGNR	D4A724	1	1	HCD		39.08	0.0285936	1	1	38	21	1959	145136786	Light	Unique	Used	1.35575	3.6867	0.367741	123699928	45489475	167705996	3	520.921	1560.75	-0.344624	66.1278	11060	11060	MS2	10/112	SP_RL_Rat2_03222013.raw
	Medium		YTFENFQYETK	D4A724	1	1	HCD		38.91	0.0106679	1	1	34		1342	69888067	Light	Unique	Used	0.758032	3.35448	0.225976	58101336	1.31295e+07	44042644	2	735.333	1469.66	0.257002	50.069	7851	7851	MS2	9/108	SP_RL_Rat2_03222013.raw
		High	FkVPDFEr	D4A724	2	1	CID	K2(Label:13C(6)15N(2)), R8(Label:13C(6)15N(4))	38.55	0.0307829	1	1	38	29	994	150641020	Heavy	Unique	Used	1.18078	3.87882	0.304418	127577448	38836842	150641020	3	352.526	1055.56	-0.415008	42.7551	6254	6254	MS2	8/72	SP_RL_Rat2_03222013.raw
P09605	419	47.3553	8.51416	Creatine kinase S-type, mitochondrial OS=Rattus norvegicus GN=Ckmt2 PE=1 SV=2 - [KCRS_RAT]	31.03	17	8	1.81089e+09	0.710802	10	42.5398	2.22225	10	8.96126	0.336715	10	47.2287	202.13	13.6	5	4	439.657	26.49	12	6
	A3	A5	Sequence	Protein Accessions	# Proteins	# Protein Groups	Activation Type	Modifications	IonScore	Exp Value	Δ Score	Rank	Identity High	Homology Threshold	QuanResultID	Area	Quan Channel	Quan Info	Quan Usage	Heavy/Light	Heavy/Medium	Medium/Light	Light	Medium	Heavy	Charge	m/z [Da]	MH+ [Da]	ΔM [ppm]	RT [min]	First Scan	Last Scan	MS Order	Ions Matched	Spectrum File	Annotation
		High	RGTGGVDTAAVADVYDISNIDR	P09605	1	1	CID		80.41	5.63737e-06	1	1	43	29	1582	2.95221e+08	Light	Unique	Used	1.13082	3.20277	0.353076	283369776	100051150	320440884	2	1133.06	2265.11	-0.34454	56.044	9099	9099	MS2	16/246	SP_RL_Rat2_03222013.raw
		High	MTPSGYTLDQcIQTGVDNPGHPFIK	P09605	1	1	CID	C11(Carbamidomethyl)	79.86	5.25056e-06	1	1	42	23	1558	193257044	Light	Unique	Used	0.500188	2.1076	0.237326	193257044	45864883	96664859	2	1388.66	2776.3	-1.08872	55.4116	8969	8969	MS2	14/252	SP_RL_Rat2_03222013.raw
		High	HNNcMAEcLTPTIYAk	P09605	1	1	CID	C4(Carbamidomethyl), C8(Carbamidomethyl), K16(Label:13C(6)15N(2))	65.28	4.44725e-05	1	1	36	17	844	420602458	Heavy	Unique	Used	0.53203	3.10579	0.171302	773811808	132555850	411691292	2	965.938	1930.87	-0.429898	39.8122	5590	5590	MS2	13/158	SP_RL_Rat2_03222013.raw
		High	RGTGGVDTAAVADVYDISNIDR	P09605	1	1	CID		63.61	0.000270061	1	1	43	29	1577	826528329	Light	Unique	Used	1.12153	3.28334	0.341582	813657912	277930546	912539416	3	755.708	2265.11	-0.458259	55.8968	9067	9067	MS2	12/246	SP_RL_Rat2_03222013.raw
	High		RGTGGVDTAAVADVYDISNIDR	P09605	1	1	HCD		61.81	0.000408391	1	1	43	26	1582	2.95221e+08	Light	Redundant	Not Used	1.13082	3.20277	0.353076	283369776	100051150	320440884	2	1133.06	2265.11	-0.34454	56.0805	9108	9108	MS2	20/246	SP_RL_Rat2_03222013.raw
		High	HNNcMAEcLTPTIYAK	P09605	1	1	CID	C4(Carbamidomethyl), C8(Carbamidomethyl)	60.43	0.000106061	1	1	35	19	844	773811808	Light	Redundant	Not Used	0.53203	3.10579	0.171302	773811808	132555850	411691292	2	961.931	1922.85	-0.728908	39.7582	5580	5580	MS2	22/158	SP_RL_Rat2_03222013.raw
		High	MTPSGYTLDQcIQTGVDNPGHPFIk	P09605	1	1	CID	C11(Carbamidomethyl), K25(Label:13C(6)15N(2))	54.09	0.00213844	1	1	42	19	1546	1.45432e+09	Heavy	Unique	Used	0.547808	2.35548	0.232567	2412245376	561009736	1321446768	3	928.777	2784.32	-1.3455	55.1807	8917	8917	MS2	15/252	SP_RL_Rat2_03222013.raw
		High	MTPSGYTLDQcIQTGVDNPGHPFIK	P09605	1	1	CID	C11(Carbamidomethyl)	52.32	0.00302946	1	1	42	24	1546	2412245376	Light	Redundant	Not Used	0.547808	2.35548	0.232567	2412245376	561009736	1321446768	3	926.107	2776.31	0.0496194	55.3254	8948	8948	MS2	17/252	SP_RL_Rat2_03222013.raw
		High	LIDDHFLFDKPVSPLLTcAGMAR	P09605	1	1	CID	C18(Carbamidomethyl)	48.31	0.0117732	1	1	44	18	2116	804110144	Light	Unique	Used	0.69158	1.40089	0.493673	804110144	396967382	556106212	3	872.781	2616.33	-0.777977	72.711	12162	12162	MS2	21/230	SP_RL_Rat2_03222013.raw
	Medium		LGYILTcPSNLGTGLR	P09605	1	1	HCD	C7(Carbamidomethyl)	48.17	0.00781382	1	1	42	23	1659	1619163578	Light	Redundant	Not Used	0.885142	2.20136	0.402088	1581531752	635915576	1399879896	2	867.963	1734.92	-1.45529	58.3209	9560	9560	MS2	11/146	SP_RL_Rat2_03222013.raw
		High	LIDDHFLFDkPVSPLLTcAGMAr	P09605	1	1	CID	K10(Label:13C(6)15N(2)), C18(Carbamidomethyl), R23(Label:13C(6)15N(4))	47.54	0.0136104	1	1	44	23	2116	5.57591e+08	Heavy	Redundant	Not Used	0.69158	1.40089	0.493673	804110144	396967382	556106212	3	878.789	2634.35	-0.543646	72.5466	12134	12134	MS2	16/230	SP_RL_Rat2_03222013.raw
	Medium		RGTGGVDTAAVADVYDISNIDR	P09605	1	1	HCD		46.1	0.0152216	1	1	43	17	1577	826528329	Light	Redundant	Not Used	1.12153	3.28334	0.341582	813657912	277930546	912539416	3	755.708	2265.11	-0.458259	55.9295	9076	9076	MS2	8/246	SP_RL_Rat2_03222013.raw
		High	LGYILTcPSNLGTGLR	P09605	3	1	CID	C7(Carbamidomethyl)	44.87	0.0167056	1	1	42	24	1659	1619163578	Light	Not Unique	Used	0.885142	2.20136	0.402088	1581531752	635915576	1399879896	2	867.963	1734.92	-1.45529	58.2962	9553	9553	MS2	14/146	SP_RL_Rat2_03222013.raw
	Medium		VPPPLPQFGR	P09605	1	1	HCD		43.77	0.0112915	1	1	39	25		1401270300		No Quan Values	Not Used							2	554.319	1107.63	0.245465	46.0782	6983	6983	MS2	5/80	SP_RL_Rat2_03222013.raw
		High	mTPSGYTLDQcIQTGVDNPGHPFIK	P09605	1	1	CID	M1(Oxidation), C11(Carbamidomethyl)	41.31	0.0331528	1	1	41	21	1479	328789980	Light	Unique	Used	0.488671	2.24333	0.217833	328789980	71621337	160670202	3	931.439	2792.3	-0.0531229	53.5528	8579	8579	MS2	22/252	SP_RL_Rat2_03222013.raw
	Medium		ITHGQFDER	P09605	1	1	HCD		36.16	0.0266192	1	1	35	26	43	141472176	Light	Unique	Used	0.907644	2.08778	0.434742	141472176	61503885	128406421	2	551.767	1102.53	-0.558864	21.5404	1529	1529	MS2	6/84	SP_RL_Rat2_03222013.raw
		High	GWEFmWNEr	P09605	3	1	CID	M5(Oxidation), R9(Label:13C(6)15N(4))	31.35	0.0127145	1	1	27	25	1744	159409463	Heavy	Unique	Used	0.730559	2.20103	0.331917	218202028	7.2425e+07	159409463	2	640.773	1280.54	-0.343091	60.2381	9945	9945	MS2	6/78	SP_RL_Rat2_03222013.raw
Q5XFX0	199	22.3791	8.25049	Transgelin-2 OS=Rattus norvegicus GN=Tagln2 PE=1 SV=1 - [TAGL2_RAT]	30.65	6	5	1.21448e+08	2.79945	3	101.483	1.32269	3	27.98	2.11649	3	61.5613	114.28	18.09	4	3	106.813	12.56	2	2
	A3	A5	Sequence	Protein Accessions	# Proteins	# Protein Groups	Activation Type	Modifications	IonScore	Exp Value	Δ Score	Rank	Identity High	Homology Threshold	QuanResultID	Area	Quan Channel	Quan Info	Quan Usage	Heavy/Light	Heavy/Medium	Medium/Light	Light	Medium	Heavy	Charge	m/z [Da]	MH+ [Da]	ΔM [ppm]	RT [min]	First Scan	Last Scan	MS Order	Ions Matched	Spectrum File	Annotation
		High	QMEQISQFLQAAEr	Q5XFX0	1	1	CID	R14(Label:13C(6)15N(4))	71.3	2.65797e-05	1	1	40	25	1988	122628500	Heavy	Unique	Used	1.58708	1.09909	1.44399	77266834	111572367	122628500	2	844.919	1688.83	0.0268966	67.2138	11264	11264	MS2	11/150	SP_RL_Rat2_03222013.raw
	High		TLMNLGGLAVAr	Q5XFX0	1	1	HCD	R12(Label:13C(6))	56.07	0.000609527	1	1	39	23	1589	158429916	Medium	Unique	Used	2.79945	1.32269	2.11649	74855085	158429916	209552904	2	611.358	1221.71	0.23676	56.3584	9168	9168	MS2	10/104	SP_RL_Rat2_03222013.raw
	Medium		TLMNLGGLAVAR	Q5XFX0	1	1	HCD		50.59	0.00252507	1	1	39	29	1589	74855085	Light	Redundant	Not Used	2.79945	1.32269	2.11649	74855085	158429916	209552904	2	608.348	1215.69	0.127154	56.2926	9154	9154	MS2	9/104	SP_RL_Rat2_03222013.raw
	Medium		DDGLFSGDPNWFPkk	Q5XFX0	1	1	HCD	K14(Label:13C(6)15N(2)), K15(Label:13C(6)15N(2))	47.09	0.00674052	1	1	40	24	1888	83285613	Heavy	Unique	Used	5.37313	1.60672	3.34416	1.55004e+07	51835858	83285613	3	580.285	1738.84	-0.40218	64.4665	10740	10740	MS2	9/136	SP_RL_Rat2_03222013.raw
		High	NVIGLQMGTNr	Q5XFX0	1	1	CID	R11(Label:13C(6)15N(4))	44.55	0.00991049	1	1	39	24				No Quan Values	Not Used							2	606.823	1212.64	-0.92287	40.6689	5787	5787	MS2	8/100	SP_RL_Rat2_03222013.raw
	Medium		IQASTMAFk	Q5XFX0	1	1	HCD	K9(Label:13C(6)15N(2))	39.28	0.0218359	1	1	37	29		60001861		No Quan Values	Not Used							2	502.769	1004.53	-0.984101	31.9073	3826	3826	MS2	6/80	SP_RL_Rat2_03222013.raw
D3ZCQ5	151	16.9191	4.65283	Protein Myl6b OS=Rattus norvegicus GN=Myl6b PE=4 SV=1 - [D3ZCQ5_RAT]	30.46	7	4	1.9269e+08	1.13109	2	29.9789	1.68293	2	35.5958	0.672093	2	70.9807	166.787	30.46	6	4	91.87	0	1	1
	A3	A5	Sequence	Protein Accessions	# Proteins	# Protein Groups	Activation Type	Modifications	IonScore	Exp Value	Δ Score	Rank	Identity High	Homology Threshold	QuanResultID	Area	Quan Channel	Quan Info	Quan Usage	Heavy/Light	Heavy/Medium	Medium/Light	Light	Medium	Heavy	Charge	m/z [Da]	MH+ [Da]	ΔM [ppm]	RT [min]	First Scan	Last Scan	MS Order	Ions Matched	Spectrum File	Annotation
	High		VFDkEGNGTVMGAEIr	D3ZCQ5	4	1	HCD	K4(Label:13C(6)15N(2)), R16(Label:13C(6)15N(4))	94.15	1.75278e-07	1	1	41	29		165115316		No Quan Values	Not Used							2	870.938	1740.87	-1.04509	39.0831	5427	5427	MS2	13/166	SP_RL_Rat2_03222013.raw
		High	VFDkEGNGTVMGAEIr		0	0	CID	K4(Label:13C(6)15N(2)), R16(Label:13C(6)15N(4))	85.64	1.24373e-06	1	1	41	30		165115316		No Proteins	Not Used							2	870.938	1740.87	-1.04509	39.0412	5417	5417	MS2	13/166	SP_RL_Rat2_03222013.raw
	Medium		EAFQLFDR	D3ZCQ5;P16409	6	2	HCD		44.23	0.00499906	1	1	36		1593	162497959	Light	Not Unique	Used	0.928031	2.12443	0.436837	162497959	7.09851e+07	1.50803e+08	2	513.256	1025.51	-0.0671069	56.4582	9187	9187	MS2	7/76	SP_RL_Rat2_03222013.raw
	Medium		VFDkEGnGTVMGAEIr	D3ZCQ5	4	1	HCD	K4(Label:13C(6)15N(2)), N7(Deamidated), R16(Label:13C(6)15N(4))	43.34	0.0184197	1	1	41	24		2.64343e+08		No Quan Values	Not Used							3	581.289	1741.85	-0.986274	44.3139	6592	6592	MS2	10/166	SP_RL_Rat2_03222013.raw
	Medium		ALGQNPTNAEVLk	D3ZCQ5	5	1	HCD	K13(Label:13C(6)15N(2))	40.38	0.0336207	1	1	40	19	471	121848353	Heavy	Unique	Used	1.37858	1.33319	1.03404	84124840	86988864	115972429	2	681.877	1362.75	-0.551109	31.8198	3807	3807	MS2	9/120	SP_RL_Rat2_03222013.raw
	Medium		EAFQLFDr	D3ZCQ5;P16409	6	2	HCD	R8(Label:13C(6)15N(4))	40.05	0.0129352	1	1	36		1593	1.50803e+08	Heavy	Redundant	Not Used	0.928031	2.12443	0.436837	162497959	7.09851e+07	1.50803e+08	2	518.26	1035.51	-0.035767	56.3702	9170	9170	MS2	7/76	SP_RL_Rat2_03222013.raw
	Medium		HVLVTLGEk	D3ZCQ5	4	1	HCD	K9(Label:13C(6)15N(2))	38.31	0.0225193	1	1	37	20		151227644		No Quan Values	Not Used							2	502.304	1003.6	-1.21892	28.4116	3055	3055	MS2	8/70	SP_RL_Rat2_03222013.raw
D4A4S3	610	67.1063	5.8208	Uncharacterized protein OS=Rattus norvegicus PE=3 SV=1 - [D4A4S3_RAT]	30	47	16	1.23696e+09	1.05468	15	25.1707	2.83264	15	17.8653	0.34287	15	32.4786	852.257	30	28	16	556.386	20.82	19	11
	A3	A5	Sequence	Protein Accessions	# Proteins	# Protein Groups	Activation Type	Modifications	IonScore	Exp Value	Δ Score	Rank	Identity High	Homology Threshold	QuanResultID	Area	Quan Channel	Quan Info	Quan Usage	Heavy/Light	Heavy/Medium	Medium/Light	Light	Medium	Heavy	Charge	m/z [Da]	MH+ [Da]	ΔM [ppm]	RT [min]	First Scan	Last Scan	MS Order	Ions Matched	Spectrum File	Annotation
	High		IINEPTAAAIAYGLDK	P06761;P55063;D4A4S3	6	3	HCD		91.67	3.36674e-07	1	1	42	30	1592	1881095856	Light	Not Unique	Used	0.966206	3.15912	0.305847	1881095856	575327102	1817526016	2	830.452	1659.9	0.306195	56.4405	9184	9184	MS2	11/168	SP_RL_Rat2_03222013.raw
		High	IINEPTAAAIAYGLDk	P06761	6	1	CID	K16(Label:13C(6)15N(2))	74.25	1.77395e-05	1	1	41	29	1592	1844912520	Heavy	Redundant	Not Used	0.966206	3.15912	0.305847	1881095856	575327102	1817526016	2	834.458	1667.91	-0.0845031	56.332	9160	9160	MS2	11/168	SP_RL_Rat2_03222013.raw
	High		IINEPTAAAIAYGLDk	P06761;P55063;D4A4S3	6	3	HCD	K16(Label:13C(6)15N(2))	67.83	7.77933e-05	1	1	41	36	1592	1844912520	Heavy	Redundant	Not Used	0.966206	3.15912	0.305847	1881095856	575327102	1817526016	2	834.458	1667.91	-0.0845031	56.3644	9169	9169	MS2	11/168	SP_RL_Rat2_03222013.raw
		High	DAGTIAGLNVLr		3	0	CID	R12(Label:13C(6)15N(4))	67.82	4.66844e-05	1	1	39	31	1619	801099927	Heavy	Unique	Used	1.69681	2.53586	0.669127	462433876	309426794	784664416	2	605.345	1209.68	0.0533084	57.2987	9357	9357	MS2	9/100	SP_RL_Rat2_03222013.raw
	High		rFDDAVVQSDMk	D4A4S3	4	1	HCD	R1(Label:13C(6)15N(4)), K12(Label:13C(6)15N(2))	66.45	4.93466e-05	1	1	38	28	568	177802703	Heavy	Unique	Used	2.01226	3.63529	0.553535	74758226	41381276	150432824	2	714.849	1428.69	0.158374	33.9521	4277	4277	MS2	9/124	SP_RL_Rat2_03222013.raw
		High	IINEPTAAAIAYGLDK	P06761	6	1	CID		66.21	0.000118361	1	1	42	24	1592	1881095856	Light	Redundant	Not Used	0.966206	3.15912	0.305847	1881095856	575327102	1817526016	2	830.452	1659.9	0.306195	56.4082	9175	9175	MS2	10/168	SP_RL_Rat2_03222013.raw
	High		NQVAMNPTNTVFDAK	D4A4S3	4	1	HCD		65.12	8.90222e-05	1	1	39	19	999	373738788	Light	Unique	Used	0.892316	3.0544	0.292142	373738788	109184695	333493284	2	825.401	1649.79	-0.546843	42.8646	6279	6279	MS2	13/150	SP_RL_Rat2_03222013.raw
	High		TVTNAVVTVPAYFNDSQR	D4A4S3	2	1	HCD		63.7	0.000245923	1	1	42	19	1512	415645586	Light	Unique	Used	1.73359	2.49998	0.693442	403929808	280102053	700250592	2	991.502	1982	-0.308436	54.641	8806	8806	MS2	10/194	SP_RL_Rat2_03222013.raw
		High	NQVAMNPTNTVFDAK		4	0	CID		61.41	0.00020917	1	1	39	18	999	373738788	Light	Redundant	Not Used	0.892316	3.0544	0.292142	373738788	109184695	333493284	2	825.401	1649.79	-0.546843	42.8221	6269	6269	MS2	11/150	SP_RL_Rat2_03222013.raw
	High		MkEIAEAYLGk	D4A4S3	4	1	HCD	K2(Label:13C(6)15N(2)), K11(Label:13C(6)15N(2))	61.05	0.000267569	1	1	40	37	676	227031010	Heavy	Unique	Used	1.12323	3.37714	0.332596	202124220	6.72258e+07	227031010	2	634.848	1268.69	-0.606358	36.4092	4828	4828	MS2	10/104	SP_RL_Rat2_03222013.raw
	High		SQIHDIVLVGGSTr	D4A4S3	4	1	HCD	R14(Label:13C(6)15N(4))	60.6	0.000343247	1	1	41	22	765	733563240	Heavy	Unique	Used	1.64409	2.60758	0.630505	435494632	274581384	715992464	2	746.411	1491.81	-0.930315	38.0764	5200	5200	MS2	11/152	SP_RL_Rat2_03222013.raw
	High		IINEPTAAAIAYGLDkk	D4A4S3	4	1	HCD	K16(Label:13C(6)15N(2)), K17(Label:13C(6)15N(2))	58.68	0.000444299	1	1	40	28				No Quan Values	Not Used							2	902.513	1804.02	0.577388	49.3594	7697	7697	MS2	12/178	SP_RL_Rat2_03222013.raw
	High		LLqDFFnGKELNK	D4A4S3	5	1	HCD	Q3(Deamidated), N7(Deamidated)	58.4	0.000548038	0.534483	1	41	26		78614330		No Quan Values	Not Used							2	784.401	1567.79	-3.64846	59.9991	9895	9895	MS2	10/128	SP_RL_Rat2_03222013.raw
	High		DAGTIAGLNVLR	D4A4S3	3	1	HCD		58.37	0.000434455	1	1	39	28	1619	475407940	Light	Redundant	Not Used	1.69681	2.53586	0.669127	462433876	309426794	784664416	2	600.341	1199.67	-0.176244	57.1325	9323	9323	MS2	10/100	SP_RL_Rat2_03222013.raw
		High	LLQDFFNGK		5	0	CID		57.6	0.000395871	1	1	38	36	1719	2.53793e+08	Light	Unique	Used	0.973022	3.51364	0.276927	248470514	6.88083e+07	241767342	2	541.287	1081.57	-0.833273	59.6598	9823	9823	MS2	6/76	SP_RL_Rat2_03222013.raw
		High	rFDDAVVQSDMK		4	0	CID	R1(Label:13C(6)15N(4))	57.15	0.000329221	1	1	37	21		9.42049e+07		Inconsistently Labeled	Not Used							2	710.842	1420.68	0.100685	33.8649	4257	4257	MS2	9/124	SP_RL_Rat2_03222013.raw
	High		LLQDFFNGk	D4A4S3	5	1	HCD	K9(Label:13C(6)15N(2))	56.76	0.000530425	0.54386	1	39		1719	241767342	Heavy	Redundant	Not Used	0.973022	3.51364	0.276927	248470514	6.88083e+07	241767342	2	545.294	1089.58	-0.526691	59.6234	9818	9818	MS2	7/76	SP_RL_Rat2_03222013.raw
	High		LLQDFFNGK	D4A4S3	5	1	HCD		56.25	0.000540199	1	1	38	33	1719	2.53793e+08	Light	Redundant	Not Used	0.973022	3.51364	0.276927	248470514	6.88083e+07	241767342	2	541.287	1081.57	-0.833273	59.6871	9831	9831	MS2	7/76	SP_RL_Rat2_03222013.raw
	High		LLQDFFnGKELNk	D4A4S3	5	1	HCD	N7(Deamidated), K13(Label:13C(6)15N(2))	56.14	0.00107589	0.125	1	41	26		138421070		Inconsistently Labeled	Not Used							2	787.919	1574.83	0.378445	58.1191	9517	9517	MS2	10/128	SP_RL_Rat2_03222013.raw
	High		LLQDFFnGk	D4A4S3	5	1	HCD	N7(Deamidated), K9(Label:13C(6)15N(2))	55.1	0.000690681	0.436364	1	38		1831	116046833	Heavy	Unique	Used	0.906139	3.1116	0.291214	119111396	34686852	107931472	2	545.787	1090.57	-0.085096	62.6853	10406	10406	MS2	7/76	SP_RL_Rat2_03222013.raw
		High	MkEIAEAYLGk		4	0	CID	K2(Label:13C(6)15N(2)), K11(Label:13C(6)15N(2))	54.99	0.00108003	1	1	40	36	676	227031010	Heavy	Redundant	Not Used	1.12323	3.37714	0.332596	202124220	6.72258e+07	227031010	2	634.848	1268.69	-0.606358	36.3683	4818	4818	MS2	9/104	SP_RL_Rat2_03222013.raw
	High		SFYPEEVSSMVLTk	D4A4S3	4	1	HCD	K14(Label:13C(6)15N(2))	54.83	0.00111481	1	1	40	26	1823	1028673220	Heavy	Unique	Used	0.90158	2.83264	0.318283	1098844604	349743640	990696192	2	812.904	1624.8	-0.283788	62.3888	10355	10355	MS2	11/128	SP_RL_Rat2_03222013.raw
	High		TTPSYVAFTDTEr	P55063;Q07439;D4A4S3	6	3	HCD	R13(Label:13C(6)15N(4))	53.74	0.000740938	1	1	37	24	1029	467249467	Heavy	Not Unique	Used	1.70292	2.33265	0.730036	274381900	200308792	467249467	2	749.358	1497.71	-0.773634	43.5464	6431	6431	MS2	10/118	SP_RL_Rat2_03222013.raw
		High	SQIHDIVLVGGSTR		4	0	CID		53.38	0.00181085	1	1	41	27	765	435494632	Light	Redundant	Not Used	1.64409	2.60758	0.630505	435494632	274581384	715992464	2	741.407	1481.81	-0.0518727	38.05	5193	5193	MS2	18/152	SP_RL_Rat2_03222013.raw
	High		MVNHFIAEFk	D4A4S3	3	1	HCD	K10(Label:13C(6)15N(2))	52.95	0.00130094	1	1	39	21	947	379767676	Heavy	Unique	Used	0.861784	2.51344	0.34287	440676212	151094718	379767676	2	622.323	1243.64	-0.0378222	41.761	6034	6034	MS2	15/86	SP_RL_Rat2_03222013.raw
		High	LLQDFFnGkELNK		5	0	CID	N7(Deamidated), K9(Label:13C(6)15N(2))	52.49	0.00249325	0.365385	1	41	30		138421070		Inconsistently Labeled	Not Used							2	787.919	1574.83	0.378445	58.0828	9508	9508	MS2	7/128	SP_RL_Rat2_03222013.raw
	High		DAGTIAGLNVLr	D4A4S3	3	1	HCD	R12(Label:13C(6)15N(4))	52.14	0.00172652	1	1	39	32	1619	801099927	Heavy	Redundant	Not Used	1.69681	2.53586	0.669127	462433876	309426794	784664416	2	605.345	1209.68	0.0533084	57.3206	9363	9363	MS2	8/100	SP_RL_Rat2_03222013.raw
	High		LLQDFFnGK	D4A4S3	5	1	HCD	N7(Deamidated)	51.33	0.00148456	1	1	38	33	1831	130809176	Light	Redundant	Not Used	0.906139	3.1116	0.291214	119111396	34686852	107931472	2	541.779	1082.55	-0.162606	62.6139	10391	10391	MS2	7/76	SP_RL_Rat2_03222013.raw
		High	rFDDAVVQSDMk		4	0	CID	R1(Label:13C(6)15N(4)), K12(Label:13C(6)15N(2))	51.31	0.0016116	1	1	38	32	568	177802703	Heavy	Redundant	Not Used	2.01226	3.63529	0.553535	74758226	41381276	150432824	2	714.849	1428.69	0.158374	33.9252	4269	4269	MS2	8/124	SP_RL_Rat2_03222013.raw
	Medium		LLqDFFNGKELNk	D4A4S3	5	1	HCD	Q3(Deamidated), K13(Label:13C(6)15N(2))	49.15	0.0053798		2	41	26		138421070		Inconsistently Labeled	Not Used							2	787.919	1574.83	0.378445	58.1191	9517	9517	MS2	10/128	SP_RL_Rat2_03222013.raw
		High	NQVAMNPTNTVFDAk		4	0	CID	K15(Label:13C(6)15N(2))	48.94	0.00424607	1	1	40	19	999	333493284	Heavy	Redundant	Not Used	0.892316	3.0544	0.292142	373738788	109184695	333493284	2	829.408	1657.81	-0.346729	42.8248	6270	6270	MS2	9/150	SP_RL_Rat2_03222013.raw
	High		NSLESYAFNMK	D4A4S3	5	1	HCD		48.86	0.0011734	1	1	34	22		403952336		No Quan Values	Not Used							2	652.303	1303.6	-0.623897	50.489	7939	7939	MS2	8/106	SP_RL_Rat2_03222013.raw
	High		NSLESYAFNMk	D4A4S3	5	1	HCD	K11(Label:13C(6)15N(2))	48.31	0.00169264	1	1	35	20		544486624		No Quan Values	Not Used							2	656.31	1311.61	-0.6497	50.4718	7936	7936	MS2	9/106	SP_RL_Rat2_03222013.raw
	Medium		LLQDFFnGKELNK	D4A4S3	5	1	HCD	N7(Deamidated)	48.04	0.00656019	0.4375	1	41	23		30683062		No Quan Values	Not Used							2	783.911	1566.81	-0.997205	58.278	9551	9551	MS2	8/128	SP_RL_Rat2_03222013.raw
		High	DAGTIAGLNVLR		3	0	CID		47.86	0.0048859	1	1	39	32	1619	475407940	Light	Redundant	Not Used	1.69681	2.53586	0.669127	462433876	309426794	784664416	2	600.341	1199.67	-0.176244	57.0863	9313	9313	MS2	11/100	SP_RL_Rat2_03222013.raw
	Medium		MVNHFIAEFK	D4A4S3	3	1	HCD		47.44	0.00435068	1	1	39	24	947	4.46538e+08	Light	Redundant	Not Used	0.861784	2.51344	0.34287	440676212	151094718	379767676	2	618.316	1235.62	-0.204216	41.7447	6031	6031	MS2	6/86	SP_RL_Rat2_03222013.raw
	Medium		VEIIANDQGNr	P06761;P55063;Q07439;D4A4S3	7	4	HCD	R11(Label:13C(6)15N(4))	46.12	0.00656794	1	1	39	19	318	266581696	Heavy	Not Unique	Used	1.05468	7.76515	0.135823	248028464	3.36879e+07	261591166	2	619.821	1238.64	-0.764329	28.401	3053	3053	MS2	10/100	SP_RL_Rat2_03222013.raw
	Medium		ARFEELNADLFR	D4A4S3	5	1	HCD		45.94	0.00851023	1	1	40	28	1513	1.76693e+08	Light	Unique	Used	3.38425	2.17667	1.55479	1.76693e+08	274720119	597973968	2	740.881	1480.75	-0.123795	54.4441	8766	8766	MS2	9/118	SP_RL_Rat2_03222013.raw
	Medium		SQIHDIVLVGGSTR	D4A4S3	4	1	HCD		45.78	0.0104203	1	1	41	19	765	435494632	Light	Redundant	Not Used	1.64409	2.60758	0.630505	435494632	274581384	715992464	2	741.407	1481.81	-0.0518727	38.093	5203	5203	MS2	9/152	SP_RL_Rat2_03222013.raw
		High	mVNHFIAEFK		3	0	CID	M1(Oxidation)	44.8	0.00652659	1	1	38		734	1.15654e+08	Light	Unique	Used	1.03176	2.79354	0.369337	103340820	38167539	106622560	2	626.313	1251.62	-0.235125	37.5045	5072	5072	MS2	11/86	SP_RL_Rat2_03222013.raw
		High	SQIHDIVLVGGSTr		4	0	CID	R14(Label:13C(6)15N(4))	44.63	0.0135708	1	1	41	25	765	733563240	Heavy	Redundant	Not Used	1.64409	2.60758	0.630505	435494632	274581384	715992464	2	746.411	1491.81	-0.930315	38.0415	5190	5190	MS2	7/152	SP_RL_Rat2_03222013.raw
		High	NSLESYAFNMk		5	0	CID	K11(Label:13C(6)15N(2))	44.29	0.00427133	1	1	35	19		544486624		No Quan Values	Not Used							2	656.31	1311.61	-0.6497	50.4359	7926	7926	MS2	9/106	SP_RL_Rat2_03222013.raw
		High	MKEIAEAYLGK		4	0	CID		42.41	0.0178751	1	1	40		676	210904611	Light	Redundant	Not Used	1.12323	3.37714	0.332596	202124220	6.72258e+07	227031010	2	626.834	1252.66	-0.649548	36.3817	4823	4823	MS2	13/104	SP_RL_Rat2_03222013.raw
		High	TTPSYVAFTDTEr		6	0	CID	R13(Label:13C(6)15N(4))	42.28	0.0103701	1	1	37	28	1029	467249467	Heavy	Redundant	Not Used	1.70292	2.33265	0.730036	274381900	200308792	467249467	2	749.358	1497.71	-0.773634	43.514	6421	6421	MS2	10/118	SP_RL_Rat2_03222013.raw
		High	MVNHFIAEFk		3	0	CID	K10(Label:13C(6)15N(2))	41.87	0.0166823	1	1	39	25	947	379767676	Heavy	Redundant	Not Used	0.861784	2.51344	0.34287	440676212	151094718	379767676	2	622.323	1243.64	-0.0378222	41.7181	6024	6024	MS2	10/86	SP_RL_Rat2_03222013.raw
	Medium		rFDDAVVQSDMK	D4A4S3	4	1	HCD	R1(Label:13C(6)15N(4))	40.24	0.0161617	1	1	37	30		9.42049e+07		Inconsistently Labeled	Not Used							2	710.842	1420.68	0.100685	33.8913	4264	4264	MS2	8/124	SP_RL_Rat2_03222013.raw
		High	NSLESYAFNMK		5	0	CID		35.99	0.022722	1	1	34	17		403952336		No Quan Values	Not Used							2	652.303	1303.6	-0.623897	50.4443	7929	7929	MS2	6/106	SP_RL_Rat2_03222013.raw
IPI:CON_00698900.1	375	41.7097	5.47803	SWISS-PROT:P60712 (Bos taurus) Actin, cytoplasmic 1	29.33	23	11	2.88839e+09	0.516366	11	34.6928	1.86264	11	24.3399	0.293857	11	77.6688	392.728	28.53	14	10	315.178	19.2	9	6
	A3	A5	Sequence	Protein Accessions	# Proteins	# Protein Groups	Activation Type	Modifications	IonScore	Exp Value	Δ Score	Rank	Identity High	Homology Threshold	QuanResultID	Area	Quan Channel	Quan Info	Quan Usage	Heavy/Light	Heavy/Medium	Medium/Light	Light	Medium	Heavy	Charge	m/z [Da]	MH+ [Da]	ΔM [ppm]	RT [min]	First Scan	Last Scan	MS Order	Ions Matched	Spectrum File	Annotation
	High		HQGVMVGMGQk	IPI:CON_00698900.1;P63269	9	2	HCD	K11(Label:13C(6)15N(2))	82.01	1.11139e-06	1	1	37	35	120	448507863	Heavy	Not Unique	Used	0.351101	2.19304	0.160097	1213567296	194288960	426084232	2	590.296	1179.58	-0.893693	23.4568	1960	1960	MS2	14/100	SP_RL_Rat2_03222013.raw
		High	VAPEEHPVLLTEAPLNPk	IPI:CON_00698900.1	2	1	CID	K18(Label:2H(4))	72.49	2.2151e-05	0.611111	1	41		1089	482965620	Medium	Unique	Used	1.67466	1.04482	1.60282	301323060	482965620	504614168	2	979.548	1958.09	-0.915253	44.6412	6666	6666	MS2	13/156	SP_RL_Rat2_03222013.raw
		High	HQGVMVGMGQk	IPI:CON_00698900.1;P68035	9	2	CID	K11(Label:13C(6)15N(2))	70.95	1.41863e-05	1	1	37	31	120	448507863	Heavy	Redundant	Not Used	0.351101	2.19304	0.160097	1213567296	194288960	426084232	2	590.296	1179.58	-0.893693	23.4216	1950	1950	MS2	14/100	SP_RL_Rat2_03222013.raw
	High		VAPEEHPVLLTEAPLNPk	IPI:CON_00698900.1	2	1	HCD	K18(Label:13C(6)15N(2))	62.49	0.000264177	1	1	41	39	1089	504614168	Heavy	Redundant	Not Used	1.67466	1.04482	1.60282	301323060	482965620	504614168	2	981.541	1962.07	-2.1354	44.7313	6685	6685	MS2	15/156	SP_RL_Rat2_03222013.raw
	High		HQGVmVGMGQK	IPI:CON_00698900.1;P63269	9	2	HCD	M5(Oxidation)	58.29	0.000174492	0.568966	1	35	21		218551794		No Quan Values	Not Used							2	594.286	1187.57	-0.787514	21.3942	1496	1496	MS2	10/100	SP_RL_Rat2_03222013.raw
		High	AVFPSIVGrPr	IPI:CON_00698900.1;P68035	8	2	CID	R9(Label:13C(6)15N(4)), R11(Label:13C(6)15N(4))	57.06	0.000412961	1	1	38	23	752	2414337690	Heavy	Not Unique	Used	0.516366	1.71353	0.301347	4675631224	1408988184	2414337690	2	609.864	1218.72	-0.613942	38.1096	5205	5205	MS2	7/84	SP_RL_Rat2_03222013.raw
	High		SYELPDGQVITIGNEr	IPI:CON_00698900.1;P63269	10	2	HCD	R16(Label:13C(6)15N(4))	56.94	0.00093069	1	1	41	23	1758	2.05615e+09	Heavy	Not Unique	Used	0.575353	1.86264	0.308892	3509710416	1084119880	2019323656	2	900.953	1800.9	-0.307901	60.7289	10043	10043	MS2	7/164	SP_RL_Rat2_03222013.raw
		High	SYELPDGQVITIGNER	IPI:CON_00698900.1;P68035	10	2	CID		53.28	0.0021695	1	1	41	30	1758	3609141588	Light	Redundant	Not Used	0.575353	1.86264	0.308892	3509710416	1084119880	2019323656	2	895.95	1790.89	0.0134415	60.6261	10021	10021	MS2	9/164	SP_RL_Rat2_03222013.raw
		High	SYELPDGQVITIGNEr	IPI:CON_00698900.1;P68035	10	2	CID	R16(Label:13C(6)15N(4))	46.38	0.0105878	1	1	41	29	1758	2.05615e+09	Heavy	Redundant	Not Used	0.575353	1.86264	0.308892	3509710416	1084119880	2019323656	2	900.953	1800.9	-0.307901	60.689	10033	10033	MS2	12/164	SP_RL_Rat2_03222013.raw
	Medium		QEYDESGPSIVHr	IPI:CON_00698900.1	3	1	HCD	R13(Label:13C(6))	46.13	0.00421619	1	1	37	22	327	106825903	Medium	Unique	Used	2.32619	0.944208	2.46364	40935656	100850738	95224109	3	508.245	1522.72	-0.799892	28.6304	3103	3103	MS2	15/134	SP_RL_Rat2_03222013.raw
		High	HQGVmVGMGQK	IPI:CON_00698900.1;P68035	9	2	CID	M5(Oxidation)	45.79	0.00310296	0.413043	1	35	23		218551794		No Quan Values	Not Used							2	594.286	1187.57	-0.787514	21.3557	1486	1486	MS2	9/100	SP_RL_Rat2_03222013.raw
	Medium		SYELPDGQVITIGNER	IPI:CON_00698900.1;P63269	10	2	HCD		44.12	0.0178216	1	1	41	23	1758	3609141588	Light	Redundant	Not Used	0.575353	1.86264	0.308892	3509710416	1084119880	2019323656	2	895.95	1790.89	0.149765	61.7686	10231	10231	MS2	7/164	SP_RL_Rat2_03222013.raw
	Medium		AVFPSIVGrPr	IPI:CON_00698900.1;P63269	8	2	HCD	R9(Label:13C(6)15N(4)), R11(Label:13C(6)15N(4))	41.67	0.0142859	1	1	38	23	752	2414337690	Heavy	Redundant	Not Used	0.516366	1.71353	0.301347	4675631224	1408988184	2414337690	2	609.864	1218.72	-0.613942	38.1411	5215	5215	MS2	8/84	SP_RL_Rat2_03222013.raw
	Medium		EITALAPSTMk	IPI:CON_00698900.1;P63269	8	2	HCD	K11(Label:13C(6)15N(2))	40.94	0.0236379	1	1	39	25	746	1514934161	Heavy	Not Unique	Used	0.395847	1.65106	0.239753	3809987692	913455338	1508173958	2	585.32	1169.63	-0.238094	37.7938	5137	5137	MS2	9/96	SP_RL_Rat2_03222013.raw
	Medium		LDLAGr	IPI:CON_00698900.1;P63269	9	2	HCD	R6(Label:13C(6)15N(4))	39.38	0.0130456	0.307692	3	35		265	354791980	Heavy	Not Unique	Used	0.587751	1.87346	0.313724	603643480	189377526	354791980	2	327.694	654.38	-1.31089	27.0637	2756	2756	MS2	5/40	SP_RL_Rat2_03222013.raw
	Medium		LDLAGR	IPI:CON_00698900.1;P63269	9	2	HCD		39.11	0.0108935	1	3	34		265	619112551	Light	Redundant	Not Used	0.587751	1.87346	0.313724	603643480	189377526	354791980	2	322.69	644.372	-1.38057	27.0494	2754	2754	MS2	5/40	SP_RL_Rat2_03222013.raw
		High	HQGVmVGMGQk	IPI:CON_00698900.1;P68035	9	2	CID	M5(Oxidation), K11(Label:13C(6)15N(2))	39.02	0.0183084	1	1	36	17		75084386		No Quan Values	Not Used							2	598.293	1195.58	-0.712624	21.3619	1488	1488	MS2	12/100	SP_RL_Rat2_03222013.raw
	Medium		GILTLK	IPI:CON_00698900.1;P63269	9	2	HCD		38.24	0.00563881	1	1	30		682	2456801752	Light	Redundant	Not Used	0.459536	2.48564	0.184876	2421422544	447663991	1112730138	2	322.721	644.434	-0.159373	36.4797	4844	4844	MS2	5/40	SP_RL_Rat2_03222013.raw
	Medium		AVFPSIVGrPR	IPI:CON_00698900.1;P63269	8	2	HCD	R9(Label:13C(6)15N(4))	38.05	0.0345782	0.0263158	1	38	32		1394044608		Inconsistently Labeled	Not Used							2	604.86	1208.71	-0.140359	38.5841	5314	5314	MS2	9/84	SP_RL_Rat2_03222013.raw
	Medium		IIAPPER	IPI:CON_00698900.1;P63269	8	2	HCD		36.98	0.0209568	1	1	35	23	178	905159513	Light	Not Unique	Used	0.531852	1.8099	0.293857	897958168	263871059	477581234	2	398.239	795.472	-1.02721	24.8151	2263	2263	MS2	5/48	SP_RL_Rat2_03222013.raw
	Medium		DLTDYLMK	IPI:CON_00698900.1;P63269	9	2	HCD		35.43	0.0311909	1	1	35	24	1883	2599240002	Light	Not Unique	Used	0.411345	2.46255	0.167041	2599240002	434178602	1.06918e+09	2	499.747	998.486	-0.158922	64.0973	10675	10675	MS2	6/62	SP_RL_Rat2_03222013.raw
		High	GILTLK	IPI:CON_00698900.1;P68035	9	2	CID		35.2	0.011355	0	1	30		682	2456801752	Light	Not Unique	Used	0.459536	2.48564	0.184876	2421422544	447663991	1112730138	2	322.721	644.434	-0.159373	36.4393	4834	4834	MS2	4/40	SP_RL_Rat2_03222013.raw
		High	IKIIAPPERK	IPI:CON_00698900.1;P68035	8	2	CID		34.73	0.0261974	1	1	34		144	3.0281e+08	Light	Not Unique	Used	0.257055	2.1898	0.117387	266745424	31312568	68568118	3	388.92	1164.75	-0.995003	24.0566	2093	2093	MS2	9/88	SP_RL_Rat2_03222013.raw
P00564	381	43.0178	7.06396	Creatine kinase M-type OS=Rattus norvegicus GN=Ckm PE=1 SV=2 - [KCRM_RAT]	28.87	34	10	1.12254e+09	1.05519	7	70.4906	4.35963	7	21.628	0.263557	7	19.3101	919.602	21.78	20	7	574.781	23.36	14	7
	A3	A5	Sequence	Protein Accessions	# Proteins	# Protein Groups	Activation Type	Modifications	IonScore	Exp Value	Δ Score	Rank	Identity High	Homology Threshold	QuanResultID	Area	Quan Channel	Quan Info	Quan Usage	Heavy/Light	Heavy/Medium	Medium/Light	Light	Medium	Heavy	Charge	m/z [Da]	MH+ [Da]	ΔM [ppm]	RT [min]	First Scan	Last Scan	MS Order	Ions Matched	Spectrum File	Annotation
	High		LGSSEVEQVQLVVDGVK	P00564	1	1	HCD		126.09	1.35628e-10	1	1	42	33		97109248		No Quan Values	Not Used							2	893.483	1785.96	-0.867898	71.3007	11934	11934	MS2	12/168	SP_RL_Rat2_03222013.raw
	High		LGSSEVEQVQLVVDGVK	P00564	1	1	HCD		113.7	2.33915e-09	1	1	42	31		9.10323e+07		No Quan Values	Not Used							2	893.483	1785.96	-0.457798	74.1178	12373	12373	MS2	13/168	SP_RL_Rat2_03222013.raw
	High		LGSSEVEQVQLVVDGVK	P00564	1	1	HCD		108.82	7.19545e-09	1	1	42	35	1746	759610924	Light	Unique	Used	0.673087	9.52688	0.0706514	567769664	40113716	382158496	2	893.483	1785.96	-0.457798	61.4986	10178	10178	MS2	13/168	SP_RL_Rat2_03222013.raw
	High		LGSSEVEQVQLVVDGVK	P00564	1	1	HCD		108.76	7.24233e-09	1	1	42	32	1746	759610924	Light	Redundant	Not Used	0.673087	9.52688	0.0706514	567769664	40113716	382158496	2	893.484	1785.96	0.225703	60.3498	9969	9969	MS2	13/168	SP_RL_Rat2_03222013.raw
	High		LGSSEVEQVQLVVDGVk	P00564	1	1	HCD	K17(Label:13C(6)15N(2))	91.94	3.30615e-07	1	1	42	21		47233122		No Quan Values	Not Used							2	897.49	1793.97	-0.613494	71.8521	12019	12019	MS2	11/168	SP_RL_Rat2_03222013.raw
		High	LGSSEVEQVQLVVDGVK	P00564	1	1	CID		91.75	3.66486e-07	1	1	42	33		9.10323e+07		No Quan Values	Not Used							2	893.483	1785.96	-0.457798	74.0979	12368	12368	MS2	10/168	SP_RL_Rat2_03222013.raw
	High		LSVEALNSLTGEFk	P00564	1	1	HCD	K14(Label:13C(6)15N(2))	90.6	3.55048e-07	1	1	41	31		7.57973e+07		No Quan Values	Not Used							2	758.411	1515.81	-0.0934458	74.5766	12450	12450	MS2	9/138	SP_RL_Rat2_03222013.raw
	High		GTGGVDTAAVGAVFDISNADR	P00564	1	1	HCD		85.53	1.26472e-06	1	1	41	25		39135633		No Quan Values	Not Used							2	996.987	1992.97	2.06471	74.382	12416	12416	MS2	12/202	SP_RL_Rat2_03222013.raw
		High	GGDDLDPNYVLSSr	P00564	1	1	CID	R14(Label:13C(6)15N(4))	81.43	1.10903e-06	1	1	37	25	1361	231513800	Heavy	Unique	Used	1.23048	4.10346	0.299863	180080532	53999497	221585006	2	759.358	1517.71	-0.670731	50.5256	7948	7948	MS2	10/136	SP_RL_Rat2_03222013.raw
		High	LGSSEVEQVQLVVDGVK	P00564	1	1	CID		78.38	7.90457e-06	1	1	42	32	1746	759610924	Light	Redundant	Not Used	0.673087	9.52688	0.0706514	567769664	40113716	382158496	2	893.484	1785.96	0.225703	60.3044	9959	9959	MS2	10/168	SP_RL_Rat2_03222013.raw
	High		LSVEALNSLTGEFK	P00564	1	1	HCD		77.54	7.34215e-06	1	1	41	26		189718179		No Quan Values	Not Used							2	754.403	1507.8	-0.472977	66.6096	11149	11149	MS2	12/138	SP_RL_Rat2_03222013.raw
		High	LGSSEVEQVQLVVDGVK	P00564	1	1	CID		76.78	1.15704e-05	1	1	42	26		97109248		No Quan Values	Not Used							2	893.483	1785.96	-0.867898	71.2719	11929	11929	MS2	10/168	SP_RL_Rat2_03222013.raw
	High		LSVEALNSLTGEFK	P00564	1	1	HCD		73.07	2.07971e-05	1	1	41	30		9.33482e+07		No Quan Values	Not Used							2	754.404	1507.8	0.336615	74.5706	12449	12449	MS2	10/138	SP_RL_Rat2_03222013.raw
	High		LSVEALNSLTGEFK	P00564	1	1	HCD		72.58	2.32563e-05	1	1	41	26				No Quan Values	Not Used							2	754.404	1507.8	-0.230099	70.0939	11737	11737	MS2	11/138	SP_RL_Rat2_03222013.raw
	High		LSVEALNSLTGEFk	P00564	1	1	HCD	K14(Label:13C(6)15N(2))	71.98	2.62073e-05	1	1	41	31		99511920		No Quan Values	Not Used							2	758.415	1515.82	5.54371	69.1025	11578	11578	MS2	10/138	SP_RL_Rat2_03222013.raw
	High		LSVEALNSLTGEFk	P00564	1	1	HCD	K14(Label:13C(6)15N(2))	70.71	3.43748e-05	1	1	41	26				No Quan Values	Not Used							2	758.411	1515.82	0.550803	67.8281	11364	11364	MS2	11/138	SP_RL_Rat2_03222013.raw
		High	LGSSEVEQVQLVVDGVK	P00564	1	1	CID		70.3	5.1175e-05	1	1	42	35	1746	759610924	Light	Redundant	Not Used	0.673087	9.52688	0.0706514	567769664	40113716	382158496	2	893.483	1785.96	-0.457798	61.4606	10170	10170	MS2	9/168	SP_RL_Rat2_03222013.raw
		High	RGTGGVDTAAVGAVFDISNADR	P00564	1	1	CID		65.2	0.000187615	1	1	43	29	2144	6.71642e+07	Light	Unique	Used	1.97579	5.03595	0.392338	60503453	2.37378e+07	119542226	3	717.026	2149.06	-0.214483	73.9131	12336	12336	MS2	21/246	SP_RL_Rat2_03222013.raw
		High	LGSSEVEQVQLVVDGVk	P00564	1	1	CID	K17(Label:13C(6)15N(2))	61.61	0.000356716	1	1	42	18		47233122		No Quan Values	Not Used							2	897.49	1793.97	-0.613494	71.8409	12017	12017	MS2	9/168	SP_RL_Rat2_03222013.raw
		High	GGDDLDPNYVLSSR	P00564	1	1	CID		55.87	0.00038202	1	1	36	23	1361	1.86453e+08	Light	Redundant	Not Used	1.23048	4.10346	0.299863	180080532	53999497	221585006	2	754.354	1507.7	-0.615298	50.5982	7964	7964	MS2	17/136	SP_RL_Rat2_03222013.raw
		High	LSVEALNSLTGEFK	P00564	1	1	CID		55.66	0.00112298	1	1	41	23	2043	258110954	Light	Unique	Used	0.412121	1.43296	0.2876	241462776	69444768	99511920	2	754.403	1507.8	-1.03969	68.9001	11545	11545	MS2	10/138	SP_RL_Rat2_03222013.raw
		High	LSVEALNSLTGEFk	P00564	1	1	CID	K14(Label:13C(6)15N(2))	53.82	0.00169281	1	1	41	27				No Quan Values	Not Used							2	758.411	1515.81	-0.415571	66.7472	11177	11177	MS2	9/138	SP_RL_Rat2_03222013.raw
		High	GTGGVDTAAVGAVFDISNADR	P00564	1	1	CID		50.8	0.00375832	1	1	41	19		39135633		No Quan Values	Not Used							2	996.987	1992.97	2.06471	74.3579	12412	12412	MS2	9/202	SP_RL_Rat2_03222013.raw
	Medium		DLFDPIIQDr	P00564	1	1	HCD	R10(Label:13C(6)15N(4))	46.26	0.00674642	1	1	39	27	2035	1583599405	Heavy	Redundant	Not Used	1.05519	4.00363	0.263557	1467524000	386776898	1548513248	2	621.323	1241.64	-0.686629	68.6591	11505	11505	MS2	7/92	SP_RL_Rat2_03222013.raw
	Medium		DLFDPIIQDR	P00564	1	1	HCD		46.21	0.00637579	1	1	39	24	2035	1520286071	Light	Redundant	Not Used	1.05519	4.00363	0.263557	1467524000	386776898	1548513248	2	616.32	1231.63	0.0748895	69.4752	11633	11633	MS2	7/92	SP_RL_Rat2_03222013.raw
		High	DLFDPIIQDr	P00564	1	1	CID	R10(Label:13C(6)15N(4))	44.46	0.0102111	1	1	39	29	2035	1583599405	Heavy	Unique	Used	1.05519	4.00363	0.263557	1467524000	386776898	1548513248	2	621.323	1241.64	-0.686629	68.6481	11503	11503	MS2	9/92	SP_RL_Rat2_03222013.raw
	Medium		DLFDPIIQDr	P00564	1	1	HCD	R10(Label:13C(6)15N(4))	43.07	0.013979	1	1	39	23	2035	1583599405	Heavy	Redundant	Not Used	1.05519	4.00363	0.263557	1467524000	386776898	1548513248	2	621.324	1241.64	0.296509	69.7593	11679	11679	MS2	6/92	SP_RL_Rat2_03222013.raw
	Medium		FEEILTR	P00564	1	1	HCD		42.15	0.0101396	1	1	37	35	784	1.02275e+09	Light	Unique	Used	1.05633	4.35963	0.242298	1008882980	244450080	1065711004	2	454.248	907.488	-0.0125799	38.6382	5327	5327	MS2	6/56	SP_RL_Rat2_03222013.raw
		High	LSVEALNSLTGEFk	P00564	1	1	CID	K14(Label:13C(6)15N(2))	41.5	0.02927	1	1	41	20		99511920		No Quan Values	Not Used							2	758.415	1515.82	5.54371	69.0812	11575	11575	MS2	7/138	SP_RL_Rat2_03222013.raw
	Medium		IEEIFkK	P00564	1	1	HCD	K6(Label:13C(6)15N(2))	40.71	0.0128396	0.219512	1	37			557227346		Inconsistently Labeled	Not Used							2	457.775	914.543	-0.524645	28.0025	2965	2965	MS2	6/52	SP_RL_Rat2_03222013.raw
		High	GQSIDDMIPAQK	P00564	1	1	CID		40.47	0.0176165	1	1	38	28		761286364		No Quan Values	Not Used							2	651.821	1302.63	-0.928999	42.7576	6255	6255	MS2	8/114	SP_RL_Rat2_03222013.raw
	Medium		LMVEMEK	P00564	1	1	HCD		39.16	0.010787	1	1	34	30		5.90739e+08		No Quan Values	Not Used							2	440.219	879.432	0.143148	32.8209	4032	4032	MS2	6/52	SP_RL_Rat2_03222013.raw
	Medium		IEEIFKK	P00564	1	1	HCD		38.9	0.0211466	0.282051	1	37		296	6.06352e+08	Light	Unique	Used	0.687515	14.0841	0.048815	555520912	27117746	381929104	2	453.768	906.529	-0.755748	27.9212	2947	2947	MS2	6/52	SP_RL_Rat2_03222013.raw
	Medium		IEEIFkk	P00564	1	1	HCD	K6(Label:13C(6)15N(2)), K7(Label:13C(6)15N(2))	36.6	0.0303552	1	1	36		296	396618337	Heavy	Redundant	Not Used	0.687515	14.0841	0.048815	555520912	27117746	381929104	2	461.782	922.557	-0.496033	27.9264	2948	2948	MS2	6/52	SP_RL_Rat2_03222013.raw
Q05962	298	32.9682	9.78857	ADP/ATP translocase 1 OS=Rattus norvegicus GN=Slc25a4 PE=1 SV=3 - [ADT1_RAT]	28.86	16	8	1216226107	0.201948	3	8.82809	4.92482	3	35.0469	0.049271	3	6.82249	298.566	23.49	9	6	229.76	21.81	7	6
	A3	A5	Sequence	Protein Accessions	# Proteins	# Protein Groups	Activation Type	Modifications	IonScore	Exp Value	Δ Score	Rank	Identity High	Homology Threshold	QuanResultID	Area	Quan Channel	Quan Info	Quan Usage	Heavy/Light	Heavy/Medium	Medium/Light	Light	Medium	Heavy	Charge	m/z [Da]	MH+ [Da]	ΔM [ppm]	RT [min]	First Scan	Last Scan	MS Order	Ions Matched	Spectrum File	Annotation
		High	DFLAGGIAAAVSK	Q05962	2	1	CID		74.63	1.10261e-05	0.52	1	40					No Quan Values	Not Used							2	610.337	1219.67	-0.443696	63.727	10601	10601	MS2	10/118	SP_RL_Rat2_03222013.raw
	High		KGADIMYTGTVDcWR	Q05962	2	1	HCD	C13(Carbamidomethyl)	74.48	6.16482e-06	1	1	37	27		144408295		No Quan Values	Not Used							2	886.908	1772.81	-0.0222579	46.8017	7144	7144	MS2	12/156	SP_RL_Rat2_03222013.raw
		High	KGADIMYTGTVDcWR	Q05962	2	1	CID	C13(Carbamidomethyl)	68.19	2.62374e-05	1	1	37	24		144408295		No Quan Values	Not Used							2	886.908	1772.81	-0.0222579	46.7611	7134	7134	MS2	9/156	SP_RL_Rat2_03222013.raw
	High		EFNGLGDcLTK	Q05962	2	1	HCD	C8(Carbamidomethyl)	63.18	5.13056e-05	1	1	35	23		377846147		No Quan Values	Not Used							2	627.295	1253.58	-0.153128	45.5861	6875	6875	MS2	9/114	SP_RL_Rat2_03222013.raw
	High		DFLAGGIAAAVSK	Q05962	2	1	HCD		60.96	0.000256697	1	1	40	38				No Quan Values	Not Used							2	610.337	1219.67	-0.443696	63.7438	10605	10605	MS2	11/118	SP_RL_Rat2_03222013.raw
	High		LLLQVQHASK	Q05962	3	1	HCD		56.28	0.000451698	1	1	38	35	278	1294651846	Light	Unique	Used	0.190296	6.39366	0.0297633	1269393576	37781315	241560948	2	568.842	1136.68	-1.52534	27.3361	2818	2818	MS2	8/84	SP_RL_Rat2_03222013.raw
		High	GAWSNVLR	Q05962	4	1	CID		53.89	0.000588797	0.314815	1	36		907	1224553604	Light	Unique	Used	0.242651	4.92482	0.049271	1203953768	59320000	292140443	2	451.746	902.485	0.315135	41.002	5860	5860	MS2	6/62	SP_RL_Rat2_03222013.raw
	High		DFLAGGIAAAVSK	Q05962	2	1	HCD		52.41	0.00180387	1	1	40	32		48392793		No Quan Values	Not Used							2	610.338	1219.67	0.256898	74.3327	12408	12408	MS2	11/118	SP_RL_Rat2_03222013.raw
		High	YFPTQALNFAFK	Q05962	6	1	CID		48.55	0.00483493	1	1	40	28		1129472871		No Quan Values	Not Used							2	723.874	1446.74	-1.12216	72.544	12133	12133	MS2	10/102	SP_RL_Rat2_03222013.raw
		High	DFLAGGIAAAVSK	Q05962	2	1	CID		48.11	0.00485519	1	1	40			48392793		No Quan Values	Not Used							2	610.338	1219.67	0.256898	74.2942	12402	12402	MS2	9/118	SP_RL_Rat2_03222013.raw
		High	GNLANVIr	Q05962	6	1	CID	R8(Label:13C(6)15N(4))	47.22	0.00302619	1	1	37	25	408	188796669	Heavy	Unique	Used	0.201948	3.9146	0.0515885	914256368	47165137	184632508	2	433.757	866.507	-1.35447	30.2743	3470	3470	MS2	6/70	SP_RL_Rat2_03222013.raw
	Medium		YFPTQALNFAFk	Q05962	3	1	HCD	K12(Label:13C(6)15N(2))	46.71	0.00792533	1	1	40	25		172544668		No Quan Values	Not Used							2	727.881	1454.75	-0.974852	72.5268	12131	12131	MS2	7/102	SP_RL_Rat2_03222013.raw
		High	QIFLGGVDR	Q05962	2	1	CID		46.52	0.00503292	1	1	38	25		794251072		No Quan Values	Not Used							2	502.78	1004.55	-0.481626	43.2985	6373	6373	MS2	7/80	SP_RL_Rat2_03222013.raw
	Medium		QIFLGGVDR	Q05962	2	1	HCD		43.5	0.0100883	1	1	38	34		794251072		No Quan Values	Not Used							2	502.78	1004.55	-0.481626	43.3303	6383	6383	MS2	6/80	SP_RL_Rat2_03222013.raw
	Medium		YFPTQALNFAFK	Q05962	3	1	HCD		40.32	0.0321655	1	1	40	19		1129472871		No Quan Values	Not Used							2	723.874	1446.74	-1.12216	72.5683	12140	12140	MS2	10/102	SP_RL_Rat2_03222013.raw
	Medium		EFnGLGDcLTK	Q05962	2	1	HCD	N3(Deamidated), C8(Carbamidomethyl)	40.03	0.00726464	1	1	33	17		2.81987e+08		No Quan Values	Not Used							2	627.787	1254.57	-0.158756	49.6994	7773	7773	MS2	8/114	SP_RL_Rat2_03222013.raw
P42123	334	36.5891	6.04932	L-lactate dehydrogenase B chain OS=Rattus norvegicus GN=Ldhb PE=1 SV=2 - [LDHB_RAT]	28.44	22	10	3.09609e+09	0.933437	8	40.069	3.25205	8	22.9534	0.259493	8	50.718	338.753	17.96	11	6	398.035	21.56	11	7
	A3	A5	Sequence	Protein Accessions	# Proteins	# Protein Groups	Activation Type	Modifications	IonScore	Exp Value	Δ Score	Rank	Identity High	Homology Threshold	QuanResultID	Area	Quan Channel	Quan Info	Quan Usage	Heavy/Light	Heavy/Medium	Medium/Light	Light	Medium	Heavy	Charge	m/z [Da]	MH+ [Da]	ΔM [ppm]	RT [min]	First Scan	Last Scan	MS Order	Ions Matched	Spectrum File	Annotation
	High		VIGSGcNLDSAr	B5DEN4;P42123	3	2	HCD	C6(Carbamidomethyl), R12(Label:13C(6)15N(4))	82.08	9.63541e-07	0.597561	1	37		250	552889188	Heavy	Not Unique	Used	1.19239	2.08524	0.571823	463682104	265144064	552889188	2	629.807	1258.61	-0.677539	26.6233	2660	2660	MS2	8/110	SP_RL_Rat2_03222013.raw
		High	IVADKDYSVTANSK	P42123	1	1	CID		73.24	1.78884e-05	1	1	40	22		96942114		No Quan Values	Not Used							2	755.89	1510.77	-0.884448	24.6648	2230	2230	MS2	18/140	SP_RL_Rat2_03222013.raw
	High		VIGSGcNLDSAR	B5DEN4;P42123	3	2	HCD	C6(Carbamidomethyl)	68.61	2.00866e-05	1	1	36		250	474977584	Light	Redundant	Not Used	1.19239	2.08524	0.571823	463682104	265144064	552889188	2	624.803	1248.6	-0.806189	26.6343	2662	2662	MS2	11/110	SP_RL_Rat2_03222013.raw
	High		LIAPVADDETAVPNNk	P42123	1	1	HCD	K16(Label:13C(6)15N(2))	68.32	7.60744e-05	1	1	42	23	773	1840694293	Heavy	Unique	Used	0.656743	3.47617	0.188927	2759394480	521324620	1812213952	2	837.943	1674.88	0.01406	38.2218	5233	5233	MS2	14/130	SP_RL_Rat2_03222013.raw
		High	VIGSGcNLDSAr	P42123	2	1	CID	C6(Carbamidomethyl), R12(Label:13C(6)15N(4))	64.91	5.02192e-05	1	1	37		250	552889188	Heavy	Redundant	Not Used	1.19239	2.08524	0.571823	463682104	265144064	552889188	2	629.807	1258.61	-0.677539	26.5861	2650	2650	MS2	11/110	SP_RL_Rat2_03222013.raw
		High	IVADKDYSVTANSk	P42123	1	1	CID	K14(Label:13C(6)15N(2))	60.86	0.000341307	0.0327869	1	41	21		91574571		Inconsistently Labeled	Not Used							2	759.898	1518.79	-0.824983	24.6565	2227	2227	MS2	11/140	SP_RL_Rat2_03222013.raw
		High	IVADkDYSVTANSK	P42123	1	1	CID	K5(Label:13C(6)15N(2))	58.91	0.000534744		2	41	21		91574571		Inconsistently Labeled	Not Used							2	759.898	1518.79	-0.824983	24.6565	2227	2227	MS2	12/140	SP_RL_Rat2_03222013.raw
		High	IVVVTAGVr	P42123	1	1	CID	R9(Label:13C(6)15N(4))	58.86	0.000125401	1	1	35	26	466	1416948559	Heavy	Unique	Used	1.22975	2.17095	0.566455	1141367096	646533578	1403594784	2	462.299	923.59	-0.876617	31.7202	3782	3782	MS2	8/64	SP_RL_Rat2_03222013.raw
		High	SADTLWDIQk	P42123	1	1	CID	K10(Label:13C(6)15N(2))	58.36	0.000324294	1	1	38	26	1377	1041183894	Heavy	Unique	Used	0.746608	3.99425	0.186921	1357151920	253679684	1013260304	2	592.806	1184.6	0.331989	51.1388	8076	8076	MS2	12/86	SP_RL_Rat2_03222013.raw
	High		LIAPVADDETAVPNNK	P42123	1	1	HCD		57.81	0.000823746	1	1	42	21	773	2759394480	Light	Redundant	Not Used	0.656743	3.47617	0.188927	2759394480	521324620	1812213952	2	833.935	1666.86	-0.694904	38.2106	5231	5231	MS2	14/130	SP_RL_Rat2_03222013.raw
		High	LKDDEVAQLR	P42123	1	1	CID		55.65	0.000757728	1	1	39		272	174684105	Light	Unique	Used	1.16702	3.59443	0.324673	174684105	56715293	203859421	2	593.824	1186.64	-1.59832	27.1761	2782	2782	MS2	6/92	SP_RL_Rat2_03222013.raw
	High		IVVVTAGVr	P42123	1	1	HCD	R9(Label:13C(6)15N(4))	52.04	0.000602979	1	1	35		466	1416948559	Heavy	Redundant	Not Used	1.22975	2.17095	0.566455	1141367096	646533578	1403594784	2	462.299	923.59	-0.876617	31.7524	3792	3792	MS2	5/64	SP_RL_Rat2_03222013.raw
		High	LKDDEVAQLRK	P42123	1	1	CID		51.14	0.00262004	1	1	40	37		1.95009e+08		No Quan Values	Not Used							2	657.872	1314.74	-0.327886	23.433	1954	1954	MS2	9/102	SP_RL_Rat2_03222013.raw
	High		LNLVQr	B5DEN4;P42123	3	2	HCD	R6(Label:13C(6)15N(4))	50.24	0.000946237	0.46	1	35		284	3005319396	Heavy	Not Unique	Used	1.18904	2.26718	0.524458	2527514496	1325575410	3005319396	2	376.736	752.465	-0.300141	27.478	2850	2850	MS2	5/50	SP_RL_Rat2_03222013.raw
		High	VIGSGcNLDSAR	P42123	2	1	CID	C6(Carbamidomethyl)	49.23	0.00174143	1	1	36	30	250	474977584	Light	Redundant	Not Used	1.19239	2.08524	0.571823	463682104	265144064	552889188	2	624.803	1248.6	-0.806189	26.5915	2652	2652	MS2	9/110	SP_RL_Rat2_03222013.raw
	High		IVVVTAGVr	P42123	1	1	HCD	R9(Label:13C(6)15N(4))	47.27	0.00177093	1	1	34		466	1416948559	Heavy	Redundant	Not Used	1.22975	2.17095	0.566455	1141367096	646533578	1403594784	2	462.299	923.591	-0.546193	32.8763	4045	4045	MS2	5/64	SP_RL_Rat2_03222013.raw
		High	LIAPVADDETAVPNNK	P42123	1	1	CID		44.91	0.0160618	1	1	42	20	773	2759394480	Light	Redundant	Not Used	0.656743	3.47617	0.188927	2759394480	521324620	1812213952	2	833.935	1666.86	-0.694904	38.1787	5221	5221	MS2	12/130	SP_RL_Rat2_03222013.raw
	Medium		IHPVSTMVk	P42123	1	1	HCD	K9(Label:13C(6)15N(2))	43.11	0.0111559	1	1	38	26	110	835243471	Heavy	Unique	Used	0.646937	3.11929	0.207399	1281502704	265782058	829052140	2	510.293	1019.58	-1.48653	23.1098	1882	1882	MS2	8/66	SP_RL_Rat2_03222013.raw
	Medium		IHPVSTMVK	P42123	1	1	HCD		42.68	0.0124465	1	1	38	27	110	1293533703	Light	Redundant	Not Used	0.646937	3.11929	0.207399	1281502704	265782058	829052140	2	506.286	1011.56	-1.39957	23.1047	1881	1881	MS2	8/66	SP_RL_Rat2_03222013.raw
		High	IVADKDYSVTANSK	P42123	1	1	CID		41.14	0.0289731	1	1	40	25		224519731		No Quan Values	Not Used							3	504.263	1510.77	-1.03475	24.6427	2222	2222	MS2	12/140	SP_RL_Rat2_03222013.raw
	Medium		LNLVQR	B5DEN4;P42123	3	2	HCD		37.48	0.0180793	1	1	35		284	2527514496	Light	Redundant	Not Used	1.18904	2.26718	0.524458	2527514496	1325575410	3005319396	2	371.732	742.457	-0.346993	27.4832	2851	2851	MS2	4/50	SP_RL_Rat2_03222013.raw
	Medium		FIIPQIVK	P42123	1	1	HCD		36.68	0.0168927	1	1	34		1612	3523554880	Light	Unique	Used	0.656704	3.39046	0.193692	3489890400	675963056	2291824912	2	479.31	957.613	0.250225	56.9764	9291	9291	MS2	6/64	SP_RL_Rat2_03222013.raw
F1M0K2	779	85.1419	7.69385	Aconitate hydratase, mitochondrial (Fragment) OS=Rattus norvegicus GN=Aco2 PE=4 SV=1 - [F1M0K2_RAT]	28.37	39	18	1640658676	0.639891	18	22.6481	2.18296	18	27.0062	0.297829	18	40.1731	946.976	24.39	24	16	650.647	20.67	15	11
	A3	A5	Sequence	Protein Accessions	# Proteins	# Protein Groups	Activation Type	Modifications	IonScore	Exp Value	Δ Score	Rank	Identity High	Homology Threshold	QuanResultID	Area	Quan Channel	Quan Info	Quan Usage	Heavy/Light	Heavy/Medium	Medium/Light	Light	Medium	Heavy	Charge	m/z [Da]	MH+ [Da]	ΔM [ppm]	RT [min]	First Scan	Last Scan	MS Order	Ions Matched	Spectrum File	Annotation
	High		AKDINQEVYNFLATAGAK	F1M0K2	2	1	HCD		127.14	1.17831e-10	1	1	43	33		342985376		No Quan Values	Not Used							2	977.007	1953.01	-0.543728	69.9084	11706	11706	MS2	16/190	SP_RL_Rat2_03222013.raw
	High		AkDINQEVYNFLATAGAk	F1M0K2	2	1	HCD	K2(Label:13C(6)15N(2)), K18(Label:13C(6)15N(2))	119.93	6.20115e-10	1	1	43	28				No Quan Values	Not Used							2	985.021	1969.04	-0.392771	70.3286	11775	11775	MS2	14/190	SP_RL_Rat2_03222013.raw
		High	AkDINQEVYNFLATAGAk	F1M0K2	2	1	CID	K2(Label:13C(6)15N(2)), K18(Label:13C(6)15N(2))	104.88	1.98368e-08	1	1	43	32				No Quan Values	Not Used							2	985.021	1969.04	-0.392771	70.3073	11771	11771	MS2	12/190	SP_RL_Rat2_03222013.raw
		High	AKDINQEVYNFLATAGAK	F1M0K2	2	1	CID		100.43	5.52406e-08	1	1	43	26		342985376		No Quan Values	Not Used							2	977.007	1953.01	-0.543728	69.8737	11699	11699	MS2	12/190	SP_RL_Rat2_03222013.raw
		High	VGLIGScTNSSYEDMGR	F1M0K2	2	1	CID	C7(Carbamidomethyl)	92.47	4.96309e-08	1	1	34	23	1115	283932997	Light	Unique	Used	0.663824	2.72572	0.243541	274135974	66763327	181978130	2	923.409	1845.81	0.429982	45.2619	6800	6800	MS2	10/160	SP_RL_Rat2_03222013.raw
	High		VGLIGScTNSSYEDMGR	F1M0K2	2	1	HCD	C7(Carbamidomethyl)	90.18	8.40915e-08	1	1	34	18	1115	283932997	Light	Redundant	Not Used	0.663824	2.72572	0.243541	274135974	66763327	181978130	2	923.409	1845.81	0.429982	45.2941	6810	6810	MS2	14/160	SP_RL_Rat2_03222013.raw
		High	VAVPSTIHcDHLIEAQLGGEK	F1M0K2	2	1	CID	C9(Carbamidomethyl)	84.99	2.26783e-06	1	1	43	23	1050	335367190	Light	Unique	Used	0.492849	3.35642	0.146838	318005556	4.66952e+07	156728766	2	1137.58	2274.15	-0.520303	43.8733	6500	6500	MS2	13/200	SP_RL_Rat2_03222013.raw
	High		LTGTLSGWTSPK	F1M0K2	2	1	HCD		82.52	1.71258e-06	1	1	40	30	1006	612761988	Light	Unique	Used	0.438555	3.50146	0.125249	612761988	76747942	268729642	2	624.335	1247.66	-0.643007	42.9746	6303	6303	MS2	9/104	SP_RL_Rat2_03222013.raw
		High	IVYGHLDDPANQEIEr	F1M0K2	2	1	CID	R16(Label:13C(6)15N(4))	79.48	5.05492e-06	1	1	41		797	3.84769e+08	Heavy	Unique	Used	0.742397	2.06247	0.359954	509236026	183301788	378055334	2	939.965	1878.92	0.186586	38.8386	5373	5373	MS2	19/146	SP_RL_Rat2_03222013.raw
	High		KQGLLPLTFADPSDYNK	F1M0K2	2	1	HCD		78.22	9.06073e-06	1	1	43	28		137445527		No Quan Values	Not Used							2	953.999	1906.99	0.337415	60.472	9992	9992	MS2	13/172	SP_RL_Rat2_03222013.raw
	High		NAVTQEFGPVPDTAr	F1M0K2	2	1	HCD	R15(Label:13C(6)15N(4))	76.53	7.61484e-06	1	1	40	33	1040	473888115	Heavy	Unique	Used	0.614589	2.10159	0.292439	755436924	220919474	464283158	2	806.402	1611.8	-1.63007	43.7694	6477	6477	MS2	8/158	SP_RL_Rat2_03222013.raw
	High		LTGTLSGWTSPk	F1M0K2	2	1	HCD	K12(Label:13C(6)15N(2))	71.88	2.0406e-05	1	1	40	29	1006	268729642	Heavy	Redundant	Not Used	0.438555	3.50146	0.125249	612761988	76747942	268729642	2	628.342	1255.68	-0.0865492	43.1387	6339	6339	MS2	10/104	SP_RL_Rat2_03222013.raw
	High		EGWPLDIR	F1M0K2	2	1	HCD		67.03	3.6153e-05	1	1	37	27	1708	271189292	Light	Unique	Used	0.666163	2.19625	0.303319	247939864	75204818	165168316	2	493.259	985.51	-0.156199	59.4125	9775	9775	MS2	6/66	SP_RL_Rat2_03222013.raw
		High	LTGTLSGWTSPK	F1M0K2	2	1	CID		65.12	9.41132e-05	1	1	40	30	1006	612761988	Light	Redundant	Not Used	0.438555	3.50146	0.125249	612761988	76747942	268729642	2	624.335	1247.66	-0.643007	42.9423	6293	6293	MS2	9/104	SP_RL_Rat2_03222013.raw
	High		VAMSHFEPSEYIR	F1M0K2	2	1	HCD		63.41	8.77643e-05	1	1	38	25	1080	406404011	Light	Unique	Used	0.743812	1.94382	0.382655	406404011	155512480	302288268	2	783.373	1565.74	-1.64009	44.4657	6626	6626	MS2	9/108	SP_RL_Rat2_03222013.raw
		High	WVVIGDENYGEGSSR	F1M0K2	2	1	CID		61.55	9.77679e-05	1	1	36	24	1406	225351704	Light	Unique	Used	0.641381	3.10528	0.206545	215617216	44534703	138292868	2	834.386	1667.76	-0.891813	51.7224	8201	8201	MS2	12/142	SP_RL_Rat2_03222013.raw
		High	IVYGHLDDPANQEIER	F1M0K2	2	1	CID		60.43	0.000392454	1	1	41	29	797	521585981	Light	Redundant	Not Used	0.742397	2.06247	0.359954	509236026	183301788	378055334	2	934.961	1868.91	0.105264	38.8414	5374	5374	MS2	8/146	SP_RL_Rat2_03222013.raw
	High		QGLLPLTFADPSDYNK	F1M0K2	2	1	HCD		57.53	0.000859796	1	1	42	33		7.69326e+07		No Quan Values	Not Used							2	889.951	1778.9	-0.187655	74.6714	12467	12467	MS2	7/162	SP_RL_Rat2_03222013.raw
	High		DGYAQILR	F1M0K2	2	1	HCD		53.86	0.000708411	1	1	37	28	958	388376854	Light	Unique	Used	0.638404	2.09353	0.304941	363356168	110802372	231968092	2	468.251	935.494	-0.377422	42.0152	6089	6089	MS2	7/62	SP_RL_Rat2_03222013.raw
		High	QGLLPLTFADPSDYNK	F1M0K2	2	1	CID		53.54	0.00215474	1	1	42	34		7.69326e+07		No Quan Values	Not Used							2	889.951	1778.9	-0.187655	74.628	12458	12458	MS2	11/162	SP_RL_Rat2_03222013.raw
	High		FKLEAPDADELPR	F1M0K2	2	1	HCD		52.32	0.00219274	1	1	40	37	1228	251891841	Light	Unique	Used	0.526307	1.04786	0.502269	203092360	102007050	106888852	2	750.889	1500.77	0.38231	47.6538	7331	7331	MS2	11/130	SP_RL_Rat2_03222013.raw
	Medium		IVYGHLDDPANQEIER	F1M0K2	2	1	HCD		51.58	0.003031	1	1	41	23	796	1755156596	Light	Redundant	Not Used	0.773506	2.16975	0.356495	1724528120	614786352	1333932440	3	623.643	1868.91	0.359333	38.8496	5375	5375	MS2	13/146	SP_RL_Rat2_03222013.raw
	High		WVVIGDENYGEGSSR	F1M0K2	2	1	HCD		51.53	0.000982192	1	1	36	19	1406	225351704	Light	Redundant	Not Used	0.641381	3.10528	0.206545	215617216	44534703	138292868	2	834.386	1667.76	-0.891813	51.7668	8211	8211	MS2	9/142	SP_RL_Rat2_03222013.raw
	Medium		SQFTITPGSEQIR	F1M0K2	2	1	HCD		49.43	0.00396294	1	1	40	28	881	906602240	Light	Unique	Used	0.672278	2.14154	0.313923	906602240	284603030	609488719	2	732.378	1463.75	-0.578533	40.6133	5774	5774	MS2	6/136	SP_RL_Rat2_03222013.raw
	High		EGWPLDIr	F1M0K2	2	1	HCD	R8(Label:13C(6)15N(4))	49.36	0.00212752	1	1	37	24	1708	174672726	Heavy	Redundant	Not Used	0.666163	2.19625	0.303319	247939864	75204818	165168316	2	498.263	995.518	-0.735804	59.3401	9760	9760	MS2	6/66	SP_RL_Rat2_03222013.raw
		High	LNrPLTLSEK	F1M0K2	2	1	CID	R3(Label:13C(6)15N(4))	49.06	0.00277447	1	1	38	34		2.1653e+08		Inconsistently Labeled	Not Used							2	590.849	1180.69	-1.43888	25.8729	2492	2492	MS2	9/94	SP_RL_Rat2_03222013.raw
	Medium		AKDINQEVYNFLATAGAK	F1M0K2	2	1	HCD		47.1	0.0119555	1	1	43	22		1038858976		No Quan Values	Not Used							3	651.674	1953.01	-0.0193308	70.6699	11830	11830	MS2	9/190	SP_RL_Rat2_03222013.raw
	Medium		AkDINQEVYNFLATAGAK	F1M0K2	2	1	HCD	K2(Label:13C(6)15N(2))	47.02	0.0123694	0.319149	1	43	20				Inconsistently Labeled	Not Used							2	981.013	1961.02	-1.12155	70.9879	11880	11880	MS2	13/190	SP_RL_Rat2_03222013.raw
		High	NAVTQEFGPVPDTAr	F1M0K2	2	1	CID	R15(Label:13C(6)15N(4))	46.36	0.00791882	1	1	40	26	1040	473888115	Heavy	Redundant	Not Used	0.614589	2.10159	0.292439	755436924	220919474	464283158	2	806.402	1611.8	-1.63007	43.7316	6469	6469	MS2	10/158	SP_RL_Rat2_03222013.raw
	Medium		FNPETDFLTGK	F1M0K2	2	1	HCD		45.94	0.00419718	1	1	37	28	1568	1226716056	Light	Unique	Used	0.446194	3.28191	0.135956	1041947360	141658608	464910944	2	634.812	1268.62	-0.0244716	55.6496	9018	9018	MS2	9/108	SP_RL_Rat2_03222013.raw
		High	DGYAQILR	F1M0K2	2	1	CID		45.1	0.00532458	1	1	37	29	958	388376854	Light	Redundant	Not Used	0.638404	2.09353	0.304941	363356168	110802372	231968092	2	468.251	935.494	-0.377422	41.9781	6079	6079	MS2	6/62	SP_RL_Rat2_03222013.raw
		High	IVYGHLDDPANQEIER	F1M0K2	2	1	CID		43.97	0.0174818	1	1	41	31	796	1755156596	Light	Unique	Used	0.773506	2.16975	0.356495	1724528120	614786352	1333932440	3	623.643	1868.91	0.359333	38.8174	5365	5365	MS2	18/146	SP_RL_Rat2_03222013.raw
		High	VAVPSTIHcDHLIEAQLGGEK	F1M0K2	2	1	CID	C9(Carbamidomethyl)	43.91	0.0290973	1	1	43	22	1047	1937490992	Light	Unique	Used	0.465934	3.07354	0.151595	1937490992	293714334	902742296	3	758.723	2274.15	-0.606731	44.0011	6526	6526	MS2	20/200	SP_RL_Rat2_03222013.raw
		High	FKLEAPDADELPR	F1M0K2	2	1	CID		43.12	0.0180751	1	1	40	27	1227	457216434	Light	Unique	Used	0.447133	3.29009	0.135903	437742256	5.94903e+07	195728826	3	500.928	1500.77	-0.0536764	47.6125	7321	7321	MS2	14/130	SP_RL_Rat2_03222013.raw
	Medium		AKDINqEVYNFLATAGAK	F1M0K2	2	1	HCD	Q6(Deamidated)	42.71	0.028274		2	42			3.54239e+07		No Quan Values	Not Used							2	977.492	1953.98	-7.66904	69.3988	11620	11620	MS2	14/190	SP_RL_Rat2_03222013.raw
	Medium		VAGILTVK	F1M0K2	2	1	HCD		42.28	0.00630605	1	1	35	31	557	1167212120	Light	Unique	Used	0.51368	3.54073	0.145078	1135094072	164676687	583075676	2	400.765	800.523	-0.948513	33.6526	4216	4216	MS2	6/56	SP_RL_Rat2_03222013.raw
	Medium		SQFTITPGSEQIr	F1M0K2	2	1	HCD	R13(Label:13C(6)15N(4))	41.92	0.0236734	1	1	40	20	881	609488719	Heavy	Redundant	Not Used	0.672278	2.14154	0.313923	906602240	284603030	609488719	2	737.382	1473.76	-0.38738	40.6185	5775	5775	MS2	5/136	SP_RL_Rat2_03222013.raw
	Medium		VAMSHFEPSEYIR	F1M0K2	2	1	HCD		39.44	0.0225136	1	1	38	20	1071	1229328440	Light	Unique	Used	0.645604	1.98683	0.324943	1206398840	392010256	778856000	3	522.585	1565.74	-0.557194	44.3251	6594	6594	MS2	12/108	SP_RL_Rat2_03222013.raw
	Medium		NINIVr	F1M0K2	2	1	HCD	R6(Label:13C(6)15N(4))	37.88	0.0168062	1	1	35		240	5.14815e+08	Heavy	Unique	Used	0.744351	1.90564	0.390605	691013266	2.69913e+08	514356468	2	369.728	738.449	-0.602596	26.3285	2595	2595	MS2	5/52	SP_RL_Rat2_03222013.raw
F1LP05	553	59.7757	9.26123	ATP synthase subunit alpha OS=Rattus norvegicus GN=Atp5a1 PE=3 SV=1 - [F1LP05_RAT]	28.21	45	16	1.7253e+09	0.882285	14	18.7729	2.63551	14	27.7803	0.359182	14	36.0175	766.086	28.21	28	16	585.611	22.42	17	10
	A3	A5	Sequence	Protein Accessions	# Proteins	# Protein Groups	Activation Type	Modifications	IonScore	Exp Value	Δ Score	Rank	Identity High	Homology Threshold	QuanResultID	Area	Quan Channel	Quan Info	Quan Usage	Heavy/Light	Heavy/Medium	Medium/Light	Light	Medium	Heavy	Charge	m/z [Da]	MH+ [Da]	ΔM [ppm]	RT [min]	First Scan	Last Scan	MS Order	Ions Matched	Spectrum File	Annotation
		High	NVQAEEMVEFSSGLk		2	0	CID	K15(Label:13C(6)15N(2))	97.9	4.84191e-08	1	1	39	21		62177122		No Quan Values	Not Used							2	838.409	1675.81	0.706418	73.9711	12346	12346	MS2	10/154	SP_RL_Rat2_03222013.raw
	High		VVDALGNAIDGKGPVGSK	F1LP05	2	1	HCD		86.35	1.09265e-06	1	1	41	28		473002812		No Quan Values	Not Used							2	848.965	1696.92	-0.522494	39.4926	5519	5519	MS2	12/186	SP_RL_Rat2_03222013.raw
		High	NVQAEEMVEFSSGLK		2	0	CID		84.85	8.63525e-07	1	1	39	25		7.0296e+07		No Quan Values	Not Used							2	834.401	1667.8	0.65991	73.9654	12344	12344	MS2	11/154	SP_RL_Rat2_03222013.raw
	High		TGTAEMSSILEEr	F1LP05	2	1	HCD	R13(Label:13C(6)15N(4))	77.94	2.76796e-06	1	1	37	29	1191	4.63662e+08	Heavy	Unique	Used	0.958353	2.66728	0.359299	477004052	171387284	457138188	2	717.344	1433.68	-0.505341	46.8613	7158	7158	MS2	11/118	SP_RL_Rat2_03222013.raw
	High		TGTAEMSSILEER	F1LP05	2	1	HCD		77.72	2.58891e-06	1	1	37	21	1191	4.96478e+08	Light	Redundant	Not Used	0.958353	2.66728	0.359299	477004052	171387284	457138188	2	712.34	1423.67	-0.788447	46.8667	7159	7159	MS2	12/118	SP_RL_Rat2_03222013.raw
		High	TGTAEMSSILEEr		2	0	CID	R13(Label:13C(6)15N(4))	77.35	3.17073e-06	1	1	37		1191	4.63662e+08	Heavy	Redundant	Not Used	0.958353	2.66728	0.359299	477004052	171387284	457138188	2	717.344	1433.68	-0.505341	46.8265	7148	7148	MS2	8/118	SP_RL_Rat2_03222013.raw
	High		HALIIYDDLSk	F1LP05	2	1	HCD	K11(Label:13C(6)15N(2))	74.32	1.28589e-05	1	1	40	31	1135	989446574	Heavy	Unique	Used	0.5766	3.68612	0.156425	1681804112	263075724	969728224	2	648.358	1295.71	-0.585803	45.9422	6955	6955	MS2	10/86	SP_RL_Rat2_03222013.raw
	High		VVDALGNAIDGkGPVGSK	F1LP05	2	1	HCD	K12(Label:13C(6)15N(2))	60.4	0.000401513	0.0333333	1	41	24		380063285		Inconsistently Labeled	Not Used							2	852.971	1704.94	-1.04401	39.6333	5551	5551	MS2	9/186	SP_RL_Rat2_03222013.raw
	High		TSIAIDTIINQK	F1LP05	2	1	HCD		58.95	0.00041166	1	1	40	22		222605998		No Quan Values	Not Used							2	658.874	1316.74	-0.424247	52.3298	8330	8330	MS2	8/104	SP_RL_Rat2_03222013.raw
		High	VVDALGNAIDGKGPVGSk		2	0	CID	K18(Label:13C(6)15N(2))	58.86	0.0005724	0.118644	1	41	21		380063285		Inconsistently Labeled	Not Used							2	852.971	1704.94	-1.04401	39.5988	5541	5541	MS2	11/186	SP_RL_Rat2_03222013.raw
		High	TGAIVDVPVGDELLGR		2	0	CID		58.82	0.000584913	1	1	41	27	1875	1359492211	Light	Unique	Used	0.974647	2.60412	0.374271	1343258196	502742798	1309203156	2	805.941	1610.87	-0.597399	63.9286	10639	10639	MS2	12/142	SP_RL_Rat2_03222013.raw
		High	VVDALGNAIDGKGPVGSK		2	0	CID		58.48	0.000669086	1	1	41	22		473002812		No Quan Values	Not Used							2	848.965	1696.92	-0.522494	39.4571	5509	5509	MS2	20/186	SP_RL_Rat2_03222013.raw
	High		HALIIYDDLSK	F1LP05	2	1	HCD		58.47	0.000488997	1	1	40	21	1135	1727631201	Light	Redundant	Not Used	0.5766	3.68612	0.156425	1681804112	263075724	969728224	2	644.35	1287.69	-0.748879	45.8118	6925	6925	MS2	9/86	SP_RL_Rat2_03222013.raw
	High		VVDALGNAIDGKGPVGSk	F1LP05	2	1	HCD	K18(Label:13C(6)15N(2))	58.01	0.000696144		2	41	24		380063285		Inconsistently Labeled	Not Used							2	852.971	1704.94	-1.04401	39.6333	5551	5551	MS2	12/186	SP_RL_Rat2_03222013.raw
		High	TGAIVDVPVGDELLGr		2	0	CID	R16(Label:13C(6)15N(4))	57.42	0.000778876	1	1	41	32	1875	1.33941e+09	Heavy	Redundant	Not Used	0.974647	2.60412	0.374271	1343258196	502742798	1309203156	2	810.945	1620.88	-0.800036	63.9974	10653	10653	MS2	7/142	SP_RL_Rat2_03222013.raw
	High		VVDALGNAIDGk	F1LP05	2	1	HCD	K12(Label:13C(6)15N(2))	57.1	0.00056916	1	1	39	27	893	4.25256e+08	Heavy	Unique	Used	0.602751	2.96355	0.203388	699377872	142245224	421550888	2	590.326	1179.65	-0.687579	40.7567	5807	5807	MS2	10/112	SP_RL_Rat2_03222013.raw
	High		TGAIVDVPVGDELLGr	F1LP05	2	1	HCD	R16(Label:13C(6)15N(4))	54.88	0.00139788	1	1	41	31	1875	1.33941e+09	Heavy	Redundant	Not Used	0.974647	2.60412	0.374271	1343258196	502742798	1309203156	2	810.945	1620.88	-0.800036	64.0218	10660	10660	MS2	11/142	SP_RL_Rat2_03222013.raw
	High		NVQAEEMVEFSSGLk	F1LP05	2	1	HCD	K15(Label:13C(6)15N(2))	54.81	0.000986318	1	1	39	20		62177122		No Quan Values	Not Used							2	838.409	1675.81	0.706418	73.9988	12351	12351	MS2	9/154	SP_RL_Rat2_03222013.raw
	High		TSIAIDTIINQK	F1LP05	2	1	HCD		54.03	0.00127545	1	1	40	26	1469	364202772	Light	Unique	Used	0.572908	3.83335	0.149454	324028712	48427283	185638744	2	658.874	1316.74	-0.516953	53.3925	8546	8546	MS2	10/104	SP_RL_Rat2_03222013.raw
	High		TGAIVDVPVGDELLGR	F1LP05	2	1	HCD		54	0.00177456	1	1	41	24	1875	1359492211	Light	Redundant	Not Used	0.974647	2.60412	0.374271	1343258196	502742798	1309203156	2	805.941	1610.87	-0.597399	63.9556	10647	10647	MS2	10/142	SP_RL_Rat2_03222013.raw
	High		EAYPGDVFYLHSR	F1LP05	2	1	HCD		53.85	0.000874883	1	1	38	23	1330	616338928	Light	Unique	Used	0.970696	2.09051	0.464334	616338928	2.86187e+08	598277702	2	777.373	1553.74	0.136245	49.8359	7801	7801	MS2	11/118	SP_RL_Rat2_03222013.raw
		High	VVDALGNAIDGkGPVGSK		2	0	CID	K12(Label:13C(6)15N(2))	52.04	0.00275232		2	41	21		380063285		Inconsistently Labeled	Not Used							2	852.971	1704.94	-1.04401	39.5988	5541	5541	MS2	11/186	SP_RL_Rat2_03222013.raw
	High		VLSIGDGIAr	F1LP05	2	1	HCD	R10(Label:13C(6)15N(4))	50.96	0.00161298	1	1	38	31	941	1957052722	Heavy	Unique	Used	0.854795	2.38062	0.359065	2116853056	760087520	1809476224	2	505.797	1010.59	-0.24126	41.6857	6017	6017	MS2	9/78	SP_RL_Rat2_03222013.raw
	Medium		EAYPGDVFYLHSr	F1LP05	2	1	HCD	R13(Label:13C(6)15N(4))	49.02	0.00282959	1	1	38	18	1330	605778794	Heavy	Redundant	Not Used	0.970696	2.09051	0.464334	616338928	2.86187e+08	598277702	2	782.377	1563.75	-0.390742	49.9138	7818	7818	MS2	10/118	SP_RL_Rat2_03222013.raw
		High	APGIIPr		2	0	CID	R7(Label:13C(6)15N(4))	48.82	0.00161138	0.469388	1	36		294	882270542	Heavy	Unique	Used	1.01723	2.27844	0.44646	867325720	387226347	882270542	2	367.233	733.459	-0.305655	27.8112	2920	2920	MS2	6/50	SP_RL_Rat2_03222013.raw
	Medium		NVQAEEMVEFSSGLK	F1LP05	2	1	HCD		47.71	0.00446966	1	1	39	20		7.0296e+07		No Quan Values	Not Used							2	834.401	1667.8	0.65991	73.9851	12349	12349	MS2	10/154	SP_RL_Rat2_03222013.raw
		High	TSIAIDTIINQK		2	0	CID		47.26	0.00606268	1	1	40	26	1469	364202772	Light	Redundant	Not Used	0.572908	3.83335	0.149454	324028712	48427283	185638744	2	658.874	1316.74	-0.516953	53.3483	8536	8536	MS2	9/104	SP_RL_Rat2_03222013.raw
		High	EAYPGDVFYLHSR		2	0	CID		46.75	0.00448694	1	1	38	27	1330	616338928	Light	Redundant	Not Used	0.970696	2.09051	0.464334	616338928	2.86187e+08	598277702	2	777.373	1553.74	0.136245	49.8005	7791	7791	MS2	8/118	SP_RL_Rat2_03222013.raw
	Medium		EAYPGDVFYLHSr	F1LP05	2	1	HCD	R13(Label:13C(6)15N(4))	46.42	0.00512393	1	1	38	18	1335	814362468	Heavy	Unique	Used	1.01189	2.18615	0.462867	757436176	350592136	766445464	3	521.92	1563.75	-0.672561	49.9031	7816	7816	MS2	9/118	SP_RL_Rat2_03222013.raw
	Medium		ISVrEPMQTGIk	F1LP05	2	1	HCD	R4(Label:13C(6)15N(4)), K12(Label:13C(6)15N(2))	46.32	0.00805976	1	1	40	37		163235790		No Quan Values	Not Used							2	688.888	1376.77	-0.167896	29.7453	3356	3356	MS2	8/118	SP_RL_Rat2_03222013.raw
	Medium		LELAQYr	F1LP05	2	1	HCD	R7(Label:13C(6)15N(4))	45.8	0.00474237	0.413043	1	37		594	538567570	Heavy	Unique	Used	0.906768	2.40688	0.37674	564876320	212811484	512211808	2	451.752	902.497	0.141398	34.4452	4385	4385	MS2	6/52	SP_RL_Rat2_03222013.raw
	Medium		RSTVAQLVK	F1LP05	2	1	HCD		45.51	0.00420942	0.434783	1	36		101	4.0064e+08	Light	Redundant	Not Used	0.988813	3.15803	0.313111	373751440	117025678	369570400	2	501.308	1001.61	-1.13206	22.8816	1831	1831	MS2	5/82	SP_RL_Rat2_03222013.raw
	Medium		QMSLLLr	F1LP05	2	1	HCD	R7(Label:13C(6)15N(4))	44.54	0.00569352	1	1	37	34	1112	698020566	Heavy	Unique	Used	0.858464	2.15949	0.397531	8.13104e+08	323234354	698020566	2	435.759	870.51	-0.145575	45.222	6794	6794	MS2	6/60	SP_RL_Rat2_03222013.raw
	Medium		LTELLk	F1LP05	2	1	HCD	K6(Label:13C(6)15N(2))	44.32	0.00284768	0.0681818	1	34		527	881398062	Heavy	Unique	Used	0.598136	3.48249	0.171755	1473575324	2.53095e+08	881398062	2	362.738	724.469	-0.21172	33.0345	4079	4079	MS2	5/42	SP_RL_Rat2_03222013.raw
		High	rSTVAQLVk		2	0	CID	R1(Label:13C(6)15N(4)), K9(Label:13C(6)15N(2))	43.97	0.00582259	1	1	36	31	101	388718138	Heavy	Unique	Used	0.988813	3.15803	0.313111	373751440	117025678	369570400	2	510.319	1019.63	-1.23869	22.9191	1837	1837	MS2	6/82	SP_RL_Rat2_03222013.raw
		High	TSIAIDTIINQK		2	0	CID		43.66	0.0139168	1	1	40	32		222605998		No Quan Values	Not Used							2	658.874	1316.74	-0.424247	52.288	8320	8320	MS2	9/104	SP_RL_Rat2_03222013.raw
	Medium		LELAQYR	F1LP05	2	1	HCD		41.46	0.0118856	1	1	37	32	594	598218448	Light	Redundant	Not Used	0.906768	2.40688	0.37674	564876320	212811484	512211808	2	446.748	892.489	-0.0977889	34.5096	4400	4400	MS2	5/52	SP_RL_Rat2_03222013.raw
		High	HALIIYDDLSk		2	0	CID	K11(Label:13C(6)15N(2))	41.4	0.0251886	1	1	40	22	1135	989446574	Heavy	Redundant	Not Used	0.5766	3.68612	0.156425	1681804112	263075724	969728224	2	648.358	1295.71	-0.585803	45.9084	6945	6945	MS2	9/86	SP_RL_Rat2_03222013.raw
		High	EAYPGDVFYLHSr		2	0	CID	R13(Label:13C(6)15N(4))	41.08	0.0176086	1	1	38	17	1330	605778794	Heavy	Redundant	Not Used	0.970696	2.09051	0.464334	616338928	2.86187e+08	598277702	2	782.377	1563.75	-0.390742	49.8752	7808	7808	MS2	9/118	SP_RL_Rat2_03222013.raw
		High	VLSIGDGIAr		2	0	CID	R10(Label:13C(6)15N(4))	40.83	0.0166199	1	1	38	32	941	1957052722	Heavy	Redundant	Not Used	0.854795	2.38062	0.359065	2116853056	760087520	1809476224	2	505.797	1010.59	-0.24126	41.6459	6007	6007	MS2	8/78	SP_RL_Rat2_03222013.raw
	Medium		APGIIPr	F1LP05	2	1	HCD	R7(Label:13C(6)15N(4))	40.07	0.0120837	1	1	36	29	294	882270542	Heavy	Redundant	Not Used	1.01723	2.27844	0.44646	867325720	387226347	882270542	2	367.233	733.459	-0.305655	27.8433	2930	2930	MS2	5/50	SP_RL_Rat2_03222013.raw
	Medium		QmSLLLR	F1LP05	2	1	HCD	M2(Oxidation)	39.77	0.0176293	1	1	37	28		153606990		No Quan Values	Not Used							2	438.752	876.497	-0.437611	33.9638	4279	4279	MS2	5/60	SP_RL_Rat2_03222013.raw
		High	RSTVAQLVK		2	0	CID		39.7	0.0160406	1	1	36	30	101	4.0064e+08	Light	Redundant	Not Used	0.988813	3.15803	0.313111	373751440	117025678	369570400	2	501.308	1001.61	-1.13206	22.8495	1821	1821	MS2	5/82	SP_RL_Rat2_03222013.raw
	Medium		LTELLK	F1LP05	2	1	HCD		38.61	0.012567		2	34		527	1491219868	Light	Redundant	Not Used	0.598136	3.48249	0.171755	1473575324	2.53095e+08	881398062	2	358.731	716.455	-0.330253	33.0133	4075	4075	MS2	5/42	SP_RL_Rat2_03222013.raw
	Medium		STVAQLVk	F1LP05	2	1	HCD	K8(Label:13C(6)15N(2))	36.26	0.0306387	1	1	36	31	275	416268314	Heavy	Unique	Used	0.537384	3.75379	0.143158	774619396	110892682	416268314	2	427.265	853.522	-1.39185	27.2696	2803	2803	MS2	7/64	SP_RL_Rat2_03222013.raw
B2RZD6	82	9.32087	9.5249	Ndufa4 protein OS=Rattus norvegicus GN=Ndufa4 PE=4 SV=1 - [B2RZD6_RAT]	28.05	8	3	6.43317e+08	0.768375	2	44.4866	2.72069	2	32.5596	0.282419	2	85.7429	205.649	28.05	7	3	52.48	0	1	1
	A3	A5	Sequence	Protein Accessions	# Proteins	# Protein Groups	Activation Type	Modifications	IonScore	Exp Value	Δ Score	Rank	Identity High	Homology Threshold	QuanResultID	Area	Quan Channel	Quan Info	Quan Usage	Heavy/Light	Heavy/Medium	Medium/Light	Light	Medium	Heavy	Charge	m/z [Da]	MH+ [Da]	ΔM [ppm]	RT [min]	First Scan	Last Scan	MS Order	Ions Matched	Spectrum File	Annotation
	High		LALFNPDVSWDr	B2RZD6	1	1	HCD	R12(Label:13C(6)15N(4))	70.88	2.63879e-05	1	1	40		2034	1.47171e+09	Heavy	Unique	Used	1.02341	2.19632	0.465967	1403835328	654140912	1436701312	2	721.868	1442.73	-0.513273	69.3328	11610	11610	MS2	8/110	SP_RL_Rat2_03222013.raw
	High		LALFNPDVSWDRK	B2RZD6	1	1	HCD		60.9	0.000354313	1	1	41	39		1.0181e+08		No Quan Values	Not Used							2	780.912	1560.82	0.36595	57.9649	9485	9485	MS2	10/120	SP_RL_Rat2_03222013.raw
	High		LALFNPDVSWDR	B2RZD6	1	1	HCD		59.39	0.000343399	0.559322	1	39		2034	1443505232	Light	Redundant	Not Used	1.02341	2.19632	0.465967	1403835328	654140912	1436701312	2	716.864	1432.72	-1.39106	68.4457	11472	11472	MS2	7/110	SP_RL_Rat2_03222013.raw
		High	LALFNPDVSWDr		0	0	CID	R12(Label:13C(6)15N(4))	56.85	0.000667428	1	1	40	38	2034	1.47171e+09	Heavy	No Proteins	Not Used	1.02341	2.19632	0.465967	1403835328	654140912	1436701312	2	721.868	1442.73	-0.513273	69.3134	11605	11605	MS2	7/110	SP_RL_Rat2_03222013.raw
	High		FYSVNVDYSk	B2RZD6	1	1	HCD	K10(Label:13C(6)15N(2))	55.78	0.000396361	1	1	36	28	978	197086404	Heavy	Unique	Used	0.576895	3.37026	0.171172	341633332	5.84782e+07	197086404	2	615.3	1229.59	-0.619462	42.3775	6171	6171	MS2	8/94	SP_RL_Rat2_03222013.raw
	High		LALFNPDVSWDR	B2RZD6	1	1	HCD		55.65	0.000837639	1	1	40	30	2034	1443505232	Light	Redundant	Not Used	1.02341	2.19632	0.465967	1403835328	654140912	1436701312	2	716.865	1432.72	0.0573713	69.4812	11634	11634	MS2	7/110	SP_RL_Rat2_03222013.raw
	Medium		LALFNPDVSWDr	B2RZD6	1	1	HCD	R12(Label:13C(6)15N(4))	50.76	0.00268711	0.372549	1	40		2034	1.47171e+09	Heavy	Redundant	Not Used	1.02341	2.19632	0.465967	1403835328	654140912	1436701312	2	721.869	1442.73	0.0790019	68.3194	11450	11450	MS2	7/110	SP_RL_Rat2_03222013.raw
	Medium		LALFNPDVSWDrk	B2RZD6	1	1	HCD	R12(Label:13C(6)15N(4)), K13(Label:13C(6)15N(2))	44.33	0.016984	1	1	41	29		261155765		No Quan Values	Not Used							3	526.951	1578.84	-0.192432	57.8506	9464	9464	MS2	18/120	SP_RL_Rat2_03222013.raw
G3V7U0	194	20.8479	8.54346	Cysteine and glycine-rich protein 3 OS=Rattus norvegicus GN=Csrp3 PE=4 SV=1 - [G3V7U0_RAT]	27.32	14	4	3.90771e+08	0.641093	1		5.51689	1		0.116206	1		317.25	27.32	5	4	433.173	27.32	9	4
	A3	A5	Sequence	Protein Accessions	# Proteins	# Protein Groups	Activation Type	Modifications	IonScore	Exp Value	Δ Score	Rank	Identity High	Homology Threshold	QuanResultID	Area	Quan Channel	Quan Info	Quan Usage	Heavy/Light	Heavy/Medium	Medium/Light	Light	Medium	Heavy	Charge	m/z [Da]	MH+ [Da]	ΔM [ppm]	RT [min]	First Scan	Last Scan	MS Order	Ions Matched	Spectrum File	Annotation
		High	SLESTNVTDKDGELYcK	G3V7U0	2	1	CID	C16(Carbamidomethyl)	108.73	2.86892e-09	1	1	38	24		171858689		No Quan Values	Not Used							2	979.954	1958.9	-0.0953211	33.3312	4143	4143	MS2	11/174	SP_RL_Rat2_03222013.raw
	High		SLESTNVTDKDGELYcK		2	0	HCD	C16(Carbamidomethyl)	98.41	3.08829e-08	1	1	38	22		171858689		No Quan Values	Not Used							2	979.954	1958.9	-0.0953211	33.3692	4153	4153	MS2	12/174	SP_RL_Rat2_03222013.raw
		High	NFGPTGIGFGGLTHQVEK	G3V7U0	2	1	CID		90.72	4.65721e-07	1	1	42	27	1363	605452788	Light	Unique	Used	0.641093	5.51689	0.116206	435244544	50577840	279032336	2	929.975	1858.94	-0.635983	50.5812	7958	7958	MS2	13/194	SP_RL_Rat2_03222013.raw
	High		ALDSTTVAAHESEIYck		2	0	HCD	C16(Carbamidomethyl), K17(Label:13C(6)15N(2))	89.8	3.1817e-07	1	1	40	26		232958177		No Quan Values	Not Used							2	951.953	1902.9	-0.536693	37.3883	5044	5044	MS2	13/148	SP_RL_Rat2_03222013.raw
	High		NFGPTGIGFGGLTHQVEK		2	0	HCD		81.91	3.541e-06	1	1	42	27	1363	605452788	Light	Redundant	Not Used	0.641093	5.51689	0.116206	435244544	50577840	279032336	2	929.975	1858.94	-0.635983	50.6173	7968	7968	MS2	14/194	SP_RL_Rat2_03222013.raw
		High	SLESTNVTDkDGELYcK	G3V7U0	2	1	CID	K10(Label:13C(6)15N(2)), C16(Carbamidomethyl)	79.64	2.81113e-06	0.0375	1	39	24		135449925		Inconsistently Labeled	Not Used							2	983.962	1966.92	0.257689	33.3424	4147	4147	MS2	13/174	SP_RL_Rat2_03222013.raw
		High	SLESTNVTDKDGELYck	G3V7U0	2	1	CID	C16(Carbamidomethyl), K17(Label:13C(6)15N(2))	77.33	4.78498e-06		2	39	24		135449925		Inconsistently Labeled	Not Used							2	983.962	1966.92	0.257689	33.3424	4147	4147	MS2	13/174	SP_RL_Rat2_03222013.raw
	High		NFGPTGIGFGGLTHQVEk		2	0	HCD	K18(Label:13C(6)15N(2))	76.17	1.37077e-05	1	1	42	25	1363	392324200	Heavy	Redundant	Not Used	0.641093	5.51689	0.116206	435244544	50577840	279032336	2	933.983	1866.96	-0.130982	50.6228	7969	7969	MS2	14/194	SP_RL_Rat2_03222013.raw
		High	ALDSTTVAAHESEIYck	G3V7U0	2	1	CID	C16(Carbamidomethyl), K17(Label:13C(6)15N(2))	63.27	0.000143106	1	1	40	28		232958177		No Quan Values	Not Used							2	951.953	1902.9	-0.536693	37.3486	5034	5034	MS2	13/148	SP_RL_Rat2_03222013.raw
		High	NFGPTGIGFGGLTHQVEk	G3V7U0	2	1	CID	K18(Label:13C(6)15N(2))	60.47	0.000509291	1	1	42	21	1363	392324200	Heavy	Redundant	Not Used	0.641093	5.51689	0.116206	435244544	50577840	279032336	2	933.983	1866.96	-0.130982	50.584	7959	7959	MS2	13/194	SP_RL_Rat2_03222013.raw
	High		KALDSTTVAAHESEIYcK		2	0	HCD	C17(Carbamidomethyl)	53.04	0.0022446	1	1	41	17		136783095		No Quan Values	Not Used							3	674.998	2022.98	-0.733301	31.3402	3701	3701	MS2	18/190	SP_RL_Rat2_03222013.raw
		High	ALDSTTVAAHESEIYcK	G3V7U0	2	1	CID	C16(Carbamidomethyl)	51.83	0.00155113	1	1	38	18		395001488		No Quan Values	Not Used							2	947.945	1894.88	-0.776147	37.2848	5021	5021	MS2	8/148	SP_RL_Rat2_03222013.raw
		High	KALDSTTVAAHESEIYcK	G3V7U0	2	1	CID	C17(Carbamidomethyl)	49.95	0.00457234	1	1	41	19		136783095		No Quan Values	Not Used							3	674.998	2022.98	-0.733301	31.3057	3691	3691	MS2	17/190	SP_RL_Rat2_03222013.raw
		High	kALDSTTVAAHESEIYck	G3V7U0	2	1	CID	K1(Label:13C(6)15N(2)), C17(Carbamidomethyl), K18(Label:13C(6)15N(2))	48.25	0.00789713	1	1	42	18		65222056		No Quan Values	Not Used							3	680.34	2039.01	-1.03504	31.3895	3712	3712	MS2	14/190	SP_RL_Rat2_03222013.raw
G3V8B0	1935	222.762	5.75732	Myosin-7 OS=Rattus norvegicus GN=Myh7 PE=4 SV=1 - [G3V8B0_RAT]	25.32	129	44	2.28737e+09	0.390518	27	31.1319	3.4027	27	38.8763	0.115808	27	75.4302	2331.93	21.55	70	36	2069.22	21.34	59	34
	A3	A5	Sequence	Protein Accessions	# Proteins	# Protein Groups	Activation Type	Modifications	IonScore	Exp Value	Δ Score	Rank	Identity High	Homology Threshold	QuanResultID	Area	Quan Channel	Quan Info	Quan Usage	Heavy/Light	Heavy/Medium	Medium/Light	Light	Medium	Heavy	Charge	m/z [Da]	MH+ [Da]	ΔM [ppm]	RT [min]	First Scan	Last Scan	MS Order	Ions Matched	Spectrum File	Annotation
	High		VKLEQQVDDLEGSLEQEK	G3V885;G3V8B0	3	2	HCD		111.12	4.76937e-09	1	1	43	29		503272184		No Quan Values	Not Used							2	1044.03	2087.05	-0.131704	53.9599	8668	8668	MS2	16/194	SP_RL_Rat2_03222013.raw
	High		KAITDAAMMAEELKK	G3V885;G3V8B0	18	2	HCD		110.21	4.60391e-09	1	1	42	28		9.98244e+07		No Quan Values	Not Used							2	825.434	1649.86	0.489867	39.3555	5489	5489	MS2	14/156	SP_RL_Rat2_03222013.raw
		High	HADSVAELGEQIDNLQr	F1LSI0;G3V885;G3V8B0;P02563	9	4	CID	R17(Label:13C(6)15N(4))	108.77	5.8777e-09	1	1	41	30	1419	3.59866e+08	Heavy	Not Unique	Used	0.47944	2.67804	0.179026	741196280	132693450	355358790	2	952.97	1904.93	-0.415434	52.3527	8333	8333	MS2	11/160	SP_RL_Rat2_03222013.raw
	High		NKDPLNETVVGLYQK	G3V885;G3V8B0	13	2	HCD		104.73	1.71133e-08	1	1	42	34		887641390		No Quan Values	Not Used							2	859.46	1717.91	0.0253816	45.4389	6842	6842	MS2	11/150	SP_RL_Rat2_03222013.raw
	High		LAEQELIETSEr	G3V885;G3V8B0	4	2	HCD	R12(Label:13C(6)15N(4))	102.37	1.88952e-08	0.588235	1	40		887	2.69041e+08	Heavy	Not Unique	Used	0.562426	2.7507	0.204467	470862760	96275771	264825340	2	714.367	1427.73	0.353924	40.8269	5823	5823	MS2	10/120	SP_RL_Rat2_03222013.raw
	High		VQHELDEAEERADIAESQVNK	G3V885;G3V8B0	4	2	HCD		98.6	6.97784e-08	1	1	42	31		223312912		No Quan Values	Not Used							2	1205.58	2410.15	-0.49003	40.3474	5713	5713	MS2	25/224	SP_RL_Rat2_03222013.raw
	High		IEELEEELEAEr	G3V885;G3V8B0	4	2	HCD	R12(Label:13C(6)15N(4))	98.36	2.82354e-08	0.673469	2	38		1402	307850881	Heavy	Redundant	Not Used	0.421252	3.1656	0.133072	597123328	79460190	251539440	2	749.861	1498.71	-0.238359	51.6822	8193	8193	MS2	9/106	SP_RL_Rat2_03222013.raw
	High		KGSSFQTVSALHR	G3V885;G3V8B0	4	2	HCD		94.43	1.38264e-07	1	1	41	32		129050514		No Quan Values	Not Used							2	709.38	1417.75	-0.86456	24.5426	2202	2202	MS2	11/132	SP_RL_Rat2_03222013.raw
	High		HADSVAELGEQIDNLQr	G3V885;G3V8B0	9	2	HCD	R17(Label:13C(6)15N(4))	93.57	1.94629e-07	1	1	41		1419	3.59866e+08	Heavy	Redundant	Not Used	0.47944	2.67804	0.179026	741196280	132693450	355358790	2	952.97	1904.93	-0.415434	52.3803	8341	8341	MS2	15/160	SP_RL_Rat2_03222013.raw
		High	LAEQELIETSER	G3V885;G3V8B0;P02563	4	3	CID		92.35	1.86913e-07	1	1	40	32	887	494485644	Light	Redundant	Not Used	0.562426	2.7507	0.204467	470862760	96275771	264825340	2	709.362	1417.72	-0.354822	40.6532	5781	5781	MS2	9/120	SP_RL_Rat2_03222013.raw
		High	ANDDLKENIAIVER	G3V885;G3V8B0;P02563	4	3	CID		88.93	5.78792e-07	1	1	41	30		5.25951e+08		No Quan Values	Not Used							2	800.42	1599.83	-0.899038	41.1522	5895	5895	MS2	11/148	SP_RL_Rat2_03222013.raw
	High		LLSNLFANYAGADAPVDK	G3V8B0	2	1	HCD		88.09	8.64136e-07	1	1	42	19	1963	61264882	Light	Unique	Used	0.477349	1.14744	0.416013	43754446	18202433	20886123	2	939.984	1878.96	0.103869	66.2261	11077	11077	MS2	12/192	SP_RL_Rat2_03222013.raw
		High	VKLEQQVDDLEGSLEQEK	G3V885;G3V8B0;P02563	3	3	CID		87.88	1.00568e-06	1	1	43	26		503272184		No Quan Values	Not Used							2	1044.03	2087.05	-0.131704	53.9216	8658	8658	MS2	19/194	SP_RL_Rat2_03222013.raw
	High		ANDDLKENIAIVER	G3V885;G3V8B0	4	2	HCD		87.62	7.82569e-07	1	1	41	30		5.25951e+08		No Quan Values	Not Used							2	800.42	1599.83	-0.899038	41.1931	5905	5905	MS2	11/148	SP_RL_Rat2_03222013.raw
		High	DLEEATLQHEATAAALR	F1LSI0;G3V885;G3V8B0;P02563	7	4	CID		87.33	9.24912e-07	1	1	42	26	1331	1270500982	Light	Not Unique	Used	0.486387	2.89443	0.168043	1155905888	194241608	562218152	2	919.965	1838.92	-0.933307	49.8723	7807	7807	MS2	13/168	SP_RL_Rat2_03222013.raw
	High		VQLLHSQNTSLINQK	G3V885;G3V8B0	4	2	HCD		85.25	1.31461e-06	0.694118	1	41			897589998		No Quan Values	Not Used							2	861.977	1722.95	-1.27917	33.2925	4136	4136	MS2	21/146	SP_RL_Rat2_03222013.raw
		High	NKDPLNETVVGLYQK	F1LSI0;G3V885;G3V8B0;P02563	13	4	CID		84.17	1.94686e-06	1	1	42	26		887641390		No Quan Values	Not Used							2	859.46	1717.91	0.0253816	45.4066	6832	6832	MS2	12/150	SP_RL_Rat2_03222013.raw
		High	VRELENELEAEQKR	G3V885;G3V8B0;P02563	4	3	CID		84.06	2.01525e-06	1	1	42	33	359	240786683	Light	Not Unique	Used	0.310695	3.81022	0.0815425	184705656	15061355	57387058	2	871.955	1742.9	-0.137472	29.2276	3238	3238	MS2	11/144	SP_RL_Rat2_03222013.raw
	High		KLAEQELIETSER	G3V885;G3V8B0	4	2	HCD		83.6	1.85061e-06	0.702381	1	41			666126449		No Quan Values	Not Used							2	773.409	1545.81	-0.719807	34.6557	4432	4432	MS2	8/136	SP_RL_Rat2_03222013.raw
	High		LASADIETYLLEK	G3V885;G3V8B0	14	2	HCD		82.48	2.28517e-06	1	1	41	32		1726725192		No Quan Values	Not Used							2	733.393	1465.78	-0.0978243	65.7674	10991	10991	MS2	10/114	SP_RL_Rat2_03222013.raw
	High		GSSFQTVSALHR	G3V885;G3V8B0	4	2	HCD		81.4	1.97988e-06	1	1	39	29	358	3.64464e+08	Light	Not Unique	Used	0.428626	2.62282	0.163422	326371552	53336270	139891220	2	645.333	1289.66	-0.477711	29.2592	3246	3246	MS2	8/114	SP_RL_Rat2_03222013.raw
		High	KGSSFQTVSALHR	G3V885;G3V8B0;P02563	4	3	CID		81.35	2.81002e-06	1	1	41	29		129050514		No Quan Values	Not Used							2	709.38	1417.75	-0.86456	24.5014	2192	2192	MS2	9/132	SP_RL_Rat2_03222013.raw
	High		SAYLMGLNSADLLK	G3V885;G3V8B0	4	2	HCD		80.84	3.27966e-06	1	1	41	39	1932	6.42514e+08	Light	Not Unique	Used	0.324322	4.32587	0.0749726	523522736	39249858	169789960	2	748.395	1495.78	-0.518404	65.3011	10909	10909	MS2	12/136	SP_RL_Rat2_03222013.raw
	High		ANDDLkENIAIVEr	G3V885;G3V8B0	4	2	HCD	K6(Label:13C(6)15N(2)), R14(Label:13C(6)15N(4))	79.76	4.90786e-06	1	1	41	25		1.87373e+08		No Quan Values	Not Used							2	809.431	1617.86	-0.591581	41.3295	5936	5936	MS2	10/148	SP_RL_Rat2_03222013.raw
		High	KALQEAHQQALDDLQAEEDKVNTLTK	G3V8B0;P02563	3	2	CID		77.89	1.40854e-05	1	1	44	38	1308	675327930	Light	Not Unique	Used	0.156178	3.4027	0.0458983	339909536	15601263	53086380	3	979.504	2936.5	0.237694	49.304	7683	7683	MS2	28/290	SP_RL_Rat2_03222013.raw
	High		LASADIETYLLEk	G3V885;G3V8B0	14	2	HCD	K13(Label:13C(6)15N(2))	77.15	7.57614e-06	1	1	41	33		627600930		No Quan Values	Not Used							2	737.4	1473.79	-0.289303	64.8049	10809	10809	MS2	10/114	SP_RL_Rat2_03222013.raw
		High	LQDAEEAVEAVNAk	G3V885;G3V8B0;P02563	4	3	CID	K14(Label:13C(6)15N(2))	76.44	7.36458e-06	1	1	40	29		496691522		No Quan Values	Not Used							2	747.879	1494.75	-0.767925	40.6024	5772	5772	MS2	8/140	SP_RL_Rat2_03222013.raw
	High		LQDAEEAVEAVNAK	G3V885;G3V8B0	4	2	HCD		76.04	7.06587e-06	1	1	39			1475237932		No Quan Values	Not Used							2	743.872	1486.74	-0.499619	40.6237	5776	5776	MS2	11/140	SP_RL_Rat2_03222013.raw
		High	KLAEQELIETSER	G3V885;G3V8B0;P02563	4	3	CID		75.87	1.09727e-05	1	1	41	37		666126449		No Quan Values	Not Used							2	773.409	1545.81	-0.719807	34.6239	4424	4424	MS2	9/136	SP_RL_Rat2_03222013.raw
		High	LQDAEEAVEAVNAK	G3V885;G3V8B0;P02563	4	3	CID		75.57	7.87346e-06	1	1	39	34		1475237932		No Quan Values	Not Used							2	743.872	1486.74	-0.499619	40.5866	5766	5766	MS2	11/140	SP_RL_Rat2_03222013.raw
		High	ALQEAHQQALDDLQAEEDKVNTLTK	G3V8B0;P02563	3	2	CID		74.63	2.7703e-05	1	1	44	23	1475	576162936	Light	Not Unique	Used	0.271116	0.848376	0.319571	530670800	169586898	143873520	3	936.805	2808.4	-0.121176	53.4829	8564	8564	MS2	20/276	SP_RL_Rat2_03222013.raw
		High	VQLLHSQNTSLINQk	G3V885;G3V8B0;P02563	4	3	CID	K15(Label:13C(6)15N(2))	74.26	1.54433e-05	1	1	41	30		299880720		No Quan Values	Not Used							2	865.984	1730.96	-1.71881	33.4105	4162	4162	MS2	16/146	SP_RL_Rat2_03222013.raw
		High	LASADIETYLLEK	F1LSI0;G3V885;G3V8B0;P02563	14	4	CID		74.22	1.53042e-05	1	1	41	30		1726725192		No Quan Values	Not Used							2	733.393	1465.78	-0.181105	64.704	10785	10785	MS2	9/114	SP_RL_Rat2_03222013.raw
	High		LASADIETYLLEK	G3V885;G3V8B0	14	2	HCD		74.12	1.56607e-05	1	1	41	31		1726725192		No Quan Values	Not Used							2	733.393	1465.78	-0.181105	64.7372	10794	10794	MS2	10/114	SP_RL_Rat2_03222013.raw
	High		VVDSLQTSLDAETr	G3V885;G3V8B0	4	2	HCD	R14(Label:13C(6)15N(4))	70.41	3.51136e-05	1	1	41	20		146086980		No Quan Values	Not Used							2	772.395	1543.78	-0.138209	44.2363	6576	6576	MS2	12/140	SP_RL_Rat2_03222013.raw
		High	GSSFQTVSALHr	G3V885;G3V8B0;P02563	4	3	CID	R12(Label:13C(6)15N(4))	70.24	2.73179e-05	0	1	39	30	358	156803486	Heavy	Redundant	Not Used	0.428626	2.62282	0.163422	326371552	53336270	139891220	2	650.337	1299.67	-0.825276	29.2382	3242	3242	MS2	8/114	SP_RL_Rat2_03222013.raw
	High		LLGSLDIDHNQYk	G3V885;G3V8B0	4	2	HCD	K13(Label:13C(6)15N(2))	69.23	4.87267e-05	1	1	41	33		360959576		No Quan Values	Not Used							2	762.4	1523.79	-1.24835	42.9852	6305	6305	MS2	12/110	SP_RL_Rat2_03222013.raw
		High	ANDDLkENIAIVEr	G3V885;G3V8B0;P02563	4	3	CID	K6(Label:13C(6)15N(2)), R14(Label:13C(6)15N(4))	67.84	7.63646e-05	1	1	41	24		1.87373e+08		No Quan Values	Not Used							2	809.431	1617.86	-0.591581	41.2918	5926	5926	MS2	9/148	SP_RL_Rat2_03222013.raw
		High	VQLLHSQNTSLINQK	G3V885;G3V8B0;P02563	4	3	CID		66.7	9.41452e-05	1	1	41	31		897589998		No Quan Values	Not Used							2	861.977	1722.95	-1.27917	33.2577	4126	4126	MS2	16/146	SP_RL_Rat2_03222013.raw
	High		DIDDLELTLAK	G3V885;G3V8B0	13	2	HCD		66.48	6.9507e-05	1	1	40	29		2.61146e+08		No Quan Values	Not Used							2	623.332	1245.66	-1.03387	65.3621	10920	10920	MS2	8/94	SP_RL_Rat2_03222013.raw
	High		NALAHALQSAR	G3V885;G3V8B0	7	2	HCD		65.24	8.37684e-05	1	1	39	32	315	2165515017	Light	Not Unique	Used	0.501932	2.68297	0.187081	2113538912	395403116	1060853120	2	576.317	1151.63	-1.21288	28.3396	3041	3041	MS2	10/100	SP_RL_Rat2_03222013.raw
	High		VKLEQQVDDLEGSLEQEk	G3V885;G3V8B0	3	2	HCD	K18(Label:13C(6)15N(2))	65.23	0.000193431	0.0923077	1	43	21		159056929		Inconsistently Labeled	Not Used							2	1048.04	2095.06	-0.499335	53.9717	8670	8670	MS2	15/194	SP_RL_Rat2_03222013.raw
		High	KLAEQELIETSEr	G3V885;G3V8B0;P02563	4	3	CID	R13(Label:13C(6)15N(4))	64.23	0.000165112	1	1	41	36		150981892		Inconsistently Labeled	Not Used							2	778.413	1555.82	-0.459368	34.6935	4440	4440	MS2	10/136	SP_RL_Rat2_03222013.raw
		High	NAYEESLEHLETFKR	G3V885;G3V8B0;P02563	4	3	CID		64.21	0.000144045	1	1	41	28		341671162		No Quan Values	Not Used							2	933.454	1865.9	-1.30933	48.8315	7585	7585	MS2	8/156	SP_RL_Rat2_03222013.raw
		High	VKLEQQVDDLEGSLEQEKK	G3V885;G3V8B0;P02563	3	3	CID		64.21	0.00026956	1	1	43	26		189038530		No Quan Values	Not Used							3	739.053	2215.14	-0.928895	48.7411	7563	7563	MS2	21/204	SP_RL_Rat2_03222013.raw
		High	VQHELDEAEERADIAESQVNK	G3V885;G3V8B0;P02563	4	3	CID		63.98	0.000202172	1	1	42	29		223312912		No Quan Values	Not Used							2	1205.58	2410.15	-0.49003	40.307	5703	5703	MS2	25/224	SP_RL_Rat2_03222013.raw
	High		LQDLVDkLQLk	G3V885;G3V8B0	4	2	HCD	K7(Label:13C(6)15N(2)), K11(Label:13C(6)15N(2))	63.16	6.61066e-05	0.269841	1	36		1317	3.31862e+08	Heavy	Not Unique	Used	0.268109	5.67593	0.0472361	1217294656	5.75003e+07	326367912	2	664.909	1328.81	-1.01205	49.575	7745	7745	MS2	10/104	SP_RL_Rat2_03222013.raw
	High		NALAHALQSAr	G3V885;G3V8B0	7	2	HCD	R11(Label:13C(6)15N(4))	62.8	0.000150698	1	1	39	30	315	1083561862	Heavy	Redundant	Not Used	0.501932	2.68297	0.187081	2113538912	395403116	1060853120	2	581.321	1161.63	-1.17507	28.35	3043	3043	MS2	10/100	SP_RL_Rat2_03222013.raw
		High	AITDAAMMAEELKK	F1LSI0;G3V885;G3V8B0;P02563	18	4	CID		62.64	0.000181564	1	1	40	30		648891464		No Quan Values	Not Used							2	761.386	1521.76	-0.833037	46.6816	7115	7115	MS2	11/122	SP_RL_Rat2_03222013.raw
		High	LDEAEQIALK	G3V885;G3V8B0;P02563	4	3	CID		62.6	0.000148651	1	1	39	27	769	5.6246e+08	Light	Not Unique	Used	0.400214	4.98449	0.0802918	501057504	40230823	200530176	2	565.308	1129.61	-0.395385	38.1204	5209	5209	MS2	8/86	SP_RL_Rat2_03222013.raw
	High		LAEQELIETSER	G3V885;G3V8B0	4	2	HCD		62.45	0.000182659	1	1	40		887	494485644	Light	Redundant	Not Used	0.562426	2.7507	0.204467	470862760	96275771	264825340	2	709.362	1417.72	-0.354822	40.6872	5791	5791	MS2	7/120	SP_RL_Rat2_03222013.raw
		High	KGSSFQTVSALHR	G3V885;G3V8B0;P02563	4	3	CID		62.43	0.000219934	1	1	41	33		731361191		No Quan Values	Not Used							3	473.256	1417.75	-0.658791	24.5657	2205	2205	MS2	17/132	SP_RL_Rat2_03222013.raw
		High	KAITDAAMMAEELKK	F1LSI0;G3V885;G3V8B0;P02563	18	4	CID		62.04	0.000302083	1	1	42	24		9.98244e+07		No Quan Values	Not Used							2	825.434	1649.86	0.489867	39.3177	5479	5479	MS2	11/156	SP_RL_Rat2_03222013.raw
	High		LQDLVDKLQLK	G3V885;G3V8B0	4	2	HCD		61.7	0.000127475	1	1	37		1317	1252199132	Light	Redundant	Not Used	0.268109	5.67593	0.0472361	1217294656	5.75003e+07	326367912	2	656.895	1312.78	-0.965231	49.5528	7741	7741	MS2	10/104	SP_RL_Rat2_03222013.raw
	High		IEELEEELEAER	G3V885;G3V8B0	4	2	HCD		61.51	0.000125654	1	2	37		1402	688588264	Light	Redundant	Not Used	0.421252	3.1656	0.133072	597123328	79460190	251539440	2	744.857	1488.71	0.230675	51.6164	8178	8178	MS2	9/106	SP_RL_Rat2_03222013.raw
	High		VKLEQQVDDLEGSLEQEK	G3V885;G3V8B0	3	2	HCD		60.71	0.000526195	1	1	43	28		721805088		No Quan Values	Not Used							3	696.355	2087.05	-0.255126	53.9486	8666	8666	MS2	20/194	SP_RL_Rat2_03222013.raw
	High		KGSSFQTVSALHR	G3V885;G3V8B0	4	2	HCD		60.11	0.000375225	1	1	41	31		731361191		No Quan Values	Not Used							3	473.256	1417.75	-0.658791	24.5984	2215	2215	MS2	8/132	SP_RL_Rat2_03222013.raw
	High		LLGSLDIDHNQYK	G3V885;G3V8B0	4	2	HCD		60.07	0.000386913	1	1	41	33		1187760632		No Quan Values	Not Used							2	758.393	1515.78	-0.746129	42.9031	6287	6287	MS2	12/110	SP_RL_Rat2_03222013.raw
	High		VkLEQQVDDLEGSLEQEK	G3V885;G3V8B0	3	2	HCD	K2(Label:13C(6)15N(2))	59.45	0.000732025		2	43	21		159056929		Inconsistently Labeled	Not Used							2	1048.04	2095.06	-0.499335	53.9717	8670	8670	MS2	16/194	SP_RL_Rat2_03222013.raw
		High	DLEEATLQHEATAAALr	F1LSI0;G3V885;G3V8B0;P02563	7	4	CID	R17(Label:13C(6)15N(4))	57.97	0.000833847	1	1	42	20	1331	603790902	Heavy	Redundant	Not Used	0.486387	2.89443	0.168043	1155905888	194241608	562218152	2	924.969	1848.93	-1.17515	49.8116	7795	7795	MS2	12/168	SP_RL_Rat2_03222013.raw
	High		DLEEATLQHEATAAALR	G3V885;G3V8B0	7	2	HCD		57.33	0.000924912	1	1	42	19	1331	1270500982	Light	Redundant	Not Used	0.486387	2.89443	0.168043	1155905888	194241608	562218152	2	919.965	1838.92	-0.933307	49.9086	7817	7817	MS2	13/168	SP_RL_Rat2_03222013.raw
	High		LQDLVDkLQLK	G3V885;G3V8B0	4	2	HCD	K7(Label:13C(6)15N(2))	57.16	0.000296829	0.140351	1	37			503664996		Inconsistently Labeled	Not Used							2	660.902	1320.8	-0.434253	49.6236	7757	7757	MS2	10/104	SP_RL_Rat2_03222013.raw
		High	KkmDADLSqLQTEVEEAVQEcR	G3V885;G3V8B0;P02563	4	3	CID	K2(Label:2H(4)), M3(Met->Aha), Q9(Deamidated), C21(Carbamidomethyl)	56.96	0.00110443	0.175439	1	42	20		301258573		Inconsistently Labeled	Not Used							3	869.751	2607.24	-8.78268	66.0343	11042	11042	MS2	11/242	SP_RL_Rat2_03222013.raw
		High	kKmDADLSqLQTEVEEAVQEcR	G3V885;G3V8B0;P02563	4	3	CID	K1(Label:2H(4)), M3(Met->Aha), Q9(Deamidated), C21(Carbamidomethyl)	56.96	0.00110443	0.175439	2	42	20		301258573		Inconsistently Labeled	Not Used							3	869.751	2607.24	-8.78268	66.0343	11042	11042	MS2	11/242	SP_RL_Rat2_03222013.raw
		High	KKMDADLSQLQTEVEEAVQEcR	G3V885;G3V8B0;P02563	4	3	CID	C21(Carbamidomethyl)	56.93	0.00111208	0.175439	3	42	20		301258573		No Quan Values	Not Used							3	869.751	2607.24	-0.0381807	66.0343	11042	11042	MS2	11/242	SP_RL_Rat2_03222013.raw
		High	SAETEKEMANMKEEFGR	G3V885;G3V8B0;P02563	4	3	CID		56.41	0.000307756	1	1	36	17		5.5304e+08		No Quan Values	Not Used							3	662.968	1986.89	-0.547259	37.7748	5132	5132	MS2	16/176	SP_RL_Rat2_03222013.raw
		High	DIDDLELTLAK	F1LSI0;G3V885;G3V8B0;P02563	13	4	CID		56.39	0.000709625	1	1	40	34		2.61146e+08		No Quan Values	Not Used							2	623.332	1245.66	-1.03387	65.3429	10915	10915	MS2	14/94	SP_RL_Rat2_03222013.raw
	High		KKMDADLSQLQTEVEEAVQEcR	G3V885;G3V8B0	4	2	HCD	C21(Carbamidomethyl)	55.94	0.00139681	0.232143	1	42	18		301258573		No Quan Values	Not Used							3	869.751	2607.24	-0.0381807	66.0486	11045	11045	MS2	9/242	SP_RL_Rat2_03222013.raw
	High		KkmDADLSqLQTEVEEAVQEcR	G3V885;G3V8B0	4	2	HCD	K2(Label:2H(4)), M3(Met->Aha), Q9(Deamidated), C21(Carbamidomethyl)	55.94	0.00139681	0.232143	2	42	18		301258573		Inconsistently Labeled	Not Used							3	869.751	2607.24	-8.78268	66.0486	11045	11045	MS2	9/242	SP_RL_Rat2_03222013.raw
	High		kKmDADLSqLQTEVEEAVQEcR	G3V885;G3V8B0	4	2	HCD	K1(Label:2H(4)), M3(Met->Aha), Q9(Deamidated), C21(Carbamidomethyl)	55.94	0.00139681	0.232143	3	42	18		301258573		Inconsistently Labeled	Not Used							3	869.751	2607.24	-8.78268	66.0486	11045	11045	MS2	9/242	SP_RL_Rat2_03222013.raw
		High	DIDDLELTLAk	F1LSI0;G3V885;G3V8B0;P02563	13	4	CID	K11(Label:13C(6)15N(2))	55.41	0.000925947	1	1	40	28		78914092		No Quan Values	Not Used							2	627.339	1253.67	-0.66876	65.3485	10917	10917	MS2	16/94	SP_RL_Rat2_03222013.raw
		High	LTGAIMHFGNMk	G3V8B0	2	1	CID	K12(Label:13C(6)15N(2))	55.33	0.000838529	1	1	39	24		30224591		No Quan Values	Not Used							2	664.341	1327.68	0.712619	41.3786	5948	5948	MS2	7/92	SP_RL_Rat2_03222013.raw
		High	LQDLVDKLQLK	G3V885;G3V8B0;P02563	4	3	CID		55.22	0.000566796	0.418182	1	37		1317	1252199132	Light	Redundant	Not Used	0.268109	5.67593	0.0472361	1217294656	5.75003e+07	326367912	2	656.895	1312.78	-0.965231	49.5208	7731	7731	MS2	9/104	SP_RL_Rat2_03222013.raw
	High		LTGAIMHFGNmK	G3V8B0	2	1	HCD	M11(Oxidation)	54.13	0.000780654		2	38		505	576499683	Light	Redundant	Not Used	0.248645	3.85807	0.064448	510602096	32907299	126958516	2	668.331	1335.65	-0.482083	32.6073	3985	3985	MS2	8/92	SP_RL_Rat2_03222013.raw
		High	LLSNLFANYAGADAPVDK	G3V8B0	2	1	CID		53.57	0.00244671	1	1	42	20	1963	61264882	Light	Redundant	Not Used	0.477349	1.14744	0.416013	43754446	18202433	20886123	2	939.984	1878.96	0.103869	66.2005	11071	11071	MS2	24/192	SP_RL_Rat2_03222013.raw
	High		ELENELEAEQKR	G3V885;G3V8B0	4	2	HCD		53.48	0.00120555	1	1	39	32				No Quan Values	Not Used							2	744.369	1487.73	-1.40235	30.5061	3520	3520	MS2	10/120	SP_RL_Rat2_03222013.raw
	Medium		VQLLHSQNTSLINQK	G3V885;G3V8B0	4	2	HCD		52.95	0.002248	1	1	41	21	536	2747193000	Light	Redundant	Not Used	0.390518	4.33958	0.0899896	2544068864	228939848	993503504	3	574.988	1722.95	-0.330499	33.2874	4135	4135	MS2	15/146	SP_RL_Rat2_03222013.raw
	Medium		HADSVAELGEQIDNLQR	G3V885;G3V8B0	9	2	HCD		52.81	0.00225541	1	1	41	20	1422	813945445	Light	Not Unique	Used	0.440079	2.75497	0.15974	743857176	118823949	327355900	3	632.313	1894.92	-0.344866	52.1754	8299	8299	MS2	9/160	SP_RL_Rat2_03222013.raw
		High	IEELEEELEAEr	G3V885;G3V8B0;P02563	4	3	CID	R12(Label:13C(6)15N(4))	52.8	0.00101576	1	2	38		1402	307850881	Heavy	Redundant	Not Used	0.421252	3.1656	0.133072	597123328	79460190	251539440	2	749.861	1498.71	-0.238359	51.6442	8183	8183	MS2	7/106	SP_RL_Rat2_03222013.raw
	High		AITDAAMMAEELKK	G3V885;G3V8B0	18	2	HCD		52.75	0.00177023	1	1	40	23		648891464		No Quan Values	Not Used							2	761.386	1521.76	-0.833037	46.7139	7125	7125	MS2	12/122	SP_RL_Rat2_03222013.raw
		High	VRELENELEAEQKR	G3V885;G3V8B0;P02563	4	3	CID		52.26	0.00303089	1	1	42	31	351	1275075849	Light	Not Unique	Used	0.273638	4.03066	0.0678892	1180012912	80110123	322896488	3	581.639	1742.9	-0.915611	29.0836	3205	3205	MS2	8/144	SP_RL_Rat2_03222013.raw
	Medium		AITDAAMMAEELkK	G3V885;G3V8B0	18	2	HCD	K13(Label:13C(6)15N(2))	52	0.00241404	1	1	41	28		197032782		Inconsistently Labeled	Not Used							2	765.393	1529.78	-0.933861	46.7359	7129	7129	MS2	12/122	SP_RL_Rat2_03222013.raw
	Medium		AITDAAMMAEELKk	G3V885;G3V8B0	18	2	HCD	K14(Label:13C(6)15N(2))	51.99	0.00241961	1	2	41	28		197032782		Inconsistently Labeled	Not Used							2	765.393	1529.78	-0.933861	46.7359	7129	7129	MS2	12/122	SP_RL_Rat2_03222013.raw
	Medium		VQLLHSQNTSLINQk	G3V885;G3V8B0	4	2	HCD	K15(Label:13C(6)15N(2))	51.44	0.00294152	1	1	41	22	536	1053631746	Heavy	Redundant	Not Used	0.390518	4.33958	0.0899896	2544068864	228939848	993503504	3	577.659	1730.96	-0.351409	33.3588	4151	4151	MS2	14/146	SP_RL_Rat2_03222013.raw
		High	IEELEEELEAER	G3V885;G3V8B0;P02563	4	3	CID		51.39	0.00129174	1	2	37	28	1402	688588264	Light	Redundant	Not Used	0.421252	3.1656	0.133072	597123328	79460190	251539440	2	744.857	1488.71	0.230675	51.5747	8168	8168	MS2	15/106	SP_RL_Rat2_03222013.raw
		High	NALAHALQSAR	F1LSI0;G3V885;G3V8B0;P02563	7	4	CID		51	0.00222372	1	1	39	25	315	2165515017	Light	Redundant	Not Used	0.501932	2.68297	0.187081	2113538912	395403116	1060853120	2	576.317	1151.63	-1.21288	28.3079	3031	3031	MS2	9/100	SP_RL_Rat2_03222013.raw
		High	AITDAAMMAEELKk	F1LSI0;G3V885;G3V8B0;P02563	18	4	CID	K14(Label:13C(6)15N(2))	50.67	0.00327903	1	1	41	26		197032782		Inconsistently Labeled	Not Used							2	765.393	1529.78	-0.933861	46.6927	7119	7119	MS2	11/122	SP_RL_Rat2_03222013.raw
		High	AITDAAMMAEELkK	F1LSI0;G3V885;G3V8B0;P02563	18	4	CID	K13(Label:13C(6)15N(2))	50.67	0.00327903	1	2	41	26		197032782		Inconsistently Labeled	Not Used							2	765.393	1529.78	-0.933861	46.6927	7119	7119	MS2	11/122	SP_RL_Rat2_03222013.raw
		High	LLGSLDIDHNQYK	G3V885;G3V8B0;P02563	4	3	CID		50.62	0.00340889	1	1	41	24		1187760632		No Quan Values	Not Used							2	758.393	1515.78	-0.746129	42.8812	6281	6281	MS2	7/110	SP_RL_Rat2_03222013.raw
	Medium		NALAHALQSAr	G3V885;G3V8B0	7	2	HCD	R11(Label:13C(6)15N(4))	50.1	0.00278757	1	1	39	19	316	8.76892e+08	Heavy	Not Unique	Used	0.481286	2.48786	0.193454	1784345040	345188070	858780220	3	387.883	1161.64	-0.818851	28.3552	3044	3044	MS2	8/100	SP_RL_Rat2_03222013.raw
		High	KKHADSVAELGEQIDNLQR	F1LSI0;G3V885;G3V8B0;P02563	9	4	CID		49.67	0.0076643	1	1	43	25	840	295348603	Light	Not Unique	Used	0.205787	6.41065	0.0321009	200860312	6.44779e+06	41334520	3	717.71	2151.11	-0.189645	39.6881	5564	5564	MS2	15/200	SP_RL_Rat2_03222013.raw
	High		LQDLVDKLQLk	G3V885;G3V8B0	4	2	HCD	K11(Label:13C(6)15N(2))	49.03	0.00192977		2	37			503664996		Inconsistently Labeled	Not Used							2	660.902	1320.8	-0.434253	49.6236	7757	7757	MS2	14/104	SP_RL_Rat2_03222013.raw
		High	VKLEQQVDDLEGSLEQEK	G3V885;G3V8B0;P02563	3	3	CID		48.98	0.00783694	1	1	43	24		721805088		No Quan Values	Not Used							3	696.355	2087.05	-0.255126	53.9157	8656	8656	MS2	21/194	SP_RL_Rat2_03222013.raw
	Medium		ANDDLKENIAIVER	G3V885;G3V8B0	4	2	HCD		48.6	0.00623174	1	1	41	21	912	6.14845e+08	Light	Not Unique	Used	0.32275	4.38248	0.0736456	559003592	4.11681e+07	180418532	3	533.949	1599.83	-1.3271	41.1985	5906	5906	MS2	14/148	SP_RL_Rat2_03222013.raw
		High	LTGAImHFGNMK	G3V8B0	2	1	CID	M6(Oxidation)	47.88	0.00329199		2	38		505	576499683	Light	Redundant	Not Used	0.248645	3.85807	0.064448	510602096	32907299	126958516	2	668.331	1335.65	-0.482083	32.5696	3975	3975	MS2	8/92	SP_RL_Rat2_03222013.raw
	Medium		KLAEQELIETSEr	G3V885;G3V8B0	4	2	HCD	R13(Label:13C(6)15N(4))	47.02	0.00868519	1	1	41	25		150981892		Inconsistently Labeled	Not Used							2	778.413	1555.82	-0.459368	34.7354	4450	4450	MS2	11/136	SP_RL_Rat2_03222013.raw
		High	VVDSLQTSLDAETR	G3V885;G3V8B0;P02563	4	3	CID		46.92	0.00740286	1	1	40	29		208250624		No Quan Values	Not Used							2	767.391	1533.77	-0.955714	43.9527	6519	6519	MS2	10/140	SP_RL_Rat2_03222013.raw
		High	NALAHALQSAr	F1LSI0;G3V885;G3V8B0;P02563	7	4	CID	R11(Label:13C(6)15N(4))	46.84	0.00594441	1	1	39	25	315	1083561862	Heavy	Redundant	Not Used	0.501932	2.68297	0.187081	2113538912	395403116	1060853120	2	581.321	1161.63	-1.17507	28.3132	3033	3033	MS2	13/100	SP_RL_Rat2_03222013.raw
	Medium		AQLEFNQIK	G3V885;G3V8B0	4	2	HCD		46.8	0.00530054	1	1	39	27	779	1949415520	Light	Not Unique	Used	0.360586	4.66739	0.0772565	1902943296	147014714	686174792	2	545.798	1090.59	-0.132445	38.4323	5280	5280	MS2	7/78	SP_RL_Rat2_03222013.raw
		High	LQDLVDKLQLK	G3V885;G3V8B0;P02563	4	3	CID		46.77	0.00387621	0.446809	1	37		1318	1205646382	Light	Not Unique	Used	0.286683	7.01516	0.0408662	1178320928	4.81535e+07	337804380	3	438.266	1312.78	-0.580284	49.5236	7732	7732	MS2	13/104	SP_RL_Rat2_03222013.raw
	Medium		SAYLMGLNSADLLk	G3V885;G3V8B0	4	2	HCD	K14(Label:13C(6)15N(2))	46.61	0.00921221	1	1	41	26	1932	198593931	Heavy	Redundant	Not Used	0.324322	4.32587	0.0749726	523522736	39249858	169789960	2	752.402	1503.8	-0.297948	65.3189	10912	10912	MS2	6/136	SP_RL_Rat2_03222013.raw
		High	KkmDADLSQLqTEVEEAVQEcR	G3V885;G3V8B0;P02563	4	3	CID	K2(Label:2H(4)), M3(Met->Aha), Q11(Deamidated), C21(Carbamidomethyl)	46.55	0.0121377		4	42	20		301258573		Inconsistently Labeled	Not Used							3	869.751	2607.24	-8.78268	66.0343	11042	11042	MS2	12/242	SP_RL_Rat2_03222013.raw
		High	kKmDADLSQLqTEVEEAVQEcR	G3V885;G3V8B0;P02563	4	3	CID	K1(Label:2H(4)), M3(Met->Aha), Q11(Deamidated), C21(Carbamidomethyl)	46.55	0.0121377		5	42	20		301258573		Inconsistently Labeled	Not Used							3	869.751	2607.24	-8.78268	66.0343	11042	11042	MS2	12/242	SP_RL_Rat2_03222013.raw
	Medium		NNLLQAELEELr	G3V8B0	2	1	HCD	R12(Label:13C(6)15N(4))	46.43	0.00909698	1	1	41	36				No Quan Values	Not Used							2	726.389	1451.77	-1.17411	69.8408	11693	11693	MS2	10/116	SP_RL_Rat2_03222013.raw
		High	LLGSLDIDHNQYk	G3V885;G3V8B0;P02563	4	3	CID	K13(Label:13C(6)15N(2))	45.67	0.0110603	1	1	41	22		360959576		No Quan Values	Not Used							2	762.4	1523.79	-1.24835	42.9477	6295	6295	MS2	18/110	SP_RL_Rat2_03222013.raw
	Medium		EALISQLTr	G3V885;G3V8B0	3	2	HCD	R9(Label:13C(6)15N(4))	45.58	0.00676102	0.347826	1	39		1125	4.83937e+08	Heavy	Redundant	Not Used	0.477118	0.380995	1.25229	1014291487	1270191578	4.83937e+08	2	520.802	1040.6	0.243657	45.5808	6874	6874	MS2	5/84	SP_RL_Rat2_03222013.raw
	High		mFNWMVTR	G3V885;G3V8B0	4	2	HCD	M1(Oxidation)	45.04	0.00180007	1	1	32	20	1420	202107893	Light	Not Unique	Used	0.36907	2.40863	0.153228	188864456	28939326	69704252	2	550.754	1100.5	-0.676246	52.1277	8288	8288	MS2	7/66	SP_RL_Rat2_03222013.raw
	Medium		LTGAImHFGNMK	G3V8B0	2	1	HCD	M6(Oxidation)	44.89	0.00655328		3	38		505	576499683	Light	Redundant	Not Used	0.248645	3.85807	0.064448	510602096	32907299	126958516	2	668.331	1335.65	-0.482083	32.6073	3985	3985	MS2	7/92	SP_RL_Rat2_03222013.raw
	Medium		LDEAEQIALK	G3V885;G3V8B0	4	2	HCD		44.74	0.0090817	1	1	39	28	769	5.6246e+08	Light	Redundant	Not Used	0.400214	4.98449	0.0802918	501057504	40230823	200530176	2	565.308	1129.61	-0.395385	38.1621	5219	5219	MS2	9/86	SP_RL_Rat2_03222013.raw
	Medium		DLQHRLDEAEQIALK	G3V885;G3V8B0	4	2	HCD		43.94	0.0220249	1	1	42	33		176171783		No Quan Values	Not Used							2	889.974	1778.94	1.03013	52.3182	8328	8328	MS2	11/154	SP_RL_Rat2_03222013.raw
	Medium		SLSTELFK	G3V885;G3V8B0	11	2	HCD		43.59	0.0071688	1	2	37	21	1139	1938845814	Light	Redundant	Not Used	0.362051	4.59071	0.0788659	1913972128	150947154	692955080	2	462.755	924.504	-0.19978	45.9369	6954	6954	MS2	7/64	SP_RL_Rat2_03222013.raw
		High	VKVGNEYVTK	F1LSI0;G3V885;G3V8B0;P02563	14	4	CID		43.39	0.0126997	1	1	39	28	88	485725551	Light	Not Unique	Used	0.246424	5.82891	0.0422761	424547328	1.79482e+07	104618616	3	379.549	1136.63	-0.0226127	22.6371	1773	1773	MS2	7/94	SP_RL_Rat2_03222013.raw
	Medium		MVSLLQEk	G3V885;G3V8B0	6	2	HCD	K8(Label:13C(6)15N(2))	43.28	0.0103541	1	1	38	19	801	503398002	Heavy	Not Unique	Used	0.31574	4.34213	0.0727153	1594345848	1.15933e+08	503398002	2	478.272	955.536	-0.831693	39.0623	5423	5423	MS2	6/68	SP_RL_Rat2_03222013.raw
		High	GSSFQTVSALHR	G3V885;G3V8B0;P02563	4	3	CID		43.02	0.0136345	1	1	39	18	358	3.64464e+08	Light	Redundant	Not Used	0.428626	2.62282	0.163422	326371552	53336270	139891220	2	645.333	1289.66	-0.477711	29.2222	3236	3236	MS2	8/114	SP_RL_Rat2_03222013.raw
	Medium		KkmDADLSQLqTEVEEAVQEcR	G3V885;G3V8B0	4	2	HCD	K2(Label:2H(4)), M3(Met->Aha), Q11(Deamidated), C21(Carbamidomethyl)	42.76	0.0290494		4	42	18		301258573		Inconsistently Labeled	Not Used							3	869.751	2607.24	-8.78268	66.0486	11045	11045	MS2	8/242	SP_RL_Rat2_03222013.raw
	Medium		kKmDADLSQLqTEVEEAVQEcR	G3V885;G3V8B0	4	2	HCD	K1(Label:2H(4)), M3(Met->Aha), Q11(Deamidated), C21(Carbamidomethyl)	42.76	0.0290494		5	42	18		301258573		Inconsistently Labeled	Not Used							3	869.751	2607.24	-8.78268	66.0486	11045	11045	MS2	8/242	SP_RL_Rat2_03222013.raw
		High	EALISQLTr	G3V885;G3V8B0	3	2	CID	R9(Label:13C(6)15N(4))	42.65	0.0132743	1	1	39		1125	4.83937e+08	Heavy	Not Unique	Used	0.477118	0.380995	1.25229	1014291487	1270191578	4.83937e+08	2	520.802	1040.6	0.243657	45.5493	6864	6864	MS2	7/84	SP_RL_Rat2_03222013.raw
		High	HADSVAELGEQIDNLQR	F1LSI0;G3V885;G3V8B0;P02563	9	4	CID		42.45	0.0243896	1	1	41	17	1419	752869910	Light	Redundant	Not Used	0.47944	2.67804	0.179026	741196280	132693450	355358790	2	947.966	1894.92	-0.498819	52.0972	8283	8283	MS2	7/160	SP_RL_Rat2_03222013.raw
	Medium		LQDLVDKLQLK	G3V885;G3V8B0	4	2	HCD		41.68	0.0125143	1	1	37		1318	1205646382	Light	Redundant	Not Used	0.286683	7.01516	0.0408662	1178320928	4.81535e+07	337804380	3	438.266	1312.78	-0.580284	49.5582	7742	7742	MS2	18/104	SP_RL_Rat2_03222013.raw
	Medium		MVSLLQEK	G3V885;G3V8B0	6	2	HCD		41.37	0.0138488	1	1	38	22	801	1615646744	Light	Redundant	Not Used	0.31574	4.34213	0.0727153	1594345848	1.15933e+08	503398002	2	474.265	947.523	0.0396695	38.9924	5407	5407	MS2	5/68	SP_RL_Rat2_03222013.raw
		High	LASADIETYLLEK	F1LSI0;G3V885;G3V8B0;P02563	14	4	CID		41.35	0.0296428	1	1	41	29		1726725192		No Quan Values	Not Used							2	733.393	1465.78	-0.0978243	65.7484	10986	10986	MS2	10/114	SP_RL_Rat2_03222013.raw
		High	VQLLHSQNTSLINQk	G3V885;G3V8B0;P02563	4	3	CID	K15(Label:13C(6)15N(2))	41.1	0.0318106	1	1	41	28	536	1053631746	Heavy	Not Unique	Used	0.390518	4.33958	0.0899896	2544068864	228939848	993503504	3	577.659	1730.96	-0.351409	33.3255	4141	4141	MS2	13/146	SP_RL_Rat2_03222013.raw
	Medium		NALAHALQSAR	G3V885;G3V8B0	7	2	HCD		39.86	0.0285094	1	1	39	23	316	1.82479e+09	Light	Redundant	Not Used	0.481286	2.48786	0.193454	1784345040	345188070	858780220	3	384.547	1151.63	-0.668067	28.3448	3042	3042	MS2	13/100	SP_RL_Rat2_03222013.raw
	Medium		LTGAIMHFGNmk	G3V8B0	2	1	HCD	M11(Oxidation), K12(Label:13C(6)15N(2))	39.1	0.0298033		2	39		505	144213458	Heavy	Redundant	Not Used	0.248645	3.85807	0.064448	510602096	32907299	126958516	2	672.338	1343.67	-0.417268	32.6829	4001	4001	MS2	8/92	SP_RL_Rat2_03222013.raw
	Medium		LQDLVDkLQLk	G3V885;G3V8B0	4	2	HCD	K7(Label:13C(6)15N(2)), K11(Label:13C(6)15N(2))	38.92	0.0165934	1	1	36	31	1318	3.41774e+08	Heavy	Redundant	Not Used	0.286683	7.01516	0.0408662	1178320928	4.81535e+07	337804380	3	443.609	1328.81	-0.287257	49.6346	7759	7759	MS2	14/104	SP_RL_Rat2_03222013.raw
		High	LTGAIMHFGNmK	G3V8B0	2	1	CID	M11(Oxidation)	38.32	0.0297481		3	38		505	576499683	Light	Redundant	Not Used	0.248645	3.85807	0.064448	510602096	32907299	126958516	2	668.331	1335.65	-0.482083	32.5696	3975	3975	MS2	5/92	SP_RL_Rat2_03222013.raw
	Medium		LMTNLr	G3V885;G3V8B0	10	2	HCD	R6(Label:13C(6)15N(4))	37.46	0.0221739	1	1	36	33	244	361519534	Heavy	Not Unique	Used	0.444387	3.46078	0.128407	771950624	99123590	343044808	2	379.217	757.426	-0.215427	26.4668	2626	2626	MS2	5/44	SP_RL_Rat2_03222013.raw
	Medium		MFNWmVTR	G3V885;G3V8B0	4	2	HCD	M5(Oxidation)	37.21	0.0108457	1	1	32	24	1362	169048502	Light	Not Unique	Used	0.39398	3.402	0.115808	154902508	1.7939e+07	61028490	2	550.754	1100.5	-0.898091	50.5559	7954	7954	MS2	5/66	SP_RL_Rat2_03222013.raw
	Medium		HDcDLLR	G3V885;G3V8B0	15	2	HCD	C3(Carbamidomethyl)	34.98	0.0186324	1	1	32		192	3.67292e+08	Light	Not Unique	Used	0.426967	2.63472	0.162054	362156080	5.86888e+07	154628634	2	464.718	928.43	-0.95994	25.1859	2343	2343	MS2	6/52	SP_RL_Rat2_03222013.raw
SWISS-PROT:P00761	231	24.3938	7.18115	Trypsin - Sus scrofa (Pig). - [TRYP_PIG]	25.11	23	4	1.82131e+10		0			0			0		311.702	25.11	11	4	348.425	20.78	12	3
	A3	A5	Sequence	Protein Accessions	# Proteins	# Protein Groups	Activation Type	Modifications	IonScore	Exp Value	Δ Score	Rank	Identity High	Homology Threshold	QuanResultID	Area	Quan Channel	Quan Info	Quan Usage	Heavy/Light	Heavy/Medium	Medium/Light	Light	Medium	Heavy	Charge	m/z [Da]	MH+ [Da]	ΔM [ppm]	RT [min]	First Scan	Last Scan	MS Order	Ions Matched	Spectrum File	Annotation
	High		LGEHNIDVLEGNEQFINAAK	SWISS-PROT:P00761	1	1	HCD		91.6	4.48445e-07	0.26087	1	43			2124577334		No Quan Values	Not Used							2	1106.05	2211.1	-0.703106	54.7666	8831	8831	MS2	14/202	SP_RL_Rat2_03222013.raw
		High	LGEHNIDVLEGNEQFINAAK		1	0	CID		84.3	2.40829e-06	0.416667	1	43			2124577334		No Quan Values	Not Used							2	1106.05	2211.1	-0.703106	54.747	8826	8826	MS2	13/202	SP_RL_Rat2_03222013.raw
		High	LGEHNIDVLEGNEQFINAAK		1	0	CID		69.31	7.58645e-05	0.289855	1	43			7050961439		No Quan Values	Not Used							3	737.706	2211.1	-0.902415	54.6813	8813	8813	MS2	11/202	SP_RL_Rat2_03222013.raw
		High	LGEHNIDVLEGNEQFINAAK		1	0	CID		64.82	0.000215169	0.292308	1	43			147156410		No Quan Values	Not Used							3	737.706	2211.1	-0.488355	73.5253	12285	12285	MS2	20/202	SP_RL_Rat2_03222013.raw
	High		LGEHNIDVLEGNEQFINAAK	SWISS-PROT:P00761	1	1	HCD		64.72	0.000218292	0.169231	1	43			7050961439		No Quan Values	Not Used							3	737.706	2211.1	-0.902415	54.7177	8822	8822	MS2	11/202	SP_RL_Rat2_03222013.raw
	High		IITHPNFNGNTLDNDIMLIK	SWISS-PROT:P00761	1	1	HCD		62.49	0.000407172	1	1	43	17		307070444		No Quan Values	Not Used							2	1142.09	2283.18	-0.346158	59.7564	9845	9845	MS2	24/204	SP_RL_Rat2_03222013.raw
		High	VATVSLPR		1	0	CID		50.75	0.00110181	1	1	36	30				No Quan Values	Not Used							2	421.759	842.51	0.333395	13.0804	651	651	MS2	5/60	SP_RL_Rat2_03222013.raw
		High	IITHPNFNGNTLDNDIMLIK		1	0	CID		50.48	0.00646812	1	1	43	25		307070444		No Quan Values	Not Used							2	1142.09	2283.18	-0.346158	59.7288	9837	9837	MS2	14/204	SP_RL_Rat2_03222013.raw
	Medium		IITHPNFNGnTLDNDIMLIK	SWISS-PROT:P00761	1	1	HCD	N10(Deamidated)	47.49	0.0130631	1	1	43	29		1723172060		No Quan Values	Not Used							3	762.059	2284.16	-0.5421	65.0789	10862	10862	MS2	7/204	SP_RL_Rat2_03222013.raw
	Medium		IITHPNFnGNTLDNDIMLIK	SWISS-PROT:P00761	1	1	HCD	N8(Deamidated)	47.49	0.0130631	1	2	43	29		1723172060		No Quan Values	Not Used							3	762.059	2284.16	-0.5421	65.0789	10862	10862	MS2	7/204	SP_RL_Rat2_03222013.raw
	Medium		IITHPnFNGNTLDNDIMLIK	SWISS-PROT:P00761	1	1	HCD	N6(Deamidated)	47.49	0.0130631	1	3	43	29		1723172060		No Quan Values	Not Used							3	762.059	2284.16	-0.5421	65.0789	10862	10862	MS2	7/204	SP_RL_Rat2_03222013.raw
	Medium		VATVSLPR	SWISS-PROT:P00761	1	1	HCD		46.97	0.00264798	1	1	36	31				No Quan Values	Not Used							2	421.758	842.509	-0.101272	72.0373	12046	12046	MS2	6/60	SP_RL_Rat2_03222013.raw
		High	VATVSLPR		1	0	CID		46.95	0.0026481	1	1	36	25				No Quan Values	Not Used							2	421.759	842.51	0.478284	85.2671	13335	13335	MS2	5/60	SP_RL_Rat2_03222013.raw
		High	VATVSLPR		1	0	CID		46.12	0.00315691	1	1	36	32		45154085216		No Quan Values	Not Used							2	421.758	842.51	0.260951	30.9515	3611	3611	MS2	6/60	SP_RL_Rat2_03222013.raw
	Medium		LSSPATLNSR	SWISS-PROT:P00761	1	1	HCD		44.47	0.00831017	1	1	38	27		2152897751		No Quan Values	Not Used							2	523.285	1045.56	-1.44412	25.4904	2409	2409	MS2	5/90	SP_RL_Rat2_03222013.raw
		High	IITHPNFnGNTLDNDIMLIK		1	0	CID	N8(Deamidated)	43.88	0.0299947	0.136364	1	43	28		1723172060		No Quan Values	Not Used							3	762.059	2284.16	-0.5421	65.0454	10852	10852	MS2	21/204	SP_RL_Rat2_03222013.raw
		High	IITHPNFNGNTLDNDIMLIK		1	0	CID		43.43	0.0328222	1	1	43	28		2434160622		No Quan Values	Not Used							3	761.732	2283.18	-0.05799	59.5904	9809	9809	MS2	8/204	SP_RL_Rat2_03222013.raw
		High	VATVSLPR		1	0	CID		40.55	0.0114404	1	1	36	24				No Quan Values	Not Used							2	421.758	842.51	0.188506	11.0576	501	501	MS2	7/60	SP_RL_Rat2_03222013.raw
	Medium		VATVSLPR	SWISS-PROT:P00761	1	1	HCD		40.12	0.012777	1	1	36	22		45154085216		No Quan Values	Not Used							2	421.758	842.509	-1.1155	29.9613	3404	3404	MS2	6/60	SP_RL_Rat2_03222013.raw
		High	VATVSLPR		1	0	CID		38.76	0.0173425	1	1	36	25				No Quan Values	Not Used							2	421.758	842.509	-0.173716	86.2807	13404	13404	MS2	4/60	SP_RL_Rat2_03222013.raw
		High	VATVSLPR		1	0	CID		37.59	0.0228786	1	1	36	24		45154085216		No Quan Values	Not Used							2	421.758	842.509	-1.1155	29.93	3394	3394	MS2	5/60	SP_RL_Rat2_03222013.raw
	Medium		VATVSLPR	SWISS-PROT:P00761	1	1	HCD		37.22	0.0248848	1	1	36	26				No Quan Values	Not Used							2	421.759	842.51	0.478284	85.2773	13336	13336	MS2	5/60	SP_RL_Rat2_03222013.raw
	Medium		VATVSLPR	SWISS-PROT:P00761	1	1	HCD		36.2	0.0311488	1	1	36	23				No Quan Values	Not Used							2	421.758	842.51	0.188506	11.0674	502	502	MS2	4/60	SP_RL_Rat2_03222013.raw
P62890	115	12.7757	9.62744	60S ribosomal protein L30 OS=Rattus norvegicus GN=Rpl30 PE=3 SV=2 - [RL30_RAT]	24.35	2	2	89315665	1.47211	1		2.05648	1		0.71584	1		98.5333	24.35	2	2	42.7633	0
	A3	A5	Sequence	Protein Accessions	# Proteins	# Protein Groups	Activation Type	Modifications	IonScore	Exp Value	Δ Score	Rank	Identity High	Homology Threshold	QuanResultID	Area	Quan Channel	Quan Info	Quan Usage	Heavy/Light	Heavy/Medium	Medium/Light	Light	Medium	Heavy	Charge	m/z [Da]	MH+ [Da]	ΔM [ppm]	RT [min]	First Scan	Last Scan	MS Order	Ions Matched	Spectrum File	Annotation
	High		LVILANNcPALr	P62890	1	1	HCD	C8(Carbamidomethyl), R12(Label:13C(6)15N(4))	62.78	0.000168081	1	1	40	26	1188	124402666	Heavy	Unique	Used	1.47211	2.05648	0.71584	84506408	6.04931e+07	124402666	2	682.391	1363.77	-0.548843	46.8074	7145	7145	MS2	7/102	SP_RL_Rat2_03222013.raw
	Medium		VcTLAIIDPGDSDIIR	P62890	1	1	HCD	C2(Carbamidomethyl)	47.03	0.0106467	1	1	42	30		54228664		No Quan Values	Not Used							2	879.459	1757.91	0.567254	64.54	10753	10753	MS2	8/140	SP_RL_Rat2_03222013.raw
F1M953	679	73.6988	6.16357	Stress-70 protein, mitochondrial OS=Rattus norvegicus GN=Hspa9 PE=3 SV=1 - [F1M953_RAT]	24.3	35	12	8.78866e+08	0.874611	11	22.1112	2.62874	11	45.0645	0.327173	11	65.3883	949.828	22.09	19	11	633.514	21.21	16	10
	A3	A5	Sequence	Protein Accessions	# Proteins	# Protein Groups	Activation Type	Modifications	IonScore	Exp Value	Δ Score	Rank	Identity High	Homology Threshold	QuanResultID	Area	Quan Channel	Quan Info	Quan Usage	Heavy/Light	Heavy/Medium	Medium/Light	Light	Medium	Heavy	Charge	m/z [Da]	MH+ [Da]	ΔM [ppm]	RT [min]	First Scan	Last Scan	MS Order	Ions Matched	Spectrum File	Annotation
	High		STNGDTFLGGEDFDQALLr	F1M953	2	1	HCD	R19(Label:13C(6)15N(4))	141.99	1.8536e-12	1	1	39	26	2089	244002535	Heavy	Unique	Used	1.45573	2.24994	0.647011	167614801	108448676	244002535	2	1033.49	2065.97	-1.25046	71.6568	11991	11991	MS2	17/202	SP_RL_Rat2_03222013.raw
	High		STNGDTFLGGEDFDQALLR	F1M953	2	1	HCD		116.83	5.87927e-10	1	1	39	21	2089	172338889	Light	Redundant	Not Used	1.45573	2.24994	0.647011	167614801	108448676	244002535	2	1028.48	2055.96	-0.440768	71.5171	11967	11967	MS2	16/202	SP_RL_Rat2_03222013.raw
	High		QAVTNPNNTFYATK	F1M953	2	1	HCD		95.88	7.85653e-08	1	1	40	27	433	1.28785e+08	Light	Unique	Used	0.972639	4.44574	0.21878	102765988	22483130	99954256	2	784.889	1568.77	0.104611	30.9992	3624	3624	MS2	13/148	SP_RL_Rat2_03222013.raw
	High		VEAVNMAEGIIHDTETK	F1M953	2	1	HCD		94.37	1.52471e-07	1	1	41	25		1.62046e+07		No Quan Values	Not Used							2	928.957	1856.91	0.909616	57.1263	9322	9322	MS2	12/180	SP_RL_Rat2_03222013.raw
	High		QAASSLQQASLk	F1M953	2	1	HCD	K12(Label:13C(6)15N(2))	89.59	3.46681e-07	1	1	40	34	196	2.23664e+08	Heavy	Unique	Used	0.860052	2.62874	0.327173	2.60059e+08	85084146	2.23664e+08	2	620.342	1239.68	-1.13967	25.2706	2361	2361	MS2	11/122	SP_RL_Rat2_03222013.raw
		High	STNGDTFLGGEDFDQALLR	F1M953	2	1	CID		88.81	3.72669e-07	1	1	39	22	2089	172338889	Light	Redundant	Not Used	1.45573	2.24994	0.647011	167614801	108448676	244002535	2	1028.48	2055.96	-0.440768	71.5002	11963	11963	MS2	14/202	SP_RL_Rat2_03222013.raw
		High	VINEPTAAALAYGLDK	F1M953	2	1	CID		87.5	8.79448e-07	1	1	42	30	1545	261762899	Light	Unique	Used	0.824984	2.98489	0.276387	206808328	57159182	170613648	2	823.443	1645.88	-0.121011	55.1157	8904	8904	MS2	22/168	SP_RL_Rat2_03222013.raw
		High	STNGDTFLGGEDFDQALLr	F1M953	2	1	CID	R19(Label:13C(6)15N(4))	86.74	6.20892e-07	1	1	39	21	2089	244002535	Heavy	Redundant	Not Used	1.45573	2.24994	0.647011	167614801	108448676	244002535	2	1033.49	2065.97	-1.25046	71.6226	11983	11983	MS2	14/202	SP_RL_Rat2_03222013.raw
	High		QAASSLQQASLK	F1M953	2	1	HCD		82.26	1.93086e-06	1	1	40	28	196	2.60059e+08	Light	Redundant	Not Used	0.860052	2.62874	0.327173	2.60059e+08	85084146	2.23664e+08	2	616.335	1231.66	-0.818214	25.265	2360	2360	MS2	11/122	SP_RL_Rat2_03222013.raw
		High	QAASSLQQASLk	F1M953	2	1	CID	K12(Label:13C(6)15N(2))	75	9.9754e-06	1	1	40	29	196	2.23664e+08	Heavy	Redundant	Not Used	0.860052	2.62874	0.327173	2.60059e+08	85084146	2.23664e+08	2	620.342	1239.68	-1.13967	25.2292	2351	2351	MS2	10/122	SP_RL_Rat2_03222013.raw
		High	QAVTNPNNTFYATK	F1M953	2	1	CID		72.21	1.82907e-05	1	1	40	24	433	1.28785e+08	Light	Redundant	Not Used	0.972639	4.44574	0.21878	102765988	22483130	99954256	2	784.889	1568.77	0.104611	30.9593	3614	3614	MS2	9/148	SP_RL_Rat2_03222013.raw
	High		VQQTVQDLFGr	F1M953	2	1	HCD	R11(Label:13C(6)15N(4))	72.18	2.07723e-05	1	1	40	25	1302	745173307	Heavy	Unique	Used	1.41487	1.74572	0.81048	517984216	419816052	732880672	2	650.848	1300.69	-0.0924736	49.1982	7662	7662	MS2	10/104	SP_RL_Rat2_03222013.raw
	High		TTPSVVAFTPDGEr	F1M953	2	1	HCD	R14(Label:13C(6)15N(4))	71.12	2.24811e-05	1	1	39	29	1061	713489326	Heavy	Unique	Used	1.30898	1.81504	0.721184	545072784	393097837	713489326	2	743.874	1486.74	-0.8909	44.2253	6574	6574	MS2	10/128	SP_RL_Rat2_03222013.raw
	High		AQFEGIVTDLIk	F1M953	2	1	HCD	K12(Label:13C(6)15N(2))	67.85	5.60097e-05	1	1	40	29	2025	918239998	Heavy	Unique	Used	0.779534	2.82297	0.27614	1177935030	325275000	918239998	2	671.379	1341.75	-0.034649	68.0838	11413	11413	MS2	10/118	SP_RL_Rat2_03222013.raw
		High	QAVTNPNNTFYATk	F1M953	2	1	CID	K14(Label:13C(6)15N(2))	63.44	0.000151155	1	1	40	26	433	121184802	Heavy	Redundant	Not Used	0.972639	4.44574	0.21878	102765988	22483130	99954256	2	788.895	1576.78	-0.617311	30.9646	3616	3616	MS2	9/148	SP_RL_Rat2_03222013.raw
	High		VINEPTAAALAYGLDk	F1M953	2	1	HCD	K16(Label:13C(6)15N(2))	62.95	0.000256791	1	1	42	30	1545	207295616	Heavy	Redundant	Not Used	0.824984	2.98489	0.276387	206808328	57159182	170613648	2	827.45	1653.89	-0.955798	55.1542	8913	8913	MS2	10/168	SP_RL_Rat2_03222013.raw
		High	QAASSLQQASLK	F1M953	2	1	CID		62.1	0.000200332	1	1	40	24	196	2.60059e+08	Light	Redundant	Not Used	0.860052	2.62874	0.327173	2.60059e+08	85084146	2.23664e+08	2	616.335	1231.66	-0.818214	25.2266	2350	2350	MS2	9/122	SP_RL_Rat2_03222013.raw
		High	TTPSVVAFTPDGEr	F1M953	2	1	CID	R14(Label:13C(6)15N(4))	61.98	0.000184424	1	1	39	25	1061	713489326	Heavy	Redundant	Not Used	1.30898	1.81504	0.721184	545072784	393097837	713489326	2	743.874	1486.74	-0.8909	44.2062	6569	6569	MS2	10/128	SP_RL_Rat2_03222013.raw
	High		VINEPTAAALAYGLDK	F1M953	2	1	HCD		59.97	0.000497978	1	1	42	28	1545	261762899	Light	Redundant	Not Used	0.824984	2.98489	0.276387	206808328	57159182	170613648	2	823.443	1645.88	-0.121011	55.1603	8914	8914	MS2	12/168	SP_RL_Rat2_03222013.raw
	High		VQQTVQDLFGR	F1M953	2	1	HCD		53.48	0.0015632	1	1	40	26	1302	527473834	Light	Redundant	Not Used	1.41487	1.74572	0.81048	517984216	419816052	732880672	2	645.844	1290.68	0.355077	49.2096	7664	7664	MS2	9/104	SP_RL_Rat2_03222013.raw
	High		AQFEGIVTDLIK	F1M953	2	1	HCD		53.37	0.00161918	1	1	40	29	2025	1177935030	Light	Redundant	Not Used	0.779534	2.82297	0.27614	1177935030	325275000	918239998	2	667.372	1333.74	0.0857919	68.0779	11412	11412	MS2	10/118	SP_RL_Rat2_03222013.raw
	High		AQFEGIVTDLIk	F1M953	2	1	HCD	K12(Label:13C(6)15N(2))	52.38	0.00194298	1	1	40	28	2025	918239998	Heavy	Redundant	Not Used	0.779534	2.82297	0.27614	1177935030	325275000	918239998	2	671.379	1341.75	0.147308	69.096	11577	11577	MS2	9/118	SP_RL_Rat2_03222013.raw
	Medium		LYSPSQIGAFVLmk	F1M953	2	1	HCD	M13(Oxidation), K14(Label:13C(6)15N(2))	51.91	0.00296672	1	1	41	23	1970	102592988	Heavy	Unique	Used	0.686569	2.88555	0.237933	149428482	3.5554e+07	102592988	2	789.428	1577.85	-0.382274	66.4218	11112	11112	MS2	9/124	SP_RL_Rat2_03222013.raw
		High	TTPSVVAFTPDGER	F1M953	2	1	CID		51.6	0.00189804	1	1	39	27	1061	5.47264e+08	Light	Redundant	Not Used	1.30898	1.81504	0.721184	545072784	393097837	713489326	2	738.87	1476.73	-0.505147	44.0739	6542	6542	MS2	10/128	SP_RL_Rat2_03222013.raw
		High	MkETAENYLGHTAk	F1M953	2	1	CID	K2(Label:13C(6)15N(2)), K14(Label:13C(6)15N(2))	51.31	0.0026219	1	1	40	30	142	1.87934e+08	Heavy	Unique	Used	0.874611	4.63054	0.188879	202363752	3.82222e+07	176989516	3	536.938	1608.8	-1.49272	24.0593	2094	2094	MS2	14/146	SP_RL_Rat2_03222013.raw
		High	VINEPTAAALAYGLDk	F1M953	2	1	CID	K16(Label:13C(6)15N(2))	49.96	0.00511187	1	1	42	22	1545	207295616	Heavy	Redundant	Not Used	0.824984	2.98489	0.276387	206808328	57159182	170613648	2	827.45	1653.89	-0.955798	55.113	8903	8903	MS2	12/168	SP_RL_Rat2_03222013.raw
		High	AQFEGIVTDLIk	F1M953	2	1	CID	K12(Label:13C(6)15N(2))	49.45	0.00387493	1	1	40	28	2025	918239998	Heavy	Redundant	Not Used	0.779534	2.82297	0.27614	1177935030	325275000	918239998	2	671.379	1341.75	-0.034649	68.0613	11408	11408	MS2	8/118	SP_RL_Rat2_03222013.raw
	Medium		AQFEGIVTDLIK	F1M953	2	1	HCD		48.19	0.00538629	1	1	40	27	2025	1177935030	Light	Redundant	Not Used	0.779534	2.82297	0.27614	1177935030	325275000	918239998	2	667.371	1333.74	-0.463359	69.0896	11576	11576	MS2	10/118	SP_RL_Rat2_03222013.raw
		High	VQQTVQDLFGr	F1M953	2	1	CID	R11(Label:13C(6)15N(4))	48	0.00543856	1	1	40	27	1302	745173307	Heavy	Redundant	Not Used	1.41487	1.74572	0.81048	517984216	419816052	732880672	2	650.848	1300.69	-0.0924736	49.1626	7652	7652	MS2	6/104	SP_RL_Rat2_03222013.raw
		High	NAVITVPAYFNDSQr	F1M953	2	1	CID	R15(Label:13C(6)15N(4))	47.29	0.00818874	1	1	41	28	1535	3.32109e+08	Heavy	Unique	Used	1.32583	1.81465	0.730622	248020418	181209178	328831948	2	852.933	1704.86	-0.090691	54.8852	8854	8854	MS2	7/156	SP_RL_Rat2_03222013.raw
		High	VEAVNMAEGIIHDTETK	F1M953	2	1	CID		45.95	0.0105971	1	1	41	22		1.62046e+07		No Quan Values	Not Used							2	928.957	1856.91	0.909616	57.0834	9312	9312	MS2	12/180	SP_RL_Rat2_03222013.raw
		High	AQFEGIVTDLIk	F1M953	2	1	CID	K12(Label:13C(6)15N(2))	44.12	0.0130157	1	1	40	30	2025	918239998	Heavy	Redundant	Not Used	0.779534	2.82297	0.27614	1177935030	325275000	918239998	2	671.379	1341.75	0.147308	69.0786	11574	11574	MS2	8/118	SP_RL_Rat2_03222013.raw
	Medium		VEAVNMAEGIIHDTETk	F1M953	2	1	HCD	K17(Label:13C(6)15N(2))	43.97	0.0182374	1	1	41	20	1611	161748536	Heavy	Unique	Used	0.754773	1.96695	0.383727	214300937	82233095	161748536	3	622.311	1864.92	-0.464181	57.2004	9338	9338	MS2	19/180	SP_RL_Rat2_03222013.raw
	Medium		MkETAENYLGHTAk	F1M953	2	1	HCD	K2(Label:13C(6)15N(2)), K14(Label:13C(6)15N(2))	41.91	0.0228358	1	1	40	15	142	1.87934e+08	Heavy	Redundant	Not Used	0.874611	4.63054	0.188879	202363752	3.82222e+07	176989516	3	536.938	1608.8	-1.49272	24.0953	2104	2104	MS2	13/146	SP_RL_Rat2_03222013.raw
	Medium		LFEMAYK	F1M953	2	1	HCD		38.88	0.0120296	1	1	34	30		225149629		No Quan Values	Not Used							2	451.228	901.449	0.132978	45.4608	6846	6846	MS2	6/48	SP_RL_Rat2_03222013.raw
G3V7J7	153	16.7822	5.57959	Eukaryotic translation initiation factor 5A2 (Predicted) OS=Rattus norvegicus GN=Eif5a2 PE=4 SV=1 - [G3V7J7_RAT]	24.18	6	3	1.55534e+08	0.996461	3	1.67055	2.99861	3	8.9833	0.336073	3	8.45989	155.48	12.42	4	2	64.38	16.34	2	2
	A3	A5	Sequence	Protein Accessions	# Proteins	# Protein Groups	Activation Type	Modifications	IonScore	Exp Value	Δ Score	Rank	Identity High	Homology Threshold	QuanResultID	Area	Quan Channel	Quan Info	Quan Usage	Heavy/Light	Heavy/Medium	Medium/Light	Light	Medium	Heavy	Charge	m/z [Da]	MH+ [Da]	ΔM [ppm]	RT [min]	First Scan	Last Scan	MS Order	Ions Matched	Spectrum File	Annotation
	High		VHLVGIDIFTGk	G3V7J7	2	1	HCD	K12(Label:13C(6)15N(2))	62.59	0.000129467	1	1	38	26	1784	182716236	Heavy	Unique	Used	1.00775	2.99861	0.336073	181310764	6.09337e+07	182716236	3	436.258	1306.76	-0.74797	61.5569	10189	10189	MS2	15/94	SP_RL_Rat2_03222013.raw
	High		VHLVGIDIFTGk	G3V7J7	2	1	HCD	K12(Label:13C(6)15N(2))	57.53	0.000403275	1	1	38	27	1790	114134710	Heavy	Unique	Used	0.841251	2.36458	0.355771	123509708	43941232	103902612	2	653.884	1306.76	-0.0370714	61.6422	10206	10206	MS2	8/94	SP_RL_Rat2_03222013.raw
	High		VHLVGIDIFTGK	G3V7J7	2	1	HCD		51.12	0.00211753	1	1	39	24	1784	181310764	Light	Redundant	Not Used	1.00775	2.99861	0.336073	181310764	6.09337e+07	182716236	3	433.587	1298.75	-0.79317	61.4861	10176	10176	MS2	11/94	SP_RL_Rat2_03222013.raw
		High	KYEDIcPSTHNMDVPNIK	G3V7J7	2	1	CID	C6(Carbamidomethyl)	45.12	0.00954513	1	1	40	21		112685040		No Quan Values	Not Used							3	721.007	2161.01	-0.137096	38.047	5192	5192	MS2	17/190	SP_RL_Rat2_03222013.raw
	Medium		NGFVVLK	G3V7J7	2	1	HCD		42.2	0.00923423	1	1	37	18	733	171199396	Light	Redundant	Not Used	0.996461	3.18553	0.312809	171199396	53552690	170593552	2	388.737	776.467	0.23324	37.4585	5060	5060	MS2	6/62	SP_RL_Rat2_03222013.raw
		High	NGFVVLK	G3V7J7	2	1	CID		40.26	0.0144345	1	1	37	21	733	171199396	Light	Unique	Used	0.996461	3.18553	0.312809	171199396	53552690	170593552	2	388.737	776.467	0.23324	37.4189	5050	5050	MS2	5/62	SP_RL_Rat2_03222013.raw
B6DYQ7	210	23.4241	7.35693	Glutathione S-transferase pi OS=Rattus norvegicus GN=Gstp1 PE=2 SV=1 - [B6DYQ7_RAT]	23.81	7	4	1.37933e+08	1.49537	4	31.6752	1.30703	4	27.1111	1.20917	4	31.4221	136.017	8.57	3	2	267.85	15.24	4	2
	A3	A5	Sequence	Protein Accessions	# Proteins	# Protein Groups	Activation Type	Modifications	IonScore	Exp Value	Δ Score	Rank	Identity High	Homology Threshold	QuanResultID	Area	Quan Channel	Quan Info	Quan Usage	Heavy/Light	Heavy/Medium	Medium/Light	Light	Medium	Heavy	Charge	m/z [Da]	MH+ [Da]	ΔM [ppm]	RT [min]	First Scan	Last Scan	MS Order	Ions Matched	Spectrum File	Annotation
		High	FEDGDLTLYQSNAILR	B6DYQ7	1	1	CID		118.89	6.01708e-10	1	1	41	29	1834	7.84435e+07	Light	Unique	Used	1.94692	1.49073	1.30602	75578240	98706814	147144884	2	927.965	1854.92	-0.211404	62.797	10430	10430	MS2	12/150	SP_RL_Rat2_03222013.raw
		High	FEDGDLTLYQSNAILr	B6DYQ7	1	1	CID	R16(Label:13C(6)15N(4))	81.84	3.40574e-06	1	1	42	25	1834	147144884	Heavy	Redundant	Not Used	1.94692	1.49073	1.30602	75578240	98706814	147144884	2	932.972	1864.94	2.68681	62.7173	10412	10412	MS2	11/150	SP_RL_Rat2_03222013.raw
		High	EAALVDMVNDGVEDLR	B6DYQ7	1	1	CID		67.41	5.74611e-05	1	1	40	22	2164	2.01278e+07	Light	Unique	Used	1.74301	1.02921	1.69355	16373054	27728554	28538414	2	873.422	1745.84	-0.0580567	74.5567	12446	12446	MS2	8/160	SP_RL_Rat2_03222013.raw
	High		PPYTIVYFPVR	B6DYQ7	1	1	HCD		58.65	0.000476717	1	1	40	21	1832	142072766	Light	Unique	Used	1.28291	1.14596	1.1195	142072766	159050882	182266146	2	676.374	1351.74	0.159177	62.7473	10420	10420	MS2	9/80	SP_RL_Rat2_03222013.raw
		High	EAALVDMVNDGVEDLr	B6DYQ7	1	1	CID	R16(Label:13C(6)15N(4))	56.08	0.000831918	1	1	40	25	2164	34792315	Heavy	Redundant	Not Used	1.74301	1.02921	1.69355	16373054	27728554	28538414	2	878.427	1755.85	0.725118	74.6308	12459	12459	MS2	9/160	SP_RL_Rat2_03222013.raw
	High		PPYTIVYFPVr	B6DYQ7	1	1	HCD	R11(Label:13C(6)15N(4))	55.6	0.00104413	1	1	41	26	1832	182266146	Heavy	Redundant	Not Used	1.28291	1.14596	1.1195	142072766	159050882	182266146	2	681.378	1361.75	0.0917033	62.62	10392	10392	MS2	7/80	SP_RL_Rat2_03222013.raw
	Medium		SLGLYGK	B6DYQ7	1	1	HCD		37.62	0.0290696	1	1	37	35	461	84388656	Light	Unique	Used	0.813987	1.64132	0.495933	84388656	41851125	68691231	2	369.213	737.419	-0.998985	31.6343	3764	3764	MS2	5/48	SP_RL_Rat2_03222013.raw
E9PSX6	997	109.434	5.52881	Sarcoplasmic/endoplasmic reticulum calcium ATPase 2 OS=Rattus norvegicus GN=Atp2a2 PE=3 SV=1 - [E9PSX6_RAT]	23.57	41	20	1.31035e+09	0.427577	12	13.0423	3.3097	12	53.7942	0.126011	12	39.7301	1005.11	19.86	24	16	680.378	17.15	17	13
	A3	A5	Sequence	Protein Accessions	# Proteins	# Protein Groups	Activation Type	Modifications	IonScore	Exp Value	Δ Score	Rank	Identity High	Homology Threshold	QuanResultID	Area	Quan Channel	Quan Info	Quan Usage	Heavy/Light	Heavy/Medium	Medium/Light	Light	Medium	Heavy	Charge	m/z [Da]	MH+ [Da]	ΔM [ppm]	RT [min]	First Scan	Last Scan	MS Order	Ions Matched	Spectrum File	Annotation
	High		SLPSVETLGcTSVIcSDK	E9PSX6	12	1	HCD	C10(Carbamidomethyl), C15(Carbamidomethyl)	121.57	2.43018e-10	1	1	40	20	1498	448931644	Light	Unique	Used	0.419456	4.0297	0.104091	310144016	32283280	130091876	2	976.969	1952.93	-0.298081	54.0279	8683	8683	MS2	13/168	SP_RL_Rat2_03222013.raw
	High		VGEATETALTcLVEK	E9PSX6	11	1	HCD	C11(Carbamidomethyl)	105.09	1.22813e-08	1	1	41	35	1532	1.78954e+09	Light	Unique	Used	0.411487	3.63334	0.113253	1784745840	202128224	734399936	2	810.911	1620.81	-0.305141	54.7778	8833	8833	MS2	13/134	SP_RL_Rat2_03222013.raw
	High		KSEIGIAMGSGTAVAK	E9PSX6	6	1	HCD		102.7	2.26439e-08	0.68932	1	41			379329985		No Quan Values	Not Used							2	760.41	1519.81	-0.858703	31.6175	3761	3761	MS2	23/170	SP_RL_Rat2_03222013.raw
		High	VGEATETALTcLVEk	E9PSX6	11	1	CID	C11(Carbamidomethyl), K15(Label:13C(6)15N(2))	101.08	3.25696e-08	1	1	41	34	1532	744352237	Heavy	Redundant	Not Used	0.411487	3.63334	0.113253	1784745840	202128224	734399936	2	814.918	1628.83	-0.1776	54.8077	8837	8837	MS2	11/134	SP_RL_Rat2_03222013.raw
		High	KSEIGIAMGSGTAVAK	E9PSX6	6	1	CID		89.46	4.77477e-07	1	1	41	34		379329985		No Quan Values	Not Used							2	760.41	1519.81	-0.858703	31.5825	3751	3751	MS2	12/170	SP_RL_Rat2_03222013.raw
	High		IGIFGQDEDVTSK	E9PSX6	6	1	HCD		86.94	5.2821e-07	1	1	39	25	1412	969957668	Light	Unique	Used	0.443245	3.42728	0.129328	933798080	120766692	413901584	2	704.851	1408.7	-0.201088	51.9679	8255	8255	MS2	12/120	SP_RL_Rat2_03222013.raw
	High		VSFYQLSHFLQcK	E9PSX6	6	1	HCD	C12(Carbamidomethyl)	84.15	1.48183e-06	1	1	41	36	1943	144409960	Light	Unique	Used	0.518293	0.594129	0.872356	108164424	94357924	56060814	2	828.913	1656.82	-0.930769	65.6547	10971	10971	MS2	10/122	SP_RL_Rat2_03222013.raw
	High		NAENAIEALkEYEPEMGK	E9PSX6	7	1	HCD	K10(Label:13C(6)15N(2))	82.72	2.09496e-06	0.0120482	1	41	21		173686670		Inconsistently Labeled	Not Used							2	1022.49	2043.98	-0.577232	59.3276	9758	9758	MS2	15/194	SP_RL_Rat2_03222013.raw
	High		NAENAIEALKEYEPEMGk	E9PSX6	7	1	HCD	K18(Label:13C(6)15N(2))	82.42	2.24479e-06		2	41	21		173686670		Inconsistently Labeled	Not Used							2	1022.49	2043.98	-0.577232	59.3276	9758	9758	MS2	14/194	SP_RL_Rat2_03222013.raw
		High	VGEATETALTcLVEK	E9PSX6	11	1	CID	C11(Carbamidomethyl)	82.27	2.35095e-06	1	1	41	38	1532	1.78954e+09	Light	Redundant	Not Used	0.411487	3.63334	0.113253	1784745840	202128224	734399936	2	810.911	1620.81	-0.305141	54.7528	8828	8828	MS2	11/134	SP_RL_Rat2_03222013.raw
	High		kSEIGIAMGSGTAVAk	E9PSX6	6	1	HCD	K1(Label:13C(6)15N(2)), K16(Label:13C(6)15N(2))	81.82	2.6839e-06	1	1	41	34		128618292		No Quan Values	Not Used							2	768.425	1535.84	-0.502919	31.7681	3795	3795	MS2	13/170	SP_RL_Rat2_03222013.raw
	High		VGEATETALTcLVEk	E9PSX6	11	1	HCD	C11(Carbamidomethyl), K15(Label:13C(6)15N(2))	77.97	6.66519e-06	1	1	41	33	1532	744352237	Heavy	Redundant	Not Used	0.411487	3.63334	0.113253	1784745840	202128224	734399936	2	814.918	1628.83	-0.1776	54.8396	8847	8847	MS2	11/134	SP_RL_Rat2_03222013.raw
	High		IGIFGQDEDVTSk	E9PSX6	6	1	HCD	K13(Label:13C(6)15N(2))	77.82	5.08061e-06	1	1	40		1412	413901584	Heavy	Redundant	Not Used	0.443245	3.42728	0.129328	933798080	120766692	413901584	2	708.858	1416.71	-0.227369	51.9735	8256	8256	MS2	12/120	SP_RL_Rat2_03222013.raw
		High	TGTLTTNQMSVcR	E9PSX6	11	1	CID	C12(Carbamidomethyl)	75.05	4.93139e-06	1	1	37	21	367	3.39899e+08	Light	Unique	Used	0.598664	2.0456	0.292659	333233381	97523676	199494786	2	734.847	1468.69	-0.53633	29.3595	3267	3267	MS2	9/126	SP_RL_Rat2_03222013.raw
	High		MNVFDTELKGLSK	E9PSX6	6	1	HCD		73.05	1.85942e-05	1	1	40	23		127180872		No Quan Values	Not Used							2	741.387	1481.77	-0.677948	53.6698	8607	8607	MS2	12/132	SP_RL_Rat2_03222013.raw
	High		NMLFSGTNIAAGK	E9PSX6	7	1	HCD		66.87	5.69687e-05	1	1	39	25		666323828		No Quan Values	Not Used							2	662.34	1323.67	0.025475	47.8549	7376	7376	MS2	11/124	SP_RL_Rat2_03222013.raw
		High	KNMLFSGTNIAAGK	E9PSX6	7	1	CID		66.81	8.08261e-05	1	1	41	32		2.26866e+08		No Quan Values	Not Used							2	726.387	1451.77	-0.64896	36.659	4884	4884	MS2	8/134	SP_RL_Rat2_03222013.raw
		High	VDQSILTGESVSVIK	E9PSX6	7	1	CID		66.34	9.89834e-05	1	1	41	28	1435	837114040	Light	Unique	Used	0.435854	4.03811	0.107935	798026920	86135292	347823472	2	787.935	1574.86	-0.204749	52.568	8379	8379	MS2	11/156	SP_RL_Rat2_03222013.raw
		High	SLPSVETLGcTSVIcSDK	E9PSX6	12	1	CID	C10(Carbamidomethyl), C15(Carbamidomethyl)	66.03	8.70239e-05	1	1	40	19	1498	448931644	Light	Redundant	Not Used	0.419456	4.0297	0.104091	310144016	32283280	130091876	2	976.969	1952.93	-0.298081	53.9914	8673	8673	MS2	11/168	SP_RL_Rat2_03222013.raw
		High	SEIGIAMGSGTAVAK	E9PSX6	6	1	CID		64.03	0.000135374	1	1	40	31	857	206591636	Light	Unique	Used	0.546626	6.00586	0.0910155	182920712	16648614	99989194	2	696.364	1391.72	0.377434	40.0391	5644	5644	MS2	11/132	SP_RL_Rat2_03222013.raw
	High		NMLFSGTNIAAGk	E9PSX6	7	1	HCD	K13(Label:13C(6)15N(2))	63.07	0.000158358	1	1	40	29		275335039		No Quan Values	Not Used							2	666.346	1331.69	-0.828841	47.9994	7407	7407	MS2	11/124	SP_RL_Rat2_03222013.raw
	High		VDQSILTGESVSVIK	E9PSX6	7	1	HCD		57.22	0.000808281	1	1	41	29	1435	837114040	Light	Redundant	Not Used	0.435854	4.03811	0.107935	798026920	86135292	347823472	2	787.935	1574.86	-0.204749	52.6035	8389	8389	MS2	10/156	SP_RL_Rat2_03222013.raw
	High		TGTLTTNQMSVcR	E9PSX6	11	1	HCD	C12(Carbamidomethyl)	57.13	0.000305471	1	1	37	21	367	3.39899e+08	Light	Redundant	Not Used	0.598664	2.0456	0.292659	333233381	97523676	199494786	2	734.847	1468.69	-0.53633	29.3941	3277	3277	MS2	10/126	SP_RL_Rat2_03222013.raw
		High	IGIFGQDEDVTSK	E9PSX6	6	1	CID		55	0.000825671	1	1	39	21	1412	969957668	Light	Redundant	Not Used	0.443245	3.42728	0.129328	933798080	120766692	413901584	2	704.851	1408.7	-0.201088	51.9356	8245	8245	MS2	11/120	SP_RL_Rat2_03222013.raw
		High	kSEIGIAMGSGTAVAk	E9PSX6	6	1	CID	K1(Label:13C(6)15N(2)), K16(Label:13C(6)15N(2))	52.93	0.00207858	1	1	41	23		128618292		No Quan Values	Not Used							2	768.425	1535.84	-0.502919	31.7282	3785	3785	MS2	11/170	SP_RL_Rat2_03222013.raw
		High	NAENAIEALKEYEPEMGk	E9PSX6	7	1	CID	K18(Label:13C(6)15N(2))	51.35	0.00287194	1	1	41	28		173686670		Inconsistently Labeled	Not Used							2	1022.49	2043.98	-0.577232	59.308	9753	9753	MS2	12/194	SP_RL_Rat2_03222013.raw
	High		MNVFDTELK	E9PSX6	6	1	HCD		51.25	0.000974113	1	1	36	29	1370	1.17156e+09	Light	Unique	Used	0.407017	3.31505	0.122778	1164797960	143011844	474092098	2	548.771	1096.53	-0.474426	50.8083	8006	8006	MS2	8/82	SP_RL_Rat2_03222013.raw
		High	NAENAIEALkEYEPEMGK	E9PSX6	7	1	CID	K10(Label:13C(6)15N(2))	50.65	0.00337423	1	2	41	28		173686670		Inconsistently Labeled	Not Used							2	1022.49	2043.98	-0.577232	59.308	9753	9753	MS2	20/194	SP_RL_Rat2_03222013.raw
		High	TVEEVLGHFGVNESTGLSLEQVKK	E9PSX6	6	1	CID		49.97	0.00734406	1	1	43	22	1797	227002782	Light	Unique	Used	0.251876	0.559041	0.45055	214579794	96678993	5.40475e+07	3	867.457	2600.36	-0.499714	61.7974	10235	10235	MS2	24/246	SP_RL_Rat2_03222013.raw
		High	MNVFDTELKGLSK	E9PSX6	6	1	CID		49.41	0.00429911	1	1	40	25		127180872		No Quan Values	Not Used							2	741.387	1481.77	-0.677948	53.6313	8597	8597	MS2	9/132	SP_RL_Rat2_03222013.raw
	Medium		RIGIFGQDEDVTSK	E9PSX6	6	1	HCD		47.85	0.00655005	1	1	41		1011	203557776	Light	Unique	Used	0.642929	1.89749	0.338831	203557776	68971728	130873220	2	782.901	1564.8	-0.600337	43.0503	6320	6320	MS2	6/140	SP_RL_Rat2_03222013.raw
	Medium		AKDIVPGDIVEIAVGDK	E9PSX6	6	1	HCD		47.49	0.00770611	1	1	41	31		355333900		No Quan Values	Not Used							3	580.324	1738.96	-0.104712	62.1364	10308	10308	MS2	8/184	SP_RL_Rat2_03222013.raw
		High	IGIFGQDEDVTSk	E9PSX6	6	1	CID	K13(Label:13C(6)15N(2))	46.97	0.00617896	1	1	40	29	1412	413901584	Heavy	Redundant	Not Used	0.443245	3.42728	0.129328	933798080	120766692	413901584	2	708.858	1416.71	-0.227369	51.9386	8246	8246	MS2	10/120	SP_RL_Rat2_03222013.raw
	Medium		AMGVVVATGVNTEIGK	E9PSX6	6	1	HCD		45.52	0.0118698	1	1	41	25		4.20285e+07		No Quan Values	Not Used							2	773.419	1545.83	0.403056	73.4669	12278	12278	MS2	10/140	SP_RL_Rat2_03222013.raw
	Medium		NmLFSGTNIAAGK	E9PSX6	7	1	HCD	M2(Oxidation)	43.88	0.00939867	1	1	38	24		182222614		No Quan Values	Not Used							2	670.338	1339.67	0.267214	40.3421	5712	5712	MS2	9/124	SP_RL_Rat2_03222013.raw
		High	cLALATHDNPLR	E9PSX6	6	1	CID	C1(Carbamidomethyl)	41.76	0.0217512	1	1	40	24	626	207567234	Light	Unique	Used	0.41099	0.975717	0.421219	207567234	87431172	85308074	2	690.857	1380.71	0.400408	35.1033	4531	4531	MS2	10/98	SP_RL_Rat2_03222013.raw
	Medium		VIMITGDNK	E9PSX6	7	1	HCD		41.39	0.014671	1	1	38	28	451	712034672	Light	Unique	Used	0.376989	3.30436	0.114088	645807264	73679182	243462452	2	495.767	990.527	-1.83249	31.4006	3714	3714	MS2	8/70	SP_RL_Rat2_03222013.raw
	Medium		VSFYQLSHFLQck	E9PSX6	6	1	HCD	C12(Carbamidomethyl), K13(Label:13C(6)15N(2))	41.16	0.0316191	1	1	41	17		1.25517e+08		No Quan Values	Not Used							3	555.616	1664.83	-0.811051	65.6611	10972	10972	MS2	16/122	SP_RL_Rat2_03222013.raw
	Medium		EFTLEFSR	E9PSX6	12	1	HCD		40.44	0.0104146	1	1	35			498180965		No Quan Values	Not Used							2	514.756	1028.5	-0.685832	55.7116	9031	9031	MS2	7/68	SP_RL_Rat2_03222013.raw
		High	MNVFDTELK	E9PSX6	6	1	CID		38.13	0.0199806	1	1	36	26	1370	1.17156e+09	Light	Redundant	Not Used	0.407017	3.31505	0.122778	1164797960	143011844	474092098	2	548.771	1096.53	-0.474426	50.7812	7998	7998	MS2	5/82	SP_RL_Rat2_03222013.raw
	Medium		mNVFDTELK	E9PSX6	6	1	HCD	M1(Oxidation)	35.45	0.0279685	1	1	35	19		73236730		No Quan Values	Not Used							2	556.768	1112.53	-0.0664221	43.697	6462	6462	MS2	5/82	SP_RL_Rat2_03222013.raw
Q64428	763	82.6125	9.05615	Trifunctional enzyme subunit alpha, mitochondrial OS=Rattus norvegicus GN=Hadha PE=1 SV=2 - [ECHA_RAT]	23.46	26	15	6.42945e+08	0.615159	12	38.4885	3.07806	12	19.6454	0.209403	12	48.9714	539.896	18.35	16	12	269.36	12.98	10	7
	A3	A5	Sequence	Protein Accessions	# Proteins	# Protein Groups	Activation Type	Modifications	IonScore	Exp Value	Δ Score	Rank	Identity High	Homology Threshold	QuanResultID	Area	Quan Channel	Quan Info	Quan Usage	Heavy/Light	Heavy/Medium	Medium/Light	Light	Medium	Heavy	Charge	m/z [Da]	MH+ [Da]	ΔM [ppm]	RT [min]	First Scan	Last Scan	MS Order	Ions Matched	Spectrum File	Annotation
	High		KMGLVDQLVDPLGPGIK	Q64428	1	1	HCD		94.83	1.23106e-07	1	1	40			103859931		No Quan Values	Not Used							2	890.504	1780	-1.7142	63.9047	10636	10636	MS2	10/168	SP_RL_Rat2_03222013.raw
	High		LTSYAMTIPFVr	Q64428	1	1	HCD	R12(Label:13C(6)15N(4))	88.31	5.53169e-07	1	1	40	24	1911	352257273	Heavy	Unique	Used	0.991662	1.65592	0.598857	297296768	178038392	294817808	2	704.88	1408.75	-0.496343	64.8656	10820	10820	MS2	9/98	SP_RL_Rat2_03222013.raw
	High		LPAKPEVSSDEDIQYR	Q64428	1	1	HCD		73.84	1.98201e-05	1	1	42	18		7.40531e+07		No Quan Values	Not Used							2	923.962	1846.92	-0.83259	33.16	4106	4106	MS2	14/156	SP_RL_Rat2_03222013.raw
	High		FGGGSVELLK	Q64428	1	1	HCD		71.17	1.76599e-05	1	1	38		1015	734770524	Light	Unique	Used	0.448611	3.38476	0.132538	734770524	97385374	329626072	2	503.782	1006.56	0.161044	43.1883	6351	6351	MS2	9/76	SP_RL_Rat2_03222013.raw
		High	LPAKPEVSSDEDIQYR	Q64428	1	1	CID		66.22	0.000114579	1	1	42	23		7.40531e+07		No Quan Values	Not Used							2	923.962	1846.92	-0.83259	33.1296	4100	4100	MS2	14/156	SP_RL_Rat2_03222013.raw
		High	TGLEQGNDAGYLAESEKFGELALTK	Q64428	1	1	CID		60.01	0.000718843	1	1	43	21	1912	327412260	Light	Unique	Used	0.659148	9.24296	0.0713135	196583792	1.40191e+07	129577788	3	881.104	2641.3	-0.832561	64.9089	10826	10826	MS2	13/278	SP_RL_Rat2_03222013.raw
	High		FGELALTK	Q64428	1	1	HCD		58.31	0.000316539	1	1	38	36	954	287022844	Light	Unique	Used	0.627952	3.32522	0.188845	266064584	50244997	167075780	2	439.753	878.498	0.18025	41.9334	6071	6071	MS2	7/64	SP_RL_Rat2_03222013.raw
	High		VIGMHYFSPVDk	Q64428	1	1	HCD	K12(Label:13C(6)15N(2))	56.87	0.000690265	1	1	40	23	1038	142010285	Heavy	Unique	Used	0.534154	2.9722	0.179716	251083942	45123911	134117490	2	700.86	1400.71	0.201121	43.6855	6460	6460	MS2	16/94	SP_RL_Rat2_03222013.raw
	High		cLAPMMSEVIR	Q64428	1	1	HCD	C1(Carbamidomethyl)	55.95	0.000440351	1	1	37	32	1500	2.47667e+08	Light	Unique	Used	0.972834	2.15239	0.451978	242758652	109721675	236163950	2	653.819	1306.63	-0.41648	54.0338	8684	8684	MS2	6/82	SP_RL_Rat2_03222013.raw
	High		MQLLEIITTDK	Q64428	1	1	HCD		55.51	0.00100413	1	1	40	33	2021	571565913	Light	Not Unique	Used	0.940932	3.63942	0.258539	497560416	128638908	468170592	2	652.86	1304.71	-0.951711	67.9741	11393	11393	MS2	6/108	SP_RL_Rat2_03222013.raw
		High	TLLKDTTVTGLGR	Q64428	1	1	CID		55.12	0.0008004	1	1	39	35	743	98144085	Light	Unique	Used	0.856731	3.22253	0.265856	98144085	2.60922e+07	84083076	2	687.901	1374.79	-0.94593	37.6307	5098	5098	MS2	10/130	SP_RL_Rat2_03222013.raw
	High		TLLKDTTVTGLGR	Q64428	1	1	HCD		53.63	0.001128	1	1	39	36	743	98144085	Light	Redundant	Not Used	0.856731	3.22253	0.265856	98144085	2.60922e+07	84083076	2	687.901	1374.79	-0.94593	37.67	5108	5108	MS2	6/130	SP_RL_Rat2_03222013.raw
	High		FVDLYGAQk	Q64428	1	1	HCD	K9(Label:13C(6)15N(2))	50.87	0.00192871	1	1	38	25	864	3.70302e+08	Heavy	Unique	Used	0.597902	1.33239	0.448743	609159616	273356113	364217862	2	524.781	1048.55	-0.479833	40.2824	5698	5698	MS2	8/66	SP_RL_Rat2_03222013.raw
	High		FGELALTk	Q64428	1	1	HCD	K8(Label:13C(6)15N(2))	50.68	0.00135528	1	1	37	29	954	167075780	Heavy	Redundant	Not Used	0.627952	3.32522	0.188845	266064584	50244997	167075780	2	443.76	886.512	0.0659558	42.0258	6091	6091	MS2	6/64	SP_RL_Rat2_03222013.raw
	High		FVDLYGAQK	Q64428	1	1	HCD		50.52	0.0018475	1	1	38	28	864	622497416	Light	Redundant	Not Used	0.597902	1.33239	0.448743	609159616	273356113	364217862	2	520.774	1040.54	-0.211569	40.2719	5696	5696	MS2	8/66	SP_RL_Rat2_03222013.raw
	Medium		ADMVIEAVFEDLAVK	Q64428	1	1	HCD		48.69	0.00612354	1	1	41	22	2201	6.34779e+06	Light	Unique	Used	0.510928	2.20276	0.231949	5.33553e+06	1.23757e+06	2.72607e+06	2	825.426	1649.84	-0.495282	77.0713	12749	12749	MS2	11/130	SP_RL_Rat2_03222013.raw
		High	TGLEQGNDAGYLAESEkFGELALTK	Q64428	1	1	CID	K17(Label:13C(6)15N(2))	46.36	0.0175335	0.195652	1	44	27		2.91042e+08		Inconsistently Labeled	Not Used							3	883.775	2649.31	-1.32851	64.9727	10837	10837	MS2	11/278	SP_RL_Rat2_03222013.raw
	Medium		cLAPMMSEVIr	Q64428	1	1	HCD	C1(Carbamidomethyl), R11(Label:13C(6)15N(4))	46.03	0.00476468	1	1	38	24	1500	258276173	Heavy	Redundant	Not Used	0.972834	2.15239	0.451978	242758652	109721675	236163950	2	658.824	1316.64	-0.0183217	54.2291	8723	8723	MS2	7/82	SP_RL_Rat2_03222013.raw
		High	LPAKPEVSSDEDIQYR	Q64428	1	1	CID		44.94	0.015241	1	1	41	29		350094682		No Quan Values	Not Used							3	616.31	1846.92	-1.30253	32.9998	4072	4072	MS2	12/156	SP_RL_Rat2_03222013.raw
		High	VIGMHYFSPVDk	Q64428	1	1	CID	K12(Label:13C(6)15N(2))	43.8	0.0139964	1	1	40	24	1038	142010285	Heavy	Redundant	Not Used	0.534154	2.9722	0.179716	251083942	45123911	134117490	2	700.86	1400.71	0.201121	43.6509	6450	6450	MS2	6/94	SP_RL_Rat2_03222013.raw
		High	ILQEGVDPK	Q64428	1	1	CID		43.22	0.0108912	1	1	38	34	214	186735607	Light	Unique	Used	0.418504	2.94226	0.142239	170855336	2.43023e+07	71503588	2	499.779	998.55	-1.83063	25.6642	2447	2447	MS2	6/82	SP_RL_Rat2_03222013.raw
	Medium		MQLLEIITTDk	Q64428	1	1	HCD	K11(Label:13C(6)15N(2))	42.97	0.0175496	1	1	40	29		5.34611e+08		No Quan Values	Not Used							2	656.866	1312.72	-2.64931	68.0261	11403	11403	MS2	8/108	SP_RL_Rat2_03222013.raw
		High	MQLLEIITTDK	Q64428	1	1	CID		42.81	0.0186978	1	1	40	34	2021	571565913	Light	Redundant	Not Used	0.940932	3.63942	0.258539	497560416	128638908	468170592	2	652.86	1304.71	-0.951711	67.9351	11386	11386	MS2	7/108	SP_RL_Rat2_03222013.raw
		High	ALMGLYNGqVLcK	Q64428	1	1	CID	Q9(Deamidated), C12(Carbamidomethyl)	40.67	0.0265039	1	1	40	23		220959800		No Quan Values	Not Used							2	734.371	1467.73	0.877209	57.382	9376	9376	MS2	9/110	SP_RL_Rat2_03222013.raw
		High	ALMGLYnGQVLcK	Q64428	1	1	CID	N7(Deamidated), C12(Carbamidomethyl)	40.67	0.0265039	1	2	40	23		220959800		No Quan Values	Not Used							2	734.371	1467.73	0.877209	57.382	9376	9376	MS2	9/110	SP_RL_Rat2_03222013.raw
	High		VIIVVK	Q64428	1	1	HCD		38.83	0.00118481	1	1	24	16	395	321509703	Light	Unique	Used	0.602627	3.18768	0.189049	311058368	58805172	187452216	2	335.746	670.485	-1.12024	29.9772	3407	3407	MS2	5/42	SP_RL_Rat2_03222013.raw
P63039	573	60.9174	6.17627	60 kDa heat shock protein, mitochondrial OS=Rattus norvegicus GN=Hspd1 PE=1 SV=1 - [CH60_RAT]	23.39	29	13	7.04786e+08	0.828397	9	10.7011	2.83516	9	19.9905	0.303067	9	46.1845	571.072	20.42	20	12	253.736	11.69	9	5
[truncated: 1,591 more rows]
