# Supplementary material for: Quantitative Non-canonical Amino Acid Tagging (QuaNCAT) Proteomics Identifies Distinct Patterns of Protein Synthesis Rapidly Induced by Hypertrophic Agents in Cardiomyocytes, Revealing New Aspects of Metabolic Remodeling
Source: Mol Cell Proteomics. 2016 Aug 9;15(10):3170–89. doi: 10.1074/mcp.M115.054312 (PMC5054342; doi:10.1074/mcp.M115.054312)
Supplement: Supplemental Data [file 10.1074_M115.054312_mcp.M115.054312-7.xlsx]

## Sheet: Ins-vs-Ctrl_Exp 2_Peptides
A3	A5	Sequence	Protein Accessions	# Proteins	# Protein Groups	Activation Type	Modifications	IonScore	Exp Value	Δ Score	Rank	Identity High	Homology Threshold	QuanResultID	Area	Quan Channel	Quan Info	Quan Usage	Heavy/Light	Heavy/Medium	Medium/Light	Light	Medium	Heavy	Charge	m/z [Da]	MH+ [Da]	ΔM [ppm]	RT [min]	First Scan	Last Scan	MS Order	Ions Matched	Spectrum File	Annotation
High		STNGDTFLGGEDFDQALLr	F1M953	2	1	HCD	R19(Label:13C(6)15N(4))	141.99	1.8536e-12	1	1	39	26	2089	244002535	Heavy	Unique	Used	1.45573	2.24994	0.647011	167614801	108448676	244002535	2	1033.49	2065.97	-1.25046	71.6568	11991	11991	MS2	17/202	SP_RL_Rat2_03222013.raw
High		TIGGGDDSFTTFFcETGAGk	Q5XIF6	1	1	HCD	C14(Carbamidomethyl), K20(Label:13C(6)15N(2))	141.6	7.46832e-13	1	1	35			36000938		No Quan Values	Not Used							2	1038.46	2075.91	1.04778	71.2393	11924	11924	MS2	14/182	SP_RL_Rat2_03222013.raw
	High	YTPSGQSGAAASESLFISNHAY	P05065	2	1	CID		136	6.88131e-12	1	1	39	30		105710397		Indistinguishable Channels	Not Used							2	1129.52	2258.03	-0.604832	73.746	12313	12313	MS2	17/226	SP_RL_Rat2_03222013.raw
High		ETADTDTAEQVIASFR	D3ZCV0	1	1	HCD		131.98	1.55488e-11	1	1	39	24		627519541		No Quan Values	Not Used							2	877.416	1753.82	0.16253	67.0944	11242	11242	MS2	14/158	SP_RL_Rat2_03222013.raw
	High	YTPSGQSGAAASESLFISNHAY	P05065	2	1	CID		130.95	2.2334e-11	1	1	39	29		2.92168e+08		Indistinguishable Channels	Not Used							2	1129.52	2258.04	-0.0642281	52.2198	8307	8307	MS2	17/226	SP_RL_Rat2_03222013.raw
High		AKDINQEVYNFLATAGAK	F1M0K2	2	1	HCD		127.14	1.17831e-10	1	1	43	33		342985376		No Quan Values	Not Used							2	977.007	1953.01	-0.543728	69.9084	11706	11706	MS2	16/190	SP_RL_Rat2_03222013.raw
High		LGSSEVEQVQLVVDGVK	P00564	1	1	HCD		126.09	1.35628e-10	1	1	42	33		97109248		No Quan Values	Not Used							2	893.483	1785.96	-0.867898	71.3007	11934	11934	MS2	12/168	SP_RL_Rat2_03222013.raw
High		LTLYDIAHTPGVAADLSHIETR	P04636	1	1	HCD		125.31	2.16047e-10	1	1	43		1985	1094954623	Light	Unique	Used	1.10227	2.49675	0.441481	1038418176	458441772	1144613472	3	798.42	2393.25	-0.269851	66.7694	11181	11181	MS2	15/206	SP_RL_Rat2_03222013.raw
	High	DQTNDQVTIDSALATQK	P56574	1	1	CID		124.19	1.5658e-10	1	1	41	31		89405579		No Quan Values	Not Used							2	924.453	1847.9	0.417815	48.0548	7418	7418	MS2	14/186	SP_RL_Rat2_03222013.raw
High		FGLEGcEVLIPALk	D4A7P8	4	1	HCD	C6(Carbamidomethyl), K14(Label:13C(6)15N(2))	122.03	2.55251e-10	1	1	41	26				No Quan Values	Not Used							2	777.428	1553.85	-0.0861659	74.259	12395	12395	MS2	13/110	SP_RL_Rat2_03222013.raw
High		LATAEAQSLHQQVLSR	D4ACJ5	2	1	HCD		121.93	3.28908e-10	1	1	42	38	501	1.2588e+08	Light	Unique	Used	1.57079	2.88334	0.544781	114878526	62583618	180449572	2	876.474	1751.94	-0.0424474	32.5418	3970	3970	MS2	14/162	SP_RL_Rat2_03222013.raw
High		KLEVYQSIADLAVGAK	P56741	3	1	HCD		121.87	2.43051e-10	1	1	40	31		115763570		No Quan Values	Not Used							2	852.981	1704.95	0.591137	60.5348	10005	10005	MS2	14/164	SP_RL_Rat2_03222013.raw
High		SLPSVETLGcTSVIcSDK	E9PSX6	12	1	HCD	C10(Carbamidomethyl), C15(Carbamidomethyl)	121.57	2.43018e-10	1	1	40	20	1498	448931644	Light	Unique	Used	0.419456	4.0297	0.104091	310144016	32283280	130091876	2	976.969	1952.93	-0.298081	54.0279	8683	8683	MS2	13/168	SP_RL_Rat2_03222013.raw
	High	GVVPLAGTNGETTTQGLDGLSER	P05065	2	1	CID		121.4	5.12864e-10	1	1	43	30	1415	206193394	Light	Unique	Used	1.42618	2.68593	0.530981	206193394	109484763	294067982	2	1136.57	2272.14	-1.18729	52.0813	8277	8277	MS2	16/232	SP_RL_Rat2_03222013.raw
	High	GVVPLAGTNGETTTQGLDGLSEr	P05065	2	1	CID	R23(Label:13C(6)15N(4))	120.31	6.71934e-10	1	1	43	28	1415	3.01484e+08	Heavy	Redundant	Not Used	1.42618	2.68593	0.530981	206193394	109484763	294067982	2	1141.58	2282.15	-1.27513	52.0104	8262	8262	MS2	16/232	SP_RL_Rat2_03222013.raw
High		AkDINQEVYNFLATAGAk	F1M0K2	2	1	HCD	K2(Label:13C(6)15N(2)), K18(Label:13C(6)15N(2))	119.93	6.20115e-10	1	1	43	28				No Quan Values	Not Used							2	985.021	1969.04	-0.392771	70.3286	11775	11775	MS2	14/190	SP_RL_Rat2_03222013.raw
	High	FEDGDLTLYQSNAILR	B6DYQ7	1	1	CID		118.89	6.01708e-10	1	1	41	29	1834	7.84435e+07	Light	Unique	Used	1.94692	1.49073	1.30602	75578240	98706814	147144884	2	927.965	1854.92	-0.211404	62.797	10430	10430	MS2	12/150	SP_RL_Rat2_03222013.raw
High		STNGDTFLGGEDFDQALLR	F1M953	2	1	HCD		116.83	5.87927e-10	1	1	39	21	2089	172338889	Light	Redundant	Not Used	1.45573	2.24994	0.647011	167614801	108448676	244002535	2	1028.48	2055.96	-0.440768	71.5171	11967	11967	MS2	16/202	SP_RL_Rat2_03222013.raw
High		DATNVGDEGGFAPNILENk	P04764	3	1	HCD	K19(Label:13C(6)15N(2))	116.69	8.03155e-10	1	1	40	20	1677	9.5818e+07	Heavy	Unique	Used	0.840054	2.55794	0.328411	104272220	34244112	87594268	2	984.974	1968.94	0.7603	58.6842	9631	9631	MS2	16/206	SP_RL_Rat2_03222013.raw
High		LATAEAQSLHQQVLSr	D4ACJ5	2	1	HCD	R16(Label:13C(6)15N(4))	116.48	1.15399e-09	1	1	42	36	501	195388930	Heavy	Redundant	Not Used	1.57079	2.88334	0.544781	114878526	62583618	180449572	2	881.477	1761.95	-0.578421	32.6016	3984	3984	MS2	14/162	SP_RL_Rat2_03222013.raw
High		LGSSEVEQVQLVVDGVK	P00564	1	1	HCD		113.7	2.33915e-09	1	1	42	31		9.10323e+07		No Quan Values	Not Used							2	893.483	1785.96	-0.457798	74.1178	12373	12373	MS2	13/168	SP_RL_Rat2_03222013.raw
High		KDLYANNVLSGGTTMYPGIADR	P63269	4	1	HCD		113.49	2.79866e-09	1	1	43	29		186982459		No Quan Values	Not Used							2	1178.58	2356.16	-0.753954	53.3865	8545	8545	MS2	30/248	SP_RL_Rat2_03222013.raw
High		VLAQNSGFDLQETLVK	Q3MHS9	2	1	HCD		113.32	2.42757e-09	1	1	42	31		113972847		No Quan Values	Not Used							2	881.473	1761.94	0.656863	56.3116	9157	9157	MS2	14/158	SP_RL_Rat2_03222013.raw
High		QFAAQANAIGPWIQNk	D3ZCV0	1	1	HCD	K16(Label:13C(6)15N(2))	111.99	3.48079e-09	1	1	42	28		196629670		No Quan Values	Not Used							2	882.967	1764.93	-0.0910792	54.104	8697	8697	MS2	14/152	SP_RL_Rat2_03222013.raw
High		VKLEQQVDDLEGSLEQEK	G3V885;G3V8B0	3	2	HCD		111.12	4.76937e-09	1	1	43	29		503272184		No Quan Values	Not Used							2	1044.03	2087.05	-0.131704	53.9599	8668	8668	MS2	16/194	SP_RL_Rat2_03222013.raw
High		LTQESIMDLENDKLQLEEK	G3V885	2	1	HCD		111.12	5.3257e-09	0.504505	1	43	35		274193964		No Quan Values	Not Used							2	1138.57	2276.13	0.0565867	57.2678	9353	9353	MS2	14/208	SP_RL_Rat2_03222013.raw
High		KAITDAAMMAEELKK	G3V885;G3V8B0	18	2	HCD		110.21	4.60391e-09	1	1	42	28		9.98244e+07		No Quan Values	Not Used							2	825.434	1649.86	0.489867	39.3555	5489	5489	MS2	14/156	SP_RL_Rat2_03222013.raw
High		LGSSEVEQVQLVVDGVK	P00564	1	1	HCD		108.82	7.19545e-09	1	1	42	35	1746	759610924	Light	Unique	Used	0.673087	9.52688	0.0706514	567769664	40113716	382158496	2	893.483	1785.96	-0.457798	61.4986	10178	10178	MS2	13/168	SP_RL_Rat2_03222013.raw
	High	HADSVAELGEQIDNLQr	F1LSI0;G3V885;G3V8B0;P02563	9	4	CID	R17(Label:13C(6)15N(4))	108.77	5.8777e-09	1	1	41	30	1419	3.59866e+08	Heavy	Not Unique	Used	0.47944	2.67804	0.179026	741196280	132693450	355358790	2	952.97	1904.93	-0.415434	52.3527	8333	8333	MS2	11/160	SP_RL_Rat2_03222013.raw
High		LGSSEVEQVQLVVDGVK	P00564	1	1	HCD		108.76	7.24233e-09	1	1	42	32	1746	759610924	Light	Redundant	Not Used	0.673087	9.52688	0.0706514	567769664	40113716	382158496	2	893.484	1785.96	0.225703	60.3498	9969	9969	MS2	13/168	SP_RL_Rat2_03222013.raw
	High	SLESTNVTDKDGELYcK	G3V7U0	2	1	CID	C16(Carbamidomethyl)	108.73	2.86892e-09	1	1	38	24		171858689		No Quan Values	Not Used							2	979.954	1958.9	-0.0953211	33.3312	4143	4143	MS2	11/174	SP_RL_Rat2_03222013.raw
High		TPIGSFLGSLASQPATk	P17764	1	1	HCD	K17(Label:13C(6)15N(2))	107.89	7.57668e-09	1	1	41	38		829897504		No Quan Values	Not Used							2	841.964	1682.92	-0.0324527	69.6359	11659	11659	MS2	14/166	SP_RL_Rat2_03222013.raw
High		LVSQDNFGFDLPAVEAATk	G3V6P9	3	1	HCD	K19(Label:13C(6)15N(2))	106.18	1.47462e-08	1	1	43	21		5.74471e+07		No Quan Values	Not Used							2	1015.52	2030.03	-1.38216	72.37	12106	12106	MS2	15/204	SP_RL_Rat2_03222013.raw
	High	KTTVLAMDQVPR	Q5BJZ3	2	1	CID		106.09	9.10951e-09	1	1	40	35		120330189		No Quan Values	Not Used							2	679.876	1358.75	-0.524287	32.8491	4037	4037	MS2	10/122	SP_RL_Rat2_03222013.raw
High		VGEATETALTcLVEK	E9PSX6	11	1	HCD	C11(Carbamidomethyl)	105.09	1.22813e-08	1	1	41	35	1532	1.78954e+09	Light	Unique	Used	0.411487	3.63334	0.113253	1784745840	202128224	734399936	2	810.911	1620.81	-0.305141	54.7778	8833	8833	MS2	13/134	SP_RL_Rat2_03222013.raw
	High	AkDINQEVYNFLATAGAk	F1M0K2	2	1	CID	K2(Label:13C(6)15N(2)), K18(Label:13C(6)15N(2))	104.88	1.98368e-08	1	1	43	32				No Quan Values	Not Used							2	985.021	1969.04	-0.392771	70.3073	11771	11771	MS2	12/190	SP_RL_Rat2_03222013.raw
High		NKDPLNETVVGLYQK	G3V885;G3V8B0	13	2	HCD		104.73	1.71133e-08	1	1	42	34		887641390		No Quan Values	Not Used							2	859.46	1717.91	0.0253816	45.4389	6842	6842	MS2	11/150	SP_RL_Rat2_03222013.raw
	High	ITEGDLSQLTASIr	D3ZZ63	2	1	CID	R14(Label:13C(6)15N(4))	104.72	1.4419e-08	1	1	41		1762	592725949	Heavy	Unique	Used	1.57388	2.74492	0.573377	366570096	210182962	576936216	2	757.409	1513.81	0.220518	60.8395	10059	10059	MS2	12/136	SP_RL_Rat2_03222013.raw
High		TPIGSFLGSLASQPATk	P17764	1	1	HCD	K17(Label:13C(6)15N(2))	104.71	1.58028e-08	1	1	41	25		829897504		No Quan Values	Not Used							2	841.963	1682.92	-0.467662	70.6827	11832	11832	MS2	14/166	SP_RL_Rat2_03222013.raw
High		IVSnAScTTNcLAPLAK	P04797	10	1	HCD	N4(Deamidated), C7(Carbamidomethyl), C11(Carbamidomethyl)	104.71	1.32876e-08	0.314286	1	41	22		1.23379e+08		No Quan Values	Not Used							2	910.948	1820.89	0.0306952	45.0959	6765	6765	MS2	15/166	SP_RL_Rat2_03222013.raw
High		QATLGAGLPIATPcTTVNk	P17764	1	1	HCD	C14(Carbamidomethyl), K19(Label:13C(6)15N(2))	104.42	1.99426e-08	1	1	42	26	1329	3.23893e+08	Heavy	Unique	Used	0.548482	2.504	0.219042	565989192	123975659	310434686	2	961.018	1921.03	-1.29341	49.8526	7804	7804	MS2	16/206	SP_RL_Rat2_03222013.raw
High		YTPSGQSGAAASESLFISNHAY	P05065	2	1	HCD		104.15	1.05359e-08	1	1	39			105710397		Indistinguishable Channels	Not Used							2	1129.52	2258.03	-0.604832	73.7613	12315	12315	MS2	17/226	SP_RL_Rat2_03222013.raw
High		TPIGSFLGSLASQPATK	P17764	1	1	HCD		103.59	2.19417e-08	1	1	42	27		1920940320		No Quan Values	Not Used							2	837.957	1674.91	0.0634655	69.4694	11632	11632	MS2	14/166	SP_RL_Rat2_03222013.raw
High		KSEIGIAMGSGTAVAK	E9PSX6	6	1	HCD		102.7	2.26439e-08	0.68932	1	41			379329985		No Quan Values	Not Used							2	760.41	1519.81	-0.858703	31.6175	3761	3761	MS2	23/170	SP_RL_Rat2_03222013.raw
High		DLYANNVLSGGTTMYPGIADr	P63269	4	1	HCD	R21(Label:13C(6)15N(4))	102.61	2.59801e-08	1	1	41	20	1935	144076596	Heavy	Unique	Used	0.382405	2.03954	0.187495	332968416	62429982	127328644	2	1119.54	2238.07	-0.234422	65.5304	10950	10950	MS2	16/230	SP_RL_Rat2_03222013.raw
High		LAEQELIETSEr	G3V885;G3V8B0	4	2	HCD	R12(Label:13C(6)15N(4))	102.37	1.88952e-08	0.588235	1	40		887	2.69041e+08	Heavy	Not Unique	Used	0.562426	2.7507	0.204467	470862760	96275771	264825340	2	714.367	1427.73	0.353924	40.8269	5823	5823	MS2	10/120	SP_RL_Rat2_03222013.raw
	High	TGTITTFEHAHNMr	P05197	1	1	CID	R14(Label:13C(6)15N(4))	102.06	1.35817e-08	1	1	38	28	237	58144833	Heavy	Unique	Used	1.73546	5.25925	0.329982	28559255	9.42405e+06	49563436	2	813.389	1625.77	-0.979515	26.2427	2577	2577	MS2	10/122	SP_RL_Rat2_03222013.raw
High		FGLEGcEVLIPALK	D4A7P8	4	1	HCD	C6(Carbamidomethyl)	101.86	2.74596e-08	1	1	41	30		158047113		No Quan Values	Not Used							2	773.421	1545.84	0.570253	74.5222	12440	12440	MS2	11/110	SP_RL_Rat2_03222013.raw
High		GQSVQQVYYSIGALAk	G3V885	2	1	HCD	K16(Label:13C(6)15N(2))	101.75	3.39586e-08	1	1	42	24		353368280		No Quan Values	Not Used							2	860.461	1719.91	-0.446405	59.5602	9805	9805	MS2	10/162	SP_RL_Rat2_03222013.raw
	High	YSGDFGADAQGAMSK	Q9QZ76	1	1	CID		101.52	1.94848e-09	1	1	29		792	340882584	Light	Unique	Used	0.425987	4.89387	0.087045	292014424	25418406	124394460	2	752.822	1504.64	-0.557671	38.7679	5357	5357	MS2	12/146	SP_RL_Rat2_03222013.raw
	High	LATAEAQSLHQQVLSr	D4ACJ5	2	1	CID	R16(Label:13C(6)15N(4))	101.47	3.65765e-08	1	1	42	31	501	195388930	Heavy	Redundant	Not Used	1.57079	2.88334	0.544781	114878526	62583618	180449572	2	881.477	1761.95	-0.578421	32.5668	3974	3974	MS2	13/162	SP_RL_Rat2_03222013.raw
	High	IPSAVGYQPTLATDMGTMQER		2	0	CID		101.4	3.53163e-08	1	1	42	24	1515	859272909	Light	Unique	Used	1.07375	2.39213	0.448868	807662880	362533680	867228080	2	1133.55	2266.08	-0.244239	54.539	8784	8784	MS2	12/220	SP_RL_Rat2_03222013.raw
	High	TNVSGGAIALGHPLGGSGSr	F1LWF9	3	1	CID	R20(Label:13C(6)15N(4))	101.27	4.10883e-08	1	1	42	33	593	1.90668e+08	Heavy	Unique	Used	0.952724	2.13706	0.44581	200129479	89219727	1.90668e+08	2	909.478	1817.95	-0.824443	34.4315	4383	4383	MS2	13/224	SP_RL_Rat2_03222013.raw
	High	VGEATETALTcLVEk	E9PSX6	11	1	CID	C11(Carbamidomethyl), K15(Label:13C(6)15N(2))	101.08	3.25696e-08	1	1	41	34	1532	744352237	Heavy	Redundant	Not Used	0.411487	3.63334	0.113253	1784745840	202128224	734399936	2	814.918	1628.83	-0.1776	54.8077	8837	8837	MS2	11/134	SP_RL_Rat2_03222013.raw
High		IMEGPAFNFLDAPAVR	P49432	1	1	HCD		100.77	3.87818e-08	1	1	41	27		1.06674e+08		No Quan Values	Not Used							2	874.445	1747.88	-0.417151	74.7758	12485	12485	MS2	13/152	SP_RL_Rat2_03222013.raw
High		VPAENVLGEVGDGFK	D3ZMF5	3	1	HCD		100.44	3.62273e-08	1	1	41	33	1631	130438858	Light	Unique	Used	0.512798	2.09061	0.245287	130438858	3.19949e+07	66888819	2	765.893	1530.78	-1.02784	57.419	9383	9383	MS2	13/148	SP_RL_Rat2_03222013.raw
	High	AKDINQEVYNFLATAGAK	F1M0K2	2	1	CID		100.43	5.52406e-08	1	1	43	26		342985376		No Quan Values	Not Used							2	977.007	1953.01	-0.543728	69.8737	11699	11699	MS2	12/190	SP_RL_Rat2_03222013.raw
High		GVVPLAGTNGETTTQGLDGLSEr	P05065	2	1	HCD	R23(Label:13C(6)15N(4))	100.04	7.15034e-08	1	1	43	23	1415	3.01484e+08	Heavy	Redundant	Not Used	1.42618	2.68593	0.530981	206193394	109484763	294067982	2	1141.58	2282.15	-1.27513	52.0382	8269	8269	MS2	17/232	SP_RL_Rat2_03222013.raw
	High	IIVDELkQEVISTSSk		0	0	CID	K7(Label:13C(6)15N(2)), K16(Label:13C(6)15N(2))	99.75	3.47435e-08	1	1	40	26		60914614		No Proteins	Not Used							2	903.015	1805.02	-1.12086	53.4233	8553	8553	MS2	11/160	SP_RL_Rat2_03222013.raw
High		APSSSSAGISEWLDQK	P13803	1	1	HCD		99.43	3.12942e-08	1	1	39	24	1506	173790773	Light	Unique	Used	0.512413	3.60752	0.14204	162510922	2.30831e+07	83272734	2	831.903	1662.8	0.448516	54.2406	8725	8725	MS2	12/144	SP_RL_Rat2_03222013.raw
	High	DLYAnNVLSGGTTMYPGIADR	P68035	4	1	CID	N5(Deamidated)	98.93	4.56995e-08	0.171717	1	40	23	2009	1.41952e+08	Light	Unique	Used	0.397221	3.15235	0.126008	89718024	1.13052e+07	35637884	2	1115.03	2229.05	-0.636208	67.2747	11275	11275	MS2	11/230	SP_RL_Rat2_03222013.raw
High		VQHELDEAEERADIAESQVNK	G3V885;G3V8B0	4	2	HCD		98.6	6.97784e-08	1	1	42	31		223312912		No Quan Values	Not Used							2	1205.58	2410.15	-0.49003	40.3474	5713	5713	MS2	25/224	SP_RL_Rat2_03222013.raw
High		SLESTNVTDKDGELYcK		2	0	HCD	C16(Carbamidomethyl)	98.41	3.08829e-08	1	1	38	22		171858689		No Quan Values	Not Used							2	979.954	1958.9	-0.0953211	33.3692	4153	4153	MS2	12/174	SP_RL_Rat2_03222013.raw
High		IEELEEEIEAEr		8	0	HCD	R12(Label:13C(6)15N(4))	98.36	2.82354e-08	0.673469	1	38		1402	307850881	Heavy	Not Unique	Used	0.421252	3.1656	0.133072	597123328	79460190	251539440	2	749.861	1498.71	-0.238359	51.6822	8193	8193	MS2	9/106	SP_RL_Rat2_03222013.raw
High		IEELEEELEAEr	G3V885;G3V8B0	4	2	HCD	R12(Label:13C(6)15N(4))	98.36	2.82354e-08	0.673469	2	38		1402	307850881	Heavy	Redundant	Not Used	0.421252	3.1656	0.133072	597123328	79460190	251539440	2	749.861	1498.71	-0.238359	51.6822	8193	8193	MS2	9/106	SP_RL_Rat2_03222013.raw
	High	KKGSSFQTVSALHR	G3V885;P02563	2	2	CID		98.29	5.97307e-08	1	1	41	30		3.48172e+07		No Quan Values	Not Used							2	773.428	1545.85	-0.318665	22.0236	1638	1638	MS2	12/142	SP_RL_Rat2_03222013.raw
	High	IGEHTPSSLAIMENANVLAR	P05065	2	1	CID		98.14	1.05252e-07	1	1	43	28	1557	2.42281e+08	Light	Unique	Used	1.38508	3.95003	0.35065	220229916	77223695	305036056	2	1062.05	2123.09	0.405755	55.4062	8967	8967	MS2	15/184	SP_RL_Rat2_03222013.raw
	High	NALISHLDGTTPVcEDIGR		0	0	CID	C14(Carbamidomethyl)	97.98	7.96184e-08	1	1	42		1261	1.80711e+08	Light	No Proteins	Not Used	0.468125	1.86812	0.250586	178211908	44657435	83425525	2	1034.51	2068.01	0.0540383	48.3126	7469	7469	MS2	17/202	SP_RL_Rat2_03222013.raw
	High	AAVPSGASTGIYEALELR	P15429	4	1	CID		97.95	8.87396e-08	1	1	42	34	1819	190269644	Light	Not Unique	Used	1.44581	1.94048	0.745081	178193884	132768868	257634816	2	902.976	1804.94	0.527766	62.3166	10343	10343	MS2	14/158	SP_RL_Rat2_03222013.raw
	High	NVQAEEMVEFSSGLk		2	0	CID	K15(Label:13C(6)15N(2))	97.9	4.84191e-08	1	1	39	21		62177122		No Quan Values	Not Used							2	838.409	1675.81	0.706418	73.9711	12346	12346	MS2	10/154	SP_RL_Rat2_03222013.raw
High		FLEQQNAALAAEVNR	Q6P725	2	1	HCD		97.64	8.30974e-08	1	1	42	33	1215	423652081	Light	Unique	Used	1.53761	5.66298	0.271519	391965192	106426138	602689104	2	837.434	1673.86	0.511688	47.7205	7346	7346	MS2	12/152	SP_RL_Rat2_03222013.raw
High		TPIGSFLGSLASQPATK	P17764	1	1	HCD		97.61	8.74617e-08	1	1	42	26		1920940320		No Quan Values	Not Used							2	837.956	1674.9	-0.811118	70.4846	11799	11799	MS2	14/166	SP_RL_Rat2_03222013.raw
	High	GVVPLAGTnGETTTQGLDGLSER	P05065	2	1	CID	N9(Deamidated)	97.48	1.20186e-07	0.175258	1	43	31	1604	395264832	Light	Unique	Used	1.39675	2.31419	0.603558	395264832	238565408	552086672	2	1137.07	2273.13	-0.0622139	56.735	9240	9240	MS2	11/232	SP_RL_Rat2_03222013.raw
	High	AQkDEEKMEIQEIQLk	P04692	11	1	CID	K3(Label:13C(6)15N(2)), K16(Label:13C(6)15N(2))	97.3	1.12926e-07	0.268041	1	43	29		266840311		Inconsistently Labeled	Not Used							2	988.52	1976.03	-1.09378	37.9201	5166	5166	MS2	13/164	SP_RL_Rat2_03222013.raw
	High	AVLDSSPFLSEANAEr		1	0	CID	R16(Label:13C(6)15N(4))	97.14	7.51439e-08	1	1	41	33	1580	133797214	Heavy	Unique	Used	1.26853	2.43304	0.521376	105474392	54991836	133797214	2	858.427	1715.85	-0.314057	55.9737	9084	9084	MS2	12/148	SP_RL_Rat2_03222013.raw
	High	VAVLGASGGIGQPLSLLLK		1	0	CID		97.13	1.37776e-08	1	1	33	28	2188	9.36364e+06	Light	Unique	Used	0.664328	6.27029	0.105949	7.87148e+06	833972	5.22925e+06	2	897.05	1793.09	1.31909	75.657	12622	12622	MS2	14/174	SP_RL_Rat2_03222013.raw
High		cAELEEELkTVTNNLk	P04692	8	1	HCD	C1(Carbamidomethyl), K9(Label:13C(6)15N(2)), K16(Label:13C(6)15N(2))	97.07	1.14984e-07	1	1	42	31		149430887		No Quan Values	Not Used							2	953.992	1906.98	0.725421	62.0622	10292	10292	MS2	12/152	SP_RL_Rat2_03222013.raw
High		HGcTVLTALGTILK	Q9QZ76	1	1	HCD	C3(Carbamidomethyl)	97.04	7.09633e-08	1	1	40	27		1.61778e+06		No Quan Values	Not Used							2	742.418	1483.83	-1.59649	79.2129	12916	12916	MS2	11/118	SP_RL_Rat2_03222013.raw
High		HQIQSYTcEIDALk	Q6P725	2	1	HCD	C8(Carbamidomethyl), K14(Label:13C(6)15N(2))	97	6.67814e-08	1	1	40	31	899	206651260	Heavy	Unique	Used	0.752145	5.87149	0.128101	215040864	27547005	161741880	2	857.421	1713.83	-0.513413	40.9039	5840	5840	MS2	12/140	SP_RL_Rat2_03222013.raw
High		IVSNAScTTNcLAPLAK	P04797	10	1	HCD	C7(Carbamidomethyl), C11(Carbamidomethyl)	96.84	9.83007e-08	1	1	41	28	704	5227488480	Light	Not Unique	Used	0.834979	4.52443	0.184549	5227488480	964727608	4364844640	2	910.456	1819.9	-0.233627	36.9474	4946	4946	MS2	13/166	SP_RL_Rat2_03222013.raw
	High	NKDTGTYEDFVEGLR		1	0	CID		96.31	5.63894e-08	1	1	39	28		655611712		No Quan Values	Not Used							2	872.413	1743.82	-0.398366	53.634	8598	8598	MS2	11/158	SP_RL_Rat2_03222013.raw
	High	GADYLVTEVENGGSLGSk	P11980	3	1	CID	K18(Label:13C(6)15N(2))	96.07	9.82634e-08	1	1	41	28	1607	1.35744e+08	Heavy	Unique	Used	0.879621	3.41074	0.257898	150707184	38867066	132565272	2	902.446	1803.88	-0.514128	56.8091	9256	9256	MS2	12/178	SP_RL_Rat2_03222013.raw
High		QAVTNPNNTFYATK	F1M953	2	1	HCD		95.88	7.85653e-08	1	1	40	27	433	1.28785e+08	Light	Unique	Used	0.972639	4.44574	0.21878	102765988	22483130	99954256	2	784.889	1568.77	0.104611	30.9992	3624	3624	MS2	13/148	SP_RL_Rat2_03222013.raw
High		TPAGLQVLNDYLADK		0	0	HCD		95.88	1.19042e-07	1	1	41	32	2057	163070256	Light	No Proteins	Not Used	1.70671	3.21987	0.530056	139849244	74127896	238682424	2	809.428	1617.85	-0.312379	69.7726	11681	11681	MS2	11/156	SP_RL_Rat2_03222013.raw
	High	KATDAEADVASLNR	P04692	10	1	CID		95.66	8.3775e-08	1	1	40	29		170194389		No Quan Values	Not Used							2	730.87	1460.73	-0.992486	29.4396	3286	3286	MS2	12/146	SP_RL_Rat2_03222013.raw
High		LGEYGFQNALIVR	IPI:CON_00708398.1	1	1	HCD		95.6	1.10527e-07	1	1	41	37		378430308		No Quan Values	Not Used							2	740.402	1479.8	0.548013	59.8557	9865	9865	MS2	11/108	SP_RL_Rat2_03222013.raw
High		TPAGLQVLNDYLADk		0	0	HCD	K15(Label:13C(6)15N(2))	95.46	1.3844e-07	1	1	42	31	2057	238682424	Heavy	No Proteins	Not Used	1.70671	3.21987	0.530056	139849244	74127896	238682424	2	813.435	1625.86	0.340993	69.9149	11707	11707	MS2	9/156	SP_RL_Rat2_03222013.raw
High		ITEGDLSQLTASIr	D3ZZ63	2	1	HCD	R14(Label:13C(6)15N(4))	94.98	1.35811e-07	1	1	41	24	1762	592725949	Heavy	Redundant	Not Used	1.57388	2.74492	0.573377	366570096	210182962	576936216	2	757.409	1513.81	0.220518	60.8588	10064	10064	MS2	10/136	SP_RL_Rat2_03222013.raw
High		GFGTDEQAIIDcLGSr	Q5XI77	1	1	HCD	C12(Carbamidomethyl), R16(Label:13C(6)15N(4))	94.93	6.78725e-08	1	1	38	23	1910	1.56479e+08	Heavy	Unique	Used	1.2726	1.92544	0.660939	120053522	79348050	152780090	2	874.911	1748.81	-0.469951	64.941	10833	10833	MS2	12/160	SP_RL_Rat2_03222013.raw
High		KMGLVDQLVDPLGPGIK	Q64428	1	1	HCD		94.83	1.23106e-07	1	1	40			103859931		No Quan Values	Not Used							2	890.504	1780	-1.7142	63.9047	10636	10636	MS2	10/168	SP_RL_Rat2_03222013.raw
High		EGNDLYHEMIESGVINLK	G3V6D3	2	1	HCD		94.8	1.36393e-07	1	1	41	29		80965087		No Quan Values	Not Used							2	1031	2060.99	-0.910831	72.2162	12078	12078	MS2	24/188	SP_RL_Rat2_03222013.raw
High		KGSSFQTVSALHR	G3V885;G3V8B0	4	2	HCD		94.43	1.38264e-07	1	1	41	32		129050514		No Quan Values	Not Used							2	709.38	1417.75	-0.86456	24.5426	2202	2202	MS2	11/132	SP_RL_Rat2_03222013.raw
High		LYGPSSVSFADDFVR	P29457	2	1	HCD		94.38	1.0111e-07	1	1	39	32	1862	234630853	Light	Unique	Used	1.91603	1.83058	1.04668	222732996	233130200	426762640	2	830.403	1659.8	-1.14184	63.6916	10597	10597	MS2	11/126	SP_RL_Rat2_03222013.raw
High		VEAVNMAEGIIHDTETK	F1M953	2	1	HCD		94.37	1.52471e-07	1	1	41	25		1.62046e+07		No Quan Values	Not Used							2	928.957	1856.91	0.909616	57.1263	9322	9322	MS2	12/180	SP_RL_Rat2_03222013.raw
	High	KMEGDLNEMEIQLSQANR	G3V885;P02563	2	2	CID		94.36	1.25065e-07	1	1	40	28		87420496		No Quan Values	Not Used							2	1053.5	2105.99	-1.68108	51.8815	8236	8236	MS2	12/192	SP_RL_Rat2_03222013.raw
High		ISSSNPYSTVTMDELR	D3ZCV0	1	1	HCD		94.17	1.00759e-07	1	1	39	30	1312	355050072	Light	Unique	Used	1.24966	2.69461	0.463764	331707388	153834072	414522504	2	900.428	1799.85	-0.0685117	49.4204	7711	7711	MS2	14/166	SP_RL_Rat2_03222013.raw
High		VFDkEGNGTVMGAEIr	D3ZCQ5	4	1	HCD	K4(Label:13C(6)15N(2)), R16(Label:13C(6)15N(4))	94.15	1.75278e-07	1	1	41	29		165115316		No Quan Values	Not Used							2	870.938	1740.87	-1.04509	39.0831	5427	5427	MS2	13/166	SP_RL_Rat2_03222013.raw
High		VFDkEGNGTVMGAELr	P16409	1	1	HCD	K4(Label:13C(6)15N(2)), R16(Label:13C(6)15N(4))	94.15	1.75278e-07	1	2	41	29		165115316		No Quan Values	Not Used							2	870.938	1740.87	-1.04509	39.0831	5427	5427	MS2	13/166	SP_RL_Rat2_03222013.raw
High		HGcTVLTALGTILk	Q9QZ76	1	1	HCD	C3(Carbamidomethyl), K14(Label:13C(6)15N(2))	94.14	1.26784e-07	1	1	40	25	1853	831743732	Heavy	Unique	Used	0.632366	3.91738	0.161426	1111279904	179389356	702736000	2	746.426	1491.84	0.349856	63.3588	10541	10541	MS2	11/118	SP_RL_Rat2_03222013.raw
High		NEEDATELVTLAQAVNAr	Q5U300	1	1	HCD	R18(Label:13C(6)15N(4))	94.11	2.04827e-07	0.542553	1	42		2051	3.54239e+07	Heavy	Unique	Used	1.26123	1.7686	0.713122	22846775	16292545	28815043	2	977.492	1953.98	0.763504	69.3988	11620	11620	MS2	13/186	SP_RL_Rat2_03222013.raw
High		HGcTVLTALGTILK	Q9QZ76	1	1	HCD	C3(Carbamidomethyl)	94.1	1.39726e-07	1	1	40	27	2195	1.42761e+07	Light	Unique	Used	0.659984	4.77924	0.138094	1.17411e+07	1.62137e+06	7.74893e+06	2	742.418	1483.83	-0.773815	76.4028	12689	12689	MS2	11/118	SP_RL_Rat2_03222013.raw
	High	AQKDEEkMEIQEIQLK	P04692	11	1	CID	K7(Label:13C(6)15N(2))	93.93	2.51484e-07	0.510638	1	43	30		1.9005e+08		Inconsistently Labeled	Not Used							2	984.512	1968.02	-1.14053	37.9811	5178	5178	MS2	10/164	SP_RL_Rat2_03222013.raw
High		TPAGLQVLNDYLADK		0	0	HCD		93.63	1.99307e-07	1	1	41	27				No Proteins	Not Used							2	809.432	1617.86	4.66745	70.973	11878	11878	MS2	12/156	SP_RL_Rat2_03222013.raw
High		HADSVAELGEQIDNLQr	G3V885;G3V8B0	9	2	HCD	R17(Label:13C(6)15N(4))	93.57	1.94629e-07	1	1	41		1419	3.59866e+08	Heavy	Redundant	Not Used	0.47944	2.67804	0.179026	741196280	132693450	355358790	2	952.97	1904.93	-0.415434	52.3803	8341	8341	MS2	15/160	SP_RL_Rat2_03222013.raw
	High	ALGQNPTQAEVLr		1	0	CID	R13(Label:13C(6)15N(4))	93.22	1.79567e-07	0.698925	1	40		547	4216740514	Heavy	Unique	Used	1.01996	3.02812	0.336829	3993853568	1345245312	4073560608	2	703.885	1406.76	-0.447702	33.3998	4158	4158	MS2	11/120	SP_RL_Rat2_03222013.raw
High		DLYANnVLSGGTTMYPGIADR	P63269	4	1	HCD	N6(Deamidated)	92.91	1.82773e-07	1	1	40		2009	1.41952e+08	Light	Redundant	Not Used	0.397221	3.15235	0.126008	89718024	1.13052e+07	35637884	2	1115.03	2229.05	-0.636208	67.3118	11283	11283	MS2	17/230	SP_RL_Rat2_03222013.raw
High		DLYAnNVLSGGTTMYPGIADR	P63269	4	1	HCD	N5(Deamidated)	92.9	1.83194e-07	1	2	40		2009	1.41952e+08	Light	Redundant	Not Used	0.397221	3.15235	0.126008	89718024	1.13052e+07	35637884	2	1115.03	2229.05	-0.636208	67.3118	11283	11283	MS2	17/230	SP_RL_Rat2_03222013.raw
High		QIIEQLSSGFFSPK	G3V8V3	2	1	HCD		92.82	2.35705e-07	1	1	41			325156980		No Quan Values	Not Used							2	790.919	1580.83	-1.0776	69.6008	11653	11653	MS2	12/146	SP_RL_Rat2_03222013.raw
High		GQSVQQVYYSIGALAK	G3V885	2	1	HCD		92.74	2.71402e-07	1	1	42	26		1094386712		No Quan Values	Not Used							2	856.454	1711.9	-0.354498	59.4188	9776	9776	MS2	11/162	SP_RL_Rat2_03222013.raw
High		QAPSIATIGSTcDLNLK	D3ZZ63	2	1	HCD	C12(Carbamidomethyl)	92.59	2.92864e-07	1	1	42	23	1392	247932284	Light	Unique	Used	0.851126	3.94804	0.215582	228865692	49339256	194793516	2	894.962	1788.92	0.249428	51.3141	8114	8114	MS2	16/178	SP_RL_Rat2_03222013.raw
High		LGDVISIQPcPDVk	P46462	1	1	HCD	C10(Carbamidomethyl), K14(Label:13C(6)15N(2))	92.53	2.41483e-07	1	1	41	31	1303	307629464	Heavy	Unique	Used	0.582754	2.07883	0.280329	523774882	146829079	305232166	2	774.913	1548.82	-0.0461428	49.2037	7663	7663	MS2	12/134	SP_RL_Rat2_03222013.raw
	High	HGcTVLTALGTILK	Q9QZ76	1	1	CID	C3(Carbamidomethyl)	92.53	2.00575e-07	1	1	40	28	2195	1.42761e+07	Light	Redundant	Not Used	0.659984	4.77924	0.138094	1.17411e+07	1.62137e+06	7.74893e+06	2	742.418	1483.83	-0.773815	76.3884	12686	12686	MS2	10/118	SP_RL_Rat2_03222013.raw
High		NPLGNVGLLIGEASk	D3ZMF5	3	1	HCD	K15(Label:13C(6)15N(2))	92.52	1.79346e-07	1	1	40	27	2006	142453830	Heavy	Unique	Used	0.424005	2.41693	0.175431	289465544	50781266	122734856	2	745.427	1489.85	-0.339254	67.2483	11270	11270	MS2	12/144	SP_RL_Rat2_03222013.raw
	High	VGLIGScTNSSYEDMGR	F1M0K2	2	1	CID	C7(Carbamidomethyl)	92.47	4.96309e-08	1	1	34	23	1115	283932997	Light	Unique	Used	0.663824	2.72572	0.243541	274135974	66763327	181978130	2	923.409	1845.81	0.429982	45.2619	6800	6800	MS2	10/160	SP_RL_Rat2_03222013.raw
	High	LAEQELIETSER	G3V885;G3V8B0;P02563	4	3	CID		92.35	1.86913e-07	1	1	40	32	887	494485644	Light	Redundant	Not Used	0.562426	2.7507	0.204467	470862760	96275771	264825340	2	709.362	1417.72	-0.354822	40.6532	5781	5781	MS2	9/120	SP_RL_Rat2_03222013.raw
High		HGcTVLTALGTILk	Q9QZ76	1	1	HCD	C3(Carbamidomethyl), K14(Label:13C(6)15N(2))	92.14	2.03138e-07	1	1	40	26	2195	8.70273e+06	Heavy	Redundant	Not Used	0.659984	4.77924	0.138094	1.17411e+07	1.62137e+06	7.74893e+06	2	746.425	1491.84	-1.04117	76.4123	12690	12690	MS2	11/118	SP_RL_Rat2_03222013.raw
High		FLDTAFDLDAFkk	D4A7P8	4	1	HCD	K12(Label:13C(6)15N(2)), K13(Label:13C(6)15N(2))	92.09	2.70289e-07	1	1	41	27		50740558		No Quan Values	Not Used							2	773.909	1546.81	-0.897728	66.9796	11221	11221	MS2	12/110	SP_RL_Rat2_03222013.raw
	High	LTLYDIAHTPGVAADLSHIETR		1	0	CID		92.02	4.60838e-07	1	1	43	32	1985	1094954623	Light	Redundant	Not Used	1.10227	2.49675	0.441481	1038418176	458441772	1144613472	3	798.42	2393.25	-0.269851	66.7362	11173	11173	MS2	25/206	SP_RL_Rat2_03222013.raw
High		LGSSEVEQVQLVVDGVk	P00564	1	1	HCD	K17(Label:13C(6)15N(2))	91.94	3.30615e-07	1	1	42	21		47233122		No Quan Values	Not Used							2	897.49	1793.97	-0.613494	71.8521	12019	12019	MS2	11/168	SP_RL_Rat2_03222013.raw
High		VNAGDQPGADLGPLITPQAK	G3V7J0	2	1	HCD		91.94	3.89471e-07	1	1	43	22	1431	371874076	Light	Unique	Used	0.563745	2.77612	0.20307	336577672	68348734	189744112	2	981.518	1962.03	0.202502	52.5408	8375	8375	MS2	14/210	SP_RL_Rat2_03222013.raw
	High	LGSSEVEQVQLVVDGVK	P00564	1	1	CID		91.75	3.66486e-07	1	1	42	33		9.10323e+07		No Quan Values	Not Used							2	893.483	1785.96	-0.457798	74.0979	12368	12368	MS2	10/168	SP_RL_Rat2_03222013.raw
High		IINEPTAAAIAYGLDK	P06761;P55063;D4A4S3	6	3	HCD		91.67	3.36674e-07	1	1	42	30	1592	1881095856	Light	Not Unique	Used	0.966206	3.15912	0.305847	1881095856	575327102	1817526016	2	830.452	1659.9	0.306195	56.4405	9184	9184	MS2	11/168	SP_RL_Rat2_03222013.raw
High		LGEHNIDVLEGNEQFINAAK	SWISS-PROT:P00761	1	1	HCD		91.6	4.48445e-07	0.26087	1	43			2124577334		No Quan Values	Not Used							2	1106.05	2211.1	-0.703106	54.7666	8831	8831	MS2	14/202	SP_RL_Rat2_03222013.raw
	High	ISSSNPYSTVTMDELr	D3ZCV0	1	1	CID	R16(Label:13C(6)15N(4))	91.44	1.92297e-07	1	1	39	25	1312	439194648	Heavy	Redundant	Not Used	1.24966	2.69461	0.463764	331707388	153834072	414522504	2	905.431	1809.86	-0.590153	49.4493	7715	7715	MS2	11/166	SP_RL_Rat2_03222013.raw
High		cDENILWLDYk	P11980	3	1	HCD	C1(Carbamidomethyl), K11(Label:13C(6)15N(2))	91.36	1.10621e-07	1	1	37	23	1968	4.28482e+08	Heavy	Unique	Used	0.863612	3.59229	0.240407	474740824	114131169	409991740	2	738.85	1476.69	0.0811952	66.3511	11099	11099	MS2	9/108	SP_RL_Rat2_03222013.raw
	High	HIFGESDELIGQk	P48500	1	1	CID	K13(Label:13C(6)15N(2))	91.19	2.52504e-07	1	1	40	25				No Quan Values	Not Used							2	740.88	1480.75	0.490957	43.6482	6449	6449	MS2	18/104	SP_RL_Rat2_03222013.raw
High		VDFPQDQLATLTGr	P04636	1	1	HCD	R14(Label:13C(6)15N(4))	91.09	3.2592e-07	1	1	41	28	1780	866673872	Heavy	Unique	Used	1.18839	3.40499	0.349013	608572592	212399624	723219200	2	785.909	1570.81	-0.0816446	61.3509	10150	10150	MS2	11/142	SP_RL_Rat2_03222013.raw
High		GFGTDEQAIIDcLGSR	Q5XI77	1	1	HCD	C12(Carbamidomethyl)	91.06	1.5128e-07	1	1	38		1910	120053522	Light	Redundant	Not Used	1.2726	1.92544	0.660939	120053522	79348050	152780090	2	869.906	1738.81	-0.561138	64.8841	10823	10823	MS2	12/160	SP_RL_Rat2_03222013.raw
High		LGNTQGVISAFSTIMSVHR	Q06647	1	1	HCD		90.93	5.16509e-07	1	1	43	29	2176	3.91056e+07	Light	Unique	Used	1.24639	2.61749	0.476179	26906083	1.28121e+07	33535552	3	673.355	2018.05	0.302931	74.8768	12502	12502	MS2	20/200	SP_RL_Rat2_03222013.raw
	High	NFGPTGIGFGGLTHQVEK	G3V7U0	2	1	CID		90.72	4.65721e-07	1	1	42	27	1363	605452788	Light	Unique	Used	0.641093	5.51689	0.116206	435244544	50577840	279032336	2	929.975	1858.94	-0.635983	50.5812	7958	7958	MS2	13/194	SP_RL_Rat2_03222013.raw
High		FLDTAFDLDAFKK	D4A7P8	4	1	HCD		90.64	3.56453e-07	1	1	41	30		148808859		No Quan Values	Not Used							2	765.895	1530.78	-0.856378	66.9596	11218	11218	MS2	9/110	SP_RL_Rat2_03222013.raw
High		LSVEALNSLTGEFk	P00564	1	1	HCD	K14(Label:13C(6)15N(2))	90.6	3.55048e-07	1	1	41	31		7.57973e+07		No Quan Values	Not Used							2	758.411	1515.81	-0.0934458	74.5766	12450	12450	MS2	9/138	SP_RL_Rat2_03222013.raw
	High	VVDSLQLTASNPVATPVDWk	O35244	2	1	CID	K20(Label:13C(6)15N(2))	90.42	5.82639e-07	1	1	43	23	1800	1.34613e+08	Heavy	Unique	Used	0.85342	3.44576	0.247673	154537413	3.82747e+07	131885334	2	1074.57	2148.14	-0.1763	61.9488	10267	10267	MS2	14/210	SP_RL_Rat2_03222013.raw
High		GVVPLAGTNGETTTQGLDGLSER	P05065	2	1	HCD		90.38	6.48638e-07	1	1	43	19	1415	206193394	Light	Redundant	Not Used	1.42618	2.68593	0.530981	206193394	109484763	294067982	2	1136.57	2272.14	-1.18729	52.1218	8287	8287	MS2	17/232	SP_RL_Rat2_03222013.raw
High		FTQAGSEVSALLGr	G3V6D3	2	1	HCD	R14(Label:13C(6)15N(4))	90.26	3.68279e-07	1	1	41		1539	2451052090	Heavy	Unique	Used	1.09274	2.29455	0.47623	2155609376	1026565928	2355510928	2	723.385	1445.76	-0.376239	55.1373	8910	8910	MS2	12/140	SP_RL_Rat2_03222013.raw
High		LATALQKLEEAEK	P04692	23	1	HCD		90.24	3.42159e-07	0.677778	1	40			466682580		No Quan Values	Not Used							2	722.406	1443.81	-0.214704	40.7728	5810	5810	MS2	12/128	SP_RL_Rat2_03222013.raw
High		VGLIGScTNSSYEDMGR	F1M0K2	2	1	HCD	C7(Carbamidomethyl)	90.18	8.40915e-08	1	1	34	18	1115	283932997	Light	Redundant	Not Used	0.663824	2.72572	0.243541	274135974	66763327	181978130	2	923.409	1845.81	0.429982	45.2941	6810	6810	MS2	14/160	SP_RL_Rat2_03222013.raw
High		ALDSTTVAAHESEIYck		2	0	HCD	C16(Carbamidomethyl), K17(Label:13C(6)15N(2))	89.8	3.1817e-07	1	1	40	26		232958177		No Quan Values	Not Used							2	951.953	1902.9	-0.536693	37.3883	5044	5044	MS2	13/148	SP_RL_Rat2_03222013.raw
High		VIVVGNPANTNcLTASK	O88989	1	1	HCD	C12(Carbamidomethyl)	89.61	5.84993e-07	1	1	42	18	830	1362737552	Light	Unique	Used	0.737502	3.60712	0.204457	1362737552	278621500	1005022084	2	879.464	1757.92	-0.815598	39.5631	5535	5535	MS2	14/162	SP_RL_Rat2_03222013.raw
High		IMEGPAFNFLDAPAVr	P49432	1	1	HCD	R16(Label:13C(6)15N(4))	89.6	5.37658e-07	1	1	42	23		8.54754e+07		No Quan Values	Not Used							2	879.449	1757.89	-0.188373	74.7116	12474	12474	MS2	12/152	SP_RL_Rat2_03222013.raw
High		QAASSLQQASLk	F1M953	2	1	HCD	K12(Label:13C(6)15N(2))	89.59	3.46681e-07	1	1	40	34	196	2.23664e+08	Heavy	Unique	Used	0.860052	2.62874	0.327173	2.60059e+08	85084146	2.23664e+08	2	620.342	1239.68	-1.13967	25.2706	2361	2361	MS2	11/122	SP_RL_Rat2_03222013.raw
	High	KDLYANNVLSGGTTMYPGIADR	P68035	4	1	CID		89.52	6.98151e-07	1	1	43	28		186982459		No Quan Values	Not Used							2	1178.58	2356.16	-0.753954	53.3454	8535	8535	MS2	17/248	SP_RL_Rat2_03222013.raw
	High	KSEIGIAMGSGTAVAK	E9PSX6	6	1	CID		89.46	4.77477e-07	1	1	41	34		379329985		No Quan Values	Not Used							2	760.41	1519.81	-0.858703	31.5825	3751	3751	MS2	12/170	SP_RL_Rat2_03222013.raw
High		VDFPQDQLATLTGR	P04636	1	1	HCD		89.38	4.75511e-07	1	1	41	36	1780	608572592	Light	Redundant	Not Used	1.18839	3.40499	0.349013	608572592	212399624	723219200	2	780.905	1560.8	0.0538898	61.3572	10151	10151	MS2	12/142	SP_RL_Rat2_03222013.raw
	High	TNVSGGAIALGHPLGGSGSR	F1LWF9	3	1	CID		89.25	6.25806e-07	1	1	42	24	593	2.03534e+08	Light	Redundant	Not Used	0.952724	2.13706	0.44581	200129479	89219727	1.90668e+08	2	904.474	1807.94	-0.306434	34.4856	4393	4393	MS2	14/224	SP_RL_Rat2_03222013.raw
High		FPGPVVNLSEIQNVK		0	0	HCD		89.19	5.39916e-07	1	1	41	29	1764	115327998	Light	No Proteins	Not Used	0.744164	5.41554	0.137413	94769736	1.30226e+07	70524208	2	820.954	1640.9	0.428719	60.8761	10067	10067	MS2	12/130	SP_RL_Rat2_03222013.raw
High		MQQQLDEYQELLDIk		0	0	HCD	K15(Label:13C(6)15N(2))	89.06	6.18405e-07	1	1	42	24	1969	49136854	Heavy	No Proteins	Not Used	0.641956	0.798307	0.804147	54599840	43906274	35050692	2	951.474	1901.94	0.0363085	66.3636	11101	11101	MS2	13/152	SP_RL_Rat2_03222013.raw
	High	ANDDLKENIAIVER	G3V885;G3V8B0;P02563	4	3	CID		88.93	5.78792e-07	1	1	41	30		5.25951e+08		No Quan Values	Not Used							2	800.42	1599.83	-0.899038	41.1522	5895	5895	MS2	11/148	SP_RL_Rat2_03222013.raw
	High	STNGDTFLGGEDFDQALLR	F1M953	2	1	CID		88.81	3.72669e-07	1	1	39	22	2089	172338889	Light	Redundant	Not Used	1.45573	2.24994	0.647011	167614801	108448676	244002535	2	1028.48	2055.96	-0.440768	71.5002	11963	11963	MS2	14/202	SP_RL_Rat2_03222013.raw
High		IFPVETLVEEAIQcAEK	P14604	1	1	HCD	C14(Carbamidomethyl)	88.73	8.17136e-07	1	1	43	24		7.06911e+06		No Quan Values	Not Used							2	988.51	1976.01	3.68577	76.2343	12672	12672	MS2	15/158	SP_RL_Rat2_03222013.raw
High		KATDAEADVASLNR	P04692	10	1	HCD		88.67	4.18904e-07	1	1	40	33		170194389		No Quan Values	Not Used							2	730.87	1460.73	-0.992486	29.4826	3296	3296	MS2	9/146	SP_RL_Rat2_03222013.raw
High		VLNNMEIGTSLYDEEGAK	P16617	1	1	HCD		88.47	4.76765e-07	1	1	40	29		155328718		No Quan Values	Not Used							2	991.971	1982.94	-1.2169	54.1753	8712	8712	MS2	14/184	SP_RL_Rat2_03222013.raw
High		LGDVYVNDAFGTAHr	P16617;Q5XIV1	2	2	HCD	R15(Label:13C(6)15N(4))	88.33	4.77181e-07	1	1	40	26	1106	341755529	Heavy	Not Unique	Used	1.57212	2.74771	0.572157	202213464	115697923	317904476	2	822.903	1644.8	-0.53025	45.0904	6764	6764	MS2	10/146	SP_RL_Rat2_03222013.raw
High		LTSYAMTIPFVr	Q64428	1	1	HCD	R12(Label:13C(6)15N(4))	88.31	5.53169e-07	1	1	40	24	1911	352257273	Heavy	Unique	Used	0.991662	1.65592	0.598857	297296768	178038392	294817808	2	704.88	1408.75	-0.496343	64.8656	10820	10820	MS2	9/98	SP_RL_Rat2_03222013.raw
	High	cIGAIAMTEPGAGSDLQGVR	P15650	1	1	CID	C1(Carbamidomethyl)	88.1	6.9658e-07	1	1	41	33	1364	1.91275e+08	Light	Unique	Used	0.700905	1.90644	0.36765	169637136	62367172	118899524	2	1001.99	2002.97	0.954224	50.5897	7961	7961	MS2	17/172	SP_RL_Rat2_03222013.raw
High		LLSNLFANYAGADAPVDK	G3V8B0	2	1	HCD		88.09	8.64136e-07	1	1	42	19	1963	61264882	Light	Unique	Used	0.477349	1.14744	0.416013	43754446	18202433	20886123	2	939.984	1878.96	0.103869	66.2261	11077	11077	MS2	12/192	SP_RL_Rat2_03222013.raw
High		VIVVGNPANTNcLTASk	O88989	1	1	HCD	C12(Carbamidomethyl), K17(Label:13C(6)15N(2))	87.97	8.57147e-07	1	1	42	21	830	1024990030	Heavy	Redundant	Not Used	0.737502	3.60712	0.204457	1362737552	278621500	1005022084	2	883.47	1765.93	-1.24864	39.6281	5550	5550	MS2	14/162	SP_RL_Rat2_03222013.raw
	High	VKLEQQVDDLEGSLEQEK	G3V885;G3V8B0;P02563	3	3	CID		87.88	1.00568e-06	1	1	43	26		503272184		No Quan Values	Not Used							2	1044.03	2087.05	-0.131704	53.9216	8658	8658	MS2	19/194	SP_RL_Rat2_03222013.raw
High		TLANLNPESSLFIIASK		0	0	HCD		87.73	7.35759e-07	1	1	41	27	2175	5.37915e+07	Light	No Proteins	Not Used	0.783648	6.65675	0.117722	40533830	4.77173e+06	31764240	2	909.504	1818	0.380166	74.8488	12498	12498	MS2	15/184	SP_RL_Rat2_03222013.raw
	High	GFGTDEQAIIDcLGSr		1	0	CID	C12(Carbamidomethyl), R16(Label:13C(6)15N(4))	87.69	3.59496e-07	1	1	38	29	1910	1.56479e+08	Heavy	Redundant	Not Used	1.2726	1.92544	0.660939	120053522	79348050	152780090	2	874.911	1748.81	-0.469951	64.9146	10828	10828	MS2	11/160	SP_RL_Rat2_03222013.raw
High		ANDDLKENIAIVER	G3V885;G3V8B0	4	2	HCD		87.62	7.82569e-07	1	1	41	30		5.25951e+08		No Quan Values	Not Used							2	800.42	1599.83	-0.899038	41.1931	5905	5905	MS2	11/148	SP_RL_Rat2_03222013.raw
	High	AGGAGVPAFYTSTGYGTLVQEGGSPIK		2	0	CID		87.62	1.35194e-06	1	1	44	25	1765	127213030	Light	Unique	Used	0.687415	2.89545	0.237412	110005378	26116578	75619316	2	1293.15	2585.29	0.30511	60.9064	10071	10071	MS2	11/248	SP_RL_Rat2_03222013.raw
	High	DLISHDELFSDIYK		1	0	CID		87.55	5.95848e-07	1	1	40	32	1949	443165008	Light	Unique	Used	0.991837	4.24634	0.233575	443165008	103512154	439547288	2	847.917	1694.83	0.183468	65.8195	10999	10999	MS2	11/124	SP_RL_Rat2_03222013.raw
	High	VINEPTAAALAYGLDK	F1M953	2	1	CID		87.5	8.79448e-07	1	1	42	30	1545	261762899	Light	Unique	Used	0.824984	2.98489	0.276387	206808328	57159182	170613648	2	823.443	1645.88	-0.121011	55.1157	8904	8904	MS2	22/168	SP_RL_Rat2_03222013.raw
	High	LTQESIMDLENDKLQLEEK	G3V885;P02563	2	2	CID		87.4	1.25423e-06	0.701149	1	43	30		274193964		No Quan Values	Not Used							2	1138.57	2276.13	0.0565867	57.2296	9343	9343	MS2	12/208	SP_RL_Rat2_03222013.raw
	High	GQSVQQVYYSIGALAk	G3V885;P02563	2	2	CID	K16(Label:13C(6)15N(2))	87.36	9.33145e-07	1	1	42	27		353368280		No Quan Values	Not Used							2	860.461	1719.91	-0.446405	59.5269	9797	9797	MS2	11/162	SP_RL_Rat2_03222013.raw
	High	IIAcDGGGGALGHPK		0	0	CID	C4(Carbamidomethyl)	87.35	5.61896e-07	1	1	40	30		83777365		No Proteins	Not Used							2	711.861	1422.72	-0.448256	24.8808	2278	2278	MS2	12/112	SP_RL_Rat2_03222013.raw
	High	GVVPLAGTnGETTTQGLDGLSEr	P05065	2	1	CID	N9(Deamidated), R23(Label:13C(6)15N(4))	87.35	1.2254e-06	0.37931	1	43	35	1604	650835398	Heavy	Redundant	Not Used	1.39675	2.31419	0.603558	395264832	238565408	552086672	2	1142.07	2283.13	-0.47575	56.9319	9279	9279	MS2	11/232	SP_RL_Rat2_03222013.raw
	High	DLEEATLQHEATAAALR	F1LSI0;G3V885;G3V8B0;P02563	7	4	CID		87.33	9.24912e-07	1	1	42	26	1331	1270500982	Light	Not Unique	Used	0.486387	2.89443	0.168043	1155905888	194241608	562218152	2	919.965	1838.92	-0.933307	49.8723	7807	7807	MS2	13/168	SP_RL_Rat2_03222013.raw
High		AAVPSGASTGIYEALELr	P04764	4	1	HCD	R18(Label:13C(6)15N(4))	87.26	1.05129e-06	1	1	42	29	1819	257634816	Heavy	Redundant	Not Used	1.44581	1.94048	0.745081	178193884	132768868	257634816	2	907.98	1814.95	0.138818	62.2217	10326	10326	MS2	14/158	SP_RL_Rat2_03222013.raw
High		ITLPVDFVTADKFDENAK	P16617	2	1	HCD		87.24	1.1597e-06	1	1	43	20		195364556		No Quan Values	Not Used							2	1012.02	2023.04	-0.771383	65.3068	10910	10910	MS2	16/174	SP_RL_Rat2_03222013.raw
	High	GQSVQQVYYSIGALAK	G3V885;P02563	2	2	CID		87.17	9.78617e-07	1	1	42	26		1094386712		No Quan Values	Not Used							2	856.454	1711.9	-0.354498	59.3788	9766	9766	MS2	12/162	SP_RL_Rat2_03222013.raw
High		VAVLGASGGIGQPLSLLLK	P04636	1	1	HCD		86.98	1.42618e-07	1	1	33	20	2188	9.36364e+06	Light	Redundant	Not Used	0.664328	6.27029	0.105949	7.87148e+06	833972	5.22925e+06	2	897.05	1793.09	1.31909	75.6656	12623	12623	MS2	15/174	SP_RL_Rat2_03222013.raw
High		LIGPNcPGIINPGEcK	P13086	1	1	HCD	C6(Carbamidomethyl), C15(Carbamidomethyl)	86.96	8.48885e-07	1	1	41	20	1073	710062400	Light	Unique	Used	0.455525	3.87247	0.117632	710062400	83525882	323451272	2	869.934	1738.86	-0.538282	44.4448	6622	6622	MS2	10/142	SP_RL_Rat2_03222013.raw
High		IGIFGQDEDVTSK	E9PSX6	6	1	HCD		86.94	5.2821e-07	1	1	39	25	1412	969957668	Light	Unique	Used	0.443245	3.42728	0.129328	933798080	120766692	413901584	2	704.851	1408.7	-0.201088	51.9679	8255	8255	MS2	12/120	SP_RL_Rat2_03222013.raw
	High	LGDVYVNDAFGTAHR		1	0	CID		86.81	6.06483e-07	1	1	39	23	1106	214830654	Light	Redundant	Not Used	1.57212	2.74771	0.572157	202213464	115697923	317904476	2	817.9	1634.79	-0.104915	45.1294	6772	6772	MS2	11/146	SP_RL_Rat2_03222013.raw
	High	HGcTVLTALGTILk	Q9QZ76	1	1	CID	C3(Carbamidomethyl), K14(Label:13C(6)15N(2))	86.79	6.88754e-07	1	1	40	27	1853	831743732	Heavy	Redundant	Not Used	0.632366	3.91738	0.161426	1111279904	179389356	702736000	2	746.426	1491.84	0.349856	63.3334	10534	10534	MS2	21/118	SP_RL_Rat2_03222013.raw
High		YTPSGQSGAAASESLFISNHAY	P05065	2	1	HCD		86.77	5.84745e-07	1	1	39			2.92168e+08		Indistinguishable Channels	Not Used							2	1129.52	2258.04	-0.0642281	52.2495	8313	8313	MS2	17/226	SP_RL_Rat2_03222013.raw
	High	QVATALQNLQTK		1	0	CID		86.74	7.2162e-07	1	1	40	32	598	215977380	Light	Unique	Used	0.807326	3.8799	0.208079	194970104	40569210	157404528	2	657.872	1314.74	-0.312674	34.5503	4407	4407	MS2	10/124	SP_RL_Rat2_03222013.raw
	High	STNGDTFLGGEDFDQALLr	F1M953	2	1	CID	R19(Label:13C(6)15N(4))	86.74	6.20892e-07	1	1	39	21	2089	244002535	Heavy	Redundant	Not Used	1.45573	2.24994	0.647011	167614801	108448676	244002535	2	1033.49	2065.97	-1.25046	71.6226	11983	11983	MS2	14/202	SP_RL_Rat2_03222013.raw
High		NPEISHLLNNPDIMr		0	0	HCD	R15(Label:13C(6)15N(4))	86.47	1.13602e-06	1	1	42	32				No Proteins	Not Used							2	886.953	1772.9	-0.401271	52.2625	8315	8315	MS2	9/158	SP_RL_Rat2_03222013.raw
High		VVDALGNAIDGKGPVGSK	F1LP05	2	1	HCD		86.35	1.09265e-06	1	1	41	28		473002812		No Quan Values	Not Used							2	848.965	1696.92	-0.522494	39.4926	5519	5519	MS2	12/186	SP_RL_Rat2_03222013.raw
High		IEDEQALALQLQK	G3V885	2	1	HCD		86.32	9.73402e-07	0.686047	1	41		1298	372286815	Light	Not Unique	Used	0.234118	1.48121	0.158059	360506900	5.69812e+07	84401318	2	749.909	1498.81	-0.581105	49.0708	7633	7633	MS2	11/116	SP_RL_Rat2_03222013.raw
High		KGVNLPGAAVDLPAVSEK	P11980	3	1	HCD		86.22	9.83778e-07	1	1	41	29		137780296		No Quan Values	Not Used							2	882.996	1764.99	-0.0748668	46.5224	7081	7081	MS2	15/182	SP_RL_Rat2_03222013.raw
High		VALTGLTVAEYFR	G3V6D3	2	1	HCD		86	9.21486e-07	1	1	40	30	2098	466495548	Light	Unique	Used	1.08407	2.36409	0.458559	451927364	207235380	489922416	2	720.399	1439.79	0.341175	72.096	12057	12057	MS2	8/108	SP_RL_Rat2_03222013.raw
High		GQSVQQVYYSIGALAk	G3V885	2	1	HCD	K16(Label:13C(6)15N(2))	85.7	1.36824e-06	1	1	42	28		353368280		No Quan Values	Not Used							2	860.462	1719.92	0.547239	59.4304	9778	9778	MS2	14/162	SP_RL_Rat2_03222013.raw
	High	VFDkEGNGTVMGAEIr		0	0	CID	K4(Label:13C(6)15N(2)), R16(Label:13C(6)15N(4))	85.64	1.24373e-06	1	1	41	30		165115316		No Proteins	Not Used							2	870.938	1740.87	-1.04509	39.0412	5417	5417	MS2	13/166	SP_RL_Rat2_03222013.raw
	High	VFDkEGNGTVMGAELr		1	0	CID	K4(Label:13C(6)15N(2)), R16(Label:13C(6)15N(4))	85.64	1.24373e-06	1	2	41	30		165115316		No Quan Values	Not Used							2	870.938	1740.87	-1.04509	39.0412	5417	5417	MS2	13/166	SP_RL_Rat2_03222013.raw
High		GTGGVDTAAVGAVFDISNADR	P00564	1	1	HCD		85.53	1.26472e-06	1	1	41	25		39135633		No Quan Values	Not Used							2	996.987	1992.97	2.06471	74.382	12416	12416	MS2	12/202	SP_RL_Rat2_03222013.raw
	High	HQGLPQEVLNENLLR	IPI:CON_CASA1	1	1	CID		85.52	1.47075e-06	1	1	42	30		418726770		No Quan Values	Not Used							2	880.476	1759.94	-0.368059	51.0114	8051	8051	MS2	11/146	SP_RL_Rat2_03222013.raw
	High	GQHAAEIQPLAQSHATk	Q9QZ76	1	1	CID	K17(Label:13C(6)15N(2))	85.49	1.57092e-06	1	1	42	29	75	2.45109e+08	Heavy	Unique	Used	0.534383	3.11359	0.171629	451827060	77546686	241448712	2	897.971	1794.93	0.284913	22.3537	1709	1709	MS2	13/178	SP_RL_Rat2_03222013.raw
High		SkQLEDELVSLQk	P04692	4	1	HCD	K2(Label:13C(6)15N(2)), K13(Label:13C(6)15N(2))	85.4	1.13285e-06	1	1	41	37		462377366		No Quan Values	Not Used							2	766.928	1532.85	-0.738936	44.45	6623	6623	MS2	11/136	SP_RL_Rat2_03222013.raw
High		FSSVTNTPQIVQAK	D3Z802	3	1	HCD		85.39	1.23967e-06	1	1	41	30	663	382496055	Light	Unique	Used	0.706984	3.57633	0.197684	382496055	7.56135e+07	270418452	2	760.41	1519.81	0.260524	36.1297	4764	4764	MS2	9/130	SP_RL_Rat2_03222013.raw
	High	cAELEEELkTVTNNLk	P04692	8	1	CID	C1(Carbamidomethyl), K9(Label:13C(6)15N(2)), K16(Label:13C(6)15N(2))	85.27	1.74036e-06	1	1	42	26		149430887		No Quan Values	Not Used							2	953.992	1906.98	0.725421	62.0237	10282	10282	MS2	10/152	SP_RL_Rat2_03222013.raw
High		VQLLHSQNTSLINQK	G3V885;G3V8B0	4	2	HCD		85.25	1.31461e-06	0.694118	1	41			897589998		No Quan Values	Not Used							2	861.977	1722.95	-1.27917	33.2925	4136	4136	MS2	21/146	SP_RL_Rat2_03222013.raw
High		GFGFVTFDDHDPVDK		0	0	HCD		85.21	3.36703e-07	1	1	35	23	1731	192711336	Light	No Proteins	Not Used	0.779124	2.68862	0.289786	192711336	5.5845e+07	150145953	2	848.386	1695.76	-0.689811	59.9069	9876	9876	MS2	12/128	SP_RL_Rat2_03222013.raw
High		VEGDLAGHGQEVLISLFK	Q9QZ76	1	1	HCD		85.2	1.65765e-06	1	1	42	30	2191	1.55618e+07	Light	Unique	Used	0.556834	3.57252	0.155866	1.47415e+07	2.2977e+06	8.20857e+06	2	956.513	1912.02	0.549674	75.9778	12651	12651	MS2	15/178	SP_RL_Rat2_03222013.raw
High		VPTPNVSVVDLTcR	P04797	7	1	HCD	C13(Carbamidomethyl)	85.16	1.2885e-06	1	1	41	32	1378	4378521730	Light	Unique	Used	1.51673	3.54865	0.427411	4118097600	1760119392	6246055680	2	778.908	1556.81	-0.436443	50.9536	8038	8038	MS2	9/140	SP_RL_Rat2_03222013.raw
High		LGLQNDLFSLAR		0	0	HCD		85.13	1.10209e-06	1	1	40	30	2050	74336431	Light	No Proteins	Not Used	1.48359	2.6419	0.561559	74336431	4.17443e+07	110284431	2	673.874	1346.74	-1.01036	69.2761	11601	11601	MS2	11/110	SP_RL_Rat2_03222013.raw
High		VAMANIQPQMLVAGATSIAr	P85972	1	1	HCD	R20(Label:13C(6)15N(4))	85.13	1.78909e-06	1	1	42	29	1975	120676205	Heavy	Unique	Used	1.39652	2.62072	0.532877	8.64121e+07	46047018	120676205	2	1026.55	2052.09	-1.52171	66.5672	11140	11140	MS2	10/184	SP_RL_Rat2_03222013.raw
	High	VAVPSTIHcDHLIEAQLGGEK	F1M0K2	2	1	CID	C9(Carbamidomethyl)	84.99	2.26783e-06	1	1	43	23	1050	335367190	Light	Unique	Used	0.492849	3.35642	0.146838	318005556	4.66952e+07	156728766	2	1137.58	2274.15	-0.520303	43.8733	6500	6500	MS2	13/200	SP_RL_Rat2_03222013.raw
High		DLISHDELFSDIYK	P63029	1	1	HCD		84.96	1.08177e-06	1	1	40	27	1949	443165008	Light	Redundant	Not Used	0.991837	4.24634	0.233575	443165008	103512154	439547288	2	847.917	1694.83	0.183468	65.8592	11009	11009	MS2	12/124	SP_RL_Rat2_03222013.raw
	High	NVQAEEMVEFSSGLK		2	0	CID		84.85	8.63525e-07	1	1	39	25		7.0296e+07		No Quan Values	Not Used							2	834.401	1667.8	0.65991	73.9654	12344	12344	MS2	11/154	SP_RL_Rat2_03222013.raw
	High	KKEFDISQQNSK	G3V885;P02563	2	2	CID		84.74	1.23417e-06	1	1	40			39255411		No Quan Values	Not Used							2	726.377	1451.75	-1.17191	21.5879	1540	1540	MS2	10/126	SP_RL_Rat2_03222013.raw
High		LVSIGAEEIVDGNVK	D3ZCV0	5	1	HCD		84.69	1.49622e-06	1	1	41	31	2135	130563492	Light	Unique	Used	0.82516	8.72982	0.0945219	105991680	10018537	87460060	2	771.922	1542.84	-0.000879872	73.6148	12296	12296	MS2	9/132	SP_RL_Rat2_03222013.raw
	High	TPIGSFLGSLASQPATk	P17764	1	1	CID	K17(Label:13C(6)15N(2))	84.65	1.59764e-06	1	1	41	28		829897504		No Quan Values	Not Used							2	841.964	1682.92	-0.0324527	69.6194	11655	11655	MS2	14/166	SP_RL_Rat2_03222013.raw
High		IFGVTTLDIVR	P04636	1	1	HCD		84.34	9.02652e-07	1	1	39	32	1973	1933165663	Light	Unique	Used	1.04774	2.39999	0.43656	1877443104	819616084	1967073392	2	617.363	1233.72	-0.849051	66.4952	11126	11126	MS2	9/86	SP_RL_Rat2_03222013.raw
	High	LGEHNIDVLEGNEQFINAAK		1	0	CID		84.3	2.40829e-06	0.416667	1	43			2124577334		No Quan Values	Not Used							2	1106.05	2211.1	-0.703106	54.747	8826	8826	MS2	13/202	SP_RL_Rat2_03222013.raw
High		INAQQLSHVNYR	D3Z802	3	1	HCD		84.27	1.42499e-06	1	1	41	29	405	98632678	Light	Unique	Used	1.30178	1.82758	0.712299	98632678	70255914	128398132	2	721.878	1442.75	-0.250898	30.2506	3467	3467	MS2	11/108	SP_RL_Rat2_03222013.raw
	High	NKDPLNETVVGLYQK	F1LSI0;G3V885;G3V8B0;P02563	13	4	CID		84.17	1.94686e-06	1	1	42	26		887641390		No Quan Values	Not Used							2	859.46	1717.91	0.0253816	45.4066	6832	6832	MS2	12/150	SP_RL_Rat2_03222013.raw
High		VSFYQLSHFLQcK	E9PSX6	6	1	HCD	C12(Carbamidomethyl)	84.15	1.48183e-06	1	1	41	36	1943	144409960	Light	Unique	Used	0.518293	0.594129	0.872356	108164424	94357924	56060814	2	828.913	1656.82	-0.930769	65.6547	10971	10971	MS2	10/122	SP_RL_Rat2_03222013.raw
High		FLDTAFDLDAFkK	D4A7P8	4	1	HCD	K12(Label:13C(6)15N(2))	84.1	1.65694e-06	0.166667	1	41	30		101141120		Inconsistently Labeled	Not Used							2	769.903	1538.8	0.471422	67.0298	11230	11230	MS2	12/110	SP_RL_Rat2_03222013.raw
High		LNFSHGTHEYHAETIK	P11980	3	1	HCD		84.1	1.34123e-06	1	1	40	25	190	269774780	Light	Unique	Used	0.827526	3.56934	0.231843	254566236	59019300	210660188	2	942.455	1883.9	-0.281118	25.1239	2329	2329	MS2	18/168	SP_RL_Rat2_03222013.raw
	High	VRELENELEAEQKR	G3V885;G3V8B0;P02563	4	3	CID		84.06	2.01525e-06	1	1	42	33	359	240786683	Light	Not Unique	Used	0.310695	3.81022	0.0815425	184705656	15061355	57387058	2	871.955	1742.9	-0.137472	29.2276	3238	3238	MS2	11/144	SP_RL_Rat2_03222013.raw
High		TFAPEEISAMVLTK	P06761	1	1	HCD		83.98	1.67497e-06	1	1	41	24		616020416		No Quan Values	Not Used							2	768.902	1536.8	-0.23318	69.8964	11704	11704	MS2	12/128	SP_RL_Rat2_03222013.raw
High		VVDLMAYMASKE	P04797	16	1	HCD		83.92	7.56679e-07	0	1	37	24		2857651200		No Quan Values	Not Used							2	678.83	1356.65	-0.363681	66.5497	11137	11137	MS2	10/106	SP_RL_Rat2_03222013.raw
High		VVnLMAYMASKE		1	0	HCD	N3(Deamidated)	83.92	7.56679e-07		2	37	24		2857651200		No Quan Values	Not Used							2	678.83	1356.65	-0.360732	66.5497	11137	11137	MS2	10/108	SP_RL_Rat2_03222013.raw
	High	GQSVQQVYYSIGALAk	G3V885;P02563	2	2	CID	K16(Label:13C(6)15N(2))	83.86	2.09008e-06	1	1	42	28		353368280		No Quan Values	Not Used							2	860.462	1719.92	0.547239	59.3842	9768	9768	MS2	11/162	SP_RL_Rat2_03222013.raw
	High	QFAAQANAIGPWIQNk	D3ZCV0	1	1	CID	K16(Label:13C(6)15N(2))	83.78	2.30504e-06	1	1	42	27		196629670		No Quan Values	Not Used							2	882.967	1764.93	-0.0910792	54.0728	8691	8691	MS2	13/152	SP_RL_Rat2_03222013.raw
High		IAATILTSPDLr	P00507	1	1	HCD	R12(Label:13C(6)15N(4))	83.7	1.13342e-06	0.666667	1	39		1314	630178102	Heavy	Unique	Used	0.762156	2.08102	0.366241	809955560	296638946	617312880	2	640.876	1280.74	-0.715379	49.4924	7727	7727	MS2	10/100	SP_RL_Rat2_03222013.raw
	High	LVSQDNFGFDLPAVEAATk		0	0	CID	K19(Label:13C(6)15N(2))	83.69	2.61626e-06	1	1	43	26		5.74471e+07		No Proteins	Not Used							2	1015.52	2030.03	-1.38216	72.3306	12099	12099	MS2	11/204	SP_RL_Rat2_03222013.raw
High		GVVDSEDIPLNLSr		0	0	HCD	R14(Label:13C(6)15N(4))	83.65	1.76103e-06	1	1	41	33	1544	448573788	Heavy	No Proteins	Not Used	1.54035	2.03495	0.756946	280988152	212692944	432820172	2	762.4	1523.79	-0.972726	55.1487	8912	8912	MS2	12/128	SP_RL_Rat2_03222013.raw
High		GVVDSEDLPLNISr	P34058;P82995	2	2	HCD	R14(Label:13C(6)15N(4))	83.65	1.76103e-06	1	2	41	33	1544	448573788	Heavy	Not Unique	Used	1.54035	2.03495	0.756946	280988152	212692944	432820172	2	762.4	1523.79	-0.972726	55.1487	8912	8912	MS2	12/128	SP_RL_Rat2_03222013.raw
High		KKGQHAAEIQPLAQSHATK	Q9QZ76	1	1	HCD		83.62	2.3003e-06	1	1	42	22		117797199		No Quan Values	Not Used							2	1022.06	2043.11	0.270005	20.177	1247	1247	MS2	23/200	SP_RL_Rat2_03222013.raw
High		KLAEQELIETSER	G3V885;G3V8B0	4	2	HCD		83.6	1.85061e-06	0.702381	1	41			666126449		No Quan Values	Not Used							2	773.409	1545.81	-0.719807	34.6557	4432	4432	MS2	8/136	SP_RL_Rat2_03222013.raw
High		cAELEEELkTVTNNLK	P04692	8	1	HCD	C1(Carbamidomethyl), K9(Label:13C(6)15N(2))	83.54	2.40657e-06	0.0952381	1	42	27		1.96586e+08		Inconsistently Labeled	Not Used							2	949.985	1898.96	0.0418289	61.9736	10274	10274	MS2	14/152	SP_RL_Rat2_03222013.raw
	High	ETADTDTAEQVIASFR	D3ZCV0	1	1	CID		83.45	1.1084e-06	1	1	39	21		627519541		No Quan Values	Not Used							2	877.416	1753.82	0.16253	67.067	11234	11234	MS2	11/158	SP_RL_Rat2_03222013.raw
High		SVLEGGDIPLQGLSGLK		0	0	HCD		83.44	1.94678e-06	1	1	41	31	1913	132164262	Light	No Proteins	Not Used	0.505418	2.53774	0.199161	124909000	24876943	63131206	2	841.969	1682.93	-0.580664	64.9472	10834	10834	MS2	13/166	SP_RL_Rat2_03222013.raw
High		VGVPTETGALTLNR	F1LWF9	3	1	HCD		83.4	1.67066e-06	1	1	40	25	1031	1315898492	Light	Unique	Used	0.933716	2.16038	0.4322	1267734272	547914152	1183703824	2	714.396	1427.78	-0.438254	43.6081	6443	6443	MS2	13/118	SP_RL_Rat2_03222013.raw
	High	VNQIGSVTESIQAcK	P15429	1	1	CID	C14(Carbamidomethyl)	83.29	1.88346e-06	1	1	41	19	909	354138090	Light	Unique	Used	0.926363	1.53335	0.604141	354138090	213949419	328060334	2	817.414	1633.82	-0.15345	41.0784	5878	5878	MS2	11/146	SP_RL_Rat2_03222013.raw
	High	VNQIGSVTESLQAcK		1	0	CID	C14(Carbamidomethyl)	83.29	1.88346e-06	1	2	41	19	909	354138090	Light	Redundant	Not Used	0.926363	1.53335	0.604141	354138090	213949419	328060334	2	817.414	1633.82	-0.15345	41.0784	5878	5878	MS2	11/146	SP_RL_Rat2_03222013.raw
	High	VLNNMEIGTSLYDEEGAK		1	0	CID		83.27	1.57872e-06	1	1	40	23		155328718		No Quan Values	Not Used							2	991.971	1982.94	-1.2169	54.1364	8703	8703	MS2	12/184	SP_RL_Rat2_03222013.raw
High		ITLPVDFVTADkFDENAK	P16617	2	1	HCD	K12(Label:13C(6)15N(2))	83.21	3.01894e-06	0.0240964	1	43	30		2.4671e+08		Inconsistently Labeled	Not Used							2	1016.03	2031.05	-0.967771	65.2246	10893	10893	MS2	16/174	SP_RL_Rat2_03222013.raw
High		QATLGAGLPIATPcTTVNK	P17764	1	1	HCD	C14(Carbamidomethyl)	83.1	2.79125e-06	1	1	42	29	1329	565989192	Light	Redundant	Not Used	0.548482	2.504	0.219042	565989192	123975659	310434686	2	957.012	1913.02	-0.129931	49.8304	7800	7800	MS2	12/206	SP_RL_Rat2_03222013.raw
	High	FLEQQNAALAAEVNR	P48675	2	1	CID		83.05	2.39104e-06	1	1	42	35	1215	423652081	Light	Redundant	Not Used	1.53761	5.66298	0.271519	391965192	106426138	602689104	2	837.434	1673.86	0.511688	47.6821	7336	7336	MS2	12/152	SP_RL_Rat2_03222013.raw
	High	LISWYDNEYGYSNr	P04797	15	1	CID	R14(Label:13C(6)15N(4))	82.88	7.49658e-07	0.349398	1	36			1733916830		No Quan Values	Not Used							2	895.407	1789.81	0.204213	56.4054	9174	9174	MS2	11/136	SP_RL_Rat2_03222013.raw
High		RIESLNEEIAFLK	Q6P725	2	1	HCD		82.86	2.14108e-06	0.698795	1	41			311379023		No Quan Values	Not Used							2	781.433	1561.86	0.270842	56.7028	9235	9235	MS2	8/130	SP_RL_Rat2_03222013.raw
High		VEGDLAGHGQEVLISLFk	Q9QZ76	1	1	HCD	K18(Label:13C(6)15N(2))	82.86	2.80103e-06	1	1	42	20	2179	151415817	Heavy	Unique	Used	0.555505	2.92593	0.189856	272573496	5.17497e+07	151415817	2	960.519	1920.03	-0.0450463	74.9403	12515	12515	MS2	15/178	SP_RL_Rat2_03222013.raw
High		VNQIGSVTESIQAcK		1	0	HCD	C14(Carbamidomethyl)	82.85	2.08428e-06	1	1	41	18	909	354138090	Light	Redundant	Not Used	0.926363	1.53335	0.604141	354138090	213949419	328060334	2	817.414	1633.82	-0.15345	41.1163	5888	5888	MS2	12/146	SP_RL_Rat2_03222013.raw
High		VNQIGSVTESLQAcK	P04764	3	1	HCD	C14(Carbamidomethyl)	82.85	2.08428e-06	1	2	41	18	909	354138090	Light	Redundant	Not Used	0.926363	1.53335	0.604141	354138090	213949419	328060334	2	817.414	1633.82	-0.15345	41.1163	5888	5888	MS2	12/146	SP_RL_Rat2_03222013.raw
High		NAENAIEALkEYEPEMGK	E9PSX6	7	1	HCD	K10(Label:13C(6)15N(2))	82.72	2.09496e-06	0.0120482	1	41	21		173686670		Inconsistently Labeled	Not Used							2	1022.49	2043.98	-0.577232	59.3276	9758	9758	MS2	15/194	SP_RL_Rat2_03222013.raw
High		LTGTLSGWTSPK	F1M0K2	2	1	HCD		82.52	1.71258e-06	1	1	40	30	1006	612761988	Light	Unique	Used	0.438555	3.50146	0.125249	612761988	76747942	268729642	2	624.335	1247.66	-0.643007	42.9746	6303	6303	MS2	9/104	SP_RL_Rat2_03222013.raw
High		LASADIETYLLEK	G3V885;G3V8B0	14	2	HCD		82.48	2.28517e-06	1	1	41	32		1726725192		No Quan Values	Not Used							2	733.393	1465.78	-0.0978243	65.7674	10991	10991	MS2	10/114	SP_RL_Rat2_03222013.raw
High		HGcTVLTALGTILK	Q9QZ76	1	1	HCD	C3(Carbamidomethyl)	82.48	2.00044e-06	1	1	40	24	1853	1111279904	Light	Redundant	Not Used	0.632366	3.91738	0.161426	1111279904	179389356	702736000	2	742.419	1483.83	-0.033411	63.2916	10528	10528	MS2	12/118	SP_RL_Rat2_03222013.raw
High		NAENAIEALKEYEPEMGk	E9PSX6	7	1	HCD	K18(Label:13C(6)15N(2))	82.42	2.24479e-06		2	41	21		173686670		Inconsistently Labeled	Not Used							2	1022.49	2043.98	-0.577232	59.3276	9758	9758	MS2	14/194	SP_RL_Rat2_03222013.raw
High		TPIGSFLGSLASQPATk	P17764	1	1	HCD	K17(Label:13C(6)15N(2))	82.4	2.68788e-06	1	1	41	20		829897504		No Quan Values	Not Used							2	841.963	1682.92	-0.612732	68.6211	11500	11500	MS2	12/166	SP_RL_Rat2_03222013.raw
	High	TTGIVLDSGDGVTHNVPIYEGYALPHAImR	P68035	5	1	CID	M29(Oxidation)	82.29	5.28348e-06	1	1	44	25	1667	458810239	Light	Unique	Used	0.475665	3.3312	0.142791	326379920	46604032	155247372	3	1071.54	3212.6	-0.15788	58.4306	9579	9579	MS2	25/300	SP_RL_Rat2_03222013.raw
	High	DLYANnVLSGGTTMYPGIADR	P68035	4	1	CID	N6(Deamidated)	82.28	2.11306e-06		2	40	23	2009	1.41952e+08	Light	Redundant	Not Used	0.397221	3.15235	0.126008	89718024	1.13052e+07	35637884	2	1115.03	2229.05	-0.636208	67.2747	11275	11275	MS2	10/230	SP_RL_Rat2_03222013.raw
	High	VGEATETALTcLVEK	E9PSX6	11	1	CID	C11(Carbamidomethyl)	82.27	2.35095e-06	1	1	41	38	1532	1.78954e+09	Light	Redundant	Not Used	0.411487	3.63334	0.113253	1784745840	202128224	734399936	2	810.911	1620.81	-0.305141	54.7528	8828	8828	MS2	11/134	SP_RL_Rat2_03222013.raw
High		QAASSLQQASLK	F1M953	2	1	HCD		82.26	1.93086e-06	1	1	40	28	196	2.60059e+08	Light	Redundant	Not Used	0.860052	2.62874	0.327173	2.60059e+08	85084146	2.23664e+08	2	616.335	1231.66	-0.818214	25.265	2360	2360	MS2	11/122	SP_RL_Rat2_03222013.raw
High		QSILAIQNEVEk	D3ZCV0	1	1	HCD	K12(Label:13C(6)15N(2))	82.23	2.13932e-06	0.646341	1	40		1103	4.99637e+08	Heavy	Unique	Used	0.652131	3.63961	0.179176	763293616	136764054	497767195	2	690.385	1379.76	-0.22754	45.0129	6747	6747	MS2	11/128	SP_RL_Rat2_03222013.raw
High		LkGADPEETILNAFk	P08733	1	1	HCD	K2(Label:13C(6)15N(2)), K15(Label:13C(6)15N(2))	82.19	2.86574e-06	1	1	41	28		8.59426e+08		No Quan Values	Not Used							2	831.458	1661.91	0.1212	63.0084	10471	10471	MS2	13/146	SP_RL_Rat2_03222013.raw
	High	GVVDSEDIPLNLSR		0	0	CID		82.16	2.44045e-06	1	1	41	38	1544	294334354	Light	No Proteins	Not Used	1.54035	2.03495	0.756946	280988152	212692944	432820172	2	757.396	1513.79	-0.274399	55.178	8916	8916	MS2	10/128	SP_RL_Rat2_03222013.raw
	High	GVVDSEDLPLNISR	P34058;P82995	2	2	CID		82.16	2.44045e-06	1	2	41	38	1544	294334354	Light	Redundant	Not Used	1.54035	2.03495	0.756946	280988152	212692944	432820172	2	757.396	1513.79	-0.274399	55.178	8916	8916	MS2	10/128	SP_RL_Rat2_03222013.raw
High		TPVTGYFVDLK		2	0	HCD		82.12	1.87382e-06	1	1	40	29	1533	157347593	Light	Unique	Used	0.553929	5.25988	0.105312	142198216	14975194	78767664	2	620.335	1239.66	-0.177901	54.8517	8849	8849	MS2	8/96	SP_RL_Rat2_03222013.raw
High		VIGSGcNLDSAr	B5DEN4;P42123	3	2	HCD	C6(Carbamidomethyl), R12(Label:13C(6)15N(4))	82.08	9.63541e-07	0.597561	1	37		250	552889188	Heavy	Not Unique	Used	1.19239	2.08524	0.571823	463682104	265144064	552889188	2	629.807	1258.61	-0.677539	26.6233	2660	2660	MS2	8/110	SP_RL_Rat2_03222013.raw
High		EAGDGVFEcEYYPVIPGk	D3ZZ63	2	1	HCD	C9(Carbamidomethyl), K18(Label:13C(6)15N(2))	82.05	1.31171e-06	1	1	38	31		257667400		No Quan Values	Not Used							2	1019.47	2037.93	-1.1292	62.2674	10335	10335	MS2	10/154	SP_RL_Rat2_03222013.raw
High		GQHAAEIQPLAQSHATk	Q9QZ76	1	1	HCD	K17(Label:13C(6)15N(2))	82.03	3.4846e-06	1	1	42	23	75	2.45109e+08	Heavy	Redundant	Not Used	0.534383	3.11359	0.171629	451827060	77546686	241448712	2	897.971	1794.93	0.284913	22.3873	1719	1719	MS2	13/178	SP_RL_Rat2_03222013.raw
High		HQGVMVGMGQk	IPI:CON_00698900.1;P63269	9	2	HCD	K11(Label:13C(6)15N(2))	82.01	1.11139e-06	1	1	37	35	120	448507863	Heavy	Not Unique	Used	0.351101	2.19304	0.160097	1213567296	194288960	426084232	2	590.296	1179.58	-0.893693	23.4568	1960	1960	MS2	14/100	SP_RL_Rat2_03222013.raw
High		AIAELGIYPAVDPLDSTSR	G3V6D3	2	1	HCD		82	3.91477e-06	1	1	43	25	2060	2848026448	Light	Unique	Used	1.11819	2.42264	0.461559	2735683152	1262679708	3059020880	2	994.521	1988.03	0.1357	70.9096	11867	11867	MS2	14/172	SP_RL_Rat2_03222013.raw
High		VTPNPDLLDLVQTADEK		0	0	HCD		81.92	3.61351e-06	1	1	42	22		1.41036e+08		No Proteins	Not Used							2	934.485	1867.96	-0.953448	68.783	11526	11526	MS2	12/182	SP_RL_Rat2_03222013.raw
	High	TIGGGDDSFTTFFcETGAGk		0	0	CID	C14(Carbamidomethyl), K20(Label:13C(6)15N(2))	81.92	6.93781e-07	1	1	35	19		36000938		No Proteins	Not Used							2	1038.46	2075.91	1.04778	71.2084	11919	11919	MS2	11/182	SP_RL_Rat2_03222013.raw
High		NFGPTGIGFGGLTHQVEK		2	0	HCD		81.91	3.541e-06	1	1	42	27	1363	605452788	Light	Redundant	Not Used	0.641093	5.51689	0.116206	435244544	50577840	279032336	2	929.975	1858.94	-0.635983	50.6173	7968	7968	MS2	14/194	SP_RL_Rat2_03222013.raw
	High	FEDGDLTLYQSNAILr	B6DYQ7	1	1	CID	R16(Label:13C(6)15N(4))	81.84	3.40574e-06	1	1	42	25	1834	147144884	Heavy	Redundant	Not Used	1.94692	1.49073	1.30602	75578240	98706814	147144884	2	932.972	1864.94	2.68681	62.7173	10412	10412	MS2	11/150	SP_RL_Rat2_03222013.raw
High		kSEIGIAMGSGTAVAk	E9PSX6	6	1	HCD	K1(Label:13C(6)15N(2)), K16(Label:13C(6)15N(2))	81.82	2.6839e-06	1	1	41	34		128618292		No Quan Values	Not Used							2	768.425	1535.84	-0.502919	31.7681	3795	3795	MS2	13/170	SP_RL_Rat2_03222013.raw
High		KkEEEELISLK		6	0	HCD	K2(Label:13C(6)15N(2))	81.8	2.15023e-06	0.195122	1	40			1.37563e+08		Inconsistently Labeled	Not Used							2	677.389	1353.77	-0.493937	29.7696	3360	3360	MS2	10/112	SP_RL_Rat2_03222013.raw
High		AIFASGSPFDPVTLPDGr		0	0	HCD	R18(Label:13C(6)15N(4))	81.8	3.55222e-06	1	1	42	24	2062	1.16615e+08	Heavy	No Proteins	Not Used	1.30941	2.53495	0.516543	72445626	37421255	94860884	2	928.973	1856.94	-1.74273	69.9592	11715	11715	MS2	12/158	SP_RL_Rat2_03222013.raw
High		LQGGKDFNMPLTISR		0	0	HCD		81.44	3.61374e-06	1	1	42	30		66777887		No Proteins	Not Used							2	838.943	1676.88	-0.720479	46.3722	7048	7048	MS2	12/154	SP_RL_Rat2_03222013.raw
	High	GGDDLDPNYVLSSr	P00564	1	1	CID	R14(Label:13C(6)15N(4))	81.43	1.10903e-06	1	1	37	25	1361	231513800	Heavy	Unique	Used	1.23048	4.10346	0.299863	180080532	53999497	221585006	2	759.358	1517.71	-0.670731	50.5256	7948	7948	MS2	10/136	SP_RL_Rat2_03222013.raw
High		GSSFQTVSALHR	G3V885;G3V8B0	4	2	HCD		81.4	1.97988e-06	1	1	39	29	358	3.64464e+08	Light	Not Unique	Used	0.428626	2.62282	0.163422	326371552	53336270	139891220	2	645.333	1289.66	-0.477711	29.2592	3246	3246	MS2	8/114	SP_RL_Rat2_03222013.raw
	High	KGSSFQTVSALHR	G3V885;G3V8B0;P02563	4	3	CID		81.35	2.81002e-06	1	1	41	29		129050514		No Quan Values	Not Used							2	709.38	1417.75	-0.86456	24.5014	2192	2192	MS2	9/132	SP_RL_Rat2_03222013.raw
	High	GAGTGGLGLTVEGPcEAk	D3ZZ63	2	1	CID	C15(Carbamidomethyl), K18(Label:13C(6)15N(2))	81.32	2.64207e-06	1	1	40	28	974	1.44637e+08	Heavy	Unique	Used	0.841988	5.00411	0.168259	168240656	28308081	141656622	2	841.418	1681.83	-1.5244	42.4072	6178	6178	MS2	10/160	SP_RL_Rat2_03222013.raw
	High	LGNTQGVISAFSTIMSVHR		0	0	CID		81.24	4.80926e-06	1	1	43	26	2176	3.91056e+07	Light	No Proteins	Not Used	1.24639	2.61749	0.476179	26906083	1.28121e+07	33535552	3	673.355	2018.05	0.302931	74.8349	12495	12495	MS2	23/200	SP_RL_Rat2_03222013.raw
High		FASEASGYQDNIAr	Q6P725	2	1	HCD	R14(Label:13C(6)15N(4))	81.16	9.93362e-07	1	1	36	23	511	1.5493e+08	Heavy	Unique	Used	1.42494	4.96074	0.287244	106199637	3.05052e+07	151328210	2	769.859	1538.71	-0.796709	32.8039	4029	4029	MS2	13/128	SP_RL_Rat2_03222013.raw
High		LDVPISGDPAPTVIWQK	P56741	3	1	HCD		81.16	3.90914e-06	1	1	42	30	1828	170880719	Light	Unique	Used	0.435065	4.89257	0.0889236	121806452	1.08315e+07	52993762	2	918.499	1835.99	0.0723011	62.5299	10376	10376	MS2	13/150	SP_RL_Rat2_03222013.raw
High		IYVDDGLISLQVk	P11980	3	1	HCD	K13(Label:13C(6)15N(2))	81.15	2.57527e-06	1	1	40	33		4.10674e+07		No Quan Values	Not Used							2	735.918	1470.83	-0.108149	74.5034	12437	12437	MS2	9/110	SP_RL_Rat2_03222013.raw
High		VMFSPFGQIEEcr		0	0	HCD	C12(Carbamidomethyl), R13(Label:13C(6)15N(4))	81.1	1.13099e-06	1	1	36	25	1868	5.50113e+07	Heavy	No Proteins	Not Used	1.65965	1.74581	0.950645	3.16666e+07	3.01037e+07	52555440	2	805.373	1609.74	0.350708	63.6245	10587	10587	MS2	12/120	SP_RL_Rat2_03222013.raw
High		IYVDDGLISLQVK	P11980	3	1	HCD		80.96	2.99427e-06	1	1	40	31	1892	161274253	Light	Unique	Used	0.551851	3.92429	0.140624	133320436	18748108	73573064	2	731.911	1462.81	-0.66633	64.5863	10763	10763	MS2	9/110	SP_RL_Rat2_03222013.raw
	High	LATAEAQSLHQQVLSR	D4ACJ5	2	1	CID		80.9	4.16941e-06	1	1	42	27	501	1.2588e+08	Light	Redundant	Not Used	1.57079	2.88334	0.544781	114878526	62583618	180449572	2	876.474	1751.94	-0.0424474	32.5018	3960	3960	MS2	9/162	SP_RL_Rat2_03222013.raw
High		SAYLMGLNSADLLK	G3V885;G3V8B0	4	2	HCD		80.84	3.27966e-06	1	1	41	39	1932	6.42514e+08	Light	Not Unique	Used	0.324322	4.32587	0.0749726	523522736	39249858	169789960	2	748.395	1495.78	-0.518404	65.3011	10909	10909	MS2	12/136	SP_RL_Rat2_03222013.raw
High		IIYGGSVTGATcK	P48500	1	1	HCD	C12(Carbamidomethyl)	80.76	2.32446e-06	1	1	39	30	428	2.23995e+08	Light	Unique	Used	1.43042	14.828	0.0964678	217632972	2.09946e+07	311306936	2	663.84	1326.67	-0.166304	30.9126	3605	3605	MS2	10/106	SP_RL_Rat2_03222013.raw
High		QTDNVPIILVGNK	G3V7K9	1	1	HCD		80.73	2.8207e-06	1	1	40	20	1324	1.63504e+08	Light	Unique	Used	0.579237	2.83505	0.204313	132697604	27111821	76863392	2	705.901	1410.79	-0.143059	49.6466	7761	7761	MS2	12/122	SP_RL_Rat2_03222013.raw
High		HVNPVQALSEFK	Q5U302	1	1	HCD		80.67	3.14833e-06	1	1	40	27		167583371		No Quan Values	Not Used							2	684.867	1368.73	-0.701004	46.2351	7017	7017	MS2	11/108	SP_RL_Rat2_03222013.raw
	High	IVSnAScTTNcLAPLAK	P04797;F1M5I8	9	2	CID	N4(Deamidated), C7(Carbamidomethyl), C11(Carbamidomethyl)	80.65	3.38414e-06	0.296296	1	41	25		1.23379e+08		No Quan Values	Not Used							2	910.948	1820.89	0.0306952	45.0549	6755	6755	MS2	9/166	SP_RL_Rat2_03222013.raw
High		ITLPVDFVTADKFDENAk	P16617	2	1	HCD	K18(Label:13C(6)15N(2))	80.53	5.5957e-06		2	43	30		2.4671e+08		Inconsistently Labeled	Not Used							2	1016.03	2031.05	-0.967771	65.2246	10893	10893	MS2	16/174	SP_RL_Rat2_03222013.raw
High		AFGPGLEGGLVNk	D3ZZ63	2	1	HCD	K13(Label:13C(6)15N(2))	80.48	2.96948e-06	1	1	40	30	1126	8.54176e+08	Heavy	Unique	Used	0.840597	4.01371	0.209431	983470872	205969584	826702632	2	633.85	1266.69	-0.196999	45.5916	6876	6876	MS2	10/98	SP_RL_Rat2_03222013.raw
	High	RGTGGVDTAAVADVYDISNIDR	P09605	1	1	CID		80.41	5.63737e-06	1	1	43	29	1582	2.95221e+08	Light	Unique	Used	1.13082	3.20277	0.353076	283369776	100051150	320440884	2	1133.06	2265.11	-0.34454	56.044	9099	9099	MS2	16/246	SP_RL_Rat2_03222013.raw
	High	ILIANTGMDTDkIk	Q5XIM9	1	1	CID	K12(Label:13C(6)15N(2)), K14(Label:13C(6)15N(2))	80.36	3.38357e-06	1	1	40	34		76195867		No Quan Values	Not Used							2	774.936	1548.86	0.601939	42.2766	6150	6150	MS2	10/132	SP_RL_Rat2_03222013.raw
	High	FVTVQTISGTGALR		1	0	CID		80.35	3.49931e-06	1	1	41	28	1201	478617002	Light	Unique	Used	0.9258	2.22302	0.41646	461314376	192119058	427085012	2	725.407	1449.81	0.00453315	46.991	7188	7188	MS2	11/136	SP_RL_Rat2_03222013.raw
	High	FASEASGYQDNIAR	P48675	2	1	CID		80.32	1.08271e-06	1	1	35	26	511	109608730	Light	Redundant	Not Used	1.42494	4.96074	0.287244	106199637	3.05052e+07	151328210	2	764.855	1528.7	-0.263749	32.7227	4012	4012	MS2	11/128	SP_RL_Rat2_03222013.raw
	High	AQQVSQGLDVLTAK		1	0	CID		80.05	3.77528e-06	1	1	41	33	1028	1.73752e+08	Light	Unique	Used	0.63355	2.60971	0.242767	166989370	40539460	105796194	2	729.401	1457.8	-0.555466	43.4431	6406	6406	MS2	15/142	SP_RL_Rat2_03222013.raw
	High	GVVPLAGTNGETTTqGLDGLSER	P05065	2	1	CID	Q15(Deamidated)	79.97	6.77413e-06		2	43	31	1604	395264832	Light	Redundant	Not Used	1.39675	2.31419	0.603558	395264832	238565408	552086672	2	1137.07	2273.13	-0.0622139	56.735	9240	9240	MS2	14/232	SP_RL_Rat2_03222013.raw
	High	TREGNDLYHEMIESGVINLK		2	0	CID		79.97	6.4202e-06	1	1	43	35		78909824		No Quan Values	Not Used							2	1159.58	2318.14	-0.0183126	61.9598	10271	10271	MS2	11/214	SP_RL_Rat2_03222013.raw
	High	MTPSGYTLDQcIQTGVDNPGHPFIK	P09605	1	1	CID	C11(Carbamidomethyl)	79.86	5.25056e-06	1	1	42	23	1558	193257044	Light	Unique	Used	0.500188	2.1076	0.237326	193257044	45864883	96664859	2	1388.66	2776.3	-1.08872	55.4116	8969	8969	MS2	14/252	SP_RL_Rat2_03222013.raw
High		DGLGLcALIHR	D3ZCV0	1	1	HCD	C6(Carbamidomethyl)	79.8	3.30578e-06	1	1	40	31	1624	422006458	Light	Unique	Used	1.20719	2.73558	0.441294	412421204	181998983	497872732	2	612.83	1224.65	0.171345	57.2621	9352	9352	MS2	9/80	SP_RL_Rat2_03222013.raw
High		ANDDLkENIAIVEr	G3V885;G3V8B0	4	2	HCD	K6(Label:13C(6)15N(2)), R14(Label:13C(6)15N(4))	79.76	4.90786e-06	1	1	41	25		1.87373e+08		No Quan Values	Not Used							2	809.431	1617.86	-0.591581	41.3295	5936	5936	MS2	10/148	SP_RL_Rat2_03222013.raw
	High	SLESTNVTDkDGELYcK	G3V7U0	2	1	CID	K10(Label:13C(6)15N(2)), C16(Carbamidomethyl)	79.64	2.81113e-06	0.0375	1	39	24		135449925		Inconsistently Labeled	Not Used							2	983.962	1966.92	0.257689	33.3424	4147	4147	MS2	13/174	SP_RL_Rat2_03222013.raw
	High	IMEGPAFNFLDAPAVR	P49432	1	1	CID		79.54	5.14787e-06	1	1	41	25		1.06674e+08		No Quan Values	Not Used							2	874.445	1747.88	-0.417151	74.7537	12479	12479	MS2	12/152	SP_RL_Rat2_03222013.raw
High		LTQQYNELLHSLQSK	G3V836	4	1	HCD		79.51	6.1709e-06	1	1	42	21	1379	199762231	Light	Unique	Used	0.686769	3.43659	0.19984	148667656	29709774	102100276	2	901.476	1801.94	-0.106499	50.9757	8042	8042	MS2	13/160	SP_RL_Rat2_03222013.raw
	High	IVYGHLDDPANQEIEr	F1M0K2	2	1	CID	R16(Label:13C(6)15N(4))	79.48	5.05492e-06	1	1	41		797	3.84769e+08	Heavy	Unique	Used	0.742397	2.06247	0.359954	509236026	183301788	378055334	2	939.965	1878.92	0.186586	38.8386	5373	5373	MS2	19/146	SP_RL_Rat2_03222013.raw
High		MQQQLDEYQELLDIK		0	0	HCD		79.35	5.15044e-06	1	1	41	35	1969	7.21148e+07	Light	No Proteins	Not Used	0.641956	0.798307	0.804147	54599840	43906274	35050692	2	947.466	1893.93	-0.523111	66.4154	11111	11111	MS2	9/152	SP_RL_Rat2_03222013.raw
High		GHVFEESQVAGTPMFVVk	P05197	1	1	HCD	K18(Label:13C(6)15N(2))	79.31	6.20502e-06	1	1	42		1389	65903625	Heavy	Unique	Used	1.23637	4.45795	0.277341	46637824	12934567	57661690	2	985.492	1969.98	-8.39001	51.2451	8099	8099	MS2	14/170	SP_RL_Rat2_03222013.raw
High		VNAGDQPGADLGPLITPQAk	G3V7J0	2	1	HCD	K20(Label:13C(6)15N(2))	79.31	6.95053e-06	1	1	42	21	1431	196806886	Heavy	Redundant	Not Used	0.563745	2.77612	0.20307	336577672	68348734	189744112	2	985.525	1970.04	-0.747489	52.4677	8359	8359	MS2	11/210	SP_RL_Rat2_03222013.raw
High		LIDDMVAQVLk	P56574	1	1	HCD	K11(Label:13C(6)15N(2))	79.28	3.75991e-06	1	1	40	36	2091	908712290	Heavy	Unique	Used	0.440765	2.94941	0.149442	2016190688	301303456	888666576	2	626.856	1252.71	-0.728428	71.6627	11992	11992	MS2	10/88	SP_RL_Rat2_03222013.raw
	High	LIGPNcPGIINPGEcK	P13086	1	1	CID	C6(Carbamidomethyl), C15(Carbamidomethyl)	79.25	5.01013e-06	1	1	41	22	1073	710062400	Light	Redundant	Not Used	0.455525	3.87247	0.117632	710062400	83525882	323451272	2	869.934	1738.86	-0.538282	44.4124	6612	6612	MS2	13/142	SP_RL_Rat2_03222013.raw
High		PGGLLLGDEAPNFEANTTIGHIr	O35244	1	1	HCD	R23(Label:13C(6)15N(4))	79.11	9.34143e-06	1	1	44	20	1739	598460042	Heavy	Unique	Used	1.57768	2.67473	0.589848	369008256	217658786	582177872	3	801.416	2402.23	-0.109719	60.1814	9933	9933	MS2	27/218	SP_RL_Rat2_03222013.raw
High		IPGNWFQMVSAQEr	D3ZZ63	2	1	HCD	R14(Label:13C(6)15N(4))	79.1	3.85751e-06	1	1	40	29	2003	430991456	Heavy	Unique	Used	1.6246	2.78227	0.58391	265291544	154906472	430991456	2	836.91	1672.81	-0.454491	68.1999	11431	11431	MS2	12/130	SP_RL_Rat2_03222013.raw
High		VGEVIVTkDDAMLLk	P63039	4	1	HCD	K8(Label:13C(6)15N(2)), K15(Label:13C(6)15N(2))	78.99	4.19368e-06	0.658228	1	40			111575544		No Quan Values	Not Used							2	823.972	1646.94	0.0850169	48.1552	7437	7437	MS2	12/140	SP_RL_Rat2_03222013.raw
	High	GQHAAEIQPLAQSHATK	Q9QZ76	1	1	CID		78.95	6.77122e-06	1	1	42	31	75	451827060	Light	Redundant	Not Used	0.534383	3.11359	0.171629	451827060	77546686	241448712	2	893.964	1786.92	0.102989	22.3056	1701	1701	MS2	13/178	SP_RL_Rat2_03222013.raw
High		VIGGDDLSTLTGk	F1LNY0	2	1	HCD	K13(Label:13C(6)15N(2))	78.91	4.54413e-06	1	1	40	34	1280	160180758	Heavy	Unique	Used	0.747856	2.86828	0.260733	214186604	55845606	160180758	2	642.351	1283.69	0.527404	48.7175	7560	7560	MS2	11/108	SP_RL_Rat2_03222013.raw
High		SSGGFVWAcK	P56574	1	1	HCD	C9(Carbamidomethyl)	78.86	8.11306e-07	1	1	33	30	968	594617414	Light	Unique	Used	0.466735	2.79331	0.16709	541253680	90438036	252621912	2	549.755	1098.5	-0.143525	42.2203	6136	6136	MS2	9/74	SP_RL_Rat2_03222013.raw
High		TPYTDVNIVTIR		0	0	HCD		78.82	5.09134e-06	1	1	41	25	1337	1.82749e+08	Light	No Proteins	Not Used	1.16719	2.02777	0.575606	172701271	99407818	201575958	2	696.38	1391.75	-0.0690382	50.1249	7864	7864	MS2	8/116	SP_RL_Rat2_03222013.raw
	High	LTQQYNELLHSLQSK		3	0	CID		78.73	7.38497e-06	1	1	42	26	1379	199762231	Light	Redundant	Not Used	0.686769	3.43659	0.19984	148667656	29709774	102100276	2	901.476	1801.94	-0.106499	50.9315	8032	8032	MS2	9/160	SP_RL_Rat2_03222013.raw
High		VSGPGVEPHGVLr	D3ZZ63	2	1	HCD	R13(Label:13C(6)15N(4))	78.64	4.96486e-06	1	1	40	30	268	477407298	Heavy	Unique	Used	1.47118	2.67068	0.550864	315171316	173616624	463673604	2	657.362	1313.72	-2.06859	27.1439	2774	2774	MS2	10/106	SP_RL_Rat2_03222013.raw
High		FGLEGcEVLIPALk	D4A7P8	4	1	HCD	C6(Carbamidomethyl), K14(Label:13C(6)15N(2))	78.62	5.6322e-06	1	1	41	22				No Quan Values	Not Used							2	777.427	1553.85	-0.871766	74.3113	12405	12405	MS2	10/110	SP_RL_Rat2_03222013.raw
	High	TPIGSFLGSLASQPATk	P17764	1	1	CID	K17(Label:13C(6)15N(2))	78.6	6.45261e-06	1	1	41	21		829897504		No Quan Values	Not Used							2	841.963	1682.92	-0.467662	70.6506	11825	11825	MS2	12/166	SP_RL_Rat2_03222013.raw
High		KTTVLAMDQVPR	Q5BJZ3	2	1	HCD		78.58	5.13446e-06	1	1	40	29		120330189		No Quan Values	Not Used							2	679.876	1358.75	-0.524287	32.8871	4047	4047	MS2	8/122	SP_RL_Rat2_03222013.raw
High		SLTNDWEEHLAVk	P82995	1	1	HCD	K13(Label:13C(6)15N(2))	78.53	4.72608e-06	1	1	40	23	1282	86642425	Heavy	Not Unique	Used	1.10082	2.08779	0.527263	67230662	35448230	74008556	2	775.391	1549.77	0.327287	48.7943	7576	7576	MS2	9/128	SP_RL_Rat2_03222013.raw
High		VEGDLAGHGQEVLISLFK	Q9QZ76	1	1	HCD		78.53	7.78421e-06	1	1	42	29	2179	272573496	Light	Redundant	Not Used	0.555505	2.92593	0.189856	272573496	5.17497e+07	151415817	2	956.512	1912.02	-0.53567	74.9288	12513	12513	MS2	15/178	SP_RL_Rat2_03222013.raw
High		FAIQDISVEETSAK	D3ZCV0	7	1	HCD		78.52	4.96967e-06	1	1	40	27		316709824		No Quan Values	Not Used							2	769.391	1537.77	0.132986	52.822	8429	8429	MS2	11/138	SP_RL_Rat2_03222013.raw
High		ALDTMNFDVIK	D4AC14	5	1	HCD		78.49	3.47648e-06	1	1	39	36		150845976		No Quan Values	Not Used							2	633.823	1266.64	-0.563337	58.6227	9619	9619	MS2	9/100	SP_RL_Rat2_03222013.raw
	High	LGSSEVEQVQLVVDGVK	P00564	1	1	CID		78.38	7.90457e-06	1	1	42	32	1746	759610924	Light	Redundant	Not Used	0.673087	9.52688	0.0706514	567769664	40113716	382158496	2	893.484	1785.96	0.225703	60.3044	9959	9959	MS2	10/168	SP_RL_Rat2_03222013.raw
High		KQGLLPLTFADPSDYNK	F1M0K2	2	1	HCD		78.22	9.06073e-06	1	1	43	28		137445527		No Quan Values	Not Used							2	953.999	1906.99	0.337415	60.472	9992	9992	MS2	13/172	SP_RL_Rat2_03222013.raw
	High	IPSAVGYQPTLATDMGTMQEr		2	0	CID	R21(Label:13C(6)15N(4))	78.22	7.5255e-06	1	1	42	22	1515	922573820	Heavy	Redundant	Not Used	1.07375	2.39213	0.448868	807662880	362533680	867228080	2	1138.55	2276.09	-1.08731	54.4725	8771	8771	MS2	15/220	SP_RL_Rat2_03222013.raw
High		LNFSHGTHEYHAETIk	P11980	3	1	HCD	K16(Label:13C(6)15N(2))	78.2	6.05273e-06	1	1	41	24	190	223570436	Heavy	Redundant	Not Used	0.827526	3.56934	0.231843	254566236	59019300	210660188	2	946.462	1891.92	-0.171415	25.1373	2331	2331	MS2	20/168	SP_RL_Rat2_03222013.raw
High		ETEcTYFSTPLLLGKk	P04636	1	1	HCD	C4(Carbamidomethyl), K16(Label:13C(6)15N(2))	78.15	8.61696e-06	1	1	42			9.92426e+07		Inconsistently Labeled	Not Used							2	947.989	1894.97	-0.116891	56.2334	9141	9141	MS2	10/138	SP_RL_Rat2_03222013.raw
High		ETEcTYFSTPLLLGkK	P04636	1	1	HCD	C4(Carbamidomethyl), K15(Label:13C(6)15N(2))	78.15	8.61696e-06	1	2	42			9.92426e+07		Inconsistently Labeled	Not Used							2	947.989	1894.97	-0.116891	56.2334	9141	9141	MS2	10/138	SP_RL_Rat2_03222013.raw
	High	TTGIVLDSGDGVTHNVPIYEGYALPHAIMR	P68035	5	1	CID		78.12	1.37196e-05	1	1	44	24	1818	2219723968	Light	Unique	Used	0.425999	2.75241	0.154773	1968781120	304714184	838698640	3	1066.21	3196.61	-0.183733	62.1651	10312	10312	MS2	20/300	SP_RL_Rat2_03222013.raw
	High	FTQAGSEVSALLGr		2	0	CID	R14(Label:13C(6)15N(4))	78.1	6.05587e-06	1	1	41	35	1539	2451052090	Heavy	Redundant	Not Used	1.09274	2.29455	0.47623	2155609376	1026565928	2355510928	2	723.385	1445.76	-0.376239	55.105	8900	8900	MS2	10/140	SP_RL_Rat2_03222013.raw
High		VGEATETALTcLVEk	E9PSX6	11	1	HCD	C11(Carbamidomethyl), K15(Label:13C(6)15N(2))	77.97	6.66519e-06	1	1	41	33	1532	744352237	Heavy	Redundant	Not Used	0.411487	3.63334	0.113253	1784745840	202128224	734399936	2	814.918	1628.83	-0.1776	54.8396	8847	8847	MS2	11/134	SP_RL_Rat2_03222013.raw
High		TGTAEMSSILEEr	F1LP05	2	1	HCD	R13(Label:13C(6)15N(4))	77.94	2.76796e-06	1	1	37	29	1191	4.63662e+08	Heavy	Unique	Used	0.958353	2.66728	0.359299	477004052	171387284	457138188	2	717.344	1433.68	-0.505341	46.8613	7158	7158	MS2	11/118	SP_RL_Rat2_03222013.raw
	High	MATQASTLYSNNITK	Q5BJZ3	1	1	CID		77.92	5.7003e-06	1	1	40	35		1.45813e+08		No Quan Values	Not Used							2	821.908	1642.81	-0.791084	35.0265	4513	4513	MS2	12/156	SP_RL_Rat2_03222013.raw
High		LPADTEVVcAPPTAYIDFAr	P48500	1	1	HCD	C9(Carbamidomethyl), R20(Label:13C(6)15N(4))	77.91	9.34279e-06	1	1	42	37	1966	374270069	Heavy	Unique	Used	0.842743	2.46116	0.342417	429227532	146974659	361728404	2	1108.55	2216.09	-0.636177	66.2973	11090	11090	MS2	17/178	SP_RL_Rat2_03222013.raw
	High	KALQEAHQQALDDLQAEEDKVNTLTK	G3V8B0;P02563	3	2	CID		77.89	1.40854e-05	1	1	44	38	1308	675327930	Light	Not Unique	Used	0.156178	3.4027	0.0458983	339909536	15601263	53086380	3	979.504	2936.5	0.237694	49.304	7683	7683	MS2	28/290	SP_RL_Rat2_03222013.raw
High		IGIFGQDEDVTSk	E9PSX6	6	1	HCD	K13(Label:13C(6)15N(2))	77.82	5.08061e-06	1	1	40		1412	413901584	Heavy	Redundant	Not Used	0.443245	3.42728	0.129328	933798080	120766692	413901584	2	708.858	1416.71	-0.227369	51.9735	8256	8256	MS2	12/120	SP_RL_Rat2_03222013.raw
	High	AQKDEEKMEIQEIQLK	P04692	11	1	CID		77.82	1.02835e-05	1	1	43	39		171953498		No Quan Values	Not Used							2	980.507	1960.01	0.182522	37.9839	5179	5179	MS2	23/164	SP_RL_Rat2_03222013.raw
High		AEAGDNLGALVr	F8WFG8	2	1	HCD	R12(Label:13C(6)15N(4))	77.78	4.72998e-06	1	1	39	35	960	2.2511e+08	Heavy	Unique	Used	0.971104	1.6606	0.584792	228869728	133841154	222256420	2	598.319	1195.63	-0.330995	42.0205	6090	6090	MS2	11/106	SP_RL_Rat2_03222013.raw
High		QGLLGINIAEk	P15650	1	1	HCD	K11(Label:13C(6)15N(2))	77.74	3.53698e-06	1	1	38		1497	2.839e+08	Heavy	Unique	Used	0.465464	3.26653	0.142495	601098160	8.56536e+07	279789732	2	582.347	1163.69	-0.659278	54.0868	8694	8694	MS2	9/100	SP_RL_Rat2_03222013.raw
High		IFANTPDSGcVLGMr		2	0	HCD	C10(Carbamidomethyl), R15(Label:13C(6)15N(4))	77.74	4.02327e-06	1	1	39	26	1367	8.84649e+07	Heavy	Unique	Used	1.03628	2.44207	0.424346	81725606	34679924	84690965	2	824.396	1647.78	-0.944914	50.6819	7980	7980	MS2	12/140	SP_RL_Rat2_03222013.raw
High		TGTAEMSSILEER	F1LP05	2	1	HCD		77.72	2.58891e-06	1	1	37	21	1191	4.96478e+08	Light	Redundant	Not Used	0.958353	2.66728	0.359299	477004052	171387284	457138188	2	712.34	1423.67	-0.788447	46.8667	7159	7159	MS2	12/118	SP_RL_Rat2_03222013.raw
High		EGNDLYHEMIESGVINLK	G3V6D3	2	1	HCD		77.72	7.07957e-06	1	1	41	20	2101	229289104	Light	Unique	Used	0.559303	3.10589	0.180078	215010652	3.87187e+07	120256034	3	687.67	2061	-0.206609	72.2043	12076	12076	MS2	18/188	SP_RL_Rat2_03222013.raw
High		VLGTAFDPFLGGk		0	0	HCD	K13(Label:13C(6)15N(2))	77.64	6.54568e-06	1	1	41	33	2020	156070016	Heavy	No Proteins	Not Used	1.11184	2.86366	0.388257	140371144	54500144	156070016	2	665.368	1329.73	-0.0335816	67.9614	11391	11391	MS2	11/102	SP_RL_Rat2_03222013.raw
High		NALISHLDGTTPVcEDIGR	Q68FY0	1	1	HCD	C14(Carbamidomethyl)	77.61	8.66989e-06	1	1	42	29	1261	1.80711e+08	Light	Unique	Used	0.468125	1.86812	0.250586	178211908	44657435	83425525	2	1034.51	2068.01	0.0540383	48.3509	7479	7479	MS2	14/202	SP_RL_Rat2_03222013.raw
High		TLNDELEIIEGMK	P63039	2	1	HCD		77.6	5.46625e-06	1	1	40	26		6.03994e+07		No Quan Values	Not Used							2	752.882	1504.76	0.388306	74.5306	12441	12441	MS2	9/134	SP_RL_Rat2_03222013.raw
High		LSVEALNSLTGEFK	P00564	1	1	HCD		77.54	7.34215e-06	1	1	41	26		189718179		No Quan Values	Not Used							2	754.403	1507.8	-0.472977	66.6096	11149	11149	MS2	12/138	SP_RL_Rat2_03222013.raw
High		NPLGNVGLLIGEASK	D3ZMF5	3	1	HCD		77.5	6.11017e-06	1	1	40	26	2006	334335352	Light	Redundant	Not Used	0.424005	2.41693	0.175431	289465544	50781266	122734856	2	741.42	1481.83	0.0146369	67.1181	11246	11246	MS2	12/144	SP_RL_Rat2_03222013.raw
High		EGIEcEVINLR	P49432	1	1	HCD	C5(Carbamidomethyl)	77.45	4.26692e-06	1	1	38		1434	202848582	Light	Unique	Used	1.03148	2.12426	0.485573	202848582	98497702	209234312	2	666.335	1331.66	-0.399851	52.5292	8373	8373	MS2	8/94	SP_RL_Rat2_03222013.raw
High		APLQVAVLGPTGVAEPVEVr	D3ZZ63	2	1	HCD	R20(Label:13C(6)15N(4))	77.44	5.28194e-06	1	1	39	22	1715	218085359	Heavy	Unique	Used	1.63275	2.75218	0.593255	133569589	7.92408e+07	218085359	2	1006.57	2012.14	-0.127898	59.484	9790	9790	MS2	13/198	SP_RL_Rat2_03222013.raw
	High	IIYGGSVTGATcK	P48500	1	1	CID	C12(Carbamidomethyl)	77.41	5.02716e-06	1	1	39	32	428	2.23995e+08	Light	Redundant	Not Used	1.43042	14.828	0.0964678	217632972	2.09946e+07	311306936	2	663.84	1326.67	-0.166304	30.8892	3598	3598	MS2	11/106	SP_RL_Rat2_03222013.raw
	High	TGTAEMSSILEEr		2	0	CID	R13(Label:13C(6)15N(4))	77.35	3.17073e-06	1	1	37		1191	4.63662e+08	Heavy	Redundant	Not Used	0.958353	2.66728	0.359299	477004052	171387284	457138188	2	717.344	1433.68	-0.505341	46.8265	7148	7148	MS2	8/118	SP_RL_Rat2_03222013.raw
	High	SLESTNVTDKDGELYck	G3V7U0	2	1	CID	C16(Carbamidomethyl), K17(Label:13C(6)15N(2))	77.33	4.78498e-06		2	39	24		135449925		Inconsistently Labeled	Not Used							2	983.962	1966.92	0.257689	33.3424	4147	4147	MS2	13/174	SP_RL_Rat2_03222013.raw
High		AANEAGYFNEEMAPIEVk	F1LWF9	3	1	HCD	K18(Label:13C(6)15N(2))	77.3	5.18498e-06	1	1	39			126885049		No Quan Values	Not Used							2	995.968	1990.93	-0.678785	55.8642	9062	9062	MS2	13/190	SP_RL_Rat2_03222013.raw
	High	NAqAHLKDTQLQLDDAVR	G3V885;P02563	2	2	CID	Q3(Deamidated)	77.3	1.15077e-05	0.207792	1	43	27		1.65418e+08		No Quan Values	Not Used							2	1019.02	2037.04	0.604674	40.031	5641	5641	MS2	9/184	SP_RL_Rat2_03222013.raw
	High	nAQAHLKDTQLQLDDAVR	G3V885;P02563	2	2	CID	N1(Deamidated)	77.3	1.15077e-05	0.207792	2	43	27		1.65418e+08		No Quan Values	Not Used							2	1019.02	2037.04	0.604674	40.031	5641	5641	MS2	9/184	SP_RL_Rat2_03222013.raw
	High	SLTATGGNHVTAr	D3ZZ63	2	1	CID	R13(Label:13C(6)15N(4))	77.27	6.31217e-06	1	1	40	24		72905874		No Quan Values	Not Used							2	647.84	1294.67	-0.892333	20.7842	1366	1366	MS2	8/126	SP_RL_Rat2_03222013.raw
	High	KLEVYQSIADLAVGAK	P56741	3	1	CID		77.22	7.09084e-06	1	1	40	25		115763570		No Quan Values	Not Used							2	852.981	1704.95	0.591137	60.5011	9997	9997	MS2	10/164	SP_RL_Rat2_03222013.raw
High		LASADIETYLLEk	G3V885;G3V8B0	14	2	HCD	K13(Label:13C(6)15N(2))	77.15	7.57614e-06	1	1	41	33		627600930		No Quan Values	Not Used							2	737.4	1473.79	-0.289303	64.8049	10809	10809	MS2	10/114	SP_RL_Rat2_03222013.raw
High		LGNTQGVISAFSTIMSVHr	Q06647	1	1	HCD	R19(Label:13C(6)15N(4))	77.11	1.25271e-05	1	1	43	28	2176	33535552	Heavy	Redundant	Not Used	1.24639	2.61749	0.476179	26906083	1.28121e+07	33535552	3	676.69	2028.06	-0.55566	74.8636	12500	12500	MS2	26/200	SP_RL_Rat2_03222013.raw
High		DLISHDELFSDIYk	P63029	1	1	HCD	K14(Label:13C(6)15N(2))	77.06	7.55865e-06	1	1	41	24	1949	471587896	Heavy	Redundant	Not Used	0.991837	4.24634	0.233575	443165008	103512154	439547288	2	851.924	1702.84	0.0164213	65.8534	11008	11008	MS2	12/124	SP_RL_Rat2_03222013.raw
High		LNEHFLNTTDFLDTIK	P56574	1	1	HCD		77.06	1.0786e-05	1	1	42	38		504250092		No Quan Values	Not Used							2	960.988	1920.97	-1.00573	66.7579	11179	11179	MS2	13/170	SP_RL_Rat2_03222013.raw
	High	DTGTYEDFVEGLR		1	0	CID		77	2.17085e-06	1	1	35	30	1948	677097054	Light	Unique	Used	1.02773	3.28121	0.313218	639024328	200153830	656747280	2	751.344	1501.68	-0.326295	65.8885	11013	11013	MS2	8/114	SP_RL_Rat2_03222013.raw
	High	VVDLMAYmASKE	P04797;F1LUR7	16	2	CID	M8(Oxidation)	76.92	3.26905e-06	0	1	37	35	1184	288263755	Light	Not Unique	Used	0.715532	7.42794	0.0963299	243375984	23444389	174143400	2	686.828	1372.65	-0.567868	46.7034	7123	7123	MS2	8/106	SP_RL_Rat2_03222013.raw
	High	VVnLMAYmASKE	F1M5I8	1	1	CID	N3(Deamidated), M8(Oxidation)	76.92	3.26905e-06		2	37	35	1184	288263755	Light	Redundant	Not Used	0.715532	7.42794	0.0963299	243375984	23444389	174143400	2	686.828	1372.65	-0.564954	46.7034	7123	7123	MS2	8/108	SP_RL_Rat2_03222013.raw
	High	KKGQHAAEIQPLAQSHATK	Q9QZ76	1	1	CID		76.89	1.08339e-05	1	1	42	18		117797199		No Quan Values	Not Used							2	1022.06	2043.11	0.270005	20.1399	1239	1239	MS2	13/200	SP_RL_Rat2_03222013.raw
	High	VIVVGNPANTNcLTASk		1	0	CID	C12(Carbamidomethyl), K17(Label:13C(6)15N(2))	76.81	1.11958e-05	1	1	42	36	830	1024990030	Heavy	Redundant	Not Used	0.737502	3.60712	0.204457	1362737552	278621500	1005022084	2	883.47	1765.93	-1.24864	39.596	5540	5540	MS2	12/162	SP_RL_Rat2_03222013.raw
	High	GVNIGGAGSYIYEKPPTEAPQVTGPIEVPVVR		0	0	CID		76.79	1.41803e-05	1	1	43	29	1730	380913299	Light	No Proteins	Not Used	0.0838754	1.07114	0.0783047	163280884	1.27857e+07	1.36953e+07	3	1098.92	3294.73	-1.0707	59.8734	9867	9867	MS2	21/342	SP_RL_Rat2_03222013.raw
	High	LGSSEVEQVQLVVDGVK	P00564	1	1	CID		76.78	1.15704e-05	1	1	42	26		97109248		No Quan Values	Not Used							2	893.483	1785.96	-0.867898	71.2719	11929	11929	MS2	10/168	SP_RL_Rat2_03222013.raw
High		DLQVNVEHLVQK		2	0	HCD		76.7	8.46847e-06	1	1	41	32		110471422		No Quan Values	Not Used							2	711.39	1421.77	-0.811754	47.8718	7379	7379	MS2	10/118	SP_RL_Rat2_03222013.raw
High		SPFEVQVSPEAGAQK	D3ZZ63	2	1	HCD		76.64	7.63791e-06	1	1	40	29	921	367472026	Light	Unique	Used	0.934958	2.85788	0.327151	367472026	120218827	343570900	2	787.397	1573.79	0.434145	41.4059	5953	5953	MS2	11/148	SP_RL_Rat2_03222013.raw
High		TSDSHEDAGTLDFSSLLK	P56741	3	1	HCD		76.62	5.48347e-06	1	1	39	23		72072256		No Quan Values	Not Used							2	961.952	1922.9	-0.82348	64.8285	10813	10813	MS2	17/164	SP_RL_Rat2_03222013.raw
High		IYVDDGLISLQVk	P11980	3	1	HCD	K13(Label:13C(6)15N(2))	76.61	7.32524e-06	1	1	40	30	1892	73573064	Heavy	Redundant	Not Used	0.551851	3.92429	0.140624	133320436	18748108	73573064	2	735.918	1470.83	-0.108149	64.5207	10750	10750	MS2	9/110	SP_RL_Rat2_03222013.raw
High		KVPQVSTPTLVEVSR	IPI:CON_00708398.1;IPI:CON_00745872.2	2	2	HCD		76.55	6.97346e-06	1	1	40	27		1268701832		No Quan Values	Not Used							2	820.473	1639.94	0.130846	38.4428	5282	5282	MS2	12/156	SP_RL_Rat2_03222013.raw
High		EVGEHVVSVR	D3ZZ63	2	1	HCD		76.53	5.32483e-06	1	1	39		146	1.30268e+08	Light	Unique	Used	1.62362	2.89316	0.561191	115017556	64546840	186744548	2	555.799	1110.59	-0.214193	24.1891	2123	2123	MS2	9/86	SP_RL_Rat2_03222013.raw
High		NAVTQEFGPVPDTAr	F1M0K2	2	1	HCD	R15(Label:13C(6)15N(4))	76.53	7.61484e-06	1	1	40	33	1040	473888115	Heavy	Unique	Used	0.614589	2.10159	0.292439	755436924	220919474	464283158	2	806.402	1611.8	-1.63007	43.7694	6477	6477	MS2	8/158	SP_RL_Rat2_03222013.raw
	High	FLEQQNAALAAEVNr	P48675	2	1	CID	R15(Label:13C(6)15N(4))	76.53	1.09098e-05	1	1	42	27	1215	641611184	Heavy	Redundant	Not Used	1.53761	5.66298	0.271519	391965192	106426138	602689104	2	842.438	1683.87	-0.0524312	47.259	7245	7245	MS2	9/152	SP_RL_Rat2_03222013.raw
	High	GFGTDEQAIIDcLGSR		1	0	CID	C12(Carbamidomethyl)	76.53	4.29321e-06	1	1	38	27	1910	120053522	Light	Redundant	Not Used	1.2726	1.92544	0.660939	120053522	79348050	152780090	2	869.906	1738.81	-0.561138	64.8544	10818	10818	MS2	9/160	SP_RL_Rat2_03222013.raw
High		ELSSLNSYLEQLR	A0JPQ4	1	1	HCD		76.47	9.50725e-06	1	1	41	29	2018	376331743	Light	Unique	Used	1.45965	2.71398	0.537827	296766496	159609140	433175616	2	776.404	1551.8	-0.264455	67.8994	11379	11379	MS2	9/128	SP_RL_Rat2_03222013.raw
	High	LQDAEEAVEAVNAk	G3V885;G3V8B0;P02563	4	3	CID	K14(Label:13C(6)15N(2))	76.44	7.36458e-06	1	1	40	29		496691522		No Quan Values	Not Used							2	747.879	1494.75	-0.767925	40.6024	5772	5772	MS2	8/140	SP_RL_Rat2_03222013.raw
	High	TPAGLQVLNDYLADK		0	0	CID		76.33	1.07278e-05	1	1	41	26	2057	163070256	Light	No Proteins	Not Used	1.70671	3.21987	0.530056	139849244	74127896	238682424	2	809.428	1617.85	-0.0860217	69.9444	11713	11713	MS2	11/156	SP_RL_Rat2_03222013.raw
High		NPDDITQEEYGEFYK	P34058	2	1	HCD		76.31	1.54948e-06	1	1	33			82495050		No Quan Values	Not Used							2	924.402	1847.8	-0.0144123	52.6235	8392	8392	MS2	13/158	SP_RL_Rat2_03222013.raw
High		cAELEEELKTVTNNLk	P04692	8	1	HCD	C1(Carbamidomethyl), K16(Label:13C(6)15N(2))	76.21	1.30137e-05		2	42	27		1.96586e+08		Inconsistently Labeled	Not Used							2	949.985	1898.96	0.0418289	61.9736	10274	10274	MS2	14/152	SP_RL_Rat2_03222013.raw
High		NFGPTGIGFGGLTHQVEk		2	0	HCD	K18(Label:13C(6)15N(2))	76.17	1.37077e-05	1	1	42	25	1363	392324200	Heavy	Redundant	Not Used	0.641093	5.51689	0.116206	435244544	50577840	279032336	2	933.983	1866.96	-0.130982	50.6228	7969	7969	MS2	14/194	SP_RL_Rat2_03222013.raw
High		QLEDELVSLQK	P04692	4	1	HCD		76.04	8.51314e-06	1	1	40		1416	713721308	Light	Unique	Used	0.756092	6.34037	0.11925	596221056	71099658	450797984	2	651.351	1301.69	-0.305574	52.0326	8268	8268	MS2	10/110	SP_RL_Rat2_03222013.raw
High		LQDAEEAVEAVNAK	G3V885;G3V8B0	4	2	HCD		76.04	7.06587e-06	1	1	39			1475237932		No Quan Values	Not Used							2	743.872	1486.74	-0.499619	40.6237	5776	5776	MS2	11/140	SP_RL_Rat2_03222013.raw
	High	APSGNEEPcLLK	D3ZZ63	2	1	CID	C9(Carbamidomethyl)	76.01	4.59996e-06	1	1	37	25	493	249125423	Light	Unique	Used	0.852922	5.00108	0.170548	214408400	36566838	182873668	2	657.821	1314.63	-0.915955	32.3692	3931	3931	MS2	9/110	SP_RL_Rat2_03222013.raw
	High	HVIQSISAQQEK	P19511	1	1	CID		76.01	9.75628e-06	1	1	41	25		8.10783e+07		No Quan Values	Not Used							2	684.367	1367.73	-0.603183	22.4427	1731	1731	MS2	9/116	SP_RL_Rat2_03222013.raw
	High	GATPYGGVKLEDLIVK	P17764	1	1	CID		76	9.89432e-06	1	1	41	31		1.13409e+08		No Quan Values	Not Used							2	830.469	1659.93	-0.216447	56.1237	9117	9117	MS2	9/152	SP_RL_Rat2_03222013.raw
High		LVnGcALNFFR		2	0	HCD	N3(Deamidated), C5(Carbamidomethyl)	75.98	6.04247e-06	0.447368	1	39	30	1971	404661702	Light	Unique	Used	0.308735	1.02194	0.302106	352316456	106436796	108772368	2	656.329	1311.65	0.0423562	66.4763	11123	11123	MS2	10/98	SP_RL_Rat2_03222013.raw
	High	LDQLIYIPLPDEK		1	0	CID		75.91	1.04285e-05	1	1	41	38	2124	815581912	Light	Unique	Used	0.785625	2.93259	0.267894	815581912	2.1849e+08	640741172	2	778.932	1556.86	-0.0771474	72.8754	12188	12188	MS2	17/136	SP_RL_Rat2_03222013.raw
	High	KLAEQELIETSER	G3V885;G3V8B0;P02563	4	3	CID		75.87	1.09727e-05	1	1	41	37		666126449		No Quan Values	Not Used							2	773.409	1545.81	-0.719807	34.6239	4424	4424	MS2	9/136	SP_RL_Rat2_03222013.raw
High		MAENLGFLGSLK		0	0	HCD		75.82	8.60728e-06	1	1	40	36		99261043		No Proteins	Not Used							2	640.34	1279.67	0.473121	61.9935	10277	10277	MS2	8/118	SP_RL_Rat2_03222013.raw
High		QVATALQNLQTK	P85972	1	1	HCD		75.75	9.06376e-06	1	1	40	31	598	215977380	Light	Redundant	Not Used	0.807326	3.8799	0.208079	194970104	40569210	157404528	2	657.872	1314.74	-0.312674	34.585	4417	4417	MS2	11/124	SP_RL_Rat2_03222013.raw
	High	TPIGSFLGSLASQPATK	P17764	1	1	CID		75.75	1.33435e-05	1	1	42	29		1920940320		No Quan Values	Not Used							2	837.957	1674.91	0.0634655	69.4444	11626	11626	MS2	9/166	SP_RL_Rat2_03222013.raw
High		cEFQDAYVLLSEK	P63039	3	1	HCD	C1(Carbamidomethyl)	75.57	5.3636e-06	1	1	38	19		234580385		No Quan Values	Not Used							2	801.38	1601.75	0.298107	64.1938	10691	10691	MS2	11/134	SP_RL_Rat2_03222013.raw
	High	LQDAEEAVEAVNAK	G3V885;G3V8B0;P02563	4	3	CID		75.57	7.87346e-06	1	1	39	34		1475237932		No Quan Values	Not Used							2	743.872	1486.74	-0.499619	40.5866	5766	5766	MS2	11/140	SP_RL_Rat2_03222013.raw
	High	FASEASGYQDNIAr	P48675	2	1	CID	R14(Label:13C(6)15N(4))	75.57	3.59838e-06	1	1	36	23	511	1.5493e+08	Heavy	Redundant	Not Used	1.42494	4.96074	0.287244	106199637	3.05052e+07	151328210	2	769.859	1538.71	-0.796709	32.7726	4019	4019	MS2	11/128	SP_RL_Rat2_03222013.raw
	High	TPIGSFLGSLASQPATK	P17764	1	1	CID		75.53	1.41195e-05	1	1	42	29		1920940320		No Quan Values	Not Used							2	837.956	1674.9	-0.811118	70.4618	11793	11793	MS2	9/166	SP_RL_Rat2_03222013.raw
	High	KATDAEADVASLNr	P04692	10	1	CID	R14(Label:13C(6)15N(4))	75.5	8.79476e-06	1	1	40	27		1.35603e+08		Inconsistently Labeled	Not Used							2	735.874	1470.74	-0.881123	29.5152	3304	3304	MS2	10/146	SP_RL_Rat2_03222013.raw
High		cIGAIAMTEPGAGSDLQGVR	P15650	1	1	HCD	C1(Carbamidomethyl)	75.46	1.2793e-05	1	1	41	28	1364	1.91275e+08	Light	Redundant	Not Used	0.700905	1.90644	0.36765	169637136	62367172	118899524	2	1001.99	2002.97	0.954224	50.6339	7971	7971	MS2	15/172	SP_RL_Rat2_03222013.raw
High		TLTIVDTGIGMTk	P82995	2	1	HCD	K13(Label:13C(6)15N(2))	75.45	1.11774e-05	1	1	41	37	1511	302812823	Heavy	Unique	Used	0.815094	2.81064	0.290003	3.71506e+08	107737866	302812823	2	679.378	1357.75	-0.393118	54.4268	8763	8763	MS2	11/118	SP_RL_Rat2_03222013.raw
High		TLTLVDTGIGMTk	P34058	1	1	HCD	K13(Label:13C(6)15N(2))	75.45	1.11774e-05	1	2	41	37	1511	302812823	Heavy	Redundant	Not Used	0.815094	2.81064	0.290003	3.71506e+08	107737866	302812823	2	679.378	1357.75	-0.393118	54.4268	8763	8763	MS2	11/118	SP_RL_Rat2_03222013.raw
	High	GEFYNEASNLQVAIR		1	0	CID		75.45	1.11831e-05	1	1	41	30		3.09424e+07		No Quan Values	Not Used							2	855.926	1710.85	0.22036	73.8434	12326	12326	MS2	9/144	SP_RL_Rat2_03222013.raw
High		LGDVYVNDAFGTAHR	P16617;Q5XIV1	2	2	HCD		75.4	8.39109e-06	1	1	39	23	1106	214830654	Light	Redundant	Not Used	1.57212	2.74771	0.572157	202213464	115697923	317904476	2	817.9	1634.79	-0.104915	45.1725	6782	6782	MS2	12/146	SP_RL_Rat2_03222013.raw
High		SKQLEDELVSLQK	P04692	4	1	HCD		75.35	1.20781e-05	0.626667	1	41			546583872		No Quan Values	Not Used							2	758.914	1516.82	-0.61505	44.3852	6608	6608	MS2	11/136	SP_RL_Rat2_03222013.raw
	High	DTGTYEDFVEGLr		1	0	CID	R13(Label:13C(6)15N(4))	75.3	3.43373e-06	1	1	35	20	1948	690288069	Heavy	Redundant	Not Used	1.02773	3.28121	0.313218	639024328	200153830	656747280	2	756.348	1511.69	0.504399	65.814	10997	10997	MS2	10/114	SP_RL_Rat2_03222013.raw
High		GDGPIcLVLAPTr	Q6AYI1	1	1	HCD	C6(Carbamidomethyl), R13(Label:13C(6)15N(4))	75.27	1.07203e-05	1	1	40	30		211801884		No Quan Values	Not Used							2	689.874	1378.74	1.02674	58.6654	9628	9628	MS2	8/116	SP_RL_Rat2_03222013.raw
High		LAGTQPLEVLEAVQR	Q5U300	1	1	HCD		75.15	1.21647e-05	1	1	41	31	1857	100154306	Light	Unique	Used	1.19747	1.61537	0.741298	92368270	6.84724e+07	110608230	2	812.457	1623.91	0.532624	63.5538	10577	10577	MS2	12/146	SP_RL_Rat2_03222013.raw
High		IPSAVGYQPTLATDMGTMQEr	G3V6D3	2	1	HCD	R21(Label:13C(6)15N(4))	75.15	1.52593e-05	1	1	42	19	1515	922573820	Heavy	Redundant	Not Used	1.07375	2.39213	0.448868	807662880	362533680	867228080	2	1138.55	2276.09	-1.08731	54.5086	8780	8780	MS2	10/220	SP_RL_Rat2_03222013.raw
High		IGQFQLMQGk		0	0	HCD	K10(Label:13C(6)15N(2))	75.12	8.67459e-06	1	1	39	28	1036	111906564	Heavy	No Proteins	Not Used	0.406707	2.36231	0.172165	275152912	47371738	111906564	2	579.315	1157.62	0.824556	43.6911	6461	6461	MS2	7/88	SP_RL_Rat2_03222013.raw
High		VDFPQDQLATLTGR	P04636	1	1	HCD		75.09	1.28373e-05	1	1	41	36	1829	753300806	Light	Unique	Used	1.02311	2.27993	0.448745	612771440	274978128	626930208	2	780.904	1560.8	-0.25895	62.6012	10389	10389	MS2	11/142	SP_RL_Rat2_03222013.raw
	High	LNFSHGTHEYHAETIk	P11980	3	1	CID	K16(Label:13C(6)15N(2))	75.08	1.24151e-05	1	1	41	25	190	223570436	Heavy	Redundant	Not Used	0.827526	3.56934	0.231843	254566236	59019300	210660188	2	946.462	1891.92	-0.171415	25.0921	2321	2321	MS2	13/168	SP_RL_Rat2_03222013.raw
	High	TGTLTTNQMSVcR	E9PSX6	11	1	CID	C12(Carbamidomethyl)	75.05	4.93139e-06	1	1	37	21	367	3.39899e+08	Light	Unique	Used	0.598664	2.0456	0.292659	333233381	97523676	199494786	2	734.847	1468.69	-0.53633	29.3595	3267	3267	MS2	9/126	SP_RL_Rat2_03222013.raw
	High	QAASSLQQASLk	F1M953	2	1	CID	K12(Label:13C(6)15N(2))	75	9.9754e-06	1	1	40	29	196	2.23664e+08	Heavy	Redundant	Not Used	0.860052	2.62874	0.327173	2.60059e+08	85084146	2.23664e+08	2	620.342	1239.68	-1.13967	25.2292	2351	2351	MS2	10/122	SP_RL_Rat2_03222013.raw
High		VLAIDHLNEDQLrEk		6	0	HCD	R13(Label:13C(6)15N(4)), K15(Label:13C(6)15N(2))	74.96	1.6063e-05	1	1	42	38		392145820		No Quan Values	Not Used							2	905.992	1810.98	-0.48872	39.0727	5425	5425	MS2	17/144	SP_RL_Rat2_03222013.raw
High		QSILAIQNEVEK	D3ZCV0	1	1	HCD		74.94	1.21934e-05	0.626667	1	41		1103	763293616	Light	Redundant	Not Used	0.652131	3.63961	0.179176	763293616	136764054	497767195	2	686.378	1371.75	0.0664141	45.0074	6746	6746	MS2	11/128	SP_RL_Rat2_03222013.raw
High		LVLEVAQHLGESTVr	G3V6D3	2	1	HCD	R15(Label:13C(6)15N(4))	74.89	1.39434e-05	1	1	41	31	1373	898891611	Heavy	Unique	Used	1.13512	2.2535	0.503716	787579036	396716484	893998874	2	830.966	1660.92	-0.651537	50.8876	8023	8023	MS2	10/146	SP_RL_Rat2_03222013.raw
High		SISIIDSPGILSGEK	Q8R3Z7	1	1	HCD		74.86	1.30684e-05	1	1	41	37	1679	198607130	Light	Unique	Used	0.859337	3.74761	0.229303	186166350	4.26885e+07	159979677	2	758.417	1515.83	0.270872	58.7669	9645	9645	MS2	9/138	SP_RL_Rat2_03222013.raw
High		YSLEPVAAELk	P16617	1	1	HCD	K11(Label:13C(6)15N(2))	74.84	1.00397e-05	0	1	40	25	1264	3.14651e+08	Heavy	Unique	Used	0.814515	3.84688	0.211734	382880168	81068845	311861808	2	614.339	1227.67	-0.746687	48.4228	7495	7495	MS2	7/94	SP_RL_Rat2_03222013.raw
High		YSLqPVAAELk	Q5XIV1	1	1	HCD	Q4(Deamidated), K11(Label:13C(6)15N(2))	74.84	1.00397e-05		2	40	25	1264	3.14651e+08	Heavy	Redundant	Not Used	0.814515	3.84688	0.211734	382880168	81068845	311861808	2	614.339	1227.67	-0.743429	48.4228	7495	7495	MS2	7/108	SP_RL_Rat2_03222013.raw
High		GLVYETSVLDPDEGIr		0	0	HCD	R16(Label:13C(6)15N(4))	74.84	1.62522e-05	1	1	42	21	1668	250475616	Heavy	No Proteins	Not Used	1.0003	2.21142	0.452333	250401248	113264802	250475616	2	886.95	1772.89	-0.843016	58.461	9587	9587	MS2	11/136	SP_RL_Rat2_03222013.raw
High		ASGIIDTLFQDr	G3V836	4	1	HCD	R12(Label:13C(6)15N(4))	74.81	1.10773e-05	1	1	40	25	2065	565167519	Heavy	Unique	Used	1.23223	1.89924	0.648803	389292752	252574280	479697952	2	673.353	1345.7	0.102376	70.146	11746	11746	MS2	8/110	SP_RL_Rat2_03222013.raw
High		VLGTAFDPFLGGK		0	0	HCD		74.76	1.19792e-05	1	1	40	30	2020	140371144	Light	No Proteins	Not Used	1.11184	2.86366	0.388257	140371144	54500144	156070016	2	661.361	1321.71	-0.281469	67.9489	11389	11389	MS2	9/102	SP_RL_Rat2_03222013.raw
	High	HGcTVLTALGTILK	Q9QZ76	1	1	CID	C3(Carbamidomethyl)	74.74	1.18885e-05	1	1	40	23	1853	1111279904	Light	Redundant	Not Used	0.632366	3.91738	0.161426	1111279904	179389356	702736000	2	742.419	1483.83	-0.033411	63.2642	10520	10520	MS2	22/118	SP_RL_Rat2_03222013.raw
High		ISSSNPYSTVTMDELr	D3ZCV0	1	1	HCD	R16(Label:13C(6)15N(4))	74.63	9.22513e-06	1	1	39	20	1312	439194648	Heavy	Redundant	Not Used	1.24966	2.69461	0.463764	331707388	153834072	414522504	2	905.431	1809.86	-0.590153	49.4814	7725	7725	MS2	13/166	SP_RL_Rat2_03222013.raw
	High	DFLAGGIAAAVSK	Q05962	2	1	CID		74.63	1.10261e-05	0.52	1	40					No Quan Values	Not Used							2	610.337	1219.67	-0.443696	63.727	10601	10601	MS2	10/118	SP_RL_Rat2_03222013.raw
	High	VTnGAFTGEISPGMIK	P48500	1	1	CID	N3(Deamidated)	74.63	1.22468e-05	1	1	40	24	1460	168838056	Light	Unique	Used	0.498762	5.75406	0.08668	147100000	12750625	73367880	2	811.907	1622.81	-1.74949	53.149	8496	8496	MS2	12/164	SP_RL_Rat2_03222013.raw
	High	ALQEAHQQALDDLQAEEDKVNTLTK	G3V8B0;P02563	3	2	CID		74.63	2.7703e-05	1	1	44	23	1475	576162936	Light	Not Unique	Used	0.271116	0.848376	0.319571	530670800	169586898	143873520	3	936.805	2808.4	-0.121176	53.4829	8564	8564	MS2	20/276	SP_RL_Rat2_03222013.raw
	High	QTITAQNAAVQAVK	Q3KR86	5	1	CID		74.51	1.39829e-05	1	1	41	22	348	88991957	Light	Unique	Used	0.551261	1.89091	0.291532	76491952	2.22999e+07	42167050	2	721.902	1442.8	-0.282323	29.0297	3195	3195	MS2	12/134	SP_RL_Rat2_03222013.raw
High		KGADIMYTGTVDcWR	Q05962	2	1	HCD	C13(Carbamidomethyl)	74.48	6.16482e-06	1	1	37	27		144408295		No Quan Values	Not Used							2	886.908	1772.81	-0.0222579	46.8017	7144	7144	MS2	12/156	SP_RL_Rat2_03222013.raw
High		AGKPVIcATQMLESMIK	P11980	2	1	HCD	C7(Carbamidomethyl)	74.44	2.08385e-05	0.513514	1	42	22		133415232		No Quan Values	Not Used							2	938.991	1876.97	2.58686	66.9732	11220	11220	MS2	11/166	SP_RL_Rat2_03222013.raw
High		YYITIIDAPGHr	P62632	1	1	HCD	R12(Label:13C(6)15N(4))	74.36	1.37524e-05	1	1	40	28	1160	230932106	Heavy	Unique	Used	1.23222	4.4607	0.27624	187411120	5.17704e+07	230932106	2	714.879	1428.75	-0.140178	46.2899	7030	7030	MS2	8/94	SP_RL_Rat2_03222013.raw
High		FVFSLVDAMNGK	P04636	1	1	HCD		74.33	1.03701e-05	1	1	39	24		1.02579e+07		No Quan Values	Not Used							2	664.339	1327.67	-0.00369985	75.0893	12542	12542	MS2	8/98	SP_RL_Rat2_03222013.raw
High		HALIIYDDLSk	F1LP05	2	1	HCD	K11(Label:13C(6)15N(2))	74.32	1.28589e-05	1	1	40	31	1135	989446574	Heavy	Unique	Used	0.5766	3.68612	0.156425	1681804112	263075724	969728224	2	648.358	1295.71	-0.585803	45.9422	6955	6955	MS2	10/86	SP_RL_Rat2_03222013.raw
	High	VQLLHSQNTSLINQk	G3V885;G3V8B0;P02563	4	3	CID	K15(Label:13C(6)15N(2))	74.26	1.54433e-05	1	1	41	30		299880720		No Quan Values	Not Used							2	865.984	1730.96	-1.71881	33.4105	4162	4162	MS2	16/146	SP_RL_Rat2_03222013.raw
	High	IINEPTAAAIAYGLDk	P06761	6	1	CID	K16(Label:13C(6)15N(2))	74.25	1.77395e-05	1	1	41	29	1592	1844912520	Heavy	Redundant	Not Used	0.966206	3.15912	0.305847	1881095856	575327102	1817526016	2	834.458	1667.91	-0.0845031	56.332	9160	9160	MS2	11/168	SP_RL_Rat2_03222013.raw
High		QGLLGINIAEK	P15650	1	1	HCD		74.22	9.10911e-06	1	1	39	30	1497	601098160	Light	Redundant	Not Used	0.465464	3.26653	0.142495	601098160	8.56536e+07	279789732	2	578.34	1155.67	-0.524612	53.9655	8669	8669	MS2	10/100	SP_RL_Rat2_03222013.raw
	High	LASADIETYLLEK	F1LSI0;G3V885;G3V8B0;P02563	14	4	CID		74.22	1.53042e-05	1	1	41	30		1726725192		No Quan Values	Not Used							2	733.393	1465.78	-0.181105	64.704	10785	10785	MS2	9/114	SP_RL_Rat2_03222013.raw
High		TFVSITPAEVGVLVGk	P62963	1	1	HCD	K16(Label:13C(6)15N(2))	74.19	1.08585e-05	1	1	39	22	2113	139300609	Heavy	Unique	Used	0.912048	2.3328	0.390967	147391006	57625074	134427612	2	812.973	1624.94	-0.651014	72.514	12129	12129	MS2	12/136	SP_RL_Rat2_03222013.raw
High		LASADIETYLLEK	G3V885;G3V8B0	14	2	HCD		74.12	1.56607e-05	1	1	41	31		1726725192		No Quan Values	Not Used							2	733.393	1465.78	-0.181105	64.7372	10794	10794	MS2	10/114	SP_RL_Rat2_03222013.raw
High		FAIQDISVEETSAk	D3ZCV0	7	1	HCD	K14(Label:13C(6)15N(2))	74.07	1.54307e-05	1	1	41	33		229223358		No Quan Values	Not Used							2	773.398	1545.79	0.186137	52.8706	8438	8438	MS2	11/138	SP_RL_Rat2_03222013.raw
High		IVSNAScTTNcLAPLAk	P04797	10	1	HCD	C7(Carbamidomethyl), C11(Carbamidomethyl), K17(Label:13C(6)15N(2))	74.02	2.03053e-05	1	1	42		704	4487411352	Heavy	Redundant	Not Used	0.834979	4.52443	0.184549	5227488480	964727608	4364844640	2	914.463	1827.92	-0.12029	37.0178	4962	4962	MS2	15/166	SP_RL_Rat2_03222013.raw
High		ALGQNPTQAEVLr	P16409	1	1	HCD	R13(Label:13C(6)15N(4))	74.01	1.49701e-05	1	1	40	36	547	4216740514	Heavy	Redundant	Not Used	1.01996	3.02812	0.336829	3993853568	1345245312	4073560608	2	703.885	1406.76	-0.447702	33.4344	4168	4168	MS2	8/120	SP_RL_Rat2_03222013.raw
High		SIDDLEDELYAQK	P04692	2	1	HCD		74	6.519e-06	1	1	37	29	1755	1414297920	Light	Unique	Used	0.777073	5.61324	0.138436	1345054400	186203656	1045205456	2	769.865	1538.72	-0.176733	60.666	10029	10029	MS2	10/112	SP_RL_Rat2_03222013.raw
High		IMNVIGEPIDErGPIk	G3V6D3	2	1	HCD	R12(Label:13C(6)15N(4)), K16(Label:13C(6)15N(2))	73.95	1.88492e-05	1	1	41	25		414086056		No Quan Values	Not Used							2	899.996	1798.98	-0.54522	47.1408	7221	7221	MS2	8/154	SP_RL_Rat2_03222013.raw
High		ALDTMNFDVIk	D4AC14	5	1	HCD	K11(Label:13C(6)15N(2))	73.84	1.1966e-05	1	1	39	34		212369805		No Quan Values	Not Used							2	637.83	1274.65	-0.494502	58.6167	9618	9618	MS2	9/100	SP_RL_Rat2_03222013.raw
High		LPAKPEVSSDEDIQYR	Q64428	1	1	HCD		73.84	1.98201e-05	1	1	42	18		7.40531e+07		No Quan Values	Not Used							2	923.962	1846.92	-0.83259	33.16	4106	4106	MS2	14/156	SP_RL_Rat2_03222013.raw
High		KKMEGDLNEMEIQLSQANR	G3V885	2	1	HCD		73.56	2.46733e-05	0.581081	1	42	31		286532155		No Quan Values	Not Used							3	745.368	2234.09	-0.415638	44.0395	6537	6537	MS2	10/202	SP_RL_Rat2_03222013.raw
High		GADPEETILNAFK	P08733	1	1	HCD		73.55	1.20681e-05	0.608108	1	39		2148	804957464	Light	Unique	Used	0.712508	5.15668	0.138172	752159232	103927144	535919536	2	702.853	1404.7	-1.13127	74.0134	12353	12353	MS2	11/110	SP_RL_Rat2_03222013.raw
	High	VIHDNFGIVEGLMTTVHAITATQk	P04797	6	1	CID	K24(Label:13C(6)15N(2))	73.47	3.07155e-05	0.616438	1	43			7.52521e+06		No Quan Values	Not Used							3	868.461	2603.37	-1.87926	76.4451	12694	12694	MS2	25/258	SP_RL_Rat2_03222013.raw
High		TSGGAGGLGSLr	Q6P725	2	1	HCD	R12(Label:13C(6)15N(4))	73.3	1.01686e-05	1	1	38	31	270	510681755	Heavy	Unique	Used	1.32876	4.1519	0.320037	380218084	1.21684e+08	505218068	2	521.779	1042.55	-1.65749	27.1981	2787	2787	MS2	9/106	SP_RL_Rat2_03222013.raw
High		ESTLHLVLr	P0CG51	11	1	HCD	R9(Label:13C(6)15N(4))	73.27	1.19181e-05	1	1	39	33	809	2113769260	Heavy	Unique	Used	0.870899	1.73739	0.501268	2391605392	1198836168	2082846752	2	539.318	1077.63	-0.343896	39.137	5440	5440	MS2	8/68	SP_RL_Rat2_03222013.raw
	High	IVADKDYSVTANSK	P42123	1	1	CID		73.24	1.78884e-05	1	1	40	22		96942114		No Quan Values	Not Used							2	755.89	1510.77	-0.884448	24.6648	2230	2230	MS2	18/140	SP_RL_Rat2_03222013.raw
High		ALTGGIAHLFK	Q6P6R2	2	1	HCD		73.21	1.10906e-05	1	1	38	31	1173	454838632	Light	Unique	Used	0.446757	3.20912	0.139215	454838632	63320275	203202212	2	564.332	1127.66	-0.702014	46.5718	7093	7093	MS2	9/80	SP_RL_Rat2_03222013.raw
	High	LTVTSLQETGLk	D3ZZ63	2	1	CID	K12(Label:13C(6)15N(2))	73.18	1.38554e-05	1	1	39	27	1014	217728172	Heavy	Unique	Used	0.779898	3.90815	0.199557	271470208	54173719	211719044	2	649.377	1297.75	0.31966	43.1088	6334	6334	MS2	9/112	SP_RL_Rat2_03222013.raw
	High	cSGPGLGTGVr	D3ZZ63	2	1	CID	C1(Carbamidomethyl), R11(Label:13C(6)15N(4))	73.11	7.72804e-06	1	1	37	26		1.55457e+07		No Quan Values	Not Used							2	535.768	1070.53	-0.34225	24.7364	2246	2246	MS2	9/92	SP_RL_Rat2_03222013.raw
High		IGGIGTVPVGr	P62632;D3ZC88	5	2	HCD	R11(Label:13C(6)15N(4))	73.07	1.00386e-05	1	1	38	30	658	3518281340	Heavy	Not Unique	Used	1.64984	1.80721	0.912921	2118028688	1933592392	3494412128	2	518.313	1035.62	-0.317336	36.0426	4745	4745	MS2	10/80	SP_RL_Rat2_03222013.raw
High		LSVEALNSLTGEFK	P00564	1	1	HCD		73.07	2.07971e-05	1	1	41	30		9.33482e+07		No Quan Values	Not Used							2	754.404	1507.8	0.336615	74.5706	12449	12449	MS2	10/138	SP_RL_Rat2_03222013.raw
High		kkGQHAAEIQPLAQSHATk	Q9QZ76	1	1	HCD	K1(Label:13C(6)15N(2)), K2(Label:13C(6)15N(2)), K19(Label:13C(6)15N(2))	73.07	1.96431e-05	1	1	41	24		5.70802e+07		No Quan Values	Not Used							2	1034.08	2067.15	-3.0374	20.3164	1273	1273	MS2	11/200	SP_RL_Rat2_03222013.raw
High		MNVFDTELKGLSK	E9PSX6	6	1	HCD		73.05	1.85942e-05	1	1	40	23		127180872		No Quan Values	Not Used							2	741.387	1481.77	-0.677948	53.6698	8607	8607	MS2	12/132	SP_RL_Rat2_03222013.raw
High		ELQELVQYPVEHPDk	P46462	1	1	HCD	K15(Label:13C(6)15N(2))	73.05	2.6784e-05	0.643836	1	42		1159	171443227	Heavy	Unique	Used	0.861385	2.22411	0.387294	179693740	69594272	154785518	2	916.469	1831.93	-0.656564	46.2952	7031	7031	MS2	11/162	SP_RL_Rat2_03222013.raw
	High	DLISHDELFSDIYk		1	0	CID	K14(Label:13C(6)15N(2))	73.02	1.91622e-05	1	1	41	29	1949	471587896	Heavy	Redundant	Not Used	0.991837	4.24634	0.233575	443165008	103512154	439547288	2	851.924	1702.84	0.0164213	65.8167	10998	10998	MS2	8/124	SP_RL_Rat2_03222013.raw
High		NLDkEYLPIGGLADFck	P00507	1	1	HCD	K4(Label:13C(6)15N(2)), C16(Carbamidomethyl), K17(Label:13C(6)15N(2))	72.98	3.11591e-05	1	1	43	23		50042511		No Quan Values	Not Used							2	985.007	1969.01	-0.0546943	64.5266	10751	10751	MS2	14/182	SP_RL_Rat2_03222013.raw
	High	QFAAQANAIGPWIQNK	D3ZCV0	1	1	CID		72.9	2.75919e-05	1	1	42	37		293230730		No Quan Values	Not Used							2	878.96	1756.91	-0.416786	54.0667	8689	8689	MS2	10/152	SP_RL_Rat2_03222013.raw
	High	TLANLNPESSLFIIASK	D4A2V9	2	1	CID		72.88	2.24768e-05	1	1	41	25	2175	5.37915e+07	Light	Unique	Used	0.783648	6.65675	0.117722	40533830	4.77173e+06	31764240	2	909.504	1818	0.380166	74.8234	12491	12491	MS2	13/184	SP_RL_Rat2_03222013.raw
High		QIIEQLSSGFFSPk	G3V8V3	2	1	HCD	K14(Label:13C(6)15N(2))	72.81	2.43029e-05	1	1	41	34		186019228		No Quan Values	Not Used							2	794.926	1588.85	-0.328318	69.8273	11691	11691	MS2	12/146	SP_RL_Rat2_03222013.raw
	High	INAQQLSHVNYR	D3Z802	3	1	CID		72.79	2.0036e-05	1	1	41	35	405	98632678	Light	Redundant	Not Used	1.30178	1.82758	0.712299	98632678	70255914	128398132	2	721.878	1442.75	-0.250898	30.2178	3460	3460	MS2	8/108	SP_RL_Rat2_03222013.raw
High		cGPMVLDALIK	P21913	1	1	HCD	C1(Carbamidomethyl)	72.7	1.57565e-05	1	1	39	19	1882	292605250	Light	Unique	Used	0.327037	0.399797	0.818008	292605250	239353375	9.56927e+07	2	608.825	1216.64	-0.330127	64.1153	10678	10678	MS2	9/80	SP_RL_Rat2_03222013.raw
High		IGEHTPSSLAIMENANVLAR	P05065	2	1	HCD		72.65	3.72588e-05	1	1	43	19	1557	2.42281e+08	Light	Redundant	Not Used	1.38508	3.95003	0.35065	220229916	77223695	305036056	2	1062.05	2123.09	0.405755	55.4477	8977	8977	MS2	14/184	SP_RL_Rat2_03222013.raw
High		LSVEALNSLTGEFK	P00564	1	1	HCD		72.58	2.32563e-05	1	1	41	26				No Quan Values	Not Used							2	754.404	1507.8	-0.230099	70.0939	11737	11737	MS2	11/138	SP_RL_Rat2_03222013.raw
	High	VAPEEHPVLLTEAPLNPk	IPI:CON_00698900.1	2	1	CID	K18(Label:2H(4))	72.49	2.2151e-05	0.611111	1	41		1089	482965620	Medium	Unique	Used	1.67466	1.04482	1.60282	301323060	482965620	504614168	2	979.548	1958.09	-0.915253	44.6412	6666	6666	MS2	13/156	SP_RL_Rat2_03222013.raw
	High	VcVQTVESGAMTk	P56574	1	1	CID	C2(Carbamidomethyl), K13(Label:13C(6)15N(2))	72.44	1.34559e-05	1	1	38	24	437	349247966	Heavy	Unique	Used	0.464814	4.16518	0.111595	662971136	73984420	308158344	2	709.348	1417.69	-1.19485	31.0947	3643	3643	MS2	8/128	SP_RL_Rat2_03222013.raw
High		TNVSGGAIALGHPLGGSGSR	F1LWF9	3	1	HCD		72.38	3.04396e-05	1	1	42	25	593	2.03534e+08	Light	Redundant	Not Used	0.952724	2.13706	0.44581	200129479	89219727	1.90668e+08	2	904.474	1807.94	-0.306434	34.5258	4403	4403	MS2	12/224	SP_RL_Rat2_03222013.raw
	High	VAPEEHPTLLTEAPLNPk	P68035	5	1	CID	K18(Label:13C(6)15N(2))	72.24	3.25325e-05	1	1	42	22	1016	1228106210	Heavy	Unique	Used	0.348597	4.22037	0.0825986	3449838880	284951851	1202603440	2	982.532	1964.06	-0.461221	43.1745	6348	6348	MS2	12/156	SP_RL_Rat2_03222013.raw
High		QFAAQANAIGPWIQNK	D3ZCV0	1	1	HCD		72.21	3.23431e-05	1	1	42	19		293230730		No Quan Values	Not Used							2	878.96	1756.91	-0.416786	54.0924	8695	8695	MS2	11/152	SP_RL_Rat2_03222013.raw
	High	QAVTNPNNTFYATK	F1M953	2	1	CID		72.21	1.82907e-05	1	1	40	24	433	1.28785e+08	Light	Redundant	Not Used	0.972639	4.44574	0.21878	102765988	22483130	99954256	2	784.889	1568.77	0.104611	30.9593	3614	3614	MS2	9/148	SP_RL_Rat2_03222013.raw
High		VQQTVQDLFGr	F1M953	2	1	HCD	R11(Label:13C(6)15N(4))	72.18	2.07723e-05	1	1	40	25	1302	745173307	Heavy	Unique	Used	1.41487	1.74572	0.81048	517984216	419816052	732880672	2	650.848	1300.69	-0.0924736	49.1982	7662	7662	MS2	10/104	SP_RL_Rat2_03222013.raw
High		GVVPLAGTnGETTTQGLDGLSER	P05065	2	1	HCD	N9(Deamidated)	72.12	4.12908e-05	0.0694444	1	43	19	1604	395264832	Light	Redundant	Not Used	1.39675	2.31419	0.603558	395264832	238565408	552086672	2	1137.07	2273.13	-0.0622139	56.7654	9248	9248	MS2	16/232	SP_RL_Rat2_03222013.raw
High		TIRPMDIEAIEASVMK	P49432	1	1	HCD		72.08	3.28087e-05	1	1	42	28		100088360		No Quan Values	Not Used							2	902.472	1803.94	0.983142	68.1611	11425	11425	MS2	10/170	SP_RL_Rat2_03222013.raw
High		VVDLLAPYAk	G3V6D3	2	1	HCD	K10(Label:13C(6)15N(2))	72.07	1.33207e-05	1	1	38	32	1489	1954805624	Heavy	Unique	Used	0.628259	3.42984	0.183175	3111462744	569941473	1954805624	2	548.828	1096.65	0.285808	53.8166	8638	8638	MS2	7/72	SP_RL_Rat2_03222013.raw
	High	VTPNPDLLDLVQTADEK		0	0	CID		72.07	3.49084e-05	1	1	42	24		1.41036e+08		No Proteins	Not Used							2	934.485	1867.96	-0.953448	68.7541	11520	11520	MS2	11/182	SP_RL_Rat2_03222013.raw
High		NKDTGTYEDFVEGLR	P16409	1	1	HCD		72.03	1.51077e-05	1	1	39	24		655611712		No Quan Values	Not Used							2	872.413	1743.82	-0.398366	53.6755	8608	8608	MS2	11/158	SP_RL_Rat2_03222013.raw
	High	LGWVRPDLGELSK	D4A311	2	1	CID		72.02	2.38568e-05	1	1	41	33		234742833		No Quan Values	Not Used							2	735.409	1469.81	0.355016	53.7734	8626	8626	MS2	9/122	SP_RL_Rat2_03222013.raw
High		LSVEALNSLTGEFk	P00564	1	1	HCD	K14(Label:13C(6)15N(2))	71.98	2.62073e-05	1	1	41	31		99511920		No Quan Values	Not Used							2	758.415	1515.82	5.54371	69.1025	11578	11578	MS2	10/138	SP_RL_Rat2_03222013.raw
High		IVSNAScTTncLAPLAK	P04797	10	1	HCD	C7(Carbamidomethyl), N10(Deamidated), C11(Carbamidomethyl)	71.96	2.50292e-05		2	41	22		1.23379e+08		No Quan Values	Not Used							2	910.948	1820.89	0.0306952	45.0959	6765	6765	MS2	13/166	SP_RL_Rat2_03222013.raw
	High	APSSSSAGISEWLDQK	P13803	1	1	CID		71.89	1.77608e-05	1	1	39	26	1506	173790773	Light	Redundant	Not Used	0.512413	3.60752	0.14204	162510922	2.30831e+07	83272734	2	831.903	1662.8	0.448516	54.2072	8718	8718	MS2	9/144	SP_RL_Rat2_03222013.raw
High		LTGTLSGWTSPk	F1M0K2	2	1	HCD	K12(Label:13C(6)15N(2))	71.88	2.0406e-05	1	1	40	29	1006	268729642	Heavy	Redundant	Not Used	0.438555	3.50146	0.125249	612761988	76747942	268729642	2	628.342	1255.68	-0.0865492	43.1387	6339	6339	MS2	10/104	SP_RL_Rat2_03222013.raw
High		LYAQDADGcPIDIK	D3ZZ63	2	1	HCD	C9(Carbamidomethyl)	71.83	1.31951e-05	1	1	38	27	1032	222152776	Light	Unique	Used	0.839782	5.23331	0.160469	222152776	3.56486e+07	186559870	2	789.877	1578.75	-0.715861	43.563	6434	6434	MS2	11/138	SP_RL_Rat2_03222013.raw
High		ITEGDLSQLTASIR	D3ZZ63	2	1	HCD		71.77	2.80213e-05	1	1	41	21	1762	3.86924e+08	Light	Redundant	Not Used	1.57388	2.74492	0.573377	366570096	210182962	576936216	2	752.405	1503.8	0.687898	60.7766	10050	10050	MS2	12/136	SP_RL_Rat2_03222013.raw
High		IPSAVGYQPTLATDMGTMQER	G3V6D3	2	1	HCD		71.76	3.25068e-05	1	1	42	19	1515	859272909	Light	Redundant	Not Used	1.07375	2.39213	0.448868	807662880	362533680	867228080	2	1133.55	2266.08	-0.244239	54.5583	8789	8789	MS2	17/220	SP_RL_Rat2_03222013.raw
High		ADVDAATLAr	Q6P725	2	1	HCD	R10(Label:13C(6)15N(4))	71.74	1.1167e-05	1	1	37			256470308		No Quan Values	Not Used							2	506.768	1012.53	-1.21407	30.1918	3455	3455	MS2	7/82	SP_RL_Rat2_03222013.raw
	High	MGAVFMDAPVSGGVGAAR	P29266	1	1	CID		71.68	2.14187e-05	1	1	40	20	1433	79106069	Light	Unique	Used	1.04557	1.35778	0.770056	74247703	57174923	77630982	2	846.914	1692.82	0.287525	52.5016	8366	8366	MS2	8/144	SP_RL_Rat2_03222013.raw
High		TPVLFDVYEIK	Q5XI77	1	1	HCD		71.66	2.52261e-05	1	1	40	35	2002	530413957	Light	Unique	Used	0.637761	2.25092	0.283333	530413957	150283859	338277137	2	662.363	1323.72	-0.185402	67.3001	11281	11281	MS2	9/96	SP_RL_Rat2_03222013.raw
High		LYAQDADGcPIDIk	D3ZZ63	2	1	HCD	C9(Carbamidomethyl), K14(Label:13C(6)15N(2))	71.55	1.66842e-05	1	1	39	19	1032	204286432	Heavy	Redundant	Not Used	0.839782	5.23331	0.160469	222152776	3.56486e+07	186559870	2	793.884	1586.76	-0.736725	43.5573	6433	6433	MS2	11/138	SP_RL_Rat2_03222013.raw
	High	EVGEHVVSVr	D3ZZ63	2	1	CID	R10(Label:13C(6)15N(4))	71.49	1.76685e-05	1	1	39	26	146	198438466	Heavy	Redundant	Not Used	1.62362	2.89316	0.561191	115017556	64546840	186744548	2	560.803	1120.6	-0.0749862	24.132	2110	2110	MS2	9/86	SP_RL_Rat2_03222013.raw
High		LVLEVAQHLGESTVR	G3V6D3	2	1	HCD		71.46	3.07376e-05	1	1	41	25	1373	787579036	Light	Redundant	Not Used	1.13512	2.2535	0.503716	787579036	396716484	893998874	2	825.962	1650.92	-0.231092	50.904	8026	8026	MS2	13/146	SP_RL_Rat2_03222013.raw
High		VGSLASNVAYk	D3Z802	3	1	HCD	K11(Label:13C(6)15N(2))	71.4	1.90092e-05	1	1	39	27	352	163724018	Heavy	Unique	Used	0.666665	4.32273	0.154223	223904440	34531289	149269320	2	558.81	1116.61	-0.328951	29.1946	3231	3231	MS2	10/94	SP_RL_Rat2_03222013.raw
	High	AQKDEEkMEIQEIQLk	P04692	11	1	CID	K7(Label:13C(6)15N(2)), K16(Label:13C(6)15N(2))	71.38	4.41362e-05		2	43	29		266840311		Inconsistently Labeled	Not Used							2	988.52	1976.03	-1.09378	37.9201	5166	5166	MS2	11/164	SP_RL_Rat2_03222013.raw
High		HLGLPVFNTVK	P13086	1	1	HCD		71.36	1.98687e-05	1	1	39	34	1232	755853760	Light	Unique	Used	0.47333	3.43799	0.137676	755853760	104063252	357768240	2	612.858	1224.71	-0.268614	47.7816	7360	7360	MS2	10/86	SP_RL_Rat2_03222013.raw
	High	QMEQISQFLQAAEr	Q5XFX0	1	1	CID	R14(Label:13C(6)15N(4))	71.3	2.65797e-05	1	1	40	25	1988	122628500	Heavy	Unique	Used	1.58708	1.09909	1.44399	77266834	111572367	122628500	2	844.919	1688.83	0.0268966	67.2138	11264	11264	MS2	11/150	SP_RL_Rat2_03222013.raw
High		VVDLLAPYAK	G3V6D3	2	1	HCD		71.25	1.64114e-05	1	1	38	29	1489	3111462744	Light	Redundant	Not Used	0.628259	3.42984	0.183175	3111462744	569941473	1954805624	2	544.821	1088.64	0.435725	53.811	8637	8637	MS2	7/72	SP_RL_Rat2_03222013.raw
	High	TLVcGVcASLGSHR	A0JPQ4	1	1	CID	C4(Carbamidomethyl), C7(Carbamidomethyl)	71.19	1.85253e-05	1	1	39	27	578	72121515	Light	Unique	Used	1.37486	4.13973	0.332114	64290725	21351856	88390980	2	758.872	1516.74	0.435517	34.1325	4314	4314	MS2	12/126	SP_RL_Rat2_03222013.raw
High		FGGGSVELLK	Q64428	1	1	HCD		71.17	1.76599e-05	1	1	38		1015	734770524	Light	Unique	Used	0.448611	3.38476	0.132538	734770524	97385374	329626072	2	503.782	1006.56	0.161044	43.1883	6351	6351	MS2	9/76	SP_RL_Rat2_03222013.raw
High		FKDIFQEIFDK	P56574	1	1	HCD		71.16	2.62714e-05	0.619718	1	40			2.43972e+06		No Quan Values	Not Used							2	715.371	1429.73	-1.0299	76.5176	12703	12703	MS2	10/112	SP_RL_Rat2_03222013.raw
High		TTPSVVAFTPDGEr	F1M953	2	1	HCD	R14(Label:13C(6)15N(4))	71.12	2.24811e-05	1	1	39	29	1061	713489326	Heavy	Unique	Used	1.30898	1.81504	0.721184	545072784	393097837	713489326	2	743.874	1486.74	-0.8909	44.2253	6574	6574	MS2	10/128	SP_RL_Rat2_03222013.raw
	High	cAELEEELKTVTNNLk	P04692	8	1	CID	C1(Carbamidomethyl), K16(Label:13C(6)15N(2))	71.08	4.24033e-05	0.309859	1	42	30		1.96586e+08		Inconsistently Labeled	Not Used							2	949.985	1898.96	0.0418289	61.946	10266	10266	MS2	11/152	SP_RL_Rat2_03222013.raw
High		AVFVDLEPTVIDEVR	IPI:CON_00700865.3	5	1	HCD		71.05	4.03493e-05	1	1	42	31	2082	1.7429e+08	Light	Unique	Used	1.43303	2.64427	0.541939	172088734	9.32616e+07	246608626	2	851.456	1701.9	-0.897128	71.2859	11932	11932	MS2	13/128	SP_RL_Rat2_03222013.raw
High		ILQDIASGNHEFSk	Q66HF1	1	1	HCD	K14(Label:13C(6)15N(2))	70.99	3.15797e-05	1	1	41	26	689	107741110	Heavy	Unique	Used	0.499129	3.00995	0.165826	215858044	35794946	107741110	2	783.903	1566.8	-1.50698	36.6164	4875	4875	MS2	10/144	SP_RL_Rat2_03222013.raw
	High	HQGVMVGMGQk	IPI:CON_00698900.1;P68035	9	2	CID	K11(Label:13C(6)15N(2))	70.95	1.41863e-05	1	1	37	31	120	448507863	Heavy	Redundant	Not Used	0.351101	2.19304	0.160097	1213567296	194288960	426084232	2	590.296	1179.58	-0.893693	23.4216	1950	1950	MS2	14/100	SP_RL_Rat2_03222013.raw
High		NILGGTVFrEPIIck	P56574	1	1	HCD	R9(Label:13C(6)15N(4)), C14(Carbamidomethyl), K15(Label:13C(6)15N(2))	70.91	3.14856e-05	1	1	41	31		496513110		No Quan Values	Not Used							2	867.987	1734.97	-0.803666	53.3749	8543	8543	MS2	10/148	SP_RL_Rat2_03222013.raw
High		LATALQkLEEAEk	P04692	23	1	HCD	K7(Label:13C(6)15N(2)), K13(Label:13C(6)15N(2))	70.9	2.46735e-05	1	1	40	30		387097559		No Quan Values	Not Used							2	730.42	1459.83	-0.0983243	40.9693	5855	5855	MS2	12/128	SP_RL_Rat2_03222013.raw
High		LALFNPDVSWDr	B2RZD6	1	1	HCD	R12(Label:13C(6)15N(4))	70.88	2.63879e-05	1	1	40		2034	1.47171e+09	Heavy	Unique	Used	1.02341	2.19632	0.465967	1403835328	654140912	1436701312	2	721.868	1442.73	-0.513273	69.3328	11610	11610	MS2	8/110	SP_RL_Rat2_03222013.raw
	High	KVLAIDHLNEDQLR	P50753-2	6	1	CID		70.87	3.85088e-05	1	1	41	26		70260274		No Quan Values	Not Used							2	832.46	1663.91	-0.529197	37.3642	5040	5040	MS2	10/140	SP_RL_Rat2_03222013.raw
High		LTGAIMHYGNMK	G3V885	2	1	HCD		70.83	1.66901e-05	0.239437	1	38		505	576499683	Light	Not Unique	Used	0.248645	3.85807	0.064448	510602096	32907299	126958516	2	668.331	1335.65	-0.470853	32.6073	3985	3985	MS2	9/92	SP_RL_Rat2_03222013.raw
High		YYVTIIDAPGHr	D3ZC88	3	1	HCD	R12(Label:13C(6)15N(4))	70.83	3.06832e-05	1	1	40	26	928	384294008	Heavy	Unique	Used	2.32751	1.36749	1.70203	160053698	272416694	372527184	2	707.871	1414.74	-0.123896	41.4713	5968	5968	MS2	8/94	SP_RL_Rat2_03222013.raw
High		ITLPVDFVTADkFDENAk	P16617	2	1	HCD	K12(Label:13C(6)15N(2)), K18(Label:13C(6)15N(2))	70.83	5.23791e-05	1	1	43	21		180508408		No Quan Values	Not Used							2	1020.04	2039.07	0.034702	65.2305	10894	10894	MS2	14/174	SP_RL_Rat2_03222013.raw
	High	LSYTQQMEDLKR	G3V885;P02563	2	2	CID		70.82	2.39855e-05	1	1	39	30		244970118		No Quan Values	Not Used							2	756.379	1511.75	-1.33591	35.4723	4616	4616	MS2	10/116	SP_RL_Rat2_03222013.raw
	High	SSIQITGALEDQMNQLK	D3ZCV0	1	1	CID		70.81	4.53555e-05	1	1	42	37		35645019		No Quan Values	Not Used							2	938.478	1875.95	0.339438	74.0391	12358	12358	MS2	21/174	SP_RL_Rat2_03222013.raw
High		LSVEALNSLTGEFk	P00564	1	1	HCD	K14(Label:13C(6)15N(2))	70.71	3.43748e-05	1	1	41	26				No Quan Values	Not Used							2	758.411	1515.82	0.550803	67.8281	11364	11364	MS2	11/138	SP_RL_Rat2_03222013.raw
	High	NLTEEMAGLDEIIAK	G3V885;P02563	2	2	CID		70.58	3.72874e-05	1	1	41	28		4.86294e+06		No Quan Values	Not Used							2	823.919	1646.83	0.11953	75.2232	12561	12561	MS2	10/156	SP_RL_Rat2_03222013.raw
	High	VNVkNEEIDEMIk		1	0	CID	K4(Label:13C(6)15N(2)), K13(Label:13C(6)15N(2))	70.56	3.88132e-05	1	1	41	28		405182141		No Quan Values	Not Used							2	788.914	1576.82	-0.823714	38.6929	5339	5339	MS2	10/126	SP_RL_Rat2_03222013.raw
High		VFDEFKPLVEEPQNLIK	IPI:CON_00745872.2	1	1	HCD		70.54	5.08919e-05	1	1	42	22		233785676		No Quan Values	Not Used							2	1023.05	2045.1	0.19632	67.3059	11282	11282	MS2	21/166	SP_RL_Rat2_03222013.raw
	High	VNQIGSVTESIQAck	P15429	1	1	CID	C14(Carbamidomethyl), K15(Label:13C(6)15N(2))	70.53	3.85999e-05	1	1	41	27	909	332312754	Heavy	Redundant	Not Used	0.926363	1.53335	0.604141	354138090	213949419	328060334	2	821.421	1641.83	-0.919859	41.1465	5893	5893	MS2	10/146	SP_RL_Rat2_03222013.raw
	High	VNQIGSVTESLQAck		1	0	CID	C14(Carbamidomethyl), K15(Label:13C(6)15N(2))	70.53	3.85999e-05	1	2	41	27	909	332312754	Heavy	Redundant	Not Used	0.926363	1.53335	0.604141	354138090	213949419	328060334	2	821.421	1641.83	-0.919859	41.1465	5893	5893	MS2	10/146	SP_RL_Rat2_03222013.raw
High		FLDTAFDLDAFKk	D4A7P8	4	1	HCD	K13(Label:13C(6)15N(2))	70.5	3.79584e-05		2	41	30		101141120		Inconsistently Labeled	Not Used							2	769.903	1538.8	0.471422	67.0298	11230	11230	MS2	11/110	SP_RL_Rat2_03222013.raw
	High	VEKPVVEMDGDEMTR	P56574	1	1	CID		70.42	1.66222e-05	1	1	37	23		136777555		No Quan Values	Not Used							2	867.905	1734.8	-1.0859	35.3918	4598	4598	MS2	8/160	SP_RL_Rat2_03222013.raw
High		VVDSLQTSLDAETr	G3V885;G3V8B0	4	2	HCD	R14(Label:13C(6)15N(4))	70.41	3.51136e-05	1	1	41	20		146086980		No Quan Values	Not Used							2	772.395	1543.78	-0.138209	44.2363	6576	6576	MS2	12/140	SP_RL_Rat2_03222013.raw
High		HAHHDLGRENQEEATVK		0	0	HCD		70.4	3.48707e-05	1	1	41	17		1.90797e+07		No Proteins	Not Used							2	985.975	1970.94	0.0595616	19.5902	1142	1142	MS2	20/166	SP_RL_Rat2_03222013.raw
	High	LGSSEVEQVQLVVDGVK	P00564	1	1	CID		70.3	5.1175e-05	1	1	42	35	1746	759610924	Light	Redundant	Not Used	0.673087	9.52688	0.0706514	567769664	40113716	382158496	2	893.483	1785.96	-0.457798	61.4606	10170	10170	MS2	9/168	SP_RL_Rat2_03222013.raw
	High	GSSFQTVSALHr	G3V885;G3V8B0;P02563	4	3	CID	R12(Label:13C(6)15N(4))	70.24	2.73179e-05	0	1	39	30	358	156803486	Heavy	Redundant	Not Used	0.428626	2.62282	0.163422	326371552	53336270	139891220	2	650.337	1299.67	-0.825276	29.2382	3242	3242	MS2	8/114	SP_RL_Rat2_03222013.raw
	High	GSSFQTVSALFR	F1LSI0	7	1	CID		70.13	2.80186e-05		2	39	30		156803486		No Quan Values	Not Used							2	650.337	1299.67	-1.78014	29.2382	3242	3242	MS2	8/114	SP_RL_Rat2_03222013.raw
	High	LYAQDADGcPIDIK	D3ZZ63	2	1	CID	C9(Carbamidomethyl)	70.12	1.95619e-05	1	1	38	28	1032	222152776	Light	Redundant	Not Used	0.839782	5.23331	0.160469	222152776	3.56486e+07	186559870	2	789.877	1578.75	-0.715861	43.5222	6424	6424	MS2	8/138	SP_RL_Rat2_03222013.raw
High		EGIEcEVINLr	P49432	1	1	HCD	C5(Carbamidomethyl), R11(Label:13C(6)15N(4))	70.09	2.4879e-05	1	1	39	34	1434	2.14434e+08	Heavy	Redundant	Not Used	1.03148	2.12426	0.485573	202848582	98497702	209234312	2	671.339	1341.67	-0.464165	52.5351	8374	8374	MS2	8/94	SP_RL_Rat2_03222013.raw
High		LYGPSSVSFADDFVr	P29457	2	1	HCD	R15(Label:13C(6)15N(4))	70	3.035e-05	1	1	40	29	1862	426762640	Heavy	Redundant	Not Used	1.91603	1.83058	1.04668	222732996	233130200	426762640	2	835.408	1669.81	-0.677336	63.4934	10567	10567	MS2	10/126	SP_RL_Rat2_03222013.raw
	High	LGGEVScLVAGTK	P13803	1	1	CID	C7(Carbamidomethyl)	69.84	3.4337e-05	1	1	40	25	936	293864898	Light	Unique	Used	0.485236	3.8482	0.126094	293864898	37054725	142593890	2	645.84	1290.67	0.00271927	41.5812	5993	5993	MS2	10/112	SP_RL_Rat2_03222013.raw
High		TSFDEMLPGTHFQR	D4A7P8	4	1	HCD		69.82	1.67813e-05	1	1	37	17	1448	1.40102e+08	Light	Unique	Used	0.965186	2.41136	0.400267	101092340	40463898	97572892	2	833.388	1665.77	-0.0437052	52.9698	8457	8457	MS2	12/124	SP_RL_Rat2_03222013.raw
High		AQQVSQGLDVLTAK	P85972	1	1	HCD		69.81	3.98979e-05	1	1	41	28	1028	1.73752e+08	Light	Redundant	Not Used	0.63355	2.60971	0.242767	166989370	40539460	105796194	2	729.401	1457.8	-0.555466	43.4769	6416	6416	MS2	10/142	SP_RL_Rat2_03222013.raw
High		VSLAVLNPYIK	Q06647	1	1	HCD		69.79	1.95372e-05	1	1	37	29	1732	499563912	Light	Unique	Used	0.544005	3.74854	0.145124	487544112	7.07546e+07	265226648	2	608.869	1216.73	-0.00265671	60.2595	9950	9950	MS2	7/88	SP_RL_Rat2_03222013.raw
High		ALDFSEAPSFTQPLTNR	P56741	3	1	HCD		69.72	4.99647e-05	1	1	41	37	1851	279652504	Light	Unique	Used	0.555107	2.54091	0.218467	272035776	5.94309e+07	151008835	2	947.47	1893.93	-0.617922	63.2406	10517	10517	MS2	14/162	SP_RL_Rat2_03222013.raw
High		QQSQVLDAMQDSFTr	G3V836	3	1	HCD	R15(Label:13C(6)15N(4))	69.6	2.54547e-05	1	1	38	23		6.30005e+07		No Quan Values	Not Used							2	882.415	1763.82	-1.5856	54.5209	8782	8782	MS2	8/162	SP_RL_Rat2_03222013.raw
	High	VSQLYGDLQHLK	Q920L2	2	1	CID		69.56	4.22564e-05	1	1	41	29	888	368242692	Light	Unique	Used	0.278265	3.40847	0.0816393	354208000	2.89173e+07	98563857	2	700.88	1400.75	-0.391328	40.6558	5782	5782	MS2	10/116	SP_RL_Rat2_03222013.raw
High		LFVGNLPADITEDEFK	F1LQW3	1	1	HCD		69.54	5.38912e-05	1	1	42	35		38782548		No Quan Values	Not Used							2	904.459	1807.91	-0.0270027	72.2225	12079	12079	MS2	8/152	SP_RL_Rat2_03222013.raw
	High	TGVEVGKPTHFTVLTK	D3ZZ63	2	1	CID		69.54	4.4397e-05	1	1	41	38		117842694		No Quan Values	Not Used							2	857.481	1713.95	0.466717	33.274	4132	4132	MS2	12/166	SP_RL_Rat2_03222013.raw
High		IMDPNIVGSEHYDVAr	G3V6D3	2	1	HCD	R16(Label:13C(6)15N(4))	69.53	3.74013e-05	1	1	40	24	993	625407988	Heavy	Unique	Used	1.11766	2.17943	0.512825	551434576	282789392	616319050	2	913.443	1825.88	0.185695	42.7947	6263	6263	MS2	12/162	SP_RL_Rat2_03222013.raw
	High	GDVTTQVALQPALk	P07895	1	1	CID	K14(Label:13C(6)15N(2))	69.48	3.78457e-05	1	1	40	29		153596358		No Quan Values	Not Used							2	724.913	1448.82	-0.215778	42.342	6164	6164	MS2	9/126	SP_RL_Rat2_03222013.raw
High		IILDLISESPIK		2	0	HCD		69.45	1.89093e-05	1	1	37	34		152227643		No Quan Values	Not Used							2	670.905	1340.8	-0.436444	74.3051	12404	12404	MS2	9/98	SP_RL_Rat2_03222013.raw
High		IILDLLSESPIK		1	0	HCD		69.45	1.89093e-05	1	2	37	34		152227643		No Quan Values	Not Used							2	670.905	1340.8	-0.436444	74.3051	12404	12404	MS2	9/98	SP_RL_Rat2_03222013.raw
	High	NPDDITQEEYGEFYK	P34058	1	1	CID		69.36	7.6769e-06	1	1	33	19		82495050		No Quan Values	Not Used							2	924.402	1847.8	-0.0144123	52.5761	8382	8382	MS2	9/158	SP_RL_Rat2_03222013.raw
	High	LGEHNIDVLEGNEQFINAAK		1	0	CID		69.31	7.58645e-05	0.289855	1	43			7050961439		No Quan Values	Not Used							3	737.706	2211.1	-0.902415	54.6813	8813	8813	MS2	11/202	SP_RL_Rat2_03222013.raw
High		GPILMELQTYr	D4A5G8	3	1	HCD	R11(Label:13C(6)15N(4))	69.29	4.23762e-05	1	1	40	31	1655	2.2174e+08	Heavy	Unique	Used	0.891668	2.4155	0.369145	242201368	89407319	215963200	2	665.856	1330.71	-1.01949	58.1865	9532	9532	MS2	7/92	SP_RL_Rat2_03222013.raw
	High	NTGIIcTIGPASR	P11980	3	1	CID	C6(Carbamidomethyl)	69.27	4.11344e-05	1	1	40	29	810	1319086508	Light	Unique	Used	1.61491	2.67464	0.603786	1278094320	771695328	2064010000	2	680.356	1359.7	-0.697364	39.1727	5446	5446	MS2	17/140	SP_RL_Rat2_03222013.raw
High		LDQLIYIPLPDEK	P46462	1	1	HCD		69.24	4.84419e-05	1	1	41	36	2124	815581912	Light	Redundant	Not Used	0.785625	2.93259	0.267894	815581912	2.1849e+08	640741172	2	778.932	1556.86	-0.0771474	72.9031	12195	12195	MS2	8/136	SP_RL_Rat2_03222013.raw
High		LLGSLDIDHNQYk	G3V885;G3V8B0	4	2	HCD	K13(Label:13C(6)15N(2))	69.23	4.87267e-05	1	1	41	33		360959576		No Quan Values	Not Used							2	762.4	1523.79	-1.24835	42.9852	6305	6305	MS2	12/110	SP_RL_Rat2_03222013.raw
High		STLNSLNQAMNQK	D3ZEC2	3	1	HCD		69.12	3.31259e-05	1	1	39	26	651	100209224	Light	Unique	Used	0.628444	2.86236	0.219554	86353112	18959208	54268122	2	724.861	1448.71	-1.19842	35.8459	4700	4700	MS2	11/122	SP_RL_Rat2_03222013.raw
High		VNQIGSVTESIQAck		1	0	HCD	C14(Carbamidomethyl), K15(Label:13C(6)15N(2))	69.09	5.37757e-05	1	1	41	26	909	332312754	Heavy	Redundant	Not Used	0.926363	1.53335	0.604141	354138090	213949419	328060334	2	821.421	1641.83	-0.919859	41.1824	5903	5903	MS2	9/146	SP_RL_Rat2_03222013.raw
High		VNQIGSVTESLQAck	P04764	3	1	HCD	C14(Carbamidomethyl), K15(Label:13C(6)15N(2))	69.09	5.37757e-05	1	2	41	26	909	332312754	Heavy	Redundant	Not Used	0.926363	1.53335	0.604141	354138090	213949419	328060334	2	821.421	1641.83	-0.919859	41.1824	5903	5903	MS2	9/146	SP_RL_Rat2_03222013.raw
High		TPFGAYGGLLK	F1LWF9	3	1	HCD		69.07	3.48102e-05	1	1	39	23	1517	188342949	Light	Unique	Used	0.559413	3.27496	0.170815	179253235	3.06192e+07	100276543	2	562.311	1123.61	-0.651558	54.5027	8779	8779	MS2	9/80	SP_RL_Rat2_03222013.raw
High		IAFQHGVTDLr	P56741	3	1	HCD	R11(Label:13C(6)15N(4))	69.01	4.03186e-05	0.550725	1	40		665	214432392	Heavy	Unique	Used	0.673751	2.17615	0.309606	318266536	98537346	214432392	2	633.845	1266.68	0.376501	36.1134	4761	4761	MS2	11/96	SP_RL_Rat2_03222013.raw
High		WALSQSNPSALR	P46462	1	1	HCD		69.01	4.05823e-05	1	1	40	38	963	4.10594e+08	Light	Unique	Used	1.32894	1.89408	0.701626	403912656	283395518	536773976	2	665.349	1329.69	-0.416649	42.1558	6121	6121	MS2	7/112	SP_RL_Rat2_03222013.raw
	High	ISEQFTAMFr	P69897;G3V7C6	7	2	CID	R10(Label:13C(6)15N(4))	68.99	2.15899e-05	1	1	37	21		113078376		No Quan Values	Not Used							2	620.306	1239.61	-0.914768	57.6887	9433	9433	MS2	8/92	SP_RL_Rat2_03222013.raw
High		LDDLINWAr		0	0	HCD	R9(Label:13C(6)15N(4))	68.84	3.44698e-05	0.637681	1	39		1771	4.82437e+07	Heavy	No Proteins	Not Used	0.614733	2.58781	0.23755	72860548	1.7308e+07	44789774	2	563.3	1125.59	0.749079	61.2303	10130	10130	MS2	8/72	SP_RL_Rat2_03222013.raw
	High	NILGGTVFrEPIIck	P56574	1	1	CID	R9(Label:13C(6)15N(4)), C14(Carbamidomethyl), K15(Label:13C(6)15N(2))	68.78	5.14176e-05	1	1	41	30		496513110		No Quan Values	Not Used							2	867.987	1734.97	-0.803666	53.3397	8533	8533	MS2	12/148	SP_RL_Rat2_03222013.raw
	High	IMDPNIVGSEHYDVAR		2	0	CID		68.74	4.39473e-05	1	1	40	31	993	556992059	Light	Redundant	Not Used	1.11766	2.17943	0.512825	551434576	282789392	616319050	2	908.439	1815.87	0.908682	42.7602	6256	6256	MS2	22/162	SP_RL_Rat2_03222013.raw
High		ISLGLPVGAVINcADNTGAK		0	0	HCD	C13(Carbamidomethyl)	68.72	8.09352e-05	1	1	43	22	1909	103960254	Light	No Proteins	Not Used	1.08186	2.2415	0.48265	92742736	44762272	100334574	2	985.523	1970.04	0.557648	64.8778	10822	10822	MS2	11/198	SP_RL_Rat2_03222013.raw
	High	LPADTEVVcAPPTAYIDFAR	P48500	1	1	CID	C9(Carbamidomethyl)	68.72	7.55574e-05	1	1	42	24	1966	448299588	Light	Redundant	Not Used	0.842743	2.46116	0.342417	429227532	146974659	361728404	2	1103.55	2206.08	-0.210801	66.3281	11094	11094	MS2	14/178	SP_RL_Rat2_03222013.raw
High		GADYLVTEVENGGSLGSk	P11980	3	1	HCD	K18(Label:13C(6)15N(2))	68.69	5.37516e-05	1	1	41	30	1607	1.35744e+08	Heavy	Redundant	Not Used	0.879621	3.41074	0.257898	150707184	38867066	132565272	2	902.446	1803.88	-0.514128	56.8431	9263	9263	MS2	14/178	SP_RL_Rat2_03222013.raw
High		IYVDDGLISLQVK	P11980	3	1	HCD		68.63	5.11887e-05	1	1	40	28		58560939		No Quan Values	Not Used							2	731.911	1462.81	-0.415983	73.0221	12214	12214	MS2	10/110	SP_RL_Rat2_03222013.raw
	High	DLAVDSASPVYQAVIK	D4A1A2	3	1	CID		68.63	6.91678e-05	1	1	42	37		149186265		No Quan Values	Not Used							2	838.449	1675.89	-0.0101334	58.9707	9688	9688	MS2	8/142	SP_RL_Rat2_03222013.raw
High		VIGSGcNLDSAR	B5DEN4;P42123	3	2	HCD	C6(Carbamidomethyl)	68.61	2.00866e-05	1	1	36		250	474977584	Light	Redundant	Not Used	1.19239	2.08524	0.571823	463682104	265144064	552889188	2	624.803	1248.6	-0.806189	26.6343	2662	2662	MS2	11/110	SP_RL_Rat2_03222013.raw
High		SLNNQFASFIDK	IPI:CON_00714876.1	2	1	HCD		68.58	3.70472e-05	1	1	39	35		140169706		No Quan Values	Not Used							2	692.349	1383.69	-0.35728	56.5743	9211	9211	MS2	8/126	SP_RL_Rat2_03222013.raw
High		AIGVSNFNPLQIER		1	0	HCD		68.58	6.09687e-05	1	1	41	33	1767	4.41777e+08	Light	Unique	Used	1.15349	2.101	0.54902	410398976	225317170	473391212	2	779.423	1557.84	-0.401291	61.0049	10093	10093	MS2	9/136	SP_RL_Rat2_03222013.raw
High		TITLEVEPSDTIENVK	P0CG51	8	1	HCD		68.58	7.42885e-05	1	1	42	33		3.81785e+07		No Quan Values	Not Used							2	894.467	1787.93	-0.253824	73.5783	12291	12291	MS2	11/148	SP_RL_Rat2_03222013.raw
	High	MIAEAIPELk		1	0	CID	K10(Label:13C(6)15N(2))	68.51	3.46051e-05	1	1	39	28	1295	1033132042	Heavy	Unique	Used	0.601477	3.60818	0.166698	1699851392	283362014	1022420972	2	561.82	1122.63	0.175816	49.0879	7635	7635	MS2	14/80	SP_RL_Rat2_03222013.raw
High		HIFGESDELIGQK	P48500	1	1	HCD		68.5	4.23267e-05	1	1	39	20		289743168		No Quan Values	Not Used							2	736.872	1472.74	-0.889069	43.6247	6446	6446	MS2	15/104	SP_RL_Rat2_03222013.raw
High		NLANTVTEEILEk		0	0	HCD	K13(Label:13C(6)15N(2))	68.5	5.49406e-05	1	1	41	28	1841	102667062	Heavy	No Proteins	Not Used	0.742952	2.2344	0.332506	111167228	36963788	82591928	2	741.4	1481.79	-0.186038	62.9579	10461	10461	MS2	8/134	SP_RL_Rat2_03222013.raw
High		GVVDSEDIPLNLSR		0	0	HCD		68.49	5.68158e-05	1	1	41	32	1544	294334354	Light	No Proteins	Not Used	1.54035	2.03495	0.756946	280988152	212692944	432820172	2	757.396	1513.79	-0.274399	55.2104	8926	8926	MS2	8/128	SP_RL_Rat2_03222013.raw
High		GVVDSEDLPLNISR	P34058;P82995	2	2	HCD		68.49	5.68158e-05	1	2	41	32	1544	294334354	Light	Redundant	Not Used	1.54035	2.03495	0.756946	280988152	212692944	432820172	2	757.396	1513.79	-0.274399	55.2104	8926	8926	MS2	8/128	SP_RL_Rat2_03222013.raw
	High	LYNNPIGLYSAETLR	D4A1A2	3	1	CID		68.41	7.41824e-05	1	1	42	22		149037232		No Quan Values	Not Used							2	862.454	1723.9	-0.0687882	58.2271	9539	9539	MS2	11/142	SP_RL_Rat2_03222013.raw
High		HLLGVEDLLQK	G3V6P9	3	1	HCD		68.37	4.09566e-05	1	1	39		1644	83719531	Light	Unique	Used	0.536256	3.49258	0.153542	74640898	1.14605e+07	40026618	2	632.866	1264.73	-0.306599	57.8569	9465	9465	MS2	10/84	SP_RL_Rat2_03222013.raw
High		LIAPVADDETAVPNNk	P42123	1	1	HCD	K16(Label:13C(6)15N(2))	68.32	7.60744e-05	1	1	42	23	773	1840694293	Heavy	Unique	Used	0.656743	3.47617	0.188927	2759394480	521324620	1812213952	2	837.943	1674.88	0.01406	38.2218	5233	5233	MS2	14/130	SP_RL_Rat2_03222013.raw
	High	FSSVTNTPQIVQAK	D3Z802	3	1	CID		68.3	6.34316e-05	1	1	41	24	663	382496055	Light	Redundant	Not Used	0.706984	3.57633	0.197684	382496055	7.56135e+07	270418452	2	760.41	1519.81	0.260524	36.0886	4754	4754	MS2	10/130	SP_RL_Rat2_03222013.raw
High		VSVISVEEPPQr	Q68FU3	1	1	HCD	R12(Label:13C(6)15N(4))	68.29	5.82778e-05	1	1	41	26		145059160		No Quan Values	Not Used							2	675.368	1349.73	-0.477618	37.3937	5045	5045	MS2	9/102	SP_RL_Rat2_03222013.raw
	High	ILIANTGMDTDKIK	Q5XIM9	1	1	CID		68.29	6.26957e-05	1	1	41	33		60902432		No Quan Values	Not Used							2	766.921	1532.83	-0.535638	42.2069	6134	6134	MS2	9/132	SP_RL_Rat2_03222013.raw
	High	LAADGTVMNTFAHK		0	0	CID		68.23	4.10658e-05	1	1	39	28	838	645797914	Light	No Proteins	Not Used	0.716588	4.49938	0.159264	625348936	99595365	448117844	2	738.368	1475.73	-1.37405	39.6123	5546	5546	MS2	10/126	SP_RL_Rat2_03222013.raw
	High	VDFPQDQLATLTGR		1	0	CID		68.23	6.22977e-05	1	1	41	24	1829	753300806	Light	Redundant	Not Used	1.02311	2.27993	0.448745	612771440	274978128	626930208	2	780.904	1560.8	-0.25895	62.5768	10383	10383	MS2	10/142	SP_RL_Rat2_03222013.raw
	High	TIEAEAAHGTVTR	P56574	1	1	CID		68.19	4.63914e-05	1	1	40	29	112	263571696	Light	Unique	Used	0.756696	2.14314	0.353079	258092244	91126949	195297364	2	678.348	1355.69	-1.78423	23.1582	1894	1894	MS2	9/118	SP_RL_Rat2_03222013.raw
	High	KGADIMYTGTVDcWR	Q05962	2	1	CID	C13(Carbamidomethyl)	68.19	2.62374e-05	1	1	37	24		144408295		No Quan Values	Not Used							2	886.908	1772.81	-0.0222579	46.7611	7134	7134	MS2	9/156	SP_RL_Rat2_03222013.raw
High		LAGTQPLEVLEAVQr	Q5U300	1	1	HCD	R15(Label:13C(6)15N(4))	68.09	6.37332e-05	1	1	41		1857	110608230	Heavy	Redundant	Not Used	1.19747	1.61537	0.741298	92368270	6.84724e+07	110608230	2	817.461	1633.92	0.249971	63.382	10545	10545	MS2	8/146	SP_RL_Rat2_03222013.raw
High		VGIFPISYVEK	D3ZWP9	7	1	HCD		68.02	4.94818e-05	0.441176	1	40		1864	342497377	Light	Unique	Used	0.785267	6.00574	0.130753	291403376	38101752	228829344	2	626.352	1251.7	-1.25938	64.1565	10684	10684	MS2	10/86	SP_RL_Rat2_03222013.raw
	High	IINEPTAAAIAYGLDR		2	0	CID		68.02	8.03004e-05	1	1	42	24	1669	63052410	Light	Unique	Used	1.57141	1.0787	1.45675	63052410	91851861	99081018	2	844.453	1687.9	-1.67909	58.5149	9598	9598	MS2	8/168	SP_RL_Rat2_03222013.raw
High		DLAGcIHGLSNVK	P56574	1	1	HCD	C5(Carbamidomethyl)	67.97	5.07569e-05	1	1	40	30	1131	1782888552	Light	Unique	Used	0.436168	2.94272	0.148219	1782888552	2.64259e+08	777639376	2	692.356	1383.7	-0.685269	45.7285	6907	6907	MS2	11/118	SP_RL_Rat2_03222013.raw
High		APSWIDTGLSEMR	P23928	1	1	HCD		67.92	3.07697e-05	1	1	38	24	1838	733589986	Light	Unique	Used	1.41914	3.42712	0.414091	685937472	284040626	973440744	2	731.853	1462.7	-0.291941	62.8172	10434	10434	MS2	12/112	SP_RL_Rat2_03222013.raw
High		LGEHNINVLEGDEQFINAAK		0	0	HCD		67.88	0.000105611		2	43			2124577334		No Proteins	Not Used							2	1106.05	2211.1	-0.703106	54.7666	8831	8831	MS2	13/202	SP_RL_Rat2_03222013.raw
High		GADPEETILNAFk	P08733	1	1	HCD	K13(Label:13C(6)15N(2))	67.86	5.31229e-05	1	1	40	27	2148	535919536	Heavy	Redundant	Not Used	0.712508	5.15668	0.138172	752159232	103927144	535919536	2	706.861	1412.71	-0.288262	74.1239	12374	12374	MS2	11/110	SP_RL_Rat2_03222013.raw
High		AQFEGIVTDLIk	F1M953	2	1	HCD	K12(Label:13C(6)15N(2))	67.85	5.60097e-05	1	1	40	29	2025	918239998	Heavy	Unique	Used	0.779534	2.82297	0.27614	1177935030	325275000	918239998	2	671.379	1341.75	-0.034649	68.0838	11413	11413	MS2	10/118	SP_RL_Rat2_03222013.raw
High		SEEQLKEEGVEFK	Q6P6R2	2	1	HCD		67.85	4.25733e-05	1	1	39	33		100331085		No Quan Values	Not Used							2	776.38	1551.75	-0.590354	32.9592	4062	4062	MS2	12/134	SP_RL_Rat2_03222013.raw
	High	ANDDLkENIAIVEr	G3V885;G3V8B0;P02563	4	3	CID	K6(Label:13C(6)15N(2)), R14(Label:13C(6)15N(4))	67.84	7.63646e-05	1	1	41	24		1.87373e+08		No Quan Values	Not Used							2	809.431	1617.86	-0.591581	41.2918	5926	5926	MS2	9/148	SP_RL_Rat2_03222013.raw
High		IINEPTAAAIAYGLDk	P06761;P55063;D4A4S3	6	3	HCD	K16(Label:13C(6)15N(2))	67.83	7.77933e-05	1	1	41	36	1592	1844912520	Heavy	Redundant	Not Used	0.966206	3.15912	0.305847	1881095856	575327102	1817526016	2	834.458	1667.91	-0.0845031	56.3644	9169	9169	MS2	11/168	SP_RL_Rat2_03222013.raw
	High	DAGTIAGLNVLr		3	0	CID	R12(Label:13C(6)15N(4))	67.82	4.66844e-05	1	1	39	31	1619	801099927	Heavy	Unique	Used	1.69681	2.53586	0.669127	462433876	309426794	784664416	2	605.345	1209.68	0.0533084	57.2987	9357	9357	MS2	9/100	SP_RL_Rat2_03222013.raw
	High	QVATALQNLQTk		1	0	CID	K12(Label:13C(6)15N(2))	67.82	5.08391e-05	1	1	40	34	598	157404528	Heavy	Redundant	Not Used	0.807326	3.8799	0.208079	194970104	40569210	157404528	2	661.879	1322.75	-0.801572	34.4988	4398	4398	MS2	10/124	SP_RL_Rat2_03222013.raw
	High	NTLLQAELEELr	G3V885;P02563	2	2	CID	R12(Label:13C(6)15N(4))	67.82	6.67145e-05	1	1	41	35	2005	853657308	Heavy	Not Unique	Used	0.494238	2.6743	0.18481	1678159088	310140760	829409976	2	719.892	1438.78	-0.668188	67.1999	11259	11259	MS2	9/126	SP_RL_Rat2_03222013.raw
	High	AQkDEEkMEIQEIQLK	P04692	11	1	CID	K3(Label:13C(6)15N(2)), K7(Label:13C(6)15N(2))	67.82	0.000100183		3	43	29		266840311		Inconsistently Labeled	Not Used							2	988.52	1976.03	-1.09378	37.9201	5166	5166	MS2	12/164	SP_RL_Rat2_03222013.raw
High		LLIEDLEAR	D3ZE15	2	1	HCD		67.8	3.98301e-05	0.367647	1	39			4.85039e+07		No Quan Values	Not Used							2	536.305	1071.6	-1.22647	57.0574	9307	9307	MS2	8/70	SP_RL_Rat2_03222013.raw
	High	KGVNLPGAAVDLPAVSEK	P11980	3	1	CID		67.8	6.8375e-05	1	1	41	25		137780296		No Quan Values	Not Used							2	882.996	1764.99	-0.0748668	46.4779	7071	7071	MS2	27/182	SP_RL_Rat2_03222013.raw
High		IQLVEEELDR	P04692	23	1	HCD		67.79	4.88045e-05	0.573529	1	39		1209	689424472	Light	Unique	Used	1.2114	2.64309	0.458326	568949680	260764672	689224352	2	622.33	1243.65	-0.0335061	47.2187	7238	7238	MS2	8/96	SP_RL_Rat2_03222013.raw
	High	VGVPTETGALTLNR	F1LWF9	3	1	CID		67.78	6.09379e-05	1	1	40	31	1031	1315898492	Light	Redundant	Not Used	0.933716	2.16038	0.4322	1267734272	547914152	1183703824	2	714.396	1427.78	-0.438254	43.5863	6437	6437	MS2	10/118	SP_RL_Rat2_03222013.raw
High		ISEQFTAMFr	G3V7C6	7	1	HCD	R10(Label:13C(6)15N(4))	67.75	2.87243e-05	1	1	37	29		113078376		No Quan Values	Not Used							2	620.306	1239.61	-0.914768	57.7221	9439	9439	MS2	7/92	SP_RL_Rat2_03222013.raw
High		MALDDMVSTLk	Q6P502	1	1	HCD	K11(Label:13C(6)15N(2))	67.74	3.74816e-05	0.5	1	38			7.77058e+07		No Quan Values	Not Used							2	616.311	1231.62	0.0842341	61.7151	10222	10222	MS2	9/90	SP_RL_Rat2_03222013.raw
High		NPVGEDQVNLTVK	P56741	3	1	HCD		67.74	6.27974e-05	1	1	40	32		212264104		No Quan Values	Not Used							2	706.872	1412.74	-0.840422	37.1101	4982	4982	MS2	9/132	SP_RL_Rat2_03222013.raw
	High	KAPGVMDNPLVMHQLR	G3V885;P02563	2	2	CID		67.71	9.31971e-05	1	1	42	25		3.63975e+08		No Quan Values	Not Used							2	903.479	1805.95	-0.579373	41.6563	6011	6011	MS2	12/150	SP_RL_Rat2_03222013.raw
	High	IMEGPAFNFLDAPAVr	P49432	1	1	CID	R16(Label:13C(6)15N(4))	67.51	8.69974e-05	1	1	42	30		8.54754e+07		No Quan Values	Not Used							2	879.449	1757.89	-0.188373	74.695	12470	12470	MS2	10/152	SP_RL_Rat2_03222013.raw
High		TFAPEEISAMVLTk	P06761	1	1	HCD	K14(Label:13C(6)15N(2))	67.5	7.7044e-05	1	1	41	28		602215464		No Quan Values	Not Used							2	772.909	1544.81	-0.336134	69.9528	11714	11714	MS2	11/128	SP_RL_Rat2_03222013.raw
	High	VIVVGNPANTNcLTASK		1	0	CID	C12(Carbamidomethyl)	67.5	9.50935e-05	1	1	42	20	830	1362737552	Light	Redundant	Not Used	0.737502	3.60712	0.204457	1362737552	278621500	1005022084	2	879.464	1757.92	-0.815598	39.5286	5525	5525	MS2	13/162	SP_RL_Rat2_03222013.raw
	High	LGGEVScLVAGTk	P13803	1	1	CID	C7(Carbamidomethyl), K13(Label:13C(6)15N(2))	67.47	6.20893e-05	1	1	40	24	936	142593890	Heavy	Redundant	Not Used	0.485236	3.8482	0.126094	293864898	37054725	142593890	2	649.847	1298.69	0.0667877	41.726	6027	6027	MS2	10/112	SP_RL_Rat2_03222013.raw
High		HIFGESDELIGQk	P48500	1	1	HCD	K13(Label:13C(6)15N(2))	67.46	5.96031e-05	1	1	40	23				No Quan Values	Not Used							2	740.88	1480.75	0.490957	43.6801	6459	6459	MS2	8/104	SP_RL_Rat2_03222013.raw
High		GVVPLAGTNGETTTqGLDGLSER	P05065	2	1	HCD	Q15(Deamidated)	67.41	0.000122139		2	43	19	1604	395264832	Light	Redundant	Not Used	1.39675	2.31419	0.603558	395264832	238565408	552086672	2	1137.07	2273.13	-0.0622139	56.7654	9248	9248	MS2	15/232	SP_RL_Rat2_03222013.raw
	High	EAALVDMVNDGVEDLR	B6DYQ7	1	1	CID		67.41	5.74611e-05	1	1	40	22	2164	2.01278e+07	Light	Unique	Used	1.74301	1.02921	1.69355	16373054	27728554	28538414	2	873.422	1745.84	-0.0580567	74.5567	12446	12446	MS2	8/160	SP_RL_Rat2_03222013.raw
High		ITPSYVAFTPEGEr	P06761	1	1	HCD	R14(Label:13C(6)15N(4))	67.4	6.32346e-05	1	1	40	25	1233	314078925	Heavy	Unique	Used	1.598	1.3063	1.22331	183234928	224152362	292809412	2	788.897	1576.79	-0.416743	47.7873	7361	7361	MS2	8/126	SP_RL_Rat2_03222013.raw
High		IGAEVYHHLK		1	0	HCD		67.37	4.87945e-05	1	1	39	33		116482956		No Quan Values	Not Used							2	583.819	1166.63	-0.680872	23.881	2056	2056	MS2	9/72	SP_RL_Rat2_03222013.raw
High		DTGTYEDFVEGLR	P16409	1	1	HCD		67.34	2.00738e-05	1	1	35	19	1948	677097054	Light	Redundant	Not Used	1.02773	3.28121	0.313218	639024328	200153830	656747280	2	751.344	1501.68	-0.326295	65.9133	11020	11020	MS2	10/114	SP_RL_Rat2_03222013.raw
High		cQLEINFNTLQTK	D3ZCV0	7	1	HCD	C1(Carbamidomethyl)	67.33	6.93198e-05	1	1	40	26	1570	183877670	Light	Unique	Used	0.795623	4.33493	0.183537	177477372	32573737	141205008	2	804.906	1608.8	-0.135586	55.7289	9034	9034	MS2	10/134	SP_RL_Rat2_03222013.raw
	High	kGVNLPGAAVDLPAVSEKDIQDLk	P11980	3	1	CID	K1(Label:13C(6)15N(2)), K24(Label:13C(6)15N(2))	67.32	6.3363e-05	0.522388	1	40	22		913145720		Inconsistently Labeled	Not Used							3	831.801	2493.39	0.114447	55.2615	8935	8935	MS2	13/252	SP_RL_Rat2_03222013.raw
High		LVSQDNFGFDLPAVEAATK	G3V6P9	3	1	HCD		67.31	0.000112258	1	1	43			9.38745e+07		No Quan Values	Not Used							2	1011.51	2022.02	0.563431	72.3636	12105	12105	MS2	15/204	SP_RL_Rat2_03222013.raw
High		VALTGLTVAEYFr	G3V6D3	2	1	HCD	R13(Label:13C(6)15N(4))	67.2	7.35508e-05	1	1	41	29	2098	503772352	Heavy	Redundant	Not Used	1.08407	2.36409	0.458559	451927364	207235380	489922416	2	725.402	1449.8	-1.15483	71.9818	12038	12038	MS2	11/108	SP_RL_Rat2_03222013.raw
High		LTVADALEPVQFEDGQK	P09456	1	1	HCD		67.14	0.000104742	0.552239	1	42		1881	305495582	Light	Unique	Used	0.674522	2.39879	0.281192	282944732	79561768	190852348	2	930.473	1859.94	0.204922	64.1094	10677	10677	MS2	10/164	SP_RL_Rat2_03222013.raw
High		ESTLHLVLR	P0CG51	11	1	HCD		67.11	4.45682e-05	1	1	38	29	809	2436764495	Light	Redundant	Not Used	0.870899	1.73739	0.501268	2391605392	1198836168	2082846752	2	534.314	1067.62	-0.14821	39.1422	5441	5441	MS2	8/68	SP_RL_Rat2_03222013.raw
	High	IESLNEEIAFLk	P48675	2	1	CID	K12(Label:13C(6)15N(2))	67.07	7.14761e-05	1	1	40	31		1.59211e+08		No Quan Values	Not Used							2	707.389	1413.77	-0.1276	64.7067	10786	10786	MS2	10/112	SP_RL_Rat2_03222013.raw
	High	ISSSNPYSTVTMDELR	D3ZCV0	1	1	CID		67.07	5.16756e-05	1	1	39	20	1312	355050072	Light	Redundant	Not Used	1.24966	2.69461	0.463764	331707388	153834072	414522504	2	900.428	1799.85	-0.0685117	49.382	7701	7701	MS2	11/166	SP_RL_Rat2_03222013.raw
	High	KKEEEELISLK	P50753-2	6	1	CID		67.05	6.64016e-05	1	1	40	29		98420023		No Quan Values	Not Used							2	673.383	1345.76	0.529768	29.7372	3355	3355	MS2	9/112	SP_RL_Rat2_03222013.raw
High		TNEKVELQELNDr	Q6P725	4	1	HCD	R13(Label:13C(6)15N(4))	67.04	7.70722e-05	0.552239	1	41			354803908		Inconsistently Labeled	Not Used							3	533.273	1597.8	-1.17988	31.7576	3793	3793	MS2	16/140	SP_RL_Rat2_03222013.raw
High		EGWPLDIR	F1M0K2	2	1	HCD		67.03	3.6153e-05	1	1	37	27	1708	271189292	Light	Unique	Used	0.666163	2.19625	0.303319	247939864	75204818	165168316	2	493.259	985.51	-0.156199	59.4125	9775	9775	MS2	6/66	SP_RL_Rat2_03222013.raw
High		VIMVTGDHPITAK	P06685	1	1	HCD		67.03	7.42874e-05	1	1	40	35	440	154736996	Light	Unique	Used	0.500516	3.46568	0.144421	136288240	1.96829e+07	68214484	2	691.378	1381.75	-0.949508	31.1939	3668	3668	MS2	10/108	SP_RL_Rat2_03222013.raw
	High	HHATYVNNLNVTEEKYHEALAK	P07895	1	1	CID		67.03	0.000145097	1	1	43	23		263654470		No Quan Values	Not Used							3	861.096	2581.27	-2.09987	31.8749	3819	3819	MS2	24/226	SP_RL_Rat2_03222013.raw
High		AQKDEEkMEIQEIQLK	P04692	11	1	HCD	K7(Label:13C(6)15N(2))	66.99	0.000124311	0.283582	1	43	20		1.9005e+08		Inconsistently Labeled	Not Used							2	984.512	1968.02	-1.14053	38.0161	5186	5186	MS2	18/164	SP_RL_Rat2_03222013.raw
High		AAQAAFQLGSPWr	P11884	1	1	HCD	R13(Label:13C(6)15N(4))	66.97	7.16744e-05	1	1	40	19	1529	87608272	Heavy	Unique	Used	0.836418	2.21194	0.378138	104742232	39607037	87608272	2	706.869	1412.73	-0.652802	54.7294	8824	8824	MS2	9/116	SP_RL_Rat2_03222013.raw
High		IPFLLSGTSYk	Q60587	1	1	HCD	K11(Label:13C(6)15N(2))	66.94	5.5451e-05	1	1	39	32	1690	621822137	Heavy	Unique	Used	0.70809	3.12686	0.226454	878167690	198864889	621822137	2	617.352	1233.7	-0.0935055	58.9953	9694	9694	MS2	10/86	SP_RL_Rat2_03222013.raw
High		KQTALVELLK	IPI:CON_00708398.1	1	1	HCD		66.88	2.36807e-05	1	1	35			3.38007e+08		No Quan Values	Not Used							2	571.861	1142.71	0.0102978	41.2528	5919	5919	MS2	9/98	SP_RL_Rat2_03222013.raw
High		NMLFSGTNIAAGK	E9PSX6	7	1	HCD		66.87	5.69687e-05	1	1	39	25		666323828		No Quan Values	Not Used							2	662.34	1323.67	0.025475	47.8549	7376	7376	MS2	11/124	SP_RL_Rat2_03222013.raw
	High	WSSLAcNIALDAVK	Q6P502	1	1	CID	C6(Carbamidomethyl)	66.87	8.04881e-05	1	1	41	19	1736	121510020	Light	Unique	Used	0.843266	2.57951	0.32691	121510020	39722818	102465252	2	774.398	1547.79	-0.454735	59.9611	9887	9887	MS2	10/136	SP_RL_Rat2_03222013.raw
	High	DLYANNVLSGGTTMYPGIADR	P68035	4	1	CID		66.86	8.94416e-05	1	1	41	20	1935	3.83153e+08	Light	Redundant	Not Used	0.382405	2.03954	0.187495	332968416	62429982	127328644	2	1114.53	2228.06	-2.00295	65.3511	10918	10918	MS2	9/230	SP_RL_Rat2_03222013.raw
	High	cLHPLASETFVSk		0	0	CID	C1(Carbamidomethyl), K13(Label:13C(6)15N(2))	66.85	7.24639e-05	1	1	40	29		54157597		No Proteins	Not Used							2	748.886	1496.76	-0.971746	35.1144	4535	4535	MS2	10/106	SP_RL_Rat2_03222013.raw
	High	KNMLFSGTNIAAGK	E9PSX6	7	1	CID		66.81	8.08261e-05	1	1	41	32		2.26866e+08		No Quan Values	Not Used							2	726.387	1451.77	-0.64896	36.659	4884	4884	MS2	8/134	SP_RL_Rat2_03222013.raw
	High	AIWNVINWENVSQR	P07895	1	1	CID		66.81	0.000106059	1	1	42	26		13479855		No Quan Values	Not Used							2	864.944	1728.88	-0.177019	75.1284	12546	12546	MS2	19/130	SP_RL_Rat2_03222013.raw
High		TPAGLQVLNDYLADK		0	0	HCD		66.72	9.80646e-05	1	1	41	27	2057	163070256	Light	No Proteins	Not Used	1.70671	3.21987	0.530056	139849244	74127896	238682424	2	809.428	1617.85	-0.0860217	69.9796	11718	11718	MS2	12/156	SP_RL_Rat2_03222013.raw
	High	VQLLHSQNTSLINQK	G3V885;G3V8B0;P02563	4	3	CID		66.7	9.41452e-05	1	1	41	31		897589998		No Quan Values	Not Used							2	861.977	1722.95	-1.27917	33.2577	4126	4126	MS2	16/146	SP_RL_Rat2_03222013.raw
High		AVFVDLEPTVIDEVr	IPI:CON_00700865.3	5	1	HCD	R15(Label:13C(6)15N(4))	66.58	0.000110409	1	1	42	26	2082	246608626	Heavy	Redundant	Not Used	1.43303	2.64427	0.541939	172088734	9.32616e+07	246608626	2	856.461	1711.91	-0.160254	71.3559	11943	11943	MS2	10/128	SP_RL_Rat2_03222013.raw
High		DIDDLELTLAK	G3V885;G3V8B0	13	2	HCD		66.48	6.9507e-05	1	1	40	29		2.61146e+08		No Quan Values	Not Used							2	623.332	1245.66	-1.03387	65.3621	10920	10920	MS2	8/94	SP_RL_Rat2_03222013.raw
High		GEFYNEASNLQVAIR	Q5XIH3	1	1	HCD		66.48	8.82192e-05	1	1	41	17		3.09424e+07		No Quan Values	Not Used							2	855.926	1710.85	0.22036	73.858	12328	12328	MS2	12/144	SP_RL_Rat2_03222013.raw
	High	APLQVAVLGPTGVAEPVEVr	D3ZZ63	2	1	CID	R20(Label:13C(6)15N(4))	66.48	6.58861e-05	1	1	39	22	1715	218085359	Heavy	Redundant	Not Used	1.63275	2.75218	0.593255	133569589	7.92408e+07	218085359	2	1006.57	2012.14	-0.127898	59.4507	9781	9781	MS2	25/198	SP_RL_Rat2_03222013.raw
High		rFDDAVVQSDMk	D4A4S3	4	1	HCD	R1(Label:13C(6)15N(4)), K12(Label:13C(6)15N(2))	66.45	4.93466e-05	1	1	38	28	568	177802703	Heavy	Unique	Used	2.01226	3.63529	0.553535	74758226	41381276	150432824	2	714.849	1428.69	0.158374	33.9521	4277	4277	MS2	9/124	SP_RL_Rat2_03222013.raw
	High	ALDTMNFDVIK	B5DF80;D4A233	6	2	CID		66.44	5.57365e-05	1	1	39	31		150845976		No Quan Values	Not Used							2	633.823	1266.64	-0.563337	58.5851	9612	9612	MS2	7/100	SP_RL_Rat2_03222013.raw
	High	INAQQLSHVNYr	D3Z802	3	1	CID	R12(Label:13C(6)15N(4))	66.43	8.58736e-05	1	1	40	27	405	128398132	Heavy	Redundant	Not Used	1.30178	1.82758	0.712299	98632678	70255914	128398132	2	726.882	1452.76	-1.15159	30.1596	3449	3449	MS2	8/108	SP_RL_Rat2_03222013.raw
High		FLEQQNAALAAEVNr	Q6P725	2	1	HCD	R15(Label:13C(6)15N(4))	66.42	0.000111896	1	1	42	18	1215	641611184	Heavy	Redundant	Not Used	1.53761	5.66298	0.271519	391965192	106426138	602689104	2	842.438	1683.87	-0.0524312	47.2973	7255	7255	MS2	10/152	SP_RL_Rat2_03222013.raw
	High	VDQSILTGESVSVIK	E9PSX6	7	1	CID		66.34	9.89834e-05	1	1	41	28	1435	837114040	Light	Unique	Used	0.435854	4.03811	0.107935	798026920	86135292	347823472	2	787.935	1574.86	-0.204749	52.568	8379	8379	MS2	11/156	SP_RL_Rat2_03222013.raw
High		AALSGLLYr	Q60587	1	1	HCD	R9(Label:13C(6)15N(4))	66.33	4.5747e-05	1	1	38	30	1256	968847428	Heavy	Unique	Used	1.14023	2.21075	0.515766	849696964	438244664	968847428	2	487.289	973.571	0.106761	48.2668	7461	7461	MS2	6/64	SP_RL_Rat2_03222013.raw
High		ALGQNPTQAEVLR	P16409	1	1	HCD		66.32	8.93014e-05	1	1	41	31	547	4153891230	Light	Redundant	Not Used	1.01996	3.02812	0.336829	3993853568	1345245312	4073560608	2	698.88	1396.75	-0.648456	33.4454	4170	4170	MS2	11/120	SP_RL_Rat2_03222013.raw
High		DNQSGSLLFIGr	P29457	2	1	HCD	R12(Label:13C(6)15N(4))	66.29	7.78903e-05	1	1	40	23	1747	185981868	Heavy	Unique	Used	1.69813	1.19783	1.41767	93938548	133174296	159519756	2	658.846	1316.68	0.800094	60.3441	9968	9968	MS2	10/118	SP_RL_Rat2_03222013.raw
High		LFVTNDAATILR	D4ACB8	1	1	HCD		66.29	8.14265e-05	1	1	40	26	1586	153909872	Light	Unique	Used	1.52628	2.01395	0.757854	143649246	1.08865e+08	219249258	2	667.377	1333.75	-0.18843	56.1661	9126	9126	MS2	7/112	SP_RL_Rat2_03222013.raw
High		DTGTYEDFVEGLr	P16409	1	1	HCD	R13(Label:13C(6)15N(4))	66.29	2.7338e-05	1	1	35	18	1948	690288069	Heavy	Redundant	Not Used	1.02773	3.28121	0.313218	639024328	200153830	656747280	2	756.348	1511.69	0.504399	65.8478	11007	11007	MS2	10/114	SP_RL_Rat2_03222013.raw
	High	LPAKPEVSSDEDIQYR	Q64428	1	1	CID		66.22	0.000114579	1	1	42	23		7.40531e+07		No Quan Values	Not Used							2	923.962	1846.92	-0.83259	33.1296	4100	4100	MS2	14/156	SP_RL_Rat2_03222013.raw
	High	IINEPTAAAIAYGLDK	P06761	6	1	CID		66.21	0.000118361	1	1	42	24	1592	1881095856	Light	Redundant	Not Used	0.966206	3.15912	0.305847	1881095856	575327102	1817526016	2	830.452	1659.9	0.306195	56.4082	9175	9175	MS2	10/168	SP_RL_Rat2_03222013.raw
High		ETEcTYFSTPLLLGK	P04636	1	1	HCD	C4(Carbamidomethyl)	66.2	9.18273e-05	1	1	41		1991	1861194152	Light	Unique	Used	0.665759	3.45739	0.192561	1861194152	358393392	1239106816	2	879.934	1758.86	-0.312461	66.9074	11209	11209	MS2	11/128	SP_RL_Rat2_03222013.raw
	High	LYGPSSVSFADDFVR	P29457	2	1	CID		66.1	6.80445e-05	1	1	39	27	1862	234630853	Light	Redundant	Not Used	1.91603	1.83058	1.04668	222732996	233130200	426762640	2	830.403	1659.8	-1.14184	63.6779	10594	10594	MS2	8/126	SP_RL_Rat2_03222013.raw
	High	AAVEQLTEEQKNEFK	E9PTA1	1	1	CID		66.1	0.000110204	1	1	41	32		936458988		No Quan Values	Not Used							2	882.443	1763.88	-1.00984	34.0725	4302	4302	MS2	11/150	SP_RL_Rat2_03222013.raw
High		YLLEQDFPGMr	Q8R3Z7	1	1	HCD	R11(Label:13C(6)15N(4))	66.09	5.47801e-05	1	1	38		1763	136047510	Heavy	Unique	Used	1.49078	1.91439	0.778719	73899192	57546734	110167092	2	689.839	1378.67	-0.0963948	60.8703	10066	10066	MS2	9/96	SP_RL_Rat2_03222013.raw
	High	RVIISAPSADAPMFVMGVNHEK	P04797	5	1	CID		66.08	0.000180724	0.393939	1	43		1374	470398798	Light	Unique	Used	1.56528	14.3171	0.10933	371065320	4.05684e+07	580820208	3	790.409	2369.21	0.246267	50.9231	8029	8029	MS2	26/242	SP_RL_Rat2_03222013.raw
High		GAGTGGLGLAIEGPSEAK	D3ZZ63	2	1	HCD		66.04	0.000112832	1	1	41	17	1136	347378892	Light	Unique	Used	0.900711	5.51879	0.163208	336191428	5.48691e+07	302811212	2	792.915	1584.82	-0.281423	45.8172	6926	6926	MS2	12/160	SP_RL_Rat2_03222013.raw
	High	LNFSHGTHEYHAETIK	P11980	3	1	CID		66.04	8.58034e-05	1	1	40	24	190	269774780	Light	Redundant	Not Used	0.827526	3.56934	0.231843	254566236	59019300	210660188	2	942.455	1883.9	-0.281118	25.0865	2319	2319	MS2	16/168	SP_RL_Rat2_03222013.raw
High		TVLIMELINNVAK	G3V6D3	2	1	HCD		66.03	6.693e-05	1	1	39	36	2193	2.95518e+07	Light	Unique	Used	0.592032	4.09846	0.144452	25614877	3.70013e+06	15164821	2	729.424	1457.84	0.890825	76.1586	12666	12666	MS2	7/114	SP_RL_Rat2_03222013.raw
	High	SLPSVETLGcTSVIcSDK	E9PSX6	12	1	CID	C10(Carbamidomethyl), C15(Carbamidomethyl)	66.03	8.70239e-05	1	1	40	19	1498	448931644	Light	Redundant	Not Used	0.419456	4.0297	0.104091	310144016	32283280	130091876	2	976.969	1952.93	-0.298081	53.9914	8673	8673	MS2	11/168	SP_RL_Rat2_03222013.raw
High		GAEEMETVIPVDIMr		0	0	HCD	R15(Label:13C(6)15N(4))	66.02	8.01611e-05	1	1	40	24	2037	133365995	Heavy	No Proteins	Not Used	1.1638	2.34872	0.495503	101089648	50090212	117648112	2	850.417	1699.83	-0.53117	68.7043	11513	11513	MS2	8/130	SP_RL_Rat2_03222013.raw
	High	ITLPVDFVTADkFDENAk		1	0	CID	K12(Label:13C(6)15N(2)), K18(Label:13C(6)15N(2))	66.02	0.000158547	1	1	43	21		180508408		No Quan Values	Not Used							2	1020.04	2039.07	0.034702	65.1973	10885	10885	MS2	12/174	SP_RL_Rat2_03222013.raw
	High	GDVTTQVALQPALK	P07895	1	1	CID		66	9.1194e-05	1	1	40	31		1280207276		No Quan Values	Not Used							2	720.907	1440.81	0.148876	42.1911	6128	6128	MS2	10/126	SP_RL_Rat2_03222013.raw
	High	GLLSSLDHTSIR		0	0	CID		65.98	8.99495e-05	1	1	40	25		314380702		No Proteins	Not Used							2	649.857	1298.71	0.191935	45.1267	6771	6771	MS2	8/100	SP_RL_Rat2_03222013.raw
	High	SkVSDLTQAANk	P48675	2	1	CID	K2(Label:13C(6)15N(2)), K12(Label:13C(6)15N(2))	65.96	7.94636e-05	1	1	40	28	175	188760803	Heavy	Unique	Used	0.724644	13.3342	0.0543446	231313360	12570639	167619896	2	639.354	1277.7	-1.09693	24.7852	2254	2254	MS2	9/120	SP_RL_Rat2_03222013.raw
High		SGGMDAVQTVTGGLr	Q8R3Z7	1	1	HCD	R15(Label:13C(6)15N(4))	65.94	7.34506e-05	1	1	39	22	1327	106640452	Heavy	Unique	Used	1.64493	3.56092	0.46194	64829710	29947457	106640452	2	729.865	1458.72	-0.937923	49.7729	7787	7787	MS2	10/146	SP_RL_Rat2_03222013.raw
High		SLTNDWEDHLAVK	P34058	2	1	HCD		65.9	6.66504e-05	1	1	39	22	1257	238736004	Light	Unique	Used	0.832277	3.2563	0.25559	180489032	46131182	150216888	2	764.376	1527.74	0.693405	48.2843	7464	7464	MS2	8/128	SP_RL_Rat2_03222013.raw
	High	MAENLGFLGSLK		0	0	CID		65.85	8.54802e-05	1	1	40	33		99261043		No Proteins	Not Used							2	640.34	1279.67	0.473121	61.9544	10269	10269	MS2	7/118	SP_RL_Rat2_03222013.raw
High		VLTPELYAELr		0	0	HCD	R11(Label:13C(6)15N(4))	65.81	8.8423e-05	1	1	40		1552	260534820	Heavy	No Proteins	Not Used	1.12141	2.58593	0.433658	232328518	100751028	260534820	2	657.371	1313.73	0.173671	55.3684	8960	8960	MS2	9/92	SP_RL_Rat2_03222013.raw
High		NTLLQAELEELR	G3V885	2	1	HCD		65.79	0.000101538	1	1	41	28	2005	1.75435e+09	Light	Redundant	Not Used	0.494238	2.6743	0.18481	1678159088	310140760	829409976	2	714.888	1428.77	0.244699	68.1421	11422	11422	MS2	9/126	SP_RL_Rat2_03222013.raw
High		HLIPAANTGESK		0	0	HCD		65.77	7.93093e-05	1	1	39	34	106	179222278	Light	No Proteins	Not Used	0.716129	2.26587	0.316051	173858565	5.49481e+07	124505152	2	619.33	1237.65	-1.15872	22.9622	1849	1849	MS2	11/104	SP_RL_Rat2_03222013.raw
	High	NLVHIITHGEEKD		1	0	CID		65.7	0.000102924	1	1	41	32	492	1574711916	Light	Unique	Used	0.916401	5.27507	0.173723	1574711916	273563845	1443067268	2	752.891	1504.77	-0.522004	32.3554	3926	3926	MS2	11/130	SP_RL_Rat2_03222013.raw
High		WVDVGGAYVGPTQNR	D3ZFS8	3	1	HCD		65.69	8.98347e-05	1	1	40	21	1196	76759132	Light	Unique	Used	1.1248	2.42414	0.463999	76759132	3.56162e+07	86338804	2	809.902	1618.8	-0.0831238	46.9491	7177	7177	MS2	8/134	SP_RL_Rat2_03222013.raw
High		DGLGLcALIHr	D3ZCV0	1	1	HCD	C6(Carbamidomethyl), R11(Label:13C(6)15N(4))	65.66	8.66272e-05	1	1	40	38	1624	504273425	Heavy	Redundant	Not Used	1.20719	2.73558	0.441294	412421204	181998983	497872732	2	617.834	1234.66	0.393436	57.1885	9336	9336	MS2	8/80	SP_RL_Rat2_03222013.raw
High		kKEEEELISLK		6	0	HCD	K1(Label:13C(6)15N(2))	65.65	8.86103e-05		2	40			1.37563e+08		Inconsistently Labeled	Not Used							2	677.389	1353.77	-0.493937	29.7696	3360	3360	MS2	9/112	SP_RL_Rat2_03222013.raw
High		GFGFVTFDDHDPVDk		0	0	HCD	K15(Label:13C(6)15N(2))	65.64	3.89562e-05	1	1	36	17	1731	1.54257e+08	Heavy	No Proteins	Not Used	0.779124	2.68862	0.289786	192711336	5.5845e+07	150145953	2	852.393	1703.78	0.150397	60.0572	9906	9906	MS2	12/128	SP_RL_Rat2_03222013.raw
	High	VALVYGQMNEPPGAR		2	0	CID		65.62	0.000112925	1	1	41	34	961	1228418942	Light	Unique	Used	1.03104	2.25649	0.456923	1198892796	547802236	1236109392	2	801.409	1601.81	-0.411565	42.051	6096	6096	MS2	12/128	SP_RL_Rat2_03222013.raw
	High	AAVPSGASTGIYEALELr	P15429	4	1	CID	R18(Label:13C(6)15N(4))	65.57	0.00015514	1	1	42	19	1819	257634816	Heavy	Redundant	Not Used	1.44581	1.94048	0.745081	178193884	132768868	257634816	2	907.98	1814.95	0.138818	62.1761	10316	10316	MS2	14/158	SP_RL_Rat2_03222013.raw
High		VGAFTVVcK	P00507	1	1	HCD	C8(Carbamidomethyl)	65.54	5.52924e-05	1	1	38	28	604	6.35503e+08	Light	Unique	Used	0.44243	2.64635	0.167185	590342144	98696538	261185208	2	490.765	980.523	-0.55129	34.7248	4448	4448	MS2	6/64	SP_RL_Rat2_03222013.raw
High		IIPGFMcQGGDFTR	P10111	1	1	HCD	C7(Carbamidomethyl)	65.52	4.83376e-05	1	1	37	18	1639	4.4443e+08	Light	Unique	Used	1.55779	1.85142	0.841404	440563696	370691984	686305834	2	799.877	1598.75	0.410352	57.6485	9425	9425	MS2	10/120	SP_RL_Rat2_03222013.raw
	High	DLAGcIHGLSNVK	P56574	1	1	CID	C5(Carbamidomethyl)	65.45	9.06766e-05	1	1	40		1131	1782888552	Light	Redundant	Not Used	0.436168	2.94272	0.148219	1782888552	2.64259e+08	777639376	2	692.356	1383.7	-0.685269	45.6939	6897	6897	MS2	11/118	SP_RL_Rat2_03222013.raw
High		LADLTGPIIPK		0	0	HCD		65.43	5.11399e-05	0.507692	1	37		1354	236051800	Light	No Proteins	Not Used	0.665313	3.1913	0.208477	236051800	49211431	157048258	2	569.347	1137.69	-0.374243	50.3934	7919	7919	MS2	8/84	SP_RL_Rat2_03222013.raw
	High	LAADGTVMNTFAHk		0	0	CID	K14(Label:13C(6)15N(2))	65.37	9.00392e-05	1	1	40	25	838	464990104	Heavy	No Proteins	Not Used	0.716588	4.49938	0.159264	625348936	99595365	448117844	2	742.376	1483.74	-0.65236	39.6827	5562	5562	MS2	10/126	SP_RL_Rat2_03222013.raw
	High	TLHATPGILHHGGILMEAr	D4ACJ5	2	1	CID	R19(Label:13C(6)15N(4))	65.35	0.00016746	1	1	42	24		3.44319e+07		No Quan Values	Not Used							2	1017.55	2034.09	0.227025	36.0339	4744	4744	MS2	10/176	SP_RL_Rat2_03222013.raw
	High	HNNcMAEcLTPTIYAk	P09605	1	1	CID	C4(Carbamidomethyl), C8(Carbamidomethyl), K16(Label:13C(6)15N(2))	65.28	4.44725e-05	1	1	36	17	844	420602458	Heavy	Unique	Used	0.53203	3.10579	0.171302	773811808	132555850	411691292	2	965.938	1930.87	-0.429898	39.8122	5590	5590	MS2	13/158	SP_RL_Rat2_03222013.raw
High		NALAHALQSAR	G3V885;G3V8B0	7	2	HCD		65.24	8.37684e-05	1	1	39	32	315	2165515017	Light	Not Unique	Used	0.501932	2.68297	0.187081	2113538912	395403116	1060853120	2	576.317	1151.63	-1.21288	28.3396	3041	3041	MS2	10/100	SP_RL_Rat2_03222013.raw
High		AQKDEEKMEIQEIQLK	P04692	11	1	HCD		65.24	0.000186268	1	1	43	24		171953498		No Quan Values	Not Used							2	980.507	1960.01	0.182522	38.0215	5187	5187	MS2	10/164	SP_RL_Rat2_03222013.raw
High		VKLEQQVDDLEGSLEQEk	G3V885;G3V8B0	3	2	HCD	K18(Label:13C(6)15N(2))	65.23	0.000193431	0.0923077	1	43	21		159056929		Inconsistently Labeled	Not Used							2	1048.04	2095.06	-0.499335	53.9717	8670	8670	MS2	15/194	SP_RL_Rat2_03222013.raw
	High	LIDDmVAQVLK	P56574	1	1	CID	M5(Oxidation)	65.23	0.000102586	1	1	40	28		83069880		No Quan Values	Not Used							2	630.847	1260.69	-0.145312	51.879	8235	8235	MS2	17/88	SP_RL_Rat2_03222013.raw
	High	RGTGGVDTAAVGAVFDISNADR	P00564	1	1	CID		65.2	0.000187615	1	1	43	29	2144	6.71642e+07	Light	Unique	Used	1.97579	5.03595	0.392338	60503453	2.37378e+07	119542226	3	717.026	2149.06	-0.214483	73.9131	12336	12336	MS2	21/246	SP_RL_Rat2_03222013.raw
	High	FSNEEIAMATVTALr	P05065	2	1	CID	R15(Label:13C(6)15N(4))	65.17	0.000127079	1	1	41	26	1977	1.27622e+08	Heavy	Unique	Used	0.889147	2.2344	0.397936	109988368	43768354	97795796	2	831.923	1662.84	-0.699885	66.6667	11159	11159	MS2	9/156	SP_RL_Rat2_03222013.raw
High		NQVAMNPTNTVFDAK	D4A4S3	4	1	HCD		65.12	8.90222e-05	1	1	39	19	999	373738788	Light	Unique	Used	0.892316	3.0544	0.292142	373738788	109184695	333493284	2	825.401	1649.79	-0.546843	42.8646	6279	6279	MS2	13/150	SP_RL_Rat2_03222013.raw
	High	LTGTLSGWTSPK	F1M0K2	2	1	CID		65.12	9.41132e-05	1	1	40	30	1006	612761988	Light	Redundant	Not Used	0.438555	3.50146	0.125249	612761988	76747942	268729642	2	624.335	1247.66	-0.643007	42.9423	6293	6293	MS2	9/104	SP_RL_Rat2_03222013.raw
	High	LVLEVAQHLGESTVR		2	0	CID		65.12	0.000132334	1	1	41	26	1373	787579036	Light	Redundant	Not Used	1.13512	2.2535	0.503716	787579036	396716484	893998874	2	825.962	1650.92	-0.231092	50.8598	8016	8016	MS2	12/146	SP_RL_Rat2_03222013.raw
High		IQLVEEELDr	P04692	23	1	HCD	R10(Label:13C(6)15N(4))	65.11	9.88316e-05	0.584615	1	40		1209	689224352	Heavy	Redundant	Not Used	1.2114	2.64309	0.458326	568949680	260764672	689224352	2	627.334	1253.66	-0.20263	47.1519	7223	7223	MS2	8/96	SP_RL_Rat2_03222013.raw
High		HNEETGDNVGPLIIK		0	0	HCD		65.05	0.000147145	1	1	41	21		155912081		No Proteins	Not Used							2	818.421	1635.83	0.320824	38.9321	5393	5393	MS2	10/146	SP_RL_Rat2_03222013.raw
	High	ALGQNPTQAEVLR		1	0	CID		65.03	0.000120187	1	1	41	28	547	4153891230	Light	Redundant	Not Used	1.01996	3.02812	0.336829	3993853568	1345245312	4073560608	2	698.88	1396.75	-0.648456	33.4053	4160	4160	MS2	7/120	SP_RL_Rat2_03222013.raw
High		IPFLLSGTSYK	Q60587	1	1	HCD		65.02	9.4763e-05	1	1	40		1690	878167690	Light	Redundant	Not Used	0.70809	3.12686	0.226454	878167690	198864889	621822137	2	613.345	1225.68	0.236356	58.9898	9693	9693	MS2	10/86	SP_RL_Rat2_03222013.raw
High		VALVYGQMNEPPGAr	G3V6D3	2	1	HCD	R15(Label:13C(6)15N(4))	65.02	0.000127374	1	1	41	33	961	1248164958	Heavy	Redundant	Not Used	1.03104	2.25649	0.456923	1198892796	547802236	1236109392	2	806.412	1611.82	-0.69223	42.0753	6103	6103	MS2	10/128	SP_RL_Rat2_03222013.raw
	High	IEDEQALALQLQk	G3V885;P02563	2	2	CID	K13(Label:13C(6)15N(2))	64.98	0.00013049	1	1	41	35	1298	84401318	Heavy	Redundant	Not Used	0.234118	1.48121	0.158059	360506900	5.69812e+07	84401318	2	753.915	1506.82	-2.14302	49.2516	7674	7674	MS2	9/116	SP_RL_Rat2_03222013.raw
High		FLSQPFQVAEVFTGHMGK	G3V6D3	2	1	HCD		64.96	0.000181104	1	1	42	24		114189347		No Quan Values	Not Used							3	675.008	2023.01	-0.259668	75.0008	12528	12528	MS2	13/184	SP_RL_Rat2_03222013.raw
High		VNQPASFAVQLnGAR	D3ZZ63	2	1	HCD	N12(Deamidated)	64.94	0.000137325	0.246154	1	41	24	1192	170168702	Light	Unique	Used	1.94618	3.10156	0.627483	143396320	89978792	279074784	2	786.91	1572.81	-0.182877	47.1574	7224	7224	MS2	8/138	SP_RL_Rat2_03222013.raw
	High	VIGSGcNLDSAr	P42123	2	1	CID	C6(Carbamidomethyl), R12(Label:13C(6)15N(4))	64.91	5.02192e-05	1	1	37		250	552889188	Heavy	Redundant	Not Used	1.19239	2.08524	0.571823	463682104	265144064	552889188	2	629.807	1258.61	-0.677539	26.5861	2650	2650	MS2	11/110	SP_RL_Rat2_03222013.raw
	High	LVLEVAQHLGESTVr		2	0	CID	R15(Label:13C(6)15N(4))	64.9	0.000136993	1	1	41	24	1373	898891611	Heavy	Redundant	Not Used	1.13512	2.2535	0.503716	787579036	396716484	893998874	2	830.966	1660.93	-0.137069	51.8735	8233	8233	MS2	10/146	SP_RL_Rat2_03222013.raw
High		LVNEVTEFAK	IPI:CON_00745872.2	1	1	HCD		64.82	9.31642e-05	1	1	39	31		493714688		No Quan Values	Not Used							2	575.311	1149.62	0.183256	41.3895	5950	5950	MS2	7/92	SP_RL_Rat2_03222013.raw
	High	LGEHNIDVLEGNEQFINAAK		1	0	CID		64.82	0.000215169	0.292308	1	43			147156410		No Quan Values	Not Used							3	737.706	2211.1	-0.488355	73.5253	12285	12285	MS2	20/202	SP_RL_Rat2_03222013.raw
High		FFQEEVIPYHEEWEK	P15650	1	1	HCD		64.81	7.84297e-05	1	1	38	25		138564163		No Quan Values	Not Used							2	1005.47	2009.93	0.174646	57.1943	9337	9337	MS2	13/156	SP_RL_Rat2_03222013.raw
High		VSQLYGDLQHLK	Q920L2	2	1	HCD		64.77	0.000127319	1	1	41	29	888	368242692	Light	Redundant	Not Used	0.278265	3.40847	0.0816393	354208000	2.89173e+07	98563857	2	700.88	1400.75	-0.391328	40.6925	5792	5792	MS2	11/116	SP_RL_Rat2_03222013.raw
High		TGHSLLHTLYGR	Q920L2	2	1	HCD		64.73	0.000123416	1	1	40	28	484	226693604	Light	Unique	Used	0.305994	1.97045	0.155292	200507184	31137129	61354016	2	677.864	1354.72	-0.94501	32.1128	3873	3873	MS2	9/102	SP_RL_Rat2_03222013.raw
High		cDENILWLDYK	P11980	3	1	HCD	C1(Carbamidomethyl)	64.72	4.25657e-05	1	1	36	17	1968	492331300	Light	Redundant	Not Used	0.863612	3.59229	0.240407	474740824	114131169	409991740	2	734.843	1468.68	0.108086	66.4098	11110	11110	MS2	9/108	SP_RL_Rat2_03222013.raw
High		LGEHNIDVLEGNEQFINAAK	SWISS-PROT:P00761	1	1	HCD		64.72	0.000218292	0.169231	1	43			7050961439		No Quan Values	Not Used							3	737.706	2211.1	-0.902415	54.7177	8822	8822	MS2	11/202	SP_RL_Rat2_03222013.raw
	High	TNAENEFVTIKK	IPI:CON_00220327.3	2	1	CID		64.72	0.000122604	1	1	40	30		91598362		No Quan Values	Not Used							2	697.37	1393.73	-0.354622	29.3097	3259	3259	MS2	9/124	SP_RL_Rat2_03222013.raw
High		LLQLVEDr	Q6AYI1	1	1	HCD	R8(Label:13C(6)15N(4))	64.71	6.42661e-05	1	1	38		1048	296072008	Heavy	Unique	Used	0.941951	0.717007	1.31373	314317794	412927410	296072008	2	498.291	995.575	-0.75071	43.9057	6507	6507	MS2	7/68	SP_RL_Rat2_03222013.raw
High		VGASFLQr	P00507	2	1	HCD	R8(Label:13C(6)15N(4))	64.7	6.14833e-05	0.507692	1	37					No Quan Values	Not Used							2	444.252	887.497	-0.181807	34.7143	4446	4446	MS2	7/58	SP_RL_Rat2_03222013.raw
	High	GADYLVTEVEnGGSLGSk	P11980	3	1	CID	N11(Deamidated), K18(Label:13C(6)15N(2))	64.7	0.000114292	1	1	40	23	1449	1.05159e+08	Heavy	Unique	Used	0.959085	4.49427	0.213402	94467372	2.01595e+07	90602220	2	902.938	1804.87	-0.382575	52.9292	8449	8449	MS2	12/178	SP_RL_Rat2_03222013.raw
	High	QSILAIQNEVEk	D3ZCV0	1	1	CID	K12(Label:13C(6)15N(2))	64.6	0.000123958	1	1	40	32	1103	4.99637e+08	Heavy	Redundant	Not Used	0.652131	3.63961	0.179176	763293616	136764054	497767195	2	690.385	1379.76	-0.22754	44.9782	6737	6737	MS2	15/128	SP_RL_Rat2_03222013.raw
	High	IAATILTSPDLrk		1	0	CID	R12(Label:13C(6)15N(4)), K13(Label:13C(6)15N(2))	64.56	5.26318e-05	1	1	37		839	166019039	Heavy	Unique	Used	0.648238	3.11112	0.208361	236553008	49288492	153342604	2	708.93	1416.85	-0.415108	39.691	5565	5565	MS2	8/110	SP_RL_Rat2_03222013.raw
High		AMDSDWFAQNYMGr	Q60587	1	1	HCD	R14(Label:13C(6)15N(4))	64.53	7.24122e-06	1	1	28	21	1896	2.35265e+08	Heavy	Unique	Used	1.23113	2.0448	0.602076	187551878	112920474	230900077	2	851.354	1701.7	-0.789149	64.6654	10779	10779	MS2	10/118	SP_RL_Rat2_03222013.raw
	High	EGNDLYHEMIESGVINLK		2	0	CID		64.51	0.000145812	1	1	41	30		80965087		No Quan Values	Not Used							2	1031	2060.99	-0.910831	72.1817	12070	12070	MS2	10/188	SP_RL_Rat2_03222013.raw
	High	HQIQSYTcEIDALKGTNDSLMR	P48675	2	1	CID	C8(Carbamidomethyl)	64.5	0.000173965	0.515625	1	42	23	1296	313787670	Light	Unique	Used	1.27782	1.14006	1.12083	300757115	337098244	384313090	3	860.744	2580.22	0.228218	49.0226	7622	7622	MS2	24/236	SP_RL_Rat2_03222013.raw
High		GYLGPEQLPDcLk	P04636	1	1	HCD	C11(Carbamidomethyl), K13(Label:13C(6)15N(2))	64.43	0.000112753	1	1	40	25	1444	570146443	Heavy	Unique	Used	0.609916	3.91531	0.155777	928605868	144655422	566371262	2	749.378	1497.75	-0.815587	52.9456	8453	8453	MS2	9/116	SP_RL_Rat2_03222013.raw
High		QVIGTGSFFPK	Q8K3G3	5	1	HCD		64.4	0.000103514	1	1	39	28		209483932		No Quan Values	Not Used							2	590.821	1180.64	-0.607914	50.1962	7878	7878	MS2	7/104	SP_RL_Rat2_03222013.raw
High		FAEAFEAIPR	D4ACB8	1	1	HCD		64.36	8.38043e-05	1	1	38	32	1396	124757321	Light	Unique	Used	1.33945	1.83256	0.730919	120890134	88360883	161926500	2	575.798	1150.59	-0.885578	51.4078	8133	8133	MS2	8/78	SP_RL_Rat2_03222013.raw
	High	SkQLEDELVSLQk	P04692	4	1	CID	K2(Label:13C(6)15N(2)), K13(Label:13C(6)15N(2))	64.3	0.000145939	1	1	41	29		462377366		No Quan Values	Not Used							2	766.928	1532.85	-0.738936	44.4151	6613	6613	MS2	10/136	SP_RL_Rat2_03222013.raw
	High	KLAEQELIETSEr	G3V885;G3V8B0;P02563	4	3	CID	R13(Label:13C(6)15N(4))	64.23	0.000165112	1	1	41	36		150981892		Inconsistently Labeled	Not Used							2	778.413	1555.82	-0.459368	34.6935	4440	4440	MS2	10/136	SP_RL_Rat2_03222013.raw
	High	NAYEESLEHLETFKR	G3V885;G3V8B0;P02563	4	3	CID		64.21	0.000144045	1	1	41	28		341671162		No Quan Values	Not Used							2	933.454	1865.9	-1.30933	48.8315	7585	7585	MS2	8/156	SP_RL_Rat2_03222013.raw
	High	VKLEQQVDDLEGSLEQEKK	G3V885;G3V8B0;P02563	3	3	CID		64.21	0.00026956	1	1	43	26		189038530		No Quan Values	Not Used							3	739.053	2215.14	-0.928895	48.7411	7563	7563	MS2	21/204	SP_RL_Rat2_03222013.raw
High		LKGADPEETILNAFK	P08733	1	1	HCD		64.16	0.000189148	1	1	42	25		1090947616		No Quan Values	Not Used							2	823.444	1645.88	0.0954146	63.014	10472	10472	MS2	13/146	SP_RL_Rat2_03222013.raw
	High	LMTDTINEPILLcr		0	0	CID	C13(Carbamidomethyl), R14(Label:13C(6)15N(4))	64.16	0.000193331	1	1	42	24		73373726		No Proteins	Not Used							2	849.943	1698.88	-0.804657	61.6082	10199	10199	MS2	9/128	SP_RL_Rat2_03222013.raw
	High	kISSVQSIVPALEIANAHr	P63039	1	1	CID	K1(Label:13C(6)15N(2)), R19(Label:13C(6)15N(4))	64.15	8.61678e-05	1	1	38	27		3.21542e+08		No Quan Values	Not Used							3	684.396	2051.17	0.329436	49.1012	7640	7640	MS2	18/200	SP_RL_Rat2_03222013.raw
	High	PGGLLLGDEAPNFEANTTIGHIR	O35244	1	1	CID		64.13	0.000281777	1	1	43	26	1739	369008256	Light	Redundant	Not Used	1.57768	2.67473	0.589848	369008256	217658786	582177872	3	798.079	2392.22	-0.761312	60.0206	9898	9898	MS2	25/218	SP_RL_Rat2_03222013.raw
High		FAAATGATPIAGr		0	0	HCD	R13(Label:13C(6)15N(4))	64.08	0.000123682	1	1	40	37		70334684		No Proteins	Not Used							2	607.332	1213.66	0.22536	30.2568	3468	3468	MS2	8/102	SP_RL_Rat2_03222013.raw
High		FTQAGSEVSALLGR	G3V6D3	2	1	HCD		64.06	0.000149578	1	1	41	23	1539	2.26047e+09	Light	Redundant	Not Used	1.09274	2.29455	0.47623	2155609376	1026565928	2355510928	2	718.38	1435.75	-0.230953	54.9884	8878	8878	MS2	12/140	SP_RL_Rat2_03222013.raw
High		IINEPTAAAIAYGLDr	Q07439	2	1	HCD	R16(Label:13C(6)15N(4))	64.03	0.000202309	1	1	42	34	1669	107981811	Heavy	Redundant	Not Used	1.57141	1.0787	1.45675	63052410	91851861	99081018	2	849.458	1697.91	-0.572054	58.4671	9588	9588	MS2	12/168	SP_RL_Rat2_03222013.raw
	High	SEIGIAMGSGTAVAK	E9PSX6	6	1	CID		64.03	0.000135374	1	1	40	31	857	206591636	Light	Unique	Used	0.546626	6.00586	0.0910155	182920712	16648614	99989194	2	696.364	1391.72	0.377434	40.0391	5644	5644	MS2	11/132	SP_RL_Rat2_03222013.raw
	High	VVDLMAYMASk	P04797;F1LUR7	16	2	CID	K11(Label:13C(6)15N(2))	64.02	9.74844e-05	0	1	39	25	1863	250108992	Heavy	Not Unique	Used	0.810978	5.28383	0.153483	308404200	47334778	250108992	2	618.316	1235.62	-0.827964	63.4772	10563	10563	MS2	14/94	SP_RL_Rat2_03222013.raw
	High	VVnLMAYMASk	F1M5I8	1	1	CID	N3(Deamidated), K11(Label:13C(6)15N(2))	64.02	9.74844e-05		2	39	25	1863	250108992	Heavy	Redundant	Not Used	0.810978	5.28383	0.153483	308404200	47334778	250108992	2	618.316	1235.62	-0.824727	63.4772	10563	10563	MS2	14/96	SP_RL_Rat2_03222013.raw
	High	ETEcTYFSTPLLLGKK		1	0	CID	C4(Carbamidomethyl)	64.02	0.000216566	1	1	42	19		1.0231e+08		No Quan Values	Not Used							2	943.983	1886.96	0.744188	56.0526	9102	9102	MS2	11/138	SP_RL_Rat2_03222013.raw
High		SkVSDLTQAANk	Q6P725	2	1	HCD	K2(Label:13C(6)15N(2)), K12(Label:13C(6)15N(2))	64.01	0.0001245	1	1	40	30	175	188760803	Heavy	Redundant	Not Used	0.724644	13.3342	0.0543446	231313360	12570639	167619896	2	639.354	1277.7	-1.09693	24.8202	2264	2264	MS2	9/120	SP_RL_Rat2_03222013.raw
	High	VQHELDEAEERADIAESQVNK	G3V885;G3V8B0;P02563	4	3	CID		63.98	0.000202172	1	1	42	29		223312912		No Quan Values	Not Used							2	1205.58	2410.15	-0.49003	40.307	5703	5703	MS2	25/224	SP_RL_Rat2_03222013.raw
	High	LEEGPPVTTVLTR	D4A5G8	3	1	CID		63.92	0.000145091	1	1	40	29	1137	774282342	Light	Unique	Used	0.817771	2.06971	0.395114	751118240	296777016	614242720	2	706.393	1411.78	-0.0644342	45.7821	6919	6919	MS2	9/116	SP_RL_Rat2_03222013.raw
	High	ADVDAATLAr	P48675	2	1	CID	R10(Label:13C(6)15N(4))	63.9	6.79103e-05	0.578125	1	37			256470308		No Quan Values	Not Used							2	506.768	1012.53	-1.21407	30.1515	3446	3446	MS2	13/82	SP_RL_Rat2_03222013.raw
High		NTNAGAPPGTAYQSPLSLSr	D4A7P8	4	1	HCD	R20(Label:13C(6)15N(4))	63.86	0.000242249	1	1	42	18	1035	108281090	Heavy	Unique	Used	1.14032	2.52069	0.452383	94956948	42956873	108281090	2	1006.51	2012.01	-0.273808	43.6302	6447	6447	MS2	12/224	SP_RL_Rat2_03222013.raw
High		NTLLQAELEELr	G3V885	2	1	HCD	R12(Label:13C(6)15N(4))	63.85	0.0001642	1	1	41	29	2005	853657308	Heavy	Redundant	Not Used	0.494238	2.6743	0.18481	1678159088	310140760	829409976	2	719.892	1438.78	-0.0742859	68.2535	11439	11439	MS2	10/126	SP_RL_Rat2_03222013.raw
	High	TINEVETQILTR	D3ZCV0	1	1	CID		63.85	0.000156968	1	1	41	37	1297	612297342	Light	Unique	Used	1.29947	3.38045	0.384407	516703856	198624544	671440160	2	708.889	1416.77	0.339991	49.0934	7637	7637	MS2	9/126	SP_RL_Rat2_03222013.raw
High		SSGGFVWAck	P56574	1	1	HCD	C9(Carbamidomethyl), K10(Label:13C(6)15N(2))	63.83	3.48795e-05	1	1	34	31	968	264250977	Heavy	Redundant	Not Used	0.466735	2.79331	0.16709	541253680	90438036	252621912	2	553.762	1106.52	-0.287909	42.2848	6151	6151	MS2	8/74	SP_RL_Rat2_03222013.raw
	High	VGSLASNVAYK	D3Z802	3	1	CID		63.83	0.000105901	1	1	39	31	352	256764450	Light	Redundant	Not Used	0.666665	4.32273	0.154223	223904440	34531289	149269320	2	554.803	1108.6	-0.736739	29.1004	3211	3211	MS2	9/94	SP_RL_Rat2_03222013.raw
High		HVIQSISAQQEKETIAK	P19511	1	1	HCD		63.81	0.000218873	1	1	42	23		438055483		No Quan Values	Not Used							3	637.349	1910.03	-1.1328	25.8941	2498	2498	MS2	17/172	SP_RL_Rat2_03222013.raw
	High	FLEQQNQVLQTK	IPI:CON_00220327.3	2	1	CID		63.79	0.000162494	1	1	41	37		247390622		No Quan Values	Not Used							2	738.397	1475.79	0.582138	37.6997	5114	5114	MS2	15/120	SP_RL_Rat2_03222013.raw
	High	IVSNAScTTNcLAPLAk	P04797;F1M5I8	9	2	CID	C7(Carbamidomethyl), C11(Carbamidomethyl), K17(Label:13C(6)15N(2))	63.79	0.000214096	1	1	42	22	704	4487411352	Heavy	Redundant	Not Used	0.834979	4.52443	0.184549	5227488480	964727608	4364844640	2	914.463	1827.92	-0.12029	36.9855	4952	4952	MS2	11/166	SP_RL_Rat2_03222013.raw
	High	kkGQHAAEIQPLAQSHATk	Q9QZ76	1	1	CID	K1(Label:13C(6)15N(2)), K2(Label:13C(6)15N(2)), K19(Label:13C(6)15N(2))	63.74	0.000168349	1	1	41	23		5.70802e+07		No Quan Values	Not Used							2	1034.08	2067.15	-3.0374	20.2863	1268	1268	MS2	24/200	SP_RL_Rat2_03222013.raw
High		LISWYDNEYGYSNr	P04797	13	1	HCD	R14(Label:13C(6)15N(4))	63.73	6.16401e-05	0.234375	1	36			1733916830		No Quan Values	Not Used							2	895.407	1789.81	0.204213	56.4349	9183	9183	MS2	8/136	SP_RL_Rat2_03222013.raw
	High	SGVGNVFIk	D4A233	5	1	CID	K9(Label:13C(6)15N(2))	63.72	7.16758e-05	0.203125	1	37		728	1.31652e+08	Heavy	Unique	Used	0.791635	6.21764	0.127321	157084036	20000052	124353192	2	464.77	928.534	-0.737077	37.3542	5036	5036	MS2	7/72	SP_RL_Rat2_03222013.raw
	High	VSGPGVEPHGVLr	D3ZZ63	2	1	CID	R13(Label:13C(6)15N(4))	63.71	0.000154492	1	1	40	29	268	477407298	Heavy	Redundant	Not Used	1.47118	2.67068	0.550864	315171316	173616624	463673604	2	657.362	1313.72	-2.06859	27.1017	2764	2764	MS2	8/106	SP_RL_Rat2_03222013.raw
High		TVTNAVVTVPAYFNDSQR	D4A4S3	2	1	HCD		63.7	0.000245923	1	1	42	19	1512	415645586	Light	Unique	Used	1.73359	2.49998	0.693442	403929808	280102053	700250592	2	991.502	1982	-0.308436	54.641	8806	8806	MS2	10/194	SP_RL_Rat2_03222013.raw
High		IAATILTSPDLR	P00507	1	1	HCD		63.69	0.000114202	1	1	39		1314	830574274	Light	Redundant	Not Used	0.762156	2.08102	0.366241	809955560	296638946	617312880	2	635.872	1270.74	-0.361772	49.4869	7726	7726	MS2	10/100	SP_RL_Rat2_03222013.raw
	High	IINEPTAAAIAYGLDkr	P06761	1	1	CID	K16(Label:13C(6)15N(2)), R17(Label:13C(6)15N(4))	63.68	0.000171698	1	1	41	26	1375	126781871	Heavy	Unique	Used	3.55885	1.99052	1.7879	3.37087e+07	60267752	119964362	2	917.514	1834.02	0.980459	50.8653	8018	8018	MS2	13/178	SP_RL_Rat2_03222013.raw
	High	VEGDLAGHGQEVLISLFk	Q9QZ76	1	1	CID	K18(Label:13C(6)15N(2))	63.63	0.000234594	1	1	42	22	2179	151415817	Heavy	Redundant	Not Used	0.555505	2.92593	0.189856	272573496	5.17497e+07	151415817	2	960.519	1920.03	-0.0450463	74.9037	12507	12507	MS2	21/178	SP_RL_Rat2_03222013.raw
	High	GATQQILDEAEr	Q5XIM9	1	1	CID	R12(Label:13C(6)15N(4))	63.61	0.000104283	1	1	39		808	211840275	Heavy	Unique	Used	1.60281	2.30234	0.696164	124007456	86329492	198760076	2	670.838	1340.67	-0.222346	39.1001	5429	5429	MS2	9/120	SP_RL_Rat2_03222013.raw
	High	RGTGGVDTAAVADVYDISNIDR	P09605	1	1	CID		63.61	0.000270061	1	1	43	29	1577	826528329	Light	Unique	Used	1.12153	3.28334	0.341582	813657912	277930546	912539416	3	755.708	2265.11	-0.458259	55.8968	9067	9067	MS2	12/246	SP_RL_Rat2_03222013.raw
High		AIAELGIYPAVDPLDSTSr	G3V6D3	2	1	HCD	R19(Label:13C(6)15N(4))	63.56	0.000275215	1	1	43	31	2060	3142543827	Heavy	Redundant	Not Used	1.11819	2.42264	0.461559	2735683152	1262679708	3059020880	2	999.524	1998.04	-0.276739	71.0951	11898	11898	MS2	8/172	SP_RL_Rat2_03222013.raw
	High	LGLQNDLFSLAR		0	0	CID		63.55	0.000158568	1	1	40	26	2050	74336431	Light	No Proteins	Not Used	1.48359	2.6419	0.561559	74336431	4.17443e+07	110284431	2	673.874	1346.74	-1.01036	69.2615	11598	11598	MS2	8/110	SP_RL_Rat2_03222013.raw
High		IITLTGPTNAIFk	D3ZS68	1	1	HCD	K13(Label:13C(6)15N(2))	63.52	8.79258e-05	1	1	38	33	1714	332893149	Heavy	Unique	Used	0.821698	2.33386	0.352077	405128513	1.42636e+08	332893149	2	698.918	1396.83	-0.795976	59.5486	9803	9803	MS2	11/114	SP_RL_Rat2_03222013.raw
High		AIAELGIYPAVDPLDSTSr	G3V6D3	2	1	HCD	R19(Label:13C(6)15N(4))	63.52	0.000277428	1	1	43	30	2060	3142543827	Heavy	Redundant	Not Used	1.11819	2.42264	0.461559	2735683152	1262679708	3059020880	2	999.524	1998.04	-0.521119	70.0116	11723	11723	MS2	10/172	SP_RL_Rat2_03222013.raw
	High	VPAENVLGEVGDGFK	D3ZMF5	3	1	CID		63.47	0.000180317	1	1	41	19	1631	130438858	Light	Redundant	Not Used	0.512798	2.09061	0.245287	130438858	3.19949e+07	66888819	2	765.893	1530.78	-1.02784	57.3739	9373	9373	MS2	11/148	SP_RL_Rat2_03222013.raw
High		AGGAGVPAFYTSTGYGTLVQEGGSPIK	F1LQE8	2	1	HCD		63.44	0.000353962	1	1	44	19	1765	127213030	Light	Redundant	Not Used	0.687415	2.89545	0.237412	110005378	26116578	75619316	2	1293.15	2585.29	0.30511	60.9369	10079	10079	MS2	29/248	SP_RL_Rat2_03222013.raw
	High	QAVTNPNNTFYATk	F1M953	2	1	CID	K14(Label:13C(6)15N(2))	63.44	0.000151155	1	1	40	26	433	121184802	Heavy	Redundant	Not Used	0.972639	4.44574	0.21878	102765988	22483130	99954256	2	788.895	1576.78	-0.617311	30.9646	3616	3616	MS2	9/148	SP_RL_Rat2_03222013.raw
	High	TTGIVLDSGDGVTHNVPIYEGYALPHAIMR	P68035	5	1	CID		63.44	0.0004048	1	1	44	21		218826200		No Quan Values	Not Used							3	1066.21	3196.61	0.847327	74.0335	12356	12356	MS2	11/300	SP_RL_Rat2_03222013.raw
High		QVVDSAYEVIK	B5DEN4	1	1	HCD		63.43	0.000146192	1	1	40	29	967	539894808	Light	Unique	Used	0.638144	4.58326	0.139234	539894808	75171572	344530822	2	625.835	1250.66	-0.760027	42.1666	6123	6123	MS2	10/108	SP_RL_Rat2_03222013.raw
High		VAMSHFEPSEYIR	F1M0K2	2	1	HCD		63.41	8.77643e-05	1	1	38	25	1080	406404011	Light	Unique	Used	0.743812	1.94382	0.382655	406404011	155512480	302288268	2	783.373	1565.74	-1.64009	44.4657	6626	6626	MS2	9/108	SP_RL_Rat2_03222013.raw
High		NTLLQAELEELR	G3V885	2	1	HCD		63.39	0.000178355	1	1	41	32	2005	1.75435e+09	Light	Redundant	Not Used	0.494238	2.6743	0.18481	1678159088	310140760	829409976	2	714.888	1428.77	0.159262	67.1002	11243	11243	MS2	7/126	SP_RL_Rat2_03222013.raw
	High	DLAGcIHGLSNVk	P56574	1	1	CID	C5(Carbamidomethyl), K13(Label:13C(6)15N(2))	63.39	0.000156112	1	1	40	27	1131	777639376	Heavy	Redundant	Not Used	0.436168	2.94272	0.148219	1782888552	2.64259e+08	777639376	2	696.363	1391.72	-0.0952496	45.6965	6898	6898	MS2	10/118	SP_RL_Rat2_03222013.raw
High		NILGGTVFREPIIcK	P56574	1	1	HCD	C14(Carbamidomethyl)	63.38	0.000196996	1	1	41	23		860756258		No Quan Values	Not Used							2	858.977	1716.95	-0.025917	53.2363	8515	8515	MS2	12/148	SP_RL_Rat2_03222013.raw
High		AIGVSNFNPLQIEr		1	0	HCD	R14(Label:13C(6)15N(4))	63.29	0.000207473	1	1	41	32	1767	496952716	Heavy	Redundant	Not Used	1.15349	2.101	0.54902	410398976	225317170	473391212	2	784.427	1567.85	0.0108341	61.1669	10120	10120	MS2	8/136	SP_RL_Rat2_03222013.raw
	High	ALDSTTVAAHESEIYck	G3V7U0	2	1	CID	C16(Carbamidomethyl), K17(Label:13C(6)15N(2))	63.27	0.000143106	1	1	40	28		232958177		No Quan Values	Not Used							2	951.953	1902.9	-0.536693	37.3486	5034	5034	MS2	13/148	SP_RL_Rat2_03222013.raw
High		cGPMVLDALIk	P21913	1	1	HCD	C1(Carbamidomethyl), K11(Label:13C(6)15N(2))	63.23	0.000155934	1	1	40	20	1882	9.56927e+07	Heavy	Redundant	Not Used	0.327037	0.399797	0.818008	292605250	239353375	9.56927e+07	2	612.832	1224.66	-0.658716	64.2071	10693	10693	MS2	9/80	SP_RL_Rat2_03222013.raw
	High	IAATILTSPDLrK		1	0	CID	R12(Label:13C(6)15N(4))	63.21	8.7173e-05	1	1	37	24		148878986		Inconsistently Labeled	Not Used							2	704.923	1408.84	-0.303251	39.7502	5577	5577	MS2	8/110	SP_RL_Rat2_03222013.raw
	High	PGGLLLGDEAPNFEANTTIGHIr	O35244	1	1	CID	R23(Label:13C(6)15N(4))	63.2	0.000364261	1	1	44	23	1739	598460042	Heavy	Redundant	Not Used	1.57768	2.67473	0.589848	369008256	217658786	582177872	3	801.416	2402.23	-0.109719	60.1539	9925	9925	MS2	12/218	SP_RL_Rat2_03222013.raw
High		EFNGLGDcLTK	Q05962	2	1	HCD	C8(Carbamidomethyl)	63.18	5.13056e-05	1	1	35	23		377846147		No Quan Values	Not Used							2	627.295	1253.58	-0.153128	45.5861	6875	6875	MS2	9/114	SP_RL_Rat2_03222013.raw
High		LQDLVDkLQLk	G3V885;G3V8B0	4	2	HCD	K7(Label:13C(6)15N(2)), K11(Label:13C(6)15N(2))	63.16	6.61066e-05	0.269841	1	36		1317	3.31862e+08	Heavy	Not Unique	Used	0.268109	5.67593	0.0472361	1217294656	5.75003e+07	326367912	2	664.909	1328.81	-1.01205	49.575	7745	7745	MS2	10/104	SP_RL_Rat2_03222013.raw
High		VSILESLDKWEr	P09456	1	1	HCD	R12(Label:13C(6)15N(4))	63.14	0.000199793	1	1	41	32		53601834		Inconsistently Labeled	Not Used							2	742.904	1484.8	1.58033	65.0216	10849	10849	MS2	7/112	SP_RL_Rat2_03222013.raw
High		NMLFSGTNIAAGk	E9PSX6	7	1	HCD	K13(Label:13C(6)15N(2))	63.07	0.000158358	1	1	40	29		275335039		No Quan Values	Not Used							2	666.346	1331.69	-0.828841	47.9994	7407	7407	MS2	11/124	SP_RL_Rat2_03222013.raw
High		VAPEEHPTLLTEAPLNPK	P63269	5	1	HCD		63.07	0.000287249	1	1	42	21	1016	3449838880	Light	Redundant	Not Used	0.348597	4.22037	0.0825986	3449838880	284951851	1202603440	2	978.525	1956.04	-0.568066	43.1935	6352	6352	MS2	15/156	SP_RL_Rat2_03222013.raw
High		MLDMGFEPQIR	Q6AYI1;D3ZN21	4	2	HCD		63.03	8.18031e-05	1	1	37	26	1693	146499492	Light	Not Unique	Used	1.38043	1.72828	0.798729	146499492	117013392	202232200	2	668.823	1336.64	-0.128551	59.1984	9734	9734	MS2	7/92	SP_RL_Rat2_03222013.raw
High		VINEPTAAALAYGLDk	F1M953	2	1	HCD	K16(Label:13C(6)15N(2))	62.95	0.000256791	1	1	42	30	1545	207295616	Heavy	Redundant	Not Used	0.824984	2.98489	0.276387	206808328	57159182	170613648	2	827.45	1653.89	-0.955798	55.1542	8913	8913	MS2	10/168	SP_RL_Rat2_03222013.raw
	High	AAVEQLTEEQkNEFk	E9PTA1	1	1	CID	K11(Label:13C(6)15N(2)), K15(Label:13C(6)15N(2))	62.91	0.000267993	1	1	42	32		7.74983e+08		No Quan Values	Not Used							2	890.458	1779.91	-0.838648	34.0697	4301	4301	MS2	11/150	SP_RL_Rat2_03222013.raw
	High	VLVVHDGFEGLAK	P47858	2	1	CID		62.87	0.000183405	1	1	40	26	1041	1.45198e+08	Light	Unique	Used	0.837742	3.52128	0.237908	139763504	33250878	117085742	2	692.385	1383.76	0.4106	43.7369	6471	6471	MS2	9/102	SP_RL_Rat2_03222013.raw
	High	LGDVYVNDAFGTAHr		1	0	CID	R15(Label:13C(6)15N(4))	62.85	0.000168532	1	1	40	18	1106	341755529	Heavy	Redundant	Not Used	1.57212	2.74771	0.572157	202213464	115697923	317904476	2	822.903	1644.8	-0.53025	45.0522	6754	6754	MS2	14/146	SP_RL_Rat2_03222013.raw
	High	GISAQEIQAGNVK		3	0	CID		62.84	0.000174953	1	1	40	33	442	121884856	Light	Unique	Used	0.637135	2.48783	0.2561	106830036	27359213	68065178	2	657.853	1314.7	-1.71073	31.1781	3664	3664	MS2	10/118	SP_RL_Rat2_03222013.raw
High		LVSIGAEEIVDGNVk	D3ZCV0	5	1	HCD	K15(Label:13C(6)15N(2))	62.82	0.000216925	1	1	41	29	2135	98569249	Heavy	Redundant	Not Used	0.82516	8.72982	0.0945219	105991680	10018537	87460060	2	775.929	1550.85	-0.183346	73.7546	12314	12314	MS2	8/132	SP_RL_Rat2_03222013.raw
High		NALAHALQSAr	G3V885;G3V8B0	7	2	HCD	R11(Label:13C(6)15N(4))	62.8	0.000150698	1	1	39	30	315	1083561862	Heavy	Redundant	Not Used	0.501932	2.68297	0.187081	2113538912	395403116	1060853120	2	581.321	1161.63	-1.17507	28.35	3043	3043	MS2	10/100	SP_RL_Rat2_03222013.raw
High		LVILANNcPALr	P62890	1	1	HCD	C8(Carbamidomethyl), R12(Label:13C(6)15N(4))	62.78	0.000168081	1	1	40	26	1188	124402666	Heavy	Unique	Used	1.47211	2.05648	0.71584	84506408	6.04931e+07	124402666	2	682.391	1363.77	-0.548843	46.8074	7145	7145	MS2	7/102	SP_RL_Rat2_03222013.raw
	High	SLTNDWEDHLAVK	P34058	1	1	CID		62.71	0.000138932	1	1	39	27	1257	238736004	Light	Redundant	Not Used	0.832277	3.2563	0.25559	180489032	46131182	150216888	2	764.376	1527.74	0.693405	48.2456	7455	7455	MS2	9/128	SP_RL_Rat2_03222013.raw
	High	ELHAHLLAQDK		0	0	CID		62.68	0.000188289	1	1	40	26		54301706		No Proteins	Not Used							2	637.846	1274.68	-0.657048	25.1055	2326	2326	MS2	15/102	SP_RL_Rat2_03222013.raw
	High	LNEHFLNTTDFLDTIK	P56574	1	1	CID		62.68	0.000295706	1	1	42	38		504250092		No Quan Values	Not Used							2	960.988	1920.97	-1.00573	66.7303	11171	11171	MS2	16/170	SP_RL_Rat2_03222013.raw
	High	IINEPTAAAIAYGLDr		2	0	CID	R16(Label:13C(6)15N(4))	62.66	0.000277342	1	1	42	24	1669	107981811	Heavy	Redundant	Not Used	1.57141	1.0787	1.45675	63052410	91851861	99081018	2	849.458	1697.91	-0.572054	58.4363	9581	9581	MS2	10/168	SP_RL_Rat2_03222013.raw
High		ELQELVQYPVEHPDK	P46462	1	1	HCD		62.64	0.000275246	1	1	42	32	1159	190174093	Light	Redundant	Not Used	0.861385	2.22411	0.387294	179693740	69594272	154785518	2	912.462	1823.92	-0.303514	46.2843	7029	7029	MS2	10/162	SP_RL_Rat2_03222013.raw
	High	AITDAAMMAEELKK	F1LSI0;G3V885;G3V8B0;P02563	18	4	CID		62.64	0.000181564	1	1	40	30		648891464		No Quan Values	Not Used							2	761.386	1521.76	-0.833037	46.6816	7115	7115	MS2	11/122	SP_RL_Rat2_03222013.raw
High		EGLLLWcQr	D3ZCV0	7	1	HCD	C7(Carbamidomethyl), R9(Label:13C(6)15N(4))	62.62	0.00012513	1	1	38	32	1817	463695808	Heavy	Unique	Used	1.10802	2.60446	0.425431	418491376	178039385	463695808	2	592.81	1184.61	0.140059	62.1482	10310	10310	MS2	6/66	SP_RL_Rat2_03222013.raw
	High	LVnGcALNFFR	D4A311	2	1	CID	N3(Deamidated), C5(Carbamidomethyl)	62.62	0.000130983	1	1	39	27	1971	404661702	Light	Redundant	Not Used	0.308735	1.02194	0.302106	352316456	106436796	108772368	2	656.329	1311.65	0.0423562	66.4494	11115	11115	MS2	9/98	SP_RL_Rat2_03222013.raw
	High	ITLPVDFVTADkFDENAK		1	0	CID	K12(Label:13C(6)15N(2))	62.62	0.000345823	0.31746	1	43	30		2.4671e+08		Inconsistently Labeled	Not Used							2	1016.03	2031.05	-0.967771	65.1945	10884	10884	MS2	13/174	SP_RL_Rat2_03222013.raw
High		WALSQSNPSALr	P46462	1	1	HCD	R12(Label:13C(6)15N(4))	62.61	0.000176984	1	1	40	35	963	536773976	Heavy	Redundant	Not Used	1.32894	1.89408	0.701626	403912656	283395518	536773976	2	670.353	1339.7	-0.389813	42.1507	6120	6120	MS2	7/112	SP_RL_Rat2_03222013.raw
	High	LDEAEQIALK	G3V885;G3V8B0;P02563	4	3	CID		62.6	0.000148651	1	1	39	27	769	5.6246e+08	Light	Not Unique	Used	0.400214	4.98449	0.0802918	501057504	40230823	200530176	2	565.308	1129.61	-0.395385	38.1204	5209	5209	MS2	8/86	SP_RL_Rat2_03222013.raw
	High	LDEAEQLALK	F1LSI0	13	1	CID		62.6	0.000148651	1	2	39	27	769	5.6246e+08	Light	Redundant	Not Used	0.400214	4.98449	0.0802918	501057504	40230823	200530176	2	565.308	1129.61	-0.395385	38.1204	5209	5209	MS2	8/86	SP_RL_Rat2_03222013.raw
High		VHLVGIDIFTGk	G3V7J7	2	1	HCD	K12(Label:13C(6)15N(2))	62.59	0.000129467	1	1	38	26	1784	182716236	Heavy	Unique	Used	1.00775	2.99861	0.336073	181310764	6.09337e+07	182716236	3	436.258	1306.76	-0.74797	61.5569	10189	10189	MS2	15/94	SP_RL_Rat2_03222013.raw
	High	TVDNFVALATGEK		0	0	CID		62.59	0.000180445	1	1	40	24	1661	8.9035e+07	Light	No Proteins	Not Used	0.690413	0.313616	2.20146	74430010	163854656	51387470	2	682.855	1364.7	-1.8456	58.238	9543	9543	MS2	8/136	SP_RL_Rat2_03222013.raw
High		EVDDLEQWIAER	G3V6P9	3	1	HCD		62.57	9.9271e-05	1	1	37	31	2090	5.73409e+07	Light	Unique	Used	1.13142	1.90178	0.594926	5.73409e+07	34113580	64876639	2	751.86	1502.71	0.301311	71.5828	11977	11977	MS2	9/118	SP_RL_Rat2_03222013.raw
	High	TPVGFIGLGNMGNPMAK	P29266	1	1	CID		62.57	0.000249782	1	1	41	20		107527284		No Quan Values	Not Used							2	852.433	1703.86	-0.778603	63.9422	10644	10644	MS2	8/142	SP_RL_Rat2_03222013.raw
	High	GILAADESTGSIAk	P05065	3	1	CID	K14(Label:13C(6)15N(2))	62.56	0.000184968	0.539683	1	40		693	854051538	Heavy	Unique	Used	0.784584	3.52604	0.222511	1088540918	242212589	854051538	2	670.86	1340.71	-0.850036	36.6455	4879	4879	MS2	10/114	SP_RL_Rat2_03222013.raw
	High	GAGTGGLGLTVEGPcEAK	D3ZZ63	2	1	CID	C15(Carbamidomethyl)	62.54	0.000181921	1	1	40	21	974	168240656	Light	Redundant	Not Used	0.841988	5.00411	0.168259	168240656	28308081	141656622	2	837.411	1673.81	-0.852122	42.3368	6162	6162	MS2	9/160	SP_RL_Rat2_03222013.raw
	High	VEGDLAGHGQEVLISLFK	Q9QZ76	1	1	CID		62.54	0.000308124	1	1	42	24	2199	3.04498e+07	Light	Unique	Used	0.627448	6.55407	0.095734	22816772	2.18434e+06	1.43163e+07	3	638.011	1912.02	-0.127718	76.9443	12738	12738	MS2	19/178	SP_RL_Rat2_03222013.raw
High		QLEEKEALISQLTR	G3V885	1	1	HCD		62.5	0.000257946	0.548387	1	41			350220454		No Quan Values	Not Used							2	829.459	1657.91	-0.347876	47.2918	7254	7254	MS2	11/150	SP_RL_Rat2_03222013.raw
High		VAPEEHPVLLTEAPLNPk	IPI:CON_00698900.1	2	1	HCD	K18(Label:13C(6)15N(2))	62.49	0.000264177	1	1	41	39	1089	504614168	Heavy	Redundant	Not Used	1.67466	1.04482	1.60282	301323060	482965620	504614168	2	981.541	1962.07	-2.1354	44.7313	6685	6685	MS2	15/156	SP_RL_Rat2_03222013.raw
High		IITHPNFNGNTLDNDIMLIK	SWISS-PROT:P00761	1	1	HCD		62.49	0.000407172	1	1	43	17		307070444		No Quan Values	Not Used							2	1142.09	2283.18	-0.346158	59.7564	9845	9845	MS2	24/204	SP_RL_Rat2_03222013.raw
High		AALSGLLYR	Q60587	1	1	HCD		62.48	0.00010844	1	1	38	33	1256	8.63882e+08	Light	Redundant	Not Used	1.14023	2.21075	0.515766	849696964	438244664	968847428	2	482.285	963.562	0.0115436	48.2201	7450	7450	MS2	7/64	SP_RL_Rat2_03222013.raw
	High	AIGVSNFNPLQIER	P07943	1	1	CID		62.48	0.000248375	1	1	41	26	1767	4.41777e+08	Light	Redundant	Not Used	1.15349	2.101	0.54902	410398976	225317170	473391212	2	779.423	1557.84	-0.401291	60.9753	10084	10084	MS2	9/136	SP_RL_Rat2_03222013.raw
High		LAEQELIETSER	G3V885;G3V8B0	4	2	HCD		62.45	0.000182659	1	1	40		887	494485644	Light	Redundant	Not Used	0.562426	2.7507	0.204467	470862760	96275771	264825340	2	709.362	1417.72	-0.354822	40.6872	5791	5791	MS2	7/120	SP_RL_Rat2_03222013.raw
	High	KGSSFQTVSALHR	G3V885;G3V8B0;P02563	4	3	CID		62.43	0.000219934	1	1	41	33		731361191		No Quan Values	Not Used							3	473.256	1417.75	-0.658791	24.5657	2205	2205	MS2	17/132	SP_RL_Rat2_03222013.raw
	High	VPTPNVSVVDLTcR	P04797	7	1	CID	C13(Carbamidomethyl)	62.42	0.00024215	1	1	41	23	1378	4378521730	Light	Redundant	Not Used	1.51673	3.54865	0.427411	4118097600	1760119392	6246055680	2	778.908	1556.81	-0.436443	50.9204	8028	8028	MS2	8/140	SP_RL_Rat2_03222013.raw
High		IFANTPDSGcVLGMR		2	0	HCD	C10(Carbamidomethyl)	62.37	0.000131559	1	1	38	18	1367	8.73016e+07	Light	Redundant	Not Used	1.03628	2.44207	0.424346	81725606	34679924	84690965	2	819.392	1637.78	-0.597422	50.7512	7994	7994	MS2	12/140	SP_RL_Rat2_03222013.raw
High		QTVAVGVIk	P62632;D3ZC88	7	2	HCD	K9(Label:13C(6)15N(2))	62.33	5.36253e-05	1	1	34	32	360	1656876113	Heavy	Not Unique	Used	1.00752	2.16568	0.465222	1644509736	765062119	1656876113	2	461.794	922.581	-0.690812	29.3178	3260	3260	MS2	8/80	SP_RL_Rat2_03222013.raw
High		TLTIVDTGIGMTk	P82995	2	1	HCD	K13(Label:13C(6)15N(2))	62.33	0.000229325	1	1	41	31	1458	113130333	Heavy	Unique	Used	1.10828	2.70157	0.410237	90257380	37026933	100030768	2	679.378	1357.75	-0.483025	53.1735	8502	8502	MS2	11/118	SP_RL_Rat2_03222013.raw
High		TLTLVDTGIGMTk	P34058	1	1	HCD	K13(Label:13C(6)15N(2))	62.33	0.000229325	1	2	41	31	1458	113130333	Heavy	Redundant	Not Used	1.10828	2.70157	0.410237	90257380	37026933	100030768	2	679.378	1357.75	-0.483025	53.1735	8502	8502	MS2	11/118	SP_RL_Rat2_03222013.raw
High		IESLNEEIAFLk	Q6P725	2	1	HCD	K12(Label:13C(6)15N(2))	62.21	0.000218857	1	1	40	28		1.59211e+08		No Quan Values	Not Used							2	707.389	1413.77	-0.1276	64.7428	10795	10795	MS2	9/112	SP_RL_Rat2_03222013.raw
	High	cAELEEELKTVTNNLK	P04692	8	1	CID	C1(Carbamidomethyl)	62.21	0.000300136	1	1	42	24		167273525		No Quan Values	Not Used							2	945.976	1890.94	-1.55133	61.8868	10256	10256	MS2	11/152	SP_RL_Rat2_03222013.raw
	High	EAEAAVFHR	P11980	1	1	CID		62.19	7.93588e-05	0.548387	1	36		183	303998972	Light	Unique	Used	1.41131	3.15973	0.446654	298916006	133512004	421862458	2	515.259	1029.51	-1.17914	24.9339	2286	2286	MS2	7/68	SP_RL_Rat2_03222013.raw
	High	GLLTYTSWEDALSR	Q66HF1	1	1	CID		62.19	0.000216606	1	1	40	22		11852748		No Quan Values	Not Used							2	806.404	1611.8	-0.260814	74.8405	12497	12497	MS2	9/122	SP_RL_Rat2_03222013.raw
High		VNLAMNVGk	P11980	3	1	HCD	K9(Label:13C(6)15N(2))	62.14	0.000145404	1	1	38	27	525	607795738	Heavy	Unique	Used	0.852196	3.60098	0.236656	713211460	168786099	607795738	2	477.27	953.532	-1.20128	33.0185	4076	4076	MS2	7/80	SP_RL_Rat2_03222013.raw
	High	IFPVETLVEEAIQcAEK	P14604	1	1	CID	C14(Carbamidomethyl)	62.12	0.000374364	1	1	43	20		7.06911e+06		No Quan Values	Not Used							2	988.51	1976.01	3.68577	76.2255	12671	12671	MS2	12/158	SP_RL_Rat2_03222013.raw
	High	ESNPALGIDcLHK	Q68FQ0	1	1	CID	C10(Carbamidomethyl)	62.11	0.000148842	1	1	39	21	709	168457312	Light	Unique	Used	0.737699	2.86564	0.25743	168457312	43365889	124270822	2	727.358	1453.71	-0.727185	37.0045	4959	4959	MS2	10/132	SP_RL_Rat2_03222013.raw
	High	QAASSLQQASLK	F1M953	2	1	CID		62.1	0.000200332	1	1	40	24	196	2.60059e+08	Light	Redundant	Not Used	0.860052	2.62874	0.327173	2.60059e+08	85084146	2.23664e+08	2	616.335	1231.66	-0.818214	25.2266	2350	2350	MS2	9/122	SP_RL_Rat2_03222013.raw
High		INPADIDLENEPWYK	D3ZWP9	1	1	HCD		62.08	0.000207761	1	1	40	17		128427585		No Quan Values	Not Used							2	908.94	1816.87	-1.00206	63.8189	10619	10619	MS2	12/150	SP_RL_Rat2_03222013.raw
	High	ELQELVQYPVEHPDK		1	0	CID		62.07	0.000313849	1	1	42	24	1159	190174093	Light	Redundant	Not Used	0.861385	2.22411	0.387294	179693740	69594272	154785518	2	912.462	1823.92	-0.303514	46.2521	7019	7019	MS2	19/162	SP_RL_Rat2_03222013.raw
High		SEIDLLDIR		0	0	HCD		62.04	0.000155387	0	1	39		1928	9.82807e+07	Light	No Proteins	Not Used	1.10665	1.76872	0.625677	9.82807e+07	6.14919e+07	108762201	2	537.295	1073.58	-1.12164	65.2366	10895	10895	MS2	8/76	SP_RL_Rat2_03222013.raw
High		SEIDLLnIR		0	0	HCD	N7(Deamidated)	62.04	0.000155387		2	39		1928	9.82807e+07	Light	No Proteins	Not Used	1.10665	1.76872	0.625677	9.82807e+07	6.14919e+07	108762201	2	537.295	1073.58	-1.11791	65.2366	10895	10895	MS2	8/74	SP_RL_Rat2_03222013.raw
High		SELDLLDIR	Q5XI77	1	1	HCD		62.04	0.000155387		3	39		1928	9.82807e+07	Light	Unique	Used	1.10665	1.76872	0.625677	9.82807e+07	6.14919e+07	108762201	2	537.295	1073.58	-1.12164	65.2366	10895	10895	MS2	8/76	SP_RL_Rat2_03222013.raw
	High	KAITDAAMMAEELKK	F1LSI0;G3V885;G3V8B0;P02563	18	4	CID		62.04	0.000302083	1	1	42	24		9.98244e+07		No Quan Values	Not Used							2	825.434	1649.86	0.489867	39.3177	5479	5479	MS2	11/156	SP_RL_Rat2_03222013.raw
High		NLDKEYLPIGGLADFcK	P00507	1	1	HCD	C16(Carbamidomethyl)	62.01	0.000342514	1	1	42	24		107707690		No Quan Values	Not Used							2	976.992	1952.98	-0.765421	64.5148	10749	10749	MS2	14/182	SP_RL_Rat2_03222013.raw
High		YLGPAVLMQAYR	P21913	1	1	HCD		62	0.000228028	1	1	40	21	1778	291635195	Light	Unique	Used	0.418076	1.59099	0.262778	282756688	74302129	118213645	2	691.368	1381.73	-0.043021	61.3115	10143	10143	MS2	10/96	SP_RL_Rat2_03222013.raw
	High	KkEEEELISLK	P50753-2	6	1	CID	K2(Label:13C(6)15N(2))	62	0.000205345	0.290323	1	40	36		1.37563e+08		Inconsistently Labeled	Not Used							2	677.389	1353.77	-0.493937	29.7245	3350	3350	MS2	8/112	SP_RL_Rat2_03222013.raw
	High	TTPSVVAFTPDGEr	F1M953	2	1	CID	R14(Label:13C(6)15N(4))	61.98	0.000184424	1	1	39	25	1061	713489326	Heavy	Redundant	Not Used	1.30898	1.81504	0.721184	545072784	393097837	713489326	2	743.874	1486.74	-0.8909	44.2062	6569	6569	MS2	10/128	SP_RL_Rat2_03222013.raw
High		QIIVDPLSFSEEr	Q5U302	1	1	HCD	R13(Label:13C(6)15N(4))	61.94	0.000279084	1	1	41	35	1898	97128850	Heavy	Unique	Used	1.29858	1.69328	0.766904	74796032	57361350	97128850	2	771.905	1542.8	-0.923344	64.6715	10780	10780	MS2	7/134	SP_RL_Rat2_03222013.raw
	High	GLVYETSVLDPDEGIr	G3V936	2	1	CID	R16(Label:13C(6)15N(4))	61.94	0.000316893	1	1	42	26	1668	250475616	Heavy	Unique	Used	1.0003	2.21142	0.452333	250401248	113264802	250475616	2	886.95	1772.89	-0.843016	58.4335	9580	9580	MS2	12/136	SP_RL_Rat2_03222013.raw
High		VLATAFDTTLGGr		0	0	HCD	R13(Label:13C(6)15N(4))	61.9	0.000227496	1	1	40	32	1383	1.60133e+08	Heavy	No Proteins	Not Used	1.44349	1.95124	0.73978	109405664	80936167	157925591	2	666.364	1331.72	0.570745	51.0414	8057	8057	MS2	7/106	SP_RL_Rat2_03222013.raw
	High	VEKPVVEMDGDEMTR	P56574	1	1	CID		61.9	0.000119026	1	1	37	24		259525719		No Quan Values	Not Used							3	578.939	1734.8	-0.741821	35.3783	4593	4593	MS2	11/160	SP_RL_Rat2_03222013.raw
High		SQIDELYSTIKI	P18163	1	1	HCD		61.88	0.000239346	1	1	40	30	2049	1.0931e+08	Light	Unique	Used	0.214643	4.76585	0.0450377	93344300	4.20401e+06	2.00357e+07	2	705.38	1409.75	-0.199025	69.2261	11594	11594	MS2	7/122	SP_RL_Rat2_03222013.raw
	High	QATLGAGLPIATPcTTVNk	P17764	1	1	CID	C14(Carbamidomethyl), K19(Label:13C(6)15N(2))	61.87	0.000358742	1	1	42	22	1329	3.23893e+08	Heavy	Redundant	Not Used	0.548482	2.504	0.219042	565989192	123975659	310434686	2	961.018	1921.03	-1.29341	49.8088	7794	7794	MS2	9/206	SP_RL_Rat2_03222013.raw
	High	ITLPVDFVTADKFDENAK		1	0	CID		61.87	0.000399342	1	1	43	21		195364556		No Quan Values	Not Used							2	1012.02	2023.04	-0.771383	65.2711	10900	10900	MS2	13/174	SP_RL_Rat2_03222013.raw
High		TLVcGVcASLGSHR	A0JPQ4	1	1	HCD	C4(Carbamidomethyl), C7(Carbamidomethyl)	61.83	0.00015987	1	1	39		578	72121515	Light	Redundant	Not Used	1.37486	4.13973	0.332114	64290725	21351856	88390980	2	758.872	1516.74	0.435517	34.1763	4324	4324	MS2	12/126	SP_RL_Rat2_03222013.raw
	High	cQLEINFNTLQTk	D3ZCV0	7	1	CID	C1(Carbamidomethyl), K13(Label:13C(6)15N(2))	61.83	0.000270627	1	1	41	31	1570	141205008	Heavy	Redundant	Not Used	0.795623	4.33493	0.183537	177477372	32573737	141205008	2	808.912	1616.82	-1.29144	55.6982	9028	9028	MS2	9/134	SP_RL_Rat2_03222013.raw
High		GWAPTLIGYSMQGLcK	G3V741	3	1	HCD	C15(Carbamidomethyl)	61.82	0.000263951	1	1	41	27		123065587		No Quan Values	Not Used							2	891.439	1781.87	-0.490666	72.7402	12168	12168	MS2	8/138	SP_RL_Rat2_03222013.raw
High		RGTGGVDTAAVADVYDISNIDR	P09605	1	1	HCD		61.81	0.000408391	1	1	43	26	1582	2.95221e+08	Light	Redundant	Not Used	1.13082	3.20277	0.353076	283369776	100051150	320440884	2	1133.06	2265.11	-0.34454	56.0805	9108	9108	MS2	20/246	SP_RL_Rat2_03222013.raw
	High	HIHITQATETTTTR		0	0	CID		61.78	0.000290023	1	1	41	23	50	6.83833e+07	Light	No Proteins	Not Used	1.18094	1.54597	0.763885	6.83833e+07	5.22369e+07	80756473	3	537.281	1609.83	-1.08863	21.7256	1570	1570	MS2	8/136	SP_RL_Rat2_03222013.raw
	High	ETEcTYFSTPLLLGK		1	0	CID	C4(Carbamidomethyl)	61.74	0.000256432	1	1	41	19	1991	1861194152	Light	Redundant	Not Used	0.665759	3.45739	0.192561	1861194152	358393392	1239106816	2	879.934	1758.86	-0.312461	66.8739	11200	11200	MS2	9/128	SP_RL_Rat2_03222013.raw
High		LQDLVDKLQLK	G3V885;G3V8B0	4	2	HCD		61.7	0.000127475	1	1	37		1317	1252199132	Light	Redundant	Not Used	0.268109	5.67593	0.0472361	1217294656	5.75003e+07	326367912	2	656.895	1312.78	-0.965231	49.5528	7741	7741	MS2	10/104	SP_RL_Rat2_03222013.raw
High		SPFVVNVAPPLDLSK	D3ZZ63	2	1	HCD		61.69	0.000253302	1	1	40	26	1924	729696600	Light	Unique	Used	0.776012	3.45471	0.224624	729696600	1.63907e+08	566253070	2	791.945	1582.88	-0.335369	65.4323	10932	10932	MS2	12/156	SP_RL_Rat2_03222013.raw
	High	VIMVTGDHPITAK		0	0	CID		61.67	0.00025522	1	1	40	28	440	154736996	Light	No Proteins	Not Used	0.500516	3.46568	0.144421	136288240	1.96829e+07	68214484	2	691.378	1381.75	-0.949508	31.1623	3658	3658	MS2	17/108	SP_RL_Rat2_03222013.raw
	High	VEGDLAGHGQEVLISLFK	Q9QZ76	1	1	CID		61.65	0.000379503	1	1	42	23	2179	272573496	Light	Redundant	Not Used	0.555505	2.92593	0.189856	272573496	5.17497e+07	151415817	2	956.512	1912.02	-0.53567	74.8979	12505	12505	MS2	21/178	SP_RL_Rat2_03222013.raw
High		ASGIIDTLFQDr	G3V836	4	1	HCD	R12(Label:13C(6)15N(4))	61.64	0.000226965	1	1	40	23	2065	565167519	Heavy	Redundant	Not Used	1.23223	1.89924	0.648803	389292752	252574280	479697952	2	673.353	1345.7	0.555933	71.1628	11911	11911	MS2	9/110	SP_RL_Rat2_03222013.raw
	High	DLAVDSASPVYQAVIk	D4A1A2	3	1	CID	K16(Label:13C(6)15N(2))	61.62	0.000337199	1	1	42	28		94417671		No Quan Values	Not Used							2	842.455	1683.9	-0.5406	59.0359	9701	9701	MS2	12/142	SP_RL_Rat2_03222013.raw
	High	LGSSEVEQVQLVVDGVk	P00564	1	1	CID	K17(Label:13C(6)15N(2))	61.61	0.000356716	1	1	42	18		47233122		No Quan Values	Not Used							2	897.49	1793.97	-0.613494	71.8409	12017	12017	MS2	9/168	SP_RL_Rat2_03222013.raw
	High	TIRPMDIEAIEASVMK	P49432	1	1	CID		61.59	0.000367273	1	1	42	24		100088360		No Quan Values	Not Used							2	902.472	1803.94	0.983142	68.1337	11421	11421	MS2	10/170	SP_RL_Rat2_03222013.raw
	High	WVVIGDENYGEGSSR	F1M0K2	2	1	CID		61.55	9.77679e-05	1	1	36	24	1406	225351704	Light	Unique	Used	0.641381	3.10528	0.206545	215617216	44534703	138292868	2	834.386	1667.76	-0.891813	51.7224	8201	8201	MS2	12/142	SP_RL_Rat2_03222013.raw
High		VLGDVIEVHGk	P23928	1	1	HCD	K11(Label:13C(6)15N(2))	61.54	0.000183571	1	1	39	29	630	6.55918e+08	Heavy	Unique	Used	0.840307	4.92616	0.17058	772323688	131743332	648989004	2	587.339	1173.67	-0.840384	35.2674	4570	4570	MS2	9/86	SP_RL_Rat2_03222013.raw
High		IEELEEEIEAER		8	0	HCD		61.51	0.000125654	1	1	37		1402	688588264	Light	Redundant	Not Used	0.421252	3.1656	0.133072	597123328	79460190	251539440	2	744.857	1488.71	0.230675	51.6164	8178	8178	MS2	9/106	SP_RL_Rat2_03222013.raw
High		IEELEEELEAER	G3V885;G3V8B0	4	2	HCD		61.51	0.000125654	1	2	37		1402	688588264	Light	Redundant	Not Used	0.421252	3.1656	0.133072	597123328	79460190	251539440	2	744.857	1488.71	0.230675	51.6164	8178	8178	MS2	9/106	SP_RL_Rat2_03222013.raw
	High	VSGPGVEPHGVLR	D3ZZ63	2	1	CID		61.5	0.000244843	1	1	40	30	268	323658539	Light	Redundant	Not Used	1.47118	2.67068	0.550864	315171316	173616624	463673604	2	652.358	1303.71	-1.64068	27.1121	2768	2768	MS2	9/106	SP_RL_Rat2_03222013.raw
High		MLGQMTDQVADLr	P85972	1	1	HCD	R13(Label:13C(6)15N(4))	61.49	0.000160826	1	1	38	26	1340	1.35402e+08	Heavy	Unique	Used	1.13045	1.41555	0.798593	119776994	95653092	1.35402e+08	2	744.365	1487.72	-0.18212	50.0573	7849	7849	MS2	10/124	SP_RL_Rat2_03222013.raw
	High	TPIGSFLGSLASQPATk	P17764	1	1	CID	K17(Label:13C(6)15N(2))	61.45	0.000334511	1	1	41	20		829897504		No Quan Values	Not Used							2	841.963	1682.92	-0.612732	68.5899	11495	11495	MS2	11/166	SP_RL_Rat2_03222013.raw
	High	NQVAMNPTNTVFDAK		4	0	CID		61.41	0.00020917	1	1	39	18	999	373738788	Light	Redundant	Not Used	0.892316	3.0544	0.292142	373738788	109184695	333493284	2	825.401	1649.79	-0.546843	42.8221	6269	6269	MS2	11/150	SP_RL_Rat2_03222013.raw
	High	ISLGLPVGAVINcADNTGAK		0	0	CID	C13(Carbamidomethyl)	61.41	0.000435649	1	1	43	25	1909	103960254	Light	No Proteins	Not Used	1.08186	2.2415	0.48265	92742736	44762272	100334574	2	985.523	1970.04	0.557648	64.8515	10817	10817	MS2	12/198	SP_RL_Rat2_03222013.raw
	High	VPAINVNDSVTK		0	0	CID		61.39	0.000250652	1	1	40	29	570	76892207	Light	No Proteins	Not Used	0.742229	2.47429	0.299976	65813414	19742459	48848637	2	628.845	1256.68	-0.821226	33.9945	4284	4284	MS2	9/108	SP_RL_Rat2_03222013.raw
High		GcDVVVIPAGVPr	P04636	1	1	HCD	C2(Carbamidomethyl), R13(Label:13C(6)15N(4))	61.3	0.000269948	1	1	40	35	1229	1066562768	Heavy	Unique	Used	1.04872	2.47082	0.424443	986632168	418768752	1034702880	2	674.867	1348.73	-0.352605	47.6423	7329	7329	MS2	7/96	SP_RL_Rat2_03222013.raw
High		AAVDAGFVPNDMQVGQTGK	P13803	1	1	HCD		61.3	0.000276435	1	1	40	22		119683692		No Quan Values	Not Used							2	952.962	1904.92	-0.277033	49.2151	7665	7665	MS2	12/188	SP_RL_Rat2_03222013.raw
	High	VLAVNQENEr	D3ZCV0	1	1	CID	R10(Label:13C(6)15N(4))	61.3	0.000191777	1	1	39	36	115	94526356	Heavy	Unique	Used	0.975443	2.81487	0.346533	86691942	30041601	84563090	2	591.311	1181.61	-0.19353	23.2845	1920	1920	MS2	8/86	SP_RL_Rat2_03222013.raw
High		DLNHVcVISESGK	F1LNY0	2	1	HCD	C6(Carbamidomethyl)	61.29	0.000161087	1	1	38	22		8.78129e+07		No Quan Values	Not Used							2	729.355	1457.7	-1.16925	33.8203	4250	4250	MS2	11/136	SP_RL_Rat2_03222013.raw
High		QTVAVGVIK	P62632;D3ZC88	7	2	HCD		61.16	0.000105997	1	1	36	28	360	1644509736	Light	Redundant	Not Used	1.00752	2.16568	0.465222	1644509736	765062119	1656876113	2	457.787	914.567	-0.52092	29.323	3261	3261	MS2	7/80	SP_RL_Rat2_03222013.raw
High		LNVAPVSDIIEIk	P13803	1	1	HCD	K13(Label:13C(6)15N(2))	61.14	0.000172208	1	1	38	25	1795	199045850	Heavy	Unique	Used	0.475274	3.8614	0.123083	418802428	51547537	199045850	2	709.921	1418.83	0.251027	61.7092	10221	10221	MS2	12/126	SP_RL_Rat2_03222013.raw
	High	ITLDNAYMEK	P11980	3	1	CID		61.07	0.000120175	1	1	37	25	919	630815616	Light	Unique	Used	0.830485	3.57271	0.232452	630815616	146634415	523882704	2	599.295	1197.58	0.0230036	41.2866	5924	5924	MS2	8/96	SP_RL_Rat2_03222013.raw
	High	kGAAIDALNDGELQk		0	0	CID	K1(Label:13C(6)15N(2)), K15(Label:13C(6)15N(2))	61.07	0.000341689	1	1	41	23	614	1.02957e+08	Heavy	No Proteins	Not Used	1.15316	9.2693	0.124407	78781294	9.80092e+06	90847690	2	779.924	1558.84	-0.596611	34.9034	4488	4488	MS2	19/152	SP_RL_Rat2_03222013.raw
High		MkEIAEAYLGk	D4A4S3	4	1	HCD	K2(Label:13C(6)15N(2)), K11(Label:13C(6)15N(2))	61.05	0.000267569	1	1	40	37	676	227031010	Heavy	Unique	Used	1.12323	3.37714	0.332596	202124220	6.72258e+07	227031010	2	634.848	1268.69	-0.606358	36.4092	4828	4828	MS2	10/104	SP_RL_Rat2_03222013.raw
High		LAADGTVMNTFAHk		0	0	HCD	K14(Label:13C(6)15N(2))	61.04	0.000244024	1	1	40	27	841	600574096	Heavy	No Proteins	Not Used	0.733688	71.669	0.0102372	692087360	7.08502e+06	507775888	3	495.253	1483.74	-0.661423	39.7201	5570	5570	MS2	10/126	SP_RL_Rat2_03222013.raw
High		NYHIFYQILSNK	G3V885	2	1	HCD		61	0.000334492	1	1	41	25		178117427		No Quan Values	Not Used							2	770.402	1539.8	1.10757	54.6468	8807	8807	MS2	10/110	SP_RL_Rat2_03222013.raw
High		DFLAGGIAAAVSK	Q05962	2	1	HCD		60.96	0.000256697	1	1	40	38				No Quan Values	Not Used							2	610.337	1219.67	-0.443696	63.7438	10605	10605	MS2	11/118	SP_RL_Rat2_03222013.raw
	High	VNAGDQPGADLGPLITPQAK		0	0	CID		60.93	0.000491445	1	1	43	26	1431	371874076	Light	No Proteins	Not Used	0.563745	2.77612	0.20307	336577672	68348734	189744112	2	981.518	1962.03	0.202502	52.4987	8365	8365	MS2	9/210	SP_RL_Rat2_03222013.raw
High		EGLLAIFk		0	0	HCD	K8(Label:13C(6)15N(2))	60.9	9.24188e-05	0.491803	1	35		2026	83175194	Heavy	No Proteins	Not Used	0.594988	2.95843	0.201116	130564620	26258631	77684434	2	449.778	898.548	-0.424932	68.0904	11414	11414	MS2	7/56	SP_RL_Rat2_03222013.raw
High		HLIPAANTGESk		0	0	HCD	K12(Label:13C(6)15N(2))	60.9	0.000263682	1	1	40	31	106	124505152	Heavy	No Proteins	Not Used	0.716129	2.26587	0.316051	173858565	5.49481e+07	124505152	2	623.337	1245.67	-1.18245	22.977	1851	1851	MS2	11/104	SP_RL_Rat2_03222013.raw
High		LALFNPDVSWDRK	B2RZD6	1	1	HCD		60.9	0.000354313	1	1	41	39		1.0181e+08		No Quan Values	Not Used							2	780.912	1560.82	0.36595	57.9649	9485	9485	MS2	10/120	SP_RL_Rat2_03222013.raw
High		TLTIVDTGIGMTK	P82995	2	1	HCD		60.87	0.000317114	1	1	41	26	1511	3.71506e+08	Light	Redundant	Not Used	0.815094	2.81064	0.290003	3.71506e+08	107737866	302812823	2	675.371	1349.74	0.537728	54.3716	8752	8752	MS2	11/118	SP_RL_Rat2_03222013.raw
High		TLTLVDTGIGMTK	P34058	1	1	HCD		60.87	0.000317114	1	2	41	26	1511	3.71506e+08	Light	Redundant	Not Used	0.815094	2.81064	0.290003	3.71506e+08	107737866	302812823	2	675.371	1349.74	0.537728	54.3716	8752	8752	MS2	11/118	SP_RL_Rat2_03222013.raw
	High	IVADKDYSVTANSk	P42123	1	1	CID	K14(Label:13C(6)15N(2))	60.86	0.000341307	0.0327869	1	41	21		91574571		Inconsistently Labeled	Not Used							2	759.898	1518.79	-0.824983	24.6565	2227	2227	MS2	11/140	SP_RL_Rat2_03222013.raw
	High	NAQAHLKDTqLQLDDAVR	G3V885;P02563	2	2	CID	Q10(Deamidated)	60.76	0.000518786		3	43	27		1.65418e+08		No Quan Values	Not Used							2	1019.02	2037.04	0.604674	40.031	5641	5641	MS2	13/184	SP_RL_Rat2_03222013.raw
High		SPFVVNVAPPLDLSk	D3ZZ63	2	1	HCD	K15(Label:13C(6)15N(2))	60.72	0.000283991	1	1	40	31	1924	5.71474e+08	Heavy	Redundant	Not Used	0.776012	3.45471	0.224624	729696600	1.63907e+08	566253070	2	795.952	1590.9	-0.434826	65.1528	10878	10878	MS2	7/156	SP_RL_Rat2_03222013.raw
	High	EVGEHVVSVR	D3ZZ63	2	1	CID		60.72	0.000202911	1	1	39	32	146	1.30268e+08	Light	Redundant	Not Used	1.62362	2.89316	0.561191	115017556	64546840	186744548	2	555.799	1110.59	-0.214193	24.1401	2113	2113	MS2	7/86	SP_RL_Rat2_03222013.raw
High		VKLEQQVDDLEGSLEQEK	G3V885;G3V8B0	3	2	HCD		60.71	0.000526195	1	1	43	28		721805088		No Quan Values	Not Used							3	696.355	2087.05	-0.255126	53.9486	8666	8666	MS2	20/194	SP_RL_Rat2_03222013.raw
	High	AQQVSQGLDVLTAk		1	0	CID	K14(Label:13C(6)15N(2))	60.65	0.000319127	1	1	40	21	1028	1.08349e+08	Heavy	Redundant	Not Used	0.63355	2.60971	0.242767	166989370	40539460	105796194	2	733.408	1465.81	-0.412372	43.3881	6396	6396	MS2	10/142	SP_RL_Rat2_03222013.raw
High		LVLEVAQHLGESTVr	G3V6D3	2	1	HCD	R15(Label:13C(6)15N(4))	60.63	0.000366184	1	1	41	23	1373	898891611	Heavy	Redundant	Not Used	1.13512	2.2535	0.503716	787579036	396716484	893998874	2	830.966	1660.93	-0.137069	51.918	8243	8243	MS2	13/146	SP_RL_Rat2_03222013.raw
	High	SPPNPENIAPGYSGPLK	D4A724	2	1	CID		60.63	0.000417823	1	1	42	29	1017	349480622	Light	Unique	Used	0.681773	4.52777	0.150576	330991956	49839344	225661216	2	869.444	1737.88	0.0481065	43.1717	6347	6347	MS2	8/178	SP_RL_Rat2_03222013.raw
	High	VSPNPELLSLLQNAEGK		0	0	CID		60.63	0.000452075	1	1	42	31	2157	77244936	Light	No Proteins	Not Used	0.521666	2.39562	0.217758	59279632	1.29086e+07	30924185	2	904.991	1808.97	-0.243334	74.3551	12411	12411	MS2	13/180	SP_RL_Rat2_03222013.raw
High		LAVNMVPFPr	G3V7C6	7	1	HCD	R10(Label:13C(6)15N(4))	60.6	0.000246396	1	1	39	35	1549	8.15384e+08	Heavy	Unique	Used	1.52071	3.59473	0.423037	528815440	223708672	804172740	2	577.325	1153.64	-0.444555	55.2916	8943	8943	MS2	7/86	SP_RL_Rat2_03222013.raw
High		SQIHDIVLVGGSTr	D4A4S3	4	1	HCD	R14(Label:13C(6)15N(4))	60.6	0.000343247	1	1	41	22	765	733563240	Heavy	Unique	Used	1.64409	2.60758	0.630505	435494632	274581384	715992464	2	746.411	1491.81	-0.930315	38.0764	5200	5200	MS2	11/152	SP_RL_Rat2_03222013.raw
High		YLGPAVLMQAYr	P21913	1	1	HCD	R12(Label:13C(6)15N(4))	60.58	0.000340587	1	1	41	24	1778	118213645	Heavy	Redundant	Not Used	0.418076	1.59099	0.262778	282756688	74302129	118213645	2	696.373	1391.74	0.330967	61.429	10164	10164	MS2	9/96	SP_RL_Rat2_03222013.raw
High		AHSSMVGVNLPQk	P16617	1	1	HCD	K13(Label:13C(6)15N(2))	60.54	0.000312743	1	1	40	23		261618512		No Quan Values	Not Used							2	688.365	1375.72	-0.421515	28.7084	3120	3120	MS2	11/106	SP_RL_Rat2_03222013.raw
	High	SLLDASEEAIKk		1	0	CID	K12(Label:13C(6)15N(2))	60.53	0.000293106	0.0491803	1	40	32		173123884		Inconsistently Labeled	Not Used							2	656.366	1311.72	0.0127113	42.0453	6094	6094	MS2	9/104	SP_RL_Rat2_03222013.raw
	High	ALQHNTVLTELR	A1A5Q0	1	1	CID		60.51	0.000311887	1	1	40	33	538	75057240	Light	Unique	Used	3.29597	6.82705	0.482782	75057240	36236258	247386768	2	697.891	1394.77	-0.101348	33.2793	4134	4134	MS2	7/114	SP_RL_Rat2_03222013.raw
	High	VLEEVADKPQTEFLMK	A0JPQ4	1	1	CID		60.5	0.000514564	1	1	42	25		172897192		No Quan Values	Not Used							2	938.989	1876.97	-0.520031	48.6198	7540	7540	MS2	11/154	SP_RL_Rat2_03222013.raw
High		IAATILTSPDLRK	P00507	1	1	HCD		60.48	0.000180058	1	1	38	35	839	284237931	Light	Redundant	Not Used	0.648238	3.11112	0.208361	236553008	49288492	153342604	2	699.919	1398.83	-0.589939	39.7096	5568	5568	MS2	9/110	SP_RL_Rat2_03222013.raw
	High	KGQHAAEIQPLAQSHATK	Q9QZ76	1	1	CID		60.48	0.000516984	1	1	42	35		698721780		No Quan Values	Not Used							3	639.01	1915.01	-0.16553	20.8493	1379	1379	MS2	21/190	SP_RL_Rat2_03222013.raw
	High	VVDLMAYMASkE	P04797;F1LUR7	16	2	CID	K11(Label:13C(6)15N(2))	60.47	0.000208562	0	1	38	23				No Quan Values	Not Used							2	682.838	1364.67	0.593947	70.4251	11788	11788	MS2	15/106	SP_RL_Rat2_03222013.raw
	High	VVnLMAYMASkE	F1M5I8	1	1	CID	N3(Deamidated), K11(Label:13C(6)15N(2))	60.47	0.000208562		2	38	23				No Quan Values	Not Used							2	682.838	1364.67	0.596878	70.4251	11788	11788	MS2	15/108	SP_RL_Rat2_03222013.raw
	High	NFGPTGIGFGGLTHQVEk	G3V7U0	2	1	CID	K18(Label:13C(6)15N(2))	60.47	0.000509291	1	1	42	21	1363	392324200	Heavy	Redundant	Not Used	0.641093	5.51689	0.116206	435244544	50577840	279032336	2	933.983	1866.96	-0.130982	50.584	7959	7959	MS2	13/194	SP_RL_Rat2_03222013.raw
High		kKEEEELISLk		6	0	HCD	K1(Label:13C(6)15N(2)), K11(Label:13C(6)15N(2))	60.45	0.000262087	1	1	39	27		179360530		Inconsistently Labeled	Not Used							2	681.396	1361.79	-0.340275	29.8443	3376	3376	MS2	10/112	SP_RL_Rat2_03222013.raw
	High	IVYGHLDDPANQEIER	F1M0K2	2	1	CID		60.43	0.000392454	1	1	41	29	797	521585981	Light	Redundant	Not Used	0.742397	2.06247	0.359954	509236026	183301788	378055334	2	934.961	1868.91	0.105264	38.8414	5374	5374	MS2	8/146	SP_RL_Rat2_03222013.raw
	High	HNNcMAEcLTPTIYAK	P09605	1	1	CID	C4(Carbamidomethyl), C8(Carbamidomethyl)	60.43	0.000106061	1	1	35	19	844	773811808	Light	Redundant	Not Used	0.53203	3.10579	0.171302	773811808	132555850	411691292	2	961.931	1922.85	-0.728908	39.7582	5580	5580	MS2	22/158	SP_RL_Rat2_03222013.raw
High		VGLQVVAVk	P63039	2	1	HCD	K9(Label:13C(6)15N(2))	60.42	5.70111e-05	1	1	33	25	666	615398689	Heavy	Unique	Used	0.684906	3.04015	0.225287	891987692	200953151	610927876	2	460.805	920.603	0.64667	36.2036	4781	4781	MS2	8/76	SP_RL_Rat2_03222013.raw
	High	MLGQMTDQVADLr		1	0	CID	R13(Label:13C(6)15N(4))	60.42	0.000205758	1	1	38	19	1340	1.35402e+08	Heavy	Redundant	Not Used	1.13045	1.41555	0.798593	119776994	95653092	1.35402e+08	2	744.365	1487.72	-0.18212	50.0216	7840	7840	MS2	9/124	SP_RL_Rat2_03222013.raw
High		VVDALGNAIDGkGPVGSK	F1LP05	2	1	HCD	K12(Label:13C(6)15N(2))	60.4	0.000401513	0.0333333	1	41	24		380063285		Inconsistently Labeled	Not Used							2	852.971	1704.94	-1.04401	39.6333	5551	5551	MS2	9/186	SP_RL_Rat2_03222013.raw
High		GILAADESTGSIAk	P05065	3	1	HCD	K14(Label:13C(6)15N(2))	60.38	0.00030556	1	1	40	36	693	854051538	Heavy	Redundant	Not Used	0.784584	3.52604	0.222511	1088540918	242212589	854051538	2	670.86	1340.71	-0.850036	36.6724	4887	4887	MS2	8/114	SP_RL_Rat2_03222013.raw
	High	VAPEEHPTLLTEAPLNPK	P68035	5	1	CID		60.35	0.000537352	1	1	42	22	1016	3449838880	Light	Redundant	Not Used	0.348597	4.22037	0.0825986	3449838880	284951851	1202603440	2	978.525	1956.04	-0.568066	43.158	6342	6342	MS2	12/156	SP_RL_Rat2_03222013.raw
	High	AVMDDFAAFVEK		1	0	CID		60.33	0.000135132	1	1	36	24		727429887		No Quan Values	Not Used							2	671.821	1342.63	-0.482952	72.9903	12207	12207	MS2	7/102	SP_RL_Rat2_03222013.raw
High		GIDPFSLDALAK	Q3MHS9	1	1	HCD		60.32	0.000305026	1	1	40	30	2077	348417464	Light	Unique	Used	0.928583	2.729	0.340264	294794448	100308028	273741048	2	623.838	1246.67	0.817812	71.1568	11910	11910	MS2	10/98	SP_RL_Rat2_03222013.raw
High		LGDVYVNDAFGTAHr	P16617;Q5XIV1	2	2	HCD	R15(Label:13C(6)15N(4))	60.29	0.000308263	1	1	40	21	1105	633995066	Heavy	Not Unique	Used	1.54666	2.84964	0.542758	385935688	209469704	596912912	3	548.938	1644.8	0.129518	45.156	6779	6779	MS2	18/146	SP_RL_Rat2_03222013.raw
	High	VSDLTQAANK	P48675	2	1	CID		60.28	0.000206404	1	1	38			8.69945e+07		No Quan Values	Not Used							2	523.777	1046.55	-0.870264	22.3738	1716	1716	MS2	8/86	SP_RL_Rat2_03222013.raw
	High	DNPNANKGTLEDQIIQANPALEAFGNAK	G3V885;P02563	2	2	CID		60.27	0.000811968	1	1	44	32	2107	683563316	Light	Not Unique	Used	0.248383	0.735912	0.337518	651736448	219972862	161880567	3	985.16	2953.46	-0.361221	72.3189	12095	12095	MS2	33/310	SP_RL_Rat2_03222013.raw
High		VLDSGAPIK	G3V6D3	2	1	HCD		60.26	0.000163795	0.45	1	37		257	317168110	Light	Unique	Used	0.706723	6.06716	0.116483	317168110	3.69448e+07	224149975	2	450.263	899.519	-0.825778	26.7726	2692	2692	MS2	7/66	SP_RL_Rat2_03222013.raw
High		VSPNPELLSLLQNAEGK		0	0	HCD		60.24	0.000494551	1	1	42	24	2157	77244936	Light	No Proteins	Not Used	0.521666	2.39562	0.217758	59279632	1.29086e+07	30924185	2	904.991	1808.97	-0.243334	74.3758	12415	12415	MS2	11/180	SP_RL_Rat2_03222013.raw
High		GATQQILDEAER	Q5XIM9	1	1	HCD		60.23	0.000216998	1	1	38		808	139990083	Light	Redundant	Not Used	1.60281	2.30234	0.696164	124007456	86329492	198760076	2	665.833	1330.66	-0.247902	39.1474	5442	5442	MS2	10/120	SP_RL_Rat2_03222013.raw
High		ASGIIDTLFQDR	G3V836	4	1	HCD		60.22	0.000289839	1	1	40	30	2065	450354241	Light	Redundant	Not Used	1.23223	1.89924	0.648803	389292752	252574280	479697952	2	668.349	1335.69	-0.468998	70.5464	11807	11807	MS2	9/110	SP_RL_Rat2_03222013.raw
High		FSPTDFLAK	F1LM33	2	1	HCD		60.2	0.000182356	1	1	38	27		49500772		No Quan Values	Not Used							2	513.269	1025.53	0.0484981	62.4513	10364	10364	MS2	8/70	SP_RL_Rat2_03222013.raw
High		KkEEEELISLk		6	0	HCD	K2(Label:13C(6)15N(2)), K11(Label:13C(6)15N(2))	60.19	0.000278256	1	2	39	27		179360530		Inconsistently Labeled	Not Used							2	681.396	1361.79	-0.340275	29.8443	3376	3376	MS2	10/112	SP_RL_Rat2_03222013.raw
High		SLTNDWEDHLAVk	P34058	2	1	HCD	K13(Label:13C(6)15N(2))	60.15	0.000307204	1	1	40	18	1257	204601791	Heavy	Redundant	Not Used	0.832277	3.2563	0.25559	180489032	46131182	150216888	2	768.383	1535.76	0.585008	48.3564	7480	7480	MS2	10/128	SP_RL_Rat2_03222013.raw
High		AHSSMVGVNLPQK	P16617	1	1	HCD		60.14	0.000335896	1	1	40	26		3.5562e+08		No Quan Values	Not Used							2	684.358	1367.71	-1.19885	28.7032	3119	3119	MS2	8/106	SP_RL_Rat2_03222013.raw
High		HIGISFTPk	D3ZZ63	2	1	HCD	K9(Label:13C(6)15N(2))	60.12	0.000213858	1	1	38	32	550	4.33016e+08	Heavy	Unique	Used	0.834125	4.70707	0.177207	512014136	90732486	427083882	2	504.292	1007.58	-0.633275	33.4506	4171	4171	MS2	13/68	SP_RL_Rat2_03222013.raw
High		KGSSFQTVSALHR	G3V885;G3V8B0	4	2	HCD		60.11	0.000375225	1	1	41	31		731361191		No Quan Values	Not Used							3	473.256	1417.75	-0.658791	24.5984	2215	2215	MS2	8/132	SP_RL_Rat2_03222013.raw
High		YGDLANWMIPGK	F1LQE8	2	1	HCD		60.1	0.000220074	1	1	38	18	1923	2845883254	Light	Unique	Used	0.0860556	2.28148	0.0377193	2731291776	103022344	235043086	2	682.837	1364.67	0.0853072	65.0903	10864	10864	MS2	9/100	SP_RL_Rat2_03222013.raw
High		TIAQDYGVLK	Q63716	1	1	HCD		60.07	0.000275228	1	1	39	23	949	204309102	Light	Unique	Used	0.683689	2.44339	0.279812	193790656	54224916	132492592	2	554.306	1107.6	0.374409	41.8076	6044	6044	MS2	8/92	SP_RL_Rat2_03222013.raw
High		LLGSLDIDHNQYK	G3V885;G3V8B0	4	2	HCD		60.07	0.000386913	1	1	41	33		1187760632		No Quan Values	Not Used							2	758.393	1515.78	-0.746129	42.9031	6287	6287	MS2	12/110	SP_RL_Rat2_03222013.raw
	High	QHQLATVLASDVK	D4A5B6	1	1	CID		60.05	0.000375897	1	1	41	28	534	106406628	Light	Unique	Used	0.536199	4.5139	0.118788	91053728	1.08161e+07	48822906	2	705.391	1409.77	-0.558898	33.2038	4116	4116	MS2	10/130	SP_RL_Rat2_03222013.raw
High		KkGQHAAEIQPLAQSHATK	Q9QZ76	1	1	HCD	K2(Label:13C(6)15N(2))	60.01	0.000470216	1	1	41	22		84559444		Inconsistently Labeled	Not Used							2	1026.06	2051.12	-1.11881	20.1854	1248	1248	MS2	10/200	SP_RL_Rat2_03222013.raw
High		kKGQHAAEIQPLAQSHATK	Q9QZ76	1	1	HCD	K1(Label:13C(6)15N(2))	60.01	0.000470216	1	2	41	22		84559444		Inconsistently Labeled	Not Used							2	1026.06	2051.12	-1.11881	20.1854	1248	1248	MS2	10/200	SP_RL_Rat2_03222013.raw
	High	TGLEQGNDAGYLAESEKFGELALTK	Q64428	1	1	CID		60.01	0.000718843	1	1	43	21	1912	327412260	Light	Unique	Used	0.659148	9.24296	0.0713135	196583792	1.40191e+07	129577788	3	881.104	2641.3	-0.832561	64.9089	10826	10826	MS2	13/278	SP_RL_Rat2_03222013.raw
	High	LPADTEVVcAPPTAYIDFAr	P48500	1	1	CID	C9(Carbamidomethyl), R20(Label:13C(6)15N(4))	60	0.0005774	1	1	42	25	1966	374270069	Heavy	Redundant	Not Used	0.842743	2.46116	0.342417	429227532	146974659	361728404	2	1108.55	2216.09	-0.636177	66.2693	11084	11084	MS2	13/178	SP_RL_Rat2_03222013.raw
High		FLLDHQGELFPSTDAQGV		0	0	HCD		59.98	0.000467548	1	1	41	25		116219381		Indistinguishable Channels	Not Used							2	987.485	1973.96	1.58426	70.0876	11736	11736	MS2	13/176	SP_RL_Rat2_03222013.raw
High		VINEPTAAALAYGLDK	F1M953	2	1	HCD		59.97	0.000497978	1	1	42	28	1545	261762899	Light	Redundant	Not Used	0.824984	2.98489	0.276387	206808328	57159182	170613648	2	823.443	1645.88	-0.121011	55.1603	8914	8914	MS2	12/168	SP_RL_Rat2_03222013.raw
	High	ETADTDTAEQVIASFr	D3ZCV0	1	1	CID	R16(Label:13C(6)15N(4))	59.95	0.000266349	1	1	39	22		700149552		No Quan Values	Not Used							2	882.419	1763.83	-0.374034	68.0057	11400	11400	MS2	10/158	SP_RL_Rat2_03222013.raw
	High	QLEEKEALISQLTR	G3V885	1	1	CID		59.91	0.000468305	1	1	41	29		350220454		No Quan Values	Not Used							2	829.459	1657.91	-0.347876	47.2563	7244	7244	MS2	10/150	SP_RL_Rat2_03222013.raw
High		IFGVTTLDIVr	P04636	1	1	HCD	R11(Label:13C(6)15N(4))	59.84	0.000244597	1	1	38	35	1973	2021279665	Heavy	Redundant	Not Used	1.04774	2.39999	0.43656	1877443104	819616084	1967073392	2	622.368	1243.73	-0.42407	67.6199	11325	11325	MS2	9/86	SP_RL_Rat2_03222013.raw
High		DLAGcIHGLSNVk	P56574	1	1	HCD	C5(Carbamidomethyl), K13(Label:13C(6)15N(2))	59.82	0.00035517	1	1	40	25	1131	777639376	Heavy	Redundant	Not Used	0.436168	2.94272	0.148219	1782888552	2.64259e+08	777639376	2	696.363	1391.72	-0.0952496	45.7339	6908	6908	MS2	10/118	SP_RL_Rat2_03222013.raw
	High	AHGGYSVFAGVGER		2	0	CID		59.82	0.000217532	1	1	38	18	687	430795010	Light	Unique	Used	1.04173	2.16699	0.480729	419683532	201753896	437198460	2	703.844	1406.68	-0.695197	36.5122	4851	4851	MS2	9/118	SP_RL_Rat2_03222013.raw
High		IFLTEQPLEGLEK		0	0	HCD		59.8	0.000429584	1	1	41	33	1799	57046818	Light	No Proteins	Not Used	0.443034	1.27331	0.347938	44445200	15464166	19690715	2	758.918	1516.83	1.3153	61.8519	10248	10248	MS2	7/126	SP_RL_Rat2_03222013.raw
	High	NKLNDLEDALQQAK	IPI:CON_00220327.3	1	1	CID		59.79	0.000481687	1	1	41	27		91511595		No Quan Values	Not Used							2	800.421	1599.83	0.404345	53.3586	8540	8540	MS2	9/136	SP_RL_Rat2_03222013.raw
	High	LVLEVAQHLGESTVr		2	0	CID	R15(Label:13C(6)15N(4))	59.79	0.000451198	1	1	41	26	1373	898891611	Heavy	Redundant	Not Used	1.13512	2.2535	0.503716	787579036	396716484	893998874	2	830.966	1660.92	-0.651537	50.8512	8013	8013	MS2	9/146	SP_RL_Rat2_03222013.raw
	High	KVPQVSTPTLVEVSR	IPI:CON_00708398.1	2	1	CID		59.77	0.000332237	1	1	40	28		1268701832		No Quan Values	Not Used							2	820.473	1639.94	0.130846	38.402	5272	5272	MS2	8/156	SP_RL_Rat2_03222013.raw
	High	LDQLIYIPLPDEk		1	0	CID	K13(Label:13C(6)15N(2))	59.75	0.000386363	1	1	40	36	2124	643857861	Heavy	Redundant	Not Used	0.785625	2.93259	0.267894	815581912	2.1849e+08	640741172	2	782.94	1564.87	0.288458	72.8727	12187	12187	MS2	16/136	SP_RL_Rat2_03222013.raw
High		AILAELTGR	D4A5G8	3	1	HCD		59.67	0.000204838	1	1	38		1266	514133808	Light	Unique	Used	0.881909	2.23057	0.395374	514133808	203275221	453419476	2	472.282	943.558	0.404232	48.4886	7510	7510	MS2	6/68	SP_RL_Rat2_03222013.raw
High		VGSLDVNVK		0	0	HCD		59.66	0.000207095	0.533333	1	38			68663148		No Proteins	Not Used							2	465.766	930.524	-1.46672	30.6389	3547	3547	MS2	6/72	SP_RL_Rat2_03222013.raw
High		LAADGTVMNTFAHK		0	0	HCD		59.63	0.000306316	1	1	39	25	841	828015782	Light	No Proteins	Not Used	0.733688	71.669	0.0102372	692087360	7.08502e+06	507775888	3	492.582	1475.73	-0.638693	39.7044	5567	5567	MS2	11/126	SP_RL_Rat2_03222013.raw
High		KPLIVFTPK	D4A7P8	4	1	HCD		59.62	9.2445e-05	1	1	34		623	424340194	Light	Unique	Used	0.513798	5.13001	0.100155	379201792	37979064	194833120	2	521.836	1042.67	-0.506805	35.1279	4538	4538	MS2	8/80	SP_RL_Rat2_03222013.raw
High		TQcHEFTALPEDLK	D3Z802	3	1	HCD	C3(Carbamidomethyl)	59.59	0.000238045	1	1	38	25	925	142131790	Light	Unique	Used	0.721668	2.71695	0.265617	132420480	3.51732e+07	95563656	2	844.902	1688.8	0.68262	41.4004	5952	5952	MS2	11/150	SP_RL_Rat2_03222013.raw
	High	AIAELGIYPAVDPLDSTSR		2	0	CID		59.58	0.00068345	1	1	43	29	2060	2848026448	Light	Redundant	Not Used	1.11819	2.42264	0.461559	2735683152	1262679708	3059020880	2	994.521	1988.03	0.1357	70.8924	11863	11863	MS2	8/172	SP_RL_Rat2_03222013.raw
High		AWGPGLETGQVGK	D3ZZ63	2	1	HCD		59.55	0.000325266	1	1	39	24		635058270		No Quan Values	Not Used							2	650.339	1299.67	0.364734	40.9853	5858	5858	MS2	9/104	SP_RL_Rat2_03222013.raw
	High	KDLYANNVLSGGTTMYPGIADR	P68035	4	1	CID		59.54	0.000695388	1	1	43	28		3.44709e+08		No Quan Values	Not Used							3	786.058	2356.16	-0.52652	53.3425	8534	8534	MS2	16/248	SP_RL_Rat2_03222013.raw
High		TINEVETQILTR	D3ZCV0	1	1	HCD		59.53	0.000424435	1	1	41	33	1297	612297342	Light	Redundant	Not Used	1.29947	3.38045	0.384407	516703856	198624544	671440160	2	708.889	1416.77	0.339991	49.1317	7647	7647	MS2	10/126	SP_RL_Rat2_03222013.raw
High		EQIEQFIPQMTAGk	P15650	1	1	HCD	K14(Label:13C(6)15N(2))	59.51	0.000478392	1	1	41	38		318870331		No Quan Values	Not Used							2	814.415	1627.82	-0.317217	58.6045	9616	9616	MS2	7/148	SP_RL_Rat2_03222013.raw
High		GLVYETSVLDPDEGIR		0	0	HCD		59.47	0.000542133	1	1	42	29	1668	271868166	Light	No Proteins	Not Used	1.0003	2.21142	0.452333	250401248	113264802	250475616	2	881.946	1762.88	-0.72734	58.5365	9603	9603	MS2	8/136	SP_RL_Rat2_03222013.raw
High		VkLEQQVDDLEGSLEQEK	G3V885;G3V8B0	3	2	HCD	K2(Label:13C(6)15N(2))	59.45	0.000732025		2	43	21		159056929		Inconsistently Labeled	Not Used							2	1048.04	2095.06	-0.499335	53.9717	8670	8670	MS2	16/194	SP_RL_Rat2_03222013.raw
	High	VGVPTETGALTLNr	F1LWF9	3	1	CID	R14(Label:13C(6)15N(4))	59.44	0.00044066	1	1	41	28	1031	1.23129e+09	Heavy	Redundant	Not Used	0.933716	2.16038	0.4322	1267734272	547914152	1183703824	2	719.4	1437.79	-0.922507	43.5167	6422	6422	MS2	9/118	SP_RL_Rat2_03222013.raw
High		LALFNPDVSWDR	B2RZD6	1	1	HCD		59.39	0.000343399	0.559322	1	39		2034	1443505232	Light	Redundant	Not Used	1.02341	2.19632	0.465967	1403835328	654140912	1436701312	2	716.864	1432.72	-1.39106	68.4457	11472	11472	MS2	7/110	SP_RL_Rat2_03222013.raw
	High	QEYDEAGPSIVHR	P68035	3	1	CID		59.37	0.000198562	1	1	37	25	380	4.56726e+08	Light	Unique	Used	0.405082	2.37472	0.170581	435166300	74231035	176278158	2	750.857	1500.71	-0.481407	29.6612	3337	3337	MS2	8/134	SP_RL_Rat2_03222013.raw
High		SKGGVVGIKVDK	P05065	3	1	HCD		59.32	0.000200978	1	1	37	28		74653624		No Quan Values	Not Used							2	593.861	1186.71	-0.90016	21.911	1611	1611	MS2	10/128	SP_RL_Rat2_03222013.raw
	High	LATALQKLEEAEK	P04692	19	1	CID		59.29	0.000425822	1	1	40	30		466682580		No Quan Values	Not Used							2	722.406	1443.81	-0.214704	40.73	5800	5800	MS2	18/128	SP_RL_Rat2_03222013.raw
High		TSLDLYANVIHcK		0	0	HCD	C12(Carbamidomethyl)	59.28	0.000435538	1	1	40	26		1.3138e+08		No Proteins	Not Used							2	767.39	1533.77	-0.0250901	48.7234	7561	7561	MS2	7/112	SP_RL_Rat2_03222013.raw
High		AFGPGLEGGLVNK	D3ZZ63	2	1	HCD		59.27	0.000399277	1	1	40	36	1126	1004103082	Light	Redundant	Not Used	0.840597	4.01371	0.209431	983470872	205969584	826702632	2	629.843	1258.68	-0.167393	45.597	6877	6877	MS2	11/98	SP_RL_Rat2_03222013.raw
High		IGFFQGDIR	P18163	1	1	HCD		59.21	0.000266349	1	1	38	31		136925647		No Quan Values	Not Used							2	526.78	1052.55	0.00423999	54.1578	8709	8709	MS2	6/72	SP_RL_Rat2_03222013.raw
High		LAATNALLNSLEFTK	P52296	2	1	HCD		59.2	0.000514449	1	1	41	25		7.80316e+07		No Quan Values	Not Used							2	803.447	1605.89	0.969413	70.2856	11768	11768	MS2	7/152	SP_RL_Rat2_03222013.raw
High		VALVYGQMNEPPGAR	G3V6D3	2	1	HCD		59.18	0.000497499	1	1	41	30	961	1228418942	Light	Redundant	Not Used	1.03104	2.25649	0.456923	1198892796	547802236	1236109392	2	801.409	1601.81	-0.411565	42.0913	6106	6106	MS2	11/128	SP_RL_Rat2_03222013.raw
	High	LYAQDADGcPIDIk	D3ZZ63	2	1	CID	C9(Carbamidomethyl), K14(Label:13C(6)15N(2))	59.18	0.000287943	1	1	39	22	1032	204286432	Heavy	Redundant	Not Used	0.839782	5.23331	0.160469	222152776	3.56486e+07	186559870	2	793.884	1586.76	-0.736725	43.5194	6423	6423	MS2	18/138	SP_RL_Rat2_03222013.raw
High		GFGFVcFSSPEEATk	D4AC14	5	1	HCD	C6(Carbamidomethyl), K15(Label:13C(6)15N(2))	59.17	0.000166094	1	1	36	16		127771358		No Quan Values	Not Used							2	835.885	1670.76	0.755583	62.0744	10294	10294	MS2	8/124	SP_RL_Rat2_03222013.raw
High		LTGAIMHYGNMk	G3V885	2	1	HCD	K12(Label:13C(6)15N(2))	59.16	0.000293943	0.338983	1	39		505	144213458	Heavy	Redundant	Not Used	0.248645	3.85807	0.064448	510602096	32907299	126958516	2	672.338	1343.67	-0.406105	32.6829	4001	4001	MS2	11/92	SP_RL_Rat2_03222013.raw
	High	KGQHAAEIQPLAQSHATK	Q9QZ76	1	1	CID		59.15	0.000697665	1	1	42	31		167515128		No Quan Values	Not Used							2	958.011	1915.02	0.415186	20.8584	1382	1382	MS2	14/190	SP_RL_Rat2_03222013.raw
	High	AAVEEGIVLGGGcALLr	P63039	3	1	CID	C13(Carbamidomethyl), R17(Label:13C(6)15N(4))	59.14	0.000598707	1	1	42	35		10279034		No Quan Values	Not Used							2	847.96	1694.91	-0.255372	74.1657	12379	12379	MS2	11/130	SP_RL_Rat2_03222013.raw
	High	QATLGAGLPIATPcTTVNK	P17764	1	1	CID	C14(Carbamidomethyl)	59.14	0.000694702	1	1	42	20	1329	565989192	Light	Redundant	Not Used	0.548482	2.504	0.219042	565989192	123975659	310434686	2	957.012	1913.02	-0.129931	49.7976	7790	7790	MS2	12/206	SP_RL_Rat2_03222013.raw
	High	VLAIDHLNEDQLR	P50753-2	6	1	CID		59.13	0.000541135	1	1	41		1084	9.94458e+08	Light	Unique	Used	1.32395	2.80567	0.471883	947878048	447287416	1254940096	2	768.412	1535.82	-0.653275	44.5524	6644	6644	MS2	10/116	SP_RL_Rat2_03222013.raw
	High	KPMVVLGSSALQR	Q66HF1	1	1	CID		59.12	0.000373202	1	1	40	27		88960077		No Quan Values	Not Used							2	693.4	1385.79	-0.90161	34.4122	4376	4376	MS2	7/122	SP_RL_Rat2_03222013.raw
High		NTGIIcTIGPASR	P11980	3	1	HCD	C6(Carbamidomethyl)	59.09	0.000428751	1	1	40	31	810	1319086508	Light	Redundant	Not Used	1.61491	2.67464	0.603786	1278094320	771695328	2064010000	2	680.356	1359.7	-0.697364	39.2071	5456	5456	MS2	7/140	SP_RL_Rat2_03222013.raw
	High	MLDAEDIVNTPkPDEr	D3ZCV0	1	1	CID	K12(Label:13C(6)15N(2)), R16(Label:13C(6)15N(4))	59.08	0.00053016	1	1	41	25		161718187		No Quan Values	Not Used							2	930.959	1860.91	-1.25278	46.9882	7187	7187	MS2	8/158	SP_RL_Rat2_03222013.raw
	High	LIDDMVAQAMK	P41562	2	1	CID		59.07	0.000264731	1	1	38	26	1670	86309696	Light	Unique	Used	0.605931	2.07729	0.291692	86309696	25175870	52297686	2	617.812	1234.62	0.215345	58.4446	9584	9584	MS2	8/88	SP_RL_Rat2_03222013.raw
High		kGDIFLVr	P46462	1	1	HCD	K1(Label:13C(6)15N(2)), R8(Label:13C(6)15N(4))	59.06	0.000163091	1	1	36		652	336367182	Heavy	Unique	Used	1.73513	2.53747	0.683803	182513300	124803228	316685024	2	483.298	965.589	-0.663194	35.9029	4713	4713	MS2	7/70	SP_RL_Rat2_03222013.raw
	High	NSQLEQENNLLK		0	0	CID		59.06	0.000402916	1	1	40	35	648	62119837	Light	No Proteins	Not Used	0.589792	1.58319	0.372534	47011072	1.75132e+07	27726770	2	715.367	1429.73	-0.60066	35.7478	4678	4678	MS2	9/120	SP_RL_Rat2_03222013.raw
	High	VEGDLAGHGQEVLISLFK	Q9QZ76	1	1	CID		58.98	0.00070294	1	1	42	29	2178	369326488	Light	Unique	Used	0.542924	2.82432	0.192232	369326488	70996289	200516135	3	638.01	1912.02	-0.415015	74.8949	12504	12504	MS2	14/178	SP_RL_Rat2_03222013.raw
High		TSIAIDTIINQK	F1LP05	2	1	HCD		58.95	0.00041166	1	1	40	22		222605998		No Quan Values	Not Used							2	658.874	1316.74	-0.424247	52.3298	8330	8330	MS2	8/104	SP_RL_Rat2_03222013.raw
High		rVIISAPSADAPMFVMGVNHEk	P04797	5	1	HCD	R1(Label:13C(6)15N(4)), K22(Label:13C(6)15N(2))	58.93	0.000919363	1	1	43	30	1374	668064514	Heavy	Redundant	Not Used	1.56528	14.3171	0.10933	371065320	4.05684e+07	580820208	3	796.415	2387.23	-1.03692	50.8931	8024	8024	MS2	21/242	SP_RL_Rat2_03222013.raw
High		YFDLGLPNRDQTNDQVTIDSALATQK	P56574	1	1	HCD		58.92	0.00107325	1	1	44	16	1858	322143473	Light	Unique	Used	0.605826	1.44395	0.419562	293633500	123197507	177890734	3	975.151	2923.44	-1.35323	63.4306	10556	10556	MS2	19/278	SP_RL_Rat2_03222013.raw
	High	IVADkDYSVTANSK	P42123	1	1	CID	K5(Label:13C(6)15N(2))	58.91	0.000534744		2	41	21		91574571		Inconsistently Labeled	Not Used							2	759.898	1518.79	-0.824983	24.6565	2227	2227	MS2	12/140	SP_RL_Rat2_03222013.raw
	High	SVLEGGDIPLQGLSGLK	F1M866	5	1	CID		58.91	0.00055248	1	1	41	26	1913	132164262	Light	Unique	Used	0.505418	2.53774	0.199161	124909000	24876943	63131206	2	841.969	1682.93	-0.580664	64.9174	10829	10829	MS2	8/166	SP_RL_Rat2_03222013.raw
	High	IVVVTAGVr	P42123	1	1	CID	R9(Label:13C(6)15N(4))	58.86	0.000125401	1	1	35	26	466	1416948559	Heavy	Unique	Used	1.22975	2.17095	0.566455	1141367096	646533578	1403594784	2	462.299	923.59	-0.876617	31.7202	3782	3782	MS2	8/64	SP_RL_Rat2_03222013.raw
	High	VVDALGNAIDGKGPVGSk		2	0	CID	K18(Label:13C(6)15N(2))	58.86	0.0005724	0.118644	1	41	21		380063285		Inconsistently Labeled	Not Used							2	852.971	1704.94	-1.04401	39.5988	5541	5541	MS2	11/186	SP_RL_Rat2_03222013.raw
	High	TGAIVDVPVGDELLGR		2	0	CID		58.82	0.000584913	1	1	41	27	1875	1359492211	Light	Unique	Used	0.974647	2.60412	0.374271	1343258196	502742798	1309203156	2	805.941	1610.87	-0.597399	63.9286	10639	10639	MS2	12/142	SP_RL_Rat2_03222013.raw
High		IGFPWSEIR	F1LP60	4	1	HCD		58.79	0.000309315	1	1	38	34	1958	402096655	Light	Unique	Used	1.66656	1.71556	0.971439	393009310	381784408	654974456	2	552.796	1104.58	0.179799	66.1664	11066	11066	MS2	8/66	SP_RL_Rat2_03222013.raw
High		RIPLAEWESR	Q68FY0	1	1	HCD		58.78	0.000440608	1	1	40	35	932	274544886	Light	Unique	Used	0.319215	1.933	0.165139	227671656	37597543	72676208	2	628.841	1256.68	0.346252	41.5359	5983	5983	MS2	13/96	SP_RL_Rat2_03222013.raw
High		KISSVQSIVPALEIANAHR	P63039	1	1	HCD		58.73	0.000414027	1	1	40	34	1294	257309756	Light	Unique	Used	1.22036	1.46778	0.831429	257309756	213934679	314009372	3	678.388	2033.15	-1.13515	49.0027	7619	7619	MS2	18/200	SP_RL_Rat2_03222013.raw
	High	LNFSHGTHEYHAETIK	P11980	3	1	CID		58.73	0.00044283	1	1	40	21	186	1050785928	Light	Unique	Used	0.864522	3.47344	0.248895	1050785928	261535882	908428000	3	628.639	1883.9	-1.2926	25.0267	2307	2307	MS2	15/168	SP_RL_Rat2_03222013.raw
	High	AVLVDLEPGTMDSVr	G3V7C6	2	1	CID	R15(Label:13C(6)15N(4))	58.71	0.000584171	1	1	41	37	1630	267817652	Heavy	Unique	Used	1.42779	3.61701	0.394742	175814346	69401322	251025292	2	806.418	1611.83	-0.478861	57.3628	9369	9369	MS2	13/128	SP_RL_Rat2_03222013.raw
High		VSTFTPVADTPELLR	D3Z802	3	1	HCD		58.69	0.000667045	1	1	42	27	1640	297619023	Light	Unique	Used	1.33956	2.54033	0.527318	284919216	150242980	381666988	2	823.443	1645.88	-0.491848	57.7107	9437	9437	MS2	10/132	SP_RL_Rat2_03222013.raw
High		IINEPTAAAIAYGLDkk	D4A4S3	4	1	HCD	K16(Label:13C(6)15N(2)), K17(Label:13C(6)15N(2))	58.68	0.000444299	1	1	40	28				No Quan Values	Not Used							2	902.513	1804.02	0.577388	49.3594	7697	7697	MS2	12/178	SP_RL_Rat2_03222013.raw
High		YGDLANWMIPGk	F1LQE8	2	1	HCD	K12(Label:13C(6)15N(2))	58.67	0.000343517	1	1	39	20	1923	235043086	Heavy	Redundant	Not Used	0.0860556	2.28148	0.0377193	2731291776	103022344	235043086	2	686.844	1372.68	-0.654916	65.0959	10865	10865	MS2	11/100	SP_RL_Rat2_03222013.raw
	High	KAPGVMDNPLVMHQLR	G3V885;P02563	2	2	CID		58.66	0.00074614	1	1	42	25		2029506847		No Quan Values	Not Used							3	602.655	1805.95	-0.0798679	41.6378	6004	6004	MS2	20/150	SP_RL_Rat2_03222013.raw
High		PPYTIVYFPVR	B6DYQ7	1	1	HCD		58.65	0.000476717	1	1	40	21	1832	142072766	Light	Unique	Used	1.28291	1.14596	1.1195	142072766	159050882	182266146	2	676.374	1351.74	0.159177	62.7473	10420	10420	MS2	9/80	SP_RL_Rat2_03222013.raw
High		rALANSLAcQGk	P05065	3	1	HCD	R1(Label:13C(6)15N(4)), C9(Carbamidomethyl), K12(Label:13C(6)15N(2))	58.61	0.000481128	1	1	40	27	68	473950051	Heavy	Unique	Used	1.30189	3.73896	0.348197	356892978	124268924	464637030	2	653.854	1306.7	-0.263125	22.2677	1691	1691	MS2	11/110	SP_RL_Rat2_03222013.raw
High		VVIFQEDVPcPASLSVVK		0	0	HCD	C10(Carbamidomethyl)	58.56	0.000824401	1	1	42	23	1907	83208520	Light	No Proteins	Not Used	0.727673	4.85912	0.149754	83208520	12460806	60548560	2	994.031	1987.05	-1.1274	64.8223	10812	10812	MS2	12/180	SP_RL_Rat2_03222013.raw
	High	VMLGETNPADSKPGTIR		0	0	CID		58.56	0.000759479	1	1	42	27		99650876		No Proteins	Not Used							2	893.462	1785.92	-0.222898	32.2352	3902	3902	MS2	10/168	SP_RL_Rat2_03222013.raw
High		ELSSLNSYLEQLr	A0JPQ4	1	1	HCD	R13(Label:13C(6)15N(4))	58.55	0.000593317	1	1	41	27	2018	530464314	Heavy	Redundant	Not Used	1.45965	2.71398	0.537827	296766496	159609140	433175616	2	781.409	1561.81	0.0702272	67.8931	11378	11378	MS2	8/128	SP_RL_Rat2_03222013.raw
High		LSDGVAVLk	P63039	2	1	HCD	K9(Label:13C(6)15N(2))	58.54	0.000177468	1	1	36		530	510163216	Heavy	Unique	Used	0.821008	3.20005	0.256561	621386744	159423654	510163216	2	455.278	909.549	-0.081606	33.1436	4103	4103	MS2	8/66	SP_RL_Rat2_03222013.raw
High		DIGNIISDAMKk	P63039	3	1	HCD	K12(Label:13C(6)15N(2))	58.48	0.000488652	0.12069	1	40	33		143569322		Inconsistently Labeled	Not Used							2	656.854	1312.7	-1.5384	60.5233	10003	10003	MS2	10/118	SP_RL_Rat2_03222013.raw
	High	VVDALGNAIDGKGPVGSK		2	0	CID		58.48	0.000669086	1	1	41	22		473002812		No Quan Values	Not Used							2	848.965	1696.92	-0.522494	39.4571	5509	5509	MS2	20/186	SP_RL_Rat2_03222013.raw
High		HALIIYDDLSK	F1LP05	2	1	HCD		58.47	0.000488997	1	1	40	21	1135	1727631201	Light	Redundant	Not Used	0.5766	3.68612	0.156425	1681804112	263075724	969728224	2	644.35	1287.69	-0.748879	45.8118	6925	6925	MS2	9/86	SP_RL_Rat2_03222013.raw
	High	AFVDScLQLHETk	P15650	1	1	CID	C6(Carbamidomethyl), K13(Label:13C(6)15N(2))	58.42	0.000448977	1	1	40	31	866	1.90782e+08	Heavy	Unique	Used	0.517536	3.08691	0.167655	357453288	59928875	184995122	2	778.387	1555.77	0.165148	40.3834	5721	5721	MS2	8/122	SP_RL_Rat2_03222013.raw
	High	GAGTGGLGLAIEGPSEAK	D3ZZ63	2	1	CID		58.42	0.000652279	1	1	41	25	1136	347378892	Light	Redundant	Not Used	0.900711	5.51879	0.163208	336191428	5.48691e+07	302811212	2	792.915	1584.82	-0.281423	45.7739	6916	6916	MS2	9/160	SP_RL_Rat2_03222013.raw
High		NTLLQAELEELr	G3V885	2	1	HCD	R12(Label:13C(6)15N(4))	58.4	0.000583741	1	1	41	31	2005	853657308	Heavy	Redundant	Not Used	0.494238	2.6743	0.18481	1678159088	310140760	829409976	2	719.892	1438.78	-0.668188	67.2248	11266	11266	MS2	7/126	SP_RL_Rat2_03222013.raw
High		LLqDFFnGKELNK	D4A4S3	5	1	HCD	Q3(Deamidated), N7(Deamidated)	58.4	0.000548038	0.534483	1	41	26		78614330		No Quan Values	Not Used							2	784.401	1567.79	-3.64846	59.9991	9895	9895	MS2	10/128	SP_RL_Rat2_03222013.raw
High		DAGTIAGLNVLR	D4A4S3	3	1	HCD		58.37	0.000434455	1	1	39	28	1619	475407940	Light	Redundant	Not Used	1.69681	2.53586	0.669127	462433876	309426794	784664416	2	600.341	1199.67	-0.176244	57.1325	9323	9323	MS2	10/100	SP_RL_Rat2_03222013.raw
High		IMNVIGEPIDEr	G3V6D3	2	1	HCD	R12(Label:13C(6)15N(4))	58.37	0.000498859	1	1	40	24	1286	962216031	Heavy	Unique	Used	1.05881	2.38245	0.444422	873921112	388389724	925320712	2	698.362	1395.72	-0.773772	48.8453	7588	7588	MS2	7/114	SP_RL_Rat2_03222013.raw
	High	RIESLNEEIAFLKK	P48675	2	1	CID		58.37	0.00051334	1	1	40	27	1288	266064653	Light	Unique	Used	1.06824	10.4121	0.102596	246730216	25313646	263568248	3	563.989	1689.95	-0.262858	48.8202	7581	7581	MS2	10/140	SP_RL_Rat2_03222013.raw
	High	SADTLWDIQk	P42123	1	1	CID	K10(Label:13C(6)15N(2))	58.36	0.000324294	1	1	38	26	1377	1041183894	Heavy	Unique	Used	0.746608	3.99425	0.186921	1357151920	253679684	1013260304	2	592.806	1184.6	0.331989	51.1388	8076	8076	MS2	12/86	SP_RL_Rat2_03222013.raw
	High	SLLDASEEAIkK		1	0	CID	K11(Label:13C(6)15N(2))	58.36	0.000483086		2	40	32		173123884		Inconsistently Labeled	Not Used							2	656.366	1311.72	0.0127113	42.0453	6094	6094	MS2	9/104	SP_RL_Rat2_03222013.raw
High		HYGGLTGLNk		0	0	HCD	K10(Label:13C(6)15N(2))	58.33	0.000329554	1	1	38	27	204	144189161	Heavy	No Proteins	Not Used	0.776354	5.24598	0.14799	185726045	2.74856e+07	144189161	2	534.289	1067.57	-0.881972	25.3529	2378	2378	MS2	9/74	SP_RL_Rat2_03222013.raw
High		VEGDLAGHGQEVLISLFk	Q9QZ76	1	1	HCD	K18(Label:13C(6)15N(2))	58.33	0.000797774	1	1	42	23	2178	2.06219e+08	Heavy	Redundant	Not Used	0.542924	2.82432	0.192232	369326488	70996289	200516135	3	640.682	1920.03	-0.147415	74.9344	12514	12514	MS2	20/178	SP_RL_Rat2_03222013.raw
High		FGELALTK	Q64428	1	1	HCD		58.31	0.000316539	1	1	38	36	954	287022844	Light	Unique	Used	0.627952	3.32522	0.188845	266064584	50244997	167075780	2	439.753	878.498	0.18025	41.9334	6071	6071	MS2	7/64	SP_RL_Rat2_03222013.raw
High		VALIGSPVDLTYr	Q66HF1	1	1	HCD	R13(Label:13C(6)15N(4))	58.31	0.00048204	1	1	40	32	1716	199199680	Heavy	Unique	Used	0.817791	1.9773	0.413589	238634920	98696810	195153584	2	707.402	1413.8	-0.32081	59.5544	9804	9804	MS2	7/106	SP_RL_Rat2_03222013.raw
High		HQGVmVGMGQK	IPI:CON_00698900.1;P63269	9	2	HCD	M5(Oxidation)	58.29	0.000174492	0.568966	1	35	21		218551794		No Quan Values	Not Used							2	594.286	1187.57	-0.787514	21.3942	1496	1496	MS2	10/100	SP_RL_Rat2_03222013.raw
High		AGkPVIcATQMLESMIk	P11980	2	1	HCD	K3(Label:13C(6)15N(2)), C7(Carbamidomethyl), K17(Label:13C(6)15N(2))	58.28	0.000855825	1	1	42	20		137137075		No Quan Values	Not Used							2	947.002	1893	-0.764825	67.4132	11297	11297	MS2	10/166	SP_RL_Rat2_03222013.raw
	High	VLGTAFDPFLGGK		0	0	CID		58.27	0.000533861	1	1	40	25	2020	140371144	Light	No Proteins	Not Used	1.11184	2.86366	0.388257	140371144	54500144	156070016	2	661.361	1321.71	-0.281469	67.9244	11382	11382	MS2	8/102	SP_RL_Rat2_03222013.raw
High		DQLIVNLLKEEQVPQNK	B5DEN4	2	1	HCD		58.25	0.000662009	0.431034	1	41			109850323		No Quan Values	Not Used							2	1004.56	2008.11	0.0847784	62.8761	10444	10444	MS2	13/178	SP_RL_Rat2_03222013.raw
	High	GADYLVTEVENGGSLGSK	P11980	3	1	CID		58.2	0.000549271	1	1	40	23	1607	1.58305e+08	Light	Redundant	Not Used	0.879621	3.41074	0.257898	150707184	38867066	132565272	2	898.438	1795.87	-0.834657	57.0139	9298	9298	MS2	11/178	SP_RL_Rat2_03222013.raw
High		VNQPASFAVQLnGAr	D3ZZ63	2	1	HCD	N12(Deamidated), R15(Label:13C(6)15N(4))	58.19	0.000684341	0.362069	1	41	24	1192	325913268	Heavy	Redundant	Not Used	1.94618	3.10156	0.627483	143396320	89978792	279074784	2	791.914	1582.82	-0.85574	46.8721	7160	7160	MS2	11/138	SP_RL_Rat2_03222013.raw
High		VVDLMAYMASK	P04797	16	1	HCD		58.18	0.000318859	0	1	38	24	1863	3.38483e+08	Light	Redundant	Not Used	0.810978	5.28383	0.153483	308404200	47334778	250108992	2	614.309	1227.61	-0.403978	63.9614	10648	10648	MS2	7/94	SP_RL_Rat2_03222013.raw
High		VVnLMAYMASK		1	0	HCD	N3(Deamidated)	58.18	0.000318859		2	38	24	1863	3.38483e+08	Light	Redundant	Not Used	0.810978	5.28383	0.153483	308404200	47334778	250108992	2	614.309	1227.61	-0.40072	63.9614	10648	10648	MS2	7/96	SP_RL_Rat2_03222013.raw
High		DIGNIISDAMK	P63039	3	1	HCD		58.14	0.000304468	1	1	38	29	2072	2.42509e+08	Light	Unique	Used	0.828397	2.73338	0.303067	220583568	66851644	182730724	2	588.8	1176.59	-0.438958	70.5528	11808	11808	MS2	9/108	SP_RL_Rat2_03222013.raw
High		SVSAFAPIcNPVLcPWGK		0	0	HCD	C9(Carbamidomethyl), C14(Carbamidomethyl)	58.12	0.000807157	1	1	42	20				No Proteins	Not Used							2	1002	2002.99	-0.430969	73.1909	12240	12240	MS2	10/156	SP_RL_Rat2_03222013.raw
High		GMGGAMDLVSSSK	F1LQE8	2	1	HCD		58.08	0.000135836	1	1	34		1008	316302276	Light	Unique	Used	0.613886	2.79313	0.219784	288615360	63433102	177176812	2	620.289	1239.57	-0.412402	42.9904	6306	6306	MS2	9/106	SP_RL_Rat2_03222013.raw
High		DLFSDGHSEFLK	P11598	1	1	HCD		58.08	0.000250277	1	1	37	26	1569	89286248	Light	Unique	Used	1.10293	1.36884	0.805739	89286248	7.19414e+07	98476579	2	697.833	1394.66	-0.694692	55.7231	9033	9033	MS2	9/104	SP_RL_Rat2_03222013.raw
	High	LATALQkLEEAEk	P04692	19	1	CID	K7(Label:13C(6)15N(2)), K13(Label:13C(6)15N(2))	58.08	0.000472313	1	1	40	33		387097559		No Quan Values	Not Used							2	730.42	1459.83	-0.0983243	40.9343	5845	5845	MS2	9/128	SP_RL_Rat2_03222013.raw
High		LLDAVDTYIPVPTR	F8WFG8	2	1	HCD		58.01	0.00065179	1	1	41	39	1886	2.49341e+08	Light	Unique	Used	1.06918	1.82684	0.58526	245161383	143483188	262120588	2	786.935	1572.86	-0.183527	64.4476	10737	10737	MS2	9/124	SP_RL_Rat2_03222013.raw
High		VVDALGNAIDGKGPVGSk	F1LP05	2	1	HCD	K18(Label:13C(6)15N(2))	58.01	0.000696144		2	41	24		380063285		Inconsistently Labeled	Not Used							2	852.971	1704.94	-1.04401	39.6333	5551	5551	MS2	12/186	SP_RL_Rat2_03222013.raw
	High	MQQQLDEYQELLDIK		0	0	CID		58	0.000702821	1	1	41	28	1969	7.21148e+07	Light	No Proteins	Not Used	0.641956	0.798307	0.804147	54599840	43906274	35050692	2	947.466	1893.93	-0.523111	66.3874	11105	11105	MS2	9/152	SP_RL_Rat2_03222013.raw
	High	DLEEATLQHEATAAALr	F1LSI0;G3V885;G3V8B0;P02563	7	4	CID	R17(Label:13C(6)15N(4))	57.97	0.000833847	1	1	42	20	1331	603790902	Heavy	Redundant	Not Used	0.486387	2.89443	0.168043	1155905888	194241608	562218152	2	924.969	1848.93	-1.17515	49.8116	7795	7795	MS2	12/168	SP_RL_Rat2_03222013.raw
	High	FGNAFLNr		1	0	CID	R8(Label:13C(6)15N(4))	57.9	0.000241163	1	1	36	22		1.92867e+08		No Quan Values	Not Used							2	474.75	948.493	0.912502	40.3784	5719	5719	MS2	7/68	SP_RL_Rat2_03222013.raw
High		TPVLFDVYEIk	Q5XI77	1	1	HCD	K11(Label:13C(6)15N(2))	57.87	0.000573854	1	1	40	28	2002	338277137	Heavy	Redundant	Not Used	0.637761	2.25092	0.283333	530413957	150283859	338277137	2	666.37	1331.73	-0.121791	67.106	11244	11244	MS2	10/96	SP_RL_Rat2_03222013.raw
	High	YGGPQHIVGSPFk	D3ZZ63	2	1	CID	K13(Label:13C(6)15N(2))	57.87	0.000589613	1	1	40	27	597	260847014	Heavy	Unique	Used	0.624312	3.77525	0.165369	417815280	69093892	260847014	2	697.869	1394.73	-0.401628	34.4911	4395	4395	MS2	8/112	SP_RL_Rat2_03222013.raw
High		YGYTHLSTGDLLr	P39069	1	1	HCD	R13(Label:13C(6)15N(4))	57.86	0.000546042	1	1	40	25		123749944		No Quan Values	Not Used							2	753.384	1505.76	-0.577888	44.5902	6655	6655	MS2	11/108	SP_RL_Rat2_03222013.raw
High		IGAEVYHNLk	P04764	4	1	HCD	K10(Label:13C(6)15N(2))	57.85	0.000473556	0.551724	1	39		279	4.82817e+08	Heavy	Unique	Used	1.00087	2.66401	0.375699	474421164	178239322	474831992	2	576.318	1151.63	-1.47519	27.3413	2819	2819	MS2	9/76	SP_RL_Rat2_03222013.raw
	High	VGAFTVVcK		1	0	CID	C8(Carbamidomethyl)	57.84	0.000325586	1	1	38	24	604	6.35503e+08	Light	Redundant	Not Used	0.44243	2.64635	0.167185	590342144	98696538	261185208	2	490.765	980.523	-0.55129	34.6884	4438	4438	MS2	7/64	SP_RL_Rat2_03222013.raw
	High	GSYGDLGGPIITTQVTIPK	D3ZJL5	3	1	CID		57.84	0.000859513	1	1	42	23	1720	173743013	Light	Unique	Used	1.03122	2.55872	0.403023	157013788	63280149	161916396	2	959.019	1917.03	-0.683119	59.6704	9827	9827	MS2	12/182	SP_RL_Rat2_03222013.raw
High		MATQASTLYSNNITK	Q5BJZ3	1	1	HCD		57.82	0.000583308	1	1	40	24		1.45813e+08		No Quan Values	Not Used							2	821.908	1642.81	-0.791084	35.0613	4523	4523	MS2	7/156	SP_RL_Rat2_03222013.raw
High		LIAPVADDETAVPNNK	P42123	1	1	HCD		57.81	0.000823746	1	1	42	21	773	2759394480	Light	Redundant	Not Used	0.656743	3.47617	0.188927	2759394480	521324620	1812213952	2	833.935	1666.86	-0.694904	38.2106	5231	5231	MS2	14/130	SP_RL_Rat2_03222013.raw
	High	VALVYGQMNEPPGAr		2	0	CID	R15(Label:13C(6)15N(4))	57.77	0.000676207	1	1	41	24	961	1248164958	Heavy	Redundant	Not Used	1.03104	2.25649	0.456923	1198892796	547802236	1236109392	2	806.412	1611.82	-0.69223	42.0426	6093	6093	MS2	15/128	SP_RL_Rat2_03222013.raw
High		LTLSALVDGK		0	0	HCD		57.73	0.000372981	1	1	38	28		1.61826e+08		No Proteins	Not Used							2	508.803	1016.6	-0.130788	55.0749	8896	8896	MS2	6/84	SP_RL_Rat2_03222013.raw
High		MGAVFMDAPVSGGVGAAR		0	0	HCD		57.72	0.000533081	1	1	40	17	1433	79106069	Light	No Proteins	Not Used	1.04557	1.35778	0.770056	74247703	57174923	77630982	2	846.914	1692.82	0.287525	52.5469	8376	8376	MS2	9/144	SP_RL_Rat2_03222013.raw
High		VGLQVVAVK	P63039	2	1	HCD		57.69	0.000124683	1	1	33		666	906370483	Light	Redundant	Not Used	0.684906	3.04015	0.225287	891987692	200953151	610927876	2	456.797	912.587	-0.308307	36.2518	4793	4793	MS2	7/76	SP_RL_Rat2_03222013.raw
High		VFDAIMNFr	P05197	1	1	HCD	R9(Label:13C(6)15N(4))	57.68	0.000302403	1	1	37	35	1859	2.02994e+08	Heavy	Unique	Used	1.82395	3.33962	0.546154	110181808	60176241	200966033	2	561.785	1122.56	-0.695087	63.4365	10557	10557	MS2	6/68	SP_RL_Rat2_03222013.raw
High		SAHENLMEAIr	A1A5Q0	1	1	HCD	R11(Label:13C(6)15N(4))	57.63	0.000322473	1	1	37	25	589	6.8714e+07	Heavy	Unique	Used	1.32906	2.39824	0.554179	47502726	26325016	63133794	2	640.817	1280.63	-1.416	34.3899	4372	4372	MS2	8/106	SP_RL_Rat2_03222013.raw
	High	LLQDFFNGK		5	0	CID		57.6	0.000395871	1	1	38	36	1719	2.53793e+08	Light	Unique	Used	0.973022	3.51364	0.276927	248470514	6.88083e+07	241767342	2	541.287	1081.57	-0.833273	59.6598	9823	9823	MS2	6/76	SP_RL_Rat2_03222013.raw
	High	IMNTFSVVPSPk	P69897;G3V7C6	4	2	CID	K12(Label:13C(6)15N(2))	57.59	0.000606323	1	1	40	23	1226	538137584	Heavy	Not Unique	Used	0.877318	3.39841	0.258155	613389212	158349622	538137584	2	664.362	1327.72	0.304677	47.607	7319	7319	MS2	10/118	SP_RL_Rat2_03222013.raw
High		FFTGQITAAGK	Q5BJZ3	2	1	HCD		57.58	0.000421703	1	1	39	28	813	287530858	Light	Unique	Used	0.365882	3.58508	0.102057	258232600	26354411	94482624	2	570.806	1140.6	-0.585413	39.2786	5472	5472	MS2	10/100	SP_RL_Rat2_03222013.raw
	High	LSYTQQMEDLkr	G3V885;P02563	2	2	CID	K11(Label:13C(6)15N(2)), R12(Label:13C(6)15N(4))	57.58	0.000631726	1	1	40	25		6.59437e+07		No Quan Values	Not Used							2	765.39	1529.77	-1.0056	35.5468	4633	4633	MS2	9/116	SP_RL_Rat2_03222013.raw
	High	APLQVAVLGPTGVAEPVEVR	D3ZZ63	2	1	CID		57.54	0.000519519	1	1	39	22	1715	1.35246e+08	Light	Redundant	Not Used	1.63275	2.75218	0.593255	133569589	7.92408e+07	218085359	2	1001.57	2002.13	-0.510232	59.535	9800	9800	MS2	21/198	SP_RL_Rat2_03222013.raw
High		VHLVGIDIFTGk	G3V7J7	2	1	HCD	K12(Label:13C(6)15N(2))	57.53	0.000403275	1	1	38	27	1790	114134710	Heavy	Unique	Used	0.841251	2.36458	0.355771	123509708	43941232	103902612	2	653.884	1306.76	-0.0370714	61.6422	10206	10206	MS2	8/94	SP_RL_Rat2_03222013.raw
High		QGLLPLTFADPSDYNK	F1M0K2	2	1	HCD		57.53	0.000859796	1	1	42	33		7.69326e+07		No Quan Values	Not Used							2	889.951	1778.9	-0.187655	74.6714	12467	12467	MS2	7/162	SP_RL_Rat2_03222013.raw
	High	IGGIGTVPVGr		5	0	CID	R11(Label:13C(6)15N(4))	57.52	0.000360306	1	1	38	27	658	3518281340	Heavy	Redundant	Not Used	1.64984	1.80721	0.912921	2118028688	1933592392	3494412128	2	518.313	1035.62	-0.317336	36.01	4735	4735	MS2	8/80	SP_RL_Rat2_03222013.raw
High		IYVDDGLISLQVK	P11980	3	1	HCD		57.5	0.000665788	1	1	40	22		51491362		No Quan Values	Not Used							2	731.911	1462.81	-0.332534	74.5099	12438	12438	MS2	11/110	SP_RL_Rat2_03222013.raw
High		TIAQDYGVLk	Q63716	1	1	HCD	K10(Label:13C(6)15N(2))	57.49	0.000493897	1	1	39		949	132492592	Heavy	Redundant	Not Used	0.683689	2.44339	0.279812	193790656	54224916	132492592	2	558.313	1115.62	-0.210196	41.8021	6043	6043	MS2	9/92	SP_RL_Rat2_03222013.raw
	High	LGDGLFLQccR		0	0	CID	C9(Carbamidomethyl), C10(Carbamidomethyl)	57.46	0.000243456	1	1	36	23	1485	1.31291e+08	Light	No Proteins	Not Used	1.18275	1.92127	0.615609	127178907	78292476	150421219	2	669.818	1338.63	-0.219165	53.6424	8601	8601	MS2	17/86	SP_RL_Rat2_03222013.raw
High		VTFVDTPGIIENR		0	0	HCD		57.42	0.00073468	1	1	41	33		1.44712e+08		No Proteins	Not Used							2	730.891	1460.78	0.598897	52.8286	8430	8430	MS2	7/116	SP_RL_Rat2_03222013.raw
	High	NSSVGLIQLNRPK	P14604	1	1	CID		57.42	0.000510073	1	1	39	24	580	163084172	Light	Unique	Used	0.939105	3.68989	0.254508	139536748	35513165	131039588	2	713.413	1425.82	1.54599	34.1459	4319	4319	MS2	10/122	SP_RL_Rat2_03222013.raw
	High	TGAIVDVPVGDELLGr		2	0	CID	R16(Label:13C(6)15N(4))	57.42	0.000778876	1	1	41	32	1875	1.33941e+09	Heavy	Redundant	Not Used	0.974647	2.60412	0.374271	1343258196	502742798	1309203156	2	810.945	1620.88	-0.800036	63.9974	10653	10653	MS2	7/142	SP_RL_Rat2_03222013.raw
High		GDVTTQVALQPALK		0	0	HCD		57.41	0.000659123	1	1	40	21		1280207276		No Proteins	Not Used							2	720.907	1440.81	0.148876	42.2309	6138	6138	MS2	10/126	SP_RL_Rat2_03222013.raw
High		TREGNDLYHEMIESGVINLK	G3V6D3	2	1	HCD		57.41	0.00116229	1	1	43	18	1796	349474700	Light	Unique	Used	1.00504	5.72411	0.175581	295388248	51864434	296877980	3	773.386	2318.14	0.107533	61.8278	10244	10244	MS2	10/214	SP_RL_Rat2_03222013.raw
High		RALANSLAcQGK	P05065	3	1	HCD	C9(Carbamidomethyl)	57.36	0.000619373	1	1	40	27	68	362314533	Light	Redundant	Not Used	1.30189	3.73896	0.348197	356892978	124268924	464637030	2	644.843	1288.68	-0.35605	22.3324	1706	1706	MS2	11/110	SP_RL_Rat2_03222013.raw
High		GDLGIEIPAEK	P11980	2	1	HCD		57.34	0.0004857	1	1	39	35	1255	1577842472	Light	Unique	Used	0.824109	3.42885	0.240346	1554375216	373587852	1280975008	2	571.309	1141.61	0.455437	48.4831	7509	7509	MS2	6/96	SP_RL_Rat2_03222013.raw
High		DLEEATLQHEATAAALR	G3V885;G3V8B0	7	2	HCD		57.33	0.000924912	1	1	42	19	1331	1270500982	Light	Redundant	Not Used	0.486387	2.89443	0.168043	1155905888	194241608	562218152	2	919.965	1838.92	-0.933307	49.9086	7817	7817	MS2	13/168	SP_RL_Rat2_03222013.raw
	High	FSNEEIAMATVTALR	P05065	2	1	CID		57.29	0.000786959	1	1	41	28	1977	135951396	Light	Redundant	Not Used	0.889147	2.2344	0.397936	109988368	43768354	97795796	2	826.918	1652.83	-1.24034	66.5879	11143	11143	MS2	15/156	SP_RL_Rat2_03222013.raw
	High	GLVYETSVLDPDEGIR	G3V936	2	1	CID		57.26	0.00090179	1	1	42	25	1668	271868166	Light	Redundant	Not Used	1.0003	2.21142	0.452333	250401248	113264802	250475616	2	881.946	1762.88	-0.72734	58.5016	9593	9593	MS2	8/136	SP_RL_Rat2_03222013.raw
High		HLVDEPQNLIK	IPI:CON_00708398.1	1	1	HCD		57.23	0.000646803	1	1	40	28		403339592		No Quan Values	Not Used							2	653.362	1305.72	-0.333502	37.5833	5089	5089	MS2	9/90	SP_RL_Rat2_03222013.raw
High		VDFPQDQLATLTGr	P04636	1	1	HCD	R14(Label:13C(6)15N(4))	57.23	0.000796393	1	1	41	24	1829	7.8428e+08	Heavy	Redundant	Not Used	1.02311	2.27993	0.448745	612771440	274978128	626930208	2	785.908	1570.81	-0.392492	63.6541	10591	10591	MS2	10/142	SP_RL_Rat2_03222013.raw
	High	YYITIIDAPGHR		1	0	CID		57.23	0.000705182	1	1	40	31	1153	205568430	Light	Unique	Used	1.29151	4.03039	0.320443	198459810	63595114	256312868	3	473.586	1418.74	0.25716	46.2605	7022	7022	MS2	9/94	SP_RL_Rat2_03222013.raw
High		VDQSILTGESVSVIK	E9PSX6	7	1	HCD		57.22	0.000808281	1	1	41	29	1435	837114040	Light	Redundant	Not Used	0.435854	4.03811	0.107935	798026920	86135292	347823472	2	787.935	1574.86	-0.204749	52.6035	8389	8389	MS2	10/156	SP_RL_Rat2_03222013.raw
High		IFEGTNDILR	D3ZMF5	3	1	HCD		57.2	0.000512569	1	1	39	31	1310	98601716	Light	Unique	Used	0.768264	0.850096	0.903737	98601716	89110044	75752134	2	589.314	1177.62	-0.0678922	49.4979	7728	7728	MS2	9/88	SP_RL_Rat2_03222013.raw
	High	IGVTVLSr		0	0	CID	R8(Label:13C(6)15N(4))	57.2	0.000269051	0.508772	1	36		643	49929720	Heavy	No Proteins	Not Used	0.998136	1.59016	0.627694	50022969	31399111	49929720	2	427.77	854.533	-0.949014	35.6799	4663	4663	MS2	7/62	SP_RL_Rat2_03222013.raw
	High	LTGAIMHYGNmK	G3V885;P02563	2	2	CID	M11(Oxidation)	57.18	0.000338345	1	1	37			66901140		No Quan Values	Not Used							2	676.328	1351.65	-0.947881	27.8324	2928	2928	MS2	10/92	SP_RL_Rat2_03222013.raw
High		LQDLVDkLQLK	G3V885;G3V8B0	4	2	HCD	K7(Label:13C(6)15N(2))	57.16	0.000296829	0.140351	1	37			503664996		Inconsistently Labeled	Not Used							2	660.902	1320.8	-0.434253	49.6236	7757	7757	MS2	10/104	SP_RL_Rat2_03222013.raw
	High	rFDDAVVQSDMK		4	0	CID	R1(Label:13C(6)15N(4))	57.15	0.000329221	1	1	37	21		9.42049e+07		Inconsistently Labeled	Not Used							2	710.842	1420.68	0.100685	33.8649	4257	4257	MS2	9/124	SP_RL_Rat2_03222013.raw
High		TGTLTTNQMSVcR	E9PSX6	11	1	HCD	C12(Carbamidomethyl)	57.13	0.000305471	1	1	37	21	367	3.39899e+08	Light	Redundant	Not Used	0.598664	2.0456	0.292659	333233381	97523676	199494786	2	734.847	1468.69	-0.53633	29.3941	3277	3277	MS2	10/126	SP_RL_Rat2_03222013.raw
	High	rVIISAPSADAPMFVMGVNHEk	P04797	5	1	CID	R1(Label:13C(6)15N(4)), K22(Label:13C(6)15N(2))	57.12	0.00139472	1	1	43	35	1374	668064514	Heavy	Redundant	Not Used	1.56528	14.3171	0.10933	371065320	4.05684e+07	580820208	3	796.415	2387.23	-1.03692	50.854	8014	8014	MS2	20/242	SP_RL_Rat2_03222013.raw
High		VVDALGNAIDGk	F1LP05	2	1	HCD	K12(Label:13C(6)15N(2))	57.1	0.00056916	1	1	39	27	893	4.25256e+08	Heavy	Unique	Used	0.602751	2.96355	0.203388	699377872	142245224	421550888	2	590.326	1179.65	-0.687579	40.7567	5807	5807	MS2	10/112	SP_RL_Rat2_03222013.raw
	High	AVFPSIVGrPr	IPI:CON_00698900.1;P68035	8	2	CID	R9(Label:13C(6)15N(4)), R11(Label:13C(6)15N(4))	57.06	0.000412961	1	1	38	23	752	2414337690	Heavy	Not Unique	Used	0.516366	1.71353	0.301347	4675631224	1408988184	2414337690	2	609.864	1218.72	-0.613942	38.1096	5205	5205	MS2	7/84	SP_RL_Rat2_03222013.raw
	High	IVSNAScTTncLAPLAK	P04797;F1M5I8	9	2	CID	C7(Carbamidomethyl), N10(Deamidated), C11(Carbamidomethyl)	57.04	0.000777048		2	41	25		1.23379e+08		No Quan Values	Not Used							2	910.948	1820.89	0.0306952	45.0549	6755	6755	MS2	11/166	SP_RL_Rat2_03222013.raw
High		IFGVTTLDIVr	P04636	1	1	HCD	R11(Label:13C(6)15N(4))	57.02	0.000463455	1	1	38	36	1973	2021279665	Heavy	Redundant	Not Used	1.04774	2.39999	0.43656	1877443104	819616084	1967073392	2	622.367	1243.73	-0.620368	66.5441	11136	11136	MS2	9/86	SP_RL_Rat2_03222013.raw
	High	VVIFQEDVPcPASLSVVK	B1PRL5	1	1	CID	C10(Carbamidomethyl)	57.02	0.00117527	1	1	42	27	1907	83208520	Light	Unique	Used	0.727673	4.85912	0.149754	83208520	12460806	60548560	2	994.031	1987.05	-1.1274	64.7803	10802	10802	MS2	13/180	SP_RL_Rat2_03222013.raw
High		EAEAAVFHr	P11980	1	1	HCD	R9(Label:13C(6)15N(4))	57.01	0.000305568	1	1	37	30	183	4.29377e+08	Heavy	Redundant	Not Used	1.41131	3.15973	0.446654	298916006	133512004	421862458	2	520.263	1039.52	-1.13721	24.9634	2295	2295	MS2	6/68	SP_RL_Rat2_03222013.raw
High		DIGNIISDAMk	P63039	3	1	HCD	K11(Label:13C(6)15N(2))	57.01	0.000458253	1	1	38	30	2072	1.99999e+08	Heavy	Redundant	Not Used	0.828397	2.73338	0.303067	220583568	66851644	182730724	2	592.807	1184.61	0.355598	70.676	11831	11831	MS2	9/108	SP_RL_Rat2_03222013.raw
	High	VkVGVnGFGr	P04797	5	1	CID	K2(Label:13C(6)15N(2)), N6(Deamidated), R10(Label:13C(6)15N(4))	56.99	0.00043457	1	1	38	25	456	387700616	Heavy	Unique	Used	1.51964	5.51246	0.275673	240446792	66284796	365392280	3	351.205	1051.6	-0.281867	31.5096	3734	3734	MS2	8/90	SP_RL_Rat2_03222013.raw
High		QYEHNIINYk	D3ZCV0	1	1	HCD	K10(Label:13C(6)15N(2))	56.97	0.00049273	1	1	39	24	317	164998160	Heavy	Unique	Used	0.660991	3.47852	0.190021	249622268	47433472	164998160	2	665.337	1329.67	-0.894055	28.3954	3052	3052	MS2	8/90	SP_RL_Rat2_03222013.raw
	High	KkmDADLSqLQTEVEEAVQEcR	G3V885;G3V8B0;P02563	4	3	CID	K2(Label:2H(4)), M3(Met->Aha), Q9(Deamidated), C21(Carbamidomethyl)	56.96	0.00110443	0.175439	1	42	20		301258573		Inconsistently Labeled	Not Used							3	869.751	2607.24	-8.78268	66.0343	11042	11042	MS2	11/242	SP_RL_Rat2_03222013.raw
	High	kKmDADLSqLQTEVEEAVQEcR	G3V885;G3V8B0;P02563	4	3	CID	K1(Label:2H(4)), M3(Met->Aha), Q9(Deamidated), C21(Carbamidomethyl)	56.96	0.00110443	0.175439	2	42	20		301258573		Inconsistently Labeled	Not Used							3	869.751	2607.24	-8.78268	66.0343	11042	11042	MS2	11/242	SP_RL_Rat2_03222013.raw
High		SYELPDGQVITIGNEr	IPI:CON_00698900.1;P63269	10	2	HCD	R16(Label:13C(6)15N(4))	56.94	0.00093069	1	1	41	23	1758	2.05615e+09	Heavy	Not Unique	Used	0.575353	1.86264	0.308892	3509710416	1084119880	2019323656	2	900.953	1800.9	-0.307901	60.7289	10043	10043	MS2	7/164	SP_RL_Rat2_03222013.raw
	High	KKMDADLSQLQTEVEEAVQEcR	G3V885;G3V8B0;P02563	4	3	CID	C21(Carbamidomethyl)	56.93	0.00111208	0.175439	3	42	20		301258573		No Quan Values	Not Used							3	869.751	2607.24	-0.0381807	66.0343	11042	11042	MS2	11/242	SP_RL_Rat2_03222013.raw
	High	AHGGYSVFAGVGEr		2	0	CID	R14(Label:13C(6)15N(4))	56.9	0.000458881	1	1	38	22	687	437198460	Heavy	Redundant	Not Used	1.04173	2.16699	0.480729	419683532	201753896	437198460	2	708.848	1416.69	-0.667852	36.5096	4850	4850	MS2	8/118	SP_RL_Rat2_03222013.raw
	High	AGTNMMMVGVHGPK	D3ZZ63	2	1	CID		56.9	0.000325759	1	1	37	20	516	102946141	Light	Unique	Used	0.650195	3.98108	0.163321	90618000	14799837	58919366	2	715.34	1429.67	-1.02246	32.7857	4024	4024	MS2	10/124	SP_RL_Rat2_03222013.raw
High		FMcSQLPNQVLk	Q8R3Z7	1	1	HCD	C3(Carbamidomethyl), K12(Label:13C(6)15N(2))	56.89	0.000684229	1	1	40		1133	108088512	Heavy	Unique	Used	0.872539	3.84469	0.226946	104863708	23798437	91497648	2	736.878	1472.75	-0.0420279	45.7393	6909	6909	MS2	10/102	SP_RL_Rat2_03222013.raw
High		VIGMHYFSPVDk	Q64428	1	1	HCD	K12(Label:13C(6)15N(2))	56.87	0.000690265	1	1	40	23	1038	142010285	Heavy	Unique	Used	0.534154	2.9722	0.179716	251083942	45123911	134117490	2	700.86	1400.71	0.201121	43.6855	6460	6460	MS2	16/94	SP_RL_Rat2_03222013.raw
	High	LALFNPDVSWDr		0	0	CID	R12(Label:13C(6)15N(4))	56.85	0.000667428	1	1	40	38	2034	1.47171e+09	Heavy	No Proteins	Not Used	1.02341	2.19632	0.465967	1403835328	654140912	1436701312	2	721.868	1442.73	-0.513273	69.3134	11605	11605	MS2	7/110	SP_RL_Rat2_03222013.raw
	High	LNDFASAVR		0	0	CID		56.84	0.000343747	1	1	37	28		169257192		No Proteins	Not Used							2	496.761	992.515	-0.966285	35.3758	4592	4592	MS2	8/84	SP_RL_Rat2_03222013.raw
High		VAGQDGSVVQFK		0	0	HCD		56.83	0.000618428	0.263158	1	39		572	132707626	Light	No Proteins	Not Used	0.635303	1.92134	0.330656	114322352	37801347	72629370	2	617.825	1234.64	-0.448598	34.0271	4291	4291	MS2	7/108	SP_RL_Rat2_03222013.raw
	High	VVDLMAYMASKE	P04797;F1LUR7	16	2	CID		56.83	0.000386349	0	1	37		2172	4.59351e+07	Light	Not Unique	Used	0.879553	7.15983	0.122845	41508636	5.09915e+06	36509038	2	678.83	1356.65	-0.183723	74.7565	12480	12480	MS2	14/106	SP_RL_Rat2_03222013.raw
	High	VVnLMAYMASKE	F1M5I8	1	1	CID	N3(Deamidated)	56.83	0.000386349		2	37		2172	4.59351e+07	Light	Redundant	Not Used	0.879553	7.15983	0.122845	41508636	5.09915e+06	36509038	2	678.83	1356.65	-0.180774	74.7565	12480	12480	MS2	14/108	SP_RL_Rat2_03222013.raw
High		EIIDLVLDR	IPI:CON_00700865.3	5	1	HCD		56.82	0.000528971	1	1	39	29	2070	137266221	Light	Unique	Used	1.45854	2.44553	0.596411	137266221	8.18671e+07	200208306	2	543.314	1085.62	-0.109232	70.3213	11774	11774	MS2	7/78	SP_RL_Rat2_03222013.raw
	High	IPGNWFQMVSAQEr	D3ZZ63	2	1	CID	R14(Label:13C(6)15N(4))	56.8	0.000655099	1	1	40	23	2003	430991456	Heavy	Redundant	Not Used	1.6246	2.78227	0.58391	265291544	154906472	430991456	2	836.91	1672.81	-0.454491	68.1824	11428	11428	MS2	8/130	SP_RL_Rat2_03222013.raw
	High	AMDSDWFAQNYMGR	Q60587	1	1	CID		56.77	3.76576e-05	1	1	27		1896	187551878	Light	Redundant	Not Used	1.23113	2.0448	0.602076	187551878	112920474	230900077	2	846.35	1691.69	-1.02908	64.6421	10774	10774	MS2	12/118	SP_RL_Rat2_03222013.raw
High		LLQDFFNGk	D4A4S3	5	1	HCD	K9(Label:13C(6)15N(2))	56.76	0.000530425	0.54386	1	39		1719	241767342	Heavy	Redundant	Not Used	0.973022	3.51364	0.276927	248470514	6.88083e+07	241767342	2	545.294	1089.58	-0.526691	59.6234	9818	9818	MS2	7/76	SP_RL_Rat2_03222013.raw
High		VALLDFGATr	Q5BJQ0	1	1	HCD	R10(Label:13C(6)15N(4))	56.72	0.000565553	0.54386	1	39		1656	320835906	Heavy	Unique	Used	1.30002	2.67414	0.486145	246792798	119977020	320835906	2	536.804	1072.6	-0.990369	58.1922	9533	9533	MS2	9/80	SP_RL_Rat2_03222013.raw
High		IQTQPGYANTLR	G3V741	3	1	HCD		56.69	0.000788477	1	1	40	30		301139809		No Quan Values	Not Used							2	681.362	1361.72	-0.911584	29.3886	3276	3276	MS2	9/122	SP_RL_Rat2_03222013.raw
	High	ALQHNTVLTELr	A1A5Q0	1	1	CID	R12(Label:13C(6)15N(4))	56.66	0.00077312	1	1	40	34	538	247386768	Heavy	Redundant	Not Used	3.29597	6.82705	0.482782	75057240	36236258	247386768	2	702.895	1404.78	-0.338691	33.2661	4129	4129	MS2	9/114	SP_RL_Rat2_03222013.raw
High		NAPLAGFGYGLPISR	G3V778	2	1	HCD		56.61	0.000936064	1	1	41	33	1867	1.89605e+08	Light	Unique	Used	1.17286	1.0998	1.06644	187281197	199723263	219654944	2	766.914	1532.82	-0.632024	63.6605	10592	10592	MS2	9/140	SP_RL_Rat2_03222013.raw
High		FLSHWDHITr	P14604	1	1	HCD	R10(Label:13C(6)15N(4))	56.59	0.000599403	1	1	39	25	609	127400008	Heavy	Unique	Used	0.852614	1.99421	0.427544	128715492	55031514	109744636	2	661.338	1321.67	0.322357	34.8701	4481	4481	MS2	9/84	SP_RL_Rat2_03222013.raw
	High	LTLYDIAHTPGVAADLSHIETr		1	0	CID	R22(Label:13C(6)15N(4))	56.59	0.00155536	1	1	43	21	1985	1202408466	Heavy	Redundant	Not Used	1.10227	2.49675	0.441481	1038418176	458441772	1144613472	3	801.756	2403.25	-0.534869	66.7332	11172	11172	MS2	22/206	SP_RL_Rat2_03222013.raw
High		SSFFVnGLTLGGQK	P62963	1	1	HCD	N6(Deamidated)	56.51	0.000779517	1	1	40	22	1877	1.94822e+08	Light	Unique	Used	0.990446	1.7153	0.577418	179957342	103910698	178238083	2	728.378	1455.75	0.729292	63.9737	10650	10650	MS2	10/136	SP_RL_Rat2_03222013.raw
	High	cDENILWLDYK	P11980	3	1	CID	C1(Carbamidomethyl)	56.46	0.000285141	1	1	36	34	1968	492331300	Light	Redundant	Not Used	0.863612	3.59229	0.240407	474740824	114131169	409991740	2	734.843	1468.68	0.108086	66.3847	11104	11104	MS2	15/108	SP_RL_Rat2_03222013.raw
High		LQDPFSLYr	P21913	1	1	HCD	R9(Label:13C(6)15N(4))	56.45	0.000505582	1	1	38		1665	175819600	Heavy	Unique	Used	0.525986	2.03628	0.258308	334266872	86343736	175819600	2	574.802	1148.6	-0.408214	58.5482	9605	9605	MS2	7/84	SP_RL_Rat2_03222013.raw
High		AIAELGIYPAVDPLDSTSR	G3V6D3	2	1	HCD		56.45	0.00140476	1	1	43	27	2060	2848026448	Light	Redundant	Not Used	1.11819	2.42264	0.461559	2735683152	1262679708	3059020880	2	994.52	1988.03	-0.294118	69.9025	11705	11705	MS2	8/172	SP_RL_Rat2_03222013.raw
	High	IGADFLGR		0	0	CID		56.45	0.000370722	1	1	37			8.05855e+07		No Proteins	Not Used							2	424.735	848.463	-0.023952	45.702	6900	6900	MS2	6/56	SP_RL_Rat2_03222013.raw
	High	SAETEKEMANMKEEFGR	G3V885;G3V8B0;P02563	4	3	CID		56.41	0.000307756	1	1	36	17		5.5304e+08		No Quan Values	Not Used							3	662.968	1986.89	-0.547259	37.7748	5132	5132	MS2	16/176	SP_RL_Rat2_03222013.raw
	High	TIEAEAAHGTVTr	P56574	1	1	CID	R13(Label:13C(6)15N(4))	56.4	0.000717958	1	1	40	32	112	202820163	Heavy	Redundant	Not Used	0.756696	2.14314	0.353079	258092244	91126949	195297364	2	683.353	1365.7	-1.21158	23.1556	1893	1893	MS2	11/118	SP_RL_Rat2_03222013.raw
	High	DIDDLELTLAK	F1LSI0;G3V885;G3V8B0;P02563	13	4	CID		56.39	0.000709625	1	1	40	34		2.61146e+08		No Quan Values	Not Used							2	623.332	1245.66	-1.03387	65.3429	10915	10915	MS2	14/94	SP_RL_Rat2_03222013.raw
High		FVTVQTISGTGALr	P00507	1	1	HCD	R14(Label:13C(6)15N(4))	56.37	0.000821433	1	1	40	32	1201	4.34146e+08	Heavy	Redundant	Not Used	0.9258	2.22302	0.41646	461314376	192119058	427085012	2	730.411	1459.81	0.444375	47.0212	7193	7193	MS2	7/136	SP_RL_Rat2_03222013.raw
	High	LVSIGAEEIVDGNVK	D3ZCV0	5	1	CID		56.37	0.00101624	1	1	41	23	2135	130563492	Light	Redundant	Not Used	0.82516	8.72982	0.0945219	105991680	10018537	87460060	2	771.922	1542.84	-0.000879872	73.6033	12294	12294	MS2	8/132	SP_RL_Rat2_03222013.raw
High		FLSHWDHITR	P14604	1	1	HCD		56.36	0.000599403	1	1	39	28	609	154096420	Light	Redundant	Not Used	0.852614	1.99421	0.427544	128715492	55031514	109744636	2	656.333	1311.66	-0.164741	34.8055	4466	4466	MS2	9/84	SP_RL_Rat2_03222013.raw
	High	NLVHIITHGEEkD		1	0	CID	K12(Label:13C(6)15N(2))	56.34	0.00093734	1	1	41	26	492	1452826017	Heavy	Redundant	Not Used	0.916401	5.27507	0.173723	1574711916	273563845	1443067268	2	756.898	1512.79	-0.948377	32.2866	3911	3911	MS2	9/130	SP_RL_Rat2_03222013.raw
	High	HVIQSISAQQEKETIAK	P19511	1	1	CID		56.32	0.00122798	1	1	42	25		438055483		No Quan Values	Not Used							3	637.349	1910.03	-1.1328	25.8618	2488	2488	MS2	11/172	SP_RL_Rat2_03222013.raw
High		LLLQVQHASK	Q05962	3	1	HCD		56.28	0.000451698	1	1	38	35	278	1294651846	Light	Unique	Used	0.190296	6.39366	0.0297633	1269393576	37781315	241560948	2	568.842	1136.68	-1.52534	27.3361	2818	2818	MS2	8/84	SP_RL_Rat2_03222013.raw
High		LLQDFFNGK	D4A4S3	5	1	HCD		56.25	0.000540199	1	1	38	33	1719	2.53793e+08	Light	Redundant	Not Used	0.973022	3.51364	0.276927	248470514	6.88083e+07	241767342	2	541.287	1081.57	-0.833273	59.6871	9831	9831	MS2	7/76	SP_RL_Rat2_03222013.raw
	High	LGTIAIQGAIEK	P17764	1	1	CID		56.25	0.000522532	1	1	38		1025	474055568	Light	Unique	Used	0.510524	3.30357	0.154537	474055568	73259296	242016882	2	607.361	1213.71	-0.499427	43.3169	6380	6380	MS2	10/114	SP_RL_Rat2_03222013.raw
High		ANAAQLSETLYK	D3Z802	3	1	HCD		56.22	0.00074631	1	1	40	24	778	344746604	Light	Unique	Used	0.637827	3.0705	0.207727	344746604	71613190	219888610	2	654.844	1308.68	0.403414	38.3718	5266	5266	MS2	9/112	SP_RL_Rat2_03222013.raw
High		ELLALDSVDPEGr		0	0	HCD	R13(Label:13C(6)15N(4))	56.2	0.000856503	1	1	40	33	1686	179188722	Heavy	No Proteins	Not Used	0.778466	2.23746	0.347923	230181916	80085618	179188722	2	712.368	1423.73	-0.569289	58.9403	9681	9681	MS2	10/116	SP_RL_Rat2_03222013.raw
High		LLQDFFnGKELNk	D4A4S3	5	1	HCD	N7(Deamidated), K13(Label:13C(6)15N(2))	56.14	0.00107589	0.125	1	41	26		138421070		Inconsistently Labeled	Not Used							2	787.919	1574.83	0.378445	58.1191	9517	9517	MS2	10/128	SP_RL_Rat2_03222013.raw
	High	HQIQSYTcEIDALk	P48675	2	1	CID	C8(Carbamidomethyl), K14(Label:13C(6)15N(2))	56.09	0.000823485	1	1	40	25	899	206651260	Heavy	Redundant	Not Used	0.752145	5.87149	0.128101	215040864	27547005	161741880	2	857.421	1713.83	-0.513413	40.8664	5830	5830	MS2	7/140	SP_RL_Rat2_03222013.raw
	High	EAALVDMVNDGVEDLr	B6DYQ7	1	1	CID	R16(Label:13C(6)15N(4))	56.08	0.000831918	1	1	40	25	2164	34792315	Heavy	Redundant	Not Used	1.74301	1.02921	1.69355	16373054	27728554	28538414	2	878.427	1755.85	0.725118	74.6308	12459	12459	MS2	9/160	SP_RL_Rat2_03222013.raw
High		TLMNLGGLAVAr	Q5XFX0	1	1	HCD	R12(Label:13C(6))	56.07	0.000609527	1	1	39	23	1589	158429916	Medium	Unique	Used	2.79945	1.32269	2.11649	74855085	158429916	209552904	2	611.358	1221.71	0.23676	56.3584	9168	9168	MS2	10/104	SP_RL_Rat2_03222013.raw
High		LATALQkLEEAEK	P04692	23	1	HCD	K7(Label:13C(6)15N(2))	56.05	0.000857426	0.0714286	1	40			545971534		Inconsistently Labeled	Not Used							2	726.414	1451.82	0.264212	40.8218	5822	5822	MS2	11/128	SP_RL_Rat2_03222013.raw
High		FFVAPFPEVFGKEK	IPI:CON_CASA1	1	1	HCD		56.05	0.00119836	1	1	42	27		437366047		No Quan Values	Not Used							2	821.436	1641.87	-1.28219	68.2687	11441	11441	MS2	9/118	SP_RL_Rat2_03222013.raw
	High	TQcHEFTALPEDLK	D3Z802	3	1	CID	C3(Carbamidomethyl)	56.04	0.000539086	1	1	38	29	925	142131790	Light	Redundant	Not Used	0.721668	2.71695	0.265617	132420480	3.51732e+07	95563656	2	844.902	1688.8	0.68262	41.3627	5942	5942	MS2	11/150	SP_RL_Rat2_03222013.raw
High		LIDDMVAQVLK	P56574	1	1	HCD		55.99	0.000832596	1	1	40	22	2091	2057181400	Light	Redundant	Not Used	0.440765	2.94941	0.149442	2016190688	301303456	888666576	2	622.849	1244.69	-0.30962	71.6448	11989	11989	MS2	9/88	SP_RL_Rat2_03222013.raw
High		SLLGKDVLFLK	P16617	1	1	HCD		55.95	0.000311777	1	1	36		1647	58448050	Light	Unique	Used	1.042	3.63993	0.286269	58448050	1.67319e+07	6.09028e+07	2	616.884	1232.76	-0.554515	57.9087	9475	9475	MS2	8/102	SP_RL_Rat2_03222013.raw
High		cLAPMMSEVIR	Q64428	1	1	HCD	C1(Carbamidomethyl)	55.95	0.000440351	1	1	37	32	1500	2.47667e+08	Light	Unique	Used	0.972834	2.15239	0.451978	242758652	109721675	236163950	2	653.819	1306.63	-0.41648	54.0338	8684	8684	MS2	6/82	SP_RL_Rat2_03222013.raw
High		TIAMDGTEGLVr	G3V6D3	2	1	HCD	R12(Label:13C(6)15N(4))	55.94	0.000681022	1	1	39	27	1013	1171104776	Heavy	Unique	Used	1.06684	2.20404	0.48404	967590880	468352560	1032267232	2	636.828	1272.65	-0.129533	43.1168	6335	6335	MS2	9/102	SP_RL_Rat2_03222013.raw
High		KKMDADLSQLQTEVEEAVQEcR	G3V885;G3V8B0	4	2	HCD	C21(Carbamidomethyl)	55.94	0.00139681	0.232143	1	42	18		301258573		No Quan Values	Not Used							3	869.751	2607.24	-0.0381807	66.0486	11045	11045	MS2	9/242	SP_RL_Rat2_03222013.raw
High		KkmDADLSqLQTEVEEAVQEcR	G3V885;G3V8B0	4	2	HCD	K2(Label:2H(4)), M3(Met->Aha), Q9(Deamidated), C21(Carbamidomethyl)	55.94	0.00139681	0.232143	2	42	18		301258573		Inconsistently Labeled	Not Used							3	869.751	2607.24	-8.78268	66.0486	11045	11045	MS2	9/242	SP_RL_Rat2_03222013.raw
High		kKmDADLSqLQTEVEEAVQEcR	G3V885;G3V8B0	4	2	HCD	K1(Label:2H(4)), M3(Met->Aha), Q9(Deamidated), C21(Carbamidomethyl)	55.94	0.00139681	0.232143	3	42	18		301258573		Inconsistently Labeled	Not Used							3	869.751	2607.24	-8.78268	66.0486	11045	11045	MS2	9/242	SP_RL_Rat2_03222013.raw
	High	HGcTVLTALGTILKk	Q9QZ76	1	1	CID	C3(Carbamidomethyl), K15(Label:13C(6)15N(2))	55.93	0.000664213	1	1	39	28		1.99143e+08		Inconsistently Labeled	Not Used							3	540.651	1619.94	-1.11742	55.0305	8884	8884	MS2	10/128	SP_RL_Rat2_03222013.raw
	High	HGcTVLTALGTILkK	Q9QZ76	1	1	CID	C3(Carbamidomethyl), K14(Label:13C(6)15N(2))	55.93	0.000664213	1	2	39	28		1.99143e+08		Inconsistently Labeled	Not Used							3	540.651	1619.94	-1.11742	55.0305	8884	8884	MS2	10/128	SP_RL_Rat2_03222013.raw
High		LAQGLTHLGk	Q4FZT9	1	1	HCD	K10(Label:13C(6)15N(2))	55.91	0.000476994	1	1	37		230	7.59294e+07	Heavy	Unique	Used	0.681611	2.80649	0.24287	1.11397e+08	27054944	7.59294e+07	2	523.316	1045.62	-0.479459	26.1784	2562	2562	MS2	7/86	SP_RL_Rat2_03222013.raw
	High	GGDDLDPNYVLSSR	P00564	1	1	CID		55.87	0.00038202	1	1	36	23	1361	1.86453e+08	Light	Redundant	Not Used	1.23048	4.10346	0.299863	180080532	53999497	221585006	2	754.354	1507.7	-0.615298	50.5982	7964	7964	MS2	17/136	SP_RL_Rat2_03222013.raw
High		VPAINVNDSVTK	P10760	1	1	HCD		55.81	0.00090588	1	1	40	30	570	76892207	Light	Unique	Used	0.742229	2.47429	0.299976	65813414	19742459	48848637	2	628.845	1256.68	-0.821226	34.0164	4289	4289	MS2	8/108	SP_RL_Rat2_03222013.raw
High		FYSVNVDYSk	B2RZD6	1	1	HCD	K10(Label:13C(6)15N(2))	55.78	0.000396361	1	1	36	28	978	197086404	Heavy	Unique	Used	0.576895	3.37026	0.171172	341633332	5.84782e+07	197086404	2	615.3	1229.59	-0.619462	42.3775	6171	6171	MS2	8/94	SP_RL_Rat2_03222013.raw
High		VVDLMAYMASKE	P04797	16	1	HCD		55.78	0.000479333	0	1	37					No Quan Values	Not Used							2	678.83	1356.65	-0.813576	69.9658	11716	11716	MS2	9/106	SP_RL_Rat2_03222013.raw
High		VVnLMAYMASKE		1	0	HCD	N3(Deamidated)	55.78	0.000479333		2	37					No Quan Values	Not Used							2	678.83	1356.65	-0.810628	69.9658	11716	11716	MS2	9/108	SP_RL_Rat2_03222013.raw
	High	KkGQHAAEIQPLAQSHATk	Q9QZ76	1	1	CID	K2(Label:13C(6)15N(2)), K19(Label:13C(6)15N(2))	55.78	0.00111523	0.0357143	1	41	29		491502773		Inconsistently Labeled	Not Used							3	687.05	2059.14	-0.576665	20.2026	1250	1250	MS2	13/200	SP_RL_Rat2_03222013.raw
High		SSIQITGALEDQMNQLk	D3ZCV0	1	1	HCD	K17(Label:13C(6)15N(2))	55.72	0.00155124	1	1	42	29		33496502		No Quan Values	Not Used							2	942.485	1883.96	0.38217	74.0806	12366	12366	MS2	11/174	SP_RL_Rat2_03222013.raw
	High	AIAELGIYPAVDPLDSTSr		2	0	CID	R19(Label:13C(6)15N(4))	55.71	0.00167753	1	1	43	27	2060	3142543827	Heavy	Redundant	Not Used	1.11819	2.42264	0.461559	2735683152	1262679708	3059020880	2	999.524	1998.04	-0.276739	71.0781	11894	11894	MS2	8/172	SP_RL_Rat2_03222013.raw
	High	TLTIVDTGIGMTK	P82995	2	1	CID		55.7	0.00105239	1	1	41	22	1458	116433258	Light	Redundant	Not Used	1.10828	2.70157	0.410237	90257380	37026933	100030768	2	675.371	1349.73	0.0855275	53.1438	8494	8494	MS2	9/118	SP_RL_Rat2_03222013.raw
	High	TLTLVDTGIGMTK	P34058	1	1	CID		55.7	0.00105239	1	2	41	22	1458	116433258	Light	Redundant	Not Used	1.10828	2.70157	0.410237	90257380	37026933	100030768	2	675.371	1349.73	0.0855275	53.1438	8494	8494	MS2	9/118	SP_RL_Rat2_03222013.raw
	High	GHVFEESQVAGTPMFVVk	P05197	1	1	CID	K18(Label:13C(6)15N(2))	55.69	0.00142805	1	1	42	20	1389	65903625	Heavy	Redundant	Not Used	1.23637	4.45795	0.277341	46637824	12934567	57661690	2	985.492	1969.98	-8.39001	51.2181	8094	8094	MS2	20/170	SP_RL_Rat2_03222013.raw
	High	SSIQITGALEDQMNQLk	D3ZCV0	1	1	CID	K17(Label:13C(6)15N(2))	55.67	0.0015692	1	1	42	24		33496502		No Quan Values	Not Used							2	942.485	1883.96	0.38217	74.0419	12359	12359	MS2	8/174	SP_RL_Rat2_03222013.raw
	High	LSVEALNSLTGEFK	P00564	1	1	CID		55.66	0.00112298	1	1	41	23	2043	258110954	Light	Unique	Used	0.412121	1.43296	0.2876	241462776	69444768	99511920	2	754.403	1507.8	-1.03969	68.9001	11545	11545	MS2	10/138	SP_RL_Rat2_03222013.raw
High		LALFNPDVSWDR	B2RZD6	1	1	HCD		55.65	0.000837639	1	1	40	30	2034	1443505232	Light	Redundant	Not Used	1.02341	2.19632	0.465967	1403835328	654140912	1436701312	2	716.865	1432.72	0.0573713	69.4812	11634	11634	MS2	7/110	SP_RL_Rat2_03222013.raw
	High	LKDDEVAQLR	P42123	1	1	CID		55.65	0.000757728	1	1	39		272	174684105	Light	Unique	Used	1.16702	3.59443	0.324673	174684105	56715293	203859421	2	593.824	1186.64	-1.59832	27.1761	2782	2782	MS2	6/92	SP_RL_Rat2_03222013.raw
High		VEGDLAGHGQEVLISLFK	Q9QZ76	1	1	HCD		55.64	0.00150449	1	1	42	28	2119	156689759	Light	Unique	Used	0.5846	2.01643	0.289919	145362564	42143324	84978924	3	638.011	1912.02	0.35111	72.6855	12159	12159	MS2	16/178	SP_RL_Rat2_03222013.raw
	High	ITPSYVAFTPEGEr	P06761	1	1	CID	R14(Label:13C(6)15N(4))	55.63	0.000950506	1	1	40	25	1233	314078925	Heavy	Redundant	Not Used	1.598	1.3063	1.22331	183234928	224152362	292809412	2	788.897	1576.79	-0.416743	47.7527	7351	7351	MS2	11/126	SP_RL_Rat2_03222013.raw
High		PPYTIVYFPVr	B6DYQ7	1	1	HCD	R11(Label:13C(6)15N(4))	55.6	0.00104413	1	1	41	26	1832	182266146	Heavy	Redundant	Not Used	1.28291	1.14596	1.1195	142072766	159050882	182266146	2	681.378	1361.75	0.0917033	62.62	10392	10392	MS2	7/80	SP_RL_Rat2_03222013.raw
High		KGLQADEVLQK		0	0	HCD		55.59	0.000895393	1	1	40	29	280	186781771	Light	No Proteins	Not Used	0.573671	4.65907	0.12313	172536896	2.12444e+07	98979374	2	614.848	1228.69	-0.114412	27.4127	2835	2835	MS2	9/102	SP_RL_Rat2_03222013.raw
High		LQAQQDAVNIVcHSk		0	0	HCD	C12(Carbamidomethyl), K15(Label:13C(6)15N(2))	55.59	0.00133791	1	1	42	25	573	164002330	Heavy	No Proteins	Not Used	0.727206	2.33421	0.311542	200995172	62618525	146164990	3	573.629	1718.87	-1.06356	34.1047	4308	4308	MS2	7/154	SP_RL_Rat2_03222013.raw
	High	GQLHALTSVSR	D4ACJ5	2	1	CID		55.56	0.000768174	1	1	39	25	201	153039150	Light	Unique	Used	1.54934	3.08458	0.502287	153039150	76869641	237110375	2	584.825	1168.64	-0.612314	25.3194	2372	2372	MS2	8/104	SP_RL_Rat2_03222013.raw
	High	YYITIIDAPGHr		1	0	CID	R12(Label:13C(6)15N(4))	55.56	0.00104323	1	1	40	26	1160	230932106	Heavy	Redundant	Not Used	1.23222	4.4607	0.27624	187411120	5.17704e+07	230932106	2	714.879	1428.75	-0.140178	46.2549	7020	7020	MS2	7/94	SP_RL_Rat2_03222013.raw
High		WGDESVPGSPFK	D3ZZ63	2	1	HCD		55.55	0.000301876	1	1	35	27		378409336		No Quan Values	Not Used							2	653.309	1305.61	-0.600646	50.7394	7992	7992	MS2	7/100	SP_RL_Rat2_03222013.raw
High		NTLLQAELEELR	G3V885	2	1	HCD		55.53	0.00106417	1	1	41	26		5.35961e+07		No Quan Values	Not Used							2	714.888	1428.77	-0.865987	71.9264	12030	12030	MS2	8/126	SP_RL_Rat2_03222013.raw
High		MQLLEIITTDK	Q64428	1	1	HCD		55.51	0.00100413	1	1	40	33	2021	571565913	Light	Not Unique	Used	0.940932	3.63942	0.258539	497560416	128638908	468170592	2	652.86	1304.71	-0.951711	67.9741	11393	11393	MS2	6/108	SP_RL_Rat2_03222013.raw
High		GcHLLVATPGr	D3ZN21	2	1	HCD	C2(Carbamidomethyl), R11(Label:13C(6)15N(4))	55.49	0.000768367	1	1	39		297	136116689	Heavy	Unique	Used	1.44254	1.80163	0.800685	86425310	69199426	124671940	2	595.82	1190.63	-1.151	27.9316	2949	2949	MS2	7/80	SP_RL_Rat2_03222013.raw
High		TITLEVEPSDTIENVK	P0CG51	8	1	HCD		55.46	0.00154298	1	1	42	25	1429	2536440176	Light	Unique	Used	0.531387	2.26001	0.235126	2536440176	596382356	1347830944	2	894.467	1787.93	0.08755	52.3912	8343	8343	MS2	10/148	SP_RL_Rat2_03222013.raw
High		YITPDQLADLYK	P04764	3	1	HCD		55.44	0.000996156	1	1	40	22	1861	1.15026e+09	Light	Unique	Used	0.982182	2.32614	0.422237	1148267168	484840996	1127807164	2	720.374	1439.74	-0.229689	63.4564	10560	10560	MS2	10/112	SP_RL_Rat2_03222013.raw
	High	DIDDLELTLAk	F1LSI0;G3V885;G3V8B0;P02563	13	4	CID	K11(Label:13C(6)15N(2))	55.41	0.000925947	1	1	40	28		78914092		No Quan Values	Not Used							2	627.339	1253.67	-0.66876	65.3485	10917	10917	MS2	16/94	SP_RL_Rat2_03222013.raw
	High	rPIPckLEPGSGAEAQAVr	D3ZZ63	2	1	CID	R1(Label:13C(6)15N(4)), C5(Carbamidomethyl), K6(Label:13C(6)15N(2)), R19(Label:13C(6)15N(4))	55.41	0.00171738	1	1	42	36	236	1.4049e+08	Heavy	Unique	Used	2.76636	3.60104	0.76821	39087507	30027404	108129936	3	688.705	2064.1	-1.15747	26.2347	2574	2574	MS2	17/192	SP_RL_Rat2_03222013.raw
High		IAGNMGLAMK	P11915-2	3	1	HCD		55.4	0.000501533	1	1	37	27		1.26505e+08		No Quan Values	Not Used							2	503.265	1005.52	-0.0408196	34.7299	4449	4449	MS2	9/86	SP_RL_Rat2_03222013.raw
High		LTQESImDLEnDkLQLEEK	G3V885	2	1	HCD	M7(Met->Aha), N11(Deamidated), K13(Label:2H(4))	55.39	0.0019924		2	43	35		274193964		Inconsistently Labeled	Not Used							2	1138.57	2276.13	-9.95996	57.2678	9353	9353	MS2	10/208	SP_RL_Rat2_03222013.raw
	High	MLDAEDIVNTPKPDER	D3ZCV0	1	1	CID		55.39	0.00106045	1	1	40	21		180521978		No Quan Values	Not Used							2	921.949	1842.89	0.129812	46.7665	7136	7136	MS2	10/158	SP_RL_Rat2_03222013.raw
	High	VLDSGAPIKIPVGPETLGR		2	0	CID		55.37	0.00074009	1	1	39	24		565236412		No Quan Values	Not Used							2	960.052	1919.1	-0.017907	54.6142	8799	8799	MS2	10/190	SP_RL_Rat2_03222013.raw
	High	FASEIAGVDDLGTTGR	Q66HF1	1	1	CID		55.36	0.000869577	1	1	39	21	1349	1.28818e+08	Light	Unique	Used	1.00072	2.06592	0.484393	120958280	5.85913e+07	121045154	2	804.896	1608.79	-0.71817	50.3009	7898	7898	MS2	14/142	SP_RL_Rat2_03222013.raw
	High	WIFETQPLDAIr	D4ACJ5	2	1	CID	R12(Label:13C(6)15N(4))	55.35	0.00117835	1	1	41	25	2128	472244342	Heavy	Unique	Used	1.53589	2.85479	0.538006	297337604	159969390	456678324	2	749.9	1498.79	-0.235011	73.1653	12235	12235	MS2	7/110	SP_RL_Rat2_03222013.raw
	High	NAIHTYVQAGSHIAAK		2	0	CID		55.34	0.00148956	1	1	42	30	306	329828766	Light	Unique	Used	0.489349	1.56894	0.311898	311602788	97188326	152482436	3	560.965	1680.88	-0.79547	28.101	2986	2986	MS2	18/162	SP_RL_Rat2_03222013.raw
	High	LTGAIMHFGNMk	G3V8B0	2	1	CID	K12(Label:13C(6)15N(2))	55.33	0.000838529	1	1	39	24		30224591		No Quan Values	Not Used							2	664.341	1327.68	0.712619	41.3786	5948	5948	MS2	7/92	SP_RL_Rat2_03222013.raw
	High	YFDLGLPNRDQTNDQVTIDSALATQK	P56574	1	1	CID		55.3	0.00247001	1	1	44	26	1858	322143473	Light	Redundant	Not Used	0.605826	1.44395	0.419562	293633500	123197507	177890734	3	975.151	2923.44	-1.35323	63.4004	10547	10547	MS2	16/278	SP_RL_Rat2_03222013.raw
	High	LQDLVDKLQLK	G3V885;G3V8B0;P02563	4	3	CID		55.22	0.000566796	0.418182	1	37		1317	1252199132	Light	Redundant	Not Used	0.268109	5.67593	0.0472361	1217294656	5.75003e+07	326367912	2	656.895	1312.78	-0.965231	49.5208	7731	7731	MS2	9/104	SP_RL_Rat2_03222013.raw
	High	AALEAQNALHNMK		0	0	CID		55.22	0.000921964	1	1	40	26		35425747		No Proteins	Not Used							2	705.862	1410.72	-0.00949075	29.378	3274	3274	MS2	8/110	SP_RL_Rat2_03222013.raw
High		QITINDLPVGr	Q63716	1	1	HCD	R11(Label:13C(6)15N(4))	55.21	0.000879798	1	1	39		1320	361341188	Heavy	Unique	Used	1.44331	2.04896	0.704413	250355156	176353436	361341188	2	618.353	1235.7	-0.256312	49.5637	7743	7743	MS2	6/106	SP_RL_Rat2_03222013.raw
High		QITLNDLPVGr		0	0	HCD	R11(Label:13C(6)15N(4))	55.21	0.000879798	1	2	39		1320	361341188	Heavy	No Proteins	Not Used	1.44331	2.04896	0.704413	250355156	176353436	361341188	2	618.353	1235.7	-0.256312	49.5637	7743	7743	MS2	6/106	SP_RL_Rat2_03222013.raw
High		STLTDSLVck	P05197	1	1	HCD	C9(Carbamidomethyl), K10(Label:13C(6)15N(2))	55.14	0.000677613	1	1	38	34	851	2.38315e+08	Heavy	Unique	Used	1.19368	3.65123	0.326927	188335392	61571832	224812788	2	566.294	1131.58	-0.41409	40.0496	5646	5646	MS2	6/82	SP_RL_Rat2_03222013.raw
	High	TLLKDTTVTGLGR	Q64428	1	1	CID		55.12	0.0008004	1	1	39	35	743	98144085	Light	Unique	Used	0.856731	3.22253	0.265856	98144085	2.60922e+07	84083076	2	687.901	1374.79	-0.94593	37.6307	5098	5098	MS2	10/130	SP_RL_Rat2_03222013.raw
	High	FMcSQLPNQVLK		1	0	CID	C3(Carbamidomethyl)	55.12	0.000950822	1	1	40	28	1133	127878497	Light	Redundant	Not Used	0.872539	3.84469	0.226946	104863708	23798437	91497648	2	732.87	1464.73	-0.765795	45.7071	6902	6902	MS2	17/102	SP_RL_Rat2_03222013.raw
High		LTLYDIAHTPGVAADLSHIETr	P04636	1	1	HCD	R22(Label:13C(6)15N(4))	55.11	0.00218691	1	1	43	20	1985	1202408466	Heavy	Redundant	Not Used	1.10227	2.49675	0.441481	1038418176	458441772	1144613472	3	801.756	2403.25	-0.534869	66.7636	11180	11180	MS2	11/206	SP_RL_Rat2_03222013.raw
	High	AVVLAANHFGR	Q5BJZ3	2	1	CID		55.11	0.000840015	1	1	39	24	396	179499916	Light	Unique	Used	0.70681	2.30084	0.307196	179499916	5.51416e+07	126872293	2	577.825	1154.64	-0.290632	30.0016	3411	3411	MS2	8/90	SP_RL_Rat2_03222013.raw
High		LLQDFFnGk	D4A4S3	5	1	HCD	N7(Deamidated), K9(Label:13C(6)15N(2))	55.1	0.000690681	0.436364	1	38		1831	116046833	Heavy	Unique	Used	0.906139	3.1116	0.291214	119111396	34686852	107931472	2	545.787	1090.57	-0.085096	62.6853	10406	10406	MS2	7/76	SP_RL_Rat2_03222013.raw
	High	ETEcTYFSTPLLLGkk		1	0	CID	C4(Carbamidomethyl), K15(Label:13C(6)15N(2)), K16(Label:13C(6)15N(2))	55.1	0.00179593	1	1	42	21		58526378		No Quan Values	Not Used							2	951.997	1902.99	0.761243	56.1974	9133	9133	MS2	9/138	SP_RL_Rat2_03222013.raw
	High	AANEAGYFNEEMAPIEVk	F1LWF9	3	1	CID	K18(Label:13C(6)15N(2))	55.1	0.000860493	1	1	39	21		126885049		No Quan Values	Not Used							2	995.968	1990.93	-0.678785	55.8328	9055	9055	MS2	11/190	SP_RL_Rat2_03222013.raw
High		AISEELDHALNDMTSI	P04692	2	1	HCD		55.08	0.000686263	1	1	38	17		6.09523e+06		Indistinguishable Channels	Not Used							2	879.914	1758.82	-0.393968	75.2489	12567	12567	MS2	10/144	SP_RL_Rat2_03222013.raw
	High	HGcTVLTALGTILk	Q9QZ76	1	1	CID	C3(Carbamidomethyl), K14(Label:13C(6)15N(2))	55.02	0.00104663	1	1	40	28	2195	8.70273e+06	Heavy	Redundant	Not Used	0.659984	4.77924	0.138094	1.17411e+07	1.62137e+06	7.74893e+06	2	746.425	1491.84	-1.04117	76.3911	12687	12687	MS2	15/118	SP_RL_Rat2_03222013.raw
	High	IGIFGQDEDVTSK	E9PSX6	6	1	CID		55	0.000825671	1	1	39	21	1412	969957668	Light	Redundant	Not Used	0.443245	3.42728	0.129328	933798080	120766692	413901584	2	704.851	1408.7	-0.201088	51.9356	8245	8245	MS2	11/120	SP_RL_Rat2_03222013.raw
	High	MkEIAEAYLGk		4	0	CID	K2(Label:13C(6)15N(2)), K11(Label:13C(6)15N(2))	54.99	0.00108003	1	1	40	36	676	227031010	Heavy	Redundant	Not Used	1.12323	3.37714	0.332596	202124220	6.72258e+07	227031010	2	634.848	1268.69	-0.606358	36.3683	4818	4818	MS2	9/104	SP_RL_Rat2_03222013.raw
High		TGAIVDVPVGDELLGr	F1LP05	2	1	HCD	R16(Label:13C(6)15N(4))	54.88	0.00139788	1	1	41	31	1875	1.33941e+09	Heavy	Redundant	Not Used	0.974647	2.60412	0.374271	1343258196	502742798	1309203156	2	810.945	1620.88	-0.800036	64.0218	10660	10660	MS2	11/142	SP_RL_Rat2_03222013.raw
High		ELADIAHR	P05065	2	1	HCD		54.86	0.000455427	1	1	36		238	554049396	Light	Unique	Used	1.31239	2.69483	0.487001	554049396	269822684	727126356	2	462.748	924.489	-0.602413	26.3959	2610	2610	MS2	7/62	SP_RL_Rat2_03222013.raw
High		LQALDTGWNELHK	G3V6P9	3	1	HCD		54.85	0.00130936	1	1	41	25				No Quan Values	Not Used							3	508.932	1524.78	-0.199522	46.4994	7077	7077	MS2	15/128	SP_RL_Rat2_03222013.raw
High		APGFAQMLk	D4ACB8	1	1	HCD	K9(Label:13C(6)15N(2))	54.84	0.000601235	1	1	37	27		113377044		No Quan Values	Not Used							2	485.767	970.526	-0.916672	44.5301	6641	6641	MS2	8/72	SP_RL_Rat2_03222013.raw
High		SFYPEEVSSMVLTk	D4A4S3	4	1	HCD	K14(Label:13C(6)15N(2))	54.83	0.00111481	1	1	40	26	1823	1028673220	Heavy	Unique	Used	0.90158	2.83264	0.318283	1098844604	349743640	990696192	2	812.904	1624.8	-0.283788	62.3888	10355	10355	MS2	11/128	SP_RL_Rat2_03222013.raw
High		LQALDTGWNELHK	G3V6P9	3	1	HCD		54.82	0.00131794	1	1	41	28		139440664		No Quan Values	Not Used							2	762.894	1524.78	-0.250747	46.5052	7078	7078	MS2	10/128	SP_RL_Rat2_03222013.raw
High		FVVHGLTTGEQYIFR	G3V7K1	1	1	HCD		54.82	0.0017677	1	1	42	25		8.89328e+06		No Quan Values	Not Used							3	589.646	1766.92	0.0159622	73.8929	12333	12333	MS2	16/126	SP_RL_Rat2_03222013.raw
High		NVQAEEMVEFSSGLk	F1LP05	2	1	HCD	K15(Label:13C(6)15N(2))	54.81	0.000986318	1	1	39	20		62177122		No Quan Values	Not Used							2	838.409	1675.81	0.706418	73.9988	12351	12351	MS2	9/154	SP_RL_Rat2_03222013.raw
	High	ALTVPELTQQMFDAK	G3V7C6	3	1	CID		54.76	0.00158826	1	1	41	31		797476560		No Quan Values	Not Used							2	846.436	1691.87	-1.01847	72.7139	12163	12163	MS2	15/144	SP_RL_Rat2_03222013.raw
High		VEGDLAGHGQEVLISLFK	Q9QZ76	1	1	HCD		54.75	0.00186174	1	1	42	26	2178	369326488	Light	Redundant	Not Used	0.542924	2.82432	0.192232	369326488	70996289	200516135	3	638.01	1912.02	-0.415015	74.9231	12512	12512	MS2	18/178	SP_RL_Rat2_03222013.raw
	High	ITYGQcGDVLR		1	0	CID	C6(Carbamidomethyl)	54.75	0.000629735	1	1	37	25	624	1276018970	Light	Unique	Used	1.141	3.40036	0.335553	1263019024	423810170	1441107168	2	641.316	1281.63	-0.371115	35.1664	4544	4544	MS2	6/104	SP_RL_Rat2_03222013.raw
	High	AHSSMVGVNLPQK		1	0	CID		54.74	0.00116467	1	1	40	29		3.5562e+08		No Quan Values	Not Used							2	684.358	1367.71	-1.19885	28.6635	3109	3109	MS2	16/106	SP_RL_Rat2_03222013.raw
	High	VIPELnGKLTGMAFR	P04797	12	1	CID	N6(Deamidated)	54.74	0.00163471	1	1	42	25		396845189		No Quan Values	Not Used							2	823.95	1646.89	-0.331148	58.8987	9672	9672	MS2	12/142	SP_RL_Rat2_03222013.raw
High		TVALWDLR		0	0	HCD		54.72	0.000780651	1	1	38	28	1699	49254968	Light	No Proteins	Not Used	1.46111	1.62263	0.900463	44718730	40267573	65339193	2	487.276	973.546	-0.976266	59.1421	9722	9722	MS2	6/66	SP_RL_Rat2_03222013.raw
Medium		LGQMLSIQDDAFINPHLAK	Q5BJQ0	1	1	HCD		54.71	0.0022865	1	1	43	17	1752	197137590	Light	Unique	Used	0.688061	4.29114	0.160344	174221812	2.79355e+07	119875242	3	704.37	2111.1	0.405632	60.4784	9993	9993	MS2	17/184	SP_RL_Rat2_03222013.raw
High		LGLQYMELIPk	Q6AYF2	1	1	HCD	K11(Label:13C(6)15N(2))	54.7	0.00106448	1	1	40	23	2021	5.34611e+08	Heavy	Redundant	Not Used	0.940932	3.63942	0.258539	497560416	128638908	468170592	2	656.875	1312.74	0.705014	69.0443	11569	11569	MS2	10/94	SP_RL_Rat2_03222013.raw
High		VGKFPFAANSR	Q6P6R2	2	1	HCD		54.66	0.00106509	1	1	40	25	494	155953382	Light	Unique	Used	0.500595	2.41337	0.207425	133273940	27644369	66716224	3	398.552	1193.64	-0.987475	32.3184	3920	3920	MS2	14/96	SP_RL_Rat2_03222013.raw
High		KKGQHAAEIQPLAQSHATK	Q9QZ76	1	1	HCD		54.58	0.00184776	1	1	42	30	8	469287216	Light	Unique	Used	0.491084	6.22544	0.0788834	424703896	3.35021e+07	208565108	3	681.708	2043.11	-0.453544	20.0916	1231	1231	MS2	13/200	SP_RL_Rat2_03222013.raw
	High	AHSSMVGVNLPQk		1	0	CID	K13(Label:13C(6)15N(2))	54.56	0.00123933	1	1	40	27		261618512		No Quan Values	Not Used							2	688.365	1375.72	-0.421515	28.6661	3110	3110	MS2	16/106	SP_RL_Rat2_03222013.raw
	High	DVVDYIIFGTVIQEVK	Q60587	1	1	CID		54.55	0.00171746	1	1	42	26		8.28426e+06		No Quan Values	Not Used							2	919.5	1837.99	-1.52471	77.1895	12762	12762	MS2	16/152	SP_RL_Rat2_03222013.raw
	High	FNSDLAGAEIPWVPcSHFHPAAQ	D4ACJ5	1	1	CID	C15(Carbamidomethyl)	54.5	0.00137951	1	1	41	22		145360179		Indistinguishable Channels	Not Used							3	851.066	2551.18	0.379613	63.342	10537	10537	MS2	14/244	SP_RL_Rat2_03222013.raw
High		HFSGLEEAVYr	D4ACB8	1	1	HCD	R11(Label:13C(6)15N(4))	54.48	0.000746409	1	1	38	23	799	152387400	Heavy	Unique	Used	1.26845	1.70781	0.742735	120136416	89229478	152387400	2	659.326	1317.65	-0.389193	38.9267	5392	5392	MS2	6/88	SP_RL_Rat2_03222013.raw
	High	NAqAHLKDTQLQLDDAVR	G3V885;P02563	2	2	CID	Q3(Deamidated)	54.47	0.00219151	0.388889	1	43	36		322048282		No Quan Values	Not Used							3	679.683	2037.04	-0.0910691	40.0199	5637	5637	MS2	11/184	SP_RL_Rat2_03222013.raw
	High	nAQAHLKDTQLQLDDAVR	G3V885;P02563	2	2	CID	N1(Deamidated)	54.47	0.00219151	0.388889	2	43	36		322048282		No Quan Values	Not Used							3	679.683	2037.04	-0.0910691	40.0199	5637	5637	MS2	11/184	SP_RL_Rat2_03222013.raw
High		LAEISDVWEEMK	G3V6P9	3	1	HCD		54.41	0.000690797	1	1	38	32	1983	121365610	Light	Unique	Used	0.386452	1.94105	0.199094	102563744	20419845	39636008	2	725.35	1449.69	-0.540086	66.7066	11168	11168	MS2	11/102	SP_RL_Rat2_03222013.raw
High		FLAFANPLSGr	D4A724	2	1	HCD	R11(Label:13C(6)15N(4))	54.39	0.00110685	1	1	40	24	1852	513440158	Heavy	Unique	Used	1.20159	2.29758	0.52298	418377136	218802932	502716564	2	601.831	1202.66	-0.17228	63.2464	10518	10518	MS2	10/90	SP_RL_Rat2_03222013.raw
	High	TSGGAGGLGSLr	P48675	2	1	CID	R12(Label:13C(6)15N(4))	54.36	0.000796635	1	1	38	22	270	510681755	Heavy	Redundant	Not Used	1.32876	4.1519	0.320037	380218084	1.21684e+08	505218068	2	521.779	1042.55	-1.65749	27.163	2777	2777	MS2	11/106	SP_RL_Rat2_03222013.raw
High		IGLFGGAGVGK	G3V6D3	2	1	HCD		54.33	0.000746257	1	1	38	33	1205	4233910668	Light	Unique	Used	0.62668	3.26298	0.192057	4192671840	805233408	2627461696	2	488.285	975.562	-0.207042	47.0858	7208	7208	MS2	7/82	SP_RL_Rat2_03222013.raw
	High	HLEINPDHPIVETLr	P34058	1	1	CID	R15(Label:13C(6)15N(4))	54.33	0.00200189	0.148148	1	42		988	125386776	Heavy	Unique	Used	1.84718	2.55066	0.724199	61808332	44761549	114171297	2	896.982	1792.96	-0.882232	42.6834	6238	6238	MS2	12/152	SP_RL_Rat2_03222013.raw
High		GVAGVPAEFSIWTr	D3ZZ63	2	1	HCD	R14(Label:13C(6)15N(4))	54.31	0.00150181	1	1	41	33	2013	971701628	Heavy	Unique	Used	1.6489	2.93125	0.562524	566249544	318529052	933689840	2	750.398	1499.79	-0.248685	67.6776	11335	11335	MS2	8/114	SP_RL_Rat2_03222013.raw
	High	FNTTAVPK	D4A724	2	1	CID		54.31	0.00053378	1	1	36		180	2.88523e+08	Light	Unique	Used	0.732475	3.99716	0.183249	252214312	46217949	184740612	2	439.242	877.477	-0.835258	24.8644	2272	2272	MS2	7/70	SP_RL_Rat2_03222013.raw
	High	TGHSLLHTLYGR	Q920L2	2	1	CID		54.31	0.00135947	1	1	40	20	484	226693604	Light	Redundant	Not Used	0.305994	1.97045	0.155292	200507184	31137129	61354016	2	677.864	1354.72	-0.94501	32.0757	3863	3863	MS2	15/102	SP_RL_Rat2_03222013.raw
High		FLSQPFQVAEVFTGHMGk	G3V6D3	2	1	HCD	K18(Label:13C(6)15N(2))	54.3	0.00221714	1	1	42	22		1.12045e+07		No Quan Values	Not Used							3	677.679	2031.02	-0.548232	75.0067	12529	12529	MS2	22/184	SP_RL_Rat2_03222013.raw
	High	HTNYTMEHIR	D3ZCV0	5	1	CID		54.27	0.000389449	1	1	35	19	66	51439604	Light	Unique	Used	1.21393	2.70853	0.448189	51439604	23054649	62444300	2	651.306	1301.61	-0.12832	22.1603	1667	1667	MS2	8/96	SP_RL_Rat2_03222013.raw
	High	HTNYTMEHLR		1	0	CID		54.27	0.000389449	1	2	35	19	66	51439604	Light	Redundant	Not Used	1.21393	2.70853	0.448189	51439604	23054649	62444300	2	651.306	1301.61	-0.12832	22.1603	1667	1667	MS2	8/96	SP_RL_Rat2_03222013.raw
	High	kKGQHAAEIQPLAQSHATk	Q9QZ76	1	1	CID	K1(Label:13C(6)15N(2)), K19(Label:13C(6)15N(2))	54.27	0.00157893		2	41	29		491502773		Inconsistently Labeled	Not Used							3	687.05	2059.14	-0.576665	20.2026	1250	1250	MS2	13/200	SP_RL_Rat2_03222013.raw
	High	NVNIQNFHTSWK	D3ZCV0	1	1	CID		54.22	0.00110789	1	1	39	26		598209356		No Quan Values	Not Used							2	744.373	1487.74	-0.226008	40.1722	5673	5673	MS2	7/112	SP_RL_Rat2_03222013.raw
High		IPAMTIAK	P63039	4	1	HCD		54.19	0.000702495	1	1	37	35	490	697823660	Light	Unique	Used	0.890217	2.83516	0.313992	697823660	219110908	621214286	2	422.752	844.496	5.77268e-05	32.2438	3903	3903	MS2	6/56	SP_RL_Rat2_03222013.raw
High		EADDIVNWLk	P04785	1	1	HCD	K10(Label:13C(6)15N(2))	54.19	0.000927895	1	1	39	23	2016	222888859	Heavy	Unique	Used	1.21638	1.65352	0.735626	179915698	132350620	218844970	2	605.813	1210.62	-0.611553	67.8159	11362	11362	MS2	9/84	SP_RL_Rat2_03222013.raw
High		ALESPERPFLAILGGAK	P16617	1	1	HCD		54.18	0.00143783	1	1	40	27		165398663		No Quan Values	Not Used							2	885.001	1769	-0.0272655	65.9323	11023	11023	MS2	9/154	SP_RL_Rat2_03222013.raw
High		ISVNDFIIK		0	0	HCD		54.17	0.00094328	1	1	39	28	1846	141642380	Light	No Proteins	Not Used	0.549987	3.6529	0.150562	141642380	21325923	77901464	2	524.805	1048.6	-1.12973	63.0744	10484	10484	MS2	8/80	SP_RL_Rat2_03222013.raw
High		LTGAIMHFGNmK	G3V8B0	2	1	HCD	M11(Oxidation)	54.13	0.000780654		2	38		505	576499683	Light	Redundant	Not Used	0.248645	3.85807	0.064448	510602096	32907299	126958516	2	668.331	1335.65	-0.482083	32.6073	3985	3985	MS2	8/92	SP_RL_Rat2_03222013.raw
	High	MTPSGYTLDQcIQTGVDNPGHPFIk	P09605	1	1	CID	C11(Carbamidomethyl), K25(Label:13C(6)15N(2))	54.09	0.00213844	1	1	42	19	1546	1.45432e+09	Heavy	Unique	Used	0.547808	2.35548	0.232567	2412245376	561009736	1321446768	3	928.777	2784.32	-1.3455	55.1807	8917	8917	MS2	15/252	SP_RL_Rat2_03222013.raw
High		cLHPLASETFVSK	Q8K3G3	5	1	HCD	C1(Carbamidomethyl)	54.05	0.00125641	1	1	40	22		130915598		No Quan Values	Not Used							2	744.879	1488.75	-0.540909	35.0726	4525	4525	MS2	15/106	SP_RL_Rat2_03222013.raw
	High	AVFVDLEPTVIDEVr		0	0	CID	R15(Label:13C(6)15N(4))	54.04	0.00198156	1	1	42	31	2082	246608626	Heavy	No Proteins	Not Used	1.43303	2.64427	0.541939	172088734	9.32616e+07	246608626	2	856.461	1711.91	-0.160254	71.3366	11938	11938	MS2	18/128	SP_RL_Rat2_03222013.raw
	High	LIGPNcPGIINPGEck	P13086	1	1	CID	C6(Carbamidomethyl), C15(Carbamidomethyl), K16(Label:13C(6)15N(2))	54.04	0.00180287	1	1	41	23	1073	361746960	Heavy	Redundant	Not Used	0.455525	3.87247	0.117632	710062400	83525882	323451272	2	873.941	1746.87	-0.907446	44.3553	6601	6601	MS2	13/142	SP_RL_Rat2_03222013.raw
High		TSIAIDTIINQK	F1LP05	2	1	HCD		54.03	0.00127545	1	1	40	26	1469	364202772	Light	Unique	Used	0.572908	3.83335	0.149454	324028712	48427283	185638744	2	658.874	1316.74	-0.516953	53.3925	8546	8546	MS2	10/104	SP_RL_Rat2_03222013.raw
High		FAQPGSFEYEYAMr		0	0	HCD	R14(Label:13C(6)15N(4))	54.01	0.000322718	1	1	34	23	1457	59893259	Heavy	No Proteins	Not Used	1.22282	1.9033	0.642474	48979495	3.14681e+07	59893259	2	853.381	1705.75	-0.620353	53.1178	8489	8489	MS2	12/134	SP_RL_Rat2_03222013.raw
High		VTPNPDLLDLVQTADEk		0	0	HCD	K17(Label:13C(6)15N(2))	54.01	0.00228484	1	1	42	21		79384324		No Proteins	Not Used							2	938.494	1875.98	0.396394	68.7246	11516	11516	MS2	15/182	SP_RL_Rat2_03222013.raw
High		TGAIVDVPVGDELLGR	F1LP05	2	1	HCD		54	0.00177456	1	1	41	24	1875	1359492211	Light	Redundant	Not Used	0.974647	2.60412	0.374271	1343258196	502742798	1309203156	2	805.941	1610.87	-0.597399	63.9556	10647	10647	MS2	10/142	SP_RL_Rat2_03222013.raw
High		AWGPGLETGQVGk	D3ZZ63	2	1	HCD	K13(Label:13C(6)15N(2))	53.98	0.00131482	1	1	40	28		512041681		No Quan Values	Not Used							2	654.345	1307.68	-0.413994	40.9746	5856	5856	MS2	10/104	SP_RL_Rat2_03222013.raw
High		GITQEQMNEFr	D3ZCV0	1	1	HCD	R11(Label:13C(6)15N(4))	53.97	0.000505292	1	1	36	20	742	346295426	Heavy	Unique	Used	1.09872	2.98737	0.367789	315179521	115919698	346295426	2	681.821	1362.63	-0.156526	37.7233	5121	5121	MS2	9/106	SP_RL_Rat2_03222013.raw
	High	GVVPLAGTNGETTTqGLDGLSEr	P05065	2	1	CID	Q15(Deamidated), R23(Label:13C(6)15N(4))	53.91	0.00270569		2	43	35	1604	650835398	Heavy	Redundant	Not Used	1.39675	2.31419	0.603558	395264832	238565408	552086672	2	1142.07	2283.13	-0.47575	56.9319	9279	9279	MS2	10/232	SP_RL_Rat2_03222013.raw
	High	GAWSNVLR	Q05962	4	1	CID		53.89	0.000588797	0.314815	1	36		907	1224553604	Light	Unique	Used	0.242651	4.92482	0.049271	1203953768	59320000	292140443	2	451.746	902.485	0.315135	41.002	5860	5860	MS2	6/62	SP_RL_Rat2_03222013.raw
High		DGYAQILR	F1M0K2	2	1	HCD		53.86	0.000708411	1	1	37	28	958	388376854	Light	Unique	Used	0.638404	2.09353	0.304941	363356168	110802372	231968092	2	468.251	935.494	-0.377422	42.0152	6089	6089	MS2	7/62	SP_RL_Rat2_03222013.raw
High		DMTSEELDDILR	P06685	2	1	HCD		53.86	0.000438902	1	1	35	22		6.39609e+07		No Quan Values	Not Used							2	718.833	1436.66	0.400432	70.9154	11868	11868	MS2	10/104	SP_RL_Rat2_03222013.raw
High		EAYPGDVFYLHSR	F1LP05	2	1	HCD		53.85	0.000874883	1	1	38	23	1330	616338928	Light	Unique	Used	0.970696	2.09051	0.464334	616338928	2.86187e+08	598277702	2	777.373	1553.74	0.136245	49.8359	7801	7801	MS2	11/118	SP_RL_Rat2_03222013.raw
High		VkPFMTGAAEQIk	P63029	1	1	HCD	K2(Label:13C(6)15N(2)), K13(Label:13C(6)15N(2))	53.83	0.00148709	1	1	40	25		1.68714e+08		No Quan Values	Not Used							2	718.401	1435.79	-0.227078	32.5364	3969	3969	MS2	11/126	SP_RL_Rat2_03222013.raw
	High	LISWYDNEYSYSNk	F1LUR7	1	1	CID	K14(Label:13C(6)15N(2))	53.83	0.00060237		2	36			1733916830		No Quan Values	Not Used							2	895.407	1789.81	-5.57295	56.4054	9174	9174	MS2	9/136	SP_RL_Rat2_03222013.raw
	High	LSVEALNSLTGEFk	P00564	1	1	CID	K14(Label:13C(6)15N(2))	53.82	0.00169281	1	1	41	27				No Quan Values	Not Used							2	758.411	1515.81	-0.415571	66.7472	11177	11177	MS2	9/138	SP_RL_Rat2_03222013.raw
Medium		LGEHNINVLEGDEQFINAAK		0	0	HCD		53.81	0.00269177		2	43			7050961439		No Proteins	Not Used							3	737.706	2211.1	-0.902415	54.7177	8822	8822	MS2	11/202	SP_RL_Rat2_03222013.raw
High		TTPSYVAFTDTEr	P55063;Q07439;D4A4S3	6	3	HCD	R13(Label:13C(6)15N(4))	53.74	0.000740938	1	1	37	24	1029	467249467	Heavy	Not Unique	Used	1.70292	2.33265	0.730036	274381900	200308792	467249467	2	749.358	1497.71	-0.773634	43.5464	6431	6431	MS2	10/118	SP_RL_Rat2_03222013.raw
High		IIVAMAK	P14604	1	1	HCD		53.72	0.000530562	0.240741	1	36		356	3.44808e+08	Light	Unique	Used	0.577239	3.16665	0.182287	341577376	6.22652e+07	197171820	2	373.236	745.464	-0.0179865	29.1783	3228	3228	MS2	6/50	SP_RL_Rat2_03222013.raw
	High	SVLEGGDIPLQGLSGLk	F1M866	5	1	CID	K17(Label:13C(6)15N(2))	53.71	0.00163557	1	1	41	28	1913	63131206	Heavy	Redundant	Not Used	0.505418	2.53774	0.199161	124909000	24876943	63131206	2	845.977	1690.95	0.554165	65.0595	10857	10857	MS2	11/166	SP_RL_Rat2_03222013.raw
	High	YTAVTDTPNLLHAK	D3Z802	3	1	CID		53.7	0.00187119	1	1	41	23	756	220043280	Light	Unique	Used	0.704331	3.01366	0.233713	206406780	4.82399e+07	145378786	2	772.409	1543.81	-0.448686	37.9143	5164	5164	MS2	21/124	SP_RL_Rat2_03222013.raw
High		QTALVELVK	IPI:CON_00745872.2	1	1	HCD		53.67	0.000876254	1	1	38	29		224498358		No Quan Values	Not Used							2	500.805	1000.6	-0.146952	42.8592	6278	6278	MS2	8/88	SP_RL_Rat2_03222013.raw
	High	LTVADALEPVQFEDGQk		0	0	CID	K17(Label:13C(6)15N(2))	53.67	0.00240734	1	1	42	31	1881	204858394	Heavy	No Proteins	Not Used	0.674522	2.39879	0.281192	282944732	79561768	190852348	2	934.48	1867.95	0.117898	64.0779	10670	10670	MS2	12/164	SP_RL_Rat2_03222013.raw
High		KVLELTGK		0	0	HCD		53.66	0.000633305	1	1	36					No Proteins	Not Used							2	444.281	887.555	-1.25295	24.3853	2167	2167	MS2	5/74	SP_RL_Rat2_03222013.raw
High		EGLLLWcQR	D3ZCV0	7	1	HCD	C7(Carbamidomethyl)	53.66	0.0010182	0.537037	1	38		1817	418491376	Light	Redundant	Not Used	1.10802	2.60446	0.425431	418491376	178039385	463695808	2	587.806	1174.6	0.010271	62.2038	10323	10323	MS2	6/66	SP_RL_Rat2_03222013.raw
High		VGEVIVTKDDAMLLK	P63039	4	1	HCD		53.64	0.0017772	1	1	41	27		109181515		No Quan Values	Not Used							2	815.958	1630.91	0.732271	48.0775	7422	7422	MS2	15/140	SP_RL_Rat2_03222013.raw
	High	KkGQHAAEIQPLAQSHATK	Q9QZ76	1	1	CID	K2(Label:13C(6)15N(2))	53.64	0.00203844	0.0185185	1	41	25		84559444		Inconsistently Labeled	Not Used							2	1026.06	2051.12	-1.11881	20.1432	1240	1240	MS2	15/200	SP_RL_Rat2_03222013.raw
High		TLLKDTTVTGLGR	Q64428	1	1	HCD		53.63	0.001128	1	1	39	36	743	98144085	Light	Redundant	Not Used	0.856731	3.22253	0.265856	98144085	2.60922e+07	84083076	2	687.901	1374.79	-0.94593	37.67	5108	5108	MS2	6/130	SP_RL_Rat2_03222013.raw
	High	LLSNLFANYAGADAPVDK	G3V8B0	2	1	CID		53.57	0.00244671	1	1	42	20	1963	61264882	Light	Redundant	Not Used	0.477349	1.14744	0.416013	43754446	18202433	20886123	2	939.984	1878.96	0.103869	66.2005	11071	11071	MS2	24/192	SP_RL_Rat2_03222013.raw
Medium		kAPGVMDNPLVMHQLr	G3V885	2	1	HCD	K1(Label:13C(6)15N(2)), R16(Label:13C(6)15N(4))	53.56	0.00235807	1	1	42	22		500159458		No Quan Values	Not Used							3	608.663	1823.97	-0.451041	41.6908	6018	6018	MS2	16/150	SP_RL_Rat2_03222013.raw
	High	QGLLPLTFADPSDYNK	F1M0K2	2	1	CID		53.54	0.00215474	1	1	42	34		7.69326e+07		No Quan Values	Not Used							2	889.951	1778.9	-0.187655	74.628	12458	12458	MS2	11/162	SP_RL_Rat2_03222013.raw
High		VIQSYSIr	D3ZCV0	1	1	HCD	R8(Label:13C(6)15N(4))	53.52	0.00100909	1	1	38	33	350	253972262	Heavy	Unique	Used	1.19276	2.81631	0.423518	197666356	83715322	235768100	2	488.278	975.55	-0.208282	29.0596	3200	3200	MS2	7/70	SP_RL_Rat2_03222013.raw
	High	GMQVSTDTLDVQr	D4A5B6	3	1	CID	R13(Label:13C(6)15N(4))	53.51	0.000987351	1	1	38	21		40202062		No Quan Values	Not Used							2	730.357	1459.71	-1.0149	39.5499	5533	5533	MS2	9/126	SP_RL_Rat2_03222013.raw
	High	DGEVVSEATQQQHEVL	P48675	2	1	CID		53.5	0.00116227	1	1	39	19		8.88189e+08		Indistinguishable Channels	Not Used							2	884.921	1768.83	0.00857397	43.795	6482	6482	MS2	12/150	SP_RL_Rat2_03222013.raw
High		VQQTVQDLFGR	F1M953	2	1	HCD		53.48	0.0015632	1	1	40	26	1302	527473834	Light	Redundant	Not Used	1.41487	1.74572	0.81048	517984216	419816052	732880672	2	645.844	1290.68	0.355077	49.2096	7664	7664	MS2	9/104	SP_RL_Rat2_03222013.raw
High		ELENELEAEQKR	G3V885;G3V8B0	4	2	HCD		53.48	0.00120555	1	1	39	32				No Quan Values	Not Used							2	744.369	1487.73	-1.40235	30.5061	3520	3520	MS2	10/120	SP_RL_Rat2_03222013.raw
High		WIFETQPLDAIR	D4ACJ5	2	1	HCD		53.47	0.00177213	1	1	41	32	2128	312968102	Light	Redundant	Not Used	1.53589	2.85479	0.538006	297337604	159969390	456678324	2	744.896	1488.79	0.561995	73.1851	12239	12239	MS2	7/110	SP_RL_Rat2_03222013.raw
High		YLLEQDFPGMR	Q8R3Z7	1	1	HCD		53.46	0.000930936	1	1	38	31	1763	8.90195e+07	Light	Redundant	Not Used	1.49078	1.91439	0.778719	73899192	57546734	110167092	2	684.834	1368.66	-0.566268	60.9579	10082	10082	MS2	7/96	SP_RL_Rat2_03222013.raw
	High	VGEVIVTKDDAMLLK	P63039	3	1	CID		53.45	0.00185668	1	1	41	23		109181515		No Quan Values	Not Used							2	815.958	1630.91	0.732271	48.0466	7415	7415	MS2	11/140	SP_RL_Rat2_03222013.raw
	High	kKGQHAAEIQPLAQSHATK	Q9QZ76	1	1	CID	K1(Label:13C(6)15N(2))	53.44	0.00213451		2	41	25		84559444		Inconsistently Labeled	Not Used							2	1026.06	2051.12	-1.11881	20.1432	1240	1240	MS2	15/200	SP_RL_Rat2_03222013.raw
High		VVNISSMLGR		0	0	HCD		53.42	0.00106604	1	1	38	27	1427	8.37642e+07	Light	No Proteins	Not Used	0.557504	1.76109	0.316567	76194352	2.41206e+07	42478671	2	538.3	1075.59	-0.188114	52.324	8329	8329	MS2	6/88	SP_RL_Rat2_03222013.raw
High		GkLDGNQDLIr	P56574	1	1	HCD	K2(Label:13C(6)15N(2)), R11(Label:13C(6)15N(4))	53.41	0.00146274	1	1	40	24	309	395397401	Heavy	Unique	Used	0.539535	2.76564	0.195085	707891992	138099230	381932772	2	623.847	1246.69	-0.409352	28.2149	3013	3013	MS2	9/106	SP_RL_Rat2_03222013.raw
High		FQNALLVR	IPI:CON_00745872.2	1	1	HCD		53.39	0.000896126	1	1	38			4.41895e+08		No Quan Values	Not Used							2	480.785	960.562	-0.0882154	39.2898	5474	5474	MS2	7/70	SP_RL_Rat2_03222013.raw
	High	SQIHDIVLVGGSTR		4	0	CID		53.38	0.00181085	1	1	41	27	765	435494632	Light	Redundant	Not Used	1.64409	2.60758	0.630505	435494632	274581384	715992464	2	741.407	1481.81	-0.0518727	38.05	5193	5193	MS2	18/152	SP_RL_Rat2_03222013.raw
High		AQFEGIVTDLIK	F1M953	2	1	HCD		53.37	0.00161918	1	1	40	29	2025	1177935030	Light	Redundant	Not Used	0.779534	2.82297	0.27614	1177935030	325275000	918239998	2	667.372	1333.74	0.0857919	68.0779	11412	11412	MS2	10/118	SP_RL_Rat2_03222013.raw
High		APSWIDTGLSEMr	P23928	1	1	HCD	R13(Label:13C(6)15N(4))	53.37	0.000916141	1	1	38	24	1838	1.009e+09	Heavy	Redundant	Not Used	1.41914	3.42712	0.414091	685937472	284040626	973440744	2	736.858	1472.71	-0.0197116	63.0029	10470	10470	MS2	10/112	SP_RL_Rat2_03222013.raw
High		GVASPVGAEGTMTK	D3Z802	3	1	HCD		53.36	0.0011067	1	1	39	28		67353410		No Quan Values	Not Used							2	652.829	1304.65	-0.673694	28.2862	3028	3028	MS2	10/122	SP_RL_Rat2_03222013.raw
High		TIGLETVGVK		0	0	HCD		53.35	0.00102903	1	1	38	28	952	193153584	Light	No Proteins	Not Used	0.793349	3.30087	0.240346	193153584	46423607	153238132	2	508.803	1016.6	-0.49102	41.8728	6059	6059	MS2	9/82	SP_RL_Rat2_03222013.raw
	High	SkDIVLVAYSALGSHr	D3ZF77	1	1	CID	K2(Label:13C(6)15N(2)), R16(Label:13C(6)15N(4))	53.35	0.00187958	1	1	41	23	1355	106846419	Heavy	Unique	Used	1.32942	3.22411	0.412337	68451146	28224974	91000484	3	578.66	1733.97	-0.507514	50.3663	7911	7911	MS2	20/174	SP_RL_Rat2_03222013.raw
	High	FSSVTNTPQIVQAk	D3Z802	3	1	CID	K14(Label:13C(6)15N(2))	53.34	0.00197498	1	1	41	21	663	270418452	Heavy	Redundant	Not Used	0.706984	3.57633	0.197684	382496055	7.56135e+07	270418452	2	764.417	1527.83	0.393529	36.1594	4770	4770	MS2	17/130	SP_RL_Rat2_03222013.raw
	High	ELADIAHR	P05065	2	1	CID		53.33	0.000647767	1	1	36	29	238	554049396	Light	Redundant	Not Used	1.31239	2.69483	0.487001	554049396	269822684	727126356	2	462.748	924.489	-0.602413	26.3648	2600	2600	MS2	6/62	SP_RL_Rat2_03222013.raw
	High	GkLDGNQDLIr	P56574	1	1	CID	K2(Label:13C(6)15N(2)), R11(Label:13C(6)15N(4))	53.33	0.00148993	1	1	40	25	309	395397401	Heavy	Redundant	Not Used	0.539535	2.76564	0.195085	707891992	138099230	381932772	2	623.847	1246.69	-0.409352	28.1755	3003	3003	MS2	9/106	SP_RL_Rat2_03222013.raw
High		TPLNLTLK	D3Z802	3	1	HCD		53.32	0.000709553	1	1	37		945	494141984	Light	Unique	Used	0.681075	3.38947	0.200938	494141984	99292101	336547716	2	450.282	899.556	-0.00381056	41.7394	6030	6030	MS2	7/74	SP_RL_Rat2_03222013.raw
	High	YGLAAAVFTK		0	0	CID		53.3	0.00112186	1	1	39	24	1262	1.89577e+08	Light	No Proteins	Not Used	0.517028	4.72489	0.109426	165435688	1.8103e+07	85534920	2	520.792	1040.58	-0.927962	48.3983	7490	7490	MS2	13/72	SP_RL_Rat2_03222013.raw
	High	SYELPDGQVITIGNER	IPI:CON_00698900.1;P68035	10	2	CID		53.28	0.0021695	1	1	41	30	1758	3609141588	Light	Redundant	Not Used	0.575353	1.86264	0.308892	3509710416	1084119880	2019323656	2	895.95	1790.89	0.0134415	60.6261	10021	10021	MS2	9/164	SP_RL_Rat2_03222013.raw
High		ELTEEKETAFEFLSSA	O88989	1	1	HCD		53.27	0.00131944	1	1	39	32	2122	522443538	Light	Unique	Used	0.643705	3.37863	0.190522	501726024	95590046	322963680	2	915.935	1830.86	-0.679746	72.9569	12203	12203	MS2	10/148	SP_RL_Rat2_03222013.raw
High		FFNEVFR		0	0	HCD		53.24	0.000529491	1	1	35	31	1447	62453972	Light	No Proteins	Not Used	0.650034	2.4138	0.269299	57616432	15516048	37452626	2	479.743	958.478	0.0268267	52.8899	8441	8441	MS2	5/56	SP_RL_Rat2_03222013.raw
	High	cQLEINFNTLQTK	D3ZCV0	7	1	CID	C1(Carbamidomethyl)	53.22	0.0017859	1	1	40	23	1570	183877670	Light	Redundant	Not Used	0.795623	4.33493	0.183537	177477372	32573737	141205008	2	804.906	1608.8	-0.135586	55.6926	9026	9026	MS2	7/134	SP_RL_Rat2_03222013.raw
High		STTTGHLIYK	P62632;D3ZC88	4	2	HCD		53.19	0.00119454	1	1	39	28	108	980218512	Light	Not Unique	Used	1.12457	2.09751	0.536147	980218512	525541186	1102328099	2	560.803	1120.6	-1.14673	23.0356	1865	1865	MS2	9/78	SP_RL_Rat2_03222013.raw
High		ITYGQcGDVLr	P16409	1	1	HCD	C6(Carbamidomethyl), R11(Label:13C(6)15N(4))	53.11	0.00103081	1	1	38	20	624	1468968986	Heavy	Redundant	Not Used	1.141	3.40036	0.335553	1263019024	423810170	1441107168	2	646.32	1291.63	-0.249126	35.1332	4539	4539	MS2	9/104	SP_RL_Rat2_03222013.raw
High		LMGLEALk	Q68FQ0	1	1	HCD	K8(Label:13C(6)15N(2))	53.09	0.000858352	1	1	37	32	1397	216241123	Heavy	Unique	Used	0.908285	3.53458	0.256971	226874224	58300098	206066368	2	441.764	882.52	-0.540451	51.5258	8159	8159	MS2	7/56	SP_RL_Rat2_03222013.raw
Medium		NAIHTYVQAGSHIAAK	P04762	2	1	HCD		53.06	0.00251802	1	1	42	24	306	329828766	Light	Redundant	Not Used	0.489349	1.56894	0.311898	311602788	97188326	152482436	3	560.965	1680.88	-0.79547	28.1381	2996	2996	MS2	14/162	SP_RL_Rat2_03222013.raw
High		KALDSTTVAAHESEIYcK		2	0	HCD	C17(Carbamidomethyl)	53.04	0.0022446	1	1	41	17		136783095		No Quan Values	Not Used							3	674.998	2022.98	-0.733301	31.3402	3701	3701	MS2	18/190	SP_RL_Rat2_03222013.raw
	High	WALSQSNPSALr		1	0	CID	R12(Label:13C(6)15N(4))	53.04	0.001603	1	1	40	37	963	536773976	Heavy	Redundant	Not Used	1.32894	1.89408	0.701626	403912656	283395518	536773976	2	670.353	1339.7	-0.389813	42.116	6110	6110	MS2	8/112	SP_RL_Rat2_03222013.raw
High		ILVATNLFGr		0	0	HCD	R10(Label:13C(6)15N(4))	53.02	0.000911213	1	1	37	24		6.5296e+07		No Proteins	Not Used							2	557.336	1113.67	-0.13424	58.4131	9577	9577	MS2	9/80	SP_RL_Rat2_03222013.raw
	High	QEYDEAGPSIVHr	P68035	3	1	CID	R13(Label:13C(6)15N(4))	53.01	0.000903812	1	1	37	34	380	1.82613e+08	Heavy	Redundant	Not Used	0.405082	2.37472	0.170581	435166300	74231035	176278158	2	755.861	1510.72	-0.457181	29.8025	3367	3367	MS2	9/134	SP_RL_Rat2_03222013.raw
High		TINEVETQILTr	D3ZCV0	1	1	HCD	R12(Label:13C(6)15N(4))	53	0.00192406	1	1	41	28	1297	770796282	Heavy	Redundant	Not Used	1.29947	3.38045	0.384407	516703856	198624544	671440160	2	713.892	1426.78	-0.0679019	49.0589	7631	7631	MS2	9/126	SP_RL_Rat2_03222013.raw
High		VGVNGFGr	P04797	8	1	HCD	R8(Label:13C(6)15N(4))	52.99	0.000537507	1	1	35	21	347	191704858	Heavy	Unique	Used	1.49843	2.73999	0.546873	118574320	64845136	177675236	2	408.224	815.44	-0.0299231	29.1084	3212	3212	MS2	6/66	SP_RL_Rat2_03222013.raw
High		MVNHFIAEFk	D4A4S3	3	1	HCD	K10(Label:13C(6)15N(2))	52.95	0.00130094	1	1	39	21	947	379767676	Heavy	Unique	Used	0.861784	2.51344	0.34287	440676212	151094718	379767676	2	622.323	1243.64	-0.0378222	41.761	6034	6034	MS2	15/86	SP_RL_Rat2_03222013.raw
Medium		VQLLHSQNTSLINQK	G3V885;G3V8B0	4	2	HCD		52.95	0.002248	1	1	41	21	536	2747193000	Light	Redundant	Not Used	0.390518	4.33958	0.0899896	2544068864	228939848	993503504	3	574.988	1722.95	-0.330499	33.2874	4135	4135	MS2	15/146	SP_RL_Rat2_03222013.raw
Medium		VVLAYEPVWAIGTGK	P48500	1	1	HCD		52.94	0.00207075	1	1	41	39	2030	6.15405e+07	Light	Unique	Used	0.599209	6.761	0.0886273	51760608	4587404	31015417	3	534.968	1602.89	-0.652983	68.2598	11440	11440	MS2	9/126	SP_RL_Rat2_03222013.raw
Medium		LTVADALEPVQFEDGQk	P09456	1	1	HCD	K17(Label:13C(6)15N(2))	52.94	0.00284798	1	1	42	29	1881	204858394	Heavy	Redundant	Not Used	0.674522	2.39879	0.281192	282944732	79561768	190852348	2	934.48	1867.95	0.117898	64.1213	10679	10679	MS2	7/164	SP_RL_Rat2_03222013.raw
	High	kSEIGIAMGSGTAVAk	E9PSX6	6	1	CID	K1(Label:13C(6)15N(2)), K16(Label:13C(6)15N(2))	52.93	0.00207858	1	1	41	23		128618292		No Quan Values	Not Used							2	768.425	1535.84	-0.502919	31.7282	3785	3785	MS2	11/170	SP_RL_Rat2_03222013.raw
Medium		NLDkEYLPIGGLADFcK	P00507	1	1	HCD	K4(Label:13C(6)15N(2)), C16(Carbamidomethyl)	52.9	0.00315333	0.320755	1	43	20		73763512		Inconsistently Labeled	Not Used							2	981.002	1961	1.77012	64.4011	10728	10728	MS2	14/182	SP_RL_Rat2_03222013.raw
High		LVFLGLDNAGK		0	0	HCD		52.88	0.00127493	0.509434	1	39		1709	7.54422e+07	Light	No Proteins	Not Used	0.495472	1.88872	0.262332	65254876	17118447	32331963	2	573.83	1146.65	-0.0177062	59.3472	9761	9761	MS2	10/86	SP_RL_Rat2_03222013.raw
Medium		FVPQEMGPHTVAVk	D3ZZ63	2	1	HCD	K14(Label:13C(6)15N(2))	52.85	0.00225989	1	1	41	24	551	1.82464e+08	Heavy	Unique	Used	0.845457	4.21129	0.20076	211222816	42405016	178579778	2	774.409	1547.81	-1.77022	33.5157	4186	4186	MS2	11/134	SP_RL_Rat2_03222013.raw
	High	IVVHLAHALk	P17764	1	1	CID	K10(Label:13C(6)15N(2))	52.83	0.000400538	1	1	34	28	253	146915257	Heavy	Unique	Used	0.569004	2.477	0.229715	258197186	5.93118e+07	146915257	2	554.857	1108.71	-1.04944	26.6023	2656	2656	MS2	13/74	SP_RL_Rat2_03222013.raw
High		LILPHVDVQLK	P56574	1	1	HCD		52.82	0.00063654	1	1	36	31	1439	3.86133e+08	Light	Unique	Used	0.451264	2.78689	0.161924	377915656	6.11935e+07	170539753	2	637.895	1274.78	-0.584467	52.6859	8406	8406	MS2	8/84	SP_RL_Rat2_03222013.raw
Medium		HADSVAELGEQIDNLQR	G3V885;G3V8B0	9	2	HCD		52.81	0.00225541	1	1	41	20	1422	813945445	Light	Not Unique	Used	0.440079	2.75497	0.15974	743857176	118823949	327355900	3	632.313	1894.92	-0.344866	52.1754	8299	8299	MS2	9/160	SP_RL_Rat2_03222013.raw
	High	IEELEEEIEAEr	F1LSI0	8	1	CID	R12(Label:13C(6)15N(4))	52.8	0.00101576	1	1	38		1402	307850881	Heavy	Redundant	Not Used	0.421252	3.1656	0.133072	597123328	79460190	251539440	2	749.861	1498.71	-0.238359	51.6442	8183	8183	MS2	7/106	SP_RL_Rat2_03222013.raw
	High	IEELEEELEAEr	G3V885;G3V8B0;P02563	4	3	CID	R12(Label:13C(6)15N(4))	52.8	0.00101576	1	2	38		1402	307850881	Heavy	Redundant	Not Used	0.421252	3.1656	0.133072	597123328	79460190	251539440	2	749.861	1498.71	-0.238359	51.6442	8183	8183	MS2	7/106	SP_RL_Rat2_03222013.raw
Medium		KATDAEADVASLNRR	P04692	10	1	HCD		52.79	0.00228134	1	1	41	27		9.93127e+07		No Quan Values	Not Used							2	808.92	1616.83	-1.45348	26.7001	2677	2677	MS2	10/156	SP_RL_Rat2_03222013.raw
	High	GWAPTLIGYSMQGLcK	G3V741	3	1	CID	C15(Carbamidomethyl)	52.79	0.00211117	1	1	41	27		123065587		No Quan Values	Not Used							2	891.439	1781.87	-0.490666	72.7166	12164	12164	MS2	12/138	SP_RL_Rat2_03222013.raw
High		SEIDLLDIr		0	0	HCD	R9(Label:13C(6)15N(4))	52.77	0.00125981	0	1	39		1928	108762201	Heavy	No Proteins	Not Used	1.10665	1.76872	0.625677	9.82807e+07	6.14919e+07	108762201	2	542.299	1083.59	-1.64522	65.1763	10882	10882	MS2	7/76	SP_RL_Rat2_03222013.raw
High		SEIDLLnIr		0	0	HCD	N7(Deamidated), R9(Label:13C(6)15N(4))	52.77	0.00125981		2	39		1928	108762201	Heavy	No Proteins	Not Used	1.10665	1.76872	0.625677	9.82807e+07	6.14919e+07	108762201	2	542.299	1083.59	-1.64152	65.1763	10882	10882	MS2	7/74	SP_RL_Rat2_03222013.raw
High		SELDLLDIr	Q5XI77	1	1	HCD	R9(Label:13C(6)15N(4))	52.77	0.00125981		3	39		1928	108762201	Heavy	Redundant	Not Used	1.10665	1.76872	0.625677	9.82807e+07	6.14919e+07	108762201	2	542.299	1083.59	-1.64522	65.1763	10882	10882	MS2	7/76	SP_RL_Rat2_03222013.raw
High		VAELYEEEMR	Q6P725	2	1	HCD		52.75	0.000456561	1	1	34	23	858	279991383	Light	Unique	Used	1.40085	3.21679	0.435481	268415954	116890016	376010472	2	634.795	1268.58	0.400645	40.0718	5650	5650	MS2	8/82	SP_RL_Rat2_03222013.raw
High		EGVIEcSFVQSK	P04636	1	1	HCD	C6(Carbamidomethyl)	52.75	0.000958512	1	1	37	28	986	343436383	Light	Unique	Used	0.598508	4.7715	0.125434	298310144	37418234	178541088	2	691.834	1382.66	-0.315773	42.7021	6243	6243	MS2	9/112	SP_RL_Rat2_03222013.raw
High		AITDAAMMAEELKK	G3V885;G3V8B0	18	2	HCD		52.75	0.00177023	1	1	40	23		648891464		No Quan Values	Not Used							2	761.386	1521.76	-0.833037	46.7139	7125	7125	MS2	12/122	SP_RL_Rat2_03222013.raw
Medium		SkDIVLVAYSALGSHr		0	0	HCD	K2(Label:13C(6)15N(2)), R16(Label:13C(6)15N(4))	52.74	0.00216302	1	1	41	21	1355	106846419	Heavy	No Proteins	Not Used	1.32942	3.22411	0.412337	68451146	28224974	91000484	3	578.66	1733.97	-0.507514	50.4049	7921	7921	MS2	20/174	SP_RL_Rat2_03222013.raw
	High	VFDAIMNFr	P05197	1	1	CID	R9(Label:13C(6)15N(4))	52.74	0.000943162	0.415094	1	37		1859	2.02994e+08	Heavy	Redundant	Not Used	1.82395	3.33962	0.546154	110181808	60176241	200966033	2	561.785	1122.56	-0.695087	63.4034	10548	10548	MS2	6/68	SP_RL_Rat2_03222013.raw
	High	NPVGEDQVNLTVK	P56741	3	1	CID		52.74	0.00198583	1	1	40	18		212264104		No Quan Values	Not Used							2	706.872	1412.74	-0.840422	37.0675	4972	4972	MS2	10/132	SP_RL_Rat2_03222013.raw
	High	NSPTDTILFIR	P56741	3	1	CID		52.72	0.00179186	1	1	40	24	1728	307502864	Light	Unique	Used	0.616067	2.37007	0.259936	307502864	7.9931e+07	189442240	2	638.848	1276.69	-0.484736	59.8025	9852	9852	MS2	8/108	SP_RL_Rat2_03222013.raw
High		VLDSGAPIKIPVGPETLGR	G3V6D3	2	1	HCD		52.71	0.00134378	1	1	39	23		1543312744		No Quan Values	Not Used							3	640.37	1919.1	0.293127	54.6354	8805	8805	MS2	10/190	SP_RL_Rat2_03222013.raw
	High	ALDTMNFDVIk	B5DF80;D4A233	6	2	CID	K11(Label:13C(6)15N(2))	52.7	0.00155578	1	1	39	29		212369805		No Quan Values	Not Used							2	637.83	1274.65	-0.494502	58.5824	9611	9611	MS2	7/100	SP_RL_Rat2_03222013.raw
High		IGQFQLMQGK		0	0	HCD		52.68	0.00135309	1	1	39	30	1036	275152912	Light	No Proteins	Not Used	0.406707	2.36231	0.172165	275152912	47371738	111906564	2	575.308	1149.61	-0.622486	43.6191	6445	6445	MS2	7/88	SP_RL_Rat2_03222013.raw
High		AVLDSSPFLSEANAEr	Q5BJQ0	1	1	HCD	R16(Label:13C(6)15N(4))	52.67	0.00210326	1	1	41	37	1580	133797214	Heavy	Redundant	Not Used	1.26853	2.43304	0.521376	105474392	54991836	133797214	2	858.427	1715.85	-0.314057	56.0146	9094	9094	MS2	9/148	SP_RL_Rat2_03222013.raw
	High	VVnLMAYMASkE	F1M5I8	1	1	CID	N3(Deamidated), K11(Label:13C(6)15N(2))	52.59	0.0012451	0.0377358	1	38	19		2845883254		No Quan Values	Not Used							2	682.838	1364.67	-0.208177	66.0823	11049	11049	MS2	10/108	SP_RL_Rat2_03222013.raw
	High	TTAQVLIR	P07943	1	1	CID		52.57	0.00108789	1	1	38	27	307	219966506	Light	Unique	Used	1.13041	2.26688	0.498664	203172968	101315076	229669540	2	451.277	901.546	-0.298435	28.1066	2988	2988	MS2	7/66	SP_RL_Rat2_03222013.raw
	High	VLGTAFDPFLGGk		0	0	CID	K13(Label:13C(6)15N(2))	52.57	0.00210356	1	1	41	23	2020	156070016	Heavy	No Proteins	Not Used	1.11184	2.86366	0.388257	140371144	54500144	156070016	2	665.368	1329.73	-0.0335816	67.9298	11384	11384	MS2	8/102	SP_RL_Rat2_03222013.raw
High		SPFPVHVAEAcNPNAcr	D3ZZ63	2	1	HCD	C11(Carbamidomethyl), C16(Carbamidomethyl), R17(Label:13C(6)15N(4))	52.54	0.000957524	1	1	37	31	638	213615391	Heavy	Unique	Used	1.52926	2.59654	0.588961	139685272	82269229	213615391	2	968.443	1935.88	-1.89594	35.4892	4619	4619	MS2	8/154	SP_RL_Rat2_03222013.raw
High		KGDIFLVR	P46462	1	1	HCD		52.52	0.000971459	0.433962	1	37		652	197318817	Light	Redundant	Not Used	1.73513	2.53747	0.683803	182513300	124803228	316685024	2	474.287	947.566	-0.926005	35.8573	4702	4702	MS2	5/70	SP_RL_Rat2_03222013.raw
High		NSPTDTILFIR	P56741	3	1	HCD		52.52	0.00187631	1	1	40	26	1728	307502864	Light	Redundant	Not Used	0.616067	2.37007	0.259936	307502864	7.9931e+07	189442240	2	638.848	1276.69	-0.484736	59.8381	9862	9862	MS2	8/108	SP_RL_Rat2_03222013.raw
High		FGEGIQLAWNR		0	0	HCD		52.51	0.00172326	1	1	40	19				No Proteins	Not Used							2	645.833	1290.66	0.356505	60.8204	10057	10057	MS2	9/90	SP_RL_Rat2_03222013.raw
Medium		FSSVTNTPQIVQAk	D3Z802	3	1	HCD	K14(Label:13C(6)15N(2))	52.51	0.00239091	1	1	41	30	663	270418452	Heavy	Redundant	Not Used	0.706984	3.57633	0.197684	382496055	7.56135e+07	270418452	2	764.417	1527.83	0.393529	36.1983	4780	4780	MS2	8/130	SP_RL_Rat2_03222013.raw
	High	FPVTGLIEGr	F1LNI6	2	1	CID	R10(Label:13C(6)15N(4))	52.5	0.00145928	1	1	39	23	1403	124077535	Heavy	Unique	Used	0.578947	2.0504	0.282358	197301504	55709572	114227034	2	549.812	1098.62	-0.656335	51.6417	8182	8182	MS2	8/80	SP_RL_Rat2_03222013.raw
	High	VMVTNVTSLLK	G3V852	1	1	CID		52.5	0.00142554	1	1	39	25	1526	8.46602e+07	Light	Unique	Used	0.701452	1.71788	0.408323	8.46602e+07	3.45687e+07	59385043	2	602.852	1204.7	0.436678	54.6223	8802	8802	MS2	9/100	SP_RL_Rat2_03222013.raw
	High	LLQDFFnGkELNK		5	0	CID	N7(Deamidated), K9(Label:13C(6)15N(2))	52.49	0.00249325	0.365385	1	41	30		138421070		Inconsistently Labeled	Not Used							2	787.919	1574.83	0.378445	58.0828	9508	9508	MS2	7/128	SP_RL_Rat2_03222013.raw
High		YEFGIFNQK	G3V8V3	2	1	HCD		52.46	0.000883667	1	1	37	32	1595	173813002	Light	Unique	Used	0.578313	4.83263	0.119668	154995052	18548010	89635694	2	573.285	1145.56	0.042223	56.4461	9185	9185	MS2	6/68	SP_RL_Rat2_03222013.raw
Medium		WIFETQPLDAIr	D4ACJ5	2	1	HCD	R12(Label:13C(6)15N(4))	52.42	0.00231352	1	1	41	31	2128	472244342	Heavy	Redundant	Not Used	1.53589	2.85479	0.538006	297337604	159969390	456678324	2	749.9	1498.79	-0.235011	73.1793	12238	12238	MS2	7/110	SP_RL_Rat2_03222013.raw
Medium		FLDTAFDLDAFKK	D4A7P8	4	1	HCD		52.42	0.00234102	1	1	41	27	1989	399453348	Light	Unique	Used	0.449343	4.26809	0.10528	385721932	4.06086e+07	173321302	3	510.932	1530.78	-1.3835	66.8291	11193	11193	MS2	11/110	SP_RL_Rat2_03222013.raw
High		DFLAGGIAAAVSK	Q05962	2	1	HCD		52.41	0.00180387	1	1	40	32		48392793		No Quan Values	Not Used							2	610.338	1219.67	0.256898	74.3327	12408	12408	MS2	11/118	SP_RL_Rat2_03222013.raw
High		AQFEGIVTDLIk	F1M953	2	1	HCD	K12(Label:13C(6)15N(2))	52.38	0.00194298	1	1	40	28	2025	918239998	Heavy	Redundant	Not Used	0.779534	2.82297	0.27614	1177935030	325275000	918239998	2	671.379	1341.75	0.147308	69.096	11577	11577	MS2	9/118	SP_RL_Rat2_03222013.raw
High		VcVQTVESGAMTK	P56574	1	1	HCD	C2(Carbamidomethyl)	52.37	0.00114901	1	1	38	23	437	781328006	Light	Redundant	Not Used	0.464814	4.16518	0.111595	662971136	73984420	308158344	2	705.341	1409.67	-1.17409	31.0602	3638	3638	MS2	10/128	SP_RL_Rat2_03222013.raw
High		VLAAVYK	P05065	3	1	HCD		52.34	0.000850663	0.346154	1	36		260	1246226621	Light	Unique	Used	0.774928	3.528	0.219651	1241000446	2.72587e+08	9.61686e+08	2	382.239	763.471	-0.615009	26.8333	2706	2706	MS2	6/50	SP_RL_Rat2_03222013.raw
	High	cLYASVLTAQPr	P05197	1	1	CID	C1(Carbamidomethyl), R12(Label:13C(6)15N(4))	52.33	0.0020725	1	1	40	22	1175	99403825	Heavy	Unique	Used	2.48481	3.48088	0.713845	37899125	27054117	94172176	2	694.865	1388.72	-0.435358	46.5556	7089	7089	MS2	8/98	SP_RL_Rat2_03222013.raw
High		VHVQPAVDTSGIk	D3ZZ63	2	1	HCD	K13(Label:13C(6)15N(2))	52.32	0.00211918	1	1	40	24	269	424582718	Heavy	Unique	Used	0.905004	4.00903	0.225741	450085760	101602868	407329388	2	679.879	1358.75	-1.23689	27.3524	2821	2821	MS2	11/118	SP_RL_Rat2_03222013.raw
High		FKLEAPDADELPR	F1M0K2	2	1	HCD		52.32	0.00219274	1	1	40	37	1228	251891841	Light	Unique	Used	0.526307	1.04786	0.502269	203092360	102007050	106888852	2	750.889	1500.77	0.38231	47.6538	7331	7331	MS2	11/130	SP_RL_Rat2_03222013.raw
	High	MTPSGYTLDQcIQTGVDNPGHPFIK	P09605	1	1	CID	C11(Carbamidomethyl)	52.32	0.00302946	1	1	42	24	1546	2412245376	Light	Redundant	Not Used	0.547808	2.35548	0.232567	2412245376	561009736	1321446768	3	926.107	2776.31	0.0496194	55.3254	8948	8948	MS2	17/252	SP_RL_Rat2_03222013.raw
	High	DSDSILETLQR		0	0	CID		52.3	0.00147358	1	1	39		1695	136241439	Light	No Proteins	Not Used	0.504084	1.67543	0.300869	136241439	4.09908e+07	6.86772e+07	2	638.823	1276.64	0.283528	59.0389	9702	9702	MS2	8/96	SP_RL_Rat2_03222013.raw
High		LQDPFSLYR	P21913	1	1	HCD		52.29	0.00135245	1	1	38		1665	382596303	Light	Redundant	Not Used	0.525986	2.03628	0.258308	334266872	86343736	175819600	2	569.798	1138.59	-0.225291	58.3993	9575	9575	MS2	6/84	SP_RL_Rat2_03222013.raw
	High	VGEVIVTkDDAMLLk	P63039	3	1	CID	K8(Label:13C(6)15N(2)), K15(Label:13C(6)15N(2))	52.27	0.00197059	1	1	40	22		111575544		No Quan Values	Not Used							2	823.972	1646.94	0.0850169	48.1185	7430	7430	MS2	11/140	SP_RL_Rat2_03222013.raw
Medium		LEQAEKGYEEWLLNEIR	D3ZCV0	1	1	HCD		52.26	0.00387449	1	1	43	20		202288274		No Quan Values	Not Used							3	707.36	2120.07	-0.258716	70.5963	11817	11817	MS2	17/182	SP_RL_Rat2_03222013.raw
	High	VRELENELEAEQKR	G3V885;G3V8B0;P02563	4	3	CID		52.26	0.00303089	1	1	42	31	351	1275075849	Light	Not Unique	Used	0.273638	4.03066	0.0678892	1180012912	80110123	322896488	3	581.639	1742.9	-0.915611	29.0836	3205	3205	MS2	8/144	SP_RL_Rat2_03222013.raw
	High	VNAGDQPGADLGPLITPQAk		0	0	CID	K20(Label:13C(6)15N(2))	52.26	0.00352386	1	1	42	18	1431	196806886	Heavy	No Proteins	Not Used	0.563745	2.77612	0.20307	336577672	68348734	189744112	2	985.525	1970.04	-0.747489	52.428	8350	8350	MS2	10/210	SP_RL_Rat2_03222013.raw
	High	LDIDSAPITAR	P11980	3	1	CID		52.24	0.00161468	1	1	39	34	1023	9.47107e+08	Light	Unique	Used	1.4361	2.7395	0.52422	903050120	473397364	1296873488	2	586.319	1171.63	-0.129652	43.4406	6405	6405	MS2	7/94	SP_RL_Rat2_03222013.raw
High		VVFIFGPDk	O35244	2	1	HCD	K9(Label:13C(6)15N(2))	52.23	0.00137635	1	1	38	24	1705	189804564	Heavy	Unique	Used	0.771133	4.40755	0.174957	246137266	43063486	189804564	2	515.296	1029.59	-0.677577	59.2708	9748	9748	MS2	6/64	SP_RL_Rat2_03222013.raw
	High	ILASDKPYILAEELR	D3ZCV0	1	1	CID		52.23	0.00225272	1	1	40	23		6.83267e+07		No Quan Values	Not Used							2	865.988	1730.97	0.285724	54.2125	8720	8720	MS2	9/148	SP_RL_Rat2_03222013.raw
High		NLEEAVAEDLAk	D4ACJ5	2	1	HCD	K12(Label:13C(6)15N(2))	52.15	0.0017384	1	1	39	25	1664	162050504	Heavy	Unique	Used	0.797303	5.05771	0.157641	184816200	29134593	147354468	2	655.339	1309.67	-1.64358	58.3454	9564	9564	MS2	9/122	SP_RL_Rat2_03222013.raw
High		DAGTIAGLNVLr	D4A4S3	3	1	HCD	R12(Label:13C(6)15N(4))	52.14	0.00172652	1	1	39	32	1619	801099927	Heavy	Redundant	Not Used	1.69681	2.53586	0.669127	462433876	309426794	784664416	2	605.345	1209.68	0.0533084	57.3206	9363	9363	MS2	8/100	SP_RL_Rat2_03222013.raw
High		FANEITPITISVk	P17764	1	1	HCD	K13(Label:13C(6)15N(2))	52.12	0.00196404	1	1	40	23	1524	213367678	Heavy	Unique	Used	0.526573	2.85054	0.184728	405200288	74851709	213367678	2	720.913	1440.82	-0.321572	54.7058	8820	8820	MS2	10/130	SP_RL_Rat2_03222013.raw
Medium		LGLNPLQEDcVATHr		0	0	HCD	C10(Carbamidomethyl), R15(Label:13C(6)15N(4))	52.12	0.00283466	1	1	41	29	957	61819001	Heavy	No Proteins	Not Used	1.22866	1.56272	0.786233	50314042	39558541	61819001	2	866.937	1732.87	-0.800889	41.9556	6075	6075	MS2	11/144	SP_RL_Rat2_03222013.raw
High		KIGGIFAFK	P11915-2	4	1	HCD		52.1	0.00112313	1	1	37		1097	125855477	Light	Unique	Used	0.806704	5.43723	0.148367	115987216	1.72086e+07	93567310	2	490.8	980.592	-1.0584	44.8912	6720	6720	MS2	5/82	SP_RL_Rat2_03222013.raw
High		LTIDALPFQAAr	D3Z802	3	1	HCD	R12(Label:13C(6)15N(4))	52.1	0.00206374	1	1	40	34	1788	370257778	Heavy	Unique	Used	1.25096	1.8688	0.669392	290421096	194405594	363304962	2	663.376	1325.75	0.157366	61.6305	10204	10204	MS2	6/98	SP_RL_Rat2_03222013.raw
	High	ITAHLVHELr	F1LWF9	3	1	CID	R10(Label:13C(6)15N(4))	52.1	0.0016645	1	1	39	23	206	98972994	Heavy	Unique	Used	0.951411	2.17393	0.437646	104027592	4.55273e+07	98972994	2	599.85	1198.69	-0.644001	25.3962	2389	2389	MS2	9/84	SP_RL_Rat2_03222013.raw
High		VDLLFLGK	Q68FU3	1	1	HCD		52.08	0.00094186	0.423077	1	37		1947	1.21305e+08	Light	Unique	Used	0.628331	5.42535	0.115814	115011372	13319933	72265246	2	452.778	904.549	-0.946615	65.7301	10984	10984	MS2	5/56	SP_RL_Rat2_03222013.raw
	High	ITYGQcGDVLr		1	0	CID	C6(Carbamidomethyl), R11(Label:13C(6)15N(4))	52.08	0.00130671	1	1	38	25	624	1468968986	Heavy	Redundant	Not Used	1.141	3.40036	0.335553	1263019024	423810170	1441107168	2	646.32	1291.63	-0.249126	35.0977	4529	4529	MS2	9/104	SP_RL_Rat2_03222013.raw
	High	LDVPISGDPAPTVIWQK	P56741	3	1	CID		52.05	0.00318479	1	1	42	27	1828	170880719	Light	Redundant	Not Used	0.435065	4.89257	0.0889236	121806452	1.08315e+07	52993762	2	918.499	1835.99	0.0723011	62.5073	10370	10370	MS2	10/150	SP_RL_Rat2_03222013.raw
High		IVVVTAGVr	P42123	1	1	HCD	R9(Label:13C(6)15N(4))	52.04	0.000602979	1	1	35		466	1416948559	Heavy	Redundant	Not Used	1.22975	2.17095	0.566455	1141367096	646533578	1403594784	2	462.299	923.59	-0.876617	31.7524	3792	3792	MS2	5/64	SP_RL_Rat2_03222013.raw
High		AGkYDLDFk	P04764	5	1	HCD	K3(Label:13C(6)15N(2)), K9(Label:13C(6)15N(2))	52.04	0.00128223	1	1	38	26		81773132		No Quan Values	Not Used							2	536.785	1072.56	-1.00433	33.5215	4187	4187	MS2	8/80	SP_RL_Rat2_03222013.raw
High		LATALQKLEEAEk	P04692	23	1	HCD	K13(Label:13C(6)15N(2))	52.04	0.00215872		2	40			545971534		Inconsistently Labeled	Not Used							2	726.414	1451.82	0.264212	40.8218	5822	5822	MS2	11/128	SP_RL_Rat2_03222013.raw
	High	VVDALGNAIDGkGPVGSK		2	0	CID	K12(Label:13C(6)15N(2))	52.04	0.00275232		2	41	21		380063285		Inconsistently Labeled	Not Used							2	852.971	1704.94	-1.04401	39.5988	5541	5541	MS2	11/186	SP_RL_Rat2_03222013.raw
Medium		AITDAAMMAEELkK	G3V885;G3V8B0	18	2	HCD	K13(Label:13C(6)15N(2))	52	0.00241404	1	1	41	28		197032782		Inconsistently Labeled	Not Used							2	765.393	1529.78	-0.933861	46.7359	7129	7129	MS2	12/122	SP_RL_Rat2_03222013.raw
Medium		AITDAAMMAEELKk	G3V885;G3V8B0	18	2	HCD	K14(Label:13C(6)15N(2))	51.99	0.00241961	1	2	41	28		197032782		Inconsistently Labeled	Not Used							2	765.393	1529.78	-0.933861	46.7359	7129	7129	MS2	12/122	SP_RL_Rat2_03222013.raw
Medium		LYSPSQIGAFVLmk	F1M953	2	1	HCD	M13(Oxidation), K14(Label:13C(6)15N(2))	51.91	0.00296672	1	1	41	23	1970	102592988	Heavy	Unique	Used	0.686569	2.88555	0.237933	149428482	3.5554e+07	102592988	2	789.428	1577.85	-0.382274	66.4218	11112	11112	MS2	9/124	SP_RL_Rat2_03222013.raw
	High	MALDDMVSTLK	Q6P502	1	1	CID		51.91	0.00117142	0.423077	1	37			78564720		No Quan Values	Not Used							2	612.304	1223.6	0.0167681	61.679	10214	10214	MS2	8/90	SP_RL_Rat2_03222013.raw
Medium		VSILESLDkWEr	P09456	1	1	HCD	K9(Label:13C(6)15N(2)), R12(Label:13C(6)15N(4))	51.9	0.00267172	1	1	41	34	1915	122103893	Heavy	Unique	Used	1.6949	3.86404	0.438634	72041855	3.16e+07	122103893	3	498.275	1492.81	-1.12077	64.9345	10832	10832	MS2	6/112	SP_RL_Rat2_03222013.raw
	High	ALTVPELTQQVFDAk	P69897	2	1	CID	K15(Label:13C(6)15N(2))	51.87	0.00306634	1	1	41	28		356197712		No Quan Values	Not Used							2	834.458	1667.91	-0.670004	69.5774	11649	11649	MS2	11/144	SP_RL_Rat2_03222013.raw
	High	SLGVGYAAVDNPIFYKPNTAMLLGDAK	Q5BJZ3	2	1	CID		51.85	0.00537167	0.134615	1	44	22	2105	108102903	Light	Unique	Used	0.236474	0.623737	0.379124	55891308	21189763	13216835	3	942.49	2825.45	-0.0150346	72.2568	12085	12085	MS2	12/288	SP_RL_Rat2_03222013.raw
Medium		VTVLFAGQNIEr	D3ZZ63	2	1	HCD	R12(Label:13C(6)15N(4))	51.84	0.00242805	1	1	40	31	1265	345158112	Heavy	Unique	Used	1.94626	2.61573	0.744059	177344301	131954659	345158112	2	678.879	1356.75	-0.529619	48.4284	7496	7496	MS2	9/114	SP_RL_Rat2_03222013.raw
	High	LTGAIMHYGNMK	G3V885;P02563	2	2	CID		51.84	0.00132269	0.0769231	1	38		505	576499683	Light	Redundant	Not Used	0.248645	3.85807	0.064448	510602096	32907299	126958516	2	668.331	1335.65	-0.470853	32.5696	3975	3975	MS2	8/92	SP_RL_Rat2_03222013.raw
	High	ALDSTTVAAHESEIYcK	G3V7U0	2	1	CID	C16(Carbamidomethyl)	51.83	0.00155113	1	1	38	18		395001488		No Quan Values	Not Used							2	947.945	1894.88	-0.776147	37.2848	5021	5021	MS2	8/148	SP_RL_Rat2_03222013.raw
Medium		ETEcTYFSTPLLLGk	P04636	1	1	HCD	C4(Carbamidomethyl), K15(Label:13C(6)15N(2))	51.82	0.00284371	1	1	41	19	1991	1256277744	Heavy	Redundant	Not Used	0.665759	3.45739	0.192561	1861194152	358393392	1239106816	2	883.941	1766.87	-0.885735	66.9018	11208	11208	MS2	10/128	SP_RL_Rat2_03222013.raw
High		LGFMSAFVK	F1M530	3	1	HCD		51.8	0.00146079	1	1	38	25	1830	248259882	Light	Unique	Used	0.634656	3.86962	0.16401	230792632	37852258	146474008	2	500.27	999.533	-0.132709	62.6073	10390	10390	MS2	8/64	SP_RL_Rat2_03222013.raw
High		STLTDSLVcK	P05197	1	1	HCD	C9(Carbamidomethyl)	51.8	0.0012127	1	1	37	26	851	188335392	Light	Redundant	Not Used	1.19368	3.65123	0.326927	188335392	61571832	224812788	2	562.286	1123.57	-1.14299	40.0009	5634	5634	MS2	6/82	SP_RL_Rat2_03222013.raw
High		DAGVIAGLNVLr	P55063;Q07439	3	2	HCD	R12(Label:13C(6)15N(4))	51.8	0.00161639	1	1	39	29	1848	57239126	Heavy	Not Unique	Used	1.84026	2.24412	0.820038	3.11038e+07	25506261	57239126	2	604.355	1207.7	-0.0377832	63.0934	10487	10487	MS2	7/94	SP_RL_Rat2_03222013.raw
	High	LGFYGLHESDLDK	Q5XI78	1	1	CID		51.8	0.00161837	1	1	39	32	1268	104125488	Light	Unique	Used	0.570329	3.69394	0.154396	89744420	1.38562e+07	51183852	2	747.368	1493.73	0.951929	48.5439	7523	7523	MS2	9/104	SP_RL_Rat2_03222013.raw
High		VLDSGAPIKIPVGPETLGR	G3V6D3	2	1	HCD		51.79	0.00168766	1	1	39	31		565236412		No Quan Values	Not Used							2	960.052	1919.1	-0.017907	54.6583	8809	8809	MS2	19/190	SP_RL_Rat2_03222013.raw
High		LGDVYVNDAFGTAHR	P16617;Q5XIV1	2	2	HCD		51.77	0.00193029	1	1	39	18	1105	428786018	Light	Redundant	Not Used	1.54666	2.84964	0.542758	385935688	209469704	596912912	3	545.602	1634.79	-0.710502	45.085	6763	6763	MS2	16/146	SP_RL_Rat2_03222013.raw
Medium		DQLIVNLLkEEQVPQNK	B5DEN4	2	1	HCD	K9(Label:13C(6)15N(2))	51.77	0.00262184	0.153846	1	41			1.4099e+08		Inconsistently Labeled	Not Used							2	1008.56	2016.12	0.246816	63.0196	10473	10473	MS2	10/178	SP_RL_Rat2_03222013.raw
	High	NLDKEYLPIGGLADFcK		1	0	CID	C16(Carbamidomethyl)	51.77	0.00361975	1	1	42	22		107707690		No Quan Values	Not Used							2	976.992	1952.98	-0.765421	64.4926	10743	10743	MS2	9/182	SP_RL_Rat2_03222013.raw
Medium		NLVHIITHGEEkD	P08733	2	1	HCD	K12(Label:13C(6)15N(2))	51.76	0.0026909	1	1	41	28	492	1452826017	Heavy	Redundant	Not Used	0.916401	5.27507	0.173723	1574711916	273563845	1443067268	2	756.898	1512.79	-0.948377	32.324	3921	3921	MS2	9/130	SP_RL_Rat2_03222013.raw
	High	VSTFTPVADTPELLR	D3Z802	3	1	CID		51.76	0.00328969	1	1	42	29	1640	297619023	Light	Redundant	Not Used	1.33956	2.54033	0.527318	284919216	150242980	381666988	2	823.443	1645.88	-0.491848	57.6833	9431	9431	MS2	9/132	SP_RL_Rat2_03222013.raw
High		LISWYDNEYGYSNR	P04797	13	1	HCD		51.72	0.000890685	1	1	36					No Quan Values	Not Used							2	890.402	1779.8	-0.0182551	56.2161	9138	9138	MS2	11/136	SP_RL_Rat2_03222013.raw
Medium		VGEVIVTkDDAMLLK	P63039	4	1	HCD	K8(Label:13C(6)15N(2))	51.69	0.00259062	0.0192308	1	41	27		146402366		Inconsistently Labeled	Not Used							2	819.966	1638.92	0.779471	48.0715	7421	7421	MS2	19/140	SP_RL_Rat2_03222013.raw
	High	VLAIDHLNEDQLREK	P50753-2	6	1	CID		51.69	0.00367417	1	1	42	24		2.58542e+08		No Quan Values	Not Used							2	896.981	1792.96	0.0549731	39.044	5418	5418	MS2	10/144	SP_RL_Rat2_03222013.raw
	High	YGYTHLSTGDLLR		0	0	CID		51.65	0.00215843	1	1	40	23				No Proteins	Not Used							3	499.256	1495.75	-0.101922	44.5632	6648	6648	MS2	6/108	SP_RL_Rat2_03222013.raw
	High	TTPSVVAFTPDGER	F1M953	2	1	CID		51.6	0.00189804	1	1	39	27	1061	5.47264e+08	Light	Redundant	Not Used	1.30898	1.81504	0.721184	545072784	393097837	713489326	2	738.87	1476.73	-0.505147	44.0739	6542	6542	MS2	10/128	SP_RL_Rat2_03222013.raw
Medium		VEGDLAGHGQEVLISLFK	Q9QZ76	1	1	HCD		51.59	0.00394039	1	1	42	28	2190	2.33375e+07	Light	Unique	Used	0.547226	3.012	0.181682	2.33375e+07	4.24e+06	1.27709e+07	3	638.01	1912.01	-1.65997	75.9199	12645	12645	MS2	18/178	SP_RL_Rat2_03222013.raw
Medium		IVYGHLDDPANQEIER	F1M0K2	2	1	HCD		51.58	0.003031	1	1	41	23	796	1755156596	Light	Redundant	Not Used	0.773506	2.16975	0.356495	1724528120	614786352	1333932440	3	623.643	1868.91	0.359333	38.8496	5375	5375	MS2	13/146	SP_RL_Rat2_03222013.raw
High		ELGIWEPLAVk	Q6P502	1	1	HCD	K11(Label:13C(6)15N(2))	51.56	0.00204338	1	1	39	35	2024	210032270	Heavy	Unique	Used	0.793437	2.75803	0.287683	2.64712e+08	7.61531e+07	210032270	2	631.865	1262.72	-0.163218	68.0139	11401	11401	MS2	9/90	SP_RL_Rat2_03222013.raw
Medium		VDFPQDQLATLTGR	P04636	1	1	HCD		51.55	0.0028914	1	1	41	28	1829	753300806	Light	Redundant	Not Used	1.02311	2.27993	0.448745	612771440	274978128	626930208	2	780.904	1560.8	-0.650001	63.6182	10586	10586	MS2	8/142	SP_RL_Rat2_03222013.raw
Medium		DNPNANKGTLEDQIIQANPALEAFGNAK	G3V885	2	1	HCD		51.54	0.00606092	1	1	44	22	2107	683563316	Light	Redundant	Not Used	0.248383	0.735912	0.337518	651736448	219972862	161880567	3	985.16	2953.46	-0.361221	72.3444	12102	12102	MS2	25/310	SP_RL_Rat2_03222013.raw
	High	FGNAFLNR		1	0	CID		51.54	0.00107042	1	1	37	28		1.21477e+08		No Quan Values	Not Used							2	469.746	938.484	-0.152205	40.5163	5750	5750	MS2	7/68	SP_RL_Rat2_03222013.raw
High		ASGDIASDFLYR	D3Z802	3	1	HCD		51.53	0.00125147	1	1	37	26	1676	95321951	Light	Unique	Used	1.34103	2.14474	0.625265	95321951	5.96014e+07	127829369	2	657.82	1314.63	0.358175	58.6715	9629	9629	MS2	6/100	SP_RL_Rat2_03222013.raw
High		WVVIGDENYGEGSSR	F1M0K2	2	1	HCD		51.53	0.000982192	1	1	36	19	1406	225351704	Light	Redundant	Not Used	0.641381	3.10528	0.206545	215617216	44534703	138292868	2	834.386	1667.76	-0.891813	51.7668	8211	8211	MS2	9/142	SP_RL_Rat2_03222013.raw
High		GILLYGPPGTGk	P46462	1	1	HCD	K12(Label:13C(6)15N(2))	51.48	0.00174318	1	1	39	25	1217	4.28498e+08	Heavy	Unique	Used	0.891142	1.64786	0.540786	471510256	254986220	420182796	2	590.845	1180.68	0.454148	47.5033	7301	7301	MS2	6/88	SP_RL_Rat2_03222013.raw
High		GLLLYGPPGTGk		0	0	HCD	K12(Label:13C(6)15N(2))	51.48	0.00174318	1	2	39	25	1217	4.28498e+08	Heavy	No Proteins	Not Used	0.891142	1.64786	0.540786	471510256	254986220	420182796	2	590.845	1180.68	0.454148	47.5033	7301	7301	MS2	6/88	SP_RL_Rat2_03222013.raw
High		LVNTPSVQLVK	G3V778	1	1	HCD		51.46	0.00128967	0.490196	1	37		794	351628530	Light	Unique	Used	0.666107	2.08491	0.319489	351628530	112341464	234222188	2	599.363	1197.72	-0.662384	38.7841	5360	5360	MS2	10/100	SP_RL_Rat2_03222013.raw
Medium		AIFASGSPFDPVTLPDGR		0	0	HCD		51.46	0.00375039	1	1	42		2062	72445626	Light	No Proteins	Not Used	1.30941	2.53495	0.516543	72445626	37421255	94860884	2	923.971	1846.93	0.676083	69.973	11717	11717	MS2	11/158	SP_RL_Rat2_03222013.raw
Medium		FFVAPFPEVFGK	IPI:CON_CASA1	1	1	HCD		51.44	0.00255355	1	1	40	22		6.22602e+06		No Quan Values	Not Used							2	692.869	1384.73	-0.200308	75.5696	12613	12613	MS2	11/88	SP_RL_Rat2_03222013.raw
Medium		RIESLNEEIAFLKK	Q6P725	2	1	HCD		51.44	0.00253166	1	1	40	25	1288	266064653	Light	Redundant	Not Used	1.06824	10.4121	0.102596	246730216	25313646	263568248	3	563.989	1689.95	-0.262858	48.8619	7591	7591	MS2	9/140	SP_RL_Rat2_03222013.raw
Medium		VQLLHSQNTSLINQk	G3V885;G3V8B0	4	2	HCD	K15(Label:13C(6)15N(2))	51.44	0.00294152	1	1	41	22	536	1053631746	Heavy	Redundant	Not Used	0.390518	4.33958	0.0899896	2544068864	228939848	993503504	3	577.659	1730.96	-0.351409	33.3588	4151	4151	MS2	14/146	SP_RL_Rat2_03222013.raw
	High	TPVDYIDLPYSSSPSR	F1M866	5	1	CID		51.44	0.00264723	1	1	40	24	1654	3.27134e+07	Light	Unique	Used	1.18191	1.7909	0.659954	26618769	1.75672e+07	31460992	2	898.939	1796.87	0.675724	58.0994	9514	9514	MS2	10/148	SP_RL_Rat2_03222013.raw
	High	IMDPNIVGSEHYDVAr		2	0	CID	R16(Label:13C(6)15N(4))	51.44	0.00240928	1	1	40	27	993	625407988	Heavy	Redundant	Not Used	1.11766	2.17943	0.512825	551434576	282789392	616319050	2	913.443	1825.88	0.185695	42.7521	6253	6253	MS2	10/162	SP_RL_Rat2_03222013.raw
High		VkVGVnGFGr	P04797	5	1	HCD	K2(Label:13C(6)15N(2)), N6(Deamidated), R10(Label:13C(6)15N(4))	51.42	0.00156697	1	1	38	19	456	387700616	Heavy	Redundant	Not Used	1.51964	5.51246	0.275673	240446792	66284796	365392280	3	351.205	1051.6	-0.281867	31.5419	3744	3744	MS2	7/90	SP_RL_Rat2_03222013.raw
	High	IEELEEEIEAER	F1LSI0	8	1	CID		51.39	0.00129174	1	1	37	28	1402	688588264	Light	Redundant	Not Used	0.421252	3.1656	0.133072	597123328	79460190	251539440	2	744.857	1488.71	0.230675	51.5747	8168	8168	MS2	15/106	SP_RL_Rat2_03222013.raw
	High	IEELEEELEAER	G3V885;G3V8B0;P02563	4	3	CID		51.39	0.00129174	1	2	37	28	1402	688588264	Light	Redundant	Not Used	0.421252	3.1656	0.133072	597123328	79460190	251539440	2	744.857	1488.71	0.230675	51.5747	8168	8168	MS2	15/106	SP_RL_Rat2_03222013.raw
	High	IGAEVYHHLK	P15429	1	1	CID		51.36	0.00194702	1	1	39	33		116482956		No Quan Values	Not Used							2	583.819	1166.63	-0.680872	23.8457	2046	2046	MS2	8/72	SP_RL_Rat2_03222013.raw
	High	QAPSIATIGSTcDLNLK	D3ZZ63	2	1	CID	C12(Carbamidomethyl)	51.36	0.00388747	1	1	42	21	1392	247932284	Light	Redundant	Not Used	0.851126	3.94804	0.215582	228865692	49339256	194793516	2	894.962	1788.92	0.249428	51.2791	8104	8104	MS2	12/178	SP_RL_Rat2_03222013.raw
	High	NAENAIEALKEYEPEMGk	E9PSX6	7	1	CID	K18(Label:13C(6)15N(2))	51.35	0.00287194	1	1	41	28		173686670		Inconsistently Labeled	Not Used							2	1022.49	2043.98	-0.577232	59.308	9753	9753	MS2	12/194	SP_RL_Rat2_03222013.raw
	High	AVFVDLEPTVIDEVR		0	0	CID		51.34	0.0037743	1	1	42	34	2082	1.7429e+08	Light	No Proteins	Not Used	1.43303	2.64427	0.541939	172088734	9.32616e+07	246608626	2	851.456	1701.9	-0.897128	71.2663	11927	11927	MS2	9/128	SP_RL_Rat2_03222013.raw
High		ELADIAHr	P05065	2	1	HCD	R8(Label:13C(6)15N(4))	51.33	0.00103879	1	1	36	32	238	727126356	Heavy	Redundant	Not Used	1.31239	2.69483	0.487001	554049396	269822684	727126356	2	467.752	934.497	-0.692579	26.3392	2597	2597	MS2	7/62	SP_RL_Rat2_03222013.raw
High		LNILDTLSk	Q4FZT9	1	1	HCD	K9(Label:13C(6)15N(2))	51.33	0.0014691	1	1	38	34	1725	8.06409e+07	Heavy	Unique	Used	0.766213	2.66314	0.28771	96288122	27703028	73777166	2	512.81	1024.61	-0.634468	59.7623	9846	9846	MS2	8/84	SP_RL_Rat2_03222013.raw
High		LLQDFFnGK	D4A4S3	5	1	HCD	N7(Deamidated)	51.33	0.00148456	1	1	38	33	1831	130809176	Light	Redundant	Not Used	0.906139	3.1116	0.291214	119111396	34686852	107931472	2	541.779	1082.55	-0.162606	62.6139	10391	10391	MS2	7/76	SP_RL_Rat2_03222013.raw
	High	rFDDAVVQSDMk		4	0	CID	R1(Label:13C(6)15N(4)), K12(Label:13C(6)15N(2))	51.31	0.0016116	1	1	38	32	568	177802703	Heavy	Redundant	Not Used	2.01226	3.63529	0.553535	74758226	41381276	150432824	2	714.849	1428.69	0.158374	33.9252	4269	4269	MS2	8/124	SP_RL_Rat2_03222013.raw
	High	MkETAENYLGHTAk	F1M953	2	1	CID	K2(Label:13C(6)15N(2)), K14(Label:13C(6)15N(2))	51.31	0.0026219	1	1	40	30	142	1.87934e+08	Heavy	Unique	Used	0.874611	4.63054	0.188879	202363752	3.82222e+07	176989516	3	536.938	1608.8	-1.49272	24.0593	2094	2094	MS2	14/146	SP_RL_Rat2_03222013.raw
Medium		LLDAVDTYIPVPTr	F8WFG8	2	1	HCD	R14(Label:13C(6)15N(4))	51.29	0.00307461	1	1	41	20	1886	262120588	Heavy	Redundant	Not Used	1.06918	1.82684	0.58526	245161383	143483188	262120588	2	791.939	1582.87	-0.316527	64.3945	10727	10727	MS2	10/124	SP_RL_Rat2_03222013.raw
High		MNVFDTELK	E9PSX6	6	1	HCD		51.25	0.000974113	1	1	36	29	1370	1.17156e+09	Light	Unique	Used	0.407017	3.31505	0.122778	1164797960	143011844	474092098	2	548.771	1096.53	-0.474426	50.8083	8006	8006	MS2	8/82	SP_RL_Rat2_03222013.raw
	High	LDIDSAPITAr	P11980	3	1	CID	R11(Label:13C(6)15N(4))	51.24	0.00218159	0.45098	1	39		1023	1310894219	Heavy	Redundant	Not Used	1.4361	2.7395	0.52422	903050120	473397364	1296873488	2	591.323	1181.64	-0.30827	43.301	6374	6374	MS2	7/94	SP_RL_Rat2_03222013.raw
	High	IVSNAScTTNcLAPLAK	P04797;F1M5I8	9	2	CID	C7(Carbamidomethyl), C11(Carbamidomethyl)	51.24	0.00356908	1	1	41	21	704	5227488480	Light	Redundant	Not Used	0.834979	4.52443	0.184549	5227488480	964727608	4364844640	2	910.456	1819.9	-0.233627	36.9154	4936	4936	MS2	18/166	SP_RL_Rat2_03222013.raw
Medium		LKGADPEETILNAFK	P08733	1	1	HCD		51.18	0.00374752	1	1	42	26		2347750376		No Quan Values	Not Used							3	549.298	1645.88	0.383914	62.9523	10460	10460	MS2	17/146	SP_RL_Rat2_03222013.raw
	High	cGPMVLDALIK		0	0	CID	C1(Carbamidomethyl)	51.15	0.00225144	1	1	39	26	1882	292605250	Light	No Proteins	Not Used	0.327037	0.399797	0.818008	292605250	239353375	9.56927e+07	2	608.825	1216.64	-0.330127	64.0753	10669	10669	MS2	8/80	SP_RL_Rat2_03222013.raw
	High	LKDDEVAQLRK	P42123	1	1	CID		51.14	0.00262004	1	1	40	37		1.95009e+08		No Quan Values	Not Used							2	657.872	1314.74	-0.327886	23.433	1954	1954	MS2	9/102	SP_RL_Rat2_03222013.raw
	High	TNEQIHQLVAAYK		0	0	CID		51.14	0.00329919	1	1	41	21		54634839		No Proteins	Not Used							2	757.901	1514.8	-0.658627	38.1329	5214	5214	MS2	8/122	SP_RL_Rat2_03222013.raw
Medium		LNEHFLNTTDFLDTIK	P56574	1	1	HCD		51.13	0.00429779	1	1	42	26	1982	2392006928	Light	Unique	Used	0.440018	2.99444	0.146945	2392006928	351493080	1052525328	3	640.995	1920.97	-0.281952	66.6889	11165	11165	MS2	8/170	SP_RL_Rat2_03222013.raw
	High	INPADIDLENEPWYk		0	0	CID	K15(Label:13C(6)15N(2))	51.13	0.00294331	1	1	41	23		77301590		No Proteins	Not Used							2	912.948	1824.89	-0.5507	63.7957	10614	10614	MS2	9/150	SP_RL_Rat2_03222013.raw
High		VHLVGIDIFTGK	G3V7J7	2	1	HCD		51.12	0.00211753	1	1	39	24	1784	181310764	Light	Redundant	Not Used	1.00775	2.99861	0.336073	181310764	6.09337e+07	182716236	3	433.587	1298.75	-0.79317	61.4861	10176	10176	MS2	11/94	SP_RL_Rat2_03222013.raw
	High	GKLSYTQQMEDLKR	G3V885;P02563	2	2	CID		51.1	0.00363128	1	1	41	26		567887180		No Quan Values	Not Used							3	566.294	1696.87	-0.325945	29.5719	3314	3314	MS2	14/142	SP_RL_Rat2_03222013.raw
Medium		TPYTDVNIVTIr		0	0	HCD	R12(Label:13C(6)15N(4))	51.05	0.00304554	1	1	41	20	1337	209169139	Heavy	No Proteins	Not Used	1.16719	2.02777	0.575606	172701271	99407818	201575958	2	701.384	1401.76	-0.22004	49.9854	7834	7834	MS2	11/116	SP_RL_Rat2_03222013.raw
Medium		VGEVIVTKDDAMLLk	P63039	4	1	HCD	K15(Label:13C(6)15N(2))	51.05	0.00300196		2	41	27		146402366		Inconsistently Labeled	Not Used							2	819.966	1638.92	0.779471	48.0715	7421	7421	MS2	20/140	SP_RL_Rat2_03222013.raw
	High	SPFEVQVSPEAGAQK	D3ZZ63	2	1	CID		51.05	0.00276678	1	1	40	26	921	367472026	Light	Redundant	Not Used	0.934958	2.85788	0.327151	367472026	120218827	343570900	2	787.397	1573.79	0.434145	41.3655	5943	5943	MS2	17/148	SP_RL_Rat2_03222013.raw
High		EMLTTQAEr	P08733	1	1	HCD	R9(Label:13C(6)15N(4))	51.04	0.000911006	1	1	35	21	197	189703352	Heavy	Unique	Used	1.40824	3.68793	0.381851	125317664	47852726	176477648	2	544.767	1088.53	-1.06312	25.2814	2363	2363	MS2	7/84	SP_RL_Rat2_03222013.raw
	High	IILDLISESPIK		2	0	CID		51.04	0.00131122	1	1	37	21		152227643		No Quan Values	Not Used							2	670.905	1340.8	-0.436444	74.2833	12398	12398	MS2	9/98	SP_RL_Rat2_03222013.raw
	High	IILDLLSESPIK	D3ZJL5	1	1	CID		51.04	0.00131122	1	2	37	21		152227643		No Quan Values	Not Used							2	670.905	1340.8	-0.436444	74.2833	12398	12398	MS2	9/98	SP_RL_Rat2_03222013.raw
Medium		IMNVIGEPIDER	G3V6D3	2	1	HCD		51.03	0.00262848	1	1	40	25	1286	913098433	Light	Redundant	Not Used	1.05881	2.38245	0.444422	873921112	388389724	925320712	2	693.358	1385.71	-0.626111	48.8508	7589	7589	MS2	8/114	SP_RL_Rat2_03222013.raw
	High	LLDAVDTYIPVPTr		2	0	CID	R14(Label:13C(6)15N(4))	51.01	0.00327937	1	1	41	28	1886	262120588	Heavy	Redundant	Not Used	1.06918	1.82684	0.58526	245161383	143483188	262120588	2	791.939	1582.87	-0.316527	64.3656	10721	10721	MS2	11/124	SP_RL_Rat2_03222013.raw
	High	NALAHALQSAR	F1LSI0;G3V885;G3V8B0;P02563	7	4	CID		51	0.00222372	1	1	39	25	315	2165515017	Light	Redundant	Not Used	0.501932	2.68297	0.187081	2113538912	395403116	1060853120	2	576.317	1151.63	-1.21288	28.3079	3031	3031	MS2	9/100	SP_RL_Rat2_03222013.raw
	High	SPFVVNVAPPLDLSK	D3ZZ63	2	1	CID		50.97	0.00298978	1	1	40	22	1924	729696600	Light	Redundant	Not Used	0.776012	3.45471	0.224624	729696600	1.63907e+08	566253070	2	791.945	1582.88	-0.335369	65.4096	10926	10926	MS2	17/156	SP_RL_Rat2_03222013.raw
High		VLSIGDGIAr	F1LP05	2	1	HCD	R10(Label:13C(6)15N(4))	50.96	0.00161298	1	1	38	31	941	1957052722	Heavy	Unique	Used	0.854795	2.38062	0.359065	2116853056	760087520	1809476224	2	505.797	1010.59	-0.24126	41.6857	6017	6017	MS2	9/78	SP_RL_Rat2_03222013.raw
Medium		ISSVQSIVPALEIANAHr	P63039	1	1	HCD	R18(Label:13C(6)15N(4))	50.95	0.0031904	1	1	41	23	1634	133652482	Heavy	Unique	Used	1.52824	2.32716	0.6567	87455007	57431663	133652482	3	639.026	1915.06	-0.0734285	57.533	9405	9405	MS2	17/182	SP_RL_Rat2_03222013.raw
	High	GATLSHHNIVNNSNLIGQR	Q499N5	1	1	CID		50.95	0.00517752	1	1	43	24		2.15306e+08		No Quan Values	Not Used							3	682.359	2045.06	-0.631418	28.5808	3090	3090	MS2	10/186	SP_RL_Rat2_03222013.raw
High		GYSFVTTAEr	P63269	5	1	HCD	R10(Label:13C(6)15N(4))	50.92	0.00117885	1	1	36		694	691042748	Heavy	Unique	Used	0.395989	2.83503	0.139677	1745104512	243751168	691042748	2	570.781	1140.56	-0.333793	36.8744	4930	4930	MS2	8/84	SP_RL_Rat2_03222013.raw
Medium		LVQAFQFTDK	Q63716	1	1	HCD		50.91	0.00231367	1	1	39			419652580		No Quan Values	Not Used							2	598.819	1196.63	-0.12061	47.9347	7393	7393	MS2	6/88	SP_RL_Rat2_03222013.raw
High		FVDLYGAQk	Q64428	1	1	HCD	K9(Label:13C(6)15N(2))	50.87	0.00192871	1	1	38	25	864	3.70302e+08	Heavy	Unique	Used	0.597902	1.33239	0.448743	609159616	273356113	364217862	2	524.781	1048.55	-0.479833	40.2824	5698	5698	MS2	8/66	SP_RL_Rat2_03222013.raw
High		IIFVVGGPGSGK	P39069	1	1	HCD		50.86	0.00187327	1	1	38	26	1195	464076334	Light	Unique	Used	0.726433	5.18609	0.140073	458094156	6.41668e+07	332774790	2	565.832	1130.66	-0.41713	46.9266	7173	7173	MS2	6/88	SP_RL_Rat2_03222013.raw
Medium		GVNLPGAAVDLPAVSEK	P11980	3	1	HCD		50.85	0.00392333	1	1	42	22	1518	100079439	Light	Unique	Used	0.763139	5.24138	0.145599	100079439	1.45714e+07	76374517	2	818.949	1636.89	0.142568	54.5143	8781	8781	MS2	9/168	SP_RL_Rat2_03222013.raw
Medium		FPVTGLIEGr		2	0	HCD	R10(Label:13C(6)15N(4))	50.8	0.00215843	1	1	39	26	1403	124077535	Heavy	Redundant	Not Used	0.578947	2.0504	0.282358	197301504	55709572	114227034	2	549.812	1098.62	-0.656335	51.6764	8192	8192	MS2	9/80	SP_RL_Rat2_03222013.raw
	High	VVDLMAYMASkE	P04797;F1LUR7	16	2	CID	K11(Label:13C(6)15N(2))	50.8	0.0018802		2	38	19		2845883254		No Quan Values	Not Used							2	682.838	1364.67	-0.211108	66.0823	11049	11049	MS2	10/106	SP_RL_Rat2_03222013.raw
	High	GTGGVDTAAVGAVFDISNADR	P00564	1	1	CID		50.8	0.00375832	1	1	41	19		39135633		No Quan Values	Not Used							2	996.987	1992.97	2.06471	74.3579	12412	12412	MS2	9/202	SP_RL_Rat2_03222013.raw
High		VAELYEEEMr	Q6P725	2	1	HCD	R10(Label:13C(6)15N(4))	50.79	0.000810755	1	1	35		858	376010472	Heavy	Redundant	Not Used	1.40085	3.21679	0.435481	268415954	116890016	376010472	2	639.799	1278.59	-0.341414	40.1201	5662	5662	MS2	6/82	SP_RL_Rat2_03222013.raw
Medium		LALFNPDVSWDr	B2RZD6	1	1	HCD	R12(Label:13C(6)15N(4))	50.76	0.00268711	0.372549	1	40		2034	1.47171e+09	Heavy	Redundant	Not Used	1.02341	2.19632	0.465967	1403835328	654140912	1436701312	2	721.869	1442.73	0.0790019	68.3194	11450	11450	MS2	7/110	SP_RL_Rat2_03222013.raw
	High	VATVSLPR		1	0	CID		50.75	0.00110181	1	1	36	30				No Quan Values	Not Used							2	421.759	842.51	0.333395	13.0804	651	651	MS2	5/60	SP_RL_Rat2_03222013.raw
	High	QPVTGTEGALYr		0	0	CID	R12(Label:13C(6)15N(4))	50.74	0.00269741	1	1	40	20		45547074		No Proteins	Not Used							2	651.341	1301.67	1.31336	30.5608	3532	3532	MS2	7/116	SP_RL_Rat2_03222013.raw
Medium		VNVkNEEIDEMIK	P08733	1	1	HCD	K4(Label:13C(6)15N(2))	50.73	0.00346268	0.196078	1	41	24		5.94915e+08		Inconsistently Labeled	Not Used							2	784.907	1568.81	-0.569729	38.7196	5345	5345	MS2	13/126	SP_RL_Rat2_03222013.raw
	High	SGVGNIFVk	B5DF80	1	1	CID	K9(Label:13C(6)15N(2))	50.72	0.00143012		2	37		728	1.31652e+08	Heavy	Redundant	Not Used	0.791635	6.21764	0.127321	157084036	20000052	124353192	2	464.77	928.534	-0.737077	37.3542	5036	5036	MS2	6/72	SP_RL_Rat2_03222013.raw
Medium		DIGNIISDAMkK	P63039	3	1	HCD	K11(Label:13C(6)15N(2))	50.69	0.00293765		2	40	33		143569322		Inconsistently Labeled	Not Used							2	656.854	1312.7	-1.5384	60.5233	10003	10003	MS2	10/118	SP_RL_Rat2_03222013.raw
High		FGELALTk	Q64428	1	1	HCD	K8(Label:13C(6)15N(2))	50.68	0.00135528	1	1	37	29	954	167075780	Heavy	Redundant	Not Used	0.627952	3.32522	0.188845	266064584	50244997	167075780	2	443.76	886.512	0.0659558	42.0258	6091	6091	MS2	6/64	SP_RL_Rat2_03222013.raw
	High	AITDAAMMAEELKk	F1LSI0;G3V885;G3V8B0;P02563	18	4	CID	K14(Label:13C(6)15N(2))	50.67	0.00327903	1	1	41	26		197032782		Inconsistently Labeled	Not Used							2	765.393	1529.78	-0.933861	46.6927	7119	7119	MS2	11/122	SP_RL_Rat2_03222013.raw
	High	AITDAAMMAEELkK	F1LSI0;G3V885;G3V8B0;P02563	18	4	CID	K13(Label:13C(6)15N(2))	50.67	0.00327903	1	2	41	26		197032782		Inconsistently Labeled	Not Used							2	765.393	1529.78	-0.933861	46.6927	7119	7119	MS2	11/122	SP_RL_Rat2_03222013.raw
	High	NAENAIEALkEYEPEMGK	E9PSX6	7	1	CID	K10(Label:13C(6)15N(2))	50.65	0.00337423	1	2	41	28		173686670		Inconsistently Labeled	Not Used							2	1022.49	2043.98	-0.577232	59.308	9753	9753	MS2	20/194	SP_RL_Rat2_03222013.raw
	High	LIDDMVAQVLK	P56574	1	1	CID		50.62	0.00286704	1	1	40	30	2091	2057181400	Light	Redundant	Not Used	0.440765	2.94941	0.149442	2016190688	301303456	888666576	2	622.849	1244.69	-0.30962	71.6175	11981	11981	MS2	9/88	SP_RL_Rat2_03222013.raw
	High	LLGSLDIDHNQYK	G3V885;G3V8B0;P02563	4	3	CID		50.62	0.00340889	1	1	41	24		1187760632		No Quan Values	Not Used							2	758.393	1515.78	-0.746129	42.8812	6281	6281	MS2	7/110	SP_RL_Rat2_03222013.raw
	High	MQQQLDEYQELLDIk		0	0	CID	K15(Label:13C(6)15N(2))	50.61	0.00432786	1	1	42	19	1969	49136854	Heavy	No Proteins	Not Used	0.641956	0.798307	0.804147	54599840	43906274	35050692	2	951.474	1901.94	0.0363085	66.3366	11097	11097	MS2	8/152	SP_RL_Rat2_03222013.raw
Medium		TLMNLGGLAVAR	Q5XFX0	1	1	HCD		50.59	0.00252507	1	1	39	29	1589	74855085	Light	Redundant	Not Used	2.79945	1.32269	2.11649	74855085	158429916	209552904	2	608.348	1215.69	0.127154	56.2926	9154	9154	MS2	9/104	SP_RL_Rat2_03222013.raw
Medium		FSNEEIAMATVTALr	P05065	2	1	HCD	R15(Label:13C(6)15N(4))	50.56	0.00367344	1	1	41	16	1977	1.27622e+08	Heavy	Redundant	Not Used	0.889147	2.2344	0.397936	109988368	43768354	97795796	2	831.923	1662.84	-0.699885	66.7127	11169	11169	MS2	9/156	SP_RL_Rat2_03222013.raw
	High	LNFSHGTHEYHAETIk	P11980	3	1	CID	K16(Label:13C(6)15N(2))	50.56	0.00349324	1	1	41	23	186	926383932	Heavy	Redundant	Not Used	0.864522	3.47344	0.248895	1050785928	261535882	908428000	3	631.31	1891.92	-0.920526	25.0296	2308	2308	MS2	15/168	SP_RL_Rat2_03222013.raw
High		FVDLYGAQK	Q64428	1	1	HCD		50.52	0.0018475	1	1	38	28	864	622497416	Light	Redundant	Not Used	0.597902	1.33239	0.448743	609159616	273356113	364217862	2	520.774	1040.54	-0.211569	40.2719	5696	5696	MS2	8/66	SP_RL_Rat2_03222013.raw
Medium		VIHDNFGIVEGLMTTVHAITATQk	P04797	6	1	HCD	K24(Label:13C(6)15N(2))	50.51	0.00607235	1	1	43	38		7.52521e+06		No Quan Values	Not Used							3	868.461	2603.37	-1.87926	76.4664	12697	12697	MS2	22/258	SP_RL_Rat2_03222013.raw
	High	IITHPNFNGNTLDNDIMLIK		1	0	CID		50.48	0.00646812	1	1	43	25		307070444		No Quan Values	Not Used							2	1142.09	2283.18	-0.346158	59.7288	9837	9837	MS2	14/204	SP_RL_Rat2_03222013.raw
High		IFTNLYGr	Q5XIH3	1	1	HCD	R8(Label:13C(6)15N(4))	50.47	0.00199319	1	1	38	34	972	1.25105e+08	Heavy	Unique	Used	1.10589	2.5846	0.427877	106624568	45622218	117915346	2	497.273	993.539	0.103573	42.3069	6155	6155	MS2	7/64	SP_RL_Rat2_03222013.raw
Medium		RTPFGAYGGLLK	F1LWF9	3	1	HCD		50.47	0.00284754	0.36	1	40		1095	2.53494e+08	Light	Unique	Used	0.840125	3.63018	0.231428	247176462	5.72035e+07	207659154	2	640.361	1279.71	-1.0848	44.8024	6701	6701	MS2	9/110	SP_RL_Rat2_03222013.raw
Medium		VGVPTETGALTLNr	F1LWF9	3	1	HCD	R14(Label:13C(6)15N(4))	50.46	0.0034842	1	1	41	23	1031	1.23129e+09	Heavy	Redundant	Not Used	0.933716	2.16038	0.4322	1267734272	547914152	1183703824	2	719.4	1437.79	-0.922507	43.5519	6432	6432	MS2	11/118	SP_RL_Rat2_03222013.raw
Medium		IIYGGSVTGATck	P48500	1	1	HCD	C12(Carbamidomethyl), K13(Label:13C(6)15N(2))	50.45	0.0026407	1	1	39	23	428	311306936	Heavy	Redundant	Not Used	1.43042	14.828	0.0964678	217632972	2.09946e+07	311306936	2	667.846	1334.68	-1.10901	30.9936	3623	3623	MS2	10/106	SP_RL_Rat2_03222013.raw
High		IGGIFAFk	P11915-2	4	1	HCD	K8(Label:13C(6)15N(2))	50.44	0.00135005	1	1	36	28	1563	134808060	Heavy	Unique	Used	0.725509	3.18622	0.227702	176685080	40231548	128186678	2	430.76	860.512	-0.117193	55.5214	8992	8992	MS2	7/58	SP_RL_Rat2_03222013.raw
High		VLGLVLLR	P17136	3	1	HCD		50.42	0.000203806	1	1	28			27353572		No Quan Values	Not Used							2	441.81	882.613	-0.113731	63.706	10599	10599	MS2	7/58	SP_RL_Rat2_03222013.raw
High		IIFVVGGPGSGk	P39069	1	1	HCD	K12(Label:13C(6)15N(2))	50.42	0.00190461	1	1	38	27	1195	3.39946e+08	Heavy	Redundant	Not Used	0.726433	5.18609	0.140073	458094156	6.41668e+07	332774790	2	569.839	1138.67	-0.448308	46.9991	7189	7189	MS2	6/88	SP_RL_Rat2_03222013.raw
Medium		LVVPATQcGSLIGK	D3ZS68	1	1	HCD	C8(Carbamidomethyl)	50.42	0.0034706	1	1	41	29	1026	507331154	Light	Unique	Used	0.79523	2.31064	0.34416	487753448	167865070	387875968	2	721.905	1442.8	-1.01447	43.4068	6400	6400	MS2	10/126	SP_RL_Rat2_03222013.raw
	High	IFEGTNDILr	D3ZMF5	3	1	CID	R10(Label:13C(6)15N(4))	50.42	0.00265991	1	1	39		1310	86999344	Heavy	Redundant	Not Used	0.768264	0.850096	0.903737	98601716	89110044	75752134	2	594.319	1187.63	0.987288	49.3177	7688	7688	MS2	9/88	SP_RL_Rat2_03222013.raw
	High	EAGDGVFEcEYYPVIPGk	D3ZZ63	2	1	CID	C9(Carbamidomethyl), K18(Label:13C(6)15N(2))	50.4	0.00191796	1	1	38	18		257667400		No Quan Values	Not Used							2	1019.47	2037.93	-1.1292	62.2426	10329	10329	MS2	8/154	SP_RL_Rat2_03222013.raw
High		MDELQLFR	P46462	1	1	HCD		50.39	0.00125462	1	1	36		1727	187335989	Light	Unique	Used	1.50666	2.09552	0.718993	185226647	133176594	279073627	2	526.265	1051.52	-0.749647	59.8323	9861	9861	MS2	5/64	SP_RL_Rat2_03222013.raw
Medium		LEDTLWAGLTDQHVK	F1LWF9	3	1	HCD		50.39	0.00470128	1	1	42	23	1685	358843846	Light	Unique	Used	0.587366	2.85451	0.205768	358843846	7.38386e+07	210772686	3	575.965	1725.88	0.217473	58.8487	9662	9662	MS2	14/136	SP_RL_Rat2_03222013.raw
	High	VKVYGPGVEK	D3ZZ63	2	1	CID		50.39	0.00236253	1	1	39	30	98	92196146	Light	Unique	Used	0.873457	3.57191	0.244535	74875540	1.83097e+07	65400600	3	359.209	1075.61	-1.00523	22.7987	1812	1812	MS2	7/88	SP_RL_Rat2_03222013.raw
High		LPGPVYPMFDVcWHDK	A0JPQ4	1	1	HCD	C12(Carbamidomethyl)	50.36	0.0022077	1	1	39		1994	118348296	Light	Unique	Used	0.742161	5.64692	0.131428	94545676	1.24259e+07	70168104	3	654.307	1960.91	-0.676024	66.9249	11212	11212	MS2	14/130	SP_RL_Rat2_03222013.raw
	High	NVNIQNFHTSWk	D3ZCV0	1	1	CID	K12(Label:13C(6)15N(2))	50.35	0.00290056	1	1	40	26		382349556		No Quan Values	Not Used							2	748.38	1495.75	-0.250766	40.1775	5675	5675	MS2	9/112	SP_RL_Rat2_03222013.raw
Medium		VTVLFAGQNIER	D3ZZ63	2	1	HCD		50.34	0.00332244	0.06	1	40		1265	177344301	Light	Redundant	Not Used	1.94626	2.61573	0.744059	177344301	131954659	345158112	2	673.875	1346.74	0.621181	48.4998	7512	7512	MS2	11/114	SP_RL_Rat2_03222013.raw
	High	NALISHLDGTTPVcEDIGR		0	0	CID	C14(Carbamidomethyl)	50.32	0.00464251	1	1	42	33	1260	371938804	Light	No Proteins	Not Used	0.454756	1.85104	0.245675	323339520	79436577	147040622	3	690.009	2068.01	0.372189	48.3097	7468	7468	MS2	18/202	SP_RL_Rat2_03222013.raw
	High	TrEGNDLYHEMIESGVINLk		2	0	CID	R2(Label:13C(6)15N(4)), K20(Label:13C(6)15N(2))	50.32	0.00654782	1	1	43	21	1796	3.28078e+08	Heavy	Redundant	Not Used	1.00504	5.72411	0.175581	295388248	51864434	296877980	3	779.394	2336.17	-0.105329	61.8692	10250	10250	MS2	22/214	SP_RL_Rat2_03222013.raw
High		VKVGVnGFGr	P04797	5	1	HCD	N6(Deamidated), R10(Label:13C(6)15N(4))	50.29	0.0022272	1	1	38	35		441024844		Inconsistently Labeled	Not Used							2	522.297	1043.59	-0.965	31.5472	3745	3745	MS2	5/90	SP_RL_Rat2_03222013.raw
	High	TNEKVELQELNDR	P48675	2	1	CID		50.29	0.00345539	1	1	40			343895710		No Quan Values	Not Used							3	529.937	1587.8	-1.01513	31.667	3772	3772	MS2	15/140	SP_RL_Rat2_03222013.raw
	High	LNKDDPIGNINLAMEIAEk	D3ZCV0	1	1	CID	K19(Label:13C(6)15N(2))	50.27	0.00630742	0.26	1	43	24		40577461		Inconsistently Labeled	Not Used							2	1053.55	2106.09	-2.91304	66.2119	11075	11075	MS2	12/206	SP_RL_Rat2_03222013.raw
Medium		GDGPIcLVLAPTR	Q6AYI1	1	1	HCD	C6(Carbamidomethyl)	50.26	0.00341341	1	1	40	21		182851870		No Quan Values	Not Used							2	684.869	1368.73	-0.14838	58.7199	9636	9636	MS2	7/116	SP_RL_Rat2_03222013.raw
High		IITLTGPTNAIFK	D3ZS68	1	1	HCD		50.25	0.00206938	1	1	38	25	1714	405128513	Light	Redundant	Not Used	0.821698	2.33386	0.352077	405128513	1.42636e+08	332893149	2	694.911	1388.82	0.194249	59.4246	9777	9777	MS2	6/114	SP_RL_Rat2_03222013.raw
High		LNLVQr	B5DEN4;P42123	3	2	HCD	R6(Label:13C(6)15N(4))	50.24	0.000946237	0.46	1	35		284	3005319396	Heavy	Not Unique	Used	1.18904	2.26718	0.524458	2527514496	1325575410	3005319396	2	376.736	752.465	-0.300141	27.478	2850	2850	MS2	5/50	SP_RL_Rat2_03222013.raw
	High	DAQLFIQr		2	0	CID	R8(Label:13C(6)15N(4))	50.23	0.00194426	0.32	1	38		1058	159486020	Heavy	Unique	Used	1.0591	1.5922	0.665183	150585776	100167104	159486020	2	500.776	1000.54	-0.599816	44.0097	6529	6529	MS2	12/66	SP_RL_Rat2_03222013.raw
Medium		DAQEKLELAEK	P04692	6	1	HCD		50.22	0.00300819	1	1	40	31		63701492		No Quan Values	Not Used							2	637.335	1273.66	-0.760103	28.921	3168	3168	MS2	8/114	SP_RL_Rat2_03222013.raw
High		VAALQNLVK	P52296	2	1	HCD		50.2	0.00115602	1	1	36	26	774	9.31602e+07	Light	Unique	Used	0.556075	3.37657	0.164686	88263908	1.45358e+07	49081337	2	478.3	955.593	-0.242763	38.2162	5232	5232	MS2	8/74	SP_RL_Rat2_03222013.raw
Medium		GcDVVVIPAGVPR	P04636	1	1	HCD	C2(Carbamidomethyl)	50.2	0.003342	1	1	40	23	1229	1020106609	Light	Redundant	Not Used	1.04872	2.47082	0.424443	986632168	418768752	1034702880	2	669.864	1338.72	-0.105428	47.6594	7332	7332	MS2	6/96	SP_RL_Rat2_03222013.raw
High		VTLATLK		0	0	HCD		50.17	0.000874106	1	1	34		414	560052552	Light	No Proteins	Not Used	0.925279	2.25927	0.409548	560052552	229368424	518204761	2	373.244	745.481	-1.05386	30.3815	3494	3494	MS2	5/54	SP_RL_Rat2_03222013.raw
Medium		LVQAFQFTDk	Q63716	1	1	HCD	K10(Label:13C(6)15N(2))	50.15	0.00296578	1	1	40	25		286825398		No Quan Values	Not Used							2	602.826	1204.64	-0.354719	48.0051	7408	7408	MS2	9/88	SP_RL_Rat2_03222013.raw
Medium		GQLHALTSVSr	D4ACJ5	2	1	HCD	R11(Label:13C(6)15N(4))	50.14	0.00283173	1	1	39	22	199	490964722	Heavy	Unique	Used	1.60598	2.69134	0.59672	302086418	180261042	485144464	3	393.555	1178.65	-0.462099	25.2564	2359	2359	MS2	7/104	SP_RL_Rat2_03222013.raw
	High	EGQPLAGEEVSIR	P56741	3	1	CID		50.14	0.00310769	1	1	40	22	786	2.15382e+08	Light	Unique	Used	0.623157	2.40795	0.258791	183849552	47578679	114567224	2	692.857	1384.71	0.229326	38.6247	5324	5324	MS2	9/136	SP_RL_Rat2_03222013.raw
Medium		NALAHALQSAr	G3V885;G3V8B0	7	2	HCD	R11(Label:13C(6)15N(4))	50.1	0.00278757	1	1	39	19	316	8.76892e+08	Heavy	Not Unique	Used	0.481286	2.48786	0.193454	1784345040	345188070	858780220	3	387.883	1161.64	-0.818851	28.3552	3044	3044	MS2	8/100	SP_RL_Rat2_03222013.raw
High		AkESLDLr	P23693	1	1	HCD	K2(Label:13C(6)15N(2)), R8(Label:13C(6)15N(4))	50.08	0.00240234	0.44	1	39		124	238207832	Heavy	Unique	Used	1.82765	5.94087	0.30764	130335709	40096443	238207832	3	317.186	949.543	0.136711	23.5249	1975	1975	MS2	6/74	SP_RL_Rat2_03222013.raw
	High	TVEEVLGHFGVNESTGLSLEQVKK	E9PSX6	6	1	CID		49.97	0.00734406	1	1	43	22	1797	227002782	Light	Unique	Used	0.251876	0.559041	0.45055	214579794	96678993	5.40475e+07	3	867.457	2600.36	-0.499714	61.7974	10235	10235	MS2	24/246	SP_RL_Rat2_03222013.raw
Medium		ALQHNTVLTELr	A1A5Q0	1	1	HCD	R12(Label:13C(6)15N(4))	49.96	0.0035995	1	1	40		541	1.64428e+08	Heavy	Unique	Used	1.12372	2.32592	0.483128	141831608	68522852	159378746	3	468.933	1404.78	-0.17447	33.2978	4137	4137	MS2	8/114	SP_RL_Rat2_03222013.raw
	High	VINEPTAAALAYGLDk	F1M953	2	1	CID	K16(Label:13C(6)15N(2))	49.96	0.00511187	1	1	42	22	1545	207295616	Heavy	Redundant	Not Used	0.824984	2.98489	0.276387	206808328	57159182	170613648	2	827.45	1653.89	-0.955798	55.113	8903	8903	MS2	12/168	SP_RL_Rat2_03222013.raw
	High	IMNVIGEPIDER		2	0	CID		49.95	0.00337058	1	1	40	32	1286	913098433	Light	Redundant	Not Used	1.05881	2.38245	0.444422	873921112	388389724	925320712	2	693.358	1385.71	-0.626111	48.8145	7579	7579	MS2	6/114	SP_RL_Rat2_03222013.raw
	High	KALDSTTVAAHESEIYcK	G3V7U0	2	1	CID	C17(Carbamidomethyl)	49.95	0.00457234	1	1	41	19		136783095		No Quan Values	Not Used							3	674.998	2022.98	-0.733301	31.3057	3691	3691	MS2	17/190	SP_RL_Rat2_03222013.raw
High		LEILQIHTK	P46462	1	1	HCD		49.92	0.00182684	1	1	37	31	876	185077584	Light	Unique	Used	0.688116	2.14957	0.320119	185077584	5.92468e+07	127354802	2	547.832	1094.66	-0.291928	40.4777	5743	5743	MS2	7/84	SP_RL_Rat2_03222013.raw
	High	VKVGVnGFGR	P04797	5	1	CID	N6(Deamidated)	49.92	0.00229794	1	1	38	30	456	267522045	Light	Redundant	Not Used	1.51964	5.51246	0.275673	240446792	66284796	365392280	3	345.198	1033.58	-0.250422	31.5236	3739	3739	MS2	7/90	SP_RL_Rat2_03222013.raw
	High	GcHLLVATPGr		2	0	CID	C2(Carbamidomethyl), R11(Label:13C(6)15N(4))	49.92	0.00277057	1	1	39	27	297	136116689	Heavy	Redundant	Not Used	1.44254	1.80163	0.800685	86425310	69199426	124671940	2	595.82	1190.63	-1.151	27.8919	2939	2939	MS2	7/80	SP_RL_Rat2_03222013.raw
	High	TFESLVDFcK		0	0	CID	C9(Carbamidomethyl)	49.91	0.00104187	1	1	35	29	1759	131744443	Light	No Proteins	Not Used	0.477971	1.92113	0.248797	131744443	3.27777e+07	62970043	2	623.294	1245.58	-0.373105	60.6317	10023	10023	MS2	8/84	SP_RL_Rat2_03222013.raw
	High	GFGFVTFDDHDPVDK	A7VJC2-3	6	1	CID		49.9	0.00114353	1	1	35	17	1731	192711336	Light	Unique	Used	0.779124	2.68862	0.289786	192711336	5.5845e+07	150145953	2	848.386	1695.76	-0.689811	59.8763	9868	9868	MS2	9/128	SP_RL_Rat2_03222013.raw
Medium		LNIPVNQVNPR	P06685	2	1	HCD		49.88	0.00309022	1	1	40		741	3.45337e+08	Light	Unique	Used	0.645792	2.38427	0.270855	337492948	91411544	217950110	2	632.362	1263.72	-0.58498	37.6541	5105	5105	MS2	9/100	SP_RL_Rat2_03222013.raw
	High	LcENIANHLk		2	0	CID	C2(Carbamidomethyl), K10(Label:13C(6)15N(2))	49.88	0.00275663	1	1	39	28	289	190125940	Heavy	Unique	Used	0.543251	2.69948	0.201243	335608346	6.75387e+07	182319484	2	610.32	1219.63	-0.832972	27.5952	2874	2874	MS2	8/84	SP_RL_Rat2_03222013.raw
	High	APSWIDTGLSEMr		1	0	CID	R13(Label:13C(6)15N(4))	49.88	0.00204627	1	1	38	22	1838	1.009e+09	Heavy	Redundant	Not Used	1.41914	3.42712	0.414091	685937472	284040626	973440744	2	736.858	1472.71	-0.0197116	62.9812	10464	10464	MS2	11/112	SP_RL_Rat2_03222013.raw
	High	GVVQDLQQAISK	G3V732	5	1	CID		49.87	0.00356565	1	1	40	20	1689	1.16324e+08	Light	Unique	Used	0.98506	2.97375	0.331252	103317868	34224259	101774336	2	643.359	1285.71	0.194452	58.904	9674	9674	MS2	8/116	SP_RL_Rat2_03222013.raw
	High	IMNVIGEPIDEr		2	0	CID	R12(Label:13C(6)15N(4))	49.85	0.00354795	1	1	40	26	1286	962216031	Heavy	Redundant	Not Used	1.05881	2.38245	0.444422	873921112	388389724	925320712	2	698.362	1395.72	-0.773772	48.8119	7578	7578	MS2	13/114	SP_RL_Rat2_03222013.raw
	High	SKQLEDELVSLQK	P04692	4	1	CID		49.84	0.00429537	1	1	41			546583872		No Quan Values	Not Used							2	758.914	1516.82	-0.61505	44.3472	6598	6598	MS2	11/136	SP_RL_Rat2_03222013.raw
	High	STLTDSLVck	P05197	1	1	CID	C9(Carbamidomethyl), K10(Label:13C(6)15N(2))	49.83	0.00230134	1	1	38	33	851	2.38315e+08	Heavy	Redundant	Not Used	1.19368	3.65123	0.326927	188335392	61571832	224812788	2	566.294	1131.58	-0.41409	40.0173	5636	5636	MS2	6/82	SP_RL_Rat2_03222013.raw
	High	VLAVNQENER	D3ZCV0	1	1	CID		49.83	0.00252701	1	1	39	26	115	95061999	Light	Redundant	Not Used	0.975443	2.81487	0.346533	86691942	30041601	84563090	2	586.306	1171.61	-0.847453	23.2899	1922	1922	MS2	8/86	SP_RL_Rat2_03222013.raw
	High	SISIIDSPGILSGEk		1	0	CID	K15(Label:13C(6)15N(2))	49.8	0.00418223	1	1	41	28	1679	159979677	Heavy	Redundant	Not Used	0.859337	3.74761	0.229303	186166350	4.26885e+07	159979677	2	762.424	1523.84	0.0837432	58.9066	9675	9675	MS2	19/138	SP_RL_Rat2_03222013.raw
	High	TPVLFDVYEIK		1	0	CID		49.76	0.00390705	1	1	40	32	2002	530413957	Light	Redundant	Not Used	0.637761	2.25092	0.283333	530413957	150283859	338277137	2	662.363	1323.72	-0.185402	67.2689	11273	11273	MS2	6/96	SP_RL_Rat2_03222013.raw
	High	SLTATGGNHVTAR	D3ZZ63	2	1	CID		49.73	0.00323978	1	1	40	21		53834200		No Quan Values	Not Used							2	642.836	1284.66	-0.63896	20.7923	1369	1369	MS2	7/126	SP_RL_Rat2_03222013.raw
	High	GAAHFHSLAAQDNLVLQR	D3Z802	3	1	CID		49.72	0.00659743	1	1	43	20	664	79956117	Light	Unique	Used	1.81782	2.22691	0.816297	79956117	6.52679e+07	145345985	3	650.009	1948.01	-1.9352	36.0997	4758	4758	MS2	15/160	SP_RL_Rat2_03222013.raw
Medium		VLGPcSDILk	P09456	1	1	HCD	C5(Carbamidomethyl), K10(Label:13C(6)15N(2))	49.71	0.0029709	1	1	39	33	982	137897897	Heavy	Unique	Used	0.631455	1.16982	0.539787	218381112	1.17879e+08	137897897	2	555.309	1109.61	-0.784958	42.5699	6213	6213	MS2	7/74	SP_RL_Rat2_03222013.raw
	High	IESLNEEIAFLK	P48675	2	1	CID		49.69	0.00403176	1	1	40	25				No Quan Values	Not Used							2	703.382	1405.76	-0.274367	64.6449	10775	10775	MS2	10/112	SP_RL_Rat2_03222013.raw
	High	KKHADSVAELGEQIDNLQR	F1LSI0;G3V885;G3V8B0;P02563	9	4	CID		49.67	0.0076643	1	1	43	25	840	295348603	Light	Not Unique	Used	0.205787	6.41065	0.0321009	200860312	6.44779e+06	41334520	3	717.71	2151.11	-0.189645	39.6881	5564	5564	MS2	15/200	SP_RL_Rat2_03222013.raw
Medium		ANTFVAELk	P04636	1	1	HCD	K9(Label:13C(6)15N(2))	49.63	0.00246207	1	1	38	28		9.16289e+08		No Quan Values	Not Used							2	500.781	1000.55	-0.573848	38.0709	5199	5199	MS2	8/86	SP_RL_Rat2_03222013.raw
	High	ILQDIASGNHEFSK	Q66HF1	1	1	CID		49.58	0.00419301	1	1	41	24	689	224901099	Light	Redundant	Not Used	0.499129	3.00995	0.165826	215858044	35794946	107741110	2	779.897	1558.79	-0.00189831	36.7248	4898	4898	MS2	8/144	SP_RL_Rat2_03222013.raw
	High	NAQAHLKDTQLqLDDAVR	G3V885;P02563	2	2	CID	Q12(Deamidated)	49.58	0.00680751		4	43	27		1.65418e+08		No Quan Values	Not Used							2	1019.02	2037.04	0.604674	40.031	5641	5641	MS2	13/184	SP_RL_Rat2_03222013.raw
Medium		VNFTVDQIR	P05197	1	1	HCD		49.57	0.00268843	1	1	39			119911972		No Quan Values	Not Used							2	546.296	1091.58	-0.0303369	43.2042	6354	6354	MS2	7/82	SP_RL_Rat2_03222013.raw
Medium		LIDFLEcGk	Q6AYI1	1	1	HCD	C7(Carbamidomethyl), K9(Label:13C(6)15N(2))	49.57	0.00230421	1	1	38	29	1675	1.84658e+08	Heavy	Unique	Used	0.764797	1.96134	0.389936	215385552	83986632	164726224	2	551.788	1102.57	-0.269348	58.6107	9617	9617	MS2	6/70	SP_RL_Rat2_03222013.raw
	High	IPGNWFQMVSAQEr	D3ZZ63	2	1	CID	R14(Label:13C(6)15N(4))	49.57	0.00349441	1	1	40	20	2003	430991456	Heavy	Redundant	Not Used	1.6246	2.78227	0.58391	265291544	154906472	430991456	2	836.91	1672.81	-0.235572	67.0754	11237	11237	MS2	8/130	SP_RL_Rat2_03222013.raw
	High	QSILAIQNEVEK	D3ZCV0	1	1	CID		49.55	0.00421819	1	1	41	28	1103	763293616	Light	Redundant	Not Used	0.652131	3.63961	0.179176	763293616	136764054	497767195	2	686.378	1371.75	0.0664141	44.9756	6736	6736	MS2	8/128	SP_RL_Rat2_03222013.raw
	High	VLAIDHLNEDQLrEk	P50753-2	6	1	CID	R13(Label:13C(6)15N(4)), K15(Label:13C(6)15N(2))	49.55	0.00558248	1	1	42	25		392145820		No Quan Values	Not Used							2	905.992	1810.98	-0.48872	39.0355	5415	5415	MS2	21/144	SP_RL_Rat2_03222013.raw
	High	ATDAEADVASLNr	P04692	10	1	CID	R13(Label:13C(6)15N(4))	49.53	0.00197286	1	1	37	25	617	8.40539e+07	Heavy	Unique	Used	1.07963	2.76031	0.391125	70137700	27432603	75722562	2	671.826	1342.64	-2.69315	34.9692	4502	4502	MS2	9/114	SP_RL_Rat2_03222013.raw
Medium		SLLDASEEAIKK	P85972	1	1	HCD		49.47	0.0039074	1	1	40	27	964	139314605	Light	Unique	Used	0.804697	5.02337	0.160191	139314605	22316884	112106062	2	652.358	1303.71	-0.612847	42.1611	6122	6122	MS2	10/104	SP_RL_Rat2_03222013.raw
	High	VGLQVVAVk	P63039	2	1	CID	K9(Label:13C(6)15N(2))	49.47	0.000709512	1	1	33	23	666	615398689	Heavy	Redundant	Not Used	0.684906	3.04015	0.225287	891987692	200953151	610927876	2	460.805	920.603	0.64667	36.1622	4771	4771	MS2	8/76	SP_RL_Rat2_03222013.raw
	High	STTTGHLIYK		4	0	CID		49.45	0.00282618	1	1	39	25	108	980218512	Light	Redundant	Not Used	1.12457	2.09751	0.536147	980218512	525541186	1102328099	2	560.803	1120.6	-1.14673	22.9984	1855	1855	MS2	10/78	SP_RL_Rat2_03222013.raw
	High	AQFEGIVTDLIk	F1M953	2	1	CID	K12(Label:13C(6)15N(2))	49.45	0.00387493	1	1	40	28	2025	918239998	Heavy	Redundant	Not Used	0.779534	2.82297	0.27614	1177935030	325275000	918239998	2	671.379	1341.75	-0.034649	68.0613	11408	11408	MS2	8/118	SP_RL_Rat2_03222013.raw
Medium		EVGEHVVSVr	D3ZZ63	2	1	HCD	R10(Label:13C(6)15N(4))	49.44	0.00283269	1	1	39	34	146	198438466	Heavy	Redundant	Not Used	1.62362	2.89316	0.561191	115017556	64546840	186744548	2	560.803	1120.6	-0.0749862	24.1669	2120	2120	MS2	8/86	SP_RL_Rat2_03222013.raw
Medium		SQFTITPGSEQIR	F1M0K2	2	1	HCD		49.43	0.00396294	1	1	40	28	881	906602240	Light	Unique	Used	0.672278	2.14154	0.313923	906602240	284603030	609488719	2	732.378	1463.75	-0.578533	40.6133	5774	5774	MS2	6/136	SP_RL_Rat2_03222013.raw
High		FNTTAVPK	D4A724	2	1	HCD		49.41	0.00164954	1	1	36	27	180	2.88523e+08	Light	Redundant	Not Used	0.732475	3.99716	0.183249	252214312	46217949	184740612	2	439.242	877.477	-0.835258	24.9062	2282	2282	MS2	7/70	SP_RL_Rat2_03222013.raw
	High	MNVFDTELKGLSK	E9PSX6	6	1	CID		49.41	0.00429911	1	1	40	25		127180872		No Quan Values	Not Used							2	741.387	1481.77	-0.677948	53.6313	8597	8597	MS2	9/132	SP_RL_Rat2_03222013.raw
	High	FAcHSASLTVr	Q5FVM4	1	1	CID	C3(Carbamidomethyl), R11(Label:13C(6)15N(4))	49.4	0.00228884	1	1	38	31	188	182659644	Heavy	Unique	Used	1.29144	1.80118	0.717	141438311	101411238	182659644	3	420.212	1258.62	-1.32795	25.0351	2310	2310	MS2	8/88	SP_RL_Rat2_03222013.raw
High		EGWPLDIr	F1M0K2	2	1	HCD	R8(Label:13C(6)15N(4))	49.36	0.00212752	1	1	37	24	1708	174672726	Heavy	Redundant	Not Used	0.666163	2.19625	0.303319	247939864	75204818	165168316	2	498.263	995.518	-0.735804	59.3401	9760	9760	MS2	6/66	SP_RL_Rat2_03222013.raw
	High	IGAEVYHNLk		3	0	CID	K10(Label:13C(6)15N(2))	49.36	0.00334481	1	1	39		279	4.82817e+08	Heavy	Redundant	Not Used	1.00087	2.66401	0.375699	474421164	178239322	474831992	2	576.318	1151.63	-1.47519	27.3064	2809	2809	MS2	8/76	SP_RL_Rat2_03222013.raw
Medium		VVVTMEHSAK	F1LQE8	2	1	HCD		49.35	0.00272244	1	1	38	16	57	136869604	Light	Redundant	Not Used	0.635553	2.44805	0.259616	136869604	35533587	86987870	2	550.792	1100.58	-1.07226	21.9004	1609	1609	MS2	9/80	SP_RL_Rat2_03222013.raw
	High	LAAAFAVSR	Q60587	1	1	CID		49.33	0.00224086	0.367347	1	38		632	417040888	Light	Unique	Used	1.50318	2.31138	0.650339	417040888	271217971	626887286	2	453.264	905.52	-0.212143	35.3144	4579	4579	MS2	11/64	SP_RL_Rat2_03222013.raw
	High	YYVTIIDAPGHR		3	0	CID		49.33	0.00424019	1	1	40	37	928	1.65505e+08	Light	Redundant	Not Used	2.32751	1.36749	1.70203	160053698	272416694	372527184	2	702.867	1404.73	0.0263966	41.4447	5962	5962	MS2	7/94	SP_RL_Rat2_03222013.raw
Medium		TVVTGIEMFHk	F8WFG8	2	1	HCD	K11(Label:13C(6)15N(2))	49.3	0.00379257	1	1	40	26				No Quan Values	Not Used							2	635.341	1269.67	-0.835203	42.9135	6289	6289	MS2	9/92	SP_RL_Rat2_03222013.raw
Medium		SIHTLFGDK		0	0	HCD		49.27	0.00245363	1	1	38	28		3.60232e+08		No Proteins	Not Used							2	509.272	1017.54	-0.40686	37.4531	5059	5059	MS2	7/78	SP_RL_Rat2_03222013.raw
Medium		SLHTLFGDK	IPI:CON_00745872.2	1	1	HCD		49.27	0.00245363	1	2	38	28		3.60232e+08		No Quan Values	Not Used							2	509.272	1017.54	-0.40686	37.4531	5059	5059	MS2	7/78	SP_RL_Rat2_03222013.raw
High		kPLIVFTPk	D4A7P8	4	1	HCD	K1(Label:13C(6)15N(2)), K9(Label:13C(6)15N(2))	49.27	0.00048623	1	1	31		623	204242994	Heavy	Redundant	Not Used	0.513798	5.13001	0.100155	379201792	37979064	194833120	2	529.85	1058.69	-0.687815	35.203	4555	4555	MS2	8/80	SP_RL_Rat2_03222013.raw
Medium		TVIIEQSWGSPk	P63039	2	1	HCD	K12(Label:13C(6)15N(2))	49.27	0.00431455	0.346939	1	40		1069	315789393	Heavy	Unique	Used	0.790774	2.4808	0.318757	333008952	106149056	263334960	2	676.868	1352.73	-1.18956	44.3029	6590	6590	MS2	6/118	SP_RL_Rat2_03222013.raw
	High	cAELEEELkTVTNNLK	P04692	8	1	CID	C1(Carbamidomethyl), K9(Label:13C(6)15N(2))	49.26	0.00644762		2	42	30		1.96586e+08		Inconsistently Labeled	Not Used							2	949.985	1898.96	0.0418289	61.946	10266	10266	MS2	12/152	SP_RL_Rat2_03222013.raw
	High	LGEHNINVLEGDEQFINAAK		0	0	CID		49.24	0.00772163		2	43			2124577334		No Proteins	Not Used							2	1106.05	2211.1	-0.703106	54.747	8826	8826	MS2	9/202	SP_RL_Rat2_03222013.raw
	High	VIGSGcNLDSAR	P42123	2	1	CID	C6(Carbamidomethyl)	49.23	0.00174143	1	1	36	30	250	474977584	Light	Redundant	Not Used	1.19239	2.08524	0.571823	463682104	265144064	552889188	2	624.803	1248.6	-0.806189	26.5915	2652	2652	MS2	9/110	SP_RL_Rat2_03222013.raw
	High	GYLGPEQLPDcLk		1	0	CID	C11(Carbamidomethyl), K13(Label:13C(6)15N(2))	49.23	0.0037336	1	1	40	28	1444	570146443	Heavy	Redundant	Not Used	0.609916	3.91531	0.155777	928605868	144655422	566371262	2	749.378	1497.75	-0.815587	52.9152	8444	8444	MS2	13/116	SP_RL_Rat2_03222013.raw
	High	TIVITSHPGQIVK		0	0	CID		49.22	0.00244973	1	1	38	26	447	127668296	Light	No Proteins	Not Used	0.782862	2.62461	0.298277	112793340	33643659	88301608	2	696.915	1392.82	0.69335	31.3087	3692	3692	MS2	7/112	SP_RL_Rat2_03222013.raw
	High	NILGGTVFREPIIcK	P56574	1	1	CID	C14(Carbamidomethyl)	49.21	0.00514585	1	1	41	24		860756258		No Quan Values	Not Used							2	858.977	1716.95	-0.025917	53.2087	8507	8507	MS2	10/148	SP_RL_Rat2_03222013.raw
Medium		LLqDFFNGKELNk	D4A4S3	5	1	HCD	Q3(Deamidated), K13(Label:13C(6)15N(2))	49.15	0.0053798		2	41	26		138421070		Inconsistently Labeled	Not Used							2	787.919	1574.83	0.378445	58.1191	9517	9517	MS2	10/128	SP_RL_Rat2_03222013.raw
Medium		NLVHIITHGEEKD	P08733	2	1	HCD		49.1	0.00470455	1	1	41	26	492	1574711916	Light	Redundant	Not Used	0.916401	5.27507	0.173723	1574711916	273563845	1443067268	2	752.891	1504.77	-0.522004	32.3899	3936	3936	MS2	7/130	SP_RL_Rat2_03222013.raw
Medium		IFSSEHDIFR	P15650	1	1	HCD		49.09	0.00247053	1	1	38	24	987	353201648	Light	Unique	Used	0.855454	2.17341	0.3936	353201648	139020296	302147856	2	625.812	1250.62	-0.454956	42.8487	6276	6276	MS2	9/80	SP_RL_Rat2_03222013.raw
	High	cAELEEELk	P04692	8	1	CID	C1(Carbamidomethyl), K9(Label:13C(6)15N(2))	49.09	0.00124975	1	1	35	25	611	131834600	Heavy	Unique	Used	0.905586	7.42783	0.121918	145579276	1.77487e+07	131834600	2	564.77	1128.53	-0.7142	34.8272	4470	4470	MS2	6/72	SP_RL_Rat2_03222013.raw
High		LISWYDNEYSYSNk		1	0	HCD	K14(Label:13C(6)15N(2))	49.08	0.0017983		2	36			1733916830		No Quan Values	Not Used							2	895.407	1789.81	-5.57295	56.4349	9183	9183	MS2	7/136	SP_RL_Rat2_03222013.raw
Medium		APILIATDVASr	Q6AYI1	2	1	HCD	R12(Label:13C(6)15N(4))	49.06	0.00316435	1	1	39	32	1116	454948087	Heavy	Redundant	Not Used	1.31956	1.57867	0.835866	338033764	282550814	446054592	2	618.863	1236.72	0.513924	45.2997	6811	6811	MS2	7/96	SP_RL_Rat2_03222013.raw
	High	LNrPLTLSEK	F1M0K2	2	1	CID	R3(Label:13C(6)15N(4))	49.06	0.00277447	1	1	38	34		2.1653e+08		Inconsistently Labeled	Not Used							2	590.849	1180.69	-1.43888	25.8729	2492	2492	MS2	9/94	SP_RL_Rat2_03222013.raw
	High	STLTDSLVcK	P05197	1	1	CID	C9(Carbamidomethyl)	49.05	0.00228431	1	1	37	21	851	188335392	Light	Redundant	Not Used	1.19368	3.65123	0.326927	188335392	61571832	224812788	2	562.286	1123.57	-1.14299	39.9576	5624	5624	MS2	6/82	SP_RL_Rat2_03222013.raw
High		LQDLVDKLQLk	G3V885;G3V8B0	4	2	HCD	K11(Label:13C(6)15N(2))	49.03	0.00192977		2	37			503664996		Inconsistently Labeled	Not Used							2	660.902	1320.8	-0.434253	49.6236	7757	7757	MS2	14/104	SP_RL_Rat2_03222013.raw
High		FGNAFLNr	Q8R3Z7	1	1	HCD	R8(Label:13C(6)15N(4))	49.02	0.00186342	1	1	36	28		1.92867e+08		No Quan Values	Not Used							2	474.75	948.493	0.912502	40.4181	5729	5729	MS2	7/68	SP_RL_Rat2_03222013.raw
Medium		FPVTGLIEGR		2	0	HCD		49.02	0.0032895	1	1	39	28	1403	2.22209e+08	Light	Redundant	Not Used	0.578947	2.0504	0.282358	197301504	55709572	114227034	2	544.808	1088.61	-0.579429	51.622	8179	8179	MS2	8/80	SP_RL_Rat2_03222013.raw
Medium		EAYPGDVFYLHSr	F1LP05	2	1	HCD	R13(Label:13C(6)15N(4))	49.02	0.00282959	1	1	38	18	1330	605778794	Heavy	Redundant	Not Used	0.970696	2.09051	0.464334	616338928	2.86187e+08	598277702	2	782.377	1563.75	-0.390742	49.9138	7818	7818	MS2	10/118	SP_RL_Rat2_03222013.raw
	High	VGASFLQr		1	0	CID	R8(Label:13C(6)15N(4))	49	0.00228432	0.428571	1	37					No Quan Values	Not Used							2	444.252	887.497	-0.181807	34.683	4436	4436	MS2	6/58	SP_RL_Rat2_03222013.raw
	High	VKLEQQVDDLEGSLEQEK	G3V885;G3V8B0;P02563	3	3	CID		48.98	0.00783694	1	1	43	24		721805088		No Quan Values	Not Used							3	696.355	2087.05	-0.255126	53.9157	8656	8656	MS2	21/194	SP_RL_Rat2_03222013.raw
Medium		LMGLEALK	Q68FQ0	1	1	HCD		48.97	0.00236797	1	1	37	24	1397	243581679	Light	Redundant	Not Used	0.908285	3.53458	0.256971	226874224	58300098	206066368	2	437.757	874.507	0.33654	51.4521	8143	8143	MS2	7/56	SP_RL_Rat2_03222013.raw
Medium		GPGLSQAFVGQK	D3ZZ63	2	1	HCD		48.95	0.00386253	1	1	40	27	684	625511613	Light	Redundant	Not Used	0.852904	4.09865	0.208094	613431244	127651100	523197748	2	594.822	1188.64	-0.579733	36.5334	4857	4857	MS2	8/100	SP_RL_Rat2_03222013.raw
Medium		ALQLGTLFPPAEALK		0	0	HCD		48.95	0.00334868	1	1	39	30		2.74544e+07		No Proteins	Not Used							2	784.956	1568.9	-0.408544	75.0197	12531	12531	MS2	6/148	SP_RL_Rat2_03222013.raw
	High	NQVAMNPTNTVFDAk		4	0	CID	K15(Label:13C(6)15N(2))	48.94	0.00424607	1	1	40	19	999	333493284	Heavy	Redundant	Not Used	0.892316	3.0544	0.292142	373738788	109184695	333493284	2	829.408	1657.81	-0.346729	42.8248	6270	6270	MS2	9/150	SP_RL_Rat2_03222013.raw
	High	LGEHNINVLEGDEQFINAAK		0	0	CID		48.94	0.00826111		2	43			7050961439		No Proteins	Not Used							3	737.706	2211.1	-0.902415	54.6813	8813	8813	MS2	11/202	SP_RL_Rat2_03222013.raw
	High	LQAQQDAVNIVcHSK		0	0	CID	C12(Carbamidomethyl)	48.93	0.005699	1	1	41	21		6.09711e+07		No Proteins	Not Used							2	855.933	1710.86	-0.25312	34.1352	4315	4315	MS2	10/154	SP_RL_Rat2_03222013.raw
Medium		IGADFLGR		0	0	HCD		48.92	0.00209918	1	1	37	31		8.05855e+07		No Proteins	Not Used							2	424.735	848.463	-0.023952	45.745	6910	6910	MS2	7/56	SP_RL_Rat2_03222013.raw
	High	DAQLFIQR		2	0	CID		48.91	0.00278971	0.346939	1	38		1058	166367522	Light	Redundant	Not Used	1.0591	1.5922	0.665183	150585776	100167104	159486020	2	495.772	990.536	-0.268252	44.0123	6530	6530	MS2	12/66	SP_RL_Rat2_03222013.raw
High		FGFYEVFk	G3V741	3	1	HCD	K8(Label:13C(6)15N(2))	48.9	0.00200903	1	1	37	26	1987	77102333	Heavy	Unique	Used	0.22193	6.31141	0.0351632	323583752	11378247	71812786	2	522.767	1044.53	-1.01018	66.7817	11183	11183	MS2	7/56	SP_RL_Rat2_03222013.raw
Medium		cLGELIcTLNAAK	P48500	1	1	HCD	C1(Carbamidomethyl), C7(Carbamidomethyl)	48.9	0.0042699	1	1	40	21	1789	146797685	Light	Unique	Used	0.950593	2.80617	0.338751	118408224	40110876	112558068	2	731.873	1462.74	-0.0929483	61.6363	10205	10205	MS2	12/110	SP_RL_Rat2_03222013.raw
	High	VDFPQDQLATLTGr		1	0	CID	R14(Label:13C(6)15N(4))	48.9	0.00539777	1	1	41	25	1829	7.8428e+08	Heavy	Redundant	Not Used	1.02311	2.27993	0.448745	612771440	274978128	626930208	2	785.909	1570.81	0.462337	62.6401	10395	10395	MS2	9/142	SP_RL_Rat2_03222013.raw
Medium		LTIDALPFQAAR	D3Z802	3	1	HCD		48.88	0.00422426	1	1	40	33	1788	3.08465e+08	Light	Redundant	Not Used	1.25096	1.8688	0.669392	290421096	194405594	363304962	2	658.372	1315.74	0.505516	61.6976	10219	10219	MS2	6/98	SP_RL_Rat2_03222013.raw
High		NSLESYAFNMK	D4A4S3	5	1	HCD		48.86	0.0011734	1	1	34	22		403952336		No Quan Values	Not Used							2	652.303	1303.6	-0.623897	50.489	7939	7939	MS2	8/106	SP_RL_Rat2_03222013.raw
Medium		VNQPASFAVqLNGAR	D3ZZ63	2	1	HCD	Q10(Deamidated)	48.84	0.00559433		2	41	24	1192	170168702	Light	Redundant	Not Used	1.94618	3.10156	0.627483	143396320	89978792	279074784	2	786.91	1572.81	-0.182877	47.1574	7224	7224	MS2	7/138	SP_RL_Rat2_03222013.raw
	High	VATVVDSVQASQk	B1PRL5	1	1	CID	K13(Label:13C(6)15N(2))	48.83	0.00468229	1	1	40	29	370	5.00109e+07	Heavy	Unique	Used	0.643931	6.17521	0.104277	66922002	6.97841e+06	43093178	2	670.368	1339.73	-1.29041	29.3806	3275	3275	MS2	7/120	SP_RL_Rat2_03222013.raw
	High	APGIIPr		2	0	CID	R7(Label:13C(6)15N(4))	48.82	0.00161138	0.469388	1	36		294	882270542	Heavy	Unique	Used	1.01723	2.27844	0.44646	867325720	387226347	882270542	2	367.233	733.459	-0.305655	27.8112	2920	2920	MS2	6/50	SP_RL_Rat2_03222013.raw
	High	VDFPQDQLATLTGR		1	0	CID		48.81	0.00543385	1	1	41	21	1829	753300806	Light	Redundant	Not Used	1.02311	2.27993	0.448745	612771440	274978128	626930208	2	780.904	1560.8	-0.650001	63.6008	10583	10583	MS2	9/142	SP_RL_Rat2_03222013.raw
Medium		LAAAFAVSR	Q60587	1	1	HCD		48.8	0.00253171	0.285714	1	38		632	417040888	Light	Redundant	Not Used	1.50318	2.31138	0.650339	417040888	271217971	626887286	2	453.264	905.52	-0.212143	35.3536	4589	4589	MS2	6/64	SP_RL_Rat2_03222013.raw
Medium		LGPNYLQIPVNcPYR	P04762	1	1	HCD	C12(Carbamidomethyl)	48.8	0.00669411	1	1	42	31	1635	283568604	Light	Redundant	Not Used	0.878708	1.74203	0.504416	283568604	143036489	249174139	2	902.464	1803.92	-0.155957	57.6545	9426	9426	MS2	10/136	SP_RL_Rat2_03222013.raw
Medium		TmEWFTVLEHYR	P56741	3	1	HCD	M2(Oxidation)	48.77	0.00239064	1	1	37	19	1914	50869847	Light	Unique	Used	0.580446	2.35232	0.246755	40625858	1.00246e+07	23581128	3	543.257	1627.76	-0.323273	64.9535	10835	10835	MS2	17/104	SP_RL_Rat2_03222013.raw
Medium		LDIDSAPITAr	P11980	3	1	HCD	R11(Label:13C(6)15N(4))	48.75	0.00387055	1	1	39	36	1023	1310894219	Heavy	Redundant	Not Used	1.4361	2.7395	0.52422	903050120	473397364	1296873488	2	591.323	1181.64	-0.30827	43.3357	6384	6384	MS2	6/94	SP_RL_Rat2_03222013.raw
Medium		IIPGFMcQGGDFTr	P10111	1	1	HCD	C7(Carbamidomethyl), R14(Label:13C(6)15N(4))	48.75	0.00255169	1	1	38	17	1639	697796944	Heavy	Redundant	Not Used	1.55779	1.85142	0.841404	440563696	370691984	686305834	2	804.88	1608.75	-0.710628	57.6994	9435	9435	MS2	10/120	SP_RL_Rat2_03222013.raw
Medium		IAATILTSPDLrK	P00507	1	1	HCD	R12(Label:13C(6)15N(4))	48.72	0.00264525	1	1	38	26		268413861		Inconsistently Labeled	Not Used							3	470.284	1408.84	-1.11427	39.7148	5569	5569	MS2	10/110	SP_RL_Rat2_03222013.raw
Medium		IFSSEHDIFr	P15650	1	1	HCD	R10(Label:13C(6)15N(4))	48.71	0.00274892	1	1	38	23	987	302147856	Heavy	Redundant	Not Used	0.855454	2.17341	0.3936	353201648	139020296	302147856	2	630.815	1260.62	-1.58813	42.7128	6245	6245	MS2	8/80	SP_RL_Rat2_03222013.raw
	High	TIAMDGTEGLVr		2	0	CID	R12(Label:13C(6)15N(4))	48.7	0.00360713	1	1	39	25	1013	1171104776	Heavy	Redundant	Not Used	1.06684	2.20404	0.48404	967590880	468352560	1032267232	2	636.828	1272.65	-0.129533	43.0847	6325	6325	MS2	7/102	SP_RL_Rat2_03222013.raw
Medium		LAVNMVPFPR	G3V7C6	7	1	HCD		48.69	0.0038649	1	1	39	34	1549	534750466	Light	Redundant	Not Used	1.52071	3.59473	0.423037	528815440	223708672	804172740	2	572.321	1143.63	0.270937	55.3085	8946	8946	MS2	6/86	SP_RL_Rat2_03222013.raw
Medium		SLLDASEEAIKk	P85972	1	1	HCD	K12(Label:13C(6)15N(2))	48.69	0.00447739	0.0816327	1	40	26		173123884		Inconsistently Labeled	Not Used							2	656.366	1311.72	0.0127113	42.0806	6104	6104	MS2	9/104	SP_RL_Rat2_03222013.raw
Medium		ADMVIEAVFEDLAVK	Q64428	1	1	HCD		48.69	0.00612354	1	1	41	22	2201	6.34779e+06	Light	Unique	Used	0.510928	2.20276	0.231949	5.33553e+06	1.23757e+06	2.72607e+06	2	825.426	1649.84	-0.495282	77.0713	12749	12749	MS2	11/130	SP_RL_Rat2_03222013.raw
	High	KLVIIESDLER	P04692	11	1	CID		48.69	0.0036053	0.44898	1	39		950	177978446	Light	Unique	Used	1.24212	7.04326	0.176356	172638914	3.04459e+07	214438437	2	657.885	1314.76	0.412213	41.7832	6038	6038	MS2	6/108	SP_RL_Rat2_03222013.raw
	High	HLSVNDLPVGR		0	0	CID		48.68	0.00410351	1	1	40	26	720	390622654	Light	No Proteins	Not Used	0.401263	2.32969	0.172239	350491232	60368134	140639080	2	603.833	1206.66	0.187283	37.2682	5015	5015	MS2	6/98	SP_RL_Rat2_03222013.raw
	High	LYGPSSVSFADDFVr	P29457	2	1	CID	R15(Label:13C(6)15N(4))	48.68	0.004113	1	1	40	19	1862	426762640	Heavy	Redundant	Not Used	1.91603	1.83058	1.04668	222732996	233130200	426762640	2	835.408	1669.81	-0.677336	63.4745	10562	10562	MS2	7/126	SP_RL_Rat2_03222013.raw
Medium		TGPNLHGLFGR		0	0	HCD		48.62	0.00364052	1	1	39	27		242729330		No Proteins	Not Used							2	584.815	1168.62	0.120443	43.7531	6474	6474	MS2	9/94	SP_RL_Rat2_03222013.raw
Medium		ANDDLKENIAIVER	G3V885;G3V8B0	4	2	HCD		48.6	0.00623174	1	1	41	21	912	6.14845e+08	Light	Not Unique	Used	0.32275	4.38248	0.0736456	559003592	4.11681e+07	180418532	3	533.949	1599.83	-1.3271	41.1985	5906	5906	MS2	14/148	SP_RL_Rat2_03222013.raw
	High	IFGVTTLDIVR		1	0	CID		48.6	0.0033847	1	1	39	30	1973	1933165663	Light	Redundant	Not Used	1.04774	2.39999	0.43656	1877443104	819616084	1967073392	2	617.363	1233.72	-0.849051	66.4575	11118	11118	MS2	8/86	SP_RL_Rat2_03222013.raw
Medium		WLFETQPLDSIK	D3ZEC2	3	1	HCD		48.58	0.00531197	1	1	41	28		191154805		No Quan Values	Not Used							2	738.89	1476.77	-0.832203	72.2861	12091	12091	MS2	8/112	SP_RL_Rat2_03222013.raw
Medium		TTGIVLDSGDGVTHNVPIYEGYALPHAIMR	P63269	5	1	HCD		48.57	0.0123692	1	1	44	20	1818	2219723968	Light	Redundant	Not Used	0.425999	2.75241	0.154773	1968781120	304714184	838698640	3	1066.21	3196.61	-0.183733	62.1983	10322	10322	MS2	18/300	SP_RL_Rat2_03222013.raw
	High	FKDIFQEIFDK	P56574	1	1	CID		48.57	0.00476962	1	1	40	34		2.43972e+06		No Quan Values	Not Used							2	715.371	1429.73	-1.0299	76.4992	12701	12701	MS2	6/112	SP_RL_Rat2_03222013.raw
High		FFATFDK		0	0	HCD		48.56	0.00134718	1	1	35		1129	2.30306e+08	Light	No Proteins	Not Used	0.521051	4.75327	0.109619	213214412	2.33725e+07	111095576	2	438.219	875.43	0.180413	45.6025	6878	6878	MS2	6/52	SP_RL_Rat2_03222013.raw
Medium		VLAVNQENEr	D3ZCV0	1	1	HCD	R10(Label:13C(6)15N(4))	48.56	0.0036041	1	1	39	26	115	94526356	Heavy	Redundant	Not Used	0.975443	2.81487	0.346533	86691942	30041601	84563090	2	591.311	1181.61	-0.19353	23.3248	1930	1930	MS2	6/86	SP_RL_Rat2_03222013.raw
	High	TPYTDVNIVTIR		0	0	CID		48.56	0.00540545	1	1	41	22	1337	1.82749e+08	Light	No Proteins	Not Used	1.16719	2.02777	0.575606	172701271	99407818	201575958	2	696.38	1391.75	-0.0690382	50.0891	7854	7854	MS2	7/116	SP_RL_Rat2_03222013.raw
	High	YFPTQALNFAFK	Q05962	6	1	CID		48.55	0.00483493	1	1	40	28		1129472871		No Quan Values	Not Used							2	723.874	1446.74	-1.12216	72.544	12133	12133	MS2	10/102	SP_RL_Rat2_03222013.raw
Medium		LFDQAFGVPr		0	0	HCD	R10(Label:13C(6)15N(4))	48.54	0.00379498	1	1	39		1585	107090055	Heavy	No Proteins	Not Used	1.05987	1.9399	0.546355	101040471	5.5204e+07	107090055	2	580.311	1159.61	0.632142	56.1601	9125	9125	MS2	6/84	SP_RL_Rat2_03222013.raw
Medium		AVVLAANHFGR	Q5BJZ3	2	1	HCD		48.53	0.00382197	1	1	39	23	396	179499916	Light	Redundant	Not Used	0.70681	2.30084	0.307196	179499916	5.51416e+07	126872293	2	577.825	1154.64	-0.290632	30.0357	3421	3421	MS2	5/90	SP_RL_Rat2_03222013.raw
Medium		EADDIVNWLK	P04785	1	1	HCD		48.52	0.00294567	1	1	38	24	2016	179915698	Light	Redundant	Not Used	1.21638	1.65352	0.735626	179915698	132350620	218844970	2	601.806	1202.6	-0.583329	67.822	11363	11363	MS2	8/84	SP_RL_Rat2_03222013.raw
	High	GISDLAQHYLMR	Q6P502	1	1	CID		48.51	0.00429481	1	1	40	28		50111514		No Quan Values	Not Used							2	702.358	1403.71	-0.813129	59.1904	9733	9733	MS2	8/100	SP_RL_Rat2_03222013.raw
	High	rALANSLAcQGk	P05065	3	1	CID	R1(Label:13C(6)15N(4)), C9(Carbamidomethyl), K12(Label:13C(6)15N(2))	48.49	0.00494608	1	1	40	24	68	473950051	Heavy	Redundant	Not Used	1.30189	3.73896	0.348197	356892978	124268924	464637030	2	653.854	1306.7	-0.263125	22.2241	1681	1681	MS2	10/110	SP_RL_Rat2_03222013.raw
High		LNAMHLSDK	D3Z802	2	1	HCD		48.47	0.00208087	1	1	36	23	220	146807572	Light	Unique	Used	0.57477	2.84352	0.202134	146807572	29674768	84380658	2	514.762	1028.52	-1.95399	25.8381	2485	2485	MS2	8/80	SP_RL_Rat2_03222013.raw
Medium		FLEQQNQVLQTK	IPI:CON_00714876.1;Q6IMF3	3	2	HCD		48.46	0.00554419	1	1	41	21		247390622		No Quan Values	Not Used							2	738.397	1475.79	0.582138	37.7394	5124	5124	MS2	7/120	SP_RL_Rat2_03222013.raw
High		LVIITAGAr	B5DEN4	2	1	HCD	R9(Label:13C(6)15N(4))	48.44	0.00136917	0.3125	1	35			404221641		No Quan Values	Not Used							2	462.299	923.591	-0.678363	36.5391	4858	4858	MS2	5/64	SP_RL_Rat2_03222013.raw
Medium		NISAFISETK	D4A164	3	1	HCD		48.44	0.00334273	1	1	38	26	1060	175928220	Light	Unique	Used	0.56722	2.51254	0.225755	157723140	35606834	89463694	2	555.295	1109.58	-0.0861018	44.0449	6538	6538	MS2	7/102	SP_RL_Rat2_03222013.raw
	High	IFVGGLNPEATEEK		0	0	CID		48.38	0.00516589	1	1	40	34		1.33735e+08		No Proteins	Not Used							2	752.388	1503.77	0.120589	46.1995	7010	7010	MS2	8/126	SP_RL_Rat2_03222013.raw
Medium		SIDDLEDELYAQk	P04692	2	1	HCD	K13(Label:13C(6)15N(2))	48.37	0.00305501	1	1	38	21	1755	1102904375	Heavy	Redundant	Not Used	0.777073	5.61324	0.138436	1345054400	186203656	1045205456	2	773.872	1546.74	0.114754	60.5871	10014	10014	MS2	7/112	SP_RL_Rat2_03222013.raw
	High	LVVPASQcGSLIGk		0	0	CID	C8(Carbamidomethyl), K14(Label:13C(6)15N(2))	48.34	0.0052789	1	1	40	32	946	2.26153e+08	Heavy	No Proteins	Not Used	0.809656	2.26699	0.357151	270898404	96751578	219334506	2	718.905	1436.8	0.331015	41.7207	6025	6025	MS2	8/126	SP_RL_Rat2_03222013.raw
Medium		EANLAASFGkPINF	Q6P6R2	1	1	HCD	K10(Label:13C(6)15N(2))	48.32	0.00578324	1	1	41		1813	190794988	Heavy	Unique	Used	0.470317	3.32106	0.141616	405673236	57450020	190794988	2	743.893	1486.78	0.27555	62.2096	10324	10324	MS2	19/136	SP_RL_Rat2_03222013.raw
High		NSLESYAFNMk	D4A4S3	5	1	HCD	K11(Label:13C(6)15N(2))	48.31	0.00169264	1	1	35	20		544486624		No Quan Values	Not Used							2	656.31	1311.61	-0.6497	50.4718	7936	7936	MS2	9/106	SP_RL_Rat2_03222013.raw
	High	LIDDHFLFDKPVSPLLTcAGMAR	P09605	1	1	CID	C18(Carbamidomethyl)	48.31	0.0117732	1	1	44	18	2116	804110144	Light	Unique	Used	0.69158	1.40089	0.493673	804110144	396967382	556106212	3	872.781	2616.33	-0.777977	72.711	12162	12162	MS2	21/230	SP_RL_Rat2_03222013.raw
[truncated: 982 more rows]
