# Supplementary material for: Quantitative Non-canonical Amino Acid Tagging (QuaNCAT) Proteomics Identifies Distinct Patterns of Protein Synthesis Rapidly Induced by Hypertrophic Agents in Cardiomyocytes, Revealing New Aspects of Metabolic Remodeling
Source: Mol Cell Proteomics. 2016 Aug 9;15(10):3170–89. doi: 10.1074/mcp.M115.054312 (PMC5054342; doi:10.1074/mcp.M115.054312)
Supplement: Supplemental Data [file 10.1074_M115.054312_mcp.M115.054312-10.xls]

## Sheet: Proteins
Accession	# AAs	MW [kDa]	calc. pI	Description	ΣCoverage	Σ# PSMs	Σ# Peptides	A7: Area	A7: Heavy/Light	A7: Heavy/Light Count	A7: Heavy/Light Variability [%]	A7: Heavy/Medium	A7: Heavy/Medium Count	A7: Heavy/Medium Variability [%]	A7: Medium/Light	A7: Medium/Light Count	A7: Medium/Light Variability [%]	Score A3	Coverage A3	# PSM A3	# Peptides A3	Score A5	Coverage A5	# PSM A5	# Peptides A5
P62738	377	41.9818	5.38916	Actin, aortic smooth muscle OS=Rattus norvegicus GN=Acta2 PE=1 SV=1 - [ACTA_RAT]	43.5	39	14	1.31821e+09	0.214467	16	16.1734	1.19912	16	22.3224	0.191741	16	55.4837	979.966	32.63	26	12	585.043	29.97	13	8
	A3	A5	Sequence	Protein Accessions	# Proteins	# Protein Groups	Activation Type	Modifications	IonScore	Exp Value	Δ Score	Rank	Identity High	Homology Threshold	QuanResultID	Area	Quan Channel	Quan Info	Quan Usage	Heavy/Light	Heavy/Medium	Medium/Light	Light	Medium	Heavy	Charge	m/z [Da]	MH+ [Da]	ΔM [ppm]	RT [min]	First Scan	Last Scan	MS Order	Ions Matched	Spectrum File	Annotation
	High		DLYANNVLSGGTTmYPGIADR	P62738	4	1	HCD	M14(Oxidation)	120.17	3.73923e-10	1	1	40	22	823	2.18877e+08	Light	Unique	Used	0.211533	1.02848	0.205676	211071970	4.34125e+07	4.46487e+07	2	1122.53	2244.06	-1.68098	59.4863	6808	6808	MS2	15/230	SP_RL_PEvsCtrl_pSILAC_01-16-2013_130215172746.raw
		High	TTGIVLDSGDGVTHNVPIYEGYALPHAIMR	P63269	5	1	CID		104.39	3.23775e-08	1	1	44	32		236371627		No Quan Values	Not Used							3	1066.21	3196.6	-1.55848	73.8933	9359	9359	MS2	32/300	SP_RL_PEvsCtrl_pSILAC_01-16-2013_130215172746.raw
	High		SYELPDGQVITIGNEr	P62738	10	1	HCD	R16(Label:13C(6))	100.07	4.893e-08	1	1	41	25	902	612697638	Medium	Unique	Used	0.292617	1.07055	0.273333	2241578400	612697638	655922866	2	898.959	1796.91	-0.523058	62.9842	7479	7479	MS2	10/164	SP_RL_PEvsCtrl_pSILAC_01-16-2013_130215172746.raw
		High	DLYANNVLSGGTTMYPGIADR	P63269	4	1	CID		94.65	1.5188e-07	1	1	41	24	1012	885577747	Light	Unique	Used	0.223402	1.05003	0.212757	838101072	178312258	187233164	2	1114.53	2228.06	-1.45507	65.7428	7982	7982	MS2	11/230	SP_RL_PEvsCtrl_pSILAC_01-16-2013_130215172746.raw
	High		DLYANNVLSGGTTMYPGIADR	P62738	4	1	HCD		93.7	1.89017e-07	1	1	41	24	1012	885577747	Light	Redundant	Not Used	0.223402	1.05003	0.212757	838101072	178312258	187233164	2	1114.53	2228.06	-1.45507	65.7685	7987	7987	MS2	16/230	SP_RL_PEvsCtrl_pSILAC_01-16-2013_130215172746.raw
		High	SYELPDGQVITIGNEr	P63269	10	1	CID	R16(Label:13C(6))	88.69	6.72318e-07	1	1	41	35	902	612697638	Medium	Redundant	Not Used	0.292617	1.07055	0.273333	2241578400	612697638	655922866	2	898.959	1796.91	-0.523058	62.9424	7469	7469	MS2	13/164	SP_RL_PEvsCtrl_pSILAC_01-16-2013_130215172746.raw
	High		DLYANNVLSGGTTmYPGIADR	P62738	4	1	HCD	M14(Oxidation)	85.74	1.04954e-06	1	1	40	25	827	1.81447e+08	Light	Unique	Used	0.178485	0.93163	0.191583	160094828	3.06715e+07	28574468	3	748.691	2244.06	-1.30619	59.5755	6824	6824	MS2	13/230	SP_RL_PEvsCtrl_pSILAC_01-16-2013_130215172746.raw
		High	DLYANNVLSGGTTmYPGIADR	P63269	4	1	CID	M14(Oxidation)	82.55	2.16163e-06	1	1	40	26	823	2.18877e+08	Light	Redundant	Not Used	0.211533	1.02848	0.205676	211071970	4.34125e+07	4.46487e+07	2	1122.53	2244.06	-1.68098	59.4672	6803	6803	MS2	12/230	SP_RL_PEvsCtrl_pSILAC_01-16-2013_130215172746.raw
	High		SYELPDGQVITIGNER	P62738	10	1	HCD		81.82	3.11171e-06	1	1	41	36	902	2298872992	Light	Redundant	Not Used	0.292617	1.07055	0.273333	2241578400	612697638	655922866	2	895.951	1790.89	1.30851	63.0486	7493	7493	MS2	9/164	SP_RL_PEvsCtrl_pSILAC_01-16-2013_130215172746.raw
	High		KDLYANNVLSGGTTmYPGIADR	P62738	4	1	HCD	M15(Oxidation)	79.08	7.16602e-06	1	1	42	25		1.49918e+08		No Quan Values	Not Used							3	791.39	2372.15	-0.489196	52.5199	5449	5449	MS2	22/248	SP_RL_PEvsCtrl_pSILAC_01-16-2013_130215172746.raw
	High		AGFAGDDAPR	P62738	8	1	HCD		78.95	6.13828e-07	0.632911	1	31		22	7.63848e+06	Light	Unique	Used	0.319205	1.17722	0.271151	7.58862e+06	2.05766e+06	2.42233e+06	2	488.728	976.448	-0.375534	30.4389	2285	2285	MS2	7/74	SP_RL_PEvsCtrl_pSILAC_01-16-2013_130215172746.raw
	High		SYELPDGQVITIGNEr	P62738	10	1	HCD	R16(Label:13C(6)15N(4))	77.05	9.03863e-06	1	1	41	26	902	664336569	Heavy	Redundant	Not Used	0.292617	1.07055	0.273333	2241578400	612697638	655922866	2	900.953	1800.9	-0.646816	62.3884	7369	7369	MS2	9/164	SP_RL_PEvsCtrl_pSILAC_01-16-2013_130215172746.raw
	High		VAPEEHPTLLTEAPLNPK	P62738	5	1	HCD		71.07	4.55259e-05	1	1	42	20	531	65850397	Light	Unique	Used	0.159176	1.87251	0.0850069	47908078	4.07252e+06	7.62582e+06	2	978.525	1956.04	-0.568066	51.4215	5255	5255	MS2	14/156	SP_RL_PEvsCtrl_pSILAC_01-16-2013_130215172746.raw
	High		DLYANNVLSGGTTMYPGIADR	P62738	4	1	HCD		70.26	4.17069e-05	1	1	41	19	1018	3.02808e+08	Light	Unique	Used	0.241047	1.25611	0.191899	289068304	55472021	6.96792e+07	3	743.359	2228.06	-1.18716	65.9184	8014	8014	MS2	25/230	SP_RL_PEvsCtrl_pSILAC_01-16-2013_130215172746.raw
		High	KDLYANNVLSGGTTMYPGIADR	P63269	4	1	CID		69.92	6.61371e-05	1	1	42	27		493264950		No Quan Values	Not Used							3	786.06	2356.16	1.57174	57.0108	6328	6328	MS2	27/248	SP_RL_PEvsCtrl_pSILAC_01-16-2013_130215172746.raw
		High	SYELPDGQVITIGNER	P63269	10	1	CID		69.51	5.29662e-05	1	1	41	27	902	2298872992	Light	Redundant	Not Used	0.292617	1.07055	0.273333	2241578400	612697638	655922866	2	895.951	1790.89	1.30851	63.0147	7483	7483	MS2	16/164	SP_RL_PEvsCtrl_pSILAC_01-16-2013_130215172746.raw
	High		AGFAGDDAPR	P62738	8	1	HCD		66.8	1.2097e-05	1	1	32		22	7.63848e+06	Light	Redundant	Not Used	0.319205	1.17722	0.271151	7.58862e+06	2.05766e+06	2.42233e+06	2	488.728	976.449	0.249539	29.4463	2169	2169	MS2	8/74	SP_RL_PEvsCtrl_pSILAC_01-16-2013_130215172746.raw
		High	VAPEEHPTLLTEAPLNPK	P63269	5	1	CID		61.15	0.00044695	1	1	42	22	531	65850397	Light	Redundant	Not Used	0.159176	1.87251	0.0850069	47908078	4.07252e+06	7.62582e+06	2	978.525	1956.04	-0.568066	51.3712	5247	5247	MS2	12/156	SP_RL_PEvsCtrl_pSILAC_01-16-2013_130215172746.raw
		High	SYELPDGQVITIGNEr	P63269	10	1	CID	R16(Label:13C(6)15N(4))	60.67	0.000392738	1	1	41	27	902	664336569	Heavy	Redundant	Not Used	0.292617	1.07055	0.273333	2241578400	612697638	655922866	2	900.953	1800.9	-0.646816	62.3544	7359	7359	MS2	12/164	SP_RL_PEvsCtrl_pSILAC_01-16-2013_130215172746.raw
	High		EITALAPSTMK	P62738	8	1	HCD		59.63	0.000295427	0.583333	1	38		325	192859090	Light	Unique	Used	0.198212	1.49856	0.132268	192859090	2.55091e+07	3.8227e+07	2	581.312	1161.62	-0.626643	45.7598	4280	4280	MS2	10/96	SP_RL_PEvsCtrl_pSILAC_01-16-2013_130215172746.raw
	High		AGFAGDDAPr	P62738	8	1	HCD	R10(Label:13C(6)15N(4))	58.32	9.12098e-05	0.534483	1	32		22	2.42233e+06	Heavy	Redundant	Not Used	0.319205	1.17722	0.271151	7.58862e+06	2.05766e+06	2.42233e+06	2	493.732	986.457	0.0317324	29.6423	2194	2194	MS2	6/74	SP_RL_PEvsCtrl_pSILAC_01-16-2013_130215172746.raw
		High	KDLYANNVLSGGTTmYPGIADR	P63269	4	1	CID	M15(Oxidation)	57.51	0.00102868	1	1	42	26		1.49918e+08		No Quan Values	Not Used							3	791.39	2372.15	-0.489196	52.4803	5442	5442	MS2	22/248	SP_RL_PEvsCtrl_pSILAC_01-16-2013_130215172746.raw
	High		EITALAPSTmK	P62738	8	1	HCD	M10(Oxidation)	57.2	0.000483606	1	1	38	22	107	3.41633e+07	Light	Unique	Used	0.194071	1.46329	0.132627	33643778	4.46207e+06	6.52928e+06	2	589.31	1177.61	0.0718564	38.7011	3279	3279	MS2	9/96	SP_RL_PEvsCtrl_pSILAC_01-16-2013_130215172746.raw
		High	SYELPDGQVITIGNER	P63269	10	1	CID		55.32	0.00138084	1	1	41	23	902	2298872992	Light	Redundant	Not Used	0.292617	1.07055	0.273333	2241578400	612697638	655922866	2	895.951	1790.89	0.967705	61.9819	7289	7289	MS2	9/164	SP_RL_PEvsCtrl_pSILAC_01-16-2013_130215172746.raw
	High		EITALAPSTmK	P62738	8	1	HCD	M10(Oxidation)	54.34	0.000941122	1	1	38	20	107	3.41633e+07	Light	Redundant	Not Used	0.194071	1.46329	0.132627	33643778	4.46207e+06	6.52928e+06	2	589.311	1177.61	0.486492	37.6766	3146	3146	MS2	9/96	SP_RL_PEvsCtrl_pSILAC_01-16-2013_130215172746.raw
	Medium		QEYDEAGPSIVHR	P62738	3	1	HCD		46.22	0.00417628	1	1	36	24	113	2.97554e+06	Light	Unique	Used	0.558206	1.22143	0.457012	2.97554e+06	1.35986e+06	1.66096e+06	3	500.908	1500.71	0.587412	37.9788	3188	3188	MS2	14/134	SP_RL_PEvsCtrl_pSILAC_01-16-2013_130215172746.raw
	Medium		QEYDEAGPSIVHR	P62738	3	1	HCD		45.53	0.00485343	1	1	36			6.1941e+06		No Quan Values	Not Used							3	500.907	1500.71	-0.0226516	39.0418	3326	3326	MS2	16/134	SP_RL_PEvsCtrl_pSILAC_01-16-2013_130215172746.raw
		High	DSYVGDEAQSK	P63269	7	1	CID		44.17	0.00141071	1	1	30	16	8	1.11278e+06	Light	Unique	Used	0.213768	2.03839	0.104871	995843	104435	212880	2	599.765	1198.52	0.291448	24.5863	1633	1633	MS2	13/102	SP_RL_PEvsCtrl_pSILAC_01-16-2013_130215172746.raw
	Medium		DLTDYLMk	P62738	9	1	HCD	K8(Label:13C(6)15N(2))	40.49	0.0104159	1	1	35	21	953	157397153	Heavy	Unique	Used	0.206355	1.38479	0.149015	762750776	1.13661e+08	157397153	2	503.753	1006.5	-0.923942	63.6947	7615	7615	MS2	7/62	SP_RL_PEvsCtrl_pSILAC_01-16-2013_130215172746.raw
		High	AGFAGDDAPR	P63269	8	1	CID		39.69	0.00517663	1	1	31	24	22	7.63848e+06	Light	Redundant	Not Used	0.319205	1.17722	0.271151	7.58862e+06	2.05766e+06	2.42233e+06	2	488.728	976.448	-0.375534	30.4264	2283	2283	MS2	8/74	SP_RL_PEvsCtrl_pSILAC_01-16-2013_130215172746.raw
	Medium		LDLAGR	P62738	9	1	HCD		39.38	0.0115403	0.333333	3	34		61	2.02938e+07	Light	Unique	Used	0.28446	1.04303	0.272724	2.02938e+07	5.5346e+06	5.77276e+06	2	322.69	644.373	-0.0544832	34.2736	2733	2733	MS2	5/40	SP_RL_PEvsCtrl_pSILAC_01-16-2013_130215172746.raw
	Medium		GILTLK	P62738	9	1	HCD		39.23	0.0044894	0.358974	1	30		479	1.26095e+08	Light	Redundant	Not Used	0.200338	1.47356	0.135955	1.24623e+08	1.69431e+07	2.49667e+07	2	322.72	644.433	-1.39062	49.9183	4975	4975	MS2	5/40	SP_RL_PEvsCtrl_pSILAC_01-16-2013_130215172746.raw
	Medium		EITALAPSTmk	P62738	8	1	HCD	M10(Oxidation), K11(Label:13C(6)15N(2))	38.7	0.0373191	1	1	38	28	107	6.52928e+06	Heavy	Redundant	Not Used	0.194071	1.46329	0.132627	33643778	4.46207e+06	6.52928e+06	2	593.317	1185.63	-0.579142	37.8549	3171	3171	MS2	8/96	SP_RL_PEvsCtrl_pSILAC_01-16-2013_130215172746.raw
	Medium		cDIDIR	P62738	5	1	HCD	C1(Carbamidomethyl)	37.9	0.00891996	1	1	31		75	5.89471e+06	Light	Unique	Used	0.215168	1.1242	0.191396	5.63902e+06	1.07929e+06	1.21334e+06	2	396.189	791.372	-0.0324374	35.0734	2834	2834	MS2	5/44	SP_RL_PEvsCtrl_pSILAC_01-16-2013_130215172746.raw
	Medium		cDIDIr	P62738	5	1	HCD	C1(Carbamidomethyl), R6(Label:13C(6)15N(4))	36.77	0.0119915	1	1	32		75	1.21334e+06	Heavy	Redundant	Not Used	0.215168	1.1242	0.191396	5.63902e+06	1.07929e+06	1.21334e+06	2	401.194	801.38	-0.220862	35.0096	2827	2827	MS2	5/44	SP_RL_PEvsCtrl_pSILAC_01-16-2013_130215172746.raw
	Medium		LDLAGr	P62738	9	1	HCD	R6(Label:13C(6))	36.65	0.0355227	1	3	36		61	5.5346e+06	Medium	Redundant	Not Used	0.28446	1.04303	0.272724	2.02938e+07	5.5346e+06	5.77276e+06	2	325.7	650.393	0.0592399	33.6379	2652	2652	MS2	5/40	SP_RL_PEvsCtrl_pSILAC_01-16-2013_130215172746.raw
	Medium		DLTDYLMK	P62738	9	1	HCD		35.51	0.0297921	1	1	34	24	953	770175129	Light	Redundant	Not Used	0.206355	1.38479	0.149015	762750776	1.13661e+08	157397153	2	499.746	998.484	-2.17614	63.5971	7596	7596	MS2	6/62	SP_RL_PEvsCtrl_pSILAC_01-16-2013_130215172746.raw
	Medium		IIAPPER	P62738	8	1	HCD		34.25	0.0386737	1	1	34	23	37	1.28141e+07	Light	Unique	Used	0.288877	0.802706	0.359878	1.21136e+07	4.35942e+06	3.49933e+06	2	398.24	795.473	0.277167	32.0866	2470	2470	MS2	5/48	SP_RL_PEvsCtrl_pSILAC_01-16-2013_130215172746.raw
		High	GILTLK	P63269	9	1	CID		32.18	0.0227608	0	1	30		479	1.26095e+08	Light	Unique	Used	0.200338	1.47356	0.135955	1.24623e+08	1.69431e+07	2.49667e+07	2	322.72	644.433	-1.39062	49.8829	4965	4965	MS2	4/40	SP_RL_PEvsCtrl_pSILAC_01-16-2013_130215172746.raw
P04636	338	35.6608	8.67529	Malate dehydrogenase, mitochondrial OS=Rattus norvegicus GN=Mdh2 PE=1 SV=2 - [MDHM_RAT]	40.83	33	11	8.88871e+08	0.367504	14	41.6758	1.39531	14	16.7896	0.223858	14	55.7658	753.004	40.83	18	11	604.733	26.92	15	7
	A3	A5	Sequence	Protein Accessions	# Proteins	# Protein Groups	Activation Type	Modifications	IonScore	Exp Value	Δ Score	Rank	Identity High	Homology Threshold	QuanResultID	Area	Quan Channel	Quan Info	Quan Usage	Heavy/Light	Heavy/Medium	Medium/Light	Light	Medium	Heavy	Charge	m/z [Da]	MH+ [Da]	ΔM [ppm]	RT [min]	First Scan	Last Scan	MS Order	Ions Matched	Spectrum File	Annotation
	High		AGAGSATLSmAYAGAR	P04636	1	1	HCD	M10(Oxidation)	104.43	6.74823e-09	1	1	37	28	126	920288	Light	Unique	Used	0.41043	1.08768	0.377344	787561	297181	323239	2	735.854	1470.7	-0.267484	38.6518	3273	3273	MS2	12/128	SP_RL_PEvsCtrl_pSILAC_01-16-2013_130215172746.raw
		High	VDFPQDQLATLTGR		1	0	CID		103.07	1.98133e-08	1	1	40	31		271792728		No Quan Values	Not Used							2	780.902	1560.8	-3.62199	64.1779	7703	7703	MS2	12/142	SP_RL_PEvsCtrl_pSILAC_01-16-2013_130215172746.raw
	High		VDFPQDQLATLTGR	P04636	1	1	HCD		92.78	2.18036e-07	1	1	40	39				No Quan Values	Not Used							2	780.904	1560.8	-0.41537	62.0942	7309	7309	MS2	12/142	SP_RL_PEvsCtrl_pSILAC_01-16-2013_130215172746.raw
		High	AGAGSATLSMAYAGAR		1	0	CID		91.56	1.59057e-07	1	1	38	30	355	7928263	Light	Unique	Used	0.604095	1.50802	0.400588	6.71563e+06	2.6902e+06	4.05688e+06	2	727.856	1454.7	-1.16464	46.7132	4429	4429	MS2	12/128	SP_RL_PEvsCtrl_pSILAC_01-16-2013_130215172746.raw
	High		VDFPQDQLATLTGr	P04636	1	1	HCD	R14(Label:13C(6)15N(4))	85.31	1.23725e-06	1	1	40	27	938	309619557	Heavy	Unique	Used	0.563141	0.867826	0.64891	529626144	343679858	298254216	2	785.909	1570.81	0.0737788	63.2863	7538	7538	MS2	12/142	SP_RL_PEvsCtrl_pSILAC_01-16-2013_130215172746.raw
	High		VDFPQDQLATLTGR	P04636	1	1	HCD		82.46	2.31218e-06	1	1	40	29	938	529626144	Light	Redundant	Not Used	0.563141	0.867826	0.64891	529626144	343679858	298254216	2	780.904	1560.8	-1.19747	63.1277	7507	7507	MS2	13/142	SP_RL_PEvsCtrl_pSILAC_01-16-2013_130215172746.raw
	High		AGAGSATLSMAYAGAR	P04636	1	1	HCD		79.61	2.49203e-06	1	1	38	29	355	7928263	Light	Redundant	Not Used	0.604095	1.50802	0.400588	6.71563e+06	2.6902e+06	4.05688e+06	2	727.856	1454.7	-1.16464	46.7771	4439	4439	MS2	11/128	SP_RL_PEvsCtrl_pSILAC_01-16-2013_130215172746.raw
		High	AGAGSATLSmAYAGAR		1	0	CID	M10(Oxidation)	79.29	2.20389e-06	1	1	37	22	126	920288	Light	Redundant	Not Used	0.41043	1.08768	0.377344	787561	297181	323239	2	735.854	1470.7	-0.267484	38.6005	3266	3266	MS2	12/128	SP_RL_PEvsCtrl_pSILAC_01-16-2013_130215172746.raw
	High		VDFPQDQLATLTGR	P04636	1	1	HCD		77.61	6.96556e-06	1	1	40	25		271792728		No Quan Values	Not Used							2	780.902	1560.8	-3.62199	64.2121	7709	7709	MS2	13/142	SP_RL_PEvsCtrl_pSILAC_01-16-2013_130215172746.raw
		High	VDFPQDQLATLTGr		1	0	CID	R14(Label:13C(6)15N(4))	75.23	1.26025e-05	1	1	40	34	938	309619557	Heavy	Redundant	Not Used	0.563141	0.867826	0.64891	529626144	343679858	298254216	2	785.909	1570.81	0.0737788	63.2528	7528	7528	MS2	8/142	SP_RL_PEvsCtrl_pSILAC_01-16-2013_130215172746.raw
	High		GYLGPEQLPDcLk	P04636	1	1	HCD	C11(Carbamidomethyl), K13(Label:13C(6)15N(2))	72.08	1.97849e-05	1	1	39	29	695	1.2048e+08	Heavy	Unique	Used	0.300758	1.76048	0.170838	398902359	68147871	119973120	2	749.379	1497.75	0.569955	56.0623	6142	6142	MS2	9/116	SP_RL_PEvsCtrl_pSILAC_01-16-2013_130215172746.raw
		High	VDFPQDQLATLTGR		1	0	CID		70.03	4.04595e-05	1	1	40	26	938	529626144	Light	Redundant	Not Used	0.563141	0.867826	0.64891	529626144	343679858	298254216	2	780.904	1560.8	-1.19747	63.0996	7500	7500	MS2	11/142	SP_RL_PEvsCtrl_pSILAC_01-16-2013_130215172746.raw
	High		ETEcTYFSTPLLLGK	P04636	1	1	HCD	C4(Carbamidomethyl)	68.63	5.12778e-05	1	1	40	21	1151	549251408	Light	Unique	Used	0.329067	1.40134	0.234824	549251408	1.28977e+08	180740574	2	879.934	1758.86	-0.867686	73.4758	9273	9273	MS2	12/128	SP_RL_PEvsCtrl_pSILAC_01-16-2013_130215172746.raw
		High	ETEcTYFSTPLLLGK		1	0	CID	C4(Carbamidomethyl)	65.29	0.000110644	1	1	40	21	1151	549251408	Light	Redundant	Not Used	0.329067	1.40134	0.234824	549251408	1.28977e+08	180740574	2	879.934	1758.86	-0.867686	73.442	9263	9263	MS2	9/128	SP_RL_PEvsCtrl_pSILAC_01-16-2013_130215172746.raw
		High	VDFPQDQLATLTGR		1	0	CID		61.33	0.000304458	1	1	40	30				No Quan Values	Not Used							2	780.904	1560.8	-0.41537	62.0445	7300	7300	MS2	11/142	SP_RL_PEvsCtrl_pSILAC_01-16-2013_130215172746.raw
	High		VDFPQDQLATLTGr	P04636	1	1	HCD	R14(Label:13C(6))	60.99	0.000337213	1	1	40		979	71148080	Medium	Unique	Used	0.64076	0.587551	1.09056	53477112	58320104	34266019	2	783.913	1566.82	-1.41856	64.48	7756	7756	MS2	13/142	SP_RL_PEvsCtrl_pSILAC_01-16-2013_130215172746.raw
		High	VDFPQDQLATLTGr		1	0	CID	R14(Label:13C(6))	58.62	0.000606983	1	1	41	30		4.99239e+07		No Quan Values	Not Used							2	783.916	1566.82	1.69782	65.4598	7934	7934	MS2	11/142	SP_RL_PEvsCtrl_pSILAC_01-16-2013_130215172746.raw
		High	ETEcTYFSTPLLLGk		1	0	CID	C4(Carbamidomethyl), K15(Label:13C(6)15N(2))	57.22	0.000768261	1	1	40	26	1137	2.93177e+07	Heavy	Unique	Used	0.287957	1.52882	0.188353	67619974	12736410	19471621	2	883.938	1766.87	-4.1329	72.6659	9135	9135	MS2	9/128	SP_RL_PEvsCtrl_pSILAC_01-16-2013_130215172746.raw
		High	VDFPQDQLATLTGr		1	0	CID	R14(Label:13C(6))	55.72	0.00113476	1	1	40	26	979	71148080	Medium	Redundant	Not Used	0.64076	0.587551	1.09056	53477112	58320104	34266019	2	783.913	1566.82	-1.41856	64.4385	7747	7747	MS2	11/142	SP_RL_PEvsCtrl_pSILAC_01-16-2013_130215172746.raw
		High	EGVIEcSFVQSK		1	0	CID	C6(Carbamidomethyl)	53.37	0.000834905	1	1	37	23	410	9.37528e+06	Light	Unique	Used	0.463335	2.44016	0.189879	7731929	1.46813e+06	3582477	2	691.835	1382.66	0.125659	47.9641	4644	4644	MS2	8/112	SP_RL_PEvsCtrl_pSILAC_01-16-2013_130215172746.raw
	High		AGAGSATLSMAYAGAr	P04636	1	1	HCD	R16(Label:13C(6))	52.98	0.00137028	1	1	38	17	355	2.6902e+06	Medium	Redundant	Not Used	0.604095	1.50802	0.400588	6.71563e+06	2.6902e+06	4.05688e+06	2	730.866	1460.72	-1.15121	46.6512	4420	4420	MS2	13/128	SP_RL_PEvsCtrl_pSILAC_01-16-2013_130215172746.raw
	High		IFGVTTLDIVR	P04636	1	1	HCD		51.7	0.00165302	1	1	38	27	1174	43305891	Light	Unique	Used	0.50515	1.26377	0.399717	43305891	1.73101e+07	2.1876e+07	2	617.363	1233.72	-0.947996	73.9987	9382	9382	MS2	9/86	SP_RL_PEvsCtrl_pSILAC_01-16-2013_130215172746.raw
	Medium		VDFPQDQLATLTGr	P04636	1	1	HCD	R14(Label:13C(6)15N(4))	50.83	0.00346358	1	1	40	18		9549729		No Quan Values	Not Used							2	785.909	1570.81	-0.00393288	62.0847	7308	7308	MS2	10/142	SP_RL_PEvsCtrl_pSILAC_01-16-2013_130215172746.raw
	High		GcDVVVIPAGVPR	P04636	1	1	HCD	C2(Carbamidomethyl)	50.66	0.00307183	1	1	40	24	557	5.32774e+08	Light	Unique	Used	0.612515	1.15407	0.530745	530217660	281410518	3.24766e+08	2	669.863	1338.72	-0.743719	52.1737	5390	5390	MS2	6/96	SP_RL_PEvsCtrl_pSILAC_01-16-2013_130215172746.raw
	High		EGVIEcSFVQSK	P04636	1	1	HCD	C6(Carbamidomethyl)	49.9	0.00185625	1	1	37	28	410	9.37528e+06	Light	Redundant	Not Used	0.463335	2.44016	0.189879	7731929	1.46813e+06	3582477	2	691.835	1382.66	0.125659	48.0164	4654	4654	MS2	8/112	SP_RL_PEvsCtrl_pSILAC_01-16-2013_130215172746.raw
		High	mIAEAIPELK		1	0	CID	M1(Oxidation)	47.53	0.00475506	1	1	38	27	498	8.98696e+07	Light	Unique	Used	0.273366	1.38931	0.196764	8.82595e+07	1.73663e+07	2.41271e+07	2	565.809	1130.61	-1.1238	50.3058	5046	5046	MS2	11/80	SP_RL_PEvsCtrl_pSILAC_01-16-2013_130215172746.raw
	Medium		IQEAGTEVVK	P04636	1	1	HCD		46.6	0.0058271	1	1	38	33	14	2.55954e+06	Light	Unique	Used	0.180182	1.23939	0.145379	2.55954e+06	372104	461183	2	537.296	1073.58	0.470214	27.7208	1968	1968	MS2	6/96	SP_RL_PEvsCtrl_pSILAC_01-16-2013_130215172746.raw
	Medium		FVFSLVDAmNGK	P04636	1	1	HCD	M9(Oxidation)	46.24	0.00554636	1	1	38			5.41505e+07		No Quan Values	Not Used							2	672.336	1343.67	-1.03422	64.8758	7830	7830	MS2	8/98	SP_RL_PEvsCtrl_pSILAC_01-16-2013_130215172746.raw
		High	GcDVVVIPAGVPR		1	0	CID	C2(Carbamidomethyl)	44.83	0.0117597	1	1	40	27	557	5.32774e+08	Light	Redundant	Not Used	0.612515	1.15407	0.530745	530217660	281410518	3.24766e+08	2	669.863	1338.72	-0.743719	52.1236	5380	5380	MS2	10/96	SP_RL_PEvsCtrl_pSILAC_01-16-2013_130215172746.raw
	Medium		TIIPLISQcTPK	P04636	1	1	HCD	C9(Carbamidomethyl)	44.14	0.0127748	1	1	39	26	771	1584586612	Light	Unique	Used	0.323819	1.5174	0.213403	1584586612	338156124	513119039	2	685.889	1370.77	-0.332476	57.9066	6504	6504	MS2	10/114	SP_RL_PEvsCtrl_pSILAC_01-16-2013_130215172746.raw
		High	MIAEAIPELk		1	0	CID	K10(Label:13C(6)15N(2))	42.79	0.0135528	1	1	38	23	643	128923083	Heavy	Unique	Used	0.292664	1.55199	0.188573	440515606	8.30693e+07	128923083	2	561.819	1122.63	-1.45522	54.5277	5843	5843	MS2	12/80	SP_RL_PEvsCtrl_pSILAC_01-16-2013_130215172746.raw
		High	IFGVTTLDIVR		1	0	CID		42.34	0.0142652	1	1	38	27	1174	43305891	Light	Redundant	Not Used	0.50515	1.26377	0.399717	43305891	1.73101e+07	2.1876e+07	2	617.363	1233.72	-0.947996	73.9658	9374	9374	MS2	6/86	SP_RL_PEvsCtrl_pSILAC_01-16-2013_130215172746.raw
	Medium		MIAEAIPELk	P04636	1	1	HCD	K10(Label:13C(6)15N(2))	38.93	0.0329633	1	1	38	24	643	128923083	Heavy	Redundant	Not Used	0.292664	1.55199	0.188573	440515606	8.30693e+07	128923083	2	561.819	1122.63	-1.45522	54.5647	5853	5853	MS2	7/80	SP_RL_PEvsCtrl_pSILAC_01-16-2013_130215172746.raw
P0CG51	305	34.3475	7.53271	Polyubiquitin-B OS=Rattus norvegicus GN=Ubb PE=1 SV=1 - [UBB_RAT]	40.66	5	3	1066676504	0.33652	1		1.58622	1		0.212152	1		168	40.66	5	3	39.28	0
	A3	A5	Sequence	Protein Accessions	# Proteins	# Protein Groups	Activation Type	Modifications	IonScore	Exp Value	Δ Score	Rank	Identity High	Homology Threshold	QuanResultID	Area	Quan Channel	Quan Info	Quan Usage	Heavy/Light	Heavy/Medium	Medium/Light	Light	Medium	Heavy	Charge	m/z [Da]	MH+ [Da]	ΔM [ppm]	RT [min]	First Scan	Last Scan	MS Order	Ions Matched	Spectrum File	Annotation
	High		TITLEVEPSDTIENVk	P0CG51	8	1	HCD	K16(Label:13C(6)15N(2))	65.2	0.000168332	1	1	42	33	661	358958016	Heavy	Unique	Used	0.33652	1.58622	0.212152	1066676504	226297878	358958016	2	898.475	1795.94	0.541321	55.0993	5956	5956	MS2	13/148	SP_RL_PEvsCtrl_pSILAC_01-16-2013_130215172746.raw
	High		TITLEVEPSDTIENVK	P0CG51	8	1	HCD		56.24	0.00128765	1	1	41	27		1066676504		No Quan Values	Not Used							2	894.468	1787.93	0.292374	56.1343	6157	6157	MS2	7/148	SP_RL_PEvsCtrl_pSILAC_01-16-2013_130215172746.raw
	High		TLSDYNIQK	P0CG51	8	1	HCD		51.52	0.00133821	1	1	37	26				No Quan Values	Not Used							2	541.28	1081.55	-0.249343	36.9539	3053	3053	MS2	8/76	SP_RL_PEvsCtrl_pSILAC_01-16-2013_130215172746.raw
	Medium		TLSDYNIQK	P0CG51	8	1	HCD		40	0.01902	1	1	37	25				No Quan Values	Not Used							2	541.28	1081.55	-0.362209	37.9884	3189	3189	MS2	8/76	SP_RL_PEvsCtrl_pSILAC_01-16-2013_130215172746.raw
	Medium		mQIFVK	P0CG51	9	1	HCD	M1(Oxidation)	36.41	0.0276215	1	1	35	27				No Quan Values	Not Used							2	391.218	781.428	0.396472	38.1618	3212	3212	MS2	5/50	SP_RL_PEvsCtrl_pSILAC_01-16-2013_130215172746.raw
P36201	208	22.6811	8.63135	Cysteine-rich protein 2 OS=Rattus norvegicus GN=Crip2 PE=2 SV=1 - [CRIP2_RAT]	33.65	4	3	1.00852e+08		0			0			0		80.83	0	1	1	97.632	33.65	3	3
	A3	A5	Sequence	Protein Accessions	# Proteins	# Protein Groups	Activation Type	Modifications	IonScore	Exp Value	Δ Score	Rank	Identity High	Homology Threshold	QuanResultID	Area	Quan Channel	Quan Info	Quan Usage	Heavy/Light	Heavy/Medium	Medium/Light	Light	Medium	Heavy	Charge	m/z [Da]	MH+ [Da]	ΔM [ppm]	RT [min]	First Scan	Last Scan	MS Order	Ions Matched	Spectrum File	Annotation
	High		GVNTGAVGSYIYDKDPEGTVQP		0	0	HCD		80.83	4.067e-06	1	1	41	21		6.1597e+07		No Proteins	Not Used							2	1134.05	2267.09	1.54733	52.923	5527	5527	MS2	32/234	SP_RL_PEvsCtrl_pSILAC_01-16-2013_130215172746.raw
		High	GVNTGAVGSYIYDKDPEGTVQP	P36201	1	1	CID		55.3	0.00145303	1	1	41	23		6.1597e+07		No Quan Values	Not Used							2	1134.05	2267.09	1.54733	52.878	5517	5517	MS2	13/234	SP_RL_PEvsCtrl_pSILAC_01-16-2013_130215172746.raw
		High	GVNIGGAGSYIYEKPPTEAPQVTGPIEVPVVR	P36201	1	1	CID		53.46	0.00299816	1	1	42	26		2.40218e+08		No Quan Values	Not Used							3	1098.92	3294.74	-0.0703475	70.624	8788	8788	MS2	19/342	SP_RL_PEvsCtrl_pSILAC_01-16-2013_130215172746.raw
		High	ASSVTTFTGEPNmcPR	P36201	1	1	CID	M13(Oxidation), C14(Carbamidomethyl)	43.02	0.0041607	1	1	33			742825		No Quan Values	Not Used							2	885.893	1770.78	-0.492857	39.2293	3349	3349	MS2	10/144	SP_RL_PEvsCtrl_pSILAC_01-16-2013_130215172746.raw
P09605	419	47.3553	8.51416	Creatine kinase S-type, mitochondrial OS=Rattus norvegicus GN=Ckmt2 PE=1 SV=2 - [KCRS_RAT]	32.46	24	10	3.35052e+08	0.502145	13	22.922	1.2425	13	25.2269	0.400941	13	23.231	472.247	20.05	15	7	389.457	23.39	9	6
	A3	A5	Sequence	Protein Accessions	# Proteins	# Protein Groups	Activation Type	Modifications	IonScore	Exp Value	Δ Score	Rank	Identity High	Homology Threshold	QuanResultID	Area	Quan Channel	Quan Info	Quan Usage	Heavy/Light	Heavy/Medium	Medium/Light	Light	Medium	Heavy	Charge	m/z [Da]	MH+ [Da]	ΔM [ppm]	RT [min]	First Scan	Last Scan	MS Order	Ions Matched	Spectrum File	Annotation
	High		GTGGVDTAAVADVYDISNIDR	P09605	1	1	HCD		122.7	2.15699e-10	1	1	40	22	1001	1.72433e+08	Light	Unique	Used	0.509612	1.19061	0.428026	166876038	7.14272e+07	8.50421e+07	2	1055.01	2109.01	-1.27442	65.3446	7911	7911	MS2	16/202	SP_RL_PEvsCtrl_pSILAC_01-16-2013_130215172746.raw
		High	GTGGVDTAAVADVYDISNIDR	P09605	1	1	CID		89.46	4.54829e-07	1	1	40	26	1001	1.72433e+08	Light	Redundant	Not Used	0.509612	1.19061	0.428026	166876038	7.14272e+07	8.50421e+07	2	1055.01	2109.01	-1.27442	65.2955	7902	7902	MS2	15/202	SP_RL_PEvsCtrl_pSILAC_01-16-2013_130215172746.raw
		High	LGYILTcPSNLGTGLR	P09605	3	1	CID	C7(Carbamidomethyl)	70.56	4.51422e-05	1	1	41	27	991	2.33792e+08	Light	Unique	Used	0.472766	1.05084	0.449894	216057548	97202894	102144660	2	867.962	1734.92	-2.1589	64.9113	7834	7834	MS2	13/146	SP_RL_PEvsCtrl_pSILAC_01-16-2013_130215172746.raw
	High		LGYILTcPSNLGTGLR	P09605	3	1	HCD	C7(Carbamidomethyl)	67.34	9.47508e-05	1	1	41	32	991	2.33792e+08	Light	Redundant	Not Used	0.472766	1.05084	0.449894	216057548	97202894	102144660	2	867.962	1734.92	-2.1589	64.9449	7844	7844	MS2	10/146	SP_RL_PEvsCtrl_pSILAC_01-16-2013_130215172746.raw
		High	LSEMTEQDQQR	P09605	1	1	CID		64.59	2.48836e-05	1	1	33	19		236820		No Quan Values	Not Used							2	682.81	1364.61	0.536933	25.7309	1758	1758	MS2	8/100	SP_RL_PEvsCtrl_pSILAC_01-16-2013_130215172746.raw
	High		GTGGVDTAAVADVYDISNIDR	P09605	1	1	HCD		58.59	0.000563596	1	1	40	17	1002	43125788	Light	Unique	Used	0.786393	1.15359	0.68169	43125788	29398409	3.39138e+07	3	703.674	2109.01	-0.730932	65.3522	7912	7912	MS2	19/202	SP_RL_PEvsCtrl_pSILAC_01-16-2013_130215172746.raw
	High		LGYILTcPSNLGTGLR	P09605	3	1	HCD	C7(Carbamidomethyl)	55.48	0.00146666	1	1	41	25	963	562998216	Light	Unique	Used	0.604659	1.7603	0.343497	419485408	144091864	253645504	2	867.963	1734.92	-1.03313	63.9018	7655	7655	MS2	11/146	SP_RL_PEvsCtrl_pSILAC_01-16-2013_130215172746.raw
	High		LGYILTcPSNLGTGLr	P09605	3	1	HCD	C7(Carbamidomethyl), R16(Label:13C(6))	53.77	0.00205661	1	1	41	23	976	396783888	Medium	Unique	Used	0.502145	1.2603	0.398431	995864812	396783888	500068652	2	870.972	1740.94	-1.86373	64.4603	7753	7753	MS2	10/146	SP_RL_PEvsCtrl_pSILAC_01-16-2013_130215172746.raw
	High		LGYILTcPSNLGTGLr	P09605	3	1	HCD	C7(Carbamidomethyl), R16(Label:13C(6)15N(4))	53.52	0.00232231	1	1	41	33	963	305634582	Heavy	Redundant	Not Used	0.604659	1.7603	0.343497	419485408	144091864	253645504	2	872.967	1744.93	-1.00899	63.9129	7657	7657	MS2	11/146	SP_RL_PEvsCtrl_pSILAC_01-16-2013_130215172746.raw
	High		LGYILTcPSNLGTGLr	P09605	3	1	HCD	C7(Carbamidomethyl), R16(Label:13C(6)15N(4))	52.96	0.0026877	1	1	41	28	991	110874577	Heavy	Redundant	Not Used	0.472766	1.05084	0.449894	216057548	97202894	102144660	2	872.966	1744.92	-2.47809	64.9511	7845	7845	MS2	12/146	SP_RL_PEvsCtrl_pSILAC_01-16-2013_130215172746.raw
		High	LGYILTcPSNLGTGLR	P09605	3	1	CID	C7(Carbamidomethyl)	52.65	0.00281404	1	1	41	26	963	562998216	Light	Redundant	Not Used	0.604659	1.7603	0.343497	419485408	144091864	253645504	2	867.963	1734.92	-1.03313	63.8692	7645	7645	MS2	12/146	SP_RL_PEvsCtrl_pSILAC_01-16-2013_130215172746.raw
		High	LGYILTcPSNLGTGLr	P09605	3	1	CID	C7(Carbamidomethyl), R16(Label:13C(6))	46.75	0.0103783	1	1	41	23		934423		No Quan Values	Not Used							2	870.973	1740.94	-1.02231	65.8225	7997	7997	MS2	6/146	SP_RL_PEvsCtrl_pSILAC_01-16-2013_130215172746.raw
	Medium		GLSLPPAcSr	P09605	1	1	HCD	C8(Carbamidomethyl), R10(Label:13C(6)15N(4))	46.52	0.00461843	1	1	37	31	214	1.30177e+07	Heavy	Unique	Used	0.932399	1.2425	0.750422	1.38295e+07	1.0378e+07	1.28946e+07	2	534.281	1067.55	0.0304598	42.5235	3797	3797	MS2	5/84	SP_RL_PEvsCtrl_pSILAC_01-16-2013_130215172746.raw
	Medium		GLSLPPAcSR	P09605	1	1	HCD	C8(Carbamidomethyl)	46.3	0.0044763	1	1	37	34	214	1.40756e+07	Light	Redundant	Not Used	0.932399	1.2425	0.750422	1.38295e+07	1.0378e+07	1.28946e+07	2	529.277	1057.55	0.000696187	42.5068	3795	3795	MS2	5/84	SP_RL_PEvsCtrl_pSILAC_01-16-2013_130215172746.raw
		High	LGYILTcPSNLGTGLr	P09605	3	1	CID	C7(Carbamidomethyl), R16(Label:13C(6))	45.56	0.0136192	1	1	41	28	976	396783888	Medium	Redundant	Not Used	0.502145	1.2603	0.398431	995864812	396783888	500068652	2	870.972	1740.94	-1.86373	64.4302	7744	7744	MS2	12/146	SP_RL_PEvsCtrl_pSILAC_01-16-2013_130215172746.raw
		High	mTPSGYTLDQcIQTGVDNPGHPFIK	P09605	1	1	CID	M1(Oxidation), C11(Carbamidomethyl)	44.31	0.0167436	1	1	41	23	767	68095818	Light	Unique	Used	0.178059	0.69517	0.256136	39287678	1.0063e+07	6.99551e+06	3	931.439	2792.3	0.340328	57.8069	6484	6484	MS2	18/252	SP_RL_PEvsCtrl_pSILAC_01-16-2013_130215172746.raw
	Medium		ILENLr	P09605	3	1	HCD	R6(Label:13C(6))	42.97	0.00609631	0.162791	1	35		199	7.10928e+06	Medium	Unique	Used	0.584947	1.37486	0.425458	1.64473e+07	6.99766e+06	9.62083e+06	2	382.242	763.477	0.35113	41.782	3691	3691	MS2	5/44	SP_RL_PEvsCtrl_pSILAC_01-16-2013_130215172746.raw
	Medium		GLSLPPAcSR	P09605	1	1	HCD	C8(Carbamidomethyl)	42.52	0.0106074	1	1	37	31	247	4.04088e+06	Light	Unique	Used	0.419597	1.04653	0.400941	3.4003e+06	1.36332e+06	1.42676e+06	2	529.276	1057.55	-0.23016	43.7279	3972	3972	MS2	5/84	SP_RL_PEvsCtrl_pSILAC_01-16-2013_130215172746.raw
		High	HNNcMAEcLTPTIYAK	P09605	1	1	CID	C4(Carbamidomethyl), C8(Carbamidomethyl)	40.85	0.00928723	1	1	35	19	470	1.47889e+08	Light	Unique	Used	0.264799	1.61521	0.16394	145862634	2.39128e+07	3.86242e+07	3	641.623	1922.85	-1.40248	49.6502	4926	4926	MS2	17/158	SP_RL_PEvsCtrl_pSILAC_01-16-2013_130215172746.raw
	Medium		LFPPSADYPDLR	P09605	1	1	HCD		40.29	0.0276225	1	1	39	19				No Quan Values	Not Used							2	695.853	1390.7	-0.935617	56.6154	6251	6251	MS2	9/98	SP_RL_PEvsCtrl_pSILAC_01-16-2013_130215172746.raw
	Medium		VPPPLPQFGR	P09605	1	1	HCD		38.58	0.0367144	1	1	38	21	548	269724404	Light	Unique	Used	0.437529	1.06988	0.408953	264189244	1.08041e+08	115590471	2	554.319	1107.63	-0.415786	51.9317	5341	5341	MS2	5/80	SP_RL_PEvsCtrl_pSILAC_01-16-2013_130215172746.raw
	Medium		ILENLr	P09605	3	1	HCD	R6(Label:13C(6)15N(4))	37.95	0.0190947	0.0789474	1	35		179	1.09641e+07	Heavy	Unique	Used	0.567969	4.21569	0.134727	1.9304e+07	2.60078e+06	1.09641e+07	2	384.236	767.465	0.294768	41.3494	3639	3639	MS2	5/44	SP_RL_PEvsCtrl_pSILAC_01-16-2013_130215172746.raw
	Medium		GWEFmWNER	P09605	3	1	HCD	M5(Oxidation)	34.17	0.00545525	1	1	26	18	994	3.10969e+07	Light	Redundant	Not Used	0.43661	1.75514	0.248761	29247467	7275619	12769743	2	635.767	1270.53	-2.67669	65.0199	7857	7857	MS2	5/78	SP_RL_PEvsCtrl_pSILAC_01-16-2013_130215172746.raw
		High	GWEFmWNER	P09605	3	1	CID	M5(Oxidation)	33.5	0.00636524	1	1	26	15	994	3.10969e+07	Light	Unique	Used	0.43661	1.75514	0.248761	29247467	7275619	12769743	2	635.767	1270.53	-2.67669	64.9934	7851	7851	MS2	5/78	SP_RL_PEvsCtrl_pSILAC_01-16-2013_130215172746.raw
Q9QZ76	154	17.146	8.104	Myoglobin OS=Rattus norvegicus GN=Mb PE=1 SV=3 - [MYG_RAT]	31.82	12	5	2.22088e+08	0.32458	4	20.6412	1.36065	4	9.78834	0.238548	4	24.1482	277.909	26.62	6	4	357.299	27.92	6	4
	A3	A5	Sequence	Protein Accessions	# Proteins	# Protein Groups	Activation Type	Modifications	IonScore	Exp Value	Δ Score	Rank	Identity High	Homology Threshold	QuanResultID	Area	Quan Channel	Quan Info	Quan Usage	Heavy/Light	Heavy/Medium	Medium/Light	Light	Medium	Heavy	Charge	m/z [Da]	MH+ [Da]	ΔM [ppm]	RT [min]	First Scan	Last Scan	MS Order	Ions Matched	Spectrum File	Annotation
	High		YSGDFGADAQGAMSK	Q9QZ76	1	1	HCD		119.84	2.94139e-11	1	1	29	25	205	1.49368e+07	Light	Unique	Used	0.263623	1.4868	0.177309	1.44328e+07	2.55906e+06	3.80482e+06	2	752.822	1504.64	0.0102352	42.1343	3740	3740	MS2	14/146	SP_RL_PEvsCtrl_pSILAC_01-16-2013_130215172746.raw
		High	YSGDFGADAQGAMSk	Q9QZ76	1	1	CID	K15(Label:13C(6)15N(2))	106.99	7.83946e-10	1	1	30		205	3.80482e+06	Heavy	Redundant	Not Used	0.263623	1.4868	0.177309	1.44328e+07	2.55906e+06	3.80482e+06	2	756.83	1512.65	0.2266	42.2029	3750	3750	MS2	12/146	SP_RL_PEvsCtrl_pSILAC_01-16-2013_130215172746.raw
		High	HGcTVLTALGTILK	Q9QZ76	1	1	CID	C3(Carbamidomethyl)	106.65	7.7966e-09	1	1	40	32		1.26701e+07		No Quan Values	Not Used							2	742.417	1483.83	-1.76102	74.5993	9476	9476	MS2	11/118	SP_RL_PEvsCtrl_pSILAC_01-16-2013_130215172746.raw
		High	YSGDFGADAQGAMSK	Q9QZ76	1	1	CID		104.78	9.4309e-10	1	1	29	25	205	1.49368e+07	Light	Redundant	Not Used	0.263623	1.4868	0.177309	1.44328e+07	2.55906e+06	3.80482e+06	2	752.822	1504.64	0.0102352	42.0922	3732	3732	MS2	12/146	SP_RL_PEvsCtrl_pSILAC_01-16-2013_130215172746.raw
	High		YSGDFGADAQGAmSK	Q9QZ76	1	1	HCD	M13(Oxidation)	96.34	4.20415e-09	1	1	27	22		1.90358e+06		No Quan Values	Not Used							2	760.82	1520.63	0.14309	33.3376	2613	2613	MS2	9/146	SP_RL_PEvsCtrl_pSILAC_01-16-2013_130215172746.raw
	High		HGcTVLTALGTILK	Q9QZ76	1	1	HCD	C3(Carbamidomethyl)	95.46	1.02543e-07	1	1	40	32		1.26701e+07		No Quan Values	Not Used							2	742.417	1483.83	-1.76102	74.641	9484	9484	MS2	12/118	SP_RL_PEvsCtrl_pSILAC_01-16-2013_130215172746.raw
		High	YSGDFGADAQGAmSK	Q9QZ76	1	1	CID	M13(Oxidation)	88.01	2.86206e-08	1	1	27			1.90358e+06		No Quan Values	Not Used							2	760.82	1520.63	0.14309	33.329	2612	2612	MS2	11/146	SP_RL_PEvsCtrl_pSILAC_01-16-2013_130215172746.raw
	Medium		ALELFRnDIAAK	Q9QZ76	1	1	HCD	N7(Deamidated)	44.78	0.0128506	1	1	40	34	668	48611204	Light	Unique	Used	0.347258	1.42052	0.244457	48611204	1.18834e+07	1.68806e+07	3	454.586	1361.74	0.68552	55.1962	5975	5975	MS2	10/110	SP_RL_PEvsCtrl_pSILAC_01-16-2013_130215172746.raw
		High	YkELGFQG	Q9QZ76	1	1	CID	K2(Label:13C(6)15N(2))	42.29	0.00820675	1	1	35	21	309	2.11625e+07	Heavy	Unique	Used	0.303383	1.3033	0.232781	6.97551e+07	1.62377e+07	2.11625e+07	2	475.247	949.486	-1.04459	45.3572	4214	4214	MS2	6/66	SP_RL_PEvsCtrl_pSILAC_01-16-2013_130215172746.raw
		High	ALELFr	Q9QZ76	1	1	CID	R6(Label:13C(6)15N(4))	40.61	0.0110792	1	1	35		696	3.37468e+08	Heavy	Unique	Used	0.565755	0.98112	0.576642	5.96491e+08	3.43962e+08	3.37468e+08	2	379.725	758.444	0.185662	56.0006	6128	6128	MS2	5/40	SP_RL_PEvsCtrl_pSILAC_01-16-2013_130215172746.raw
	Medium		ALELFr	Q9QZ76	1	1	HCD	R6(Label:13C(6))	35.9	0.0272076	1	1	34		696	3.43962e+08	Medium	Redundant	Not Used	0.565755	0.98112	0.576642	5.96491e+08	3.43962e+08	3.37468e+08	2	377.732	754.456	1.29381	56.1996	6170	6170	MS2	5/40	SP_RL_PEvsCtrl_pSILAC_01-16-2013_130215172746.raw
	Medium		ALELFR	Q9QZ76	1	1	HCD		35.2	0.0321021	1	1	34		696	5.96491e+08	Light	Redundant	Not Used	0.565755	0.98112	0.576642	5.96491e+08	3.43962e+08	3.37468e+08	2	374.721	748.435	0.308782	55.9582	6123	6123	MS2	5/40	SP_RL_PEvsCtrl_pSILAC_01-16-2013_130215172746.raw
G3V6D3	529	56.3095	5.2749	ATP synthase subunit beta OS=Rattus norvegicus GN=Atp5b PE=3 SV=1 - [G3V6D3_RAT]	31	61	12	888988454	0.675242	19	4.87604	1.19928	19	12.2185	0.570867	19	12.6986	1150.91	31	29	12	1035.98	31	32	11
	A3	A5	Sequence	Protein Accessions	# Proteins	# Protein Groups	Activation Type	Modifications	IonScore	Exp Value	Δ Score	Rank	Identity High	Homology Threshold	QuanResultID	Area	Quan Channel	Quan Info	Quan Usage	Heavy/Light	Heavy/Medium	Medium/Light	Light	Medium	Heavy	Charge	m/z [Da]	MH+ [Da]	ΔM [ppm]	RT [min]	First Scan	Last Scan	MS Order	Ions Matched	Spectrum File	Annotation
	High		FTQAGSEVSALLGr	G3V6D3	2	1	HCD	R14(Label:13C(6))	94.33	1.47148e-07	1	1	40	28	839	396895464	Medium	Unique	Used	0.694558	1.08108	0.642465	617770082	396895464	429077159	2	721.39	1441.77	-0.559916	60.611	7019	7019	MS2	12/140	SP_RL_PEvsCtrl_pSILAC_01-16-2013_130215172746.raw
		High	IPSAVGYQPTLATDmGTMQER		2	0	CID	M15(Oxidation)	94.01	1.73096e-07	0.148936	1	40	24	473	21126529	Light	Unique	Used	0.722613	1.19834	0.603012	21126529	1.27396e+07	1.52663e+07	2	1141.54	2282.08	0.380979	49.7223	4940	4940	MS2	14/220	SP_RL_PEvsCtrl_pSILAC_01-16-2013_130215172746.raw
		High	IPSAVGYQPTLATDMGTmQER		2	0	CID	M18(Oxidation)	88.89	5.8163e-07	0.213483	1	41	23	569	3.65954e+07	Light	Unique	Used	0.782044	1.49844	0.521907	31166364	1.62659e+07	2.43735e+07	2	1141.55	2282.08	1.66476	52.5693	5460	5460	MS2	15/220	SP_RL_PEvsCtrl_pSILAC_01-16-2013_130215172746.raw
		High	IPSAVGYQPTLATDMGTMQER		2	0	CID		82.11	2.93962e-06	1	1	41	23	750	2.71365e+08	Light	Unique	Used	0.680047	1.16837	0.582047	254113162	147905725	172808948	2	1133.54	2266.08	-0.998398	57.3446	6395	6395	MS2	16/220	SP_RL_PEvsCtrl_pSILAC_01-16-2013_130215172746.raw
	High		IPSAVGYQPTLATDMGTMQER	G3V6D3	2	1	HCD		81.37	3.48571e-06	1	1	41	19	750	2.71365e+08	Light	Redundant	Not Used	0.680047	1.16837	0.582047	254113162	147905725	172808948	2	1133.54	2266.08	-0.998398	57.3964	6405	6405	MS2	13/220	SP_RL_PEvsCtrl_pSILAC_01-16-2013_130215172746.raw
	High		IPSAVGYQPTLATDmGTMQER	G3V6D3	2	1	HCD	M15(Oxidation)	80.52	3.78195e-06	0.308642	1	40	23	469	7.45916e+07	Light	Unique	Used	0.675242	1.16347	0.58037	7.06054e+07	4.09772e+07	47675716	3	761.364	2282.08	-0.534258	49.6869	4932	4932	MS2	24/220	SP_RL_PEvsCtrl_pSILAC_01-16-2013_130215172746.raw
		High	IPSAVGYQPTLATDMGTmQER		2	0	CID	M18(Oxidation)	80.25	4.11422e-06		2	40	24	473	21126529	Light	Redundant	Not Used	0.722613	1.19834	0.603012	21126529	1.27396e+07	1.52663e+07	2	1141.54	2282.08	0.380979	49.7223	4940	4940	MS2	13/220	SP_RL_PEvsCtrl_pSILAC_01-16-2013_130215172746.raw
	High		VALVYGQmNEPPGAR	G3V6D3	2	1	HCD	M8(Oxidation)	77.51	6.6399e-06	1	1	40	35	212	7.14882e+06	Light	Unique	Used	0.740224	1.27827	0.579081	5.65694e+06	3275826	4.1874e+06	2	809.407	1617.81	0.245661	42.4433	3783	3783	MS2	10/128	SP_RL_PEvsCtrl_pSILAC_01-16-2013_130215172746.raw
		High	LVLEVAQHLGESTVR		2	0	CID		76.96	8.58753e-06	1	1	40	26	756	134461687	Light	Unique	Used	0.660196	1.19928	0.550493	132313532	72837619	87352843	2	825.963	1650.92	0.508317	57.6355	6449	6449	MS2	12/146	SP_RL_PEvsCtrl_pSILAC_01-16-2013_130215172746.raw
		High	FTQAGSEVSALLGr		2	0	CID	R14(Label:13C(6))	74.29	1.4851e-05	1	1	40	24	839	396895464	Medium	Redundant	Not Used	0.694558	1.08108	0.642465	617770082	396895464	429077159	2	721.39	1441.77	-0.559916	60.5713	7009	7009	MS2	10/140	SP_RL_PEvsCtrl_pSILAC_01-16-2013_130215172746.raw
		High	IPSAVGYQPTLATDMGTMQER		2	0	CID		73.42	2.16916e-05	1	1	41	34	748	376183208	Light	Unique	Used	0.665965	1.16658	0.570867	348905932	199178977	232359142	3	756.032	2266.08	-1.0582	57.3334	6391	6391	MS2	14/220	SP_RL_PEvsCtrl_pSILAC_01-16-2013_130215172746.raw
	High		IPSAVGYQPTLATDMGTMQEr	G3V6D3	2	1	HCD	R21(Label:13C(6)15N(4))	72.49	2.75562e-05	1	1	41	24	748	2.39662e+08	Heavy	Redundant	Not Used	0.665965	1.16658	0.570867	348905932	199178977	232359142	3	759.368	2276.09	-1.81724	57.5347	6433	6433	MS2	20/220	SP_RL_PEvsCtrl_pSILAC_01-16-2013_130215172746.raw
		High	IPSAVGYQPTLATDmGTMQER		2	0	CID	M15(Oxidation)	71.94	2.72719e-05	0.277778	1	40	22	469	7.45916e+07	Light	Redundant	Not Used	0.675242	1.16347	0.58037	7.06054e+07	4.09772e+07	47675716	3	761.364	2282.08	-0.534258	49.6375	4922	4922	MS2	12/220	SP_RL_PEvsCtrl_pSILAC_01-16-2013_130215172746.raw
		High	IPSAVGYQPTLATDmGTMQER		2	0	CID	M15(Oxidation)	70.03	4.47349e-05		2	41	23	569	3.65954e+07	Light	Redundant	Not Used	0.782044	1.49844	0.521907	31166364	1.62659e+07	2.43735e+07	2	1141.55	2282.08	1.66476	52.5693	5460	5460	MS2	13/220	SP_RL_PEvsCtrl_pSILAC_01-16-2013_130215172746.raw
	High		FTQAGSEVSALLGR	G3V6D3	2	1	HCD		69.24	4.59045e-05	1	1	40	24	839	619949141	Light	Redundant	Not Used	0.694558	1.08108	0.642465	617770082	396895464	429077159	2	718.382	1435.76	2.06463	60.0311	6908	6908	MS2	12/140	SP_RL_PEvsCtrl_pSILAC_01-16-2013_130215172746.raw
	High		TIAMDGTEGLVR	G3V6D3	2	1	HCD		67.23	4.63813e-05	1	1	38	21	433	4.66904e+07	Light	Unique	Used	0.644947	1.30958	0.492484	45588094	2.24514e+07	2.94019e+07	2	631.823	1262.64	-1.12252	48.5073	4745	4745	MS2	9/102	SP_RL_PEvsCtrl_pSILAC_01-16-2013_130215172746.raw
		High	IPSAVGYQPTLATDMGTMQEr		2	0	CID	R21(Label:13C(6)15N(4))	67.04	9.6654e-05	1	1	41	25	748	2.39662e+08	Heavy	Redundant	Not Used	0.665965	1.16658	0.570867	348905932	199178977	232359142	3	759.368	2276.09	-1.81724	57.5008	6424	6424	MS2	13/220	SP_RL_PEvsCtrl_pSILAC_01-16-2013_130215172746.raw
	High		VALVYGQmNEPPGAr	G3V6D3	2	1	HCD	M8(Oxidation), R15(Label:13C(6)15N(4))	66.54	8.95264e-05	1	1	40	31	212	4.1874e+06	Heavy	Redundant	Not Used	0.740224	1.27827	0.579081	5.65694e+06	3275826	4.1874e+06	2	814.41	1627.81	-0.036287	42.6596	3815	3815	MS2	10/128	SP_RL_PEvsCtrl_pSILAC_01-16-2013_130215172746.raw
	High		AIAELGIYPAVDPLDSTSR	G3V6D3	2	1	HCD		66.52	0.000138141	1	1	42	24	1152	342024888	Light	Unique	Used	0.65107	0.97095	0.67055	240888176	161527544	156835124	2	994.519	1988.03	-1.33796	73.499	9277	9277	MS2	13/172	SP_RL_PEvsCtrl_pSILAC_01-16-2013_130215172746.raw
	High		VVDLLAPYAk	G3V6D3	2	1	HCD	K10(Label:13C(6)15N(2))	66.5	4.57259e-05	1	1	37	29	804	2.35142e+08	Heavy	Unique	Used	0.414895	1.43654	0.288816	566750525	1.63687e+08	2.35142e+08	2	548.829	1096.65	1.73286	59.2873	6770	6770	MS2	7/72	SP_RL_PEvsCtrl_pSILAC_01-16-2013_130215172746.raw
	High		VVDLLAPYAK	G3V6D3	2	1	HCD		66.49	4.7604e-05	1	1	37	27	804	566750525	Light	Redundant	Not Used	0.414895	1.43654	0.288816	566750525	1.63687e+08	2.35142e+08	2	544.822	1088.64	0.996382	58.977	6707	6707	MS2	7/72	SP_RL_PEvsCtrl_pSILAC_01-16-2013_130215172746.raw
	High		LVLEVAQHLGESTVR	G3V6D3	2	1	HCD		65.86	0.000110629	1	1	40	24	756	134461687	Light	Redundant	Not Used	0.660196	1.19928	0.550493	132313532	72837619	87352843	2	825.963	1650.92	0.508317	57.6752	6459	6459	MS2	13/146	SP_RL_PEvsCtrl_pSILAC_01-16-2013_130215172746.raw
	High		TIAmDGTEGLVR	G3V6D3	2	1	HCD	M4(Oxidation)	64.33	7.88505e-05	1	1	37	21	176	5.01617e+06	Light	Unique	Used	0.611307	0.953827	0.640898	4.94055e+06	3.16639e+06	3.02019e+06	2	639.821	1278.64	-0.56847	40.999	3586	3586	MS2	9/102	SP_RL_PEvsCtrl_pSILAC_01-16-2013_130215172746.raw
		High	IPSAVGYQPTLATDmGTmQER		2	0	CID	M15(Oxidation), M18(Oxidation)	63.47	0.000161741	1	1	40	25	365	1.85646e+07	Light	Unique	Used	0.669436	1.25628	0.532871	1.78312e+07	9.50173e+06	1.19368e+07	3	766.696	2298.07	-0.0176095	46.9082	4463	4463	MS2	20/220	SP_RL_PEvsCtrl_pSILAC_01-16-2013_130215172746.raw
	High		IGLFGGAGVGk	G3V6D3	2	1	HCD	K11(Label:13C(6)15N(2))	62.87	0.000104161	1	1	37	27	670	1.08298e+08	Heavy	Unique	Used	0.374222	1.61873	0.231183	289395060	6.69031e+07	1.08298e+08	2	492.292	983.576	-0.306902	55.342	6002	6002	MS2	9/82	SP_RL_PEvsCtrl_pSILAC_01-16-2013_130215172746.raw
	High		LVLEVAQHLGESTVr	G3V6D3	2	1	HCD	R15(Label:13C(6)15N(4))	62.61	0.000232442	1	1	40	26	756	8.91368e+07	Heavy	Redundant	Not Used	0.660196	1.19928	0.550493	132313532	72837619	87352843	2	830.966	1660.93	0.00992124	57.8484	6492	6492	MS2	8/146	SP_RL_PEvsCtrl_pSILAC_01-16-2013_130215172746.raw
		High	VALVYGQmNEPPGAr		2	0	CID	M8(Oxidation), R15(Label:13C(6)15N(4))	61.72	0.000271613	1	1	40	22	212	4.1874e+06	Heavy	Redundant	Not Used	0.740224	1.27827	0.579081	5.65694e+06	3275826	4.1874e+06	2	814.41	1627.81	-0.036287	42.6332	3810	3810	MS2	9/128	SP_RL_PEvsCtrl_pSILAC_01-16-2013_130215172746.raw
	High		TIAmDGTEGLVr	G3V6D3	2	1	HCD	M4(Oxidation), R12(Label:13C(6)15N(4))	61.33	0.00016826	1	1	38	26	176	3.02019e+06	Heavy	Redundant	Not Used	0.611307	0.953827	0.640898	4.94055e+06	3.16639e+06	3.02019e+06	2	644.825	1288.64	-0.918303	41.0833	3600	3600	MS2	10/102	SP_RL_PEvsCtrl_pSILAC_01-16-2013_130215172746.raw
	High		IPSAVGYQPTLATDMGTMQER	G3V6D3	2	1	HCD		60.3	0.000444929	1	1	41	21	748	376183208	Light	Redundant	Not Used	0.665965	1.16658	0.570867	348905932	199178977	232359142	3	756.032	2266.08	-1.0582	57.3668	6401	6401	MS2	19/220	SP_RL_PEvsCtrl_pSILAC_01-16-2013_130215172746.raw
		High	VALVYGQmNEPPGAR		2	0	CID	M8(Oxidation)	58.63	0.000513053	1	1	40	33	212	7.14882e+06	Light	Redundant	Not Used	0.740224	1.27827	0.579081	5.65694e+06	3275826	4.1874e+06	2	809.407	1617.81	0.245661	42.3908	3777	3777	MS2	17/128	SP_RL_PEvsCtrl_pSILAC_01-16-2013_130215172746.raw
	High		TIAmDGTEGLVr	G3V6D3	2	1	HCD	M4(Oxidation), R12(Label:13C(6))	57.95	0.000432075	1	1	38	23	176	3.34657e+06	Medium	Redundant	Not Used	0.611307	0.953827	0.640898	4.94055e+06	3.16639e+06	3.02019e+06	2	642.831	1284.66	-0.651018	40.9895	3585	3585	MS2	9/102	SP_RL_PEvsCtrl_pSILAC_01-16-2013_130215172746.raw
		High	VVDLLAPYAk		2	0	CID	K10(Label:13C(6)15N(2))	57.3	0.000380331	1	1	37	31	804	2.35142e+08	Heavy	Redundant	Not Used	0.414895	1.43654	0.288816	566750525	1.63687e+08	2.35142e+08	2	548.829	1096.65	1.73286	59.2433	6760	6760	MS2	6/72	SP_RL_PEvsCtrl_pSILAC_01-16-2013_130215172746.raw
	High		FTQAGSEVSALLGr	G3V6D3	2	1	HCD	R14(Label:13C(6)15N(4))	56.69	0.000836263	1	1	40	26	839	429077159	Heavy	Redundant	Not Used	0.694558	1.08108	0.642465	617770082	396895464	429077159	2	723.385	1445.76	0.636959	59.9516	6892	6892	MS2	13/140	SP_RL_PEvsCtrl_pSILAC_01-16-2013_130215172746.raw
		High	IGLFGGAGVGK		2	0	CID		56.55	0.000463422	1	1	37		670	2.90963e+08	Light	Redundant	Not Used	0.374222	1.61873	0.231183	289395060	6.69031e+07	1.08298e+08	2	488.284	975.562	-0.644991	55.2941	5992	5992	MS2	6/82	SP_RL_PEvsCtrl_pSILAC_01-16-2013_130215172746.raw
		High	ImNVIGEPIDER		2	0	CID	M2(Oxidation)	56.47	0.000693968	1	1	39	27	368	1.39562e+07	Light	Unique	Used	0.653408	1.23128	0.530674	1.39562e+07	7.40621e+06	9.11912e+06	2	701.356	1401.7	0.221974	46.9844	4474	4474	MS2	14/114	SP_RL_PEvsCtrl_pSILAC_01-16-2013_130215172746.raw
	High		IPSAVGYQPTLATDMGTmQER	G3V6D3	2	1	HCD	M18(Oxidation)	56.25	0.00101092		2	40	23	469	7.45916e+07	Light	Redundant	Not Used	0.675242	1.16347	0.58037	7.06054e+07	4.09772e+07	47675716	3	761.364	2282.08	-0.534258	49.6869	4932	4932	MS2	19/220	SP_RL_PEvsCtrl_pSILAC_01-16-2013_130215172746.raw
		High	TIAmDGTEGLVr		2	0	CID	M4(Oxidation), R12(Label:13C(6)15N(4))	55.47	0.000648606	1	1	38	22	176	3.02019e+06	Heavy	Redundant	Not Used	0.611307	0.953827	0.640898	4.94055e+06	3.16639e+06	3.02019e+06	2	644.825	1288.64	-0.918303	41.0329	3590	3590	MS2	11/102	SP_RL_PEvsCtrl_pSILAC_01-16-2013_130215172746.raw
		High	ImNVIGEPIDEr		2	0	CID	M2(Oxidation), R12(Label:13C(6)15N(4))	54.89	0.00101535	1	1	39	26	368	9.8606e+06	Heavy	Redundant	Not Used	0.653408	1.23128	0.530674	1.39562e+07	7.40621e+06	9.11912e+06	2	706.36	1411.71	0.242913	46.993	4477	4477	MS2	14/114	SP_RL_PEvsCtrl_pSILAC_01-16-2013_130215172746.raw
	High		VLDSGAPIKIPVGPETLGR	G3V6D3	2	1	HCD		54.48	0.000977745	1	1	38	21		1480265696		No Quan Values	Not Used							3	640.369	1919.09	-1.80595	59.5882	6826	6826	MS2	11/190	SP_RL_PEvsCtrl_pSILAC_01-16-2013_130215172746.raw
	High		ImNVIGEPIDER	G3V6D3	2	1	HCD	M2(Oxidation)	53.72	0.00130719	1	1	39	26	368	1.39562e+07	Light	Redundant	Not Used	0.653408	1.23128	0.530674	1.39562e+07	7.40621e+06	9.11912e+06	2	701.356	1401.7	0.221974	47.0257	4484	4484	MS2	9/114	SP_RL_PEvsCtrl_pSILAC_01-16-2013_130215172746.raw
		High	IPSAVGYQPTLATDMGTmQER		2	0	CID	M18(Oxidation)	53.7	0.00179057	0.351852	1	40	18	566	9.90181e+07	Light	Unique	Used	0.691866	1.31988	0.524187	95895142	50266978	6.63466e+07	3	761.363	2282.08	-1.49709	52.4717	5439	5439	MS2	13/220	SP_RL_PEvsCtrl_pSILAC_01-16-2013_130215172746.raw
		High	TIAMDGTEGLVr		2	0	CID	R12(Label:13C(6)15N(4))	53.66	0.0011015	1	1	38	23	433	2.94019e+07	Heavy	Redundant	Not Used	0.644947	1.30958	0.492484	45588094	2.24514e+07	2.94019e+07	2	636.828	1272.65	-0.89688	48.4899	4741	4741	MS2	10/102	SP_RL_PEvsCtrl_pSILAC_01-16-2013_130215172746.raw
	Medium		AIAELGIYPAVDPLDSTSr	G3V6D3	2	1	HCD	R19(Label:13C(6)15N(4))	52.98	0.00315116	1	1	42	28	1152	2.23986e+08	Heavy	Redundant	Not Used	0.65107	0.97095	0.67055	240888176	161527544	156835124	2	999.524	1998.04	-0.948784	73.6425	9308	9308	MS2	11/172	SP_RL_PEvsCtrl_pSILAC_01-16-2013_130215172746.raw
		High	AIAELGIYPAVDPLDSTSr		2	0	CID	R19(Label:13C(6)15N(4))	52.08	0.00387677	1	1	42	24	1152	2.23986e+08	Heavy	Redundant	Not Used	0.65107	0.97095	0.67055	240888176	161527544	156835124	2	999.524	1998.04	-0.948784	73.5994	9298	9298	MS2	8/172	SP_RL_PEvsCtrl_pSILAC_01-16-2013_130215172746.raw
		High	IPSAVGYQPTLATDMGTmQER		2	0	CID	M18(Oxidation)	51.89	0.00275877		2	40	22	469	7.45916e+07	Light	Redundant	Not Used	0.675242	1.16347	0.58037	7.06054e+07	4.09772e+07	47675716	3	761.364	2282.08	-0.534258	49.6375	4922	4922	MS2	10/220	SP_RL_PEvsCtrl_pSILAC_01-16-2013_130215172746.raw
	High		ImNVIGEPIDEr	G3V6D3	2	1	HCD	M2(Oxidation), R12(Label:13C(6)15N(4))	50.34	0.00289477	1	1	39	24	368	9.8606e+06	Heavy	Redundant	Not Used	0.653408	1.23128	0.530674	1.39562e+07	7.40621e+06	9.11912e+06	2	706.36	1411.71	0.242913	47.0545	4487	4487	MS2	10/114	SP_RL_PEvsCtrl_pSILAC_01-16-2013_130215172746.raw
	High		IGLFGGAGVGK	G3V6D3	2	1	HCD		49.9	0.00214278	1	1	37	31	670	2.90963e+08	Light	Redundant	Not Used	0.374222	1.61873	0.231183	289395060	6.69031e+07	1.08298e+08	2	488.284	975.562	-0.644991	55.3189	5999	5999	MS2	7/82	SP_RL_PEvsCtrl_pSILAC_01-16-2013_130215172746.raw
		High	IMNVIGEPIDER		2	0	CID		49.73	0.00352923	1	1	39	28	596	7.15012e+07	Light	Unique	Used	0.708059	1.10475	0.640925	7.15012e+07	4.58269e+07	5.06271e+07	2	693.359	1385.71	1.40001	53.2087	5583	5583	MS2	6/114	SP_RL_PEvsCtrl_pSILAC_01-16-2013_130215172746.raw
		High	AIAELGIYPAVDPLDSTSr		2	0	CID	R19(Label:13C(6))	49.37	0.00708639	1	1	42	22	1152	161527544	Medium	Redundant	Not Used	0.65107	0.97095	0.67055	240888176	161527544	156835124	2	997.529	1994.05	-1.3276	73.4565	9268	9268	MS2	12/172	SP_RL_PEvsCtrl_pSILAC_01-16-2013_130215172746.raw
		High	LVLEVAQHLGESTVr		2	0	CID	R15(Label:13C(6)15N(4))	48.56	0.00590629	1	1	40		756	8.91368e+07	Heavy	Redundant	Not Used	0.660196	1.19928	0.550493	132313532	72837619	87352843	2	830.966	1660.93	0.00992124	57.8012	6482	6482	MS2	12/146	SP_RL_PEvsCtrl_pSILAC_01-16-2013_130215172746.raw
	Medium		VLDSGAPIkIPVGPETLGr	G3V6D3	2	1	HCD	K9(Label:13C(6)15N(2)), R19(Label:13C(6)15N(4))	47.88	0.00407894	1	1	38	22		713272008		No Quan Values	Not Used							3	646.376	1937.11	-2.32843	59.6706	6838	6838	MS2	19/190	SP_RL_PEvsCtrl_pSILAC_01-16-2013_130215172746.raw
		High	VLDSGAPIKIPVGPETLGR		2	0	CID		47.07	0.00513321	1	1	38	32		1480265696		No Quan Values	Not Used							3	640.37	1919.09	-1.04265	60.5681	7008	7008	MS2	10/190	SP_RL_PEvsCtrl_pSILAC_01-16-2013_130215172746.raw
		High	VLDSGAPIKIPVGPETLGR		2	0	CID		46.03	0.00590346	1	1	38	27		27040778		No Quan Values	Not Used							2	960.054	1919.1	1.95394	59.7874	6861	6861	MS2	31/190	SP_RL_PEvsCtrl_pSILAC_01-16-2013_130215172746.raw
	Medium		VALVYGQMNEPPGAR	G3V6D3	2	1	HCD		45.72	0.011065	1	1	40	24		22649658		No Quan Values	Not Used							3	534.608	1601.81	0.0753912	48.3429	4715	4715	MS2	12/128	SP_RL_PEvsCtrl_pSILAC_01-16-2013_130215172746.raw
		High	ImDPNIVGSEHYDVAR		2	0	CID	M2(Oxidation)	44.49	0.010308	1	1	39	23	320	2.3321e+07	Light	Unique	Used	0.686588	1.21223	0.566385	2.24981e+07	1.27426e+07	15446897	3	611.293	1831.87	0.470683	45.6317	4256	4256	MS2	18/162	SP_RL_PEvsCtrl_pSILAC_01-16-2013_130215172746.raw
		High	IMNVIGEPIDEr		2	0	CID	R12(Label:13C(6)15N(4))	44.16	0.0137962	1	1	40	23	596	5.06271e+07	Heavy	Redundant	Not Used	0.708059	1.10475	0.640925	7.15012e+07	4.58269e+07	5.06271e+07	2	698.364	1395.72	1.85004	53.2145	5585	5585	MS2	7/114	SP_RL_PEvsCtrl_pSILAC_01-16-2013_130215172746.raw
		High	VLDSGAPIKIPVGPETLGR		2	0	CID		42.7	0.0147308	1	1	38	24		1480265696		No Quan Values	Not Used							3	640.369	1919.09	-1.80595	59.5474	6817	6817	MS2	10/190	SP_RL_PEvsCtrl_pSILAC_01-16-2013_130215172746.raw
	Medium		ImDPNIVGSEHYDVAR	G3V6D3	2	1	HCD	M2(Oxidation)	40.89	0.0236142	1	1	39	17	320	2.3321e+07	Light	Redundant	Not Used	0.686588	1.21223	0.566385	2.24981e+07	1.27426e+07	15446897	3	611.293	1831.87	0.470683	45.6822	4266	4266	MS2	18/162	SP_RL_PEvsCtrl_pSILAC_01-16-2013_130215172746.raw
		High	VVDLLAPYAK		2	0	CID		40.69	0.0180985	1	1	37	33	804	566750525	Light	Redundant	Not Used	0.414895	1.43654	0.288816	566750525	1.63687e+08	2.35142e+08	2	544.822	1088.64	0.996382	58.9323	6697	6697	MS2	7/72	SP_RL_PEvsCtrl_pSILAC_01-16-2013_130215172746.raw
		High	VLDSGAPIkIPVGPETLGr		2	0	CID	K9(Label:13C(6)15N(2)), R19(Label:13C(6)15N(4))	39.08	0.0309419	1	1	38	31		713272008		No Quan Values	Not Used							3	646.376	1937.11	-2.32843	59.6591	6836	6836	MS2	18/190	SP_RL_PEvsCtrl_pSILAC_01-16-2013_130215172746.raw
	Medium		IPVGPETLGr	G3V6D3	2	1	HCD	R10(Label:13C(6)15N(4))	38.66	0.029734	1	1	37	23	311	1.38491e+07	Heavy	Unique	Used	0.686546	1.06131	0.646886	2.01721e+07	1.30491e+07	1.38491e+07	2	524.804	1048.6	-1.47869	45.3989	4221	4221	MS2	12/74	SP_RL_PEvsCtrl_pSILAC_01-16-2013_130215172746.raw
P16409	200	22.1421	5.09717	Myosin light chain 3 OS=Rattus norvegicus GN=Myl3 PE=1 SV=2 - [MYL3_RAT]	29	17	5	1.81544e+08	0.628073	3	2.48928	1.46859	3	12.3321	0.396862	3	1.93858	424.85	29	9	5	348.397	21.5	8	3
	A3	A5	Sequence	Protein Accessions	# Proteins	# Protein Groups	Activation Type	Modifications	IonScore	Exp Value	Δ Score	Rank	Identity High	Homology Threshold	QuanResultID	Area	Quan Channel	Quan Info	Quan Usage	Heavy/Light	Heavy/Medium	Medium/Light	Light	Medium	Heavy	Charge	m/z [Da]	MH+ [Da]	ΔM [ppm]	RT [min]	First Scan	Last Scan	MS Order	Ions Matched	Spectrum File	Annotation
	High		LMAGQEDSNGcINYEAFVK	P16409	1	1	HCD	C11(Carbamidomethyl)	106.47	3.1379e-09	1	1	35	20		8.50674e+07		No Quan Values	Not Used							2	1073.48	2145.96	-0.687215	57.3798	6403	6403	MS2	15/190	SP_RL_PEvsCtrl_pSILAC_01-16-2013_130215172746.raw
		High	LMAGQEDSNGcINYEAFVK		1	0	CID	C11(Carbamidomethyl)	104.36	5.10081e-09	1	1	35	25		8.50674e+07		No Quan Values	Not Used							2	1073.48	2145.96	-0.687215	57.339	6393	6393	MS2	13/190	SP_RL_PEvsCtrl_pSILAC_01-16-2013_130215172746.raw
		High	ALGQNPTQAEVLR		1	0	CID		100.73	3.22897e-08	1	1	40	33	215	9.9591e+07	Light	Unique	Used	0.582829	1.46859	0.396862	96079534	38130323	55997937	2	698.881	1396.75	0.0507104	42.4669	3786	3786	MS2	10/120	SP_RL_PEvsCtrl_pSILAC_01-16-2013_130215172746.raw
	High		ALGQNPTQAEVLR	P16409	1	1	HCD		76.43	8.69087e-06	1	1	40	33	215	9.9591e+07	Light	Redundant	Not Used	0.582829	1.46859	0.396862	96079534	38130323	55997937	2	698.881	1396.75	0.0507104	42.5163	3796	3796	MS2	11/120	SP_RL_PEvsCtrl_pSILAC_01-16-2013_130215172746.raw
	High		ALGQNPTQAEVLr	P16409	1	1	HCD	R13(Label:13C(6)15N(4))	74.49	1.34535e-05	0.662162	1	40		215	57523729	Heavy	Redundant	Not Used	0.582829	1.46859	0.396862	96079534	38130323	55997937	2	703.885	1406.76	0.159715	42.533	3798	3798	MS2	8/120	SP_RL_PEvsCtrl_pSILAC_01-16-2013_130215172746.raw
	High		ALGQNPTQAEVLR	P16409	1	1	HCD		73.42	1.6921e-05	1	1	40	31	215	9.9591e+07	Light	Redundant	Not Used	0.582829	1.46859	0.396862	96079534	38130323	55997937	2	698.882	1396.76	1.36164	43.5645	3946	3946	MS2	11/120	SP_RL_PEvsCtrl_pSILAC_01-16-2013_130215172746.raw
		High	ALGQNPTQAEVLR		1	0	CID		73.32	1.73151e-05	1	1	40	30	215	9.9591e+07	Light	Redundant	Not Used	0.582829	1.46859	0.396862	96079534	38130323	55997937	2	698.882	1396.76	1.36164	43.5047	3936	3936	MS2	9/120	SP_RL_PEvsCtrl_pSILAC_01-16-2013_130215172746.raw
		High	ALGQNPTQAEVLr		1	0	CID	R13(Label:13C(6)15N(4))	61.22	0.000285651	1	1	40	33	215	57523729	Heavy	Redundant	Not Used	0.582829	1.46859	0.396862	96079534	38130323	55997937	2	703.885	1406.76	0.159715	42.474	3788	3788	MS2	8/120	SP_RL_PEvsCtrl_pSILAC_01-16-2013_130215172746.raw
		High	ITYGQcGDVLR		1	0	CID	C6(Carbamidomethyl)	60.73	0.000158912	1	1	37	27	229	2.32454e+07	Light	Unique	Used	0.638706	1.3518	0.472484	2.0189e+07	9.53901e+06	1.28949e+07	2	641.316	1281.63	-0.371115	43.1218	3878	3878	MS2	8/104	SP_RL_PEvsCtrl_pSILAC_01-16-2013_130215172746.raw
	High		ITYGQcGDVLr	P16409	1	1	HCD	C6(Carbamidomethyl), R11(Label:13C(6)15N(4))	60.66	0.000178288	1	1	37	23	229	1.44844e+07	Heavy	Redundant	Not Used	0.638706	1.3518	0.472484	2.0189e+07	9.53901e+06	1.28949e+07	2	646.32	1291.63	-0.438143	43.1721	3889	3889	MS2	9/104	SP_RL_PEvsCtrl_pSILAC_01-16-2013_130215172746.raw
	High		ITYGQcGDVLR	P16409	1	1	HCD	C6(Carbamidomethyl)	59.84	0.000195055	1	1	37	25	229	2.32454e+07	Light	Redundant	Not Used	0.638706	1.3518	0.472484	2.0189e+07	9.53901e+06	1.28949e+07	2	641.316	1281.63	-0.371115	43.1626	3888	3888	MS2	9/104	SP_RL_PEvsCtrl_pSILAC_01-16-2013_130215172746.raw
	High		DTGTYEDFVEGLR	P16409	1	1	HCD		55.28	0.000297224	1	1	34	17	1019	243783677	Light	Unique	Used	0.628073	1.60343	0.391707	231328500	90613024	145291260	2	751.343	1501.68	-1.70821	65.9257	8015	8015	MS2	10/114	SP_RL_PEvsCtrl_pSILAC_01-16-2013_130215172746.raw
	High		NKDTGTYEDFVEGLR	P16409	1	1	HCD		51.13	0.00185479	1	1	38	21		2.01256e+08		No Quan Values	Not Used							3	581.944	1743.82	-0.441078	56.908	6309	6309	MS2	10/158	SP_RL_PEvsCtrl_pSILAC_01-16-2013_130215172746.raw
		High	LMAGQEDSnGcINYEAFVK		1	0	CID	N9(Deamidated), C11(Carbamidomethyl)	47.9	0.00156586	0.208333	1	34	21		76481604		No Quan Values	Not Used							2	1073.97	2146.94	-1.77056	58.6114	6635	6635	MS2	12/190	SP_RL_PEvsCtrl_pSILAC_01-16-2013_130215172746.raw
		High	ITYGQcGDVLr		1	0	CID	C6(Carbamidomethyl), R11(Label:13C(6)15N(4))	44.94	0.00665461	1	1	37	23	229	1.44844e+07	Heavy	Redundant	Not Used	0.638706	1.3518	0.472484	2.0189e+07	9.53901e+06	1.28949e+07	2	646.32	1291.63	-0.438143	43.1248	3879	3879	MS2	8/104	SP_RL_PEvsCtrl_pSILAC_01-16-2013_130215172746.raw
	Medium		NkDTGTYEDFVEGLr	P16409	1	1	HCD	K2(Label:13C(6)15N(2)), R15(Label:13C(6)15N(4))	39.96	0.0303331	1	1	39	16		6.774e+07		No Quan Values	Not Used							3	587.952	1761.84	-0.50986	56.972	6323	6323	MS2	17/158	SP_RL_PEvsCtrl_pSILAC_01-16-2013_130215172746.raw
		High	LMAGQEDSNGcInYEAFVK		1	0	CID	C11(Carbamidomethyl), N13(Deamidated)	38.5	0.013638		2	34	21		76481604		No Quan Values	Not Used							2	1073.97	2146.94	-1.77056	58.6114	6635	6635	MS2	9/190	SP_RL_PEvsCtrl_pSILAC_01-16-2013_130215172746.raw
P56574	452	50.9349	8.68994	Isocitrate dehydrogenase [NADP], mitochondrial OS=Rattus norvegicus GN=Idh2 PE=1 SV=2 - [IDHP_RAT]	27.88	27	11	2.87973e+08	0.220868	8	37.8599	1.23611	8	24.7264	0.159129	8	17.1118	571.178	22.57	16	9	431.131	17.7	11	6
	A3	A5	Sequence	Protein Accessions	# Proteins	# Protein Groups	Activation Type	Modifications	IonScore	Exp Value	Δ Score	Rank	Identity High	Homology Threshold	QuanResultID	Area	Quan Channel	Quan Info	Quan Usage	Heavy/Light	Heavy/Medium	Medium/Light	Light	Medium	Heavy	Charge	m/z [Da]	MH+ [Da]	ΔM [ppm]	RT [min]	First Scan	Last Scan	MS Order	Ions Matched	Spectrum File	Annotation
	High		DQTNDQVTIDSALATQK	P56574	1	1	HCD		125.08	1.2395e-10	1	1	40	30		5.93119e+06		No Quan Values	Not Used							2	924.452	1847.9	-1.03548	47.8446	4622	4622	MS2	15/186	SP_RL_PEvsCtrl_pSILAC_01-16-2013_130215172746.raw
		High	DQTNDQVTIDSALATQK	P56574	1	1	CID		121.04	3.14228e-10	1	1	40	28		5.93119e+06		No Quan Values	Not Used							2	924.452	1847.9	-1.03548	47.8001	4616	4616	MS2	14/186	SP_RL_PEvsCtrl_pSILAC_01-16-2013_130215172746.raw
	High		LIDDmVAQVLK	P56574	1	1	HCD	M5(Oxidation)	86.96	6.79129e-07	1	1	39	34	677	186244358	Light	Unique	Used	0.223006	1.54221	0.144602	186244358	26931296	41533683	2	630.846	1260.69	-1.21043	55.4844	6032	6032	MS2	10/88	SP_RL_PEvsCtrl_pSILAC_01-16-2013_130215172746.raw
		High	VcVQTVESGAMTK	P56574	1	1	CID	C2(Carbamidomethyl)	83.19	9.55869e-07	1	1	37		121	2.26983e+06	Light	Unique	Used	0.204576	1.46913	0.13925	2.26983e+06	316073	464352	2	705.341	1409.68	-0.654521	38.4469	3246	3246	MS2	10/128	SP_RL_PEvsCtrl_pSILAC_01-16-2013_130215172746.raw
	High		LIDDmVAQVLK	P56574	1	1	HCD	M5(Oxidation)	71.4	2.44896e-05	1	1	39	27	638	1.66654e+08	Light	Unique	Used	0.176874	1.10341	0.160297	163848138	2.62643e+07	2.89804e+07	2	630.847	1260.69	0.532486	54.4044	5820	5820	MS2	10/88	SP_RL_PEvsCtrl_pSILAC_01-16-2013_130215172746.raw
	High		LIDDmVAQVLk	P56574	1	1	HCD	M5(Oxidation), K11(Label:13C(6)15N(2))	69.31	3.96905e-05	1	1	39	26	677	41533683	Heavy	Redundant	Not Used	0.223006	1.54221	0.144602	186244358	26931296	41533683	2	634.855	1268.7	1.26824	55.5583	6047	6047	MS2	9/88	SP_RL_PEvsCtrl_pSILAC_01-16-2013_130215172746.raw
	High		VcVQTVESGAMTK	P56574	1	1	HCD	C2(Carbamidomethyl)	67.09	3.89402e-05	1	1	37	36	121	2.26983e+06	Light	Redundant	Not Used	0.204576	1.46913	0.13925	2.26983e+06	316073	464352	2	705.341	1409.68	-0.654521	38.4761	3249	3249	MS2	10/128	SP_RL_PEvsCtrl_pSILAC_01-16-2013_130215172746.raw
	High		LIDDMVAQVLK	P56574	1	1	HCD		63.04	0.000162535	1	1	39	27	1167	281484600	Light	Unique	Used	0.21875	1.38476	0.157969	281484600	44465890	61574767	2	622.849	1244.69	-1.29035	73.9381	9370	9370	MS2	9/88	SP_RL_PEvsCtrl_pSILAC_01-16-2013_130215172746.raw
		High	LIDDMVAQVLk	P56574	1	1	CID	K11(Label:13C(6)15N(2))	63.01	0.000160636	1	1	39	27	1167	66133434	Heavy	Redundant	Not Used	0.21875	1.38476	0.157969	281484600	44465890	61574767	2	626.856	1252.7	-1.02076	73.8255	9346	9346	MS2	17/88	SP_RL_PEvsCtrl_pSILAC_01-16-2013_130215172746.raw
	High		NILGGTVFREPIIcK	P56574	1	1	HCD	C14(Carbamidomethyl)	61.8	0.000287897	1	1	40	25		1.33033e+08		No Quan Values	Not Used							2	858.975	1716.94	-1.94555	64.5509	7770	7770	MS2	11/148	SP_RL_PEvsCtrl_pSILAC_01-16-2013_130215172746.raw
		High	LIDDmVAQVLK	P56574	1	1	CID	M5(Oxidation)	61.19	0.00025642	1	1	39	29	677	186244358	Light	Redundant	Not Used	0.223006	1.54221	0.144602	186244358	26931296	41533683	2	630.846	1260.69	-1.21043	55.448	6022	6022	MS2	16/88	SP_RL_PEvsCtrl_pSILAC_01-16-2013_130215172746.raw
		High	NILGGTVFREPIIcK	P56574	1	1	CID	C14(Carbamidomethyl)	58.38	0.000632758	1	1	40	26		1.33033e+08		No Quan Values	Not Used							2	858.975	1716.94	-1.94555	64.5136	7761	7761	MS2	11/148	SP_RL_PEvsCtrl_pSILAC_01-16-2013_130215172746.raw
		High	LIDDmVAQVLK	P56574	1	1	CID	M5(Oxidation)	57.38	0.000617989	1	1	39	22	638	1.66654e+08	Light	Redundant	Not Used	0.176874	1.10341	0.160297	163848138	2.62643e+07	2.89804e+07	2	630.847	1260.69	0.532486	54.3711	5810	5810	MS2	8/88	SP_RL_PEvsCtrl_pSILAC_01-16-2013_130215172746.raw
		High	VcVQTVESGAmTK	P56574	1	1	CID	C2(Carbamidomethyl), M11(Oxidation)	55.41	0.000465995	1	1	36	17		631070		No Quan Values	Not Used							2	713.34	1425.67	0.778987	31.604	2421	2421	MS2	11/128	SP_RL_PEvsCtrl_pSILAC_01-16-2013_130215172746.raw
		High	DLAGcIHGLSNVK	P56574	1	1	CID	C5(Carbamidomethyl)	50.79	0.00261109	1	1	39	33	547	4.65964e+07	Light	Unique	Used	0.168339	1.01027	0.166628	41220560	6868485	6.93901e+06	2	692.356	1383.7	-0.0677289	51.891	5333	5333	MS2	15/118	SP_RL_PEvsCtrl_pSILAC_01-16-2013_130215172746.raw
	High		FAQTLEK	P56574	1	1	HCD		48.04	0.00240187	1	1	36			3.4249e+06		No Quan Values	Not Used							2	418.729	836.451	-0.365792	30.1499	2249	2249	MS2	6/60	SP_RL_PEvsCtrl_pSILAC_01-16-2013_130215172746.raw
	High		LVFTPK	P56574	1	1	HCD		47.69	0.00155322	1	1	34	25		3.26989e+07		No Quan Values	Not Used							2	352.721	704.435	0.547355	43.6662	3962	3962	MS2	5/40	SP_RL_PEvsCtrl_pSILAC_01-16-2013_130215172746.raw
		High	LILPHVDVQLK	P56574	1	1	CID		47.3	0.00215816	0.404255	1	35		857	48052258	Light	Unique	Used	0.545646	4.87726	0.111876	39970220	4.47169e+06	21809589	2	637.895	1274.78	0.37311	60.7297	7040	7040	MS2	5/84	SP_RL_PEvsCtrl_pSILAC_01-16-2013_130215172746.raw
	Medium		VcVQTVESGAMTk	P56574	1	1	HCD	C2(Carbamidomethyl), K13(Label:13C(6)15N(2))	46.85	0.00510872	1	1	38	19	121	464352	Heavy	Redundant	Not Used	0.204576	1.46913	0.13925	2.26983e+06	316073	464352	2	709.349	1417.69	0.441146	38.5574	3260	3260	MS2	6/128	SP_RL_PEvsCtrl_pSILAC_01-16-2013_130215172746.raw
	Medium		VcVQTVESGAmTK	P56574	1	1	HCD	C2(Carbamidomethyl), M11(Oxidation)	46.56	0.00357586	1	1	36			631070		No Quan Values	Not Used							2	713.34	1425.67	0.778987	31.6331	2424	2424	MS2	6/128	SP_RL_PEvsCtrl_pSILAC_01-16-2013_130215172746.raw
		High	VcVQTVESGAMTk	P56574	1	1	CID	C2(Carbamidomethyl), K13(Label:13C(6)15N(2))	46.47	0.00557586	1	1	38	23	121	464352	Heavy	Redundant	Not Used	0.204576	1.46913	0.13925	2.26983e+06	316073	464352	2	709.349	1417.69	0.441146	38.5097	3254	3254	MS2	10/128	SP_RL_PEvsCtrl_pSILAC_01-16-2013_130215172746.raw
		High	LIDDmVAQVLk	P56574	1	1	CID	M5(Oxidation), K11(Label:13C(6)15N(2))	45.39	0.00978784	1	1	39	22	677	41533683	Heavy	Redundant	Not Used	0.223006	1.54221	0.144602	186244358	26931296	41533683	2	634.855	1268.7	1.26824	55.525	6037	6037	MS2	9/88	SP_RL_PEvsCtrl_pSILAC_01-16-2013_130215172746.raw
	Medium		LNEHFLNTTDFLDTIK	P56574	1	1	HCD		45.23	0.0163109	1	1	41	33		993622		No Quan Values	Not Used							3	640.994	1920.97	-1.61642	78.7521	9847	9847	MS2	9/170	SP_RL_PEvsCtrl_pSILAC_01-16-2013_130215172746.raw
	Medium		YFDLGLPNr	P56574	1	1	HCD	R9(Label:13C(6))	42.44	0.0136697	1	1	38	23	840	166426511	Medium	Unique	Used	0.393275	1.06196	0.37033	449400484	166426511	176738041	2	550.794	1100.58	-1.36267	60.1773	6938	6938	MS2	5/66	SP_RL_PEvsCtrl_pSILAC_01-16-2013_130215172746.raw
	Medium		YFDLGLPNr	P56574	1	1	HCD	R9(Label:13C(6)15N(4))	41.91	0.0138207	1	1	37	20	840	176738041	Heavy	Redundant	Not Used	0.393275	1.06196	0.37033	449400484	166426511	176738041	2	552.79	1104.57	1.754	60.0427	6910	6910	MS2	5/66	SP_RL_PEvsCtrl_pSILAC_01-16-2013_130215172746.raw
	Medium		YFDLGLPNR	P56574	1	1	HCD		38.71	0.0288889	1	1	37	26	840	449400484	Light	Redundant	Not Used	0.393275	1.06196	0.37033	449400484	166426511	176738041	2	547.786	1094.56	0.96033	59.9655	6894	6894	MS2	5/66	SP_RL_PEvsCtrl_pSILAC_01-16-2013_130215172746.raw
	Medium		ATDFVVDr	P56574	1	1	HCD	R8(Label:13C(6))	36.76	0.0260837	1	1	35	25	160	2.27439e+06	Medium	Unique	Used	0.378381	1.05765	0.357756	6.35738e+06	2.27439e+06	2.40551e+06	2	464.745	928.483	-0.0996733	40.3584	3495	3495	MS2	5/66	SP_RL_PEvsCtrl_pSILAC_01-16-2013_130215172746.raw
P04797	333	35.8052	8.03076	Glyceraldehyde-3-phosphate dehydrogenase OS=Rattus norvegicus GN=Gapdh PE=1 SV=3 - [G3P_RAT]	27.03	32	9	5.27672e+08	0.452551	12	37.3623	1.41633	12	23.2893	0.276603	12	52.5636	802.197	27.03	19	9	550.276	21.62	13	6
	A3	A5	Sequence	Protein Accessions	# Proteins	# Protein Groups	Activation Type	Modifications	IonScore	Exp Value	Δ Score	Rank	Identity High	Homology Threshold	QuanResultID	Area	Quan Channel	Quan Info	Quan Usage	Heavy/Light	Heavy/Medium	Medium/Light	Light	Medium	Heavy	Charge	m/z [Da]	MH+ [Da]	ΔM [ppm]	RT [min]	First Scan	Last Scan	MS Order	Ions Matched	Spectrum File	Annotation
		High	LISWYDNEYGYSNr		12	0	CID	R14(Label:13C(6)15N(4))	105.75	3.79819e-09	0.40566	1	36		802	49058380	Heavy	Unique	Used	0.741276	1.40781	0.526546	66181033	3.48473e+07	49058380	2	895.406	1789.8	-0.477818	59.0203	6717	6717	MS2	11/136	SP_RL_PEvsCtrl_pSILAC_01-16-2013_130215172746.raw
	High		IVSNAScTTNcLAPLAk	P04797;F1M5I8	9	2	HCD	C7(Carbamidomethyl), C11(Carbamidomethyl), K17(Label:13C(6)15N(2))	97.56	8.96847e-08	1	1	41	22	312	3.30846e+07	Heavy	Not Unique	Used	0.340987	1.7449	0.19542	9.57557e+07	1.87125e+07	3.26515e+07	2	914.463	1827.92	0.347177	45.6727	4265	4265	MS2	11/166	SP_RL_PEvsCtrl_pSILAC_01-16-2013_130215172746.raw
	High		IVSNAScTTNcLAPLAK	P04797;F1M5I8	9	2	HCD	C7(Carbamidomethyl), C11(Carbamidomethyl)	89.39	5.4335e-07	1	1	41	26	312	9.57557e+07	Light	Redundant	Not Used	0.340987	1.7449	0.19542	9.57557e+07	1.87125e+07	3.26515e+07	2	910.455	1819.9	-0.367777	45.4787	4233	4233	MS2	15/166	SP_RL_PEvsCtrl_pSILAC_01-16-2013_130215172746.raw
	High		VPTPNVSVVDLTcr	P04797	4	1	HCD	C13(Carbamidomethyl), R14(Label:13C(6)15N(4))	88.29	6.32813e-07	1	1	40	26	639	8.40887e+08	Heavy	Unique	Used	0.602673	1.16608	0.516837	1381946348	714241136	832862072	2	783.914	1566.82	1.22273	54.4814	5836	5836	MS2	9/140	SP_RL_PEvsCtrl_pSILAC_01-16-2013_130215172746.raw
	High		VVDLmAYmASKE	P04797	16	1	HCD	M5(Oxidation), M8(Oxidation)	86.31	2.8335e-07	0	1	35	18	252	3.01218e+07	Light	Unique	Used	0.286524	1.42489	0.201084	3.01218e+07	6.05702e+06	8.63061e+06	2	694.825	1388.64	-0.415726	43.945	4001	4001	MS2	9/106	SP_RL_PEvsCtrl_pSILAC_01-16-2013_130215172746.raw
	High		LISWYDNEYGYSNR	P04797	12	1	HCD		85.53	3.80661e-07	1	1	35	20	802	71376044	Light	Redundant	Not Used	0.741276	1.40781	0.526546	66181033	3.48473e+07	49058380	2	890.403	1779.8	0.256091	58.8922	6690	6690	MS2	9/136	SP_RL_PEvsCtrl_pSILAC_01-16-2013_130215172746.raw
	High		VPTPNVSVVDLTcr	P04797	4	1	HCD	C13(Carbamidomethyl), R14(Label:13C(6))	84.17	1.66778e-06	1	1	40	26	639	714241136	Medium	Redundant	Not Used	0.602673	1.16608	0.516837	1381946348	714241136	832862072	2	781.919	1562.83	-0.34859	54.4172	5822	5822	MS2	9/140	SP_RL_PEvsCtrl_pSILAC_01-16-2013_130215172746.raw
	High		VPTPNVSVVDLTcR	P04797	4	1	HCD	C13(Carbamidomethyl)	80.45	3.79607e-06	1	1	40	33	639	1395730833	Light	Redundant	Not Used	0.602673	1.16608	0.516837	1381946348	714241136	832862072	2	778.909	1556.81	0.504483	54.4117	5821	5821	MS2	13/140	SP_RL_PEvsCtrl_pSILAC_01-16-2013_130215172746.raw
		High	VPTPNVSVVDLTcR		4	0	CID	C13(Carbamidomethyl)	79.46	4.76797e-06	1	1	40	26	639	1395730833	Light	Redundant	Not Used	0.602673	1.16608	0.516837	1381946348	714241136	832862072	2	778.909	1556.81	0.504483	54.3737	5811	5811	MS2	9/140	SP_RL_PEvsCtrl_pSILAC_01-16-2013_130215172746.raw
		High	IVSNAScTTNcLAPLAK		8	0	CID	C7(Carbamidomethyl), C11(Carbamidomethyl)	76.79	9.88735e-06	1	1	41	25	312	9.57557e+07	Light	Redundant	Not Used	0.340987	1.7449	0.19542	9.57557e+07	1.87125e+07	3.26515e+07	2	910.455	1819.9	-0.367777	45.4423	4226	4226	MS2	12/166	SP_RL_PEvsCtrl_pSILAC_01-16-2013_130215172746.raw
		High	GAAQNIIPASTGAAK		8	0	CID		73.33	1.74867e-05	1	1	40	35	129	3.09893e+07	Light	Unique	Used	0.334429	1.63125	0.205014	3.09893e+07	6.35324e+06	1.03637e+07	2	685.376	1369.74	0.516099	39.6399	3398	3398	MS2	11/136	SP_RL_PEvsCtrl_pSILAC_01-16-2013_130215172746.raw
	High		VPTPNVSVVDLTcR	P04797	4	1	HCD	C13(Carbamidomethyl)	72.11	2.62681e-05	1	1	40	32	639	1395730833	Light	Redundant	Not Used	0.602673	1.16608	0.516837	1381946348	714241136	832862072	2	778.909	1556.81	0.974946	55.5799	6050	6050	MS2	8/140	SP_RL_PEvsCtrl_pSILAC_01-16-2013_130215172746.raw
		High	LISWYDNEYGYSNR		12	0	CID		69.47	1.53652e-05	1	1	35	22	802	71376044	Light	Redundant	Not Used	0.741276	1.40781	0.526546	66181033	3.48473e+07	49058380	2	890.403	1779.8	0.256091	58.8498	6680	6680	MS2	10/136	SP_RL_PEvsCtrl_pSILAC_01-16-2013_130215172746.raw
	High		VVDLmAYmASkE	P04797	16	1	HCD	M5(Oxidation), M8(Oxidation), K11(Label:13C(6)15N(2))	66.84	3.01723e-05	0	1	36	17	252	8.63061e+06	Heavy	Redundant	Not Used	0.286524	1.42489	0.201084	3.01218e+07	6.05702e+06	8.63061e+06	2	698.833	1396.66	0.520266	44.1108	4026	4026	MS2	9/106	SP_RL_PEvsCtrl_pSILAC_01-16-2013_130215172746.raw
	High		VVDLmAYmASK	P04797	16	1	HCD	M5(Oxidation), M8(Oxidation)	62.39	7.48066e-05		2	35	21	230	1.12764e+07	Light	Redundant	Not Used	0.268646	1.4471	0.185644	9.69985e+06	1.80072e+06	2.60582e+06	2	630.304	1259.6	-0.266508	43.2007	3892	3892	MS2	10/94	SP_RL_PEvsCtrl_pSILAC_01-16-2013_130215172746.raw
		High	VPTPNVSVVDLTcr		4	0	CID	C13(Carbamidomethyl), R14(Label:13C(6))	62.23	0.000260698	1	1	40	33	639	714241136	Medium	Redundant	Not Used	0.602673	1.16608	0.516837	1381946348	714241136	832862072	2	781.919	1562.83	-0.34859	54.3764	5812	5812	MS2	11/140	SP_RL_PEvsCtrl_pSILAC_01-16-2013_130215172746.raw
	High		VVDLmAYmASk	P04797	16	1	HCD	M5(Oxidation), M8(Oxidation), K11(Label:13C(6)15N(2))	61.59	0.000111572	0	1	36	17	230	2.72526e+06	Heavy	Redundant	Not Used	0.268646	1.4471	0.185644	9.69985e+06	1.80072e+06	2.60582e+06	2	634.311	1267.61	-0.391765	43.4443	3928	3928	MS2	10/94	SP_RL_PEvsCtrl_pSILAC_01-16-2013_130215172746.raw
		High	IVSNAScTTNcLAPLAk		8	0	CID	C7(Carbamidomethyl), C11(Carbamidomethyl), K17(Label:13C(6)15N(2))	61.26	0.000382576	1	1	41	25	312	3.30846e+07	Heavy	Redundant	Not Used	0.340987	1.7449	0.19542	9.57557e+07	1.87125e+07	3.26515e+07	2	914.463	1827.92	0.347177	45.6287	4255	4255	MS2	10/166	SP_RL_PEvsCtrl_pSILAC_01-16-2013_130215172746.raw
		High	VVDLMAYmASKE	F1LUI2;F1LUR7	16	2	CID	M8(Oxidation)	60.46	0.000137038	0.0166667	1	36	23	540	5.89314e+07	Light	Not Unique	Used	0.369238	1.5903	0.232181	5.75891e+07	1.33711e+07	2.12641e+07	2	686.827	1372.65	-1.8129	51.7373	5306	5306	MS2	10/106	SP_RL_PEvsCtrl_pSILAC_01-16-2013_130215172746.raw
	High		GAAQNIIPASTGAAK	P04797	8	1	HCD		59.82	0.00039238	1	1	40	29	129	3.09893e+07	Light	Redundant	Not Used	0.334429	1.63125	0.205014	3.09893e+07	6.35324e+06	1.03637e+07	2	685.376	1369.74	0.516099	39.6623	3402	3402	MS2	10/136	SP_RL_PEvsCtrl_pSILAC_01-16-2013_130215172746.raw
		High	VVDLMAYMASKE	F1LUI2;F1LUR7	16	2	CID		57.54	0.000315746	0	1	37		1125	53882404	Light	Not Unique	Used	0.540883	2.62394	0.206134	47743480	9.84156e+06	2.58236e+07	2	678.829	1356.65	-1.71337	72.0713	9032	9032	MS2	14/106	SP_RL_PEvsCtrl_pSILAC_01-16-2013_130215172746.raw
		High	VPTPNVSVVDLTcr		4	0	CID	C13(Carbamidomethyl), R14(Label:13C(6)15N(4))	53.32	0.00198735	1	1	40	19	639	8.40887e+08	Heavy	Redundant	Not Used	0.602673	1.16608	0.516837	1381946348	714241136	832862072	2	783.914	1566.82	1.22273	54.4483	5826	5826	MS2	8/140	SP_RL_PEvsCtrl_pSILAC_01-16-2013_130215172746.raw
	High		QAAEGPLK	P04797	2	1	HCD		52.04	0.000679875	1	1	34	29		705884		No Quan Values	Not Used							2	407.227	813.446	-0.101504	24.1779	1590	1590	MS2	7/70	SP_RL_PEvsCtrl_pSILAC_01-16-2013_130215172746.raw
		High	VVDLMAYMASKE	F1LUI2;F1LUR7	16	2	CID		50.83	0.00149678	0	1	37	28	1142	9.15304e+07	Light	Not Unique	Used	0.385459	1.3309	0.289623	72301594	20940192	27869270	2	678.83	1356.65	-1.35345	73.1315	9204	9204	MS2	14/106	SP_RL_PEvsCtrl_pSILAC_01-16-2013_130215172746.raw
		High	VVDLmAYMASKE	F1LUI2;F1LUR7	16	2	CID	M5(Oxidation)	49.65	0.00170393		2	36	32	659	52393650	Light	Redundant	Not Used	0.251773	1.96759	0.12796	48171790	6.16407e+06	1.21284e+07	2	686.828	1372.65	-0.656798	55.0013	5936	5936	MS2	14/106	SP_RL_PEvsCtrl_pSILAC_01-16-2013_130215172746.raw
		High	VVDLmAYmASK	F1LUI2;F1LUR7	16	2	CID	M5(Oxidation), M8(Oxidation)	49.64	0.00140909	0	1	35	18	230	1.12764e+07	Light	Redundant	Not Used	0.268646	1.4471	0.185644	9.69985e+06	1.80072e+06	2.60582e+06	2	630.304	1259.6	-0.266508	43.1358	3882	3882	MS2	6/94	SP_RL_PEvsCtrl_pSILAC_01-16-2013_130215172746.raw
	Medium		VVDLMAYMASKE	P04797	16	1	HCD		46.9	0.00369963	0	1	37		1142	9.15304e+07	Light	Redundant	Not Used	0.385459	1.3309	0.289623	72301594	20940192	27869270	2	678.83	1356.65	-1.35345	73.1889	9214	9214	MS2	8/106	SP_RL_PEvsCtrl_pSILAC_01-16-2013_130215172746.raw
	Medium		VPTPNVSVVDLTcr	P04797	4	1	HCD	C13(Carbamidomethyl), R14(Label:13C(6)15N(4))	45.62	0.0115544	1	1	40	27	640	586744428	Heavy	Unique	Used	0.624108	1.1577	0.539093	940132760	506819446	586744428	3	522.944	1566.82	-1.39583	54.5588	5852	5852	MS2	17/140	SP_RL_PEvsCtrl_pSILAC_01-16-2013_130215172746.raw
	Medium		GAAQNIIPASTGAAk	P04797	8	1	HCD	K15(Label:13C(6)15N(2))	44.52	0.0130325	1	1	40	29	129	1.03637e+07	Heavy	Redundant	Not Used	0.334429	1.63125	0.205014	3.09893e+07	6.35324e+06	1.03637e+07	2	689.383	1377.76	0.130501	38.8673	3303	3303	MS2	9/136	SP_RL_PEvsCtrl_pSILAC_01-16-2013_130215172746.raw
	Medium		VKVGVnGFGR	P04797	5	1	HCD	N6(Deamidated)	38.97	0.0286299	1	1	38	19	227	7.81281e+06	Light	Unique	Used	0.39546	1.497	0.264168	7.12741e+06	1.88284e+06	2.8186e+06	3	345.198	1033.58	-0.0732656	43.0916	3875	3875	MS2	6/90	SP_RL_PEvsCtrl_pSILAC_01-16-2013_130215172746.raw
	Medium		VGVnGFGr	P04797	8	1	HCD	N4(Deamidated), R8(Label:13C(6))	38.9	0.0148986	1	1	35		106	2.90552e+06	Medium	Unique	Used	0.517883	1.1964	0.432867	6.71226e+06	2.90552e+06	3.47617e+06	2	406.721	812.436	-0.0625171	37.7511	3157	3157	MS2	7/66	SP_RL_PEvsCtrl_pSILAC_01-16-2013_130215172746.raw
	Medium		VGVnGFGr	P04797	8	1	HCD	N4(Deamidated), R8(Label:13C(6)15N(4))	35.31	0.0282517	1	1	34	29	196	2.25177e+06	Heavy	Unique	Used	0.555286	1.05891	0.524395	4.05515e+06	2.1265e+06	2.25177e+06	2	408.716	816.425	1.08267	41.6299	3671	3671	MS2	4/66	SP_RL_PEvsCtrl_pSILAC_01-16-2013_130215172746.raw
SWISS-PROT:P00761	231	24.3938	7.18115	Trypsin - Sus scrofa (Pig). - [TRYP_PIG]	25.11	20	4	1.73029e+09		0			0			0		310.801	16.45	11	3	212.67	25.11	9	4
	A3	A5	Sequence	Protein Accessions	# Proteins	# Protein Groups	Activation Type	Modifications	IonScore	Exp Value	Δ Score	Rank	Identity High	Homology Threshold	QuanResultID	Area	Quan Channel	Quan Info	Quan Usage	Heavy/Light	Heavy/Medium	Medium/Light	Light	Medium	Heavy	Charge	m/z [Da]	MH+ [Da]	ΔM [ppm]	RT [min]	First Scan	Last Scan	MS Order	Ions Matched	Spectrum File	Annotation
	High		LGEHNIDVLEGNEQFINAAK		1	0	HCD		89.61	7.23543e-07	0.244444	1	42			2.09032e+08		No Quan Values	Not Used							2	1106.06	2211.11	1.06354	58.3816	6594	6594	MS2	14/202	SP_RL_PEvsCtrl_pSILAC_01-16-2013_130215172746.raw
	High		LGEHNIDVLEGNEQFINAAK		1	0	HCD		81.3	4.79554e-06	0.432099	1	42			3774799851		No Quan Values	Not Used							3	737.706	2211.1	-0.736791	58.2235	6564	6564	MS2	9/202	SP_RL_PEvsCtrl_pSILAC_01-16-2013_130215172746.raw
		High	LGEHNIDVLEGNEQFINAAK	SWISS-PROT:P00761	1	1	CID		74.96	2.06461e-05	0.413333	1	42			3774799851		No Quan Values	Not Used							3	737.706	2211.1	-0.736791	58.1872	6554	6554	MS2	12/202	SP_RL_PEvsCtrl_pSILAC_01-16-2013_130215172746.raw
	High		LGEHNIDVLEGNEQFINAAK		1	0	HCD		67.45	0.000119886	0.253731	1	42			3176526451		No Quan Values	Not Used							3	737.708	2211.11	2.07881	59.2689	6767	6767	MS2	11/202	SP_RL_PEvsCtrl_pSILAC_01-16-2013_130215172746.raw
	High		LGEHNIDVLEGNEQFINAAK		1	0	HCD		67.36	0.000118962	0.358209	1	42					No Quan Values	Not Used							3	737.706	2211.1	-0.653979	60.3472	6971	6971	MS2	11/202	SP_RL_PEvsCtrl_pSILAC_01-16-2013_130215172746.raw
	High		LGEHNIDVLEGNEQFInAAK		1	0	HCD	N17(Deamidated)	66.72	0.00012556	0.283582	1	42			34644154		No Quan Values	Not Used							3	738.036	2212.09	1.99185	57.0714	6341	6341	MS2	11/202	SP_RL_PEvsCtrl_pSILAC_01-16-2013_130215172746.raw
		High	LGEHNIDVLEGNEQFINAAK	SWISS-PROT:P00761	1	1	CID		63.83	0.00027591	0.390625	1	42			3176526451		No Quan Values	Not Used							3	737.708	2211.11	2.07881	59.2348	6757	6757	MS2	13/202	SP_RL_PEvsCtrl_pSILAC_01-16-2013_130215172746.raw
	High		LSSPATLNSR		1	0	HCD		57.1	0.000430721	1	1	38	30		2.36121e+07		No Quan Values	Not Used							2	523.285	1045.56	-0.276606	32.8436	2558	2558	MS2	8/90	SP_RL_PEvsCtrl_pSILAC_01-16-2013_130215172746.raw
		High	IITHPNFNGNTLDNDIMLIK	SWISS-PROT:P00761	1	1	CID		50.18	0.00697484	1	1	43	27		447061258		No Quan Values	Not Used							3	761.73	2283.18	-1.66194	73.9046	9363	9363	MS2	11/204	SP_RL_PEvsCtrl_pSILAC_01-16-2013_130215172746.raw
		High	LSSPATLNSR	SWISS-PROT:P00761	1	1	CID		49.93	0.00224489	1	1	38	24		2.36121e+07		No Quan Values	Not Used							2	523.285	1045.56	-0.276606	32.8361	2557	2557	MS2	7/90	SP_RL_PEvsCtrl_pSILAC_01-16-2013_130215172746.raw
		High	IITHPNFNGNTLDNDIMLIK	SWISS-PROT:P00761	1	1	CID		47.46	0.0129894	1	1	43	24		54835982		No Quan Values	Not Used							2	1142.09	2283.18	-1.2016	73.9629	9373	9373	MS2	11/204	SP_RL_PEvsCtrl_pSILAC_01-16-2013_130215172746.raw
		High	LSSPATLNSR	SWISS-PROT:P00761	1	1	CID		47.05	0.00435708	1	1	38	25		2.36121e+07		No Quan Values	Not Used							2	523.285	1045.56	-0.276606	31.8309	2445	2445	MS2	7/90	SP_RL_PEvsCtrl_pSILAC_01-16-2013_130215172746.raw
	Medium		LSSPATLNSR		1	0	HCD		45.88	0.00570421	1	1	38	29		2.36121e+07		No Quan Values	Not Used							2	523.285	1045.56	-0.276606	31.8409	2446	2446	MS2	7/90	SP_RL_PEvsCtrl_pSILAC_01-16-2013_130215172746.raw
		High	LGEHNIDVLEGNEQFINAAK	SWISS-PROT:P00761	1	1	CID		45.8	0.0170376	0.434783	1	42	41				No Quan Values	Not Used							3	737.706	2211.1	-0.653979	60.3101	6961	6961	MS2	19/202	SP_RL_PEvsCtrl_pSILAC_01-16-2013_130215172746.raw
	Medium		LSSPATLNSR		1	0	HCD		40.67	0.0189148	1	1	37	27		2.36121e+07		No Quan Values	Not Used							2	523.285	1045.56	-0.743609	34.0745	2708	2708	MS2	5/90	SP_RL_PEvsCtrl_pSILAC_01-16-2013_130215172746.raw
	Medium		VATVSLPR		1	0	HCD		40.13	0.0126797	1	1	35	23		9.69e+08		No Quan Values	Not Used							2	421.758	842.51	0.0436173	41.7739	3690	3690	MS2	4/60	SP_RL_PEvsCtrl_pSILAC_01-16-2013_130215172746.raw
		High	VATVSLPR	SWISS-PROT:P00761	1	1	CID		40.13	0.0126797	1	1	35	27		9.69e+08		No Quan Values	Not Used							2	421.758	842.51	0.0436173	41.7549	3686	3686	MS2	4/60	SP_RL_PEvsCtrl_pSILAC_01-16-2013_130215172746.raw
	Medium		VATVSLPR		1	0	HCD		37.56	0.0227741	1	1	35	27		9.69e+08		No Quan Values	Not Used							2	421.758	842.51	0.188506	42.8576	3844	3844	MS2	5/60	SP_RL_PEvsCtrl_pSILAC_01-16-2013_130215172746.raw
		High	VATVSLPR	SWISS-PROT:P00761	1	1	CID		37.37	0.0240858	1	1	35	32		9.69e+08		No Quan Values	Not Used							2	421.758	842.509	-0.970606	40.7371	3546	3546	MS2	6/60	SP_RL_PEvsCtrl_pSILAC_01-16-2013_130215172746.raw
	Medium		VATVSLPR		1	0	HCD		35.13	0.0403423	1	1	35	26		9.69e+08		No Quan Values	Not Used							2	421.758	842.509	-0.970606	40.7751	3554	3554	MS2	4/60	SP_RL_PEvsCtrl_pSILAC_01-16-2013_130215172746.raw
IPI:CON_00019359.3	623	62.0919	5.30029	Keratin, type I cytoskeletal 9	24.88	19	10	9.7379e+07		0			0			0		446.849	21.35	10	8	440.385	17.98	9	7
	A3	A5	Sequence	Protein Accessions	# Proteins	# Protein Groups	Activation Type	Modifications	IonScore	Exp Value	Δ Score	Rank	Identity High	Homology Threshold	QuanResultID	Area	Quan Channel	Quan Info	Quan Usage	Heavy/Light	Heavy/Medium	Medium/Light	Light	Medium	Heavy	Charge	m/z [Da]	MH+ [Da]	ΔM [ppm]	RT [min]	First Scan	Last Scan	MS Order	Ions Matched	Spectrum File	Annotation
		High	GGGGSFGYSYGGGSGGGFSASSLGGGFGGGSR	IPI:CON_00019359.3	1	1	CID		95.48	2.68558e-08	1	1	34			1.17771e+08		No Quan Values	Not Used							2	1353.09	2705.16	1.05679	60.8104	7057	7057	MS2	18/300	SP_RL_PEvsCtrl_pSILAC_01-16-2013_130215172746.raw
	High		EIETYHNLLEGGQEDFESSGAGK	IPI:CON_00019359.3	1	1	HCD		89.47	2.73976e-07	1	1	38	22		8.66444e+07		No Quan Values	Not Used							3	837.383	2510.14	1.45845	56.2055	6171	6171	MS2	15/244	SP_RL_PEvsCtrl_pSILAC_01-16-2013_130215172746.raw
		High	HGVQELEIELQSQLSK	IPI:CON_00019359.3	1	1	CID		88.38	8.03599e-07	1	1	41	26		5.28698e+07		No Quan Values	Not Used							2	919.485	1837.96	-0.990582	73.9017	9362	9362	MS2	23/164	SP_RL_PEvsCtrl_pSILAC_01-16-2013_130215172746.raw
	High		QEYEQLIAK	IPI:CON_00019359.3	1	1	HCD		85.47	6.68046e-07	1	1	38	36		3.28862e+06		No Quan Values	Not Used							2	561.296	1121.58	0.0325728	43.3761	3918	3918	MS2	8/84	SP_RL_PEvsCtrl_pSILAC_01-16-2013_130215172746.raw
		High	EIETYHNLLEGGQEDFESSGAGK	IPI:CON_00019359.3	1	1	CID		82.03	1.51954e-06	1	1	38	30		8.66444e+07		No Quan Values	Not Used							3	837.383	2510.14	1.45845	56.1667	6161	6161	MS2	11/244	SP_RL_PEvsCtrl_pSILAC_01-16-2013_130215172746.raw
		High	SGGGGGGGLGSGGSIR	IPI:CON_00019359.3	1	1	CID		78.27	2.21394e-06	1	1	36	24		1.58666e+06		No Quan Values	Not Used							2	616.802	1232.6	-0.845324	28.8793	2101	2101	MS2	14/146	SP_RL_PEvsCtrl_pSILAC_01-16-2013_130215172746.raw
	High		GGGGSFGYSYGGGSGGGFSASSLGGGFGGGSR	IPI:CON_00019359.3	1	1	HCD		71.06	7.6972e-06	1	1	34			68901514		No Quan Values	Not Used							3	902.393	2705.17	1.66101	60.8532	7065	7065	MS2	24/300	SP_RL_PEvsCtrl_pSILAC_01-16-2013_130215172746.raw
		High	GGGGSFGYSYGGGSGGGFSASSLGGGFGGGSR	IPI:CON_00019359.3	1	1	CID		67.34	1.81273e-05	1	1	34	19		68901514		No Quan Values	Not Used							3	902.393	2705.17	1.66101	60.8046	7055	7055	MS2	22/300	SP_RL_PEvsCtrl_pSILAC_01-16-2013_130215172746.raw
	High		TLLDIDNTR	IPI:CON_00019359.3	1	1	HCD		65.55	6.43873e-05	1	1	38	31		8.77216e+07		No Quan Values	Not Used							2	530.785	1060.56	-0.421937	50.1756	5024	5024	MS2	6/82	SP_RL_PEvsCtrl_pSILAC_01-16-2013_130215172746.raw
	High		LASYLDKVQALEEANNDLENK	IPI:CON_00019359.3	1	1	HCD		61.14	0.000522586	1	1	42	20		6.52836e+07		No Quan Values	Not Used							3	793.066	2377.18	-1.74371	64.6277	7785	7785	MS2	22/220	SP_RL_PEvsCtrl_pSILAC_01-16-2013_130215172746.raw
	High		QVLDNLTmEK	IPI:CON_00019359.3	1	1	HCD	M8(Oxidation)	60.14	0.000197964	1	1	37	26		4.853e+06		No Quan Values	Not Used							2	603.806	1206.6	0.941117	43.3473	3915	3915	MS2	9/100	SP_RL_PEvsCtrl_pSILAC_01-16-2013_130215172746.raw
		High	TLNDMRQEYEQLIAK	IPI:CON_00019359.3	1	1	CID		59.9	0.000520651	0.45	1	41			9.44303e+06		No Quan Values	Not Used							2	926.467	1851.93	-0.633098	69.1376	8550	8550	MS2	8/154	SP_RL_PEvsCtrl_pSILAC_01-16-2013_130215172746.raw
		High	HGVQELEIELQSQLSK	IPI:CON_00019359.3	1	1	CID		56.53	0.00123338	1	1	42	36		7.93956e+07		No Quan Values	Not Used							3	613.326	1837.96	-1.4296	73.8988	9361	9361	MS2	10/164	SP_RL_PEvsCtrl_pSILAC_01-16-2013_130215172746.raw
	High		QVLDNLTMEK	IPI:CON_00019359.3	1	1	HCD		54.64	0.000784686	1	1	38	21		8.05797e+06		No Quan Values	Not Used							2	595.808	1190.61	-0.446389	48.2655	4701	4701	MS2	8/100	SP_RL_PEvsCtrl_pSILAC_01-16-2013_130215172746.raw
	Medium		LASYLDKVQALEEANNDLENK	IPI:CON_00019359.3	1	1	HCD		52.83	0.00351937	1	1	42	19		66120262		No Quan Values	Not Used							3	793.066	2377.18	-1.89776	66.0786	8041	8041	MS2	20/220	SP_RL_PEvsCtrl_pSILAC_01-16-2013_130215172746.raw
		High	QVLDNLTmEK	IPI:CON_00019359.3	1	1	CID	M8(Oxidation)	49.5	0.00229397	1	1	37	18		4.853e+06		No Quan Values	Not Used							2	603.806	1206.6	0.941117	43.323	3910	3910	MS2	8/100	SP_RL_PEvsCtrl_pSILAC_01-16-2013_130215172746.raw
		High	QEYEQLIAK	IPI:CON_00019359.3	1	1	CID		44.79	0.0078128	1	1	38	25		3.28862e+06		No Quan Values	Not Used							2	561.296	1121.58	0.0325728	43.3353	3913	3913	MS2	6/84	SP_RL_PEvsCtrl_pSILAC_01-16-2013_130215172746.raw
	Medium		SGGGGGGGLGSGGSIR	IPI:CON_00019359.3	1	1	HCD		43.41	0.00677899	1	1	36	18		1.58666e+06		No Quan Values	Not Used							2	616.802	1232.6	-0.845324	28.8879	2102	2102	MS2	8/146	SP_RL_PEvsCtrl_pSILAC_01-16-2013_130215172746.raw
	Medium		FSSSSGYGGGSSR	IPI:CON_00019359.3	1	1	HCD		34.17	0.0121164	1	1	29			1.16748e+06		No Quan Values	Not Used							2	618.267	1235.53	-1.1088	25.4121	1724	1724	MS2	7/116	SP_RL_PEvsCtrl_pSILAC_01-16-2013_130215172746.raw
D3ZD09	86	10.0649	8.71924	Cytochrome c oxidase subunit 6B1 OS=Rattus norvegicus GN=Cox6b1 PE=4 SV=1 - [D3ZD09_RAT]	24.42	5	2	1.19561e+08		0			0			0		97.6712	24.42	4	2	64.44	0	1	1
	A3	A5	Sequence	Protein Accessions	# Proteins	# Protein Groups	Activation Type	Modifications	IonScore	Exp Value	Δ Score	Rank	Identity High	Homology Threshold	QuanResultID	Area	Quan Channel	Quan Info	Quan Usage	Heavy/Light	Heavy/Medium	Medium/Light	Light	Medium	Heavy	Charge	m/z [Da]	MH+ [Da]	ΔM [ppm]	RT [min]	First Scan	Last Scan	MS Order	Ions Matched	Spectrum File	Annotation
	High		IAEGTFPGKI	D3ZD09	1	1	HCD		67.15	4.85062e-05	0.552239	1	38			81628295		No Quan Values	Not Used							2	516.789	1032.57	-2.17251	49.5701	4912	4912	MS2	8/76	SP_RL_PEvsCtrl_pSILAC_01-16-2013_130215172746.raw
		High	IAEGTFPGKI		0	0	CID		49.92	0.00256329	1	1	38	27		81628295		No Proteins	Not Used							2	516.789	1032.57	-2.17251	49.5449	4905	4905	MS2	8/76	SP_RL_PEvsCtrl_pSILAC_01-16-2013_130215172746.raw
	High		NcWQNYLDFHR	D3ZD09	1	1	HCD	C2(Carbamidomethyl)	44.95	0.00168902	1	1	31	17		1.57493e+08		No Quan Values	Not Used							3	518.229	1552.67	-0.958475	60.918	7077	7077	MS2	15/100	SP_RL_PEvsCtrl_pSILAC_01-16-2013_130215172746.raw
	Medium		ncWQNYLDFHR	D3ZD09	1	1	HCD	N1(Deamidated), C2(Carbamidomethyl)	36.25	0.0116316	0.0555556	1	31	22		1.40483e+07		No Quan Values	Not Used							3	518.563	1553.67	9.17288	65.0343	7859	7859	MS2	13/100	SP_RL_PEvsCtrl_pSILAC_01-16-2013_130215172746.raw
	Medium		NcWqNYLDFHR	D3ZD09	1	1	HCD	C2(Carbamidomethyl), Q4(Deamidated)	33.53	0.021759		2	31	22		1.40483e+07		No Quan Values	Not Used							3	518.563	1553.67	9.17288	65.0343	7859	7859	MS2	12/100	SP_RL_PEvsCtrl_pSILAC_01-16-2013_130215172746.raw
P48500	249	26.8318	7.23975	Triosephosphate isomerase OS=Rattus norvegicus GN=Tpi1 PE=1 SV=2 - [TPIS_RAT]	23.69	7	4	6.92386e+07	0.247937	2	46.0002	1.25819	2	31.258	0.197058	2	85.9033	171.48	19.68	3	3	182.784	23.69	4	4
	A3	A5	Sequence	Protein Accessions	# Proteins	# Protein Groups	Activation Type	Modifications	IonScore	Exp Value	Δ Score	Rank	Identity High	Homology Threshold	QuanResultID	Area	Quan Channel	Quan Info	Quan Usage	Heavy/Light	Heavy/Medium	Medium/Light	Light	Medium	Heavy	Charge	m/z [Da]	MH+ [Da]	ΔM [ppm]	RT [min]	First Scan	Last Scan	MS Order	Ions Matched	Spectrum File	Annotation
		High	LPADTEVVcAPPTAYIDFAR	P48500	1	1	CID	C9(Carbamidomethyl)	96.5	1.2398e-07	1	1	41	26	1117	1.55782e+08	Light	Unique	Used	0.333178	1.02402	0.325363	149023045	4.84865e+07	4.96512e+07	2	1103.54	2206.08	-1.42814	71.4272	8916	8916	MS2	14/178	SP_RL_PEvsCtrl_pSILAC_01-16-2013_130215172746.raw
	High		VTnGAFTGEISPGMIK		1	0	HCD	N3(Deamidated)	82.93	1.80303e-06	1	1	40	21	680	50563568	Light	Unique	Used	0.184504	1.54591	0.11935	39060028	4.6618e+06	7.20672e+06	2	811.907	1622.81	-1.4486	55.664	6065	6065	MS2	13/164	SP_RL_PEvsCtrl_pSILAC_01-16-2013_130215172746.raw
	High		LPADTEVVcAPPTAYIDFAR		1	0	HCD	C9(Carbamidomethyl)	80.62	4.80123e-06	1	1	41	23	1117	1.55782e+08	Light	Redundant	Not Used	0.333178	1.02402	0.325363	149023045	4.84865e+07	4.96512e+07	2	1103.54	2206.08	-1.42814	71.4691	8926	8926	MS2	17/178	SP_RL_PEvsCtrl_pSILAC_01-16-2013_130215172746.raw
		High	VTnGAFTGEISPGMIK	P48500	1	1	CID	N3(Deamidated)	69.46	4.0087e-05	1	1	40	24	680	50563568	Light	Redundant	Not Used	0.184504	1.54591	0.11935	39060028	4.6618e+06	7.20672e+06	2	811.907	1622.81	-1.4486	55.6209	6057	6057	MS2	11/164	SP_RL_PEvsCtrl_pSILAC_01-16-2013_130215172746.raw
		High	IIYGGSVTGATcK	P48500	1	1	CID	C12(Carbamidomethyl)	54.81	0.000913141	1	1	38	22		1.37013e+06		No Quan Values	Not Used							2	663.839	1326.67	-1.27045	38.8279	3296	3296	MS2	9/106	SP_RL_PEvsCtrl_pSILAC_01-16-2013_130215172746.raw
	High		IIYGGSVTGATcK		1	0	HCD	C12(Carbamidomethyl)	52.75	0.00146736	1	1	38	27		1.37013e+06		No Quan Values	Not Used							2	663.839	1326.67	-1.27045	38.8961	3306	3306	MS2	8/106	SP_RL_PEvsCtrl_pSILAC_01-16-2013_130215172746.raw
		High	IAVAAQNcYK	P48500	1	1	CID	C8(Carbamidomethyl)	37.89	0.02965	0.210526	1	37			583328		No Quan Values	Not Used							2	569.289	1137.57	-0.603539	30.4306	2284	2284	MS2	6/82	SP_RL_PEvsCtrl_pSILAC_01-16-2013_130215172746.raw
P42123	334	36.5891	6.04932	L-lactate dehydrogenase B chain OS=Rattus norvegicus GN=Ldhb PE=1 SV=2 - [LDHB_RAT]	23.05	31	8	1.52985e+09	0.417341	8	15.7175	1.14285	8	22.7652	0.34404	8	44.5297	525.026	23.05	22	8	257.626	13.47	9	4
	A3	A5	Sequence	Protein Accessions	# Proteins	# Protein Groups	Activation Type	Modifications	IonScore	Exp Value	Δ Score	Rank	Identity High	Homology Threshold	QuanResultID	Area	Quan Channel	Quan Info	Quan Usage	Heavy/Light	Heavy/Medium	Medium/Light	Light	Medium	Heavy	Charge	m/z [Da]	MH+ [Da]	ΔM [ppm]	RT [min]	First Scan	Last Scan	MS Order	Ions Matched	Spectrum File	Annotation
	High		VIGSGcNLDSAR	B5DEN4;P42123	2	2	HCD	C6(Carbamidomethyl)	75.33	4.2791e-06	1	1	36		52	4.64389e+06	Light	Not Unique	Used	0.463396	0.987504	0.469259	4.39457e+06	2.06219e+06	2.03642e+06	2	624.803	1248.6	-0.610658	32.7944	2553	2553	MS2	10/110	SP_RL_PEvsCtrl_pSILAC_01-16-2013_130215172746.raw
	High		LIAPVADDETAVPNNK	P42123	1	1	HCD		74.2	1.91939e-05	1	1	41	19	241	6.31894e+07	Light	Unique	Used	0.35882	1.35718	0.264386	6.31894e+07	16706387	2.26736e+07	2	833.937	1666.87	1.0627	43.5464	3944	3944	MS2	14/130	SP_RL_PEvsCtrl_pSILAC_01-16-2013_130215172746.raw
	High		mVVDSAYEVIk	P42123	1	1	HCD	M1(Oxidation), K11(Label:13C(6)15N(2))	72.39	1.61149e-05	1	1	39	26	389	1.10005e+07	Heavy	Unique	Used	0.384177	1.06721	0.359982	2.79672e+07	1.00677e+07	10744374	2	639.33	1277.65	-0.509942	47.6721	4597	4597	MS2	9/88	SP_RL_PEvsCtrl_pSILAC_01-16-2013_130215172746.raw
		High	LIAPVADDETAVPNNK		1	0	CID		70.32	4.68989e-05	1	1	41	29	241	6.31894e+07	Light	Redundant	Not Used	0.35882	1.35718	0.264386	6.31894e+07	16706387	2.26736e+07	2	833.937	1666.87	1.0627	43.4977	3934	3934	MS2	13/130	SP_RL_PEvsCtrl_pSILAC_01-16-2013_130215172746.raw
	High		VIGSGcNLDSAr	B5DEN4;P42123	2	2	HCD	C6(Carbamidomethyl), R12(Label:13C(6))	70.23	1.903e-05	0.628571	1	37		52	2.06219e+06	Medium	Redundant	Not Used	0.463396	0.987504	0.469259	4.39457e+06	2.06219e+06	2.03642e+06	2	627.814	1254.62	-0.40309	32.7551	2548	2548	MS2	9/110	SP_RL_PEvsCtrl_pSILAC_01-16-2013_130215172746.raw
		High	VIGSGcNLDSAR		2	0	CID	C6(Carbamidomethyl)	65.1	4.56746e-05	1	1	36	32	52	4.64389e+06	Light	Redundant	Not Used	0.463396	0.987504	0.469259	4.39457e+06	2.06219e+06	2.03642e+06	2	624.804	1248.6	0.171468	33.8646	2683	2683	MS2	9/110	SP_RL_PEvsCtrl_pSILAC_01-16-2013_130215172746.raw
	High		mVVDSAYEVIK	P42123	1	1	HCD	M1(Oxidation)	62.9	0.000128344	1	1	38	27	389	2.85798e+07	Light	Redundant	Not Used	0.384177	1.06721	0.359982	2.79672e+07	1.00677e+07	10744374	2	635.323	1269.64	-0.097984	47.5669	4579	4579	MS2	10/88	SP_RL_PEvsCtrl_pSILAC_01-16-2013_130215172746.raw
	High		IVVVTAGVr	P42123	1	1	HCD	R9(Label:13C(6)15N(4))	53.29	0.000452171	1	1	34		207	1.51205e+07	Heavy	Unique	Used	0.740914	0.976675	0.758608	2.04079e+07	1.54816e+07	1.51205e+07	2	462.299	923.59	-0.876617	42.2286	3755	3755	MS2	5/64	SP_RL_PEvsCtrl_pSILAC_01-16-2013_130215172746.raw
	Medium		LIAPVADDETAVPNNK	P42123	1	1	HCD		51.49	0.00356031	1	1	41	19	241	6.31894e+07	Light	Redundant	Not Used	0.35882	1.35718	0.264386	6.31894e+07	16706387	2.26736e+07	2	833.936	1666.86	-0.475204	44.7219	4114	4114	MS2	10/130	SP_RL_PEvsCtrl_pSILAC_01-16-2013_130215172746.raw
	High		VIGSGcNLDSAR	B5DEN4;P42123	2	2	HCD	C6(Carbamidomethyl)	50.95	0.00118761	1	1	36	29	52	4.64389e+06	Light	Redundant	Not Used	0.463396	0.987504	0.469259	4.39457e+06	2.06219e+06	2.03642e+06	2	624.804	1248.6	0.171468	33.8963	2687	2687	MS2	6/110	SP_RL_PEvsCtrl_pSILAC_01-16-2013_130215172746.raw
		High	VIGSGcNLDSAR		2	0	CID	C6(Carbamidomethyl)	50.92	0.00118128	1	1	36	30	52	4.64389e+06	Light	Redundant	Not Used	0.463396	0.987504	0.469259	4.39457e+06	2.06219e+06	2.03642e+06	2	624.803	1248.6	-0.610658	32.7818	2551	2551	MS2	9/110	SP_RL_PEvsCtrl_pSILAC_01-16-2013_130215172746.raw
		High	VIGSGcNLDSAr		2	0	CID	C6(Carbamidomethyl), R12(Label:13C(6))	50.34	0.00185541	1	1	37	28	52	2.06219e+06	Medium	Redundant	Not Used	0.463396	0.987504	0.469259	4.39457e+06	2.06219e+06	2.03642e+06	2	627.814	1254.62	-0.40309	32.7425	2546	2546	MS2	9/110	SP_RL_PEvsCtrl_pSILAC_01-16-2013_130215172746.raw
	High		LNLVQr	B5DEN4;P42123	2	2	HCD	R6(Label:13C(6)15N(4))	50	0.0010015	0.46	1	34		110	2.69009e+07	Heavy	Not Unique	Used	0.788138	1.05191	0.749245	3.41322e+07	2.55734e+07	2.69009e+07	2	376.736	752.465	-0.137914	39.1106	3334	3334	MS2	5/50	SP_RL_PEvsCtrl_pSILAC_01-16-2013_130215172746.raw
		High	LNLVQr		2	0	CID	R6(Label:13C(6)15N(4))	48.77	0.00131014	0.428571	1	34		110	2.69009e+07	Heavy	Redundant	Not Used	0.788138	1.05191	0.749245	3.41322e+07	2.55734e+07	2.69009e+07	2	376.736	752.465	0.105427	37.8104	3164	3164	MS2	5/50	SP_RL_PEvsCtrl_pSILAC_01-16-2013_130215172746.raw
	High		GLTSVINQK	P42123	1	1	HCD		48.69	0.00320374	1	1	38	28		2.33714e+07		No Quan Values	Not Used							2	480.28	959.552	-0.139459	41.2737	3628	3628	MS2	6/70	SP_RL_PEvsCtrl_pSILAC_01-16-2013_130215172746.raw
		High	mVVDSAYEVIk		1	0	CID	M1(Oxidation), K11(Label:13C(6)15N(2))	48.37	0.00406655	1	1	39	22	389	1.10005e+07	Heavy	Redundant	Not Used	0.384177	1.06721	0.359982	2.79672e+07	1.00677e+07	10744374	2	639.33	1277.65	-0.509942	47.6294	4587	4587	MS2	9/88	SP_RL_PEvsCtrl_pSILAC_01-16-2013_130215172746.raw
	High		IVVVTAGVr	P42123	1	1	HCD	R9(Label:13C(6))	44.18	0.00278628	0.409091	1	33		207	1.54816e+07	Medium	Redundant	Not Used	0.740914	0.976675	0.758608	2.04079e+07	1.54816e+07	1.51205e+07	2	460.305	919.603	-0.171191	42.4051	3779	3779	MS2	5/64	SP_RL_PEvsCtrl_pSILAC_01-16-2013_130215172746.raw
		High	VIGSGcNLDSAr		2	0	CID	C6(Carbamidomethyl), R12(Label:13C(6)15N(4))	44.17	0.00595484	1	1	36	33	52	2.30425e+06	Heavy	Redundant	Not Used	0.463396	0.987504	0.469259	4.39457e+06	2.06219e+06	2.03642e+06	2	629.807	1258.61	-0.677539	32.5958	2528	2528	MS2	6/110	SP_RL_PEvsCtrl_pSILAC_01-16-2013_130215172746.raw
	Medium		GLTSVINQk	P42123	1	1	HCD	K9(Label:13C(6)15N(2))	43.05	0.00969101	1	1	37	25		1.08309e+07		No Quan Values	Not Used							2	484.288	967.569	2.66019	41.4811	3655	3655	MS2	6/70	SP_RL_PEvsCtrl_pSILAC_01-16-2013_130215172746.raw
	Medium		GLTSVINQK	P42123	1	1	HCD		42.09	0.0147088	1	1	38	25	210	3.01813e+07	Light	Unique	Used	0.432831	1.3404	0.322912	2.98073e+07	9.62513e+06	1.29015e+07	2	480.28	959.552	-0.0758513	42.3176	3767	3767	MS2	7/70	SP_RL_PEvsCtrl_pSILAC_01-16-2013_130215172746.raw
		High	mVVDSAYEVIK		1	0	CID	M1(Oxidation)	39.6	0.0274394	1	1	38	28	389	2.85798e+07	Light	Redundant	Not Used	0.384177	1.06721	0.359982	2.79672e+07	1.00677e+07	10744374	2	635.323	1269.64	-0.097984	47.5312	4569	4569	MS2	9/88	SP_RL_PEvsCtrl_pSILAC_01-16-2013_130215172746.raw
		High	MVVDSAYEVIK		1	0	CID		39.31	0.0328332	1	1	39	27		151511877		No Quan Values	Not Used							2	627.325	1253.64	-1.33161	52.191	5392	5392	MS2	8/88	SP_RL_PEvsCtrl_pSILAC_01-16-2013_130215172746.raw
	Medium		FIIPQIVK	P42123	1	1	HCD		39.05	0.0114931	1	1	34		989	4374842828	Light	Unique	Used	0.402406	1.22385	0.328803	4374842828	1438462930	1760463296	2	479.31	957.612	-1.47067	65.9071	8012	8012	MS2	6/64	SP_RL_PEvsCtrl_pSILAC_01-16-2013_130215172746.raw
	Medium		YLMAEK	P42123	1	1	HCD		37.76	0.0103344	1	1	32	28				No Quan Values	Not Used							2	377.694	754.38	-0.00345648	32.6913	2541	2541	MS2	5/40	SP_RL_PEvsCtrl_pSILAC_01-16-2013_130215172746.raw
	Medium		LNLVQR	B5DEN4;P42123	2	2	HCD		37.49	0.0171554	1	1	34	32	110	3.41322e+07	Light	Redundant	Not Used	0.788138	1.05191	0.749245	3.41322e+07	2.55734e+07	2.69009e+07	2	371.732	742.457	0.0640424	37.8356	3169	3169	MS2	4/50	SP_RL_PEvsCtrl_pSILAC_01-16-2013_130215172746.raw
	Medium		LNLVQR	B5DEN4;P42123	2	2	HCD		37.1	0.01905	1	1	34		110	3.41322e+07	Light	Redundant	Not Used	0.788138	1.05191	0.749245	3.41322e+07	2.55734e+07	2.69009e+07	2	371.732	742.457	0.557284	39.0321	3325	3325	MS2	5/50	SP_RL_PEvsCtrl_pSILAC_01-16-2013_130215172746.raw
	Medium		LNLVQr	B5DEN4;P42123	2	2	HCD	R6(Label:13C(6)15N(4))	36.63	0.0214446	1	1	34		110	2.69009e+07	Heavy	Redundant	Not Used	0.788138	1.05191	0.749245	3.41322e+07	2.55734e+07	2.69009e+07	2	376.736	752.465	0.105427	37.8453	3170	3170	MS2	5/50	SP_RL_PEvsCtrl_pSILAC_01-16-2013_130215172746.raw
	Medium		YLMAEK	P42123	1	1	HCD		35.49	0.0174295	1	1	32	26	62	1.97699e+06	Light	Unique	Used	0.375346	1.7916	0.209503	1.95126e+06	408794	732396	2	377.694	754.38	0.0774512	33.7659	2670	2670	MS2	5/40	SP_RL_PEvsCtrl_pSILAC_01-16-2013_130215172746.raw
	Medium		FIIPQIVK	P42123	1	1	HCD		35.18	0.0236188	1	1	33		989	4374842828	Light	Redundant	Not Used	0.402406	1.22385	0.328803	4374842828	1438462930	1760463296	2	479.31	957.613	-0.705826	64.8631	7828	7828	MS2	6/64	SP_RL_PEvsCtrl_pSILAC_01-16-2013_130215172746.raw
	Medium		FIIPQIVk	P42123	1	1	HCD	K8(Label:13C(6)15N(2))	34.77	0.0220228	1	1	32	26	989	1760463296	Heavy	Redundant	Not Used	0.402406	1.22385	0.328803	4374842828	1438462930	1760463296	2	483.317	965.627	-0.550571	64.8695	7829	7829	MS2	6/64	SP_RL_PEvsCtrl_pSILAC_01-16-2013_130215172746.raw
	Medium		LNLVQr	B5DEN4;P42123	2	2	HCD	R6(Label:13C(6))	34.42	0.0375324	1	1	34	32	110	2.55734e+07	Medium	Redundant	Not Used	0.788138	1.05191	0.749245	3.41322e+07	2.55734e+07	2.69009e+07	2	374.742	748.477	0.0803636	38.0706	3199	3199	MS2	5/50	SP_RL_PEvsCtrl_pSILAC_01-16-2013_130215172746.raw
F1LWF9	396	41.7275	8.14795	3-ketoacyl-CoA thiolase, mitochondrial (Fragment) OS=Rattus norvegicus GN=Acaa2 PE=3 SV=1 - [F1LWF9_RAT]	22.47	21	6	127191303	0.520672	7	25.906	1.06057	7	9.51402	0.501305	7	31.4796	374.159	17.42	9	5	473.955	19.7	12	5
	A3	A5	Sequence	Protein Accessions	# Proteins	# Protein Groups	Activation Type	Modifications	IonScore	Exp Value	Δ Score	Rank	Identity High	Homology Threshold	QuanResultID	Area	Quan Channel	Quan Info	Quan Usage	Heavy/Light	Heavy/Medium	Medium/Light	Light	Medium	Heavy	Charge	m/z [Da]	MH+ [Da]	ΔM [ppm]	RT [min]	First Scan	Last Scan	MS Order	Ions Matched	Spectrum File	Annotation
		High	DFTATDLTEFAAr	F1LWF9	3	1	CID	R13(Label:13C(6))	101.43	1.5443e-08	1	1	37	33	1026	8.08826e+07	Medium	Unique	Used	0.613593	0.994798	0.616801	127533816	78663013	78253814	2	732.357	1463.71	-3.19459	66.4483	8108	8108	MS2	10/112	SP_RL_PEvsCtrl_pSILAC_01-16-2013_130215172746.raw
	High		AANEAGYFNEEMAPIEVK	F1LWF9	3	1	HCD		81.84	1.51123e-06	1	1	38		790	79574840	Light	Unique	Used	0.352691	1.65758	0.212774	76092798	1.61906e+07	2.68373e+07	2	991.961	1982.91	-1.33911	58.6503	6643	6643	MS2	10/190	SP_RL_PEvsCtrl_pSILAC_01-16-2013_130215172746.raw
	High		VGVPTETGALTLNR	F1LWF9	3	1	HCD		78.18	5.63743e-06	1	1	40	27	455	1.44092e+08	Light	Unique	Used	0.520672	1.03863	0.501305	1.42627e+08	7.14997e+07	7.42619e+07	2	714.396	1427.78	-0.694743	49.3104	4867	4867	MS2	13/118	SP_RL_PEvsCtrl_pSILAC_01-16-2013_130215172746.raw
	High		DFTATDLTEFAAr	F1LWF9	3	1	HCD	R13(Label:13C(6))	76.95	4.33242e-06	1	1	37	26	1026	8.08826e+07	Medium	Redundant	Not Used	0.613593	0.994798	0.616801	127533816	78663013	78253814	2	732.357	1463.71	-3.19459	66.4856	8115	8115	MS2	11/112	SP_RL_PEvsCtrl_pSILAC_01-16-2013_130215172746.raw
		High	VGVPTETGALTLNR	F1LWF9	3	1	CID		74.35	1.3617e-05	1	1	40	32	455	1.44092e+08	Light	Redundant	Not Used	0.520672	1.03863	0.501305	1.42627e+08	7.14997e+07	7.42619e+07	2	714.396	1427.78	-0.694743	49.2881	4861	4861	MS2	11/118	SP_RL_PEvsCtrl_pSILAC_01-16-2013_130215172746.raw
	High		LPMGMTAENLAAK	F1LWF9	3	1	HCD		73.91	1.20937e-05	1	1	39	27	511	38705142	Light	Unique	Used	0.323216	1.74989	0.184706	3.75565e+07	6.93691e+06	1.21389e+07	2	673.844	1346.68	-0.0368601	50.7208	5123	5123	MS2	12/108	SP_RL_PEvsCtrl_pSILAC_01-16-2013_130215172746.raw
		High	AANEAGYFNEEmAPIEVK	F1LWF9	3	1	CID	M12(Oxidation)	73.76	8.45871e-06	1	1	37	24		2.01661e+07		No Quan Values	Not Used							2	999.96	1998.91	0.360533	50.9113	5161	5161	MS2	12/190	SP_RL_PEvsCtrl_pSILAC_01-16-2013_130215172746.raw
		High	VGVPTETGALTLNr	F1LWF9	3	1	CID	R14(Label:13C(6))	73.72	1.46982e-05	1	1	39	30	455	7.14997e+07	Medium	Redundant	Not Used	0.520672	1.03863	0.501305	1.42627e+08	7.14997e+07	7.42619e+07	2	717.407	1433.81	0.423748	49.3624	4873	4873	MS2	11/118	SP_RL_PEvsCtrl_pSILAC_01-16-2013_130215172746.raw
	High		VGVPTETGALTLNr	F1LWF9	3	1	HCD	R14(Label:13C(6))	71.44	2.48464e-05	1	1	39	33	455	7.14997e+07	Medium	Redundant	Not Used	0.520672	1.03863	0.501305	1.42627e+08	7.14997e+07	7.42619e+07	2	717.407	1433.81	0.423748	49.3979	4883	4883	MS2	12/118	SP_RL_PEvsCtrl_pSILAC_01-16-2013_130215172746.raw
		High	DFTATDLTEFAAR	F1LWF9	3	1	CID		67.12	3.31503e-05	1	1	36	23	1026	1.30271e+08	Light	Redundant	Not Used	0.613593	0.994798	0.616801	127533816	78663013	78253814	2	729.348	1457.69	-1.20661	66.2896	8079	8079	MS2	10/112	SP_RL_PEvsCtrl_pSILAC_01-16-2013_130215172746.raw
		High	AANEAGYFNEEMAPIEVK	F1LWF9	3	1	CID		66.18	5.56327e-05	1	1	38	22	790	79574840	Light	Redundant	Not Used	0.352691	1.65758	0.212774	76092798	1.61906e+07	2.68373e+07	2	991.961	1982.91	-1.33911	58.6059	6633	6633	MS2	14/190	SP_RL_PEvsCtrl_pSILAC_01-16-2013_130215172746.raw
		High	AANEAGYFNEEMAPIEVk	F1LWF9	3	1	CID	K18(Label:13C(6)15N(2))	64.43	0.000106821	1	1	39	20	790	2.68373e+07	Heavy	Redundant	Not Used	0.352691	1.65758	0.212774	76092798	1.61906e+07	2.68373e+07	2	995.97	1990.93	0.792732	58.702	6655	6655	MS2	10/190	SP_RL_PEvsCtrl_pSILAC_01-16-2013_130215172746.raw
	High		VGVPTETGALTLNR	F1LWF9	3	1	HCD		58.48	0.000520368	1	1	40	19	459	39785349	Light	Unique	Used	0.618331	1.06057	0.583015	38632109	2.25231e+07	2.38874e+07	3	476.6	1427.79	0.920268	49.4046	4884	4884	MS2	11/118	SP_RL_PEvsCtrl_pSILAC_01-16-2013_130215172746.raw
	High		VGVPTETGALTLNr	F1LWF9	3	1	HCD	R14(Label:13C(6)15N(4))	57.54	0.000656953	1	1	40	31	459	2.49103e+07	Heavy	Redundant	Not Used	0.618331	1.06057	0.583015	38632109	2.25231e+07	2.38874e+07	3	479.936	1437.79	0.660038	49.4135	4885	4885	MS2	10/118	SP_RL_PEvsCtrl_pSILAC_01-16-2013_130215172746.raw
	High		VGVPTETGALTLNr	F1LWF9	3	1	HCD	R14(Label:13C(6)15N(4))	55.78	0.00101957	1	1	40	33	455	7.45661e+07	Heavy	Redundant	Not Used	0.520672	1.03863	0.501305	1.42627e+08	7.14997e+07	7.42619e+07	2	719.4	1437.79	-0.752704	49.3252	4869	4869	MS2	12/118	SP_RL_PEvsCtrl_pSILAC_01-16-2013_130215172746.raw
		High	LPMGMTAENLAAK	F1LWF9	3	1	CID		54.76	0.000994397	1	1	39	28	511	38705142	Light	Redundant	Not Used	0.323216	1.74989	0.184706	3.75565e+07	6.93691e+06	1.21389e+07	2	673.844	1346.68	-0.0368601	50.6782	5114	5114	MS2	19/108	SP_RL_PEvsCtrl_pSILAC_01-16-2013_130215172746.raw
		High	VGVPTETGALTLNr	F1LWF9	3	1	CID	R14(Label:13C(6)15N(4))	48.81	0.0050748	1	1	40	34	455	7.45661e+07	Heavy	Redundant	Not Used	0.520672	1.03863	0.501305	1.42627e+08	7.14997e+07	7.42619e+07	2	719.4	1437.79	-0.752704	49.2936	4863	4863	MS2	6/118	SP_RL_PEvsCtrl_pSILAC_01-16-2013_130215172746.raw
		High	LPMGmTAENLAAK	F1LWF9	3	1	CID	M5(Oxidation)	46.89	0.00564512	0.276596	1	38	25		4.02122e+06		No Quan Values	Not Used							2	681.843	1362.68	2.62022	44.178	4038	4038	MS2	11/108	SP_RL_PEvsCtrl_pSILAC_01-16-2013_130215172746.raw
	Medium		TPFGAYGGLLK	F1LWF9	3	1	HCD		45.5	0.00782242	1	1	38	21	878	1.07211e+08	Light	Unique	Used	0.342366	1.92679	0.177687	92129208	16370131	31541874	2	562.31	1123.61	-1.95525	61.3148	7153	7153	MS2	9/80	SP_RL_PEvsCtrl_pSILAC_01-16-2013_130215172746.raw
		High	DFTATDLTEFAAr	F1LWF9	3	1	CID	R13(Label:13C(6)15N(4))	44.33	0.00662499	1	1	37	18	1026	78253814	Heavy	Redundant	Not Used	0.613593	0.994798	0.616801	127533816	78663013	78253814	2	734.352	1467.7	-1.2599	66.5304	8124	8124	MS2	10/112	SP_RL_PEvsCtrl_pSILAC_01-16-2013_130215172746.raw
		High	TNVSGGAIALGHPLGGSGSr	F1LWF9	3	1	CID	R20(Label:13C(6)15N(4))	41.66	0.0375866	1	1	41	24	386	1.48075e+07	Heavy	Unique	Used	0.595511	1.045	0.569865	2.48652e+07	1.41698e+07	1.48075e+07	3	606.654	1817.95	-0.328235	47.3688	4543	4543	MS2	13/224	SP_RL_PEvsCtrl_pSILAC_01-16-2013_130215172746.raw
IPI:CON_00009865.2	593	59.4749	5.21143	Keratin, type I cytoskeletal 10	21.92	16	9	1.39955e+08		0			0			0		332.787	16.86	8	7	368.239	18.72	8	7
	A3	A5	Sequence	Protein Accessions	# Proteins	# Protein Groups	Activation Type	Modifications	IonScore	Exp Value	Δ Score	Rank	Identity High	Homology Threshold	QuanResultID	Area	Quan Channel	Quan Info	Quan Usage	Heavy/Light	Heavy/Medium	Medium/Light	Light	Medium	Heavy	Charge	m/z [Da]	MH+ [Da]	ΔM [ppm]	RT [min]	First Scan	Last Scan	MS Order	Ions Matched	Spectrum File	Annotation
	High		GSLGGGFSSGGFSGGSFSR	IPI:CON_00009865.2	1	1	HCD		135.04	3.76934e-12	1	1	35	29		238510315		No Quan Values	Not Used							2	854.389	1707.77	-1.19577	54.0186	5741	5741	MS2	16/176	SP_RL_PEvsCtrl_pSILAC_01-16-2013_130215172746.raw
		High	GSLGGGFSSGGFSGGSFSR	IPI:CON_00009865.2	1	1	CID		110.02	1.19747e-09	1	1	35	20		238510315		No Quan Values	Not Used							2	854.389	1707.77	-1.19577	53.9809	5731	5731	MS2	15/176	SP_RL_PEvsCtrl_pSILAC_01-16-2013_130215172746.raw
		High	ELTTEIDNNIEQISSYK	IPI:CON_00009865.2	1	1	CID		109.38	5.33068e-09	1	1	41	31		77877020		No Quan Values	Not Used							2	998.988	1996.97	-0.991283	65.8195	7996	7996	MS2	13/174	SP_RL_PEvsCtrl_pSILAC_01-16-2013_130215172746.raw
		High	ALEESNYELEGK	IPI:CON_00009865.2	2	1	CID		80.63	1.21052e-06	1	1	36	30		5.72855e+06		No Quan Values	Not Used							2	691.328	1381.65	-0.162474	39.874	3427	3427	MS2	9/114	SP_RL_PEvsCtrl_pSILAC_01-16-2013_130215172746.raw
	High		ALEESNYELEGK	IPI:CON_00009865.2	2	1	HCD		69.55	1.55229e-05	1	1	36			5.72855e+06		No Quan Values	Not Used							2	691.328	1381.65	-0.162474	39.9094	3433	3433	MS2	8/114	SP_RL_PEvsCtrl_pSILAC_01-16-2013_130215172746.raw
		High	VTMQNLNDR	IPI:CON_00009865.2	7	1	CID		66.58	3.14514e-05	0	1	36			4.51876e+06		No Quan Values	Not Used							2	545.769	1090.53	0.253362	32.9806	2574	2574	MS2	8/86	SP_RL_PEvsCtrl_pSILAC_01-16-2013_130215172746.raw
		High	SLLEGEGSSGGGGR	IPI:CON_00009865.2	1	1	CID		65.02	4.02597e-05	0.569231	1	35			1.50875e+06		No Quan Values	Not Used							2	631.802	1262.6	-0.286666	34.3404	2741	2741	MS2	11/120	SP_RL_PEvsCtrl_pSILAC_01-16-2013_130215172746.raw
	High		NVSTGDVNVEmNAAPGVDLTQLLNNmR	IPI:CON_00009865.2	1	1	HCD	M11(Oxidation), M26(Oxidation)	64.17	0.000234002	1	1	42	18		1.03478e+08		No Quan Values	Not Used							3	968.797	2904.38	-1.9846	71.1641	8872	8872	MS2	21/294	SP_RL_PEvsCtrl_pSILAC_01-16-2013_130215172746.raw
	High		LENEIQTYR	IPI:CON_00009865.2	7	1	HCD		64.11	8.15892e-05	1	1	37			2.33741e+06		No Quan Values	Not Used							2	583.296	1165.59	0.273945	37.3669	3105	3105	MS2	8/86	SP_RL_PEvsCtrl_pSILAC_01-16-2013_130215172746.raw
	High		SLLEGEGSSGGGGR	IPI:CON_00009865.2	1	1	HCD		56.97	0.000256963	0.561404	1	35			1.50875e+06		No Quan Values	Not Used							2	631.802	1262.6	-0.286666	34.3526	2743	2743	MS2	8/120	SP_RL_PEvsCtrl_pSILAC_01-16-2013_130215172746.raw
	Medium		LKYENEVALR	IPI:CON_00009865.2	6	1	HCD		49.94	0.00322069	1	1	39	35		27881380		No Quan Values	Not Used							3	412.231	1234.68	-0.157239	44.8052	4128	4128	MS2	8/92	SP_RL_PEvsCtrl_pSILAC_01-16-2013_130215172746.raw
	High		VTMQNLNDR	IPI:CON_00009865.2;IPI:CON_00384444.5	13	2	HCD		49.69	0.00153688	0	1	36			4.51876e+06		No Quan Values	Not Used							2	545.769	1090.53	0.253362	32.9891	2575	2575	MS2	6/86	SP_RL_PEvsCtrl_pSILAC_01-16-2013_130215172746.raw
		High	NVSTGDVNVEmNAAPGVDLTQLLNNmR	IPI:CON_00009865.2	1	1	CID	M11(Oxidation), M26(Oxidation)	49.2	0.00734884	1	1	42	24		1.03478e+08		No Quan Values	Not Used							3	968.797	2904.38	-1.9846	71.1331	8866	8866	MS2	24/294	SP_RL_PEvsCtrl_pSILAC_01-16-2013_130215172746.raw
	Medium		VTMQNLNDR	IPI:CON_00009865.2;IPI:CON_00384444.5	13	2	HCD		45.36	0.00410993	0	1	36	32		4.51876e+06		No Quan Values	Not Used							2	545.769	1090.53	-0.194385	34.0111	2701	2701	MS2	7/86	SP_RL_PEvsCtrl_pSILAC_01-16-2013_130215172746.raw
		High	QSLEASLAETEGR	IPI:CON_00009865.2	7	1	CID		42.68	0.0133097	1	1	38	32		4.0169e+06		No Quan Values	Not Used							2	695.844	1390.68	0.0176186	47.9762	4648	4648	MS2	10/138	SP_RL_PEvsCtrl_pSILAC_01-16-2013_130215172746.raw
		High	VTMQNLNDR	IPI:CON_00009865.2	7	1	CID		36.79	0.0295689	0	1	36	28		4.51876e+06		No Quan Values	Not Used							2	545.769	1090.53	-0.194385	33.9845	2696	2696	MS2	7/86	SP_RL_PEvsCtrl_pSILAC_01-16-2013_130215172746.raw
P23693	211	24.1447	9.5542	Troponin I, cardiac muscle OS=Rattus norvegicus GN=Tnni3 PE=1 SV=2 - [TNNI3_RAT]	20.85	8	4	1.13137e+08	0.63277	6	33.5922	1.34499	6	20.4759	0.582461	6	36.6196	116.237	14.22	3	3	185.933	11.85	5	2
	A3	A5	Sequence	Protein Accessions	# Proteins	# Protein Groups	Activation Type	Modifications	IonScore	Exp Value	Δ Score	Rank	Identity High	Homology Threshold	QuanResultID	Area	Quan Channel	Quan Info	Quan Usage	Heavy/Light	Heavy/Medium	Medium/Light	Light	Medium	Heavy	Charge	m/z [Da]	MH+ [Da]	ΔM [ppm]	RT [min]	First Scan	Last Scan	MS Order	Ions Matched	Spectrum File	Annotation
		High	ISADAMmQALLGTR	P23693	1	1	CID	M7(Oxidation)	80.89	2.4543e-06	0.185185	1	39	27	909	6.54826e+07	Light	Unique	Used	0.520982	0.61367	0.848962	6.54826e+07	55592182	34115254	2	747.378	1493.75	1.80354	62.1324	7317	7317	MS2	10/138	SP_RL_PEvsCtrl_pSILAC_01-16-2013_130215172746.raw
		High	ISADAmmQALLGTR	P23693	1	1	CID	M6(Oxidation), M7(Oxidation)	79.88	2.60602e-06	1	1	38	27	296	5.26264e+06	Light	Unique	Used	0.798548	1.35735	0.588315	5.26264e+06	3.09609e+06	4.20247e+06	2	755.374	1509.74	0.0586879	45.0751	4170	4170	MS2	12/138	SP_RL_PEvsCtrl_pSILAC_01-16-2013_130215172746.raw
		High	ISADAmMQALLGTR	P23693	1	1	CID	M6(Oxidation)	65.83	7.86914e-05		2	39	27	909	6.54826e+07	Light	Redundant	Not Used	0.520982	0.61367	0.848962	6.54826e+07	55592182	34115254	2	747.378	1493.75	1.80354	62.1324	7317	7317	MS2	9/138	SP_RL_PEvsCtrl_pSILAC_01-16-2013_130215172746.raw
	High		NIDALSGMEGR	P23693	1	1	HCD		63.47	5.07801e-05	1	1	35	22	405	9.57245e+06	Light	Unique	Used	0.846076	1.31201	0.644868	9.57245e+06	6.17297e+06	8.09902e+06	2	581.78	1162.55	0.105279	47.9157	4636	4636	MS2	9/112	SP_RL_PEvsCtrl_pSILAC_01-16-2013_130215172746.raw
	Medium		TLmLQIAK	P23693	1	1	HCD	M3(Oxidation)	46.87	0.00443558	1	1	37	34	404	3.22815e+07	Light	Unique	Used	0.51373	1.93973	0.264846	2.76163e+07	7.31407e+06	1.41873e+07	2	467.275	933.543	-1.24918	47.8289	4620	4620	MS2	7/62	SP_RL_PEvsCtrl_pSILAC_01-16-2013_130215172746.raw
		High	NIDALSGmEGR	P23693	1	1	CID	M8(Oxidation)	46.71	0.00179389	1	1	33	21	87	1.62849e+06	Light	Unique	Used	0.768545	1.33274	0.576665	1.50106e+06	865607	1.15363e+06	2	589.777	1178.55	-0.138901	36.373	2982	2982	MS2	9/112	SP_RL_PEvsCtrl_pSILAC_01-16-2013_130215172746.raw
	Medium		NITEIADLTQK	P23693	1	1	HCD		44.94	0.0105887	1	1	39	33	560	2.41647e+08	Light	Unique	Used	0.405582	1.72452	0.235186	201514040	47393278	81730562	2	623.338	1245.67	-0.241485	52.1598	5388	5388	MS2	10/112	SP_RL_PEvsCtrl_pSILAC_01-16-2013_130215172746.raw
		High	NIDALSGMEGR	P23693	1	1	CID		37.82	0.0186506	1	1	35	22	405	9.57245e+06	Light	Redundant	Not Used	0.846076	1.31201	0.644868	9.57245e+06	6.17297e+06	8.09902e+06	2	581.78	1162.55	0.105279	47.8714	4626	4626	MS2	6/112	SP_RL_PEvsCtrl_pSILAC_01-16-2013_130215172746.raw
O35115	279	32.0645	7.29834	Four and a half LIM domains protein 2 OS=Rattus norvegicus GN=Fhl2 PE=1 SV=1 - [FHL2_RAT]	20.79	7	6	1.9058e+07		0			0			0		151.668	15.41	5	5	121.56	9.68	2	2
	A3	A5	Sequence	Protein Accessions	# Proteins	# Protein Groups	Activation Type	Modifications	IonScore	Exp Value	Δ Score	Rank	Identity High	Homology Threshold	QuanResultID	Area	Quan Channel	Quan Info	Quan Usage	Heavy/Light	Heavy/Medium	Medium/Light	Light	Medium	Heavy	Charge	m/z [Da]	MH+ [Da]	ΔM [ppm]	RT [min]	First Scan	Last Scan	MS Order	Ions Matched	Spectrum File	Annotation
		High	cAGcTNPISGLGGTK	O35115	1	1	CID	C1(Carbamidomethyl), C4(Carbamidomethyl)	73.16	5.7798e-06	1	1	35	26				No Quan Values	Not Used							2	746.848	1492.69	-0.128191	43.4248	3926	3926	MS2	22/148	SP_RL_PEvsCtrl_pSILAC_01-16-2013_130215172746.raw
	High		QYALQcVQcK	O35115	1	1	HCD	C6(Carbamidomethyl), C9(Carbamidomethyl)	65.61	2.58302e-05	1	1	34	20		2.33222e+06		No Quan Values	Not Used							2	649.305	1297.6	-0.250238	38.5381	3258	3258	MS2	9/92	SP_RL_PEvsCtrl_pSILAC_01-16-2013_130215172746.raw
	High		YISFEER	O35115	1	1	HCD		45.49	0.0020099	1	1	33	26		1.96772e+07		No Quan Values	Not Used							2	472.229	943.451	-1.47562	46.0441	4326	4326	MS2	6/54	SP_RL_PEvsCtrl_pSILAC_01-16-2013_130215172746.raw
	Medium		SFIPKENQNFcVPcYEK	O35115	1	1	HCD	C11(Carbamidomethyl), C14(Carbamidomethyl)	45.48	0.00650937	1	1	38	22		30467467		No Quan Values	Not Used							3	720.667	2159.99	-1.33899	53.0081	5543	5543	MS2	10/182	SP_RL_PEvsCtrl_pSILAC_01-16-2013_130215172746.raw
		High	ENQNFcVPcYEK	O35115	1	1	CID	C6(Carbamidomethyl), C9(Carbamidomethyl)	44.24	0.000668649	1	1	27	16		7.02921e+06		No Quan Values	Not Used							2	794.331	1587.65	-1.32314	45.3537	4213	4213	MS2	8/128	SP_RL_PEvsCtrl_pSILAC_01-16-2013_130215172746.raw
	High		ENQNFcVPcYEK	O35115	1	1	HCD	C6(Carbamidomethyl), C9(Carbamidomethyl)	42.55	0.00098673	1	1	27			7.02921e+06		No Quan Values	Not Used							2	794.331	1587.65	-1.32314	45.4182	4223	4223	MS2	9/128	SP_RL_PEvsCtrl_pSILAC_01-16-2013_130215172746.raw
	High		EcFVcTAcK	O35115	1	1	HCD	C2(Carbamidomethyl), C5(Carbamidomethyl), C8(Carbamidomethyl)	39.34	0.000814888	1	1	23	15		646985		No Quan Values	Not Used							2	587.738	1174.47	-0.183659	35.1725	2847	2847	MS2	7/74	SP_RL_PEvsCtrl_pSILAC_01-16-2013_130215172746.raw
D3ZX18	185	20.5753	5.021	Myozenin 2 (Predicted), isoform CRA_b OS=Rattus norvegicus GN=Myoz2 PE=4 SV=1 - [D3ZX18_RAT]	20.54	7	3	1.0275e+08	0.232574	3	45.03	0.632851	3	0.604397	0.315426	3	20.5245	165.577	20.54	5	3	88.3	15.14	2	2
	A3	A5	Sequence	Protein Accessions	# Proteins	# Protein Groups	Activation Type	Modifications	IonScore	Exp Value	Δ Score	Rank	Identity High	Homology Threshold	QuanResultID	Area	Quan Channel	Quan Info	Quan Usage	Heavy/Light	Heavy/Medium	Medium/Light	Light	Medium	Heavy	Charge	m/z [Da]	MH+ [Da]	ΔM [ppm]	RT [min]	First Scan	Last Scan	MS Order	Ions Matched	Spectrum File	Annotation
	High		SPPNPENIAPGYSGPLK	D3ZX18	2	1	HCD		67.69	8.18057e-05	1	1	41	26	441	5.26784e+07	Light	Unique	Used	0.174059	0.632851	0.275039	49199113	1.35317e+07	8.56354e+06	2	869.444	1737.88	-0.0923753	48.698	4778	4778	MS2	14/178	SP_RL_PEvsCtrl_pSILAC_01-16-2013_130215172746.raw
		High	SPPNPENIAPGYSGPLK		2	0	CID		63.26	0.000226873	1	1	41	27	441	5.26784e+07	Light	Redundant	Not Used	0.174059	0.632851	0.275039	49199113	1.35317e+07	8.56354e+06	2	869.444	1737.88	-0.0923753	48.6544	4770	4770	MS2	8/178	SP_RL_PEvsCtrl_pSILAC_01-16-2013_130215172746.raw
	High		FLAFANPLSGR	D3ZX18	2	1	HCD		52.47	0.00169334	1	1	39	24	1123	2.25288e+08	Light	Unique	Used	0.410622	0.630276	0.651496	219272788	142855248	90038261	2	596.826	1192.65	-1.4286	71.9497	9013	9013	MS2	6/90	SP_RL_PEvsCtrl_pSILAC_01-16-2013_130215172746.raw
	High		FLAFANPLSGR	D3ZX18	2	1	HCD		51.45	0.00214521	1	1	39	21	1123	2.25288e+08	Light	Redundant	Not Used	0.410622	0.630276	0.651496	219272788	142855248	90038261	2	596.826	1192.64	-2.24743	72.9946	9184	9184	MS2	6/90	SP_RL_PEvsCtrl_pSILAC_01-16-2013_130215172746.raw
		High	FLAFANPLSGr		2	0	CID	R11(Label:13C(6))	46.43	0.0067559	1	1	39	27	1123	1.45337e+08	Medium	Redundant	Not Used	0.410622	0.630276	0.651496	219272788	142855248	90038261	2	599.837	1198.67	-1.00356	71.9231	9007	9007	MS2	7/90	SP_RL_PEvsCtrl_pSILAC_01-16-2013_130215172746.raw
	Medium		FLAFANPLSGr	D3ZX18	2	1	HCD	R11(Label:13C(6))	41.26	0.0222169	1	1	39	21	1123	1.45337e+08	Medium	Redundant	Not Used	0.410622	0.630276	0.651496	219272788	142855248	90038261	2	599.837	1198.67	-1.00356	71.9557	9014	9014	MS2	10/90	SP_RL_PEvsCtrl_pSILAC_01-16-2013_130215172746.raw
	Medium		VATPFGGFEK	D3ZX18	2	1	HCD		40.18	0.0178544	1	1	37	21	574	3.02828e+07	Light	Unique	Used	0.232574	0.737335	0.315426	27812184	8.77268e+06	6.4684e+06	2	526.774	1052.54	-0.92402	52.674	5479	5479	MS2	5/84	SP_RL_PEvsCtrl_pSILAC_01-16-2013_130215172746.raw
P08733	166	18.8684	4.93213	Myosin regulatory light chain 2, ventricular/cardiac muscle isoform OS=Rattus norvegicus GN=Myl2 PE=1 SV=2 - [MLRV_RAT]	20.48	4	3	4.50462e+07	0.824584	1		2.34673	1		0.351376	1		107.623	15.06	2	2	100.55	0	2	1
	A3	A5	Sequence	Protein Accessions	# Proteins	# Protein Groups	Activation Type	Modifications	IonScore	Exp Value	Δ Score	Rank	Identity High	Homology Threshold	QuanResultID	Area	Quan Channel	Quan Info	Quan Usage	Heavy/Light	Heavy/Medium	Medium/Light	Light	Medium	Heavy	Charge	m/z [Da]	MH+ [Da]	ΔM [ppm]	RT [min]	First Scan	Last Scan	MS Order	Ions Matched	Spectrum File	Annotation
	High		LKGADPEETILNAFK	P08733	1	1	HCD		52.66	0.00263683	1	1	41	29		133342094		No Quan Values	Not Used							3	549.297	1645.88	-1.50735	73.5677	9292	9292	MS2	19/146	SP_RL_PEvsCtrl_pSILAC_01-16-2013_130215172746.raw
		High	EMLTTQAER		0	0	CID		45	0.00350538	1	1	35	23		882322		No Proteins	Not Used							2	539.763	1078.52	-0.649717	30.3057	2267	2267	MS2	6/84	SP_RL_PEvsCtrl_pSILAC_01-16-2013_130215172746.raw
		High	EMLTTQAEr		0	0	CID	R9(Label:13C(6)15N(4))	41.85	0.00823924	1	1	35	22		880841		No Proteins	Not Used							2	544.768	1088.53	0.394736	30.3581	2275	2275	MS2	6/84	SP_RL_PEvsCtrl_pSILAC_01-16-2013_130215172746.raw
	Medium		EAFTImDQNR	P08733	1	1	HCD	M6(Oxidation)	39.14	0.00828303	1	1	32	16	146	914324	Light	Unique	Used	0.824584	2.34673	0.351376	914324	321272	753937	2	620.786	1240.56	0.938341	39.7211	3408	3408	MS2	5/88	SP_RL_PEvsCtrl_pSILAC_01-16-2013_130215172746.raw
P05065	364	39.3273	8.08936	Fructose-bisphosphate aldolase A OS=Rattus norvegicus GN=Aldoa PE=1 SV=2 - [ALDOA_RAT]	20.33	13	5	8.58341e+07	0.593888	5	33.09	1.11173	5	13.9981	0.5795	5	20.3732	307.883	20.33	7	5	393.08	16.21	6	3
	A3	A5	Sequence	Protein Accessions	# Proteins	# Protein Groups	Activation Type	Modifications	IonScore	Exp Value	Δ Score	Rank	Identity High	Homology Threshold	QuanResultID	Area	Quan Channel	Quan Info	Quan Usage	Heavy/Light	Heavy/Medium	Medium/Light	Light	Medium	Heavy	Charge	m/z [Da]	MH+ [Da]	ΔM [ppm]	RT [min]	First Scan	Last Scan	MS Order	Ions Matched	Spectrum File	Annotation
		High	YTPSGQSGAAASESLFISNHAY		2	0	CID		119.09	3.34233e-10	1	1	38	28		106704415		Indistinguishable Channels	Not Used							2	1129.52	2258.03	-0.929195	56.6376	6254	6254	MS2	17/226	SP_RL_PEvsCtrl_pSILAC_01-16-2013_130215172746.raw
		High	GVVPLAGTNGETTTQGLDGLSEr		2	0	CID	R23(Label:13C(6)15N(4))	106.64	1.57679e-08	1	1	43	26	650	8.60931e+07	Heavy	Unique	Used	0.641114	1.01203	0.63349	131187514	83105940	8.41061e+07	2	1141.58	2282.15	0.864433	54.7635	5889	5889	MS2	14/232	SP_RL_PEvsCtrl_pSILAC_01-16-2013_130215172746.raw
		High	GVVPLAGTNGETTTQGLDGLSER		2	0	CID		104.11	2.75296e-08	1	1	43	26	650	1.38704e+08	Light	Redundant	Not Used	0.641114	1.01203	0.63349	131187514	83105940	8.41061e+07	2	1136.57	2272.14	0.317006	54.7518	5885	5885	MS2	12/232	SP_RL_PEvsCtrl_pSILAC_01-16-2013_130215172746.raw
	High		YTPSGQSGAAASESLFISNHAY	P05065	2	1	HCD		100.19	2.59447e-08	1	1	38			106704415		Indistinguishable Channels	Not Used							2	1129.52	2258.03	-0.929195	56.6687	6262	6262	MS2	17/226	SP_RL_PEvsCtrl_pSILAC_01-16-2013_130215172746.raw
		High	GVVPLAGTnGETTTQGLDGLSER		2	0	CID	N9(Deamidated)	94.53	2.38626e-07	0.0421053	1	42	26	704	1.47329e+07	Light	Unique	Used	0.738121	1.11173	0.663937	1.2656e+07	8.4028e+06	9.34168e+06	2	1137.07	2273.13	0.689607	56.1783	6165	6165	MS2	17/232	SP_RL_PEvsCtrl_pSILAC_01-16-2013_130215172746.raw
		High	GVVPLAGTNGETTTqGLDGLSER		2	0	CID	Q15(Deamidated)	91.08	5.28101e-07		2	42	26	704	1.47329e+07	Light	Redundant	Not Used	0.738121	1.11173	0.663937	1.2656e+07	8.4028e+06	9.34168e+06	2	1137.07	2273.13	0.689607	56.1783	6165	6165	MS2	15/232	SP_RL_PEvsCtrl_pSILAC_01-16-2013_130215172746.raw
	High		GVVPLAGTNGETTTQGLDGLSER	P05065	2	1	HCD		82.33	4.14762e-06	1	1	43	18	650	1.38704e+08	Light	Redundant	Not Used	0.641114	1.01203	0.63349	131187514	83105940	8.41061e+07	2	1136.57	2272.14	0.317006	54.7924	5895	5895	MS2	17/232	SP_RL_PEvsCtrl_pSILAC_01-16-2013_130215172746.raw
	High		GVVPLAGTNGETTTQGLDGLSER	P05065	2	1	HCD		74.78	2.36571e-05	1	1	43	23	647	122089948	Light	Unique	Used	0.593888	1.02483	0.5795	117297012	67973673	6.96613e+07	3	758.054	2272.15	2.00341	54.8018	5896	5896	MS2	20/232	SP_RL_PEvsCtrl_pSILAC_01-16-2013_130215172746.raw
	High		GILAADESTGSIAK	P05065	3	1	HCD		74.29	1.25738e-05	1	1	39	27	271	1.20943e+07	Light	Unique	Used	0.310451	1.83071	0.169579	1.19087e+07	2.01947e+06	3.69706e+06	2	666.854	1332.7	-0.276423	44.5254	4087	4087	MS2	12/114	SP_RL_PEvsCtrl_pSILAC_01-16-2013_130215172746.raw
		High	GILAADESTGSIAK		2	0	CID		61.56	0.000235758	1	1	39	29	271	1.20943e+07	Light	Redundant	Not Used	0.310451	1.83071	0.169579	1.19087e+07	2.01947e+06	3.69706e+06	2	666.854	1332.7	-0.276423	44.4955	4080	4080	MS2	14/114	SP_RL_PEvsCtrl_pSILAC_01-16-2013_130215172746.raw
	Medium		GVVPLAGTNGETTTQGLDGLSEr	P05065	2	1	HCD	R23(Label:13C(6)15N(4))	52.14	0.00438259	1	1	43	27	647	72423718	Heavy	Redundant	Not Used	0.593888	1.02483	0.5795	117297012	67973673	6.96613e+07	3	761.387	2282.15	-1.73569	54.7208	5880	5880	MS2	19/232	SP_RL_PEvsCtrl_pSILAC_01-16-2013_130215172746.raw
	High		ALQASALK	P05065	3	1	HCD		47.41	0.00285308	0.255319	1	36			4.46744e+06		No Quan Values	Not Used							2	401.245	801.483	0.273943	31.0957	2363	2363	MS2	7/66	SP_RL_PEvsCtrl_pSILAC_01-16-2013_130215172746.raw
	Medium		VLAAVYK	P05065	3	1	HCD		36.12	0.0356252	1	1	36		101	7.25896e+06	Light	Unique	Used	0.324388	1.52943	0.212097	6.86993e+06	1.45709e+06	2.22852e+06	2	382.239	763.471	-0.0553983	37.3861	3107	3107	MS2	6/50	SP_RL_PEvsCtrl_pSILAC_01-16-2013_130215172746.raw
D4A4S3	610	67.1063	5.8208	Uncharacterized protein OS=Rattus norvegicus PE=3 SV=1 - [D4A4S3_RAT]	20	30	11	5.53641e+08	0.579098	11	22.0178	1.62977	11	18.3112	0.319048	11	31.3027	640	16.56	18	9	460.558	12.79	12	6
	A3	A5	Sequence	Protein Accessions	# Proteins	# Protein Groups	Activation Type	Modifications	IonScore	Exp Value	Δ Score	Rank	Identity High	Homology Threshold	QuanResultID	Area	Quan Channel	Quan Info	Quan Usage	Heavy/Light	Heavy/Medium	Medium/Light	Light	Medium	Heavy	Charge	m/z [Da]	MH+ [Da]	ΔM [ppm]	RT [min]	First Scan	Last Scan	MS Order	Ions Matched	Spectrum File	Annotation
		High	NQVAmNPTNTVFDAK	D4A4S3	4	1	CID	M5(Oxidation)	96.57	5.1945e-08	1	1	38		231	2.6913e+06	Light	Unique	Used	0.541952	2.08769	0.259595	2.26737e+06	588598	1.22881e+06	2	833.399	1665.79	-0.127092	43.1529	3887	3887	MS2	22/150	SP_RL_PEvsCtrl_pSILAC_01-16-2013_130215172746.raw
	High		NQVAMNPTNTVFDAK	D4A4S3	3	1	HCD		91.29	2.20677e-07	1	1	39	28	449	3.56363e+07	Light	Not Unique	Used	0.501263	1.70545	0.293917	33933481	9.97364e+06	1.70096e+07	2	825.402	1649.8	0.489034	49.0259	4826	4826	MS2	11/150	SP_RL_PEvsCtrl_pSILAC_01-16-2013_130215172746.raw
		High	NQVAMNPTNTVFDAK	D4A4S3	4	1	CID		83.17	1.43138e-06	1	1	39	24	449	3.56363e+07	Light	Redundant	Not Used	0.501263	1.70545	0.293917	33933481	9.97364e+06	1.70096e+07	2	825.402	1649.8	0.489034	48.9992	4819	4819	MS2	11/150	SP_RL_PEvsCtrl_pSILAC_01-16-2013_130215172746.raw
	High		IINEPTAAAIAYGLDk	P06761;P55063;D4A4S3	6	3	HCD	K16(Label:13C(6)15N(2))	74.63	1.62413e-05	1	1	41	36	852	665881242	Heavy	Not Unique	Used	0.550359	1.72501	0.319048	1194531076	381112384	657421488	2	834.458	1667.91	-0.670004	60.5311	7003	7003	MS2	11/168	SP_RL_PEvsCtrl_pSILAC_01-16-2013_130215172746.raw
	High		IINEPTAAAIAYGLDK	P06761;P55063;D4A4S3	6	3	HCD		74.29	1.86345e-05	1	1	41	28	852	1194531076	Light	Redundant	Not Used	0.550359	1.72501	0.319048	1194531076	381112384	657421488	2	830.451	1659.89	-0.576297	60.5256	7002	7002	MS2	13/168	SP_RL_PEvsCtrl_pSILAC_01-16-2013_130215172746.raw
	High		IINEPTAAAIAYGLDk	P06761;P55063;D4A4S3	6	3	HCD	K16(Label:13C(6)15N(2))	72.44	2.66438e-05	1	1	41	28	850	5.70997e+08	Heavy	Not Unique	Used	0.565893	1.84214	0.307193	995605516	305842914	563406534	3	556.642	1667.91	0.675905	60.4607	6990	6990	MS2	10/168	SP_RL_PEvsCtrl_pSILAC_01-16-2013_130215172746.raw
		High	SFYPEEVSSmVLTK	D4A4S3	4	1	CID	M10(Oxidation)	67.55	4.58379e-05	1	1	38	27		1.96197e+07		No Quan Values	Not Used							2	816.895	1632.78	-0.284306	56.3345	6195	6195	MS2	11/128	SP_RL_PEvsCtrl_pSILAC_01-16-2013_130215172746.raw
		High	SFYPEEVSSMVLTK	D4A4S3	4	1	CID		63.99	0.000117253	1	1	39	27		2.23743e+07		No Quan Values	Not Used							2	808.897	1616.79	-0.714181	69.0487	8534	8534	MS2	7/128	SP_RL_PEvsCtrl_pSILAC_01-16-2013_130215172746.raw
	High		NQVAMNPTNTVFDAk	D4A4S3	3	1	HCD	K15(Label:13C(6)15N(2))	62.25	0.000201006	1	1	39	25	449	1.78564e+07	Heavy	Redundant	Not Used	0.501263	1.70545	0.293917	33933481	9.97364e+06	1.70096e+07	2	829.409	1657.81	1.34684	49.0635	4830	4830	MS2	9/150	SP_RL_PEvsCtrl_pSILAC_01-16-2013_130215172746.raw
	High		IINEPTAAAIAYGLDK	P06761;P55063;D4A4S3	6	3	HCD		61.63	0.000344256	1	1	41	36	850	995605516	Light	Redundant	Not Used	0.565893	1.84214	0.307193	995605516	305842914	563406534	3	553.969	1659.89	-0.841791	60.5201	7001	7001	MS2	10/168	SP_RL_PEvsCtrl_pSILAC_01-16-2013_130215172746.raw
		High	SFYPEEVSSMVLTK	D4A4S3	4	1	CID		61.03	0.000229361	1	1	39	27				No Quan Values	Not Used							2	808.896	1616.79	-1.3937	68.0133	8376	8376	MS2	11/128	SP_RL_PEvsCtrl_pSILAC_01-16-2013_130215172746.raw
	High		TTPSYVAFTDTER	P55063;Q07439;D4A4S3	6	3	HCD		56.89	0.000333468	1	1	36	26	452	9293225	Light	Not Unique	Used	1.19141	1.35562	0.878871	8.42709e+06	7406323	10040150	2	744.353	1487.7	-1.12841	49.1192	4838	4838	MS2	10/118	SP_RL_PEvsCtrl_pSILAC_01-16-2013_130215172746.raw
	High		SFYPEEVSSmVLTK	D4A4S3	4	1	HCD	M10(Oxidation)	56.57	0.000574413	1	1	38	24		1.96197e+07		No Quan Values	Not Used							2	816.895	1632.78	-0.284306	56.3716	6202	6202	MS2	12/128	SP_RL_PEvsCtrl_pSILAC_01-16-2013_130215172746.raw
	High		DAGTIAGLNVLr	D4A4S3	3	1	HCD	R12(Label:13C(6)15N(4))	55.47	0.000780995	1	1	38	28	813	2.80084e+08	Heavy	Unique	Used	1.05897	1.46945	0.720659	259785318	187216686	275104740	2	605.346	1209.68	1.8697	59.2744	6768	6768	MS2	6/100	SP_RL_PEvsCtrl_pSILAC_01-16-2013_130215172746.raw
		High	IINEPTAAAIAYGLDK	P06761;D4A4S3	6	2	CID		55.21	0.00150771	1	1	41	19	852	1194531076	Light	Redundant	Not Used	0.550359	1.72501	0.319048	1194531076	381112384	657421488	2	830.451	1659.89	-0.576297	60.4974	6995	6995	MS2	21/168	SP_RL_PEvsCtrl_pSILAC_01-16-2013_130215172746.raw
	High		SFYPEEVSSMVLTK	D4A4S3	4	1	HCD		53.9	0.00117366	1	1	39	20	1078	58993837	Light	Unique	Used	0.192926	1.19585	0.161329	51270100	8.27134e+06	9891311	3	539.6	1616.79	-1.66627	69.2474	8567	8567	MS2	10/128	SP_RL_PEvsCtrl_pSILAC_01-16-2013_130215172746.raw
	High		SFYPEEVSSMVLTK	D4A4S3	4	1	HCD		52.51	0.00157542	1	1	39	20		58993837		No Quan Values	Not Used							3	539.599	1616.78	-2.7988	68.1962	8405	8405	MS2	10/128	SP_RL_PEvsCtrl_pSILAC_01-16-2013_130215172746.raw
	High		DAGTIAGLNVLR	D4A4S3	3	1	HCD		51.79	0.00192407	1	1	39	25	813	2.68055e+08	Light	Redundant	Not Used	1.05897	1.46945	0.720659	259785318	187216686	275104740	2	600.341	1199.67	0.33252	59.2044	6753	6753	MS2	10/100	SP_RL_PEvsCtrl_pSILAC_01-16-2013_130215172746.raw
	High		VEIIANDQGNR	P06761;P55063;Q07439;D4A4S3	7	4	HCD		51.59	0.00180429	1	1	38		56	1.19218e+06	Light	Not Unique	Used	1.11131	1.62182	0.685228	1.19218e+06	816917	1.32489e+06	2	614.819	1228.63	1.7868	33.2717	2605	2605	MS2	6/100	SP_RL_PEvsCtrl_pSILAC_01-16-2013_130215172746.raw
	High		LLQDFFNGK	D4A4S3	5	1	HCD		51.39	0.00165116	1	1	38	31	943	186308223	Light	Unique	Used	0.579098	1.62977	0.355325	182095120	6.47029e+07	1.05451e+08	2	541.287	1081.57	-1.51046	63.2091	7523	7523	MS2	7/76	SP_RL_PEvsCtrl_pSILAC_01-16-2013_130215172746.raw
		High	NSLESYAFNmK	D4A4S3	5	1	CID	M10(Oxidation)	50.68	0.000613938	1	1	33	17		6.48989e+06		No Quan Values	Not Used							2	660.3	1319.59	-0.925645	48.1416	4678	4678	MS2	8/106	SP_RL_PEvsCtrl_pSILAC_01-16-2013_130215172746.raw
		High	IINEPTAAAIAYGLDk	P06761;D4A4S3	6	2	CID	K16(Label:13C(6)15N(2))	47.58	0.00823417	1	1	41	24	852	665881242	Heavy	Redundant	Not Used	0.550359	1.72501	0.319048	1194531076	381112384	657421488	2	834.458	1667.91	-0.670004	60.5002	6996	6996	MS2	14/168	SP_RL_PEvsCtrl_pSILAC_01-16-2013_130215172746.raw
		High	IINEPTAAAIAYGLDK	P06761;D4A4S3	6	2	CID		47.37	0.00918081	1	1	41	36	850	995605516	Light	Redundant	Not Used	0.565893	1.84214	0.307193	995605516	305842914	563406534	3	553.969	1659.89	-0.841791	60.4946	6994	6994	MS2	12/168	SP_RL_PEvsCtrl_pSILAC_01-16-2013_130215172746.raw
		High	SFYPEEVSSMVLTK	D4A4S3	4	1	CID		47.05	0.00572989	1	1	39	25		4106093		No Quan Values	Not Used							2	808.897	1616.79	-1.09169	70.0953	8701	8701	MS2	9/128	SP_RL_PEvsCtrl_pSILAC_01-16-2013_130215172746.raw
	Medium		SFYPEEVSSMVLTK	D4A4S3	4	1	HCD		46.1	0.00721316	1	1	39	19		2.23743e+07		No Quan Values	Not Used							2	808.897	1616.79	-0.714181	69.0985	8544	8544	MS2	11/128	SP_RL_PEvsCtrl_pSILAC_01-16-2013_130215172746.raw
		High	DAGTIAGLNVLr	D4A4S3	3	1	CID	R12(Label:13C(6)15N(4))	44.21	0.0104387	1	1	38	32	813	2.80084e+08	Heavy	Redundant	Not Used	1.05897	1.46945	0.720659	259785318	187216686	275104740	2	605.346	1209.68	1.8697	59.2377	6758	6758	MS2	13/100	SP_RL_PEvsCtrl_pSILAC_01-16-2013_130215172746.raw
	Medium		SFYPEEVSSMVLTk	D4A4S3	4	1	HCD	K14(Label:13C(6)15N(2))	42.84	0.0170767	1	1	39	16		1.28145e+07		No Quan Values	Not Used							2	812.903	1624.8	-1.63612	69.1075	8545	8545	MS2	10/128	SP_RL_PEvsCtrl_pSILAC_01-16-2013_130215172746.raw
		High	FEELNADLFR	D4A4S3	5	1	CID		41.34	0.012865	1	1	36	27	973	88639105	Light	Unique	Used	0.857861	1.16855	0.734122	88639105	6.50719e+07	7.604e+07	2	627.311	1253.61	-1.7566	64.2533	7717	7717	MS2	7/92	SP_RL_PEvsCtrl_pSILAC_01-16-2013_130215172746.raw
	Medium		MVNHFIAEFK	D4A4S3	3	1	HCD		41.08	0.0189421	1	1	38	21	645	4.96056e+07	Light	Unique	Used	0.670636	2.13254	0.314477	4.96056e+07	1.55998e+07	3.32673e+07	3	412.546	1235.62	-1.15363	54.5767	5855	5855	MS2	6/86	SP_RL_PEvsCtrl_pSILAC_01-16-2013_130215172746.raw
	Medium		IINEPTAAAIAYGLDKK	D4A4S3	4	1	HCD		40.21	0.0414562	1	1	40	26		179969799		No Quan Values	Not Used							3	596.668	1787.99	-0.508001	55.8996	6111	6111	MS2	19/178	SP_RL_PEvsCtrl_pSILAC_01-16-2013_130215172746.raw
P11980	531	57.7809	7.06396	Pyruvate kinase isozymes M1/M2 OS=Rattus norvegicus GN=Pkm2 PE=1 SV=3 - [KPYM_RAT]	19.96	17	10	3.97507e+08	0.492257	11	14.9363	1.52967	11	18.3649	0.32513	11	49.6593	418.318	19.96	13	10	183.655	6.59	4	3
	A3	A5	Sequence	Protein Accessions	# Proteins	# Protein Groups	Activation Type	Modifications	IonScore	Exp Value	Δ Score	Rank	Identity High	Homology Threshold	QuanResultID	Area	Quan Channel	Quan Info	Quan Usage	Heavy/Light	Heavy/Medium	Medium/Light	Light	Medium	Heavy	Charge	m/z [Da]	MH+ [Da]	ΔM [ppm]	RT [min]	First Scan	Last Scan	MS Order	Ions Matched	Spectrum File	Annotation
	High		GVNLPGAAVDLPAVSEK	P11980	3	1	HCD		83.07	2.31742e-06	1	1	41	28	751	223519855	Light	Unique	Used	0.482435	2.03661	0.236881	212991594	5.04536e+07	102754510	2	818.95	1636.89	1.85778	57.4743	6420	6420	MS2	14/168	SP_RL_PEvsCtrl_pSILAC_01-16-2013_130215172746.raw
	High		IYVDDGLISLQVK	P11980	3	1	HCD		79.61	4.08155e-06	1	1	40	30	1114	7.69271e+07	Light	Unique	Used	0.488264	1.52967	0.319194	74589741	23808626	3.64195e+07	2	731.911	1462.81	-0.165636	71.3903	8910	8910	MS2	9/110	SP_RL_PEvsCtrl_pSILAC_01-16-2013_130215172746.raw
	High		NTGIIcTIGPASr	P11980	3	1	HCD	C6(Carbamidomethyl), R13(Label:13C(6)15N(4))	69.25	4.18531e-05	1	1	40	25	384	4.0685e+07	Heavy	Unique	Used	0.979539	1.22041	0.802632	4.15349e+07	3.33372e+07	4.0685e+07	2	685.36	1369.71	-0.490824	47.3953	4548	4548	MS2	11/140	SP_RL_PEvsCtrl_pSILAC_01-16-2013_130215172746.raw
		High	NTGIIcTIGPASr		3	0	CID	C6(Carbamidomethyl), R13(Label:13C(6)15N(4))	66.05	8.74435e-05	1	1	40	28	384	4.0685e+07	Heavy	Redundant	Not Used	0.979539	1.22041	0.802632	4.15349e+07	3.33372e+07	4.0685e+07	2	685.36	1369.71	-0.490824	47.3535	4538	4538	MS2	8/140	SP_RL_PEvsCtrl_pSILAC_01-16-2013_130215172746.raw
	High		LDIDSAPITAr	P11980	3	1	HCD	R11(Label:13C(6)15N(4))	64.82	9.56692e-05	1	1	39	37	382	5.20134e+07	Heavy	Unique	Used	1.11478	1.44797	0.76989	45901960	3.53394e+07	5.11704e+07	2	591.323	1181.64	-0.30827	47.3133	4533	4533	MS2	10/94	SP_RL_PEvsCtrl_pSILAC_01-16-2013_130215172746.raw
	High		IYVDDGLISLQVk	P11980	3	1	HCD	K13(Label:13C(6)15N(2))	62.88	0.000172112	1	1	39	33	1093	2.77473e+07	Heavy	Unique	Used	0.492257	1.51403	0.32513	56367512	1.83268e+07	2.77473e+07	2	735.918	1470.83	-0.274137	70.3289	8738	8738	MS2	8/110	SP_RL_PEvsCtrl_pSILAC_01-16-2013_130215172746.raw
		High	NTGIIcTIGPASR		3	0	CID	C6(Carbamidomethyl)	60.4	0.000317061	1	1	39	30	384	4.20753e+07	Light	Redundant	Not Used	0.979539	1.22041	0.802632	4.15349e+07	3.33372e+07	4.0685e+07	2	680.356	1359.7	-0.428033	47.3563	4539	4539	MS2	7/140	SP_RL_PEvsCtrl_pSILAC_01-16-2013_130215172746.raw
	High		NTGIIcTIGPASR	P11980	3	1	HCD	C6(Carbamidomethyl)	58.35	0.000508326	1	1	39	28	384	4.20753e+07	Light	Redundant	Not Used	0.979539	1.22041	0.802632	4.15349e+07	3.33372e+07	4.0685e+07	2	680.356	1359.7	-0.428033	47.4039	4549	4549	MS2	7/140	SP_RL_PEvsCtrl_pSILAC_01-16-2013_130215172746.raw
	High		VNLAMNVGK	P11980	3	1	HCD		55.2	0.000719352	1	1	38	33	225	7.37662e+06	Light	Unique	Used	0.660672	2.01607	0.327703	7237104	2.37162e+06	4.78135e+06	2	473.263	945.518	-0.460303	43.0722	3873	3873	MS2	7/80	SP_RL_PEvsCtrl_pSILAC_01-16-2013_130215172746.raw
	High		GDLGIEIPAEK	P11980	4	1	HCD		52.87	0.00138193	1	1	38	32	535	1.7056e+08	Light	Unique	Used	0.482106	1.72962	0.278736	169043854	4.71186e+07	81497128	2	571.309	1141.61	0.134652	51.558	5280	5280	MS2	6/96	SP_RL_PEvsCtrl_pSILAC_01-16-2013_130215172746.raw
	High		ITLDNAYmEK	P11980	3	1	HCD	M8(Oxidation)	49	0.00153526	1	1	35	30		1.95025e+06		No Quan Values	Not Used							2	607.292	1213.58	0.390479	41.1957	3617	3617	MS2	7/96	SP_RL_PEvsCtrl_pSILAC_01-16-2013_130215172746.raw
	High		APIIAVTr	P11980	3	1	HCD	R8(Label:13C(6)15N(4))	46.98	0.00254969	1	1	35	24	203	20710405	Heavy	Unique	Used	1.04528	1.45272	0.719532	1.89864e+07	1.36613e+07	19846049	2	425.773	850.539	0.596949	42.0296	3725	3725	MS2	7/56	SP_RL_PEvsCtrl_pSILAC_01-16-2013_130215172746.raw
	Medium		IYVDDGLISLQVK	P11980	3	1	HCD		46.59	0.00820877	1	1	40	22	1087	2.26557e+07	Light	Unique	Used	0.460047	1.6904	0.272153	21165497	5.76025e+06	9.73712e+06	2	731.911	1462.81	-0.499432	69.8834	8665	8665	MS2	7/110	SP_RL_PEvsCtrl_pSILAC_01-16-2013_130215172746.raw
		High	IYVDDGLISLQVK		3	0	CID		44.93	0.0119902	1	1	40	19	1114	7.69271e+07	Light	Redundant	Not Used	0.488264	1.52967	0.319194	74589741	23808626	3.64195e+07	2	731.911	1462.81	-0.165636	71.3479	8900	8900	MS2	10/110	SP_RL_PEvsCtrl_pSILAC_01-16-2013_130215172746.raw
		High	VNLAMNVGK		3	0	CID		43.94	0.00961483	1	1	38	27	225	7.37662e+06	Light	Redundant	Not Used	0.660672	2.01607	0.327703	7237104	2.37162e+06	4.78135e+06	2	473.263	945.518	-0.460303	43.0247	3864	3864	MS2	7/80	SP_RL_PEvsCtrl_pSILAC_01-16-2013_130215172746.raw
	Medium		LLFEELAR	P11980	1	1	HCD		41.8	0.0149548	1	1	38	33	1011	798442019	Light	Unique	Used	0.951713	1.3259	0.717788	787785480	565463180	749745440	2	495.784	990.56	-1.69908	66.7611	8165	8165	MS2	7/58	SP_RL_PEvsCtrl_pSILAC_01-16-2013_130215172746.raw
	Medium		VFLAQK	P11980	5	1	HCD		35.24	0.0363261	1	1	35	25	91	6.89611e+06	Light	Unique	Used	0.445328	2.10758	0.211299	6.56991e+06	1.38821e+06	2.92577e+06	2	353.219	705.43	0.531355	36.7773	3029	3029	MS2	5/44	SP_RL_PEvsCtrl_pSILAC_01-16-2013_130215172746.raw
P00564	381	43.0178	7.06396	Creatine kinase M-type OS=Rattus norvegicus GN=Ckm PE=1 SV=2 - [KCRM_RAT]	19.95	17	7	2.94038e+08	0.23624	6	11.7897	1.43236	6	20.1963	0.162614	6	46.4055	318.737	19.95	11	7	279.76	13.91	6	4
	A3	A5	Sequence	Protein Accessions	# Proteins	# Protein Groups	Activation Type	Modifications	IonScore	Exp Value	Δ Score	Rank	Identity High	Homology Threshold	QuanResultID	Area	Quan Channel	Quan Info	Quan Usage	Heavy/Light	Heavy/Medium	Medium/Light	Light	Medium	Heavy	Charge	m/z [Da]	MH+ [Da]	ΔM [ppm]	RT [min]	First Scan	Last Scan	MS Order	Ions Matched	Spectrum File	Annotation
		High	LGSSEVEQVQLVVDGVK		1	0	CID		117.75	9.25105e-10	1	1	41	33		62694755		No Quan Values	Not Used							2	893.482	1785.96	-1.278	64.0961	7689	7689	MS2	11/168	SP_RL_PEvsCtrl_pSILAC_01-16-2013_130215172746.raw
	High		LGSSEVEQVQLVVDGVK	P00564	1	1	HCD		105.91	1.41316e-08	1	1	41	28		62694755		No Quan Values	Not Used							2	893.482	1785.96	-1.278	64.1159	7694	7694	MS2	13/168	SP_RL_PEvsCtrl_pSILAC_01-16-2013_130215172746.raw
		High	LSVEALNSLTGEFk		1	0	CID	K14(Label:13C(6)15N(2))	83.88	1.68002e-06	1	1	40	31	1163	93026036	Heavy	Unique	Used	0.240241	1.43302	0.167646	387219912	64915917	93026036	2	758.409	1515.81	-1.86513	73.7552	9331	9331	MS2	10/138	SP_RL_PEvsCtrl_pSILAC_01-16-2013_130215172746.raw
		High	LSVEALNSLTGEFK		1	0	CID		79.57	4.58689e-06	1	1	40	29	1163	404366998	Light	Redundant	Not Used	0.240241	1.43302	0.167646	387219912	64915917	93026036	2	754.403	1507.8	-1.12065	73.7416	9326	9326	MS2	12/138	SP_RL_PEvsCtrl_pSILAC_01-16-2013_130215172746.raw
	High		LSVEALNSLTGEFK	P00564	1	1	HCD		72.46	2.35786e-05	1	1	40	28	1163	404366998	Light	Redundant	Not Used	0.240241	1.43302	0.167646	387219912	64915917	93026036	2	754.403	1507.8	-1.12065	73.7779	9336	9336	MS2	8/138	SP_RL_PEvsCtrl_pSILAC_01-16-2013_130215172746.raw
	High		VLTPDLYNK	P00564	1	1	HCD		55.92	0.000700029	0.535714	1	38		326	6.12313e+07	Light	Unique	Used	0.231278	1.46626	0.157733	60052713	9.47227e+06	1.38888e+07	2	531.795	1062.58	-1.00183	45.7859	4283	4283	MS2	8/70	SP_RL_PEvsCtrl_pSILAC_01-16-2013_130215172746.raw
	High		GQSIDDmIPAQK	P00564	1	1	HCD	M7(Oxidation)	53.93	0.000679485	1	1	36	17	66	1.97005e+06	Light	Unique	Used	0.20594	1.43169	0.143844	1.79726e+06	258524	370127	2	659.819	1318.63	-0.394104	34.1798	2722	2722	MS2	7/114	SP_RL_PEvsCtrl_pSILAC_01-16-2013_130215172746.raw
	High		DLFDPIIQDR	P00564	1	1	HCD		52.14	0.00162816	1	1	38	29	1092	415050884	Light	Unique	Used	0.337675	1.11962	0.301597	403212648	121607771	136154778	2	616.319	1231.63	-1.61003	70.1893	8716	8716	MS2	6/92	SP_RL_PEvsCtrl_pSILAC_01-16-2013_130215172746.raw
		High	GQSIDDmIPAQK		1	0	CID	M7(Oxidation)	49.05	0.00209016	1	1	36	27	66	1.97005e+06	Light	Redundant	Not Used	0.20594	1.43169	0.143844	1.79726e+06	258524	370127	2	659.819	1318.63	-0.394104	34.1531	2717	2717	MS2	14/114	SP_RL_PEvsCtrl_pSILAC_01-16-2013_130215172746.raw
	Medium		GQSIDDMIPAQK	P00564	1	1	HCD		47.39	0.00359855	1	1	37	21	367	1.95228e+07	Light	Unique	Used	0.232306	2.29278	0.10132	18020044	1.8258e+06	4.18616e+06	2	651.821	1302.64	-0.273027	46.9609	4471	4471	MS2	10/114	SP_RL_PEvsCtrl_pSILAC_01-16-2013_130215172746.raw
	Medium		DLFDPIIQDr	P00564	1	1	HCD	R10(Label:13C(6)15N(4))	44.54	0.00964506	1	1	38	24	1092	1.39103e+08	Heavy	Redundant	Not Used	0.337675	1.11962	0.301597	403212648	121607771	136154778	2	621.323	1241.64	-1.8664	70.1955	8717	8717	MS2	6/92	SP_RL_PEvsCtrl_pSILAC_01-16-2013_130215172746.raw
		High	DLFDPIIQDR		1	0	CID		42.68	0.014378	1	1	38	30	1092	415050884	Light	Redundant	Not Used	0.337675	1.11962	0.301597	403212648	121607771	136154778	2	616.319	1231.63	-1.61003	70.169	8711	8711	MS2	7/92	SP_RL_PEvsCtrl_pSILAC_01-16-2013_130215172746.raw
	Medium		VLTPDLYNk	P00564	1	1	HCD	K9(Label:13C(6)15N(2))	38.08	0.0397705	1	1	38	37	326	1.38888e+07	Heavy	Redundant	Not Used	0.231278	1.46626	0.157733	60052713	9.47227e+06	1.38888e+07	2	535.801	1070.6	-1.71473	46.0537	4327	4327	MS2	7/70	SP_RL_PEvsCtrl_pSILAC_01-16-2013_130215172746.raw
		High	DLFDPIIQDr		1	0	CID	R10(Label:13C(6)15N(4))	38.03	0.0431822	1	1	38	27	1092	1.39103e+08	Heavy	Redundant	Not Used	0.337675	1.11962	0.301597	403212648	121607771	136154778	2	621.323	1241.64	-1.8664	70.1719	8712	8712	MS2	7/92	SP_RL_PEvsCtrl_pSILAC_01-16-2013_130215172746.raw
	Medium		FEEILTr	P00564	1	1	HCD	R7(Label:13C(6)15N(4))	37.96	0.0292479	1	1	37	26	364	9.27651e+06	Heavy	Unique	Used	0.41037	1.11272	0.368799	2.11564e+07	7.80245e+06	8.68194e+06	2	459.252	917.497	0.155244	46.9526	4470	4470	MS2	6/56	SP_RL_PEvsCtrl_pSILAC_01-16-2013_130215172746.raw
	Medium		FEEILTR	P00564	1	1	HCD		37.03	0.0332599	1	1	36	32	364	2.24715e+07	Light	Redundant	Not Used	0.41037	1.11272	0.368799	2.11564e+07	7.80245e+06	8.68194e+06	2	454.248	907.489	0.256449	46.9263	4467	4467	MS2	6/56	SP_RL_PEvsCtrl_pSILAC_01-16-2013_130215172746.raw
	Medium		LMVEMEK	P00564	1	1	HCD		33.32	0.0408319	1	1	33	28		4.87039e+06		No Quan Values	Not Used							2	440.219	879.431	-0.0650612	42.9201	3851	3851	MS2	6/52	SP_RL_PEvsCtrl_pSILAC_01-16-2013_130215172746.raw
Q6P725	469	53.3901	5.2749	Desmin OS=Rattus norvegicus GN=Des PE=2 SV=1 - [Q6P725_RAT]	19.83	22	8	3.93645e+07	0.935366	7	6.77002	2.24397	7	7.52789	0.396684	7	7.35665	517.09	19.83	14	8	334.113	13.01	8	5
	A3	A5	Sequence	Protein Accessions	# Proteins	# Protein Groups	Activation Type	Modifications	IonScore	Exp Value	Δ Score	Rank	Identity High	Homology Threshold	QuanResultID	Area	Quan Channel	Quan Info	Quan Usage	Heavy/Light	Heavy/Medium	Medium/Light	Light	Medium	Heavy	Charge	m/z [Da]	MH+ [Da]	ΔM [ppm]	RT [min]	First Scan	Last Scan	MS Order	Ions Matched	Spectrum File	Annotation
	High		FLEQQNAALAAEVNR	Q6P725	2	1	HCD		101.73	3.25509e-08	1	1	41	33	483	5.15714e+07	Light	Unique	Used	0.936442	2.36068	0.396684	48909819	1.94017e+07	45801227	2	837.435	1673.86	0.876324	50.1099	5010	5010	MS2	12/152	SP_RL_PEvsCtrl_pSILAC_01-16-2013_130215172746.raw
		High	FLEQQNAALAAEVNR		2	0	CID		89.44	5.51522e-07	1	1	41	32	483	5.15714e+07	Light	Redundant	Not Used	0.936442	2.36068	0.396684	48909819	1.94017e+07	45801227	2	837.435	1673.86	0.876324	50.0604	5000	5000	MS2	20/152	SP_RL_PEvsCtrl_pSILAC_01-16-2013_130215172746.raw
	High		FASEASGYQDNIAr	Q6P725	2	1	HCD	R14(Label:13C(6)15N(4))	81.48	9.44847e-07	1	1	35	24	125	1.33428e+06	Heavy	Unique	Used	0.890735	2.3093	0.385717	1.47843e+06	570255	1.31689e+06	2	769.859	1538.71	0.0759526	38.7628	3287	3287	MS2	11/128	SP_RL_PEvsCtrl_pSILAC_01-16-2013_130215172746.raw
		High	FLEQQNAALAAEVNr		2	0	CID	R15(Label:13C(6)15N(4))	79.47	5.52301e-06	1	1	41	25	483	4.68776e+07	Heavy	Redundant	Not Used	0.936442	2.36068	0.396684	48909819	1.94017e+07	45801227	2	842.439	1683.87	0.600014	49.9906	4989	4989	MS2	11/152	SP_RL_PEvsCtrl_pSILAC_01-16-2013_130215172746.raw
		High	FASEASGYQDNIAR		2	0	CID		78.6	1.60884e-06	1	1	35		125	1.47843e+06	Light	Redundant	Not Used	0.890735	2.3093	0.385717	1.47843e+06	570255	1.31689e+06	2	764.855	1528.7	-0.263749	38.5919	3264	3264	MS2	11/128	SP_RL_PEvsCtrl_pSILAC_01-16-2013_130215172746.raw
	High		FASEASGYQDNIAR	Q6P725	2	1	HCD		76.4	2.67001e-06	1	1	35	23	125	1.47843e+06	Light	Redundant	Not Used	0.890735	2.3093	0.385717	1.47843e+06	570255	1.31689e+06	2	764.855	1528.7	-0.263749	38.6327	3271	3271	MS2	11/128	SP_RL_PEvsCtrl_pSILAC_01-16-2013_130215172746.raw
		High	FASEASGYQDNIAr		2	0	CID	R14(Label:13C(6)15N(4))	75.98	3.35244e-06	1	1	35	24	125	1.33428e+06	Heavy	Redundant	Not Used	0.890735	2.3093	0.385717	1.47843e+06	570255	1.31689e+06	2	769.859	1538.71	0.0759526	38.7408	3283	3283	MS2	11/128	SP_RL_PEvsCtrl_pSILAC_01-16-2013_130215172746.raw
	High		ADVDAATLAR	Q6P725	2	1	HCD		75.44	4.39926e-06	1	1	36	34	73	3.1312e+06	Light	Unique	Used	0.979017	2.22253	0.440496	2.92753e+06	1.28956e+06	2.8661e+06	2	501.764	1002.52	0.142385	34.7723	2797	2797	MS2	9/82	SP_RL_PEvsCtrl_pSILAC_01-16-2013_130215172746.raw
	High		TSGGAGGLGSLR	Q6P725	2	1	HCD		68.82	2.97148e-05	1	1	38	25	105	3.64172e+06	Light	Unique	Used	0.828482	2.03249	0.407619	3.41476e+06	1.39192e+06	2.82907e+06	2	516.775	1032.54	-1.46789	37.6116	3136	3136	MS2	11/106	SP_RL_PEvsCtrl_pSILAC_01-16-2013_130215172746.raw
	High		TSGGAGGLGSLr	Q6P725	2	1	HCD	R12(Label:13C(6)15N(4))	68.37	2.90873e-05	1	1	37	31	105	2.82907e+06	Heavy	Redundant	Not Used	0.828482	2.03249	0.407619	3.41476e+06	1.39192e+06	2.82907e+06	2	521.78	1042.55	0.215923	37.9108	3179	3179	MS2	8/106	SP_RL_PEvsCtrl_pSILAC_01-16-2013_130215172746.raw
		High	ADVDAATLAR		2	0	CID		62.62	8.42131e-05	1	1	36		73	3.1312e+06	Light	Redundant	Not Used	0.979017	2.22253	0.440496	2.92753e+06	1.28956e+06	2.8661e+06	2	501.764	1002.52	0.142385	34.7607	2795	2795	MS2	8/82	SP_RL_PEvsCtrl_pSILAC_01-16-2013_130215172746.raw
	High		VELQELNDR	Q6P725	2	1	HCD		57.03	0.000352316	0.54386	1	37		201	1.17995e+06	Light	Unique	Used	0.96817	2.56937	0.376812	1.17995e+06	444619	1.14239e+06	2	558.288	1115.57	0.400134	41.8957	3706	3706	MS2	6/86	SP_RL_PEvsCtrl_pSILAC_01-16-2013_130215172746.raw
	High		FLEQQNAALAAEVNr	Q6P725	2	1	HCD	R15(Label:13C(6)15N(4))	56.23	0.00116472	1	1	41	31	487	87807910	Heavy	Unique	Used	0.935366	2.24397	0.416836	89102884	3.71413e+07	83343796	3	561.961	1683.87	0.592029	50.0945	5008	5008	MS2	16/152	SP_RL_PEvsCtrl_pSILAC_01-16-2013_130215172746.raw
	High		DGEVVSEATQQQHEVL	Q6P725	2	1	HCD		54.13	0.00098794	1	1	38	19		2.12492e+07		Indistinguishable Channels	Not Used							2	884.92	1768.83	-1.09561	46.6418	4419	4419	MS2	9/150	SP_RL_PEvsCtrl_pSILAC_01-16-2013_130215172746.raw
	High		ADVDAATLAr	Q6P725	2	1	HCD	R10(Label:13C(6)15N(4))	53.75	0.000708239	1	1	36	28	73	2.8661e+06	Heavy	Redundant	Not Used	0.979017	2.22253	0.440496	2.92753e+06	1.28956e+06	2.8661e+06	2	506.768	1012.53	-0.129034	34.7431	2793	2793	MS2	6/82	SP_RL_PEvsCtrl_pSILAC_01-16-2013_130215172746.raw
	High		VELQELNDr	Q6P725	2	1	HCD	R9(Label:13C(6)15N(4))	52.18	0.00121613	1	1	37	31	201	1.14239e+06	Heavy	Redundant	Not Used	0.96817	2.56937	0.376812	1.17995e+06	444619	1.14239e+06	2	563.292	1125.58	-0.985056	42.1629	3743	3743	MS2	6/86	SP_RL_PEvsCtrl_pSILAC_01-16-2013_130215172746.raw
		High	TSGGAGGLGSLr		2	0	CID	R12(Label:13C(6)15N(4))	46.28	0.00470657	1	1	37	22	105	2.82907e+06	Heavy	Redundant	Not Used	0.828482	2.03249	0.407619	3.41476e+06	1.39192e+06	2.82907e+06	2	521.78	1042.55	0.215923	37.8915	3175	3175	MS2	9/106	SP_RL_PEvsCtrl_pSILAC_01-16-2013_130215172746.raw
	High		VAELYEEEMR	Q6P725	2	1	HCD		45.69	0.00230252	1	1	33	18	344	5.60522e+06	Light	Unique	Used	0.496849	1.67261	0.29705	5101210	1.51531e+06	2.53453e+06	2	634.794	1268.58	-0.946516	46.3514	4373	4373	MS2	6/82	SP_RL_PEvsCtrl_pSILAC_01-16-2013_130215172746.raw
		High	VAELYEEEmr		2	0	CID	M9(Oxidation), R10(Label:13C(6)15N(4))	44.99	0.00217749	1	1	32	20		364493		No Quan Values	Not Used							2	647.797	1294.59	0.384741	37.7396	3155	3155	MS2	6/82	SP_RL_PEvsCtrl_pSILAC_01-16-2013_130215172746.raw
	Medium		FANYIEk	Q6P725	1	1	HCD	K7(Label:13C(6)15N(2))	40	0.012745	1	1	35			3.95544e+06		No Quan Values	Not Used							2	446.736	892.465	-0.0332056	40.6358	3534	3534	MS2	6/56	SP_RL_PEvsCtrl_pSILAC_01-16-2013_130215172746.raw
	Medium		FANYIEK	Q6P725	1	1	HCD		36.55	0.0314481	1	1	36	33		9.03647e+06		No Quan Values	Not Used							2	442.729	884.451	-0.541661	40.3873	3498	3498	MS2	6/56	SP_RL_PEvsCtrl_pSILAC_01-16-2013_130215172746.raw
		High	VAELYEEEMR		2	0	CID		35.62	0.0233993	1	1	33	21	344	5.60522e+06	Light	Redundant	Not Used	0.496849	1.67261	0.29705	5101210	1.51531e+06	2.53453e+06	2	634.794	1268.58	-0.946516	46.2979	4365	4365	MS2	8/82	SP_RL_PEvsCtrl_pSILAC_01-16-2013_130215172746.raw
P11240	146	16.1193	6.53662	Cytochrome c oxidase subunit 5A, mitochondrial OS=Rattus norvegicus GN=Cox5a PE=1 SV=1 - [COX5A_RAT]	19.18	3	3	6.8524e+07		0			0			0		68.061	19.18	3	3
	A3	A5	Sequence	Protein Accessions	# Proteins	# Protein Groups	Activation Type	Modifications	IonScore	Exp Value	Δ Score	Rank	Identity High	Homology Threshold	QuanResultID	Area	Quan Channel	Quan Info	Quan Usage	Heavy/Light	Heavy/Medium	Medium/Light	Light	Medium	Heavy	Charge	m/z [Da]	MH+ [Da]	ΔM [ppm]	RT [min]	First Scan	Last Scan	MS Order	Ions Matched	Spectrum File	Annotation
	High		GMNTLVGYDLVPEPK	P11240	1	1	HCD		53.43	0.00193856	1	1	40	21		1.90076e+08		No Quan Values	Not Used							2	816.918	1632.83	-1.27307	64.075	7687	7687	MS2	10/154	SP_RL_PEvsCtrl_pSILAC_01-16-2013_130215172746.raw
	Medium		IIDAALR	P11240	1	1	HCD		37.75	0.019088	1	1	35			3.9935e+06		No Quan Values	Not Used							2	386.24	771.473	0.681364	39.9191	3434	3434	MS2	5/48	SP_RL_PEvsCtrl_pSILAC_01-16-2013_130215172746.raw
	Medium		ILEVVK	P11240	1	1	HCD		34.47	0.0271349	1	1	33		164	11502511	Light	Redundant	Not Used	0.238802	1.78759	0.133589	11502511	1.53661e+06	2746824	2	350.735	700.463	3.28752	41.4908	3656	3656	MS2	5/40	SP_RL_PEvsCtrl_pSILAC_01-16-2013_130215172746.raw
Q925F0	85	9.11481	9.99365	Small muscular protein OS=Rattus norvegicus GN=Smpx PE=2 SV=1 - [SMPX_RAT]	18.82	3	2	6.73403e+07		0			0			0		117.75	18.82	2	2	44.24	0	1	1
	A3	A5	Sequence	Protein Accessions	# Proteins	# Protein Groups	Activation Type	Modifications	IonScore	Exp Value	Δ Score	Rank	Identity High	Homology Threshold	QuanResultID	Area	Quan Channel	Quan Info	Quan Usage	Heavy/Light	Heavy/Medium	Medium/Light	Light	Medium	Heavy	Charge	m/z [Da]	MH+ [Da]	ΔM [ppm]	RT [min]	First Scan	Last Scan	MS Order	Ions Matched	Spectrum File	Annotation
	High		FPGPVVNLSEIQNVK	Q925F0	1	1	HCD		80.28	4.29825e-06	1	1	41	28		1.97329e+07		No Quan Values	Not Used							2	820.953	1640.9	-1.2823	68.2153	8407	8407	MS2	12/130	SP_RL_PEvsCtrl_pSILAC_01-16-2013_130215172746.raw
	High		KFPGPVVNLSEIQNVK	Q925F0	1	1	HCD		63.47	0.000160616	1	1	40	24		114947791		No Quan Values	Not Used							3	590.338	1769	1.94309	61.5548	7201	7201	MS2	15/152	SP_RL_PEvsCtrl_pSILAC_01-16-2013_130215172746.raw
		High	FPGPVVNLSEIQNVK		0	0	CID		44.24	0.01727	1	1	41	34		1.97329e+07		No Proteins	Not Used							2	820.953	1640.9	-1.2823	68.1754	8402	8402	MS2	12/130	SP_RL_PEvsCtrl_pSILAC_01-16-2013_130215172746.raw
F1LP05	553	59.7757	9.26123	ATP synthase subunit alpha OS=Rattus norvegicus GN=Atp5a1 PE=3 SV=1 - [F1LP05_RAT]	18.44	18	11	1.96462e+08	0.516105	9	23.987	1.17022	9	15.6936	0.428073	9	20.8311	292.419	16.09	14	10	159.651	9.22	4	4
	A3	A5	Sequence	Protein Accessions	# Proteins	# Protein Groups	Activation Type	Modifications	IonScore	Exp Value	Δ Score	Rank	Identity High	Homology Threshold	QuanResultID	Area	Quan Channel	Quan Info	Quan Usage	Heavy/Light	Heavy/Medium	Medium/Light	Light	Medium	Heavy	Charge	m/z [Da]	MH+ [Da]	ΔM [ppm]	RT [min]	First Scan	Last Scan	MS Order	Ions Matched	Spectrum File	Annotation
	High		TGAIVDVPVGDELLGR	F1LP05	2	1	HCD		75.36	1.29934e-05	1	1	41	29	1052	359147121	Light	Unique	Used	0.11458	0.291595	0.392941	359147121	141123611	41150985	2	805.94	1610.87	-1.20363	67.6458	8315	8315	MS2	13/142	SP_RL_PEvsCtrl_pSILAC_01-16-2013_130215172746.raw
	High		VVDALGNAIDGK	F1LP05	2	1	HCD		69.77	2.83208e-05	1	1	38	27	360	1.8711e+07	Light	Unique	Used	0.307779	1.8052	0.170495	1.76425e+07	3.00797e+06	5.42999e+06	2	586.32	1171.63	0.486942	46.8324	4451	4451	MS2	10/112	SP_RL_PEvsCtrl_pSILAC_01-16-2013_130215172746.raw
		High	VVDALGNAIDGK	F1LP05	2	1	CID		61.62	0.000184972	1	1	38	29	360	1.8711e+07	Light	Redundant	Not Used	0.307779	1.8052	0.170495	1.76425e+07	3.00797e+06	5.42999e+06	2	586.32	1171.63	0.486942	46.7976	4441	4441	MS2	10/112	SP_RL_PEvsCtrl_pSILAC_01-16-2013_130215172746.raw
		High	TGAIVDVPVGDELLGR	F1LP05	2	1	CID		59.38	0.000514902	1	1	41	31	1052	359147121	Light	Redundant	Not Used	0.11458	0.291595	0.392941	359147121	141123611	41150985	2	805.94	1610.87	-1.20363	67.6203	8309	8309	MS2	12/142	SP_RL_PEvsCtrl_pSILAC_01-16-2013_130215172746.raw
	High		TGAIVDVPVGDELLGr	F1LP05	2	1	HCD	R16(Label:13C(6))	54	0.00169892	1	1	40	25		141123611		No Quan Values	Not Used							2	808.949	1616.89	-2.6258	67.3446	8264	8264	MS2	7/142	SP_RL_PEvsCtrl_pSILAC_01-16-2013_130215172746.raw
	High		AVDSLVPIGR	F1LP05	2	1	HCD		51.15	0.00184857	1	1	38	26	515	1.24788e+08	Light	Unique	Used	0.516105	1.28869	0.40049	123037000	4.92751e+07	63500040	2	513.801	1026.59	0.00446135	50.8548	5150	5150	MS2	9/74	SP_RL_PEvsCtrl_pSILAC_01-16-2013_130215172746.raw
		High	TGTAEMSSILEER	F1LP05	2	1	CID		49.7	0.00164478	1	1	36	24	556	1.28467e+07	Light	Unique	Used	0.605372	1.05336	0.574705	11033341	6.34091e+06	6.67928e+06	2	712.34	1423.67	-0.702704	52.0568	5368	5368	MS2	9/118	SP_RL_PEvsCtrl_pSILAC_01-16-2013_130215172746.raw
		High	VLSIGDGIAR	F1LP05	2	1	CID		44.95	0.00697519	1	1	37	24	445	105450052	Light	Unique	Used	0.586544	1.16469	0.503605	105450052	53105137	61851133	2	500.793	1000.58	0.151563	48.9152	4806	4806	MS2	8/78	SP_RL_PEvsCtrl_pSILAC_01-16-2013_130215172746.raw
	Medium		ELIIGDR	F1LP05	2	1	HCD		44.33	0.00480778	0.363636	1	35		266	15030713	Light	Unique	Used	0.521392	1.218	0.428073	13842898	5.92577e+06	7.21758e+06	2	408.234	815.462	-0.580995	44.2862	4053	4053	MS2	5/58	SP_RL_PEvsCtrl_pSILAC_01-16-2013_130215172746.raw
	Medium		STVAQLVK	F1LP05	2	1	HCD		44.11	0.00566505	1	1	36	33		1.60104e+06		No Quan Values	Not Used							2	423.258	845.509	-0.420663	39.4016	3370	3370	MS2	6/64	SP_RL_PEvsCtrl_pSILAC_01-16-2013_130215172746.raw
	Medium		ELIIGDr	F1LP05	2	1	HCD	R7(Label:13C(6)15N(4))	43.48	0.00666611	0.372093	1	36		266	7.32602e+06	Heavy	Redundant	Not Used	0.521392	1.218	0.428073	13842898	5.92577e+06	7.21758e+06	2	413.239	825.47	-0.0178711	44.2958	4054	4054	MS2	5/58	SP_RL_PEvsCtrl_pSILAC_01-16-2013_130215172746.raw
	Medium		LTELLK	F1LP05	2	1	HCD		43.08	0.00445788	0.0697674	1	34		269	1.87895e+07	Light	Unique	Used	0.308974	1.68964	0.182864	17895058	3.27236e+06	5.52911e+06	2	358.731	716.455	0.0956994	44.4456	4075	4075	MS2	5/42	SP_RL_PEvsCtrl_pSILAC_01-16-2013_130215172746.raw
	Medium		VVDALGNAIDGKGPVGSK	F1LP05	2	1	HCD		42.35	0.0275364	1	1	41	23		4.7868e+07		No Quan Values	Not Used							3	566.312	1696.92	-0.206704	47.6911	4599	4599	MS2	17/186	SP_RL_PEvsCtrl_pSILAC_01-16-2013_130215172746.raw
	Medium		VLSIGDGIAR	F1LP05	2	1	HCD		40.53	0.0192999	1	1	37	30	445	105450052	Light	Redundant	Not Used	0.586544	1.16469	0.503605	105450052	53105137	61851133	2	500.793	1000.58	0.151563	48.9408	4813	4813	MS2	8/78	SP_RL_PEvsCtrl_pSILAC_01-16-2013_130215172746.raw
	Medium		LELAQYr	F1LP05	2	1	HCD	R7(Label:13C(6)15N(4))	38.17	0.0290027	1	1	37		267	5.378e+06	Heavy	Unique	Used	0.526531	1.17022	0.44994	1.0214e+07	4.5957e+06	5.378e+06	2	451.752	902.497	-0.399636	44.3664	4065	4065	MS2	6/52	SP_RL_PEvsCtrl_pSILAC_01-16-2013_130215172746.raw
	Medium		APGIIPr	F1LP05	2	1	HCD	R7(Label:13C(6))	37.86	0.0189953	1	1	35	33	145	5.41205e+06	Medium	Unique	Used	0.400346	0.81385	0.491916	1.08826e+07	5.35331e+06	4.35679e+06	2	365.239	729.471	-0.166278	40.1156	3464	3464	MS2	5/50	SP_RL_PEvsCtrl_pSILAC_01-16-2013_130215172746.raw
	Medium		APGIIPR	F1LP05	2	1	HCD		37.74	0.0179962	1	1	34		145	1.13638e+07	Light	Redundant	Not Used	0.400346	0.81385	0.491916	1.08826e+07	5.35331e+06	4.35679e+06	2	362.229	723.451	0.32112	39.7553	3412	3412	MS2	4/50	SP_RL_PEvsCtrl_pSILAC_01-16-2013_130215172746.raw
	Medium		STVAQLVk	F1LP05	2	1	HCD	K8(Label:13C(6)15N(2))	35.91	0.0343256	1	1	35	30				No Quan Values	Not Used							2	427.265	853.524	0.395893	39.6	3394	3394	MS2	7/64	SP_RL_PEvsCtrl_pSILAC_01-16-2013_130215172746.raw
F1M0K2	779	85.1419	7.69385	Aconitate hydratase, mitochondrial (Fragment) OS=Rattus norvegicus GN=Aco2 PE=4 SV=1 - [F1M0K2_RAT]	18.23	19	11	8.73463e+07	0.299917	10	28.2975	1.29543	10	21.6871	0.248228	10	26.9117	367.551	18.23	13	11	347.95	7.45	6	4
	A3	A5	Sequence	Protein Accessions	# Proteins	# Protein Groups	Activation Type	Modifications	IonScore	Exp Value	Δ Score	Rank	Identity High	Homology Threshold	QuanResultID	Area	Quan Channel	Quan Info	Quan Usage	Heavy/Light	Heavy/Medium	Medium/Light	Light	Medium	Heavy	Charge	m/z [Da]	MH+ [Da]	ΔM [ppm]	RT [min]	First Scan	Last Scan	MS Order	Ions Matched	Spectrum File	Annotation
		High	VGLIGScTNSSYEDmGR		2	0	CID	C7(Carbamidomethyl), M15(Oxidation)	94.98	2.07768e-08	1	1	32	23	268	2673430	Light	Unique	Used	0.243884	0.939076	0.259706	2.08619e+06	541796	508787	2	931.407	1861.81	0.46932	44.4323	4073	4073	MS2	13/160	SP_RL_PEvsCtrl_pSILAC_01-16-2013_130215172746.raw
	High		VGLIGScTNSSYEDmGR	F1M0K2	2	1	HCD	C7(Carbamidomethyl), M15(Oxidation)	94.61	2.26244e-08	1	1	32	19	268	2673430	Light	Redundant	Not Used	0.243884	0.939076	0.259706	2.08619e+06	541796	508787	2	931.407	1861.81	0.46932	44.4648	4077	4077	MS2	13/160	SP_RL_PEvsCtrl_pSILAC_01-16-2013_130215172746.raw
		High	DVGGIVLANAcGPcIGQWDR		2	0	CID	C11(Carbamidomethyl), C14(Carbamidomethyl)	91.82	2.31002e-07	1	1	40	27		63749819		No Quan Values	Not Used							2	1079.51	2158.01	-1.83143	71.1388	8868	8868	MS2	21/210	SP_RL_PEvsCtrl_pSILAC_01-16-2013_130215172746.raw
		High	VGLIGScTNSSYEDMGR		2	0	CID	C7(Carbamidomethyl)	91.5	6.14851e-08	1	1	33	19	489	1.18655e+07	Light	Unique	Used	0.279216	1.29269	0.215996	9.86132e+06	2.13001e+06	2.75344e+06	2	923.409	1845.81	0.363848	50.0783	5006	5006	MS2	13/160	SP_RL_PEvsCtrl_pSILAC_01-16-2013_130215172746.raw
	High		DVGGIVLANAcGPcIGQWDR	F1M0K2	2	1	HCD	C11(Carbamidomethyl), C14(Carbamidomethyl)	71.19	2.67065e-05	1	1	40			63749819		No Quan Values	Not Used							2	1079.51	2158.01	-1.83143	71.1783	8874	8874	MS2	14/210	SP_RL_PEvsCtrl_pSILAC_01-16-2013_130215172746.raw
		High	SQFTITPGSEQIR		2	0	CID		60.62	0.000299752	1	1	39	32	393	7.19433e+07	Light	Unique	Used	0.322152	1.29817	0.248158	71484542	1.77395e+07	2.30289e+07	2	732.378	1463.75	-0.495137	47.7114	4601	4601	MS2	11/136	SP_RL_PEvsCtrl_pSILAC_01-16-2013_130215172746.raw
	High		DGYAQILR	F1M0K2	2	1	HCD		56.64	0.000388453	1	1	37	29	390	1.74107e+07	Light	Unique	Used	0.421523	1.69765	0.248298	1.59211e+07	3.95317e+06	6.7111e+06	2	468.251	935.495	0.405503	47.5753	4580	4580	MS2	7/62	SP_RL_PEvsCtrl_pSILAC_01-16-2013_130215172746.raw
	High		SQFTITPGSEQIr	F1M0K2	2	1	HCD	R13(Label:13C(6)15N(4))	53.69	0.00158647	1	1	40	20	393	2.30289e+07	Heavy	Redundant	Not Used	0.322152	1.29817	0.248158	71484542	1.77395e+07	2.30289e+07	2	737.382	1473.76	0.192425	47.7393	4607	4607	MS2	6/136	SP_RL_PEvsCtrl_pSILAC_01-16-2013_130215172746.raw
	Medium		SQFTITPGSEQIR	F1M0K2	2	1	HCD		49.88	0.00355437	1	1	39	27	393	7.19433e+07	Light	Redundant	Not Used	0.322152	1.29817	0.248158	71484542	1.77395e+07	2.30289e+07	2	732.378	1463.75	-0.495137	47.7318	4606	4606	MS2	6/136	SP_RL_PEvsCtrl_pSILAC_01-16-2013_130215172746.raw
		High	DGYAQILR		2	0	CID		45.08	0.00556337	1	1	37	25	390	1.74107e+07	Light	Redundant	Not Used	0.421523	1.69765	0.248298	1.59211e+07	3.95317e+06	6.7111e+06	2	468.251	935.495	0.405503	47.534	4570	4570	MS2	6/62	SP_RL_PEvsCtrl_pSILAC_01-16-2013_130215172746.raw
	Medium		IVYGHLDDPANQEIER	F1M0K2	2	1	HCD		44.83	0.0140847	1	1	40	30	353	45443517	Light	Unique	Used	0.354637	1.09443	0.324037	4.49558e+07	1.45673e+07	1.5943e+07	3	623.643	1868.91	-0.130538	46.5941	4410	4410	MS2	10/146	SP_RL_PEvsCtrl_pSILAC_01-16-2013_130215172746.raw
	Medium		FNPETDFLTGk	F1M0K2	2	1	HCD	K11(Label:13C(6)15N(2))	44.17	0.00814651	1	1	37	24	762	36267350	Heavy	Unique	Used	0.162809	1.60422	0.101489	192043328	19490200	31266477	2	638.819	1276.63	-0.0547447	58.0609	6532	6532	MS2	9/108	SP_RL_PEvsCtrl_pSILAC_01-16-2013_130215172746.raw
	Medium		FKLEAPDADELPr	F1M0K2	2	1	HCD	R13(Label:13C(6)15N(4))	43.81	0.0161145	1	1	40	36		9.1945e+07		Inconsistently Labeled	Not Used							3	504.264	1510.78	0.674712	53.1765	5576	5576	MS2	8/130	SP_RL_PEvsCtrl_pSILAC_01-16-2013_130215172746.raw
	Medium		KQGLLPLTFADPSDYNK	F1M0K2	2	1	HCD		43.68	0.0255951	1	1	42	19				No Quan Values	Not Used							3	636.335	1906.99	-0.725835	69.9007	8667	8667	MS2	6/172	SP_RL_PEvsCtrl_pSILAC_01-16-2013_130215172746.raw
	Medium		EGWPLDIr	F1M0K2	2	1	HCD	R8(Label:13C(6)15N(4))	41.79	0.0124894	1	1	37	26	927	3.37538e+07	Heavy	Unique	Used	0.271899	1.36165	0.199683	1.24141e+08	2.47888e+07	3.37538e+07	2	498.263	995.519	0.367775	62.7027	7427	7427	MS2	7/66	SP_RL_PEvsCtrl_pSILAC_01-16-2013_130215172746.raw
		High	SQFTITPGSEQIR		2	0	CID		41.22	0.0261073	1	1	39	25	393	7.19433e+07	Light	Redundant	Not Used	0.322152	1.29817	0.248158	71484542	1.77395e+07	2.30289e+07	2	732.378	1463.75	-0.495137	47.6494	4594	4594	MS2	11/136	SP_RL_PEvsCtrl_pSILAC_01-16-2013_130215172746.raw
	Medium		VAMSHFEPSEYIR	F1M0K2	2	1	HCD		40.66	0.0168796	1	1	37	16	583	9.81504e+07	Light	Unique	Used	0.384498	1.14826	0.334853	97009216	3.24838e+07	3.72999e+07	3	522.585	1565.74	-1.14192	52.9891	5540	5540	MS2	13/108	SP_RL_PEvsCtrl_pSILAC_01-16-2013_130215172746.raw
	Medium		YDLLEK	F1M0K2	2	1	HCD		37.74	0.017483	1	1	34		299	1.22704e+07	Light	Unique	Used	0.207475	1.91579	0.108298	1.16677e+07	1.26358e+06	2420755	2	390.711	780.414	0.213641	45.0953	4174	4174	MS2	5/46	SP_RL_PEvsCtrl_pSILAC_01-16-2013_130215172746.raw
	Medium		VAmSHFEPSEYIR	F1M0K2	2	1	HCD	M3(Oxidation)	37.12	0.0305204	1	1	36		435	2.00034e+07	Light	Unique	Used	0.342258	1.2164	0.28137	1.70547e+07	4798672	5.8371e+06	3	527.917	1581.74	-0.963958	48.5329	4748	4748	MS2	13/108	SP_RL_PEvsCtrl_pSILAC_01-16-2013_130215172746.raw
IPI:CON_00220327.3	644	65.978	8.11865	Keratin, type II cytoskeletal 1	17.39	22	11	5.41573e+08		0			0			0		400.852	15.84	11	10	386.13	12.89	11	8
	A3	A5	Sequence	Protein Accessions	# Proteins	# Protein Groups	Activation Type	Modifications	IonScore	Exp Value	Δ Score	Rank	Identity High	Homology Threshold	QuanResultID	Area	Quan Channel	Quan Info	Quan Usage	Heavy/Light	Heavy/Medium	Medium/Light	Light	Medium	Heavy	Charge	m/z [Da]	MH+ [Da]	ΔM [ppm]	RT [min]	First Scan	Last Scan	MS Order	Ions Matched	Spectrum File	Annotation
		High	QISNLQQSISDAEQR	IPI:CON_00220327.3	1	1	CID		97.66	6.86354e-08	1	1	40	23		1.19871e+07		No Quan Values	Not Used							2	858.928	1716.85	-1.17227	48.8069	4793	4793	MS2	11/160	SP_RL_PEvsCtrl_pSILAC_01-16-2013_130215172746.raw
	High		QISNLQQSISDAEQR	IPI:CON_00220327.3	1	1	HCD		93.1	1.96132e-07	1	1	40	29		1.19871e+07		No Quan Values	Not Used							2	858.928	1716.85	-1.17227	48.8434	4797	4797	MS2	13/160	SP_RL_PEvsCtrl_pSILAC_01-16-2013_130215172746.raw
	High		FLEQQNQVLQTK	IPI:CON_00714876.1;IPI:CON_00220327.3;IPI:CON_00021304.1;Q6IMF3;Q6IG01	12	5	HCD		89.78	4.11843e-07	1	1	40	36		1.41631e+08		No Quan Values	Not Used							2	738.396	1475.79	0.0858454	43.926	3999	3999	MS2	11/120	SP_RL_PEvsCtrl_pSILAC_01-16-2013_130215172746.raw
	High		TNAENEFVTIK	IPI:CON_00220327.3;Q6IMF3	2	2	HCD		81.17	1.81831e-06	1	1	38	28		1.17021e+07		No Quan Values	Not Used							2	633.322	1265.64	-0.294619	47.1328	4502	4502	MS2	8/114	SP_RL_PEvsCtrl_pSILAC_01-16-2013_130215172746.raw
	High		SLNNQFASFIDK	IPI:CON_00714876.1;IPI:CON_00220327.3	2	2	HCD		75.92	6.80968e-06	1	1	38			1.04334e+09		No Quan Values	Not Used							2	692.348	1383.69	-0.533722	61.9173	7275	7275	MS2	10/126	SP_RL_PEvsCtrl_pSILAC_01-16-2013_130215172746.raw
		High	FLEQQNQVLQTK	IPI:CON_00220327.3;IPI:CON_00021304.1	7	2	CID		70.95	3.1458e-05	0.633803	1	40			1.41631e+08		No Quan Values	Not Used							2	738.396	1475.79	0.0858454	43.8852	3993	3993	MS2	8/120	SP_RL_PEvsCtrl_pSILAC_01-16-2013_130215172746.raw
		High	SLDLDSIIAEVK	IPI:CON_00220327.3	1	1	CID		70.88	2.98869e-05	1	1	40	25		35919963		No Quan Values	Not Used							2	651.861	1302.71	-0.886183	74.0474	9387	9387	MS2	9/106	SP_RL_PEvsCtrl_pSILAC_01-16-2013_130215172746.raw
	High		SLDLDSIIAEVK	IPI:CON_00220327.3;G3V908	10	2	HCD		62.64	0.000199288	1	1	40	28		35919963		No Quan Values	Not Used							2	651.861	1302.71	-0.886183	74.0813	9397	9397	MS2	7/106	SP_RL_PEvsCtrl_pSILAC_01-16-2013_130215172746.raw
		High	NMQDMVEDYR	IPI:CON_00220327.3	1	1	CID		62.52	6.6891e-06	1	1	25			5.22091e+06		No Quan Values	Not Used							2	650.769	1300.53	0.187251	49.7285	4942	4942	MS2	8/98	SP_RL_PEvsCtrl_pSILAC_01-16-2013_130215172746.raw
	High		WELLQQVDTSTR	IPI:CON_00220327.3;Q6IMF3	2	2	HCD		61.12	0.000256414	0	1	39	27		439748800		No Quan Values	Not Used							2	738.378	1475.75	-0.325676	61.0718	7107	7107	MS2	7/120	SP_RL_PEvsCtrl_pSILAC_01-16-2013_130215172746.raw
	High		TNAENEFVTIKK	IPI:CON_00220327.3;Q6IMF3	2	2	HCD		58.82	0.000476853	1	1	40	20		3.81377e+07		No Quan Values	Not Used							3	465.249	1393.73	-0.0577216	43.2654	3904	3904	MS2	8/124	SP_RL_PEvsCtrl_pSILAC_01-16-2013_130215172746.raw
		High	FLEQQNQVLQTK	IPI:CON_00220327.3;IPI:CON_00021304.1	7	2	CID		56.77	0.000816056	1	1	40	36		1.41631e+08		No Quan Values	Not Used							2	738.396	1475.78	-0.906741	44.9778	4154	4154	MS2	10/120	SP_RL_PEvsCtrl_pSILAC_01-16-2013_130215172746.raw
		High	WELLQQVDTSTR	IPI:CON_00220327.3	2	1	CID		56.6	0.000726009	0	1	39	24		439748800		No Quan Values	Not Used							2	738.378	1475.75	-0.325676	61.0345	7097	7097	MS2	9/120	SP_RL_PEvsCtrl_pSILAC_01-16-2013_130215172746.raw
		High	AEAESLYQSK	IPI:CON_00220327.3	1	1	CID		53.89	0.000479367	1	1	35	25		502730		No Quan Values	Not Used							2	563.275	1125.54	-0.32303	30.6928	2317	2317	MS2	6/90	SP_RL_PEvsCtrl_pSILAC_01-16-2013_130215172746.raw
	High		TNAENEFVTIKK	IPI:CON_00220327.3;Q6IMF3	2	2	HCD		51.71	0.00247248	1	1	40	17		3.81377e+07		No Quan Values	Not Used							3	465.249	1393.73	-0.648922	44.2766	4052	4052	MS2	8/124	SP_RL_PEvsCtrl_pSILAC_01-16-2013_130215172746.raw
		High	SLDLDSIIAEVK	IPI:CON_00220327.3	1	1	CID		50.35	0.0033005	1	1	40	29				No Quan Values	Not Used							2	651.861	1302.72	-0.136546	82.2868	10140	10140	MS2	8/106	SP_RL_PEvsCtrl_pSILAC_01-16-2013_130215172746.raw
		High	SLDLDSIIAEVK	IPI:CON_00220327.3	1	1	CID		47.74	0.00617121	1	1	40	22		66387.8		No Quan Values	Not Used							2	651.86	1302.71	-1.44841	80.0482	9951	9951	MS2	15/106	SP_RL_PEvsCtrl_pSILAC_01-16-2013_130215172746.raw
		High	TNAENEFVTIKK	IPI:CON_00220327.3	2	1	CID		45.75	0.00975289	1	1	40	24		3.81377e+07		No Quan Values	Not Used							3	465.249	1393.73	-0.648922	44.2515	4046	4046	MS2	15/124	SP_RL_PEvsCtrl_pSILAC_01-16-2013_130215172746.raw
		High	TNAENEFVTIK	IPI:CON_00220327.3	2	1	CID		40.04	0.0235868	1	1	38	23		1.17021e+07		No Quan Values	Not Used							2	633.322	1265.64	-0.294619	47.0836	4492	4492	MS2	8/114	SP_RL_PEvsCtrl_pSILAC_01-16-2013_130215172746.raw
	Medium		AEAESLYQSK	IPI:CON_00220327.3	1	1	HCD		39.01	0.0147458	1	1	35	28		502730		No Quan Values	Not Used							2	563.275	1125.54	-0.32303	30.7106	2319	2319	MS2	6/90	SP_RL_PEvsCtrl_pSILAC_01-16-2013_130215172746.raw
	Medium		SISISVAR	IPI:CON_00220327.3	1	1	HCD		38.58	0.0254539	0.205128	1	37			1.83996e+07		No Quan Values	Not Used							2	416.748	832.489	0.909581	42.1248	3739	3739	MS2	6/64	SP_RL_PEvsCtrl_pSILAC_01-16-2013_130215172746.raw
	Medium		TLLEGEESR	IPI:CON_00714876.1;IPI:CON_00220327.3	2	2	HCD		38.58	0.0202744	0.282051	1	36			1.09066e+07		No Quan Values	Not Used							2	517.262	1033.52	0.195111	36.1733	2959	2959	MS2	7/78	SP_RL_PEvsCtrl_pSILAC_01-16-2013_130215172746.raw
D3ZCV0	894	103.768	5.45264	Protein Actn2 OS=Rattus norvegicus GN=Actn2 PE=4 SV=1 - [D3ZCV0_RAT]	16.89	25	13	2.01992e+08	0.655001	9	6.72065	1.15745	9	16.4659	0.553407	9	20.2753	580.243	13.31	14	10	383.436	12.08	11	8
	A3	A5	Sequence	Protein Accessions	# Proteins	# Protein Groups	Activation Type	Modifications	IonScore	Exp Value	Δ Score	Rank	Identity High	Homology Threshold	QuanResultID	Area	Quan Channel	Quan Info	Quan Usage	Heavy/Light	Heavy/Medium	Medium/Light	Light	Medium	Heavy	Charge	m/z [Da]	MH+ [Da]	ΔM [ppm]	RT [min]	First Scan	Last Scan	MS Order	Ions Matched	Spectrum File	Annotation
	High		ETADTDTAEQVIASFr	D3ZCV0	1	1	HCD	R16(Label:13C(6)15N(4))	107.84	4.15451e-09	1	1	38	25	1083	4.25215e+06	Heavy	Unique	Used	0.803848	1.66403	0.483073	5.28974e+06	2555331	4.25215e+06	2	882.418	1763.83	-2.51947	69.8145	8652	8652	MS2	13/158	SP_RL_PEvsCtrl_pSILAC_01-16-2013_130215172746.raw
	High		ETADTDTAEQVIASFR	D3ZCV0	1	1	HCD		106.45	5.08073e-09	1	1	38	20	1083	5.28974e+06	Light	Redundant	Not Used	0.803848	1.66403	0.483073	5.28974e+06	2555331	4.25215e+06	2	877.413	1753.82	-2.69117	69.7266	8638	8638	MS2	14/158	SP_RL_PEvsCtrl_pSILAC_01-16-2013_130215172746.raw
	High		QFAAQANAIGPWIQNK	D3ZCV0	1	1	HCD		103.59	2.35387e-08	1	1	41	35	779	148239092	Light	Unique	Used	0.318083	3.87633	0.0820579	110859572	9.09691e+06	35262600	2	878.96	1756.91	-0.416786	58.2289	6565	6565	MS2	14/152	SP_RL_PEvsCtrl_pSILAC_01-16-2013_130215172746.raw
	High		LVSIGAEEIVDGNVK	D3ZCV0	5	1	HCD		95.83	1.13407e-07	1	1	40			27000414		No Quan Values	Not Used							2	771.924	1542.84	1.50241	55.5893	6051	6051	MS2	10/132	SP_RL_PEvsCtrl_pSILAC_01-16-2013_130215172746.raw
		High	QFAAQANAIGPWIQNK	D3ZCV0	1	1	CID		92.71	2.88259e-07	0.688172	1	41		779	148239092	Light	Redundant	Not Used	0.318083	3.87633	0.0820579	110859572	9.09691e+06	35262600	2	878.96	1756.91	-0.416786	58.1901	6555	6555	MS2	11/152	SP_RL_PEvsCtrl_pSILAC_01-16-2013_130215172746.raw
	High		SSIQITGALEDQMNQLK	D3ZCV0	1	1	HCD		77.49	9.55266e-06	1	1	41	26	1023	54671408	Light	Unique	Used	0.336882	2.06694	0.162986	43863892	7.14919e+06	14776958	2	938.477	1875.95	-0.961988	66.0947	8043	8043	MS2	14/174	SP_RL_PEvsCtrl_pSILAC_01-16-2013_130215172746.raw
		High	QFAAQANAIGPWIQNk	D3ZCV0	1	1	CID	K16(Label:13C(6)15N(2))	73.43	2.49032e-05	1	1	41	25	779	35262600	Heavy	Redundant	Not Used	0.318083	3.87633	0.0820579	110859572	9.09691e+06	35262600	2	882.967	1764.93	-0.436902	58.1983	6558	6558	MS2	11/152	SP_RL_PEvsCtrl_pSILAC_01-16-2013_130215172746.raw
	High		DGLGLcALIHr	D3ZCV0	1	1	HCD	C6(Carbamidomethyl), R11(Label:13C(6)15N(4))	72.37	1.81042e-05	1	1	39	33	924	48139736	Heavy	Unique	Used	0.656794	1.03655	0.633636	73294980	46442322	48139736	2	617.835	1234.66	1.77761	62.5566	7401	7401	MS2	9/80	SP_RL_PEvsCtrl_pSILAC_01-16-2013_130215172746.raw
		High	SSIQITGALEDQMNQLK	D3ZCV0	1	1	CID		72.22	3.21458e-05	1	1	41	25	1023	54671408	Light	Redundant	Not Used	0.336882	2.06694	0.162986	43863892	7.14919e+06	14776958	2	938.477	1875.95	-0.961988	66.0416	8034	8034	MS2	22/174	SP_RL_PEvsCtrl_pSILAC_01-16-2013_130215172746.raw
		High	LVSIGAEEIVDGNVK	D3ZCV0	1	1	CID		72.18	2.62809e-05	1	1	40	26		27000414		No Quan Values	Not Used							2	771.924	1542.84	1.50241	55.5364	6041	6041	MS2	10/132	SP_RL_PEvsCtrl_pSILAC_01-16-2013_130215172746.raw
	High		DGLGLcALIHR	D3ZCV0	1	1	HCD	C6(Carbamidomethyl)	63.06	0.000153286	1	1	39	29	924	8.46378e+07	Light	Redundant	Not Used	0.656794	1.03655	0.633636	73294980	46442322	48139736	2	612.83	1224.65	0.869087	62.4916	7388	7388	MS2	8/80	SP_RL_PEvsCtrl_pSILAC_01-16-2013_130215172746.raw
	High		TINEVETQILTr	D3ZCV0	1	1	HCD	R12(Label:13C(6)15N(4))	62.04	0.000238847	1	1	40	26	603	49835696	Heavy	Unique	Used	0.685341	1.00067	0.684884	72716682	4.98025e+07	49835696	2	713.893	1426.78	1.38656	53.7199	5684	5684	MS2	10/126	SP_RL_PEvsCtrl_pSILAC_01-16-2013_130215172746.raw
	High		EGLLLWcQR	D3ZCV0	5	1	HCD	C7(Carbamidomethyl)	54.55	0.000778845	0.545455	1	38		1067	51156185	Light	Unique	Used	0.655001	1.07198	0.611019	51156185	3.12574e+07	33507355	2	587.804	1174.6	-2.48393	68.6627	8476	8476	MS2	8/66	SP_RL_PEvsCtrl_pSILAC_01-16-2013_130215172746.raw
		High	MVSDIAGAWQR	D3ZCV0	1	1	CID		52.6	0.000986975	1	1	37	30	558	1.93616e+07	Light	Unique	Used	0.609071	1.15745	0.52622	16499449	8.68234e+06	1.00493e+07	2	617.305	1233.6	-1.28763	52.132	5383	5383	MS2	8/84	SP_RL_PEvsCtrl_pSILAC_01-16-2013_130215172746.raw
		High	ETADTDTAEQVIASFr	D3ZCV0	1	1	CID	R16(Label:13C(6)15N(4))	52.56	0.00140126	1	1	38	23	1083	4.25215e+06	Heavy	Redundant	Not Used	0.803848	1.66403	0.483073	5.28974e+06	2555331	4.25215e+06	2	882.418	1763.83	-2.51947	69.7603	8644	8644	MS2	11/158	SP_RL_PEvsCtrl_pSILAC_01-16-2013_130215172746.raw
		High	TINEVETQILTR	D3ZCV0	1	1	CID		51.03	0.00291484	1	1	40	27	603	7.55262e+07	Light	Redundant	Not Used	0.685341	1.00067	0.684884	72716682	4.98025e+07	49835696	2	708.89	1416.77	2.40785	53.539	5648	5648	MS2	7/126	SP_RL_PEvsCtrl_pSILAC_01-16-2013_130215172746.raw
		High	GITQEQMNEFr	D3ZCV0	1	1	CID	R11(Label:13C(6)15N(4))	45.16	0.00384187	1	1	35	22		2.45499e+06		No Quan Values	Not Used							2	681.821	1362.63	-0.425278	45.75	4279	4279	MS2	8/106	SP_RL_PEvsCtrl_pSILAC_01-16-2013_130215172746.raw
		High	ETADTDTAEQVIASFR	D3ZCV0	1	1	CID		44.57	0.00783296	1	1	38		1083	5.28974e+06	Light	Redundant	Not Used	0.803848	1.66403	0.483073	5.28974e+06	2555331	4.25215e+06	2	877.413	1753.82	-2.69117	69.6813	8632	8632	MS2	10/158	SP_RL_PEvsCtrl_pSILAC_01-16-2013_130215172746.raw
		High	VLAVNQENER	D3ZCV0	1	1	CID		44.15	0.00926674	1	1	38	18	17	367487	Light	Unique	Used	0.666861	1.0775	0.618896	367487	227436	245062	2	586.307	1171.61	-0.430691	28.182	2019	2019	MS2	8/86	SP_RL_PEvsCtrl_pSILAC_01-16-2013_130215172746.raw
	Medium		VIQSYSIr	D3ZCV0	1	1	HCD	R8(Label:13C(6)15N(4))	43.78	0.00936632	1	1	38	32		1.5596e+06		No Quan Values	Not Used							2	488.278	975.549	-0.771367	38.8866	3305	3305	MS2	5/70	SP_RL_PEvsCtrl_pSILAC_01-16-2013_130215172746.raw
	Medium		EGLLLWcQr	D3ZCV0	5	1	HCD	C7(Carbamidomethyl), R9(Label:13C(6)15N(4))	43.19	0.0112713	1	1	38	29	1067	3.48233e+07	Heavy	Redundant	Not Used	0.655001	1.07198	0.611019	51156185	3.12574e+07	33507355	2	592.808	1184.61	-2.23002	68.9453	8517	8517	MS2	8/66	SP_RL_PEvsCtrl_pSILAC_01-16-2013_130215172746.raw
	Medium		EQILLQK	D3ZCV0	1	1	HCD		43.11	0.0072687	0.116279	1	36			2.22407e+06		No Quan Values	Not Used							2	436.266	871.525	-0.296726	40.1059	3463	3463	MS2	6/58	SP_RL_PEvsCtrl_pSILAC_01-16-2013_130215172746.raw
	Medium		DGLGLcALIHR	D3ZCV0	1	1	HCD	C6(Carbamidomethyl)	40.16	0.0307221	1	1	39	27	920	3.8221e+08	Light	Unique	Used	0.647641	1.17028	0.553407	340886688	188649144	220772328	3	408.889	1224.65	-0.0639094	62.4169	7373	7373	MS2	13/80	SP_RL_PEvsCtrl_pSILAC_01-16-2013_130215172746.raw
	Medium		ALDYIASK	D3ZCV0	1	1	HCD		38.03	0.0307399	1	1	37	27		2.52618e+06		No Quan Values	Not Used							2	440.742	880.477	-0.307617	39.1203	3335	3335	MS2	5/64	SP_RL_PEvsCtrl_pSILAC_01-16-2013_130215172746.raw
		High	GITQEQMNEFR	D3ZCV0	1	1	CID		37.92	0.0182261	1	1	35	17		4.7583e+06		No Quan Values	Not Used							2	676.816	1352.62	-1.62513	45.7388	4276	4276	MS2	8/106	SP_RL_PEvsCtrl_pSILAC_01-16-2013_130215172746.raw
P04764	434	47.0982	6.56592	Alpha-enolase OS=Rattus norvegicus GN=Eno1 PE=1 SV=4 - [ENOA_RAT]	16.82	9	5	2.06664e+08	0.787845	3	19.2294	1.5273	3	22.497	0.336022	3	12.2855	301.968	13.36	6	4	192.04	10.37	3	3
	A3	A5	Sequence	Protein Accessions	# Proteins	# Protein Groups	Activation Type	Modifications	IonScore	Exp Value	Δ Score	Rank	Identity High	Homology Threshold	QuanResultID	Area	Quan Channel	Quan Info	Quan Usage	Heavy/Light	Heavy/Medium	Medium/Light	Light	Medium	Heavy	Charge	m/z [Da]	MH+ [Da]	ΔM [ppm]	RT [min]	First Scan	Last Scan	MS Order	Ions Matched	Spectrum File	Annotation
		High	VNQIGSVTESLQAcK	P04764	3	1	CID	C14(Carbamidomethyl)	109.56	4.45582e-09	1	2	40	26	388	8.66351e+06	Light	Redundant	Not Used	0.38703	1.60508	0.241128	7425349	1.79046e+06	2.87384e+06	2	817.415	1633.82	0.743125	47.4616	4560	4560	MS2	13/146	SP_RL_PEvsCtrl_pSILAC_01-16-2013_130215172746.raw
	High		DATNVGDEGGFAPNILENK	P04764	2	1	HCD		107.21	5.95133e-09	1	1	39					No Quan Values	Not Used							2	980.965	1960.92	-0.648565	58.0809	6535	6535	MS2	16/206	SP_RL_PEvsCtrl_pSILAC_01-16-2013_130215172746.raw
	High		AAVPSGASTGIYEALELr	P04764	2	1	HCD	R18(Label:13C(6)15N(4))	87.04	1.11145e-06	1	1	42	30				No Quan Values	Not Used							2	907.978	1814.95	-2.417	70.0453	8692	8692	MS2	10/158	SP_RL_PEvsCtrl_pSILAC_01-16-2013_130215172746.raw
	High		YITPDQLADLYK	P04764	1	1	HCD		83.98	1.38541e-06	1	1	39	38	1027	568510636	Light	Not Unique	Used	0.513207	1.5273	0.336022	568510636	191032154	291763760	2	720.374	1439.74	-1.07755	66.3064	8083	8083	MS2	10/112	SP_RL_PEvsCtrl_pSILAC_01-16-2013_130215172746.raw
	High		YITPDQLADLYK	P04764	1	1	HCD		77.8	5.78532e-06	1	1	39	31	1027	568510636	Light	Redundant	Not Used	0.513207	1.5273	0.336022	568510636	191032154	291763760	2	720.372	1439.74	-2.85807	67.3379	8263	8263	MS2	8/112	SP_RL_PEvsCtrl_pSILAC_01-16-2013_130215172746.raw
		High	AAVPSGASTGIYEALELr	P04764	2	1	CID	R18(Label:13C(6)15N(4))	69.74	5.94178e-05	1	1	42	24	1109	4.11782e+07	Heavy	Unique	Used	0.895898	1.31473	0.681431	41051529	27973769	3.6778e+07	2	907.978	1814.95	-1.54264	71.1417	8869	8869	MS2	14/158	SP_RL_PEvsCtrl_pSILAC_01-16-2013_130215172746.raw
	High		YITPDQLADLYk	P04764	1	1	HCD	K12(Label:13C(6)15N(2))	64.32	0.000142939	1	1	40	24	1027	2.93505e+08	Heavy	Redundant	Not Used	0.513207	1.5273	0.336022	568510636	191032154	291763760	2	724.38	1447.75	-2.53181	67.3521	8265	8265	MS2	9/112	SP_RL_PEvsCtrl_pSILAC_01-16-2013_130215172746.raw
		High	YITPDQLADLYK	P04764	3	1	CID		49.85	0.00360851	1	1	39	30	1027	568510636	Light	Redundant	Not Used	0.513207	1.5273	0.336022	568510636	191032154	291763760	2	720.372	1439.74	-2.85807	67.3131	8257	8257	MS2	8/112	SP_RL_PEvsCtrl_pSILAC_01-16-2013_130215172746.raw
	Medium		TIAPALVSK	P04764	1	1	HCD		44.09	0.00594272	1	1	36	34	175	1.0304e+07	Light	Unique	Used	0.787845	2.5464	0.309396	1.01987e+07	3.15544e+06	8.035e+06	2	450.282	899.556	-0.0149272	40.9127	3573	3573	MS2	8/78	SP_RL_PEvsCtrl_pSILAC_01-16-2013_130215172746.raw
P16617	417	44.51	7.89893	Phosphoglycerate kinase 1 OS=Rattus norvegicus GN=Pgk1 PE=1 SV=2 - [PGK1_RAT]	16.79	7	6	66026209	0.410247	4	55.768	2.12936	4	24.0055	0.192662	4	87.9707	144.253	12.47	6	5	108.75	0	1	1
	A3	A5	Sequence	Protein Accessions	# Proteins	# Protein Groups	Activation Type	Modifications	IonScore	Exp Value	Δ Score	Rank	Identity High	Homology Threshold	QuanResultID	Area	Quan Channel	Quan Info	Quan Usage	Heavy/Light	Heavy/Medium	Medium/Light	Light	Medium	Heavy	Charge	m/z [Da]	MH+ [Da]	ΔM [ppm]	RT [min]	First Scan	Last Scan	MS Order	Ions Matched	Spectrum File	Annotation
		High	VLNNMEIGTSLYDEEGAK		0	0	CID		104.3	1.38824e-08	1	1	40	30	718	27726054	Light	No Proteins	Not Used	0.381523	2.14568	0.17781	20252958	3.60117e+06	7726966	2	991.975	1982.94	2.78451	56.4899	6227	6227	MS2	11/184	SP_RL_PEvsCtrl_pSILAC_01-16-2013_130215172746.raw
	High		LGDVYVNDAFGTAHr	P16617	2	1	HCD	R15(Label:13C(6)15N(4))	61.27	0.00024547	1	1	39	16	527	73089321	Heavy	Unique	Used	0.897053	1.37859	0.650703	81477138	53017455	73089321	3	548.938	1644.8	-1.09504	51.2379	5224	5224	MS2	16/146	SP_RL_PEvsCtrl_pSILAC_01-16-2013_130215172746.raw
	High		IQLINNMLDK	P16617	1	1	HCD		50.38	0.00278714	0.2	1	39		807	63366118	Light	Unique	Used	0.206243	2.73904	0.0752976	63366118	4.77131e+06	13068809	2	601.335	1201.66	1.28313	58.9834	6708	6708	MS2	7/88	SP_RL_PEvsCtrl_pSILAC_01-16-2013_130215172746.raw
	High		VDFNVPmK	P16617	2	1	HCD	M7(Oxidation)	45.11	0.00358729	1	1	35	26		3.46546e+06		No Quan Values	Not Used							2	483.242	965.477	0.680394	41.2052	3618	3618	MS2	5/64	SP_RL_PEvsCtrl_pSILAC_01-16-2013_130215172746.raw
	Medium		SLLGKDVLFLK	P16617	1	1	HCD		43.84	0.00508668	1	1	35	31	1153	61623188	Light	Unique	Used	0.416147	1.99033	0.209084	52419872	1.09602e+07	21814362	3	411.591	1232.76	-1.67942	73.5611	9291	9291	MS2	8/102	SP_RL_PEvsCtrl_pSILAC_01-16-2013_130215172746.raw
	Medium		IQLINNmLDK	P16617	1	1	HCD	M7(Oxidation)	41.54	0.0223063	1	1	39	29	428	6.87178e+06	Light	Unique	Used	0.40443	2.27809	0.17753	6.87178e+06	1.21995e+06	2.77915e+06	2	609.331	1217.66	-0.271935	48.2728	4702	4702	MS2	9/88	SP_RL_PEvsCtrl_pSILAC_01-16-2013_130215172746.raw
	Medium		SLMDEVVK	P16617	1	1	HCD		35.77	0.034351	1	1	35	26		8.65269e+06		No Quan Values	Not Used							2	460.741	920.476	-0.182258	51.4719	5264	5264	MS2	7/64	SP_RL_PEvsCtrl_pSILAC_01-16-2013_130215172746.raw
P06761	654	72.3024	5.16064	78 kDa glucose-regulated protein OS=Rattus norvegicus GN=Hspa5 PE=1 SV=1 - [GRP78_RAT]	16.67	18	8	4.19902e+08	0.550359	9	9.56423	1.40067	9	31.6311	0.393751	9	38.0869	351.813	10.7	8	5	293.277	14.98	10	7
	A3	A5	Sequence	Protein Accessions	# Proteins	# Protein Groups	Activation Type	Modifications	IonScore	Exp Value	Δ Score	Rank	Identity High	Homology Threshold	QuanResultID	Area	Quan Channel	Quan Info	Quan Usage	Heavy/Light	Heavy/Medium	Medium/Light	Light	Medium	Heavy	Charge	m/z [Da]	MH+ [Da]	ΔM [ppm]	RT [min]	First Scan	Last Scan	MS Order	Ions Matched	Spectrum File	Annotation
	High		SQIFSTASDNQPTVTIK	P06761	1	1	HCD		100.52	4.8075e-08	1	1	41	31	460	35430525	Light	Unique	Used	0.52134	1.40067	0.372209	33576684	12497536	1.75049e+07	2	918.971	1836.93	0.350879	49.4979	4900	4900	MS2	15/186	SP_RL_PEvsCtrl_pSILAC_01-16-2013_130215172746.raw
		High	TWNDPSVQQDIK	P06761	1	1	CID		77.15	4.29645e-06	1	1	38	31	260	3.53918e+06	Light	Unique	Used	0.542382	1.85654	0.292148	3.09446e+06	904038	1.67838e+06	2	715.85	1430.69	0.765343	44.0779	4022	4022	MS2	9/124	SP_RL_PEvsCtrl_pSILAC_01-16-2013_130215172746.raw
		High	SQIFSTASDNQPTVTIK	P06761	1	1	CID		76.95	1.09375e-05	1	1	41	34	460	35430525	Light	Redundant	Not Used	0.52134	1.40067	0.372209	33576684	12497536	1.75049e+07	2	918.971	1836.93	0.350879	49.4562	4890	4890	MS2	17/186	SP_RL_PEvsCtrl_pSILAC_01-16-2013_130215172746.raw
	High		IINEPTAAAIAYGLDk	P06761;P55063;D4A4S3	6	3	HCD	K16(Label:13C(6)15N(2))	74.63	1.62413e-05	1	1	41	36	852	665881242	Heavy	Not Unique	Used	0.550359	1.72501	0.319048	1194531076	381112384	657421488	2	834.458	1667.91	-0.670004	60.5311	7003	7003	MS2	11/168	SP_RL_PEvsCtrl_pSILAC_01-16-2013_130215172746.raw
	High		IINEPTAAAIAYGLDK	P06761;P55063;D4A4S3	6	3	HCD		74.29	1.86345e-05	1	1	41	28	852	1194531076	Light	Redundant	Not Used	0.550359	1.72501	0.319048	1194531076	381112384	657421488	2	830.451	1659.89	-0.576297	60.5256	7002	7002	MS2	13/168	SP_RL_PEvsCtrl_pSILAC_01-16-2013_130215172746.raw
	High		IINEPTAAAIAYGLDk	P06761;P55063;D4A4S3	6	3	HCD	K16(Label:13C(6)15N(2))	72.44	2.66438e-05	1	1	41	28	850	5.70997e+08	Heavy	Not Unique	Used	0.565893	1.84214	0.307193	995605516	305842914	563406534	3	556.642	1667.91	0.675905	60.4607	6990	6990	MS2	10/168	SP_RL_PEvsCtrl_pSILAC_01-16-2013_130215172746.raw
	High		ITPSYVAFTPEGEr	P06761	1	1	HCD	R14(Label:13C(6))	63.16	0.000187717	1	1	40	26	572	2.30788e+07	Medium	Unique	Used	1.07575	0.776429	1.38551	16015044	2.2189e+07	17228136	2	786.903	1572.8	-0.274768	52.6821	5480	5480	MS2	8/126	SP_RL_PEvsCtrl_pSILAC_01-16-2013_130215172746.raw
	High		IINEPTAAAIAYGLDK	P06761;P55063;D4A4S3	6	3	HCD		61.63	0.000344256	1	1	41	36	850	995605516	Light	Redundant	Not Used	0.565893	1.84214	0.307193	995605516	305842914	563406534	3	553.969	1659.89	-0.841791	60.5201	7001	7001	MS2	10/168	SP_RL_PEvsCtrl_pSILAC_01-16-2013_130215172746.raw
		High	SQIFSTASDNQPTVTIk	P06761	1	1	CID	K17(Label:13C(6)15N(2))	58.22	0.000843323	1	1	42	32	460	1.86898e+07	Heavy	Redundant	Not Used	0.52134	1.40067	0.372209	33576684	12497536	1.75049e+07	2	922.977	1844.95	-0.201017	49.4685	4894	4894	MS2	15/186	SP_RL_PEvsCtrl_pSILAC_01-16-2013_130215172746.raw
		High	IINEPTAAAIAYGLDK	P06761;D4A4S3	6	2	CID		55.21	0.00150771	1	1	41	19	852	1194531076	Light	Redundant	Not Used	0.550359	1.72501	0.319048	1194531076	381112384	657421488	2	830.451	1659.89	-0.576297	60.4974	6995	6995	MS2	21/168	SP_RL_PEvsCtrl_pSILAC_01-16-2013_130215172746.raw
		High	DAGTIAGLNVmR	P06761	1	1	CID	M11(Oxidation)	54.16	0.000890201	1	1	38	32	335	2.25202e+06	Light	Unique	Used	1.20622	1.15085	1.04811	2.25202e+06	2.36037e+06	2.71643e+06	2	617.315	1233.62	-1.99393	46.0268	4323	4323	MS2	8/100	SP_RL_PEvsCtrl_pSILAC_01-16-2013_130215172746.raw
	High		VEIIANDQGNR	P06761;P55063;Q07439;D4A4S3	7	4	HCD		51.59	0.00180429	1	1	38		56	1.19218e+06	Light	Not Unique	Used	1.11131	1.62182	0.685228	1.19218e+06	816917	1.32489e+06	2	614.819	1228.63	1.7868	33.2717	2605	2605	MS2	6/100	SP_RL_PEvsCtrl_pSILAC_01-16-2013_130215172746.raw
		High	IINEPTAAAIAYGLDk	P06761;D4A4S3	6	2	CID	K16(Label:13C(6)15N(2))	47.58	0.00823417	1	1	41	24	852	665881242	Heavy	Redundant	Not Used	0.550359	1.72501	0.319048	1194531076	381112384	657421488	2	834.458	1667.91	-0.670004	60.5002	6996	6996	MS2	14/168	SP_RL_PEvsCtrl_pSILAC_01-16-2013_130215172746.raw
		High	IINEPTAAAIAYGLDK	P06761;D4A4S3	6	2	CID		47.37	0.00918081	1	1	41	36	850	995605516	Light	Redundant	Not Used	0.565893	1.84214	0.307193	995605516	305842914	563406534	3	553.969	1659.89	-0.841791	60.4946	6994	6994	MS2	12/168	SP_RL_PEvsCtrl_pSILAC_01-16-2013_130215172746.raw
		High	ITPSYVAFTPEGEr	P06761	1	1	CID	R14(Label:13C(6))	43.32	0.0180927	1	1	40	24	572	2.30788e+07	Medium	Redundant	Not Used	1.07575	0.776429	1.38551	16015044	2.2189e+07	17228136	2	786.903	1572.8	-0.274768	52.6387	5471	5471	MS2	10/126	SP_RL_PEvsCtrl_pSILAC_01-16-2013_130215172746.raw
		High	NQLTSNPENTVFDAK	P06761	1	1	CID		42.86	0.0148812	1	1	39	23	392	5.53744e+06	Light	Unique	Used	0.407712	1.01464	0.40183	5.53744e+06	2.22511e+06	2.25768e+06	2	839.407	1677.81	-0.225642	47.5489	4575	4575	MS2	12/158	SP_RL_PEvsCtrl_pSILAC_01-16-2013_130215172746.raw
	Medium		ELEEIVQPIISk	P06761	1	1	HCD	K12(Label:13C(6)15N(2))	41.6	0.0207307	1	1	39	25	795	2.97454e+07	Heavy	Redundant	Not Used	0.516053	1.31061	0.393751	5.6665e+07	2.23119e+07	29242121	2	703.406	1405.8	0.791275	58.7328	6659	6659	MS2	6/118	SP_RL_PEvsCtrl_pSILAC_01-16-2013_130215172746.raw
		High	ELEEIVQPIISk	P06761	1	1	CID	K12(Label:13C(6)15N(2))	40.05	0.029622	1	1	39	28	795	2.97454e+07	Heavy	Unique	Used	0.516053	1.31061	0.393751	5.6665e+07	2.23119e+07	29242121	2	703.406	1405.8	0.791275	58.6854	6649	6649	MS2	13/118	SP_RL_PEvsCtrl_pSILAC_01-16-2013_130215172746.raw
Q9R063-2	162	17.024	7.23975	Isoform Cytoplasmic+peroxisomal of Peroxiredoxin-5, mitochondrial OS=Rattus norvegicus GN=Prdx5 - [PRDX5_RAT]	16.67	3	2	6.48138e+07	0.245204	2	18.9368	1.66573	2	40.4158	0.147205	2	20.3324	102.82	16.67	2	2	41.18	0	1	1
	A3	A5	Sequence	Protein Accessions	# Proteins	# Protein Groups	Activation Type	Modifications	IonScore	Exp Value	Δ Score	Rank	Identity High	Homology Threshold	QuanResultID	Area	Quan Channel	Quan Info	Quan Usage	Heavy/Light	Heavy/Medium	Medium/Light	Light	Medium	Heavy	Charge	m/z [Da]	MH+ [Da]	ΔM [ppm]	RT [min]	First Scan	Last Scan	MS Order	Ions Matched	Spectrum File	Annotation
	High		THLPGFVEQAGALK	Q9R063-2	3	1	HCD		71.26	2.71773e-05	1	1	40	30	599	5.31521e+07	Light	Unique	Used	0.216045	1.28134	0.168608	5.31521e+07	8.96189e+06	1.14833e+07	3	489.938	1467.8	2.22062	53.3919	5620	5620	MS2	9/128	SP_RL_PEvsCtrl_pSILAC_01-16-2013_130215172746.raw
	High		VQLLADPTGAFGK	Q9R063-2	3	1	HCD		62.56	0.000204768	1	1	40	32	793	76475472	Light	Unique	Used	0.278299	2.16544	0.128518	64349552	8270095	17908389	2	658.863	1316.72	-1.91378	58.638	6641	6641	MS2	8/122	SP_RL_PEvsCtrl_pSILAC_01-16-2013_130215172746.raw
		High	THLPGFVEQAGALK		0	0	CID		41.18	0.0276825	1	1	40	29	599	5.31521e+07	Light	No Proteins	Not Used	0.216045	1.28134	0.168608	5.31521e+07	8.96189e+06	1.14833e+07	3	489.938	1467.8	2.22062	53.3565	5610	5610	MS2	8/128	SP_RL_PEvsCtrl_pSILAC_01-16-2013_130215172746.raw
IPI:CON_CASK	169	18.9626	6.30322	SWISS-PROT:P02668 Kappa-casein [Contains: Casoxin C; Casoxin 6; Casoxin A; Casoxin B; Casoplatelin] - Bos taurus (Bovine).	16.57	3	2	2.67689e+08		0			0			0		39.41	0	1	1	122.35	16.57	2	2
	A3	A5	Sequence	Protein Accessions	# Proteins	# Protein Groups	Activation Type	Modifications	IonScore	Exp Value	Δ Score	Rank	Identity High	Homology Threshold	QuanResultID	Area	Quan Channel	Quan Info	Quan Usage	Heavy/Light	Heavy/Medium	Medium/Light	Light	Medium	Heavy	Charge	m/z [Da]	MH+ [Da]	ΔM [ppm]	RT [min]	First Scan	Last Scan	MS Order	Ions Matched	Spectrum File	Annotation
		High	SPAQILQWQVLSNTVPAK	IPI:CON_CASK	1	1	CID		108.26	6.65637e-09	1	1	41	26		57285447		No Quan Values	Not Used							2	990.548	1980.09	-1.36391	73.9684	9375	9375	MS2	11/190	SP_RL_PEvsCtrl_pSILAC_01-16-2013_130215172746.raw
		High	YIPIQYVLSR	IPI:CON_CASK	1	1	CID		41.59	0.0213506	1	1	39	29		4.78092e+08		No Quan Values	Not Used							2	626.358	1251.71	-0.755397	71.4219	8914	8914	MS2	7/82	SP_RL_PEvsCtrl_pSILAC_01-16-2013_130215172746.raw
	Medium		YIPIQYVLSR		0	0	HCD		39.41	0.0352703	1	1	39	27		4.78092e+08		No Proteins	Not Used							2	626.358	1251.71	-0.755397	71.4556	8924	8924	MS2	8/82	SP_RL_PEvsCtrl_pSILAC_01-16-2013_130215172746.raw
G3V885	1939	223.371	5.73193	Myosin-6 OS=Rattus norvegicus GN=Myh6 PE=4 SV=1 - [G3V885_RAT]	16.55	56	26	1.09111e+09	0.195981	17	30.2726	1.81137	17	43.8556	0.135976	17	62.6486	1378.13	15.32	35	24	852.545	10.88	21	16
	A3	A5	Sequence	Protein Accessions	# Proteins	# Protein Groups	Activation Type	Modifications	IonScore	Exp Value	Δ Score	Rank	Identity High	Homology Threshold	QuanResultID	Area	Quan Channel	Quan Info	Quan Usage	Heavy/Light	Heavy/Medium	Medium/Light	Light	Medium	Heavy	Charge	m/z [Da]	MH+ [Da]	ΔM [ppm]	RT [min]	First Scan	Last Scan	MS Order	Ions Matched	Spectrum File	Annotation
	High		GQSVQQVYYSIGALAK	G3V885	2	1	HCD		107.51	9.05546e-09	1	1	41	32	1031	183243610	Light	Unique	Used	0.125847	0.50668	0.248376	174236836	4.32763e+07	2.19272e+07	2	856.453	1711.9	-1.99456	66.5694	8131	8131	MS2	10/162	SP_RL_PEvsCtrl_pSILAC_01-16-2013_130215172746.raw
		High	DLEEATLQHEATAAALR	G3V885	7	1	CID		105.59	1.40693e-08	1	1	41	30	594	140331822	Light	Unique	Used	0.248558	1.81137	0.137221	130067564	1.78479e+07	3.23293e+07	2	919.967	1838.93	1.39004	53.1998	5580	5580	MS2	11/168	SP_RL_PEvsCtrl_pSILAC_01-16-2013_130215172746.raw
		High	LQDAEEAVEAVNAK	G3V885	4	1	CID		102.59	1.5698e-08	1	1	39	37	290	1.20037e+07	Light	Unique	Used	0.104888	4.62513	0.0226778	9992518	226608	1.04809e+06	2	743.873	1486.74	-0.0890885	44.9622	4149	4149	MS2	12/140	SP_RL_PEvsCtrl_pSILAC_01-16-2013_130215172746.raw
	High		DLEEATLQHEATAAALR	G3V885	7	1	HCD		99.15	6.19829e-08	1	1	41	28	594	140331822	Light	Redundant	Not Used	0.248558	1.81137	0.137221	130067564	1.78479e+07	3.23293e+07	2	919.967	1838.93	1.39004	53.2404	5590	5590	MS2	13/168	SP_RL_PEvsCtrl_pSILAC_01-16-2013_130215172746.raw
	High		SAYLmGLNSADLLK	G3V885	4	1	HCD	M5(Oxidation)	94.8	1.27088e-07	1	1	40	34		339177566		No Quan Values	Not Used							2	756.393	1511.78	0.670523	61.7601	7242	7242	MS2	10/136	SP_RL_PEvsCtrl_pSILAC_01-16-2013_130215172746.raw
	High		LQDAEEAVEAVNAK	G3V885	4	1	HCD		94.76	9.52456e-08	1	1	39	31	290	1.20037e+07	Light	Redundant	Not Used	0.104888	4.62513	0.0226778	9992518	226608	1.04809e+06	2	743.873	1486.74	-0.0890885	45.0067	4159	4159	MS2	12/140	SP_RL_PEvsCtrl_pSILAC_01-16-2013_130215172746.raw
	High		NLTEEmAGLDEIIAK	G3V885	2	1	HCD	M6(Oxidation)	94.12	1.44137e-07	1	1	40	23		5.41075e+07		No Quan Values	Not Used							2	831.917	1662.83	0.313384	60.2713	6956	6956	MS2	12/156	SP_RL_PEvsCtrl_pSILAC_01-16-2013_130215172746.raw
	High		HADSVAELGEQIDNLQR	G3V885	9	1	HCD		92.23	2.67281e-07	1	1	41	24		3.31008e+07		No Quan Values	Not Used							2	947.968	1894.93	1.69144	55.7966	6093	6093	MS2	16/160	SP_RL_PEvsCtrl_pSILAC_01-16-2013_130215172746.raw
		High	LAEQELIETSER	G3V885	4	1	CID		87.35	5.91716e-07	1	1	39	30	340	1.13444e+07	Light	Unique	Used	0.209789	1.46687	0.143018	9.8982e+06	1.41562e+06	2.07654e+06	2	709.362	1417.72	-0.527029	46.1902	4346	4346	MS2	9/120	SP_RL_PEvsCtrl_pSILAC_01-16-2013_130215172746.raw
	High		GQSVQQVYYSIGALAK	G3V885	2	1	HCD		86.66	1.10628e-06	1	1	41	33		5.19395e+07		No Quan Values	Not Used							2	856.452	1711.9	-2.4224	65.4175	7926	7926	MS2	9/162	SP_RL_PEvsCtrl_pSILAC_01-16-2013_130215172746.raw
		High	GQSVQQVYYSIGALAK	G3V885	2	1	CID		86.48	1.15309e-06	1	1	41	33		5.19395e+07		No Quan Values	Not Used							2	856.452	1711.9	-2.4224	65.3758	7916	7916	MS2	9/162	SP_RL_PEvsCtrl_pSILAC_01-16-2013_130215172746.raw
	High		IEDEQALALQLQK	G3V885	2	1	HCD		85.97	1.03878e-06	0.697674	1	40			6.71839e+07		No Quan Values	Not Used							2	749.909	1498.81	-0.743995	52.003	5356	5356	MS2	11/116	SP_RL_PEvsCtrl_pSILAC_01-16-2013_130215172746.raw
	High		LASADIETYLLEK	G3V885	14	1	HCD		84.15	1.55971e-06	1	1	40	25		2.83712e+07		No Quan Values	Not Used							2	733.392	1465.78	-0.930627	69.9767	8682	8682	MS2	9/114	SP_RL_PEvsCtrl_pSILAC_01-16-2013_130215172746.raw
		High	LQNEIEDLmVDVER	G3V885	4	1	CID	M9(Oxidation)	81.37	2.25293e-06	1	1	39			1.64612e+07		No Quan Values	Not Used							2	859.918	1718.83	1.604	58.7776	6668	6668	MS2	11/146	SP_RL_PEvsCtrl_pSILAC_01-16-2013_130215172746.raw
	High		LAEQELIETSER	G3V885	4	1	HCD		80.05	3.1777e-06	1	1	39		340	1.13444e+07	Light	Redundant	Not Used	0.209789	1.46687	0.143018	9.8982e+06	1.41562e+06	2.07654e+06	2	709.362	1417.72	-0.527029	46.2354	4356	4356	MS2	8/120	SP_RL_PEvsCtrl_pSILAC_01-16-2013_130215172746.raw
	High		LASADIETYLLEK	G3V885	14	1	HCD		79.98	4.07924e-06	1	1	40	26		1.36664e+08		No Quan Values	Not Used							2	733.392	1465.78	-1.76343	71.0024	8846	8846	MS2	9/114	SP_RL_PEvsCtrl_pSILAC_01-16-2013_130215172746.raw
	High		IEELEEELEAER	G3V885	4	1	HCD		77.93	3.11418e-06	1	2	37			31974753		No Quan Values	Not Used							2	744.858	1488.71	2.03462	53.3313	5607	5607	MS2	8/106	SP_RL_PEvsCtrl_pSILAC_01-16-2013_130215172746.raw
		High	GQSVQQVYYSIGALAK	G3V885	2	1	CID		76.64	1.1064e-05	1	1	41	31	1031	183243610	Light	Redundant	Not Used	0.125847	0.50668	0.248376	174236836	4.32763e+07	2.19272e+07	2	856.453	1711.9	-1.99456	66.525	8122	8122	MS2	12/162	SP_RL_PEvsCtrl_pSILAC_01-16-2013_130215172746.raw
		High	NLTEEmAGLDEIIAK	G3V885	2	1	CID	M6(Oxidation)	68.78	4.9292e-05	1	1	40	27		5.41075e+07		No Quan Values	Not Used							2	831.917	1662.83	0.313384	60.2292	6946	6946	MS2	9/156	SP_RL_PEvsCtrl_pSILAC_01-16-2013_130215172746.raw
		High	DLEEATLQHEATAAALr	G3V885	7	1	CID	R17(Label:13C(6)15N(4))	68.65	7.44107e-05	1	1	41	23	594	3.54404e+07	Heavy	Redundant	Not Used	0.248558	1.81137	0.137221	130067564	1.78479e+07	3.23293e+07	2	924.971	1848.94	1.53175	53.2877	5600	5600	MS2	10/168	SP_RL_PEvsCtrl_pSILAC_01-16-2013_130215172746.raw
		High	IEDEQALALQLQK	G3V885	2	1	CID		66.32	9.58351e-05	1	1	40	36		6.71839e+07		No Quan Values	Not Used							2	749.909	1498.81	-0.743995	51.962	5346	5346	MS2	10/116	SP_RL_PEvsCtrl_pSILAC_01-16-2013_130215172746.raw
	High		VQLLHSQNTSLINQK	G3V885	4	1	HCD		61.83	0.00028913	1	1	41	25	383	225422473	Light	Unique	Used	0.167498	2.87139	0.0583333	225422473	1.31496e+07	3.77578e+07	3	574.988	1722.95	-0.0116756	47.3869	4547	4547	MS2	11/146	SP_RL_PEvsCtrl_pSILAC_01-16-2013_130215172746.raw
		High	LASADIETYLLEK	G3V885	14	1	CID		60.92	0.000328533	1	1	40	24		1.36664e+08		No Quan Values	Not Used							2	733.392	1465.78	-1.76343	70.9772	8839	8839	MS2	11/114	SP_RL_PEvsCtrl_pSILAC_01-16-2013_130215172746.raw
		High	LDEAEQIALK	G3V885	4	1	CID		59.96	0.00028143	1	1	39	31	262	1.82438e+07	Light	Unique	Used	0.1605	2.47204	0.064926	16506620	1.07171e+06	2.6493e+06	2	565.31	1129.61	3.06266	44.1753	4037	4037	MS2	8/86	SP_RL_PEvsCtrl_pSILAC_01-16-2013_130215172746.raw
	High		DIDDLELTLAK	G3V885	12	1	HCD		59.29	0.000354989	1	1	39	27	1006	213143862	Light	Unique	Used	0.144832	1.86357	0.0777176	209279516	1.62647e+07	3.03105e+07	2	623.332	1245.66	-1.13186	65.4047	7924	7924	MS2	9/94	SP_RL_PEvsCtrl_pSILAC_01-16-2013_130215172746.raw
	High		LQDAEEAVEAVNAK	G3V885	4	1	HCD		58.65	0.000387337	1	1	39	25		2.14924e+07		No Quan Values	Not Used							3	496.251	1486.74	-0.549717	44.9991	4158	4158	MS2	14/140	SP_RL_PEvsCtrl_pSILAC_01-16-2013_130215172746.raw
	High		AQLEFNQIK	G3V885	4	1	HCD		57.58	0.000442915	1	1	38	32	394	9.75662e+07	Light	Unique	Used	0.164445	2.25584	0.0728973	95979216	6.99662e+06	1.57833e+07	2	545.798	1090.59	-0.132445	47.6579	4595	4595	MS2	8/78	SP_RL_PEvsCtrl_pSILAC_01-16-2013_130215172746.raw
	High		APGVMDNPLVMHQLR	G3V885	2	1	HCD		56.33	0.00108233	1	1	41	17	733	8.18081e+07	Light	Unique	Used	0.238471	1.42357	0.167516	74592969	1.24955e+07	1.77882e+07	3	559.957	1677.86	-0.48653	56.9855	6325	6325	MS2	10/128	SP_RL_PEvsCtrl_pSILAC_01-16-2013_130215172746.raw
		High	HADSVAELGEQIDNLQR	G3V885	9	1	CID		56.11	0.00109387	1	1	41	20		3.31008e+07		No Quan Values	Not Used							2	947.968	1894.93	1.69144	55.7616	6083	6083	MS2	10/160	SP_RL_PEvsCtrl_pSILAC_01-16-2013_130215172746.raw
		High	SAYLMGLNSADLLK	G3V885	4	1	CID		55.15	0.00121678	1	1	40	27		347083840		No Quan Values	Not Used							2	748.394	1495.78	-0.600014	73.6105	9302	9302	MS2	15/136	SP_RL_PEvsCtrl_pSILAC_01-16-2013_130215172746.raw
		High	TLEDQANEYR	G3V885	2	1	CID		54.88	0.000253731	1	1	33	23	80	1.75705e+06	Light	Unique	Used	0.195981	2.12472	0.0922385	1540933	142133	301994	2	619.786	1238.56	0.0449187	35.2094	2851	2851	MS2	8/96	SP_RL_PEvsCtrl_pSILAC_01-16-2013_130215172746.raw
	High		ANSEVAQWr	G3V885	14	1	HCD	R9(Label:13C(6)15N(4))	52.71	0.000771279	1	1	36	25		320569		No Quan Values	Not Used							2	535.766	1070.52	-0.602039	38.0078	3191	3191	MS2	7/80	SP_RL_PEvsCtrl_pSILAC_01-16-2013_130215172746.raw
		High	IEELEEELEAER	G3V885	4	1	CID		52.34	0.00112809	1	2	37	26		31974753		No Quan Values	Not Used							2	744.858	1488.71	2.03462	53.2794	5597	5597	MS2	9/106	SP_RL_PEvsCtrl_pSILAC_01-16-2013_130215172746.raw
	Medium		ILNPAAIPEGQFIDSR	G3V885	3	1	HCD		51.78	0.00346441	1	1	41	27	937	1913162996	Light	Redundant	Not Used	0.27775	1.62665	0.17075	1728850944	295201732	480188648	2	870.966	1740.93	-1.31799	63.1219	7506	7506	MS2	12/158	SP_RL_PEvsCtrl_pSILAC_01-16-2013_130215172746.raw
		High	ILNPAAIPEGQFIDSR	G3V885	3	1	CID		51.07	0.00407971	1	1	41	31	937	1913162996	Light	Unique	Used	0.27775	1.62665	0.17075	1728850944	295201732	480188648	2	870.966	1740.93	-1.31799	63.0969	7499	7499	MS2	12/158	SP_RL_PEvsCtrl_pSILAC_01-16-2013_130215172746.raw
	High		DTQLQLDDAVR	G3V885	2	1	HCD		50.65	0.0019988	1	2	38	33		1.63118e+07		No Quan Values	Not Used							2	637.323	1273.64	-0.174443	46.2449	4357	4357	MS2	6/110	SP_RL_PEvsCtrl_pSILAC_01-16-2013_130215172746.raw
		High	SLNDFTTQR	G3V885	2	1	CID		50.2	0.00124006	1	1	35	24	157	1.60497e+07	Light	Unique	Used	0.204971	1.27409	0.160876	14170311	2.27967e+06	2.90451e+06	2	541.267	1081.53	0.196129	40.2406	3479	3479	MS2	7/88	SP_RL_PEvsCtrl_pSILAC_01-16-2013_130215172746.raw
	Medium		DLEEATLQHEATAAALr	G3V885	7	1	HCD	R17(Label:13C(6)15N(4))	49.67	0.00587702	1	1	41	25	592	231204158	Heavy	Redundant	Not Used	0.230549	1.57792	0.146109	988656292	144451923	227934113	3	616.983	1848.94	1.42544	53.2281	5588	5588	MS2	18/168	SP_RL_PEvsCtrl_pSILAC_01-16-2013_130215172746.raw
	High		SLNDFTTQr	G3V885	2	1	HCD	R9(Label:13C(6)15N(4))	48.55	0.00191023	1	1	35	25	157	2.90451e+06	Heavy	Redundant	Not Used	0.204971	1.27409	0.160876	14170311	2.27967e+06	2.90451e+06	2	546.271	1091.54	-0.335721	40.6262	3533	3533	MS2	6/88	SP_RL_PEvsCtrl_pSILAC_01-16-2013_130215172746.raw
	Medium		IEDEQALALQLQK	G3V885	2	1	HCD		48.19	0.00624797	1	1	40	26	551	84692127	Light	Unique	Used	0.810466	8.83444	0.0917393	70933394	6.50738e+06	57489100	3	500.275	1498.81	-0.773328	51.9899	5354	5354	MS2	15/116	SP_RL_PEvsCtrl_pSILAC_01-16-2013_130215172746.raw
	Medium		ANDDLKENIAIVER	G3V885	4	1	HCD		48.13	0.00696476	1	1	41	24		3.35218e+07		No Quan Values	Not Used							3	533.949	1599.83	-0.869292	47.8202	4619	4619	MS2	15/148	SP_RL_PEvsCtrl_pSILAC_01-16-2013_130215172746.raw
	High		TLEDQANEYR	G3V885	2	1	HCD		47.54	0.00137522	1	1	33	26	80	1.75705e+06	Light	Redundant	Not Used	0.195981	2.12472	0.0922385	1540933	142133	301994	2	619.786	1238.56	0.0449187	35.2221	2853	2853	MS2	6/96	SP_RL_PEvsCtrl_pSILAC_01-16-2013_130215172746.raw
	Medium		mVSLLQEK	G3V885	6	1	HCD	M1(Oxidation)	46.06	0.00481115	1	1	37	26		1.12078e+07		No Quan Values	Not Used							2	482.262	963.517	-0.574646	43.0626	3872	3872	MS2	7/68	SP_RL_PEvsCtrl_pSILAC_01-16-2013_130215172746.raw
	Medium		HADSVAELGEQIDNLQR	G3V885	9	1	HCD		44.35	0.0162596	1	1	41	16		248955480		No Quan Values	Not Used							3	632.314	1894.93	0.911315	55.7219	6078	6078	MS2	15/160	SP_RL_PEvsCtrl_pSILAC_01-16-2013_130215172746.raw
		High	ILNPAAIPEGQFIDSr	G3V885	3	1	CID	R16(Label:13C(6)15N(4))	44.14	0.0195804	1	1	41	28		4.906e+08		No Quan Values	Not Used							2	875.972	1750.94	0.171757	62.1351	7318	7318	MS2	23/158	SP_RL_PEvsCtrl_pSILAC_01-16-2013_130215172746.raw
		High	DLEEATLQHEATAAALr	G3V885	7	1	CID	R17(Label:13C(6)15N(4))	43.48	0.0244432	1	1	41	26	592	231204158	Heavy	Unique	Used	0.230549	1.57792	0.146109	988656292	144451923	227934113	3	616.983	1848.94	1.42544	53.1943	5578	5578	MS2	16/168	SP_RL_PEvsCtrl_pSILAC_01-16-2013_130215172746.raw
		High	ANSEVAQWR	G3V885	14	1	CID		43.32	0.00599209	1	1	35	17		1938203		No Quan Values	Not Used							2	530.762	1060.52	-0.0621657	37.8231	3167	3167	MS2	6/80	SP_RL_PEvsCtrl_pSILAC_01-16-2013_130215172746.raw
	Medium		SLSTELFK	G3V885	10	1	HCD		43.2	0.00790936	1	2	36	21	635	2.11575e+08	Light	Redundant	Not Used	0.166473	2.47913	0.06715	194989624	1.30936e+07	32460566	2	462.756	924.504	0.328375	54.3233	5804	5804	MS2	7/64	SP_RL_PEvsCtrl_pSILAC_01-16-2013_130215172746.raw
		High	LQDAEEAVEAVNAK	G3V885	4	1	CID		42.54	0.0158157	1	1	39	33		2.14924e+07		No Quan Values	Not Used							3	496.251	1486.74	-0.549717	44.959	4148	4148	MS2	11/140	SP_RL_PEvsCtrl_pSILAC_01-16-2013_130215172746.raw
	Medium		ANSEVAQWR	G3V885	14	1	HCD		42.22	0.00771931	1	1	35	20		1938203		No Quan Values	Not Used							2	530.762	1060.52	-0.0621657	37.8739	3173	3173	MS2	7/80	SP_RL_PEvsCtrl_pSILAC_01-16-2013_130215172746.raw
	Medium		DLEEATLQHEATAAALR	G3V885	7	1	HCD		41.49	0.035933	1	1	41	20	592	1013089537	Light	Redundant	Not Used	0.230549	1.57792	0.146109	988656292	144451923	227934113	3	613.647	1838.93	0.98444	53.1493	5572	5572	MS2	14/168	SP_RL_PEvsCtrl_pSILAC_01-16-2013_130215172746.raw
	Medium		ILNPAAIPEGQFIDSR	G3V885	3	1	HCD		41.01	0.0402472	1	1	41	22	914	1176763844	Light	Unique	Used	0.205952	1.36505	0.150875	1095261520	165247646	225571594	3	580.982	1740.93	1.12842	62.2306	7337	7337	MS2	7/158	SP_RL_PEvsCtrl_pSILAC_01-16-2013_130215172746.raw
	Medium		SLNDFTTQR	G3V885	2	1	HCD		39.14	0.0158286	1	1	35	25	157	1.60497e+07	Light	Redundant	Not Used	0.204971	1.27409	0.160876	14170311	2.27967e+06	2.90451e+06	2	541.267	1081.53	0.196129	40.267	3483	3483	MS2	7/88	SP_RL_PEvsCtrl_pSILAC_01-16-2013_130215172746.raw
	Medium		LQDLVDkLQLk	G3V885	4	1	HCD	K7(Label:13C(6)15N(2)), K11(Label:13C(6)15N(2))	38.27	0.0188479	1	1	35	34	688	176424013	Heavy	Unique	Used	0.104641	2.71946	0.0384786	1685994932	6.48747e+07	176424013	3	443.609	1328.81	0.195031	56.1151	6154	6154	MS2	14/104	SP_RL_PEvsCtrl_pSILAC_01-16-2013_130215172746.raw
	Medium		MFNWMVTR	G3V885	4	1	HCD		36.81	0.0186562	1	1	34	21	1055	1.10222e+08	Light	Unique	Used	0.156034	1.14751	0.135976	103251052	1.40397e+07	16110687	2	542.756	1084.5	-1.99824	68.7989	8494	8494	MS2	5/66	SP_RL_PEvsCtrl_pSILAC_01-16-2013_130215172746.raw
	Medium		MFNWMVTR	G3V885	4	1	HCD		36.24	0.0213678	1	1	34	19	1055	1.10222e+08	Light	Redundant	Not Used	0.156034	1.14751	0.135976	103251052	1.40397e+07	16110687	2	542.756	1084.51	-1.09777	67.7984	8339	8339	MS2	5/66	SP_RL_PEvsCtrl_pSILAC_01-16-2013_130215172746.raw
F1M953	679	73.6988	6.16357	Stress-70 protein, mitochondrial OS=Rattus norvegicus GN=Hspa9 PE=3 SV=1 - [F1M953_RAT]	16.35	17	8	1.34975e+08	0.487196	8	31.7238	1.64689	8	34.876	0.261009	8	62.6042	292.647	11.78	8	6	388.403	12.52	9	6
	A3	A5	Sequence	Protein Accessions	# Proteins	# Protein Groups	Activation Type	Modifications	IonScore	Exp Value	Δ Score	Rank	Identity High	Homology Threshold	QuanResultID	Area	Quan Channel	Quan Info	Quan Usage	Heavy/Light	Heavy/Medium	Medium/Light	Light	Medium	Heavy	Charge	m/z [Da]	MH+ [Da]	ΔM [ppm]	RT [min]	First Scan	Last Scan	MS Order	Ions Matched	Spectrum File	Annotation
		High	SQVFSTAADGQTQVEIK	F1M953	2	1	CID		90.65	3.90159e-07	1	1	41	29	350	3.2151e+06	Light	Unique	Used	0.403211	1.56361	0.257872	2.45306e+06	632575	989100	2	904.955	1808.9	-0.161436	46.5386	4403	4403	MS2	21/186	SP_RL_PEvsCtrl_pSILAC_01-16-2013_130215172746.raw
		High	QAVTNPNNTFYATK	F1M953	2	1	CID		86.76	6.4155e-07	1	1	39	26	128	1.16977e+06	Light	Unique	Used	0.478323	1.81057	0.264184	936573	247427	447984	2	784.889	1568.77	0.104611	38.7486	3285	3285	MS2	12/148	SP_RL_PEvsCtrl_pSILAC_01-16-2013_130215172746.raw
	High		QAASSLQQASLK	F1M953	2	1	HCD		74.14	1.23257e-05	1	1	39		48	1001227	Light	Unique	Used	0.388435	2.03299	0.191066	913224	174486	354728	2	616.335	1231.66	-0.421773	32.3818	2503	2503	MS2	7/122	SP_RL_PEvsCtrl_pSILAC_01-16-2013_130215172746.raw
		High	TTPSVVAFTPDGEr	F1M953	2	1	CID	R14(Label:13C(6)15N(4))	74	1.19711e-05	1	1	39	32	458	2.59637e+07	Heavy	Unique	Used	1.13415	1.2872	0.881096	2.28927e+07	20170637	2.59637e+07	2	743.875	1486.74	1.24385	49.3897	4882	4882	MS2	10/128	SP_RL_PEvsCtrl_pSILAC_01-16-2013_130215172746.raw
		High	VINEPTAAALAYGLDk	F1M953	2	1	CID	K16(Label:13C(6)15N(2))	72.5	2.81902e-05	1	1	41	28	808	8.64302e+07	Heavy	Unique	Used	0.402412	1.73461	0.23199	214780252	4.98268e+07	8.64302e+07	2	827.45	1653.89	-0.734374	59.009	6713	6713	MS2	11/168	SP_RL_PEvsCtrl_pSILAC_01-16-2013_130215172746.raw
	High		VINEPTAAALAYGLDk	F1M953	2	1	HCD	K16(Label:13C(6)15N(2))	66.88	0.000102825	1	1	41	31	808	8.64302e+07	Heavy	Redundant	Not Used	0.402412	1.73461	0.23199	214780252	4.98268e+07	8.64302e+07	2	827.45	1653.89	-0.734374	59.053	6723	6723	MS2	10/168	SP_RL_PEvsCtrl_pSILAC_01-16-2013_130215172746.raw
	High		TTPSVVAFTPDGER	F1M953	2	1	HCD		62.88	0.000144032	1	1	39	28	458	2.28927e+07	Light	Redundant	Not Used	1.13415	1.2872	0.881096	2.28927e+07	20170637	2.59637e+07	2	738.87	1476.73	0.156153	49.4893	4899	4899	MS2	10/128	SP_RL_PEvsCtrl_pSILAC_01-16-2013_130215172746.raw
	High		DAGQISGLNVLr	F1M953	2	1	HCD	R12(Label:13C(6)15N(4))	61.55	0.000234762	1	1	39	27	655	1.70291e+08	Heavy	Unique	Used	0.863838	1.16296	0.742795	192395214	142910273	166198270	2	626.848	1252.69	0.870466	54.8727	5911	5911	MS2	10/114	SP_RL_PEvsCtrl_pSILAC_01-16-2013_130215172746.raw
	High		VINEPTAAALAYGLDk	F1M953	2	1	HCD	K16(Label:13C(6)15N(2))	61.54	0.000356269	1	1	41	34	809	8.50979e+07	Heavy	Unique	Used	0.496235	3.02315	0.164145	163800224	2.6887e+07	81283328	3	551.97	1653.89	0.364613	59.0625	6724	6724	MS2	10/168	SP_RL_PEvsCtrl_pSILAC_01-16-2013_130215172746.raw
		High	QAASSLQQASLK	F1M953	2	1	CID		58.89	0.000412867	1	1	39	19	48	1001227	Light	Redundant	Not Used	0.388435	2.03299	0.191066	913224	174486	354728	2	616.335	1231.66	-0.421773	32.3717	2502	2502	MS2	9/122	SP_RL_PEvsCtrl_pSILAC_01-16-2013_130215172746.raw
	High		NAVITVPAYFNDSQR	F1M953	2	1	HCD		54.49	0.00154504	1	1	40	24	781	126098529	Light	Unique	Used	1.01027	1.27567	0.791955	126098529	9.98644e+07	1.27394e+08	2	847.929	1694.85	1.04241	58.391	6595	6595	MS2	9/156	SP_RL_PEvsCtrl_pSILAC_01-16-2013_130215172746.raw
	High		DAGQISGLNVLR	F1M953	2	1	HCD		52.3	0.00192581	1	1	39	27	655	192395214	Light	Redundant	Not Used	0.863838	1.16296	0.742795	192395214	142910273	166198270	2	621.843	1242.68	-0.719802	54.9358	5923	5923	MS2	6/114	SP_RL_PEvsCtrl_pSILAC_01-16-2013_130215172746.raw
		High	TTPSVVAFTPDGER	F1M953	2	1	CID		52.16	0.00170004	1	1	39	25	458	2.28927e+07	Light	Redundant	Not Used	1.13415	1.2872	0.881096	2.28927e+07	20170637	2.59637e+07	2	738.87	1476.73	0.156153	49.4534	4889	4889	MS2	9/128	SP_RL_PEvsCtrl_pSILAC_01-16-2013_130215172746.raw
		High	QAASSLQQASLk	F1M953	2	1	CID	K12(Label:13C(6)15N(2))	51.76	0.00214178	1	1	39	26	48	354728	Heavy	Redundant	Not Used	0.388435	2.03299	0.191066	913224	174486	354728	2	620.343	1239.68	0.0419668	32.4066	2506	2506	MS2	8/122	SP_RL_PEvsCtrl_pSILAC_01-16-2013_130215172746.raw
	Medium		VQQTVQDLFGR	F1M953	2	1	HCD		41.76	0.0227014	1	1	39	27		3.74521e+07		No Quan Values	Not Used							2	645.843	1290.68	-1.0636	54.0308	5743	5743	MS2	8/104	SP_RL_PEvsCtrl_pSILAC_01-16-2013_130215172746.raw
		High	DAGQISGLNVLR	F1M953	2	1	CID		40.44	0.0295539	1	1	39	32	655	192395214	Light	Redundant	Not Used	0.863838	1.16296	0.742795	192395214	142910273	166198270	2	621.843	1242.68	-0.719802	54.9075	5915	5915	MS2	9/114	SP_RL_PEvsCtrl_pSILAC_01-16-2013_130215172746.raw
		High	DAGQISGLNVLr	F1M953	2	1	CID	R12(Label:13C(6)15N(4))	40.43	0.0303828	1	1	39	26	655	1.70291e+08	Heavy	Redundant	Not Used	0.863838	1.16296	0.742795	192395214	142910273	166198270	2	626.848	1252.69	0.870466	54.8321	5901	5901	MS2	8/114	SP_RL_PEvsCtrl_pSILAC_01-16-2013_130215172746.raw
P56571	266	28.1549	8.92432	ES1 protein homolog, mitochondrial OS=Rattus norvegicus PE=1 SV=2 - [ES1_RAT]	15.79	3	3	5.94621e+07		0			0			0		70.79	6.39	2	2	63.58	0	1	1
	A3	A5	Sequence	Protein Accessions	# Proteins	# Protein Groups	Activation Type	Modifications	IonScore	Exp Value	Δ Score	Rank	Identity High	Homology Threshold	QuanResultID	Area	Quan Channel	Quan Info	Quan Usage	Heavy/Light	Heavy/Medium	Medium/Light	Light	Medium	Heavy	Charge	m/z [Da]	MH+ [Da]	ΔM [ppm]	RT [min]	First Scan	Last Scan	MS Order	Ions Matched	Spectrum File	Annotation
		High	ITNLAQLSAANHDAAIFPGGFGAAK		0	0	CID		63.58	0.000326881	1	1	43	30	1158	169039899	Light	No Proteins	Not Used	0.168381	0.97804	0.172162	100455240	1.72945e+07	1.69148e+07	3	819.095	2455.27	-0.612481	73.5965	9297	9297	MS2	22/258	SP_RL_PEvsCtrl_pSILAC_01-16-2013_130215172746.raw
	High		NLSTFAVDGK	P56571	1	1	HCD		47.9	0.00294277	1	1	37	26		8.84879e+06		No Quan Values	Not Used							2	526.275	1051.54	0.363872	46.8712	4455	4455	MS2	7/100	SP_RL_PEvsCtrl_pSILAC_01-16-2013_130215172746.raw
	Medium		VLELTGK	P56571	1	1	HCD		38.72	0.0201683	1	1	36	32		497750		No Quan Values	Not Used							2	380.235	759.462	1.02616	39.4842	3380	3380	MS2	5/52	SP_RL_PEvsCtrl_pSILAC_01-16-2013_130215172746.raw
Q68FU3	255	27.6701	7.75244	Electron transfer flavoprotein subunit beta OS=Rattus norvegicus GN=Etfb PE=2 SV=3 - [ETFB_RAT]	15.69	3	3	6.0348e+07	0.335726	2	2.85634	1.74819	2	58.2831	0.192042	2	61.8744	74.2644	11.37	2	2	54.4	0	1	1
	A3	A5	Sequence	Protein Accessions	# Proteins	# Protein Groups	Activation Type	Modifications	IonScore	Exp Value	Δ Score	Rank	Identity High	Homology Threshold	QuanResultID	Area	Quan Channel	Quan Info	Quan Usage	Heavy/Light	Heavy/Medium	Medium/Light	Light	Medium	Heavy	Charge	m/z [Da]	MH+ [Da]	ΔM [ppm]	RT [min]	First Scan	Last Scan	MS Order	Ions Matched	Spectrum File	Annotation
		High	AGDLGVDLTSK		0	0	CID		54.4	0.000747941	1	1	37	26		1.43885e+06		No Proteins	Not Used							2	538.285	1075.56	-0.118534	44.9865	4156	4156	MS2	6/94	SP_RL_PEvsCtrl_pSILAC_01-16-2013_130215172746.raw
	Medium		GIHVEVPGAEAENLGPLQVAR	Q68FU3	1	1	HCD		52.49	0.00364307	1	1	42	26	873	92463292	Light	Unique	Used	0.342256	1.21389	0.281949	60566854	17076765	2.07294e+07	3	719.387	2156.15	-0.336021	61.0896	7110	7110	MS2	14/190	SP_RL_PEvsCtrl_pSILAC_01-16-2013_130215172746.raw
	High		VDLLFLGK	Q68FU3	1	1	HCD		52.16	0.000912203	0.403846	1	36		1149	87141713	Light	Unique	Used	0.329322	2.51766	0.130805	80118832	1.04799e+07	26384859	2	452.778	904.549	-1.14904	73.4119	9259	9259	MS2	5/56	SP_RL_PEvsCtrl_pSILAC_01-16-2013_130215172746.raw
P00507	430	47.2841	8.99756	Aspartate aminotransferase, mitochondrial OS=Rattus norvegicus GN=Got2 PE=1 SV=2 - [AATM_RAT]	15.58	14	7	185831915	0.262113	5	33.8133	1.34617	5	13.403	0.177952	5	38.2058	294.174	15.58	8	7	223.038	10.23	6	4
	A3	A5	Sequence	Protein Accessions	# Proteins	# Protein Groups	Activation Type	Modifications	IonScore	Exp Value	Δ Score	Rank	Identity High	Homology Threshold	QuanResultID	Area	Quan Channel	Quan Info	Quan Usage	Heavy/Light	Heavy/Medium	Medium/Light	Light	Medium	Heavy	Charge	m/z [Da]	MH+ [Da]	ΔM [ppm]	RT [min]	First Scan	Last Scan	MS Order	Ions Matched	Spectrum File	Annotation
		High	FVTVQTISGTGALR		1	0	CID		82.28	2.10093e-06	1	1	40	25	595	1.13386e+08	Light	Unique	Used	0.456939	1.27392	0.358687	1.13386e+08	40669986	5.18104e+07	2	725.408	1449.81	1.77268	53.2029	5581	5581	MS2	11/136	SP_RL_PEvsCtrl_pSILAC_01-16-2013_130215172746.raw
	High		FVTVQTISGTGALR	P00507	1	1	HCD		77.51	6.30103e-06	1	1	40	31	595	1.13386e+08	Light	Redundant	Not Used	0.456939	1.27392	0.358687	1.13386e+08	40669986	5.18104e+07	2	725.408	1449.81	1.77268	53.2467	5591	5591	MS2	8/136	SP_RL_PEvsCtrl_pSILAC_01-16-2013_130215172746.raw
		High	FVTVQTISGTGALr		1	0	CID	R14(Label:13C(6)15N(4))	71.94	2.2701e-05	1	1	40	31	595	5.18104e+07	Heavy	Redundant	Not Used	0.456939	1.27392	0.358687	1.13386e+08	40669986	5.18104e+07	2	730.412	1459.82	1.7823	53.2708	5594	5594	MS2	11/136	SP_RL_PEvsCtrl_pSILAC_01-16-2013_130215172746.raw
	High		FVTVQTISGTGALr	P00507	1	1	HCD	R14(Label:13C(6)15N(4))	68.54	4.96644e-05	1	1	40	33	595	5.18104e+07	Heavy	Redundant	Not Used	0.456939	1.27392	0.358687	1.13386e+08	40669986	5.18104e+07	2	730.412	1459.82	1.7823	53.3057	5604	5604	MS2	13/136	SP_RL_PEvsCtrl_pSILAC_01-16-2013_130215172746.raw
	High		IAATILTSPDLR	P00507	1	1	HCD		66.91	5.44094e-05	0.492537	1	38		648	2.58202e+08	Light	Unique	Used	0.387515	1.15216	0.336338	249609956	8.39532e+07	96727648	2	635.872	1270.74	-0.361772	54.7293	5881	5881	MS2	8/100	SP_RL_PEvsCtrl_pSILAC_01-16-2013_130215172746.raw
	High		VGAFTVVcK	P00507	1	1	HCD	C8(Carbamidomethyl)	65.76	5.03048e-05	1	1	37	29	316	1.03374e+07	Light	Unique	Used	0.209946	1.51332	0.138732	9.60425e+06	1.33242e+06	2.01638e+06	2	490.765	980.523	0.0711852	45.5855	4250	4250	MS2	6/64	SP_RL_PEvsCtrl_pSILAC_01-16-2013_130215172746.raw
	High		EYLPIGGLADFcK	P00507	1	1	HCD	C12(Carbamidomethyl)	54.57	0.00089345	1	1	38	21	1166	185908111	Light	Unique	Used	0.262113	1.47294	0.177952	185908111	3.30827e+07	4.8729e+07	2	741.868	1482.73	-0.995608	73.7955	9339	9339	MS2	10/114	SP_RL_PEvsCtrl_pSILAC_01-16-2013_130215172746.raw
		High	DAGmQLQGYR		2	0	CID	M4(Oxidation)	52.78	0.000374333	1	1	33	27				No Quan Values	Not Used							2	577.767	1154.53	-0.008484	32.4109	2507	2507	MS2	6/82	SP_RL_PEvsCtrl_pSILAC_01-16-2013_130215172746.raw
	High		DAGMQLQGYR	P00507	2	1	HCD		48.53	0.00119169	1	1	33	16		1.60438e+06		No Quan Values	Not Used							2	569.769	1138.53	-0.293407	41.2832	3629	3629	MS2	6/82	SP_RL_PEvsCtrl_pSILAC_01-16-2013_130215172746.raw
	High		VGASFLQR	P00507	2	1	HCD		48.17	0.00279968	1	1	37			1.40663e+07		No Quan Values	Not Used							2	439.247	877.488	-1.54168	46.0823	4330	4330	MS2	5/58	SP_RL_PEvsCtrl_pSILAC_01-16-2013_130215172746.raw
	Medium		IAATILTSPDLRK	P00507	1	1	HCD		47.9	0.00313496	1	1	37	25	488	6.66181e+07	Light	Unique	Used	0.235773	1.34617	0.175143	6.45154e+07	11299456	1.5211e+07	3	466.949	1398.83	0.513089	50.1018	5009	5009	MS2	12/110	SP_RL_PEvsCtrl_pSILAC_01-16-2013_130215172746.raw
		High	VGASFLQR		2	0	CID		46.54	0.00407483	1	1	37	31		1.40663e+07		No Quan Values	Not Used							2	439.247	877.488	-1.54168	46.0176	4320	4320	MS2	7/58	SP_RL_PEvsCtrl_pSILAC_01-16-2013_130215172746.raw
		High	IAATILTSPDLr		1	0	CID	R12(Label:13C(6)15N(4))	40.38	0.0235102	1	1	38	29	648	9.83601e+07	Heavy	Redundant	Not Used	0.387515	1.15216	0.336338	249609956	8.39532e+07	96727648	2	640.876	1280.75	0.618989	54.7578	5887	5887	MS2	8/100	SP_RL_PEvsCtrl_pSILAC_01-16-2013_130215172746.raw
		High	DAGMQLQGYR		2	0	CID		38.82	0.0111471	1	1	33	16		1.60438e+06		No Quan Values	Not Used							2	569.769	1138.53	-0.293407	41.2427	3623	3623	MS2	8/82	SP_RL_PEvsCtrl_pSILAC_01-16-2013_130215172746.raw
P12075	129	13.9059	7.78174	Cytochrome c oxidase subunit 5B, mitochondrial OS=Rattus norvegicus GN=Cox5b PE=1 SV=2 - [COX5B_RAT]	14.73	5	2	8.82377e+07		0			0			0		106.94	0	3	1	66.5044	14.73	2	2
	A3	A5	Sequence	Protein Accessions	# Proteins	# Protein Groups	Activation Type	Modifications	IonScore	Exp Value	Δ Score	Rank	Identity High	Homology Threshold	QuanResultID	Area	Quan Channel	Quan Info	Quan Usage	Heavy/Light	Heavy/Medium	Medium/Light	Light	Medium	Heavy	Charge	m/z [Da]	MH+ [Da]	ΔM [ppm]	RT [min]	First Scan	Last Scan	MS Order	Ions Matched	Spectrum File	Annotation
		High	GLDPYNmLPPK	P12075	1	1	CID	M7(Oxidation)	58.77	0.000290168	1	1	37			32353385		No Quan Values	Not Used							2	630.817	1260.63	-2.15114	46.103	4332	4332	MS2	8/90	SP_RL_PEvsCtrl_pSILAC_01-16-2013_130215172746.raw
	High		GLDPYNmLPPK		0	0	HCD	M7(Oxidation)	51.68	0.00148474	1	1	37	32		32353385		No Proteins	Not Used							2	630.817	1260.63	-2.15114	46.1293	4339	4339	MS2	9/90	SP_RL_PEvsCtrl_pSILAC_01-16-2013_130215172746.raw
	High		GLDPYNMLPPK		0	0	HCD		49.86	0.00266556	1	1	38	25		169372626		No Proteins	Not Used							2	622.82	1244.63	-1.06623	56.8963	6307	6307	MS2	6/90	SP_RL_PEvsCtrl_pSILAC_01-16-2013_130215172746.raw
	Medium		GLDPYNMLPPK		0	0	HCD		46.51	0.00573135	1	1	38	26		5.3153e+07		No Proteins	Not Used							2	622.821	1244.63	-0.379685	55.8875	6109	6109	MS2	6/90	SP_RL_PEvsCtrl_pSILAC_01-16-2013_130215172746.raw
		High	EIMIAAQR	P12075	1	1	CID		44.07	0.0082873	0.363636	1	37			7.10286e+06		No Quan Values	Not Used							2	466.255	931.503	0.280366	39.6443	3399	3399	MS2	6/58	SP_RL_PEvsCtrl_pSILAC_01-16-2013_130215172746.raw
P10111	164	17.8628	8.1626	Peptidyl-prolyl cis-trans isomerase A OS=Rattus norvegicus GN=Ppia PE=1 SV=2 - [PPIA_RAT]	14.63	5	2	8.25052e+07	0.620112	2	72.3258	1.26655	2	30.7139	0.489606	2	120.855	66.5079	14.63	2	2	89.7133	14.63	3	2
	A3	A5	Sequence	Protein Accessions	# Proteins	# Protein Groups	Activation Type	Modifications	IonScore	Exp Value	Δ Score	Rank	Identity High	Homology Threshold	QuanResultID	Area	Quan Channel	Quan Info	Quan Usage	Heavy/Light	Heavy/Medium	Medium/Light	Light	Medium	Heavy	Charge	m/z [Da]	MH+ [Da]	ΔM [ppm]	RT [min]	First Scan	Last Scan	MS Order	Ions Matched	Spectrum File	Annotation
	High		IIPGFMcQGGDFTR		1	0	HCD	C7(Carbamidomethyl)	54.61	0.000630993	1	1	37	22	885	1.51531e+08	Light	Unique	Used	0.960457	1.03437	0.928547	1.51531e+08	140704077	1.45539e+08	2	799.878	1598.75	1.86107	61.5483	7200	7200	MS2	12/120	SP_RL_PEvsCtrl_pSILAC_01-16-2013_130215172746.raw
		High	kITISDcGQL	P10111	1	1	CID	K1(Label:13C(6)15N(2)), C7(Carbamidomethyl)	48.58	0.00330325	1	1	38	24	358	4.86503e+06	Heavy	Unique	Used	0.400371	1.55086	0.25816	12151328	3.13699e+06	4.86503e+06	2	571.802	1142.6	-0.302202	46.7273	4433	4433	MS2	7/94	SP_RL_PEvsCtrl_pSILAC_01-16-2013_130215172746.raw
		High	IIPGFMcQGGDFTR	P10111	1	1	CID	C7(Carbamidomethyl)	45.04	0.00571511	1	1	37	25	885	1.51531e+08	Light	Redundant	Not Used	0.960457	1.03437	0.928547	1.51531e+08	140704077	1.45539e+08	2	799.878	1598.75	1.86107	61.5005	7190	7190	MS2	15/120	SP_RL_PEvsCtrl_pSILAC_01-16-2013_130215172746.raw
	Medium		KITISDcGQL		1	0	HCD	C7(Carbamidomethyl)	40.94	0.0163452	1	1	37		358	1.3479e+07	Light	Redundant	Not Used	0.400371	1.55086	0.25816	12151328	3.13699e+06	4.86503e+06	2	567.795	1134.58	-0.270101	46.9431	4469	4469	MS2	7/94	SP_RL_PEvsCtrl_pSILAC_01-16-2013_130215172746.raw
		High	KITISDcGQL	P10111	1	1	CID	C7(Carbamidomethyl)	40.76	0.0170368	1	1	37	18	358	1.3479e+07	Light	Redundant	Not Used	0.400371	1.55086	0.25816	12151328	3.13699e+06	4.86503e+06	2	567.795	1134.58	-0.270101	46.8971	4459	4459	MS2	6/94	SP_RL_PEvsCtrl_pSILAC_01-16-2013_130215172746.raw
P29266	335	35.2796	8.47021	3-hydroxyisobutyrate dehydrogenase, mitochondrial OS=Rattus norvegicus GN=Hibadh PE=1 SV=3 - [3HIDH_RAT]	14.63	4	3	5.53952e+07	0.492275	1		1.23136	1		0.399781	1		39.22	0	1	1	111.16	14.63	3	3
	A3	A5	Sequence	Protein Accessions	# Proteins	# Protein Groups	Activation Type	Modifications	IonScore	Exp Value	Δ Score	Rank	Identity High	Homology Threshold	QuanResultID	Area	Quan Channel	Quan Info	Quan Usage	Heavy/Light	Heavy/Medium	Medium/Light	Light	Medium	Heavy	Charge	m/z [Da]	MH+ [Da]	ΔM [ppm]	RT [min]	First Scan	Last Scan	MS Order	Ions Matched	Spectrum File	Annotation
		High	MGAVFMDAPVSGGVGAAR	P29266	1	1	CID		59.05	0.000381693	1	1	39	22	725	30297722	Light	Unique	Used	0.492275	1.23136	0.399781	30297722	1.21124e+07	1.49148e+07	2	846.913	1692.82	-0.866246	56.7984	6287	6287	MS2	8/144	SP_RL_PEvsCtrl_pSILAC_01-16-2013_130215172746.raw
		High	TPVGFIGLGNMGNPMAK	P29266	1	1	CID		58.38	0.000653741	0.431034	1	41	23		8.68747e+06		No Quan Values	Not Used							2	852.433	1703.86	-1.13682	72.4975	9106	9106	MS2	10/142	SP_RL_PEvsCtrl_pSILAC_01-16-2013_130215172746.raw
		High	TPILLGSVAHQIYr	P29266	1	1	CID	R14(Label:13C(6)15N(4))	41.73	0.0190787	1	1	39	27		1.272e+08		No Quan Values	Not Used							3	526.64	1577.9	0.25265	61.8131	7252	7252	MS2	16/122	SP_RL_PEvsCtrl_pSILAC_01-16-2013_130215172746.raw
	Medium		MGAVFMDAPVSGGVGAAR		0	0	HCD		39.22	0.036704	1	1	39		725	30297722	Light	No Proteins	Not Used	0.492275	1.23136	0.399781	30297722	1.21124e+07	1.49148e+07	2	846.913	1692.82	-0.866246	56.8409	6295	6295	MS2	8/144	SP_RL_PEvsCtrl_pSILAC_01-16-2013_130215172746.raw
E9PSX6	997	109.434	5.52881	Sarcoplasmic/endoplasmic reticulum calcium ATPase 2 OS=Rattus norvegicus GN=Atp2a2 PE=3 SV=1 - [E9PSX6_RAT]	14.44	24	11	3.17138e+08	0.28938	10	9.17522	1.62527	10	24.9043	0.184621	10	16.4819	626.616	14.44	15	11	378.586	9.63	9	7
	A3	A5	Sequence	Protein Accessions	# Proteins	# Protein Groups	Activation Type	Modifications	IonScore	Exp Value	Δ Score	Rank	Identity High	Homology Threshold	QuanResultID	Area	Quan Channel	Quan Info	Quan Usage	Heavy/Light	Heavy/Medium	Medium/Light	Light	Medium	Heavy	Charge	m/z [Da]	MH+ [Da]	ΔM [ppm]	RT [min]	First Scan	Last Scan	MS Order	Ions Matched	Spectrum File	Annotation
	High		VDQSILTGESVSVIK	E9PSX6	7	1	HCD		110.12	4.14536e-09	1	1	40	33	656	340911828	Light	Unique	Used	0.278207	1.56751	0.177483	340911828	6.05062e+07	94844198	2	787.935	1574.86	-0.204749	54.9553	5926	5926	MS2	10/156	SP_RL_PEvsCtrl_pSILAC_01-16-2013_130215172746.raw
	High		VGEATETALTcLVEK	E9PSX6	11	1	HCD	C11(Carbamidomethyl)	105.63	1.10136e-08	1	1	40	30	761	466331816	Light	Unique	Used	0.303623	1.68515	0.180176	466331816	8.40218e+07	141589131	2	810.911	1620.82	0.297373	57.7571	6475	6475	MS2	14/134	SP_RL_PEvsCtrl_pSILAC_01-16-2013_130215172746.raw
		High	VGEATETALTcLVEK		11	0	CID	C11(Carbamidomethyl)	101.41	2.91023e-08	1	1	40		761	466331816	Light	Redundant	Not Used	0.303623	1.68515	0.180176	466331816	8.40218e+07	141589131	2	810.911	1620.82	0.297373	57.7169	6465	6465	MS2	10/134	SP_RL_PEvsCtrl_pSILAC_01-16-2013_130215172746.raw
	High		SLPSVETLGcTSVIcSDK	E9PSX6	12	1	HCD	C10(Carbamidomethyl), C15(Carbamidomethyl)	96.22	8.48151e-08	1	1	40	23		144168962		No Quan Values	Not Used							2	976.969	1952.93	0.201969	56.4551	6219	6219	MS2	16/168	SP_RL_PEvsCtrl_pSILAC_01-16-2013_130215172746.raw
		High	SLPSVETLGcTSVIcSDK		12	0	CID	C10(Carbamidomethyl), C15(Carbamidomethyl)	87.35	6.53842e-07	1	1	40	26		144168962		No Quan Values	Not Used							2	976.969	1952.93	0.201969	56.4081	6209	6209	MS2	12/168	SP_RL_PEvsCtrl_pSILAC_01-16-2013_130215172746.raw
		High	TGTLTTNQMSVcR		11	0	CID	C12(Carbamidomethyl)	83.27	7.49325e-07	1	1	36	21	93	1.20831e+06	Light	Unique	Used	0.557111	1.47093	0.378749	1.13275e+06	429027	631067	2	734.848	1468.69	0.544167	36.9316	3049	3049	MS2	10/126	SP_RL_PEvsCtrl_pSILAC_01-16-2013_130215172746.raw
	High		IGIFGQDEDVTSK	E9PSX6	6	1	HCD		74.5	9.29966e-06	1	1	38	21	627	4.33242e+07	Light	Unique	Used	0.278937	1.35283	0.206188	36794748	7.58664e+06	1.02634e+07	2	704.851	1408.69	-0.721018	54.1915	5776	5776	MS2	12/120	SP_RL_PEvsCtrl_pSILAC_01-16-2013_130215172746.raw
	High		NMLFSGTNIAAGK	E9PSX6	7	1	HCD		65.48	8.32854e-05	1	1	39	22	642	6.96007e+07	Light	Unique	Used	0.375392	1.98435	0.189176	59384190	11234057	2.22923e+07	2	662.341	1323.68	2.23877	54.5074	5840	5840	MS2	10/124	SP_RL_PEvsCtrl_pSILAC_01-16-2013_130215172746.raw
		High	NmLFSGTNIAAGK		7	0	CID	M2(Oxidation)	64.87	7.592e-05	1	1	38	36	418	1.18376e+07	Light	Unique	Used	0.284627	1.88346	0.151119	10141929	1532638	2.88666e+06	2	670.337	1339.67	-0.461745	48.1332	4675	4675	MS2	10/124	SP_RL_PEvsCtrl_pSILAC_01-16-2013_130215172746.raw
	High		NmLFSGTNIAAGK	E9PSX6	7	1	HCD	M2(Oxidation)	62.95	0.000118129	1	1	38	20	418	1.18376e+07	Light	Redundant	Not Used	0.284627	1.88346	0.151119	10141929	1532638	2.88666e+06	2	670.337	1339.67	-0.461745	48.1816	4685	4685	MS2	10/124	SP_RL_PEvsCtrl_pSILAC_01-16-2013_130215172746.raw
	High		TGTLTTNQMSVcR	E9PSX6	11	1	HCD	C12(Carbamidomethyl)	59.06	0.000197547	1	1	36	22	93	1.20831e+06	Light	Redundant	Not Used	0.557111	1.47093	0.378749	1.13275e+06	429027	631067	2	734.848	1468.69	0.544167	36.9827	3056	3056	MS2	8/126	SP_RL_PEvsCtrl_pSILAC_01-16-2013_130215172746.raw
	High		VDQSILTGESVSVIk	E9PSX6	7	1	HCD	K15(Label:13C(6)15N(2))	54.06	0.00155782	1	1	40	22	656	9.58997e+07	Heavy	Redundant	Not Used	0.278207	1.56751	0.177483	340911828	6.05062e+07	94844198	2	791.942	1582.88	-0.768087	55.0292	5941	5941	MS2	13/156	SP_RL_PEvsCtrl_pSILAC_01-16-2013_130215172746.raw
		High	IGIFGQDEDVTSK		6	0	CID		52.32	0.00153627	1	1	38	26	627	4.33242e+07	Light	Redundant	Not Used	0.278937	1.35283	0.206188	36794748	7.58664e+06	1.02634e+07	2	704.851	1408.69	-0.721018	54.1455	5766	5766	MS2	10/120	SP_RL_PEvsCtrl_pSILAC_01-16-2013_130215172746.raw
		High	VDQSILTGESVSVIK		7	0	CID		50.78	0.00356092	1	1	40	24	656	340911828	Light	Redundant	Not Used	0.278207	1.56751	0.177483	340911828	6.05062e+07	94844198	2	787.935	1574.86	-0.204749	54.916	5918	5918	MS2	10/156	SP_RL_PEvsCtrl_pSILAC_01-16-2013_130215172746.raw
	Medium		VDQSILTGESVSVIK	E9PSX6	7	1	HCD		50.69	0.00373189	1	1	40	22	660	76349687	Light	Unique	Used	0.233325	1.13174	0.206164	72527106	14952477	16922390	3	525.626	1574.86	-0.755869	55.0356	5942	5942	MS2	14/156	SP_RL_PEvsCtrl_pSILAC_01-16-2013_130215172746.raw
	High		mNVFDTELK	E9PSX6	6	1	HCD	M1(Oxidation)	49.07	0.00119606	1	1	34	31	463	2.5353e+07	Light	Unique	Used	0.268345	2.34606	0.114381	22970730	2.62742e+06	6.16409e+06	2	556.767	1112.53	-2.15117	49.5786	4913	4913	MS2	7/82	SP_RL_PEvsCtrl_pSILAC_01-16-2013_130215172746.raw
	High		MNVFDTELK	E9PSX6	6	1	HCD		48.27	0.00187659	1	1	35	27	676	1.13341e+08	Light	Unique	Used	0.294213	1.77749	0.165522	104044732	1.72217e+07	30611278	2	548.77	1096.53	-1.14237	55.4786	6031	6031	MS2	8/82	SP_RL_PEvsCtrl_pSILAC_01-16-2013_130215172746.raw
		High	NMLFSGTNIAAGK		7	0	CID		46.61	0.0064205	1	1	39	27	642	6.96007e+07	Light	Redundant	Not Used	0.375392	1.98435	0.189176	59384190	11234057	2.22923e+07	2	662.341	1323.68	2.23877	54.4592	5830	5830	MS2	9/124	SP_RL_PEvsCtrl_pSILAC_01-16-2013_130215172746.raw
	Medium		VIMITGDNK	E9PSX6	7	1	HCD		46.57	0.00439814	1	1	37	31		4.99093e+06		No Quan Values	Not Used							2	495.768	990.529	0.324174	39.9386	3436	3436	MS2	5/70	SP_RL_PEvsCtrl_pSILAC_01-16-2013_130215172746.raw
		High	SLPSVETLGcTSVIcSDk		12	0	CID	C10(Carbamidomethyl), C15(Carbamidomethyl), K18(Label:13C(6)15N(2))	42.56	0.0222072	1	1	40	18		3.14615e+07		No Quan Values	Not Used							2	980.976	1960.94	-0.00541735	56.4868	6226	6226	MS2	11/168	SP_RL_PEvsCtrl_pSILAC_01-16-2013_130215172746.raw
		High	mNVFDTELK		6	0	CID	M1(Oxidation)	41.22	0.00729042	1	1	34		463	2.5353e+07	Light	Redundant	Not Used	0.268345	2.34606	0.114381	22970730	2.62742e+06	6.16409e+06	2	556.767	1112.53	-2.15117	49.5475	4906	4906	MS2	6/82	SP_RL_PEvsCtrl_pSILAC_01-16-2013_130215172746.raw
	Medium		NAENAIEALKEYEPEMGK	E9PSX6	7	1	HCD		39.83	0.033475	1	1	39	18		7.80568e+07		No Quan Values	Not Used							3	679.324	2035.96	-2.72549	70.9402	8835	8835	MS2	12/194	SP_RL_PEvsCtrl_pSILAC_01-16-2013_130215172746.raw
	Medium		EFDELSPSAQR	E9PSX6	6	1	HCD		35.3	0.0320059	1	1	34	19	213	4.6862e+06	Light	Unique	Used	0.541014	1.13803	0.475396	4.1999e+06	1.99662e+06	2.27221e+06	2	639.801	1278.6	-0.393124	42.4146	3780	3780	MS2	7/96	SP_RL_PEvsCtrl_pSILAC_01-16-2013_130215172746.raw
	Medium		EWGSGSDTLR	E9PSX6	6	1	HCD		35.24	0.0197041	1	1	32	15				No Quan Values	Not Used							2	554.257	1107.51	-0.388427	40.8935	3571	3571	MS2	7/86	SP_RL_PEvsCtrl_pSILAC_01-16-2013_130215172746.raw
Q60587	475	51.3815	9.46631	Trifunctional enzyme subunit beta, mitochondrial OS=Rattus norvegicus GN=Hadhb PE=1 SV=1 - [ECHB_RAT]	14.32	10	7	1.55132e+08	0.531033	6	71.9407	1.33634	6	23.0185	0.386306	6	106.568	188.182	9.68	8	5	83.75	4.63	2	2
	A3	A5	Sequence	Protein Accessions	# Proteins	# Protein Groups	Activation Type	Modifications	IonScore	Exp Value	Δ Score	Rank	Identity High	Homology Threshold	QuanResultID	Area	Quan Channel	Quan Info	Quan Usage	Heavy/Light	Heavy/Medium	Medium/Light	Light	Medium	Heavy	Charge	m/z [Da]	MH+ [Da]	ΔM [ppm]	RT [min]	First Scan	Last Scan	MS Order	Ions Matched	Spectrum File	Annotation
	High		AALSGLLYr	Q60587	1	1	HCD	R9(Label:13C(6)15N(4))	74.31	6.9725e-06	1	1	37		715	5.22878e+07	Heavy	Unique	Used	0.735736	1.14236	0.644047	62667178	40360600	46106473	2	487.289	973.571	0.796373	56.4481	6218	6218	MS2	7/64	SP_RL_PEvsCtrl_pSILAC_01-16-2013_130215172746.raw
	High		EAALGAGFSDK	Q60587	1	1	HCD		62.18	7.98445e-05	1	1	35			1.32667e+06		No Quan Values	Not Used							2	533.264	1065.52	-0.358274	41.1862	3616	3616	MS2	6/98	SP_RL_PEvsCtrl_pSILAC_01-16-2013_130215172746.raw
	High		IPFLLSGTSYK	Q60587	1	1	HCD		57.56	0.000522393	1	1	39	35	1040	3.57219e+08	Light	Unique	Used	0.326963	1.41108	0.231711	303877072	70411602	99356592	2	613.343	1225.68	-3.24944	66.9803	8204	8204	MS2	10/86	SP_RL_PEvsCtrl_pSILAC_01-16-2013_130215172746.raw
		High	NIVVVEGVR	Q60587	1	1	CID		48.52	0.00267149	1	1	37	26	329	1.76661e+07	Light	Unique	Used	0.781377	1.15056	0.679126	1.62842e+07	1.1059e+07	1.27241e+07	2	492.795	984.583	-0.604168	45.9069	4300	4300	MS2	6/80	SP_RL_PEvsCtrl_pSILAC_01-16-2013_130215172746.raw
	Medium		IPFLLSGTSYk	Q60587	1	1	HCD	K11(Label:13C(6)15N(2))	44.3	0.0107968	1	1	39	27	1040	99356592	Heavy	Redundant	Not Used	0.326963	1.41108	0.231711	303877072	70411602	99356592	2	617.35	1233.69	-3.35876	67.1894	8239	8239	MS2	10/86	SP_RL_PEvsCtrl_pSILAC_01-16-2013_130215172746.raw
		High	DQLLLGPTYATPk	Q60587	1	1	CID	K13(Label:13C(6)15N(2))	42.81	0.0196324	1	1	40	28	632	4.33447e+07	Heavy	Unique	Used	0.383284	1.82767	0.209713	113087659	2.37159e+07	4.33447e+07	2	712.897	1424.79	-0.711459	54.2294	5785	5785	MS2	6/138	SP_RL_PEvsCtrl_pSILAC_01-16-2013_130215172746.raw
	Medium		AALSGLLYR	Q60587	1	1	HCD		39.97	0.0195294	1	1	37	22	715	6.48305e+07	Light	Redundant	Not Used	0.735736	1.14236	0.644047	62667178	40360600	46106473	2	482.285	963.563	0.708319	56.6038	6249	6249	MS2	8/64	SP_RL_PEvsCtrl_pSILAC_01-16-2013_130215172746.raw
	Medium		LSLLTk	Q60587	1	1	HCD	K6(Label:13C(6)15N(2))	39.49	0.00790035	1	2	33		370	5.20133e+06	Heavy	Unique	Used	0.31977	1.71648	0.186293	1.62659e+07	3.03023e+06	5.20133e+06	2	341.733	682.459	-0.477058	47.2102	4516	4516	MS2	5/46	SP_RL_PEvsCtrl_pSILAC_01-16-2013_130215172746.raw
	Medium		LSLLTK	Q60587	1	1	HCD		37.07	0.00968918	1	2	31		370	1.70162e+07	Light	Redundant	Not Used	0.31977	1.71648	0.186293	1.62659e+07	3.03023e+06	5.20133e+06	2	337.726	674.445	0.298842	47.0161	4483	4483	MS2	5/46	SP_RL_PEvsCtrl_pSILAC_01-16-2013_130215172746.raw
	Medium		LAAAFAVSr	Q60587	1	1	HCD	R9(Label:13C(6))	36.97	0.0297446	1	1	36	30	327	3.11631e+06	Medium	Unique	Used	1.05131	1.26555	0.830709	3.75139e+06	3.11631e+06	3.94386e+06	2	456.274	911.54	-0.330834	45.8666	4296	4296	MS2	6/64	SP_RL_PEvsCtrl_pSILAC_01-16-2013_130215172746.raw
P17764	424	44.6664	8.76318	Acetyl-CoA acetyltransferase, mitochondrial OS=Rattus norvegicus GN=Acat1 PE=1 SV=1 - [THIL_RAT]	14.15	11	5	2.79949e+08	0.299927	3	0.659086	1.62846	3	7.42576	0.184998	3	6.82298	338.464	14.15	7	5	134.525	10.38	4	3
	A3	A5	Sequence	Protein Accessions	# Proteins	# Protein Groups	Activation Type	Modifications	IonScore	Exp Value	Δ Score	Rank	Identity High	Homology Threshold	QuanResultID	Area	Quan Channel	Quan Info	Quan Usage	Heavy/Light	Heavy/Medium	Medium/Light	Light	Medium	Heavy	Charge	m/z [Da]	MH+ [Da]	ΔM [ppm]	RT [min]	First Scan	Last Scan	MS Order	Ions Matched	Spectrum File	Annotation
	High		QATLGAGLPIATPcTTVNk	P17764	1	1	HCD	C14(Carbamidomethyl), K19(Label:13C(6)15N(2))	109.54	6.08784e-09	1	1	41	26	623	1.06629e+08	Heavy	Unique	Used	0.301263	1.62846	0.184998	353940318	6.54783e+07	1.06629e+08	2	961.018	1921.03	-0.340242	54.1858	5775	5775	MS2	15/206	SP_RL_PEvsCtrl_pSILAC_01-16-2013_130215172746.raw
	High		QATLGAGLPIATPcTTVNK	P17764	1	1	HCD	C14(Carbamidomethyl)	93.2	2.72245e-07	1	1	42	31	623	353940318	Light	Redundant	Not Used	0.301263	1.62846	0.184998	353940318	6.54783e+07	1.06629e+08	2	957.012	1913.02	0.763414	54.1034	5758	5758	MS2	15/206	SP_RL_PEvsCtrl_pSILAC_01-16-2013_130215172746.raw
	High		FANEITPITISVK	P17764	1	1	HCD		68.92	4.35736e-05	1	1	39	21		428026492		No Quan Values	Not Used							2	716.907	1432.81	1.57807	59.4204	6797	6797	MS2	11/130	SP_RL_PEvsCtrl_pSILAC_01-16-2013_130215172746.raw
	High		FANEITPITISVk	P17764	1	1	HCD	K13(Label:13C(6)15N(2))	62.4	0.000178473	1	1	39	19				No Quan Values	Not Used							2	720.914	1440.82	1.28816	59.4331	6799	6799	MS2	10/130	SP_RL_PEvsCtrl_pSILAC_01-16-2013_130215172746.raw
	High		LGTIAIQGAIEK	P17764	1	1	HCD		57.92	0.000347814	0.448276	1	37		486	5.78798e+07	Light	Unique	Used	0.299927	1.5484	0.1937	5.70233e+07	1.10454e+07	1.71028e+07	2	607.362	1213.72	0.606906	50.087	5007	5007	MS2	11/114	SP_RL_PEvsCtrl_pSILAC_01-16-2013_130215172746.raw
		High	FANEITPITISVK		1	0	CID		54.19	0.00129486	1	1	39	28		428026492		No Quan Values	Not Used							2	716.907	1432.81	1.57807	59.3876	6787	6787	MS2	8/130	SP_RL_PEvsCtrl_pSILAC_01-16-2013_130215172746.raw
		High	QATLGAGLPIATPcTTVNk		1	0	CID	C14(Carbamidomethyl), K19(Label:13C(6)15N(2))	53.61	0.00238486	1	1	41	23	623	1.06629e+08	Heavy	Redundant	Not Used	0.301263	1.62846	0.184998	353940318	6.54783e+07	1.06629e+08	2	961.018	1921.03	-0.340242	54.1425	5765	5765	MS2	27/206	SP_RL_PEvsCtrl_pSILAC_01-16-2013_130215172746.raw
		High	LGTIAIQGAIEK		1	0	CID		52.91	0.00110242	0.471698	1	37		486	5.78798e+07	Light	Redundant	Not Used	0.299927	1.5484	0.1937	5.70233e+07	1.10454e+07	1.71028e+07	2	607.362	1213.72	0.606906	50.0519	4997	4997	MS2	9/114	SP_RL_PEvsCtrl_pSILAC_01-16-2013_130215172746.raw
	High		DGLTDVYNK	P17764	1	1	HCD		52.44	0.000596107	1	1	34	22		2.01708e+06		No Quan Values	Not Used							2	512.751	1024.49	0.0734069	40.2574	3482	3482	MS2	6/74	SP_RL_PEvsCtrl_pSILAC_01-16-2013_130215172746.raw
		High	QATLGAGLPIATPcTTVNK		1	0	CID	C14(Carbamidomethyl)	52.14	0.00347504	1	1	42	19	623	353940318	Light	Redundant	Not Used	0.301263	1.62846	0.184998	353940318	6.54783e+07	1.06629e+08	2	957.012	1913.02	0.763414	54.0616	5748	5748	MS2	23/206	SP_RL_PEvsCtrl_pSILAC_01-16-2013_130215172746.raw
	Medium		LEDLIVK	P17764	1	1	HCD		41.09	0.0109937	1	1	36		398	1.04872e+07	Light	Unique	Used	0.279789	1.71199	0.16343	9684883	1.5828e+06	2.70973e+06	2	415.255	829.503	-0.531957	47.7485	4608	4608	MS2	6/50	SP_RL_PEvsCtrl_pSILAC_01-16-2013_130215172746.raw
P15650	430	47.8424	7.73779	Long-chain specific acyl-CoA dehydrogenase, mitochondrial OS=Rattus norvegicus GN=Acadl PE=1 SV=1 - [ACADL_RAT]	13.95	13	4	2.30758e+08	0.332919	7	59.6813	1.37514	7	6.28241	0.197493	7	77.6165	358.394	13.95	8	4	223.198	7.91	5	2
	A3	A5	Sequence	Protein Accessions	# Proteins	# Protein Groups	Activation Type	Modifications	IonScore	Exp Value	Δ Score	Rank	Identity High	Homology Threshold	QuanResultID	Area	Quan Channel	Quan Info	Quan Usage	Heavy/Light	Heavy/Medium	Medium/Light	Light	Medium	Heavy	Charge	m/z [Da]	MH+ [Da]	ΔM [ppm]	RT [min]	First Scan	Last Scan	MS Order	Ions Matched	Spectrum File	Annotation
	High		cIGAIAmTEPGAGSDLQGVR	P15650	1	1	HCD	C1(Carbamidomethyl), M7(Oxidation)	114.07	1.5891e-09	1	1	40	29	415	1.22365e+07	Light	Unique	Used	0.507201	1.44362	0.351341	8506407	2.98865e+06	4.31446e+06	2	1009.99	2018.97	1.5305	48.095	4669	4669	MS2	16/172	SP_RL_PEvsCtrl_pSILAC_01-16-2013_130215172746.raw
		High	cIGAIAmTEPGAGSDLQGVR		1	0	CID	C1(Carbamidomethyl), M7(Oxidation)	93.51	1.8078e-07	1	1	40	37	415	1.22365e+07	Light	Redundant	Not Used	0.507201	1.44362	0.351341	8506407	2.98865e+06	4.31446e+06	2	1009.99	2018.97	1.5305	48.0457	4659	4659	MS2	10/172	SP_RL_PEvsCtrl_pSILAC_01-16-2013_130215172746.raw
	High		cIGAIAMTEPGAGSDLQGVr	P15650	1	1	HCD	C1(Carbamidomethyl), R20(Label:13C(6)15N(4))	90.89	3.7566e-07	1	1	41	26	631	5.21173e+07	Heavy	Unique	Used	0.492588	1.11392	0.442211	105802993	4.67872e+07	5.21173e+07	2	1006.99	2012.98	-0.550773	54.3387	5806	5806	MS2	18/172	SP_RL_PEvsCtrl_pSILAC_01-16-2013_130215172746.raw
		High	cIGAIAMTEPGAGSDLQGVR		1	0	CID	C1(Carbamidomethyl)	81.71	2.93892e-06	1	1	40	29	631	1.08365e+08	Light	Redundant	Not Used	0.492588	1.11392	0.442211	105802993	4.67872e+07	5.21173e+07	2	1001.99	2002.97	-0.691282	54.2237	5783	5783	MS2	15/172	SP_RL_PEvsCtrl_pSILAC_01-16-2013_130215172746.raw
	High		EQIEQFIPQmTAGK	P15650	1	1	HCD	M10(Oxidation)	72.1	2.12109e-05	1	1	39	34	502	3.9999e+07	Light	Unique	Used	0.206522	1.31981	0.156479	31857507	4985036	6579283	2	818.405	1635.8	-0.690691	50.405	5063	5063	MS2	12/148	SP_RL_PEvsCtrl_pSILAC_01-16-2013_130215172746.raw
	High		EQIEQFIPQMTAGk	P15650	1	1	HCD	K14(Label:13C(6)15N(2))	69.7	4.51806e-05	1	1	40	38	866	127143826	Heavy	Unique	Used	0.230682	1.37514	0.167752	551164678	9.24588e+07	127143826	2	814.415	1627.82	-0.542187	60.9112	7076	7076	MS2	12/148	SP_RL_PEvsCtrl_pSILAC_01-16-2013_130215172746.raw
	High		VQPIYGGTNEIMK	P15650	1	1	HCD		52.96	0.00169527	1	1	39	27	414	2.15004e+07	Light	Unique	Used	0.332919	2.67875	0.124281	1.75309e+07	2.17877e+06	5.83637e+06	2	725.375	1449.74	0.728073	48.08	4667	4667	MS2	11/122	SP_RL_PEvsCtrl_pSILAC_01-16-2013_130215172746.raw
		High	EQIEQFIPQmTAGK		1	0	CID	M10(Oxidation)	47.66	0.00589601	1	1	39	25	502	3.9999e+07	Light	Redundant	Not Used	0.206522	1.31981	0.156479	31857507	4985036	6579283	2	818.405	1635.8	-0.690691	50.3823	5060	5060	MS2	12/148	SP_RL_PEvsCtrl_pSILAC_01-16-2013_130215172746.raw
		High	cIGAIAmTEPGAGSDLQGVR		1	0	CID	C1(Carbamidomethyl), M7(Oxidation)	45.11	0.0121061	1	1	40	29	411	1.19159e+07	Light	Unique	Used	0.483089	1.31814	0.366492	1.09121e+07	3.9992e+06	5.27152e+06	3	673.659	2018.96	0.193683	47.9792	4649	4649	MS2	21/172	SP_RL_PEvsCtrl_pSILAC_01-16-2013_130215172746.raw
	Medium		EQIEQFIPQMTAGK	P15650	1	1	HCD		44.11	0.0155901	1	1	40	26		551164678		No Quan Values	Not Used							2	810.411	1619.81	3.09642	60.6997	7034	7034	MS2	8/148	SP_RL_PEvsCtrl_pSILAC_01-16-2013_130215172746.raw
	Medium		VQPIYGGTNEImK	P15650	1	1	HCD	M12(Oxidation)	43.99	0.0125054	1	1	39	22		5.07985e+06		No Quan Values	Not Used							2	733.372	1465.74	0.358375	40.7066	3543	3543	MS2	9/122	SP_RL_PEvsCtrl_pSILAC_01-16-2013_130215172746.raw
		High	cIGAIAMTEPGAGSDLQGVr		1	0	CID	C1(Carbamidomethyl), R20(Label:13C(6)15N(4))	43.5	0.0205966	1	1	41	22	631	5.21173e+07	Heavy	Redundant	Not Used	0.492588	1.11392	0.442211	105802993	4.67872e+07	5.21173e+07	2	1006.99	2012.98	-0.550773	54.2954	5796	5796	MS2	15/172	SP_RL_PEvsCtrl_pSILAC_01-16-2013_130215172746.raw
	Medium		AFVDScLQLHETK	P15650	1	1	HCD	C6(Carbamidomethyl)	38.8	0.0341363	1	1	38	33	430	3.27432e+07	Light	Unique	Used	0.272021	1.37737	0.197493	26954868	5.32341e+06	7.3323e+06	3	516.589	1547.75	0.300716	48.3362	4714	4714	MS2	8/122	SP_RL_PEvsCtrl_pSILAC_01-16-2013_130215172746.raw
D4A311	172	19.9521	8.29443	NADH dehydrogenase (Ubiquinone) 1 alpha subcomplex, 8 OS=Rattus norvegicus GN=Ndufa8 PE=4 SV=1 - [D4A311_RAT]	13.95	9	2	193652983		0			0			0		121.31	0	4	1	124.57	13.95	5	2
	A3	A5	Sequence	Protein Accessions	# Proteins	# Protein Groups	Activation Type	Modifications	IonScore	Exp Value	Δ Score	Rank	Identity High	Homology Threshold	QuanResultID	Area	Quan Channel	Quan Info	Quan Usage	Heavy/Light	Heavy/Medium	Medium/Light	Light	Medium	Heavy	Charge	m/z [Da]	MH+ [Da]	ΔM [ppm]	RT [min]	First Scan	Last Scan	MS Order	Ions Matched	Spectrum File	Annotation
	High		LVnGcALNFFR		0	0	HCD	N3(Deamidated), C5(Carbamidomethyl)	82.99	1.15715e-06	0.39759	1	38	27		193652983		No Proteins	Not Used							2	656.328	1311.65	-1.7259	73.2389	9225	9225	MS2	10/98	SP_RL_PEvsCtrl_pSILAC_01-16-2013_130215172746.raw
		High	LVnGcALNFFR	D4A311	2	1	CID	N3(Deamidated), C5(Carbamidomethyl)	78.25	3.44658e-06	0.358974	1	38	32		193652983		No Quan Values	Not Used							2	656.328	1311.65	-1.7259	73.2086	9216	9216	MS2	9/98	SP_RL_PEvsCtrl_pSILAC_01-16-2013_130215172746.raw
	High		LVnGcALNFFR		0	0	HCD	N3(Deamidated), C5(Carbamidomethyl)	64.32	8.40989e-05	0.265625	1	38	25		4.53767e+07		No Proteins	Not Used							2	656.328	1311.65	-1.35364	72.1827	9053	9053	MS2	9/98	SP_RL_PEvsCtrl_pSILAC_01-16-2013_130215172746.raw
		High	LVnGcALNFFR	D4A311	2	1	CID	N3(Deamidated), C5(Carbamidomethyl)	57.79	0.00037826	0.327586	1	38	24		4.53767e+07		No Quan Values	Not Used							2	656.328	1311.65	-1.35364	72.1556	9047	9047	MS2	8/98	SP_RL_PEvsCtrl_pSILAC_01-16-2013_130215172746.raw
	High		LVNGcALnFFR		0	0	HCD	C5(Carbamidomethyl), N8(Deamidated)	49.89	0.00236259		2	38	27		193652983		No Proteins	Not Used							2	656.328	1311.65	-1.7259	73.2389	9225	9225	MS2	10/98	SP_RL_PEvsCtrl_pSILAC_01-16-2013_130215172746.raw
		High	LVNGcALnFFR	D4A311	2	1	CID	C5(Carbamidomethyl), N8(Deamidated)	49.73	0.00245125		2	38	32		193652983		No Quan Values	Not Used							2	656.328	1311.65	-1.7259	73.2086	9216	9216	MS2	9/98	SP_RL_PEvsCtrl_pSILAC_01-16-2013_130215172746.raw
	Medium		LVNGcALnFFR		0	0	HCD	C5(Carbamidomethyl), N8(Deamidated)	46.82	0.00472923		2	38	25		4.53767e+07		No Proteins	Not Used							2	656.328	1311.65	-1.35364	72.1827	9053	9053	MS2	10/98	SP_RL_PEvsCtrl_pSILAC_01-16-2013_130215172746.raw
		High	LGWVRPDLGELSK	D4A311	2	1	CID		44.53	0.0132632	1	1	40	28				No Quan Values	Not Used							2	735.41	1469.81	0.936377	60.5854	7014	7014	MS2	8/122	SP_RL_PEvsCtrl_pSILAC_01-16-2013_130215172746.raw
		High	LVNGcALnFFR	D4A311	2	1	CID	C5(Carbamidomethyl), N8(Deamidated)	39.21	0.0272766		2	38	24		4.53767e+07		No Quan Values	Not Used							2	656.328	1311.65	-1.35364	72.1556	9047	9047	MS2	9/98	SP_RL_PEvsCtrl_pSILAC_01-16-2013_130215172746.raw
P14604	290	31.4962	8.1333	Enoyl-CoA hydratase, mitochondrial OS=Rattus norvegicus GN=Echs1 PE=1 SV=1 - [ECHM_RAT]	13.79	6	3	4.80389e+07	0.623233	2	8.98675	1.11792	2	3.48725	0.557494	2	5.48662	172.969	13.79	3	3	136.329	11.38	3	2
	A3	A5	Sequence	Protein Accessions	# Proteins	# Protein Groups	Activation Type	Modifications	IonScore	Exp Value	Δ Score	Rank	Identity High	Homology Threshold	QuanResultID	Area	Quan Channel	Quan Info	Quan Usage	Heavy/Light	Heavy/Medium	Medium/Light	Light	Medium	Heavy	Charge	m/z [Da]	MH+ [Da]	ΔM [ppm]	RT [min]	First Scan	Last Scan	MS Order	Ions Matched	Spectrum File	Annotation
		High	AQFGQPEILLGTIPGAGGTQR		1	0	CID		103.46	2.81287e-08	1	1	42		1119	1.37285e+08	Light	Unique	Used	0.58665	1.09194	0.537255	133084625	7.15003e+07	7.80741e+07	2	1056.06	2111.12	-1.93375	71.5966	8949	8949	MS2	26/222	SP_RL_PEvsCtrl_pSILAC_01-16-2013_130215172746.raw
	High		AQFGQPEILLGTIPGAGGTQR	P14604	1	1	HCD		92.9	3.2e-07	1	1	42	27	1119	1.37285e+08	Light	Redundant	Not Used	0.58665	1.09194	0.537255	133084625	7.15003e+07	7.80741e+07	2	1056.06	2111.12	-1.93375	71.6432	8959	8959	MS2	13/222	SP_RL_PEvsCtrl_pSILAC_01-16-2013_130215172746.raw
	High		SLAmEmVLTGDR	P14604	1	1	HCD	M4(Oxidation), M6(Oxidation)	78.19	1.87356e-06	1	1	35	24		3.32546e+06		No Quan Values	Not Used							2	677.82	1354.63	-0.539518	42.4241	3781	3781	MS2	8/108	SP_RL_PEvsCtrl_pSILAC_01-16-2013_130215172746.raw
		High	AQFGQPEILLGTIPGAGGTQR		1	0	CID		56.4	0.00142824	1	1	42	30	1120	66284863	Light	Unique	Used	0.662098	1.14452	0.578495	44776474	25902967	29646429	3	704.379	2111.12	-1.44862	71.6051	8952	8952	MS2	15/222	SP_RL_PEvsCtrl_pSILAC_01-16-2013_130215172746.raw
	Medium		IIVAMAK	P14604	1	1	HCD		45.97	0.00345249	0.304348	1	35			3.50586e+06		No Quan Values	Not Used							2	373.235	745.463	-1.40987	41.112	3603	3603	MS2	6/50	SP_RL_PEvsCtrl_pSILAC_01-16-2013_130215172746.raw
		High	SLAmEmVLTGDR		1	0	CID	M4(Oxidation), M6(Oxidation)	39.11	0.0151589	1	1	35	23		3.32546e+06		No Quan Values	Not Used							2	677.82	1354.63	-0.539518	42.3834	3775	3775	MS2	8/108	SP_RL_PEvsCtrl_pSILAC_01-16-2013_130215172746.raw
O88989	334	36.46	6.58057	Malate dehydrogenase, cytoplasmic OS=Rattus norvegicus GN=Mdh1 PE=1 SV=3 - [MDHC_RAT]	13.77	13	4	4.10448e+08	0.351415	5	6.30549	1.17284	5	16.1809	0.299627	5	16.315	386.542	13.77	9	4	130.73	8.68	4	2
	A3	A5	Sequence	Protein Accessions	# Proteins	# Protein Groups	Activation Type	Modifications	IonScore	Exp Value	Δ Score	Rank	Identity High	Homology Threshold	QuanResultID	Area	Quan Channel	Quan Info	Quan Usage	Heavy/Light	Heavy/Medium	Medium/Light	Light	Medium	Heavy	Charge	m/z [Da]	MH+ [Da]	ΔM [ppm]	RT [min]	First Scan	Last Scan	MS Order	Ions Matched	Spectrum File	Annotation
	High		VIVVGNPANTNcLTASk	O88989	1	1	HCD	C12(Carbamidomethyl), K17(Label:13C(6)15N(2))	112.88	2.77296e-09	1	1	41	27	339	3.64859e+07	Heavy	Unique	Used	0.351103	1.30717	0.268598	103918006	27912191	3.64859e+07	2	883.471	1765.93	-0.626517	46.3158	4369	4369	MS2	11/162	SP_RL_PEvsCtrl_pSILAC_01-16-2013_130215172746.raw
	High		VIVVGNPANTNcLTASK	O88989	1	1	HCD	C12(Carbamidomethyl)	68.87	6.94964e-05	1	1	41	17	339	103918006	Light	Redundant	Not Used	0.351103	1.30717	0.268598	103918006	27912191	3.64859e+07	2	879.464	1757.92	-0.746158	46.2259	4355	4355	MS2	14/162	SP_RL_PEvsCtrl_pSILAC_01-16-2013_130215172746.raw
		High	VIVVGNPANTNcLTASk		1	0	CID	C12(Carbamidomethyl), K17(Label:13C(6)15N(2))	66.99	0.000107633	1	1	41	29	339	3.64859e+07	Heavy	Redundant	Not Used	0.351103	1.30717	0.268598	103918006	27912191	3.64859e+07	2	883.471	1765.93	-0.626517	46.2851	4361	4361	MS2	8/162	SP_RL_PEvsCtrl_pSILAC_01-16-2013_130215172746.raw
	High		FVEGLPINDFSr	O88989	1	1	HCD	R12(Label:13C(6)15N(4))	61.73	0.000223922	1	1	39	25	934	795194197	Heavy	Unique	Used	0.705092	0.89784	0.78532	1112213420	873443140	784212314	2	702.363	1403.72	-0.675999	62.9908	7480	7480	MS2	7/112	SP_RL_PEvsCtrl_pSILAC_01-16-2013_130215172746.raw
		High	VIVVGNPANTNcLTASK		1	0	CID	C12(Carbamidomethyl)	58.3	0.000792432	1	1	41	25	339	103918006	Light	Redundant	Not Used	0.351103	1.30717	0.268598	103918006	27912191	3.64859e+07	2	879.464	1757.92	-0.746158	46.1873	4345	4345	MS2	13/162	SP_RL_PEvsCtrl_pSILAC_01-16-2013_130215172746.raw
	High		VIVVGNPANTNcLTASK	O88989	1	1	HCD	C12(Carbamidomethyl)	54.78	0.00176775	1	1	41	20	346	3.1625e+07	Light	Unique	Used	0.351415	1.17284	0.299627	3.12794e+07	9.37216e+06	1.0992e+07	3	586.645	1757.92	-0.0594048	46.3253	4370	4370	MS2	19/162	SP_RL_PEvsCtrl_pSILAC_01-16-2013_130215172746.raw
	High		FVEGLPINDFSr	O88989	1	1	HCD	R12(Label:13C(6))	54.38	0.00136546	1	1	40	33	934	873443140	Medium	Redundant	Not Used	0.705092	0.89784	0.78532	1112213420	873443140	784212314	2	700.37	1399.73	1.40141	63.055	7494	7494	MS2	7/112	SP_RL_PEvsCtrl_pSILAC_01-16-2013_130215172746.raw
	High		ENFScLTR	O88989	1	1	HCD	C5(Carbamidomethyl)	54.33	0.000183013	1	1	31		195	4.73054e+06	Light	Unique	Used	0.642036	0.840372	0.76399	4.56278e+06	3.48592e+06	2.92947e+06	2	513.737	1026.47	-0.606836	41.5298	3660	3660	MS2	7/80	SP_RL_PEvsCtrl_pSILAC_01-16-2013_130215172746.raw
	High		LGVTADDVK	O88989	1	1	HCD		48.53	0.0024444	1	1	36	26	57	3.68085e+06	Light	Unique	Used	0.336796	1.24806	0.269857	3.41037e+06	920310	1.1486e+06	2	459.251	917.496	1.78714	34.3133	2738	2738	MS2	8/70	SP_RL_PEvsCtrl_pSILAC_01-16-2013_130215172746.raw
	High		LGVTADDVk	O88989	1	1	HCD	K9(Label:13C(6)15N(2))	47.43	0.00283997	1	1	36	29	57	1.19023e+06	Heavy	Redundant	Not Used	0.336796	1.24806	0.269857	3.41037e+06	920310	1.1486e+06	2	463.258	925.509	0.542643	33.5936	2646	2646	MS2	5/70	SP_RL_PEvsCtrl_pSILAC_01-16-2013_130215172746.raw
	Medium		FVEGLPINDFSR	O88989	1	1	HCD		45.83	0.00857703	1	1	39	26	934	1122695699	Light	Redundant	Not Used	0.705092	0.89784	0.78532	1112213420	873443140	784212314	2	697.359	1393.71	-0.791243	62.9962	7481	7481	MS2	10/112	SP_RL_PEvsCtrl_pSILAC_01-16-2013_130215172746.raw
		High	FVEGLPINDFSr		1	0	CID	R12(Label:13C(6))	45.67	0.0101456	1	1	40	27	934	873443140	Medium	Redundant	Not Used	0.705092	0.89784	0.78532	1112213420	873443140	784212314	2	700.37	1399.73	1.40141	63.0175	7484	7484	MS2	6/112	SP_RL_PEvsCtrl_pSILAC_01-16-2013_130215172746.raw
		High	FVEGLPINDFSR		1	0	CID		42.27	0.0194687	1	1	39	29	934	1122695699	Light	Redundant	Not Used	0.705092	0.89784	0.78532	1112213420	873443140	784212314	2	697.359	1393.71	-0.791243	62.948	7471	7471	MS2	6/112	SP_RL_PEvsCtrl_pSILAC_01-16-2013_130215172746.raw
P07895	222	24.6586	8.80713	Superoxide dismutase [Mn], mitochondrial OS=Rattus norvegicus GN=Sod2 PE=1 SV=2 - [SODM_RAT]	13.51	6	3	9.08912e+07	0.0223491	2	8.47781	1.56458	2	8.31559	0.0142844	2	16.8824	135.89	13.51	4	3	90.4	0	2	1
	A3	A5	Sequence	Protein Accessions	# Proteins	# Protein Groups	Activation Type	Modifications	IonScore	Exp Value	Δ Score	Rank	Identity High	Homology Threshold	QuanResultID	Area	Quan Channel	Quan Info	Quan Usage	Heavy/Light	Heavy/Medium	Medium/Light	Light	Medium	Heavy	Charge	m/z [Da]	MH+ [Da]	ΔM [ppm]	RT [min]	First Scan	Last Scan	MS Order	Ions Matched	Spectrum File	Annotation
	High		GDVTTQVALQPALK	P07895	1	1	HCD		85.88	9.20705e-07	1	1	40	30	372	2.20498e+08	Light	Unique	Used	0.0211091	1.65468	0.0127572	212015400	2.70473e+06	4.47546e+06	2	720.906	1440.8	-0.528913	47.1103	4499	4499	MS2	9/126	SP_RL_PEvsCtrl_pSILAC_01-16-2013_130215172746.raw
		High	GDVTTQVALQPALK		0	0	CID		70.86	2.92496e-05	1	1	40	32	372	2.20498e+08	Light	No Proteins	Not Used	0.0211091	1.65468	0.0127572	212015400	2.70473e+06	4.47546e+06	2	720.906	1440.8	-0.528913	47.075	4489	4489	MS2	15/126	SP_RL_PEvsCtrl_pSILAC_01-16-2013_130215172746.raw
	High		GDVTTQVALQPALK	P07895	1	1	HCD		59.53	0.000400923	1	1	40	23	373	8.69156e+07	Light	Unique	Used	0.0236618	1.47938	0.0159944	72381758	1.1577e+06	1.71269e+06	3	480.94	1440.81	-0.262894	47.1259	4501	4501	MS2	7/126	SP_RL_PEvsCtrl_pSILAC_01-16-2013_130215172746.raw
		High	GDVTTQVALQPALK		0	0	CID		51.04	0.00283179	1	1	40	31	373	8.69156e+07	Light	No Proteins	Not Used	0.0236618	1.47938	0.0159944	72381758	1.1577e+06	1.71269e+06	3	480.94	1440.81	-0.262894	47.0806	4491	4491	MS2	12/126	SP_RL_PEvsCtrl_pSILAC_01-16-2013_130215172746.raw
	Medium		GELLEAIKR	P07895	1	1	HCD		38.91	0.0243176	1	1	37	33		2.28628e+07		No Quan Values	Not Used							2	514.809	1028.61	0.217498	48.9592	4815	4815	MS2	7/72	SP_RL_PEvsCtrl_pSILAC_01-16-2013_130215172746.raw
	Medium		DFGSFEK	P07895	1	1	HCD		32.57	0.0161855	1	1	29	22		2.93124e+07		No Quan Values	Not Used							2	415.19	829.373	0.474061	44.535	4088	4088	MS2	6/58	SP_RL_PEvsCtrl_pSILAC_01-16-2013_130215172746.raw
F1LQE8	446	47.9989	8.71924	Protein LOC100359544 OS=Rattus norvegicus GN=LOC100359544 PE=4 SV=1 - [F1LQE8_RAT]	13.23	6	4	3.44343e+07		0			0			0		73.3733	4.26	2	2	145.57	11.66	4	3
	A3	A5	Sequence	Protein Accessions	# Proteins	# Protein Groups	Activation Type	Modifications	IonScore	Exp Value	Δ Score	Rank	Identity High	Homology Threshold	QuanResultID	Area	Quan Channel	Quan Info	Quan Usage	Heavy/Light	Heavy/Medium	Medium/Light	Light	Medium	Heavy	Charge	m/z [Da]	MH+ [Da]	ΔM [ppm]	RT [min]	First Scan	Last Scan	MS Order	Ions Matched	Spectrum File	Annotation
		High	AGGAGVPAFYTSTGYGTLVQEGGSPIK	F1LQE8	2	1	CID		67.78	0.000127261	1	1	43	23		75347746		No Quan Values	Not Used							2	1293.15	2585.28	-2.15019	65.3071	7906	7906	MS2	10/248	SP_RL_PEvsCtrl_pSILAC_01-16-2013_130215172746.raw
	High		YGDLANWMIPGK	F1LQE8	2	1	HCD		59.38	0.000246089	1	1	37	21				No Quan Values	Not Used							2	682.836	1364.66	-1.61426	71.5594	8943	8943	MS2	10/100	SP_RL_PEvsCtrl_pSILAC_01-16-2013_130215172746.raw
		High	YGDLANWMIPGK	F1LQE8	2	1	CID		48.29	0.00316295	1	1	37	24				No Quan Values	Not Used							2	682.836	1364.66	-1.61426	71.5159	8933	8933	MS2	10/100	SP_RL_PEvsCtrl_pSILAC_01-16-2013_130215172746.raw
		High	GMGGAmDLVSSSK	F1LQE8	2	1	CID	M6(Oxidation)	44.45	0.00228454	1	1	32	17		313540		No Quan Values	Not Used							2	628.286	1255.57	-0.0516684	36.8508	3039	3039	MS2	8/106	SP_RL_PEvsCtrl_pSILAC_01-16-2013_130215172746.raw
		High	YGDLANWMIPGk	F1LQE8	2	1	CID	K12(Label:13C(6)15N(2))	38.87	0.0320338	1	1	38	23		2.57771e+07		No Quan Values	Not Used							2	686.843	1372.68	-1.63313	71.5296	8938	8938	MS2	7/100	SP_RL_PEvsCtrl_pSILAC_01-16-2013_130215172746.raw
	Medium		AGNVIFR	F1LQE8	2	1	HCD		37.38	0.0267542	0.027027	1	36	34		2.17798e+06		No Quan Values	Not Used							2	388.724	776.441	-0.626922	44.0196	4011	4011	MS2	6/58	SP_RL_PEvsCtrl_pSILAC_01-16-2013_130215172746.raw
Q6P6R2	509	54.0041	7.86963	Dihydrolipoyl dehydrogenase, mitochondrial OS=Rattus norvegicus GN=Dld PE=1 SV=1 - [DLDH_RAT]	13.16	10	5	125921695	0.177817	1		1.67887	1		0.105915	1		209.128	9.63	6	4	222.21	9.63	4	3
	A3	A5	Sequence	Protein Accessions	# Proteins	# Protein Groups	Activation Type	Modifications	IonScore	Exp Value	Δ Score	Rank	Identity High	Homology Threshold	QuanResultID	Area	Quan Channel	Quan Info	Quan Usage	Heavy/Light	Heavy/Medium	Medium/Light	Light	Medium	Heavy	Charge	m/z [Da]	MH+ [Da]	ΔM [ppm]	RT [min]	First Scan	Last Scan	MS Order	Ions Matched	Spectrum File	Annotation
	High		NETLGGTcLNVGcIPSK	Q6P6R2	2	1	HCD	C8(Carbamidomethyl), C13(Carbamidomethyl)	110.83	2.58798e-09	1	1	39	27		3.30975e+07		No Quan Values	Not Used							2	910.438	1819.87	0.371731	50.4818	5078	5078	MS2	15/188	SP_RL_PEvsCtrl_pSILAC_01-16-2013_130215172746.raw
		High	NETLGGTcLNVGcIPSK	Q6P6R2	2	1	CID	C8(Carbamidomethyl), C13(Carbamidomethyl)	92.04	1.95867e-07	1	1	39	25		3.30975e+07		No Quan Values	Not Used							2	910.438	1819.87	0.371731	50.4343	5068	5068	MS2	10/188	SP_RL_PEvsCtrl_pSILAC_01-16-2013_130215172746.raw
		High	EANLAASFGKPINF	Q6P6R2	1	1	CID		69.51	4.07531e-05	1	1	40	26	1066	6.2759e+07	Light	Unique	Used	0.177817	1.67887	0.105915	57656024	6.10665e+06	1.02522e+07	2	739.883	1478.76	-2.83355	68.622	8468	8468	MS2	18/136	SP_RL_PEvsCtrl_pSILAC_01-16-2013_130215172746.raw
		High	NQVTATTADGSTQVIGTK	Q6P6R2	2	1	CID		67.62	8.53232e-05	1	1	41	17		328926		No Quan Values	Not Used							2	896.458	1791.91	0.477695	35.001	2826	2826	MS2	10/196	SP_RL_PEvsCtrl_pSILAC_01-16-2013_130215172746.raw
	High		EANLAASFGKPINF	Q6P6R2	1	1	HCD		52.31	0.00215285	1	1	40	20				No Quan Values	Not Used							2	739.884	1478.76	-2.09061	69.6933	8634	8634	MS2	10/136	SP_RL_PEvsCtrl_pSILAC_01-16-2013_130215172746.raw
	Medium		EANLAASFGKPINF	Q6P6R2	1	1	HCD		48.61	0.00501373	1	1	40	18	1066	6.2759e+07	Light	Redundant	Not Used	0.177817	1.67887	0.105915	57656024	6.10665e+06	1.02522e+07	2	739.883	1478.76	-2.83355	68.6466	8474	8474	MS2	8/136	SP_RL_PEvsCtrl_pSILAC_01-16-2013_130215172746.raw
		High	EANLAASFGKPINF	Q6P6R2	1	1	CID		48	0.00580784	1	1	40	20				No Quan Values	Not Used							2	739.884	1478.76	-2.09061	69.6701	8628	8628	MS2	15/136	SP_RL_PEvsCtrl_pSILAC_01-16-2013_130215172746.raw
	Medium		EANLAASFGkPINF	Q6P6R2	1	1	HCD	K10(Label:13C(6)15N(2))	45.99	0.00987559	1	1	40					No Quan Values	Not Used							2	743.891	1486.78	-2.02336	69.7171	8637	8637	MS2	8/136	SP_RL_PEvsCtrl_pSILAC_01-16-2013_130215172746.raw
	Medium		ALTGGIAHLFK	Q6P6R2	2	1	HCD		44.17	0.00922416	1	1	38	29		281908569		No Quan Values	Not Used							3	376.557	1127.66	-1.06576	59.7166	6847	6847	MS2	9/80	SP_RL_PEvsCtrl_pSILAC_01-16-2013_130215172746.raw
	Medium		AAQLGFK	Q6P6R2	2	1	HCD		33.84	0.034221	1	1	33	19		3.4053e+06		No Quan Values	Not Used							2	367.714	734.42	0.514928	38.6231	3270	3270	MS2	6/58	SP_RL_PEvsCtrl_pSILAC_01-16-2013_130215172746.raw
P07335	381	42.6983	5.66846	Creatine kinase B-type OS=Rattus norvegicus GN=Ckb PE=1 SV=2 - [KCRB_RAT]	13.12	7	4	5.08804e+07	0.74123	2	14.5943	1.08428	2	21.2282	0.683618	2	36.6619	161.385	13.12	5	4	109.993	8.14	2	2
	A3	A5	Sequence	Protein Accessions	# Proteins	# Protein Groups	Activation Type	Modifications	IonScore	Exp Value	Δ Score	Rank	Identity High	Homology Threshold	QuanResultID	Area	Quan Channel	Quan Info	Quan Usage	Heavy/Light	Heavy/Medium	Medium/Light	Light	Medium	Heavy	Charge	m/z [Da]	MH+ [Da]	ΔM [ppm]	RT [min]	First Scan	Last Scan	MS Order	Ions Matched	Spectrum File	Annotation
	High		VLTPELYAELr	P07335	1	1	HCD	R11(Label:13C(6)15N(4))	68.41	4.86426e-05	1	1	39	35	869	137416634	Heavy	Unique	Used	0.67209	1.24922	0.538007	204461806	110001917	137416634	2	657.371	1313.73	-0.105084	61.0837	7109	7109	MS2	7/92	SP_RL_PEvsCtrl_pSILAC_01-16-2013_130215172746.raw
		High	LAVEALSSLDGDLSGR		1	0	CID		65.04	0.000138899	1	1	41	22	1081	1.18019e+07	Light	Unique	Used	0.817483	0.94111	0.868637	1.0939e+07	9.50199e+06	8.94241e+06	2	801.92	1602.83	-0.919948	69.4941	8605	8605	MS2	12/140	SP_RL_PEvsCtrl_pSILAC_01-16-2013_130215172746.raw
		High	LEQGQPIDDLmPAQK		1	0	CID	M11(Oxidation)	64.52	0.000131102	1	1	40	27		3.42269e+06		No Quan Values	Not Used							2	849.922	1698.84	-0.195969	43.7117	3969	3969	MS2	12/150	SP_RL_PEvsCtrl_pSILAC_01-16-2013_130215172746.raw
	High		LEQGQPIDDLmPAQK	P07335	1	1	HCD	M11(Oxidation)	54.63	0.00127823	1	1	40	28		3.42269e+06		No Quan Values	Not Used							2	849.922	1698.84	-0.195969	43.7664	3976	3976	MS2	9/150	SP_RL_PEvsCtrl_pSILAC_01-16-2013_130215172746.raw
	High		VLTPELYAELr	P07335	1	1	HCD	R11(Label:13C(6))	50.59	0.00270752	1	1	39		869	117021137	Medium	Redundant	Not Used	0.67209	1.24922	0.538007	204461806	110001917	137416634	2	655.377	1309.75	1.18477	61.223	7138	7138	MS2	6/92	SP_RL_PEvsCtrl_pSILAC_01-16-2013_130215172746.raw
	Medium		LLIEmEQR	P07335	1	1	HCD	M5(Oxidation)	45.05	0.00606459	1	1	37	24		2.34345e+06		No Quan Values	Not Used							2	524.278	1047.55	-1.42292	40.3681	3496	3496	MS2	5/62	SP_RL_PEvsCtrl_pSILAC_01-16-2013_130215172746.raw
	Medium		LAVEALSSLDGDLSGR	P07335	1	1	HCD		44.36	0.0162442	1	1	41	22	1081	1.18019e+07	Light	Redundant	Not Used	0.817483	0.94111	0.868637	1.0939e+07	9.50199e+06	8.94241e+06	2	801.92	1602.83	-0.919948	69.5149	8608	8608	MS2	9/140	SP_RL_PEvsCtrl_pSILAC_01-16-2013_130215172746.raw
P63039	573	60.9174	6.17627	60 kDa heat shock protein, mitochondrial OS=Rattus norvegicus GN=Hspd1 PE=1 SV=1 - [CH60_RAT]	12.74	12	7	4.71643e+07	0.436143	6	10.5561	1.57384	6	16.2254	0.27401	6	16.251	179.219	12.74	8	7	146.166	6.46	4	3
	A3	A5	Sequence	Protein Accessions	# Proteins	# Protein Groups	Activation Type	Modifications	IonScore	Exp Value	Δ Score	Rank	Identity High	Homology Threshold	QuanResultID	Area	Quan Channel	Quan Info	Quan Usage	Heavy/Light	Heavy/Medium	Medium/Light	Light	Medium	Heavy	Charge	m/z [Da]	MH+ [Da]	ΔM [ppm]	RT [min]	First Scan	Last Scan	MS Order	Ions Matched	Spectrum File	Annotation
		High	AAVEEGIVLGGGcALLr		2	0	CID	C13(Carbamidomethyl), R17(Label:13C(6))	77.6	7.8957e-06	1	1	41	27	1005	34316852	Medium	Unique	Used	0.843791	1.18835	0.710053	4.833e+07	34316852	4.07804e+07	2	845.967	1690.93	1.03213	65.5354	7949	7949	MS2	11/130	SP_RL_PEvsCtrl_pSILAC_01-16-2013_130215172746.raw
	High		AAVEEGIVLGGGcALLr	P63039	3	1	HCD	C13(Carbamidomethyl), R17(Label:13C(6))	58.7	0.000612901	1	1	41	34	1005	34316852	Medium	Redundant	Not Used	0.843791	1.18835	0.710053	4.833e+07	34316852	4.07804e+07	2	845.967	1690.93	1.03213	65.5843	7959	7959	MS2	7/130	SP_RL_PEvsCtrl_pSILAC_01-16-2013_130215172746.raw
	High		VGLQVVAVk	P63039	2	1	HCD	K9(Label:13C(6)15N(2))	53.8	0.000261169	1	1	32	28	380	1.07842e+07	Heavy	Unique	Used	0.478508	1.56938	0.304902	2.11806e+07	6.45799e+06	1.01351e+07	2	460.805	920.603	1.04446	47.494	4565	4565	MS2	8/76	SP_RL_PEvsCtrl_pSILAC_01-16-2013_130215172746.raw
	High		DIGNIISDAMK	P63039	3	1	HCD		50.86	0.00154677	1	1	37	26				No Quan Values	Not Used							2	588.8	1176.59	-0.853954	72.443	9096	9096	MS2	6/108	SP_RL_PEvsCtrl_pSILAC_01-16-2013_130215172746.raw
	High		IPAMTIAK	P63039	4	1	HCD		50.72	0.00153729	1	1	37	35	254	8.34893e+06	Light	Unique	Used	0.450694	1.83785	0.245229	7.79178e+06	1.91077e+06	3511710	2	422.752	844.497	0.939619	44.0918	4024	4024	MS2	6/56	SP_RL_PEvsCtrl_pSILAC_01-16-2013_130215172746.raw
	Medium		NAGVEGSLIVEK	P63039	3	1	HCD		47.34	0.00576106	1	1	39	23	281	4.19837e+06	Light	Unique	Used	0.256436	2.38707	0.107427	4.19837e+06	451019	1.07661e+06	2	608.331	1215.66	-2.1126	44.8342	4131	4131	MS2	9/122	SP_RL_PEvsCtrl_pSILAC_01-16-2013_130215172746.raw
		High	VGLQVVAVk		2	0	CID	K9(Label:13C(6)15N(2))	46.41	0.00143193	1	1	32	23	380	1.07842e+07	Heavy	Redundant	Not Used	0.478508	1.56938	0.304902	2.11806e+07	6.45799e+06	1.01351e+07	2	460.805	920.603	1.04446	47.4471	4555	4555	MS2	7/76	SP_RL_PEvsCtrl_pSILAC_01-16-2013_130215172746.raw
	Medium		LSDGVAVLK	P63039	2	1	HCD		45.39	0.00555155	1	1	37	35	243	1.18117e+07	Light	Unique	Used	0.415161	1.47866	0.280768	1.18117e+07	3.31635e+06	4.90376e+06	2	451.271	901.535	0.0961575	43.6374	3959	3959	MS2	7/66	SP_RL_PEvsCtrl_pSILAC_01-16-2013_130215172746.raw
		High	DIGNIISDAMk		2	0	CID	K11(Label:13C(6)15N(2))	44.17	0.00868055	1	1	38			1.55252e+07		No Quan Values	Not Used							2	592.807	1184.61	-0.674873	72.4082	9090	9090	MS2	8/108	SP_RL_PEvsCtrl_pSILAC_01-16-2013_130215172746.raw
	High		IGIEIIK	P63039	3	1	HCD		43.63	0.00270077	0.204545	1	32		591	8.3218e+07	Light	Unique	Used	0.422062	1.57831	0.267414	82011778	2.19311e+07	3.4614e+07	2	393.261	785.514	1.33219	53.1614	5574	5574	MS2	6/48	SP_RL_PEvsCtrl_pSILAC_01-16-2013_130215172746.raw
		High	VGLQVVAVK		2	0	CID		40.57	0.00642403	1	1	33	25	380	2.39581e+07	Light	Redundant	Not Used	0.478508	1.56938	0.304902	2.11806e+07	6.45799e+06	1.01351e+07	2	456.797	912.588	-0.174545	47.2832	4529	4529	MS2	7/76	SP_RL_PEvsCtrl_pSILAC_01-16-2013_130215172746.raw
	Medium		IGIEIIk	P63039	3	1	HCD	K7(Label:13C(6)15N(2))	39.78	0.00508098	0.175	1	31		591	3.4614e+07	Heavy	Redundant	Not Used	0.422062	1.57831	0.267414	82011778	2.19311e+07	3.4614e+07	2	397.268	793.528	1.3467	53.2339	5589	5589	MS2	6/48	SP_RL_PEvsCtrl_pSILAC_01-16-2013_130215172746.raw
IPI:CON_00708398.1	607	69.2484	6.17627	SWISS-PROT:P02769 (Bos taurus) Bovine serum albumin precursor	12.69	29	10	5.75687e+09		0			0			0		688.422	12.19	18	9	454.327	8.07	11	5
	A3	A5	Sequence	Protein Accessions	# Proteins	# Protein Groups	Activation Type	Modifications	IonScore	Exp Value	Δ Score	Rank	Identity High	Homology Threshold	QuanResultID	Area	Quan Channel	Quan Info	Quan Usage	Heavy/Light	Heavy/Medium	Medium/Light	Light	Medium	Heavy	Charge	m/z [Da]	MH+ [Da]	ΔM [ppm]	RT [min]	First Scan	Last Scan	MS Order	Ions Matched	Spectrum File	Annotation
	High		LGEYGFQNALIVR	IPI:CON_00708398.1	1	1	HCD		97.89	6.69482e-08	1	1	40	35		1.71098e+09		No Quan Values	Not Used							2	740.4	1479.79	-2.50417	64.4674	7754	7754	MS2	9/108	SP_RL_PEvsCtrl_pSILAC_01-16-2013_130215172746.raw
	High		LGEYGFQNALIVR	IPI:CON_00708398.1	1	1	HCD		97.66	6.96295e-08	1	1	40	34		3.69967e+09		No Quan Values	Not Used							2	740.401	1479.79	-1.10181	65.4828	7940	7940	MS2	9/108	SP_RL_PEvsCtrl_pSILAC_01-16-2013_130215172746.raw
	High		LGEYGFQNALIVR	IPI:CON_00708398.1	1	1	HCD		97.51	7.20853e-08	1	1	40	34				No Quan Values	Not Used							2	740.401	1479.79	-1.18431	66.5444	8127	8127	MS2	9/108	SP_RL_PEvsCtrl_pSILAC_01-16-2013_130215172746.raw
	High		LGEYGFQNALIVR	IPI:CON_00708398.1	1	1	HCD		91.04	3.23673e-07	1	1	40	32		3.86076e+06		No Quan Values	Not Used							2	740.399	1479.79	-2.58666	67.5649	8302	8302	MS2	9/108	SP_RL_PEvsCtrl_pSILAC_01-16-2013_130215172746.raw
		High	LGEYGFQNALIVR	IPI:CON_00708398.1	1	1	CID		88.57	5.64738e-07	1	1	40	34				No Quan Values	Not Used							2	740.401	1479.79	-1.18431	66.5143	8118	8118	MS2	11/108	SP_RL_PEvsCtrl_pSILAC_01-16-2013_130215172746.raw
		High	LGEYGFQNALIVR	IPI:CON_00708398.1	1	1	CID		87.11	8.01197e-07	1	1	40	34		1.71098e+09		No Quan Values	Not Used							2	740.4	1479.79	-2.50417	64.433	7745	7745	MS2	11/108	SP_RL_PEvsCtrl_pSILAC_01-16-2013_130215172746.raw
		High	LGEYGFQNALIVR	IPI:CON_00708398.1	1	1	CID		76.78	8.52694e-06	1	1	40	34		3.69967e+09		No Quan Values	Not Used							2	740.401	1479.79	-1.10181	65.4493	7930	7930	MS2	8/108	SP_RL_PEvsCtrl_pSILAC_01-16-2013_130215172746.raw
		High	KVPQVSTPTLVEVSR	IPI:CON_00708398.1	2	1	CID		75.94	8.17405e-06	1	1	39	25		1.47585e+08		No Quan Values	Not Used							2	820.472	1639.94	-0.687949	49.6316	4920	4920	MS2	9/156	SP_RL_PEvsCtrl_pSILAC_01-16-2013_130215172746.raw
	High		KVPQVSTPTLVEVSR	IPI:CON_00708398.1	2	1	HCD		75.45	8.84814e-06	1	1	39	26		1.14466e+10		No Quan Values	Not Used							3	547.318	1639.94	0.643698	49.6621	4928	4928	MS2	19/156	SP_RL_PEvsCtrl_pSILAC_01-16-2013_130215172746.raw
		High	LGEYGFQNALIVR	IPI:CON_00708398.1	1	1	CID		72.77	2.17323e-05	1	1	40	34		3.86076e+06		No Quan Values	Not Used							2	740.399	1479.79	-2.58666	67.5452	8297	8297	MS2	10/108	SP_RL_PEvsCtrl_pSILAC_01-16-2013_130215172746.raw
	High		QTALVELLK	IPI:CON_00708398.1	1	1	HCD		72.35	9.38059e-06	0.638889	1	36			1.8838e+09		No Quan Values	Not Used							2	507.813	1014.62	0.251528	61.1438	7122	7122	MS2	8/88	SP_RL_PEvsCtrl_pSILAC_01-16-2013_130215172746.raw
		High	KVPQVSTPTLVEVSR	IPI:CON_00708398.1	2	1	CID		71.99	1.96712e-05	1	1	39	27		1.41152e+08		No Quan Values	Not Used							2	820.473	1639.94	0.875205	48.5793	4758	4758	MS2	10/156	SP_RL_PEvsCtrl_pSILAC_01-16-2013_130215172746.raw
	High		KQTALVELLK	IPI:CON_00708398.1	1	1	HCD		68.78	1.48061e-05	0.608696	1	35			3.1341e+08		No Quan Values	Not Used							2	571.861	1142.72	0.864896	54.8608	5909	5909	MS2	9/98	SP_RL_PEvsCtrl_pSILAC_01-16-2013_130215172746.raw
	High		VPQVSTPTLVEVSR	IPI:CON_00708398.1	2	1	HCD		68.72	4.90848e-05	1	1	40	28		4.82162e+08		No Quan Values	Not Used							2	756.425	1511.84	0.302953	50.5433	5091	5091	MS2	13/142	SP_RL_PEvsCtrl_pSILAC_01-16-2013_130215172746.raw
	High		LVNELTEFAK	IPI:CON_00708398.1	1	1	HCD		64.11	0.000116038	1	1	39	30		1.82647e+09		No Quan Values	Not Used							2	582.32	1163.63	0.998801	54.7806	5893	5893	MS2	7/92	SP_RL_PEvsCtrl_pSILAC_01-16-2013_130215172746.raw
	High		KVPQVSTPTLVEVSR	IPI:CON_00708398.1	2	1	HCD		59.65	0.00034122	1	1	39	26		1.14466e+10		No Quan Values	Not Used							3	547.318	1639.94	0.197083	48.5949	4761	4761	MS2	19/156	SP_RL_PEvsCtrl_pSILAC_01-16-2013_130215172746.raw
	High		HLVDEPQNLIK	IPI:CON_00708398.1	1	1	HCD		59.11	0.000422239	1	1	39	28		1.12577e+08		No Quan Values	Not Used							2	653.362	1305.72	-0.240013	48.2502	4699	4699	MS2	15/90	SP_RL_PEvsCtrl_pSILAC_01-16-2013_130215172746.raw
		High	KVPQVSTPTLVEVSR	IPI:CON_00708398.1	2	1	CID		56.49	0.000696389	1	1	39	29		1.14466e+10		No Quan Values	Not Used							3	547.318	1639.94	0.643698	49.6258	4918	4918	MS2	21/156	SP_RL_PEvsCtrl_pSILAC_01-16-2013_130215172746.raw
	High		HLVDEPQNLIK	IPI:CON_00708398.1	1	1	HCD		55.32	0.00100717	1	1	39	25		9.83406e+07		No Quan Values	Not Used							3	435.91	1305.72	0.287252	48.2585	4700	4700	MS2	9/90	SP_RL_PEvsCtrl_pSILAC_01-16-2013_130215172746.raw
	High		LVTDLTK	IPI:CON_00708398.1	2	1	HCD		53.13	0.000641571	0.415094	1	35			1.11578e+08		No Quan Values	Not Used							2	395.239	789.472	-0.173685	37.1381	3075	3075	MS2	6/54	SP_RL_PEvsCtrl_pSILAC_01-16-2013_130215172746.raw
		High	KQTALVELLK	IPI:CON_00708398.1	1	1	CID		52.45	0.000635978	1	1	35	26		3.1341e+08		No Quan Values	Not Used							2	571.861	1142.72	0.864896	54.8266	5899	5899	MS2	11/98	SP_RL_PEvsCtrl_pSILAC_01-16-2013_130215172746.raw
		High	VPQVSTPTLVEVSR	IPI:CON_00708398.1	2	1	CID		52.1	0.00225396	1	1	40	23		4.82162e+08		No Quan Values	Not Used							2	756.425	1511.84	0.302953	50.5082	5081	5081	MS2	11/142	SP_RL_PEvsCtrl_pSILAC_01-16-2013_130215172746.raw
	Medium		KVPQVSTPTLVEVSR	IPI:CON_00708398.1	2	1	HCD		48.23	0.00482433	1	1	39	24		1.47585e+08		No Quan Values	Not Used							2	820.472	1639.94	-0.687949	49.6745	4930	4930	MS2	11/156	SP_RL_PEvsCtrl_pSILAC_01-16-2013_130215172746.raw
		High	KVPQVSTPTLVEVSR	IPI:CON_00708398.1	2	1	CID		48.2	0.00476469	1	1	39	24		1.14466e+10		No Quan Values	Not Used							3	547.318	1639.94	0.197083	48.559	4751	4751	MS2	11/156	SP_RL_PEvsCtrl_pSILAC_01-16-2013_130215172746.raw
	Medium		KQTALVELLK	IPI:CON_00708398.1	1	1	HCD		43.4	0.00511253	1	1	35	27		4.8762e+08		No Quan Values	Not Used							3	381.577	1142.72	1.06678	54.7863	5894	5894	MS2	7/98	SP_RL_PEvsCtrl_pSILAC_01-16-2013_130215172746.raw
	Medium		AEFVEVTK	IPI:CON_00708398.1	1	1	HCD		43.25	0.00758935	1	1	36			5.89453e+07		No Quan Values	Not Used							2	461.748	922.488	-0.117793	38.8578	3302	3302	MS2	6/66	SP_RL_PEvsCtrl_pSILAC_01-16-2013_130215172746.raw
	Medium		LVTDLTK	IPI:CON_00708398.1	2	1	HCD		43.17	0.0062846	0.27907	1	35			1.11578e+08		No Quan Values	Not Used							2	395.239	789.471	-0.714865	36.1239	2954	2954	MS2	5/54	SP_RL_PEvsCtrl_pSILAC_01-16-2013_130215172746.raw
		High	FPKAEFVEVTK	IPI:CON_00708398.1	1	1	CID		41.05	0.0280094	1	1	40	30		4.14285e+07		No Quan Values	Not Used							3	432.24	1294.7	0.421165	49.9935	4990	4990	MS2	7/106	SP_RL_PEvsCtrl_pSILAC_01-16-2013_130215172746.raw
	Medium		KVPQVSTPTLVEVSR	IPI:CON_00708398.1	2	1	HCD		39.88	0.0327629	1	1	39	21		11687134843		No Quan Values	Not Used							3	547.317	1639.94	-0.137879	50.7068	5121	5121	MS2	11/156	SP_RL_PEvsCtrl_pSILAC_01-16-2013_130215172746.raw
P11915-2	143	15.2879	8.57275	Isoform SCP2 of Non-specific lipid-transfer protein OS=Rattus norvegicus GN=Scp2 - [NLTP_RAT]	12.59	3	2	4.04069e+07	0.409759	2	12.3116	1.64344	2	2.02909	0.24933	2	14.3676	97.8	12.59	3	2
	A3	A5	Sequence	Protein Accessions	# Proteins	# Protein Groups	Activation Type	Modifications	IonScore	Exp Value	Δ Score	Rank	Identity High	Homology Threshold	QuanResultID	Area	Quan Channel	Quan Info	Quan Usage	Heavy/Light	Heavy/Medium	Medium/Light	Light	Medium	Heavy	Charge	m/z [Da]	MH+ [Da]	ΔM [ppm]	RT [min]	First Scan	Last Scan	MS Order	Ions Matched	Spectrum File	Annotation
	High		LQSLQLQPDK	P11915-2	3	1	HCD		60.75	0.000239756	1	1	39	37	242	8.26347e+06	Light	Unique	Used	0.4451	1.6211	0.274566	8.26347e+06	2.26887e+06	3.67807e+06	2	585.33	1169.65	0.314905	43.5559	3945	3945	MS2	8/100	SP_RL_PEvsCtrl_pSILAC_01-16-2013_130215172746.raw
	High		LQSLQLQPDk	P11915-2	3	1	HCD	K10(Label:13C(6)15N(2))	53.31	0.00128611	1	1	38	36	242	3.67807e+06	Heavy	Redundant	Not Used	0.4451	1.6211	0.274566	8.26347e+06	2.26887e+06	3.67807e+06	2	589.337	1177.67	0.383433	43.574	3947	3947	MS2	9/100	SP_RL_PEvsCtrl_pSILAC_01-16-2013_130215172746.raw
	Medium		IGGIFAFK	P11915-2	3	1	HCD		39.12	0.0235432	1	1	37	27	975	72550290	Light	Unique	Used	0.377225	1.66608	0.226414	72550290	16426401	2.73677e+07	2	426.752	852.496	-2.2922	64.345	7733	7733	MS2	5/58	SP_RL_PEvsCtrl_pSILAC_01-16-2013_130215172746.raw
P07943	316	35.7743	6.7124	Aldose reductase OS=Rattus norvegicus GN=Akr1b1 PE=1 SV=3 - [ALDR_RAT]	12.34	12	4	1.99521e+08	0.585984	4	51.2454	2.5903	4	43.1195	0.158626	4	12.4018	284.483	9.18	7	3	147.329	10.13	5	3
	A3	A5	Sequence	Protein Accessions	# Proteins	# Protein Groups	Activation Type	Modifications	IonScore	Exp Value	Δ Score	Rank	Identity High	Homology Threshold	QuanResultID	Area	Quan Channel	Quan Info	Quan Usage	Heavy/Light	Heavy/Medium	Medium/Light	Light	Medium	Heavy	Charge	m/z [Da]	MH+ [Da]	ΔM [ppm]	RT [min]	First Scan	Last Scan	MS Order	Ions Matched	Spectrum File	Annotation
	High		AIGVSNFNPLQIEr	P07943	1	1	HCD	R14(Label:13C(6)15N(4))	92.98	2.23353e-07	1	1	41	37	1030	359941876	Heavy	Unique	Used	0.767934	1.66073	0.462408	468714344	216737245	359941876	2	784.425	1567.84	-2.71422	67.5788	8304	8304	MS2	11/136	SP_RL_PEvsCtrl_pSILAC_01-16-2013_130215172746.raw
	High		AIGVSNFNPLQIER	P07943	1	1	HCD		76.38	9.93532e-06	1	1	40	29	1030	4.76704e+08	Light	Redundant	Not Used	0.767934	1.66073	0.462408	468714344	216737245	359941876	2	779.42	1557.83	-3.0655	66.4768	8114	8114	MS2	12/136	SP_RL_PEvsCtrl_pSILAC_01-16-2013_130215172746.raw
	High		AIGVSNFNPLQIEr	P07943	1	1	HCD	R14(Label:13C(6)15N(4))	75.42	1.26587e-05	1	1	41	35	1030	359941876	Heavy	Redundant	Not Used	0.767934	1.66073	0.462408	468714344	216737245	359941876	2	784.426	1567.84	-1.70206	66.5567	8129	8129	MS2	10/136	SP_RL_PEvsCtrl_pSILAC_01-16-2013_130215172746.raw
	High		AIGVSNFNPLQIER	P07943	1	1	HCD		61.99	0.000275257	1	1	40	27	1030	4.76704e+08	Light	Redundant	Not Used	0.767934	1.66073	0.462408	468714344	216737245	359941876	2	779.421	1557.84	-1.89011	67.5052	8293	8293	MS2	8/136	SP_RL_PEvsCtrl_pSILAC_01-16-2013_130215172746.raw
	High		TTAQVLIr	P07943	2	1	HCD	R8(Label:13C(6)15N(4))	55.36	0.000530769	1	1	37	33	155	4.32233e+06	Heavy	Unique	Used	0.857727	6.21151	0.138087	4.96848e+06	686081	4.2616e+06	2	456.281	911.555	-0.327251	40.4394	3504	3504	MS2	7/66	SP_RL_PEvsCtrl_pSILAC_01-16-2013_130215172746.raw
		High	AIGVSNFNPLQIER	P07943	1	1	CID		52.95	0.00218868	1	1	40	26	1030	4.76704e+08	Light	Redundant	Not Used	0.767934	1.66073	0.462408	468714344	216737245	359941876	2	779.42	1557.83	-3.0655	66.4456	8107	8107	MS2	17/136	SP_RL_PEvsCtrl_pSILAC_01-16-2013_130215172746.raw
	High		TTAQVLIR	P07943	2	1	HCD		51.83	0.00130015	1	1	37	28	155	5.27742e+06	Light	Redundant	Not Used	0.857727	6.21151	0.138087	4.96848e+06	686081	4.2616e+06	2	451.277	901.546	-0.163034	40.2065	3475	3475	MS2	7/66	SP_RL_PEvsCtrl_pSILAC_01-16-2013_130215172746.raw
		High	AIGVSNFNPLQIEr	P07943	1	1	CID	R14(Label:13C(6)15N(4))	50.65	0.00381937	1	1	41	30	1030	359941876	Heavy	Redundant	Not Used	0.767934	1.66073	0.462408	468714344	216737245	359941876	2	784.425	1567.84	-2.71422	67.5509	8299	8299	MS2	8/136	SP_RL_PEvsCtrl_pSILAC_01-16-2013_130215172746.raw
		High	AIGVSNFNPLQIEr	P07943	1	1	CID	R14(Label:13C(6)15N(4))	46.47	0.00994007	1	1	41	24	1030	359941876	Heavy	Redundant	Not Used	0.767934	1.66073	0.462408	468714344	216737245	359941876	2	784.426	1567.84	-1.70206	66.5197	8120	8120	MS2	8/136	SP_RL_PEvsCtrl_pSILAC_01-16-2013_130215172746.raw
		High	MPTLGLGTWk	P07943	1	1	CID	K10(Label:13C(6)15N(2))	44.69	0.00919196	1	1	38	31	978	107790045	Heavy	Unique	Used	0.447143	2.89886	0.154248	227127272	35033947	101558464	2	556.305	1111.6	-2.99709	64.4359	7746	7746	MS2	6/82	SP_RL_PEvsCtrl_pSILAC_01-16-2013_130215172746.raw
		High	TTAQVLIr	P07943	1	1	CID	R8(Label:13C(6)15N(4))	43.19	0.00874794	1	1	37	29	155	4.32233e+06	Heavy	Redundant	Not Used	0.857727	6.21151	0.138087	4.96848e+06	686081	4.2616e+06	2	456.281	911.555	-0.327251	40.4198	3502	3502	MS2	7/66	SP_RL_PEvsCtrl_pSILAC_01-16-2013_130215172746.raw
	Medium		NLVVIPk	P07943	2	1	HCD	K7(Label:13C(6)15N(2))	34.15	0.0294213	1	1	33	23	399	1.40681e+07	Heavy	Unique	Used	0.377575	2.31458	0.163129	3.7259e+07	6.07802e+06	1.40681e+07	2	395.767	790.527	-0.918624	47.7581	4609	4609	MS2	5/62	SP_RL_PEvsCtrl_pSILAC_01-16-2013_130215172746.raw
F1LUI2	179	19.0966	8.06006	Glyceraldehyde-3-phosphate dehydrogenase (Fragment) OS=Rattus norvegicus PE=3 SV=1 - [F1LUI2_RAT]	12.29	11	3	3.43298e+07	0.385459	5	38.2661	1.42489	5	16.3915	0.232181	5	21.563	248.546	6.7	5	2	179.28	12.29	6	3
	A3	A5	Sequence	Protein Accessions	# Proteins	# Protein Groups	Activation Type	Modifications	IonScore	Exp Value	Δ Score	Rank	Identity High	Homology Threshold	QuanResultID	Area	Quan Channel	Quan Info	Quan Usage	Heavy/Light	Heavy/Medium	Medium/Light	Light	Medium	Heavy	Charge	m/z [Da]	MH+ [Da]	ΔM [ppm]	RT [min]	First Scan	Last Scan	MS Order	Ions Matched	Spectrum File	Annotation
	High		VVDLmAYmASKE	P04797	16	1	HCD	M5(Oxidation), M8(Oxidation)	86.31	2.8335e-07	0	1	35	18	252	3.01218e+07	Light	Unique	Used	0.286524	1.42489	0.201084	3.01218e+07	6.05702e+06	8.63061e+06	2	694.825	1388.64	-0.415726	43.945	4001	4001	MS2	9/106	SP_RL_PEvsCtrl_pSILAC_01-16-2013_130215172746.raw
	High		VVDLmAYmASkE	P04797	16	1	HCD	M5(Oxidation), M8(Oxidation), K11(Label:13C(6)15N(2))	66.84	3.01723e-05	0	1	36	17	252	8.63061e+06	Heavy	Redundant	Not Used	0.286524	1.42489	0.201084	3.01218e+07	6.05702e+06	8.63061e+06	2	698.833	1396.66	0.520266	44.1108	4026	4026	MS2	9/106	SP_RL_PEvsCtrl_pSILAC_01-16-2013_130215172746.raw
	High		VVDLmAYmASK	P04797	16	1	HCD	M5(Oxidation), M8(Oxidation)	62.39	7.48066e-05		2	35	21	230	1.12764e+07	Light	Redundant	Not Used	0.268646	1.4471	0.185644	9.69985e+06	1.80072e+06	2.60582e+06	2	630.304	1259.6	-0.266508	43.2007	3892	3892	MS2	10/94	SP_RL_PEvsCtrl_pSILAC_01-16-2013_130215172746.raw
	High		VVDLmAYmASk	P04797	16	1	HCD	M5(Oxidation), M8(Oxidation), K11(Label:13C(6)15N(2))	61.59	0.000111572	0	1	36	17	230	2.72526e+06	Heavy	Redundant	Not Used	0.268646	1.4471	0.185644	9.69985e+06	1.80072e+06	2.60582e+06	2	634.311	1267.61	-0.391765	43.4443	3928	3928	MS2	10/94	SP_RL_PEvsCtrl_pSILAC_01-16-2013_130215172746.raw
		High	VVDLMAYmASKE	F1LUI2;F1LUR7	16	2	CID	M8(Oxidation)	60.46	0.000137038	0.0166667	1	36	23	540	5.89314e+07	Light	Not Unique	Used	0.369238	1.5903	0.232181	5.75891e+07	1.33711e+07	2.12641e+07	2	686.827	1372.65	-1.8129	51.7373	5306	5306	MS2	10/106	SP_RL_PEvsCtrl_pSILAC_01-16-2013_130215172746.raw
		High	VVDLMAYMASKE	F1LUI2;F1LUR7	16	2	CID		57.54	0.000315746	0	1	37		1125	53882404	Light	Not Unique	Used	0.540883	2.62394	0.206134	47743480	9.84156e+06	2.58236e+07	2	678.829	1356.65	-1.71337	72.0713	9032	9032	MS2	14/106	SP_RL_PEvsCtrl_pSILAC_01-16-2013_130215172746.raw
		High	VVDLMAYMASKE	F1LUI2;F1LUR7	16	2	CID		50.83	0.00149678	0	1	37	28	1142	9.15304e+07	Light	Not Unique	Used	0.385459	1.3309	0.289623	72301594	20940192	27869270	2	678.83	1356.65	-1.35345	73.1315	9204	9204	MS2	14/106	SP_RL_PEvsCtrl_pSILAC_01-16-2013_130215172746.raw
		High	VVDLmAYMASKE	F1LUI2;F1LUR7	16	2	CID	M5(Oxidation)	49.65	0.00170393		2	36	32	659	52393650	Light	Redundant	Not Used	0.251773	1.96759	0.12796	48171790	6.16407e+06	1.21284e+07	2	686.828	1372.65	-0.656798	55.0013	5936	5936	MS2	14/106	SP_RL_PEvsCtrl_pSILAC_01-16-2013_130215172746.raw
		High	VVDLmAYmASK	F1LUI2;F1LUR7	16	2	CID	M5(Oxidation), M8(Oxidation)	49.64	0.00140909	0	1	35	18	230	1.12764e+07	Light	Redundant	Not Used	0.268646	1.4471	0.185644	9.69985e+06	1.80072e+06	2.60582e+06	2	630.304	1259.6	-0.266508	43.1358	3882	3882	MS2	6/94	SP_RL_PEvsCtrl_pSILAC_01-16-2013_130215172746.raw
	Medium		VVDLMAYMASKE	P04797	16	1	HCD		46.9	0.00369963	0	1	37		1142	9.15304e+07	Light	Redundant	Not Used	0.385459	1.3309	0.289623	72301594	20940192	27869270	2	678.83	1356.65	-1.35345	73.1889	9214	9214	MS2	8/106	SP_RL_PEvsCtrl_pSILAC_01-16-2013_130215172746.raw
		High	YDNEYGYSNR	F1LUI2	1	1	CID		35.26	0.00446777	1	1	26	18	28	182466	Light	Unique	Used	0.49461	0.961916	0.514192	182466	93822.7	90249.5	2	640.763	1280.52	1.36472	30.1911	2254	2254	MS2	8/98	SP_RL_PEvsCtrl_pSILAC_01-16-2013_130215172746.raw
D3ZNJ6	664	71.1066	7.97217	Uncharacterized protein OS=Rattus norvegicus PE=4 SV=1 - [D3ZNJ6_RAT]	12.2	11	5	1.73498e+08	0.139655	2	70.242	0.855952	2	4.71579	0.163158	2	64.0298	258.06	9.04	5	4	281.355	12.2	6	5
	A3	A5	Sequence	Protein Accessions	# Proteins	# Protein Groups	Activation Type	Modifications	IonScore	Exp Value	Δ Score	Rank	Identity High	Homology Threshold	QuanResultID	Area	Quan Channel	Quan Info	Quan Usage	Heavy/Light	Heavy/Medium	Medium/Light	Light	Medium	Heavy	Charge	m/z [Da]	MH+ [Da]	ΔM [ppm]	RT [min]	First Scan	Last Scan	MS Order	Ions Matched	Spectrum File	Annotation
		High	LYNNPIGLYSAETLr	D3ZNJ6	3	1	CID	R15(Label:13C(6))	97.4	9.46972e-08	1	1	41	33		9.00075e+07		No Quan Values	Not Used							2	865.462	1729.92	-3.23666	63.8021	7633	7633	MS2	19/142	SP_RL_PEvsCtrl_pSILAC_01-16-2013_130215172746.raw
	High		DLAVDSASPVYQAVIK		5	0	HCD		79.11	6.20593e-06	1	1	41	22		164045625		No Quan Values	Not Used							2	838.448	1675.89	-0.957042	59.7243	6848	6848	MS2	14/142	SP_RL_PEvsCtrl_pSILAC_01-16-2013_130215172746.raw
	High		LYNNPIGLYSAETLr		3	0	HCD	R15(Label:13C(6))	78.95	6.62731e-06	1	1	41	21		9.00075e+07		No Quan Values	Not Used							2	865.462	1729.92	-3.23666	63.8507	7643	7643	MS2	13/142	SP_RL_PEvsCtrl_pSILAC_01-16-2013_130215172746.raw
	High		GAPAYNPTGPQVTPLAR		4	0	HCD		72.28	3.01164e-05	1	1	41	24	332	4.58955e+07	Light	Unique	Used	0.0911065	0.829169	0.109877	42338709	4.65204e+06	3.85733e+06	2	855.451	1709.9	-1.07147	46.0728	4329	4329	MS2	12/160	SP_RL_PEvsCtrl_pSILAC_01-16-2013_130215172746.raw
	High		cYEQFFAPIcAK		4	0	HCD	C1(Carbamidomethyl), C10(Carbamidomethyl)	65.13	2.29563e-05	1	1	33			101928838		No Quan Values	Not Used							2	767.345	1533.68	-2.12832	63.384	7557	7557	MS2	9/104	SP_RL_PEvsCtrl_pSILAC_01-16-2013_130215172746.raw
		High	DLAVDSASPVYQAVIk	D3ZNJ6	5	1	CID	K16(Label:13C(6)15N(2))	64.91	0.000157567	1	1	41	28				No Quan Values	Not Used							2	842.457	1683.91	1.05423	59.7787	6858	6858	MS2	16/142	SP_RL_PEvsCtrl_pSILAC_01-16-2013_130215172746.raw
		High	GAPAYNPTGPQVTPLAR	D3ZNJ6	4	1	CID		64.89	0.000165121	1	1	41	23	332	4.58955e+07	Light	Redundant	Not Used	0.0911065	0.829169	0.109877	42338709	4.65204e+06	3.85733e+06	2	855.451	1709.9	-1.07147	46.0143	4319	4319	MS2	8/160	SP_RL_PEvsCtrl_pSILAC_01-16-2013_130215172746.raw
		High	cYEQFFAPIcAK	D3ZNJ6	4	1	CID	C1(Carbamidomethyl), C10(Carbamidomethyl)	56.2	0.000179433	1	1	33	16		101928838		No Quan Values	Not Used							2	767.345	1533.68	-2.12832	63.3388	7547	7547	MS2	7/104	SP_RL_PEvsCtrl_pSILAC_01-16-2013_130215172746.raw
		High	ILAQMTGTEYMQDPDEEALRR	D3ZNJ6	5	1	CID		56.03	0.00108527	1	1	40	17	614	6.50513e+07	Light	Unique	Used	0.214074	0.8836	0.242275	54166470	1.31232e+07	1.15956e+07	3	823.058	2467.16	-0.336372	53.839	5705	5705	MS2	13/216	SP_RL_PEvsCtrl_pSILAC_01-16-2013_130215172746.raw
	Medium		LYNNPIGLYSAETLR		3	0	HCD		46.05	0.0130067	1	1	41			254520916		No Quan Values	Not Used							2	862.451	1723.9	-3.39689	63.5429	7586	7586	MS2	7/142	SP_RL_PEvsCtrl_pSILAC_01-16-2013_130215172746.raw
		High	LYNNPIGLYSAETLR	D3ZNJ6	3	1	CID		42.38	0.0302807	1	1	41	19		254520916		No Quan Values	Not Used							2	862.451	1723.9	-3.39689	63.5022	7579	7579	MS2	9/142	SP_RL_PEvsCtrl_pSILAC_01-16-2013_130215172746.raw
D3ZS68	356	37.4739	7.09326	Protein Pcbp1 OS=Rattus norvegicus GN=Pcbp1 PE=4 SV=1 - [D3ZS68_RAT]	12.08	7	3	1.08274e+08	0.298145	3	36.9728	1.47024	3	22.7985	0.319504	3	18.7749	177.801	12.08	5	3	81.98	7.58	2	2
	A3	A5	Sequence	Protein Accessions	# Proteins	# Protein Groups	Activation Type	Modifications	IonScore	Exp Value	Δ Score	Rank	Identity High	Homology Threshold	QuanResultID	Area	Quan Channel	Quan Info	Quan Usage	Heavy/Light	Heavy/Medium	Medium/Light	Light	Medium	Heavy	Charge	m/z [Da]	MH+ [Da]	ΔM [ppm]	RT [min]	First Scan	Last Scan	MS Order	Ions Matched	Spectrum File	Annotation
	High		AITIAGVPQSVTEcVk	D3ZS68	1	1	HCD	C14(Carbamidomethyl), K16(Label:13C(6)15N(2))	80.24	4.6588e-06	1	1	41	39	641	26884281	Heavy	Unique	Used	0.298145	1.47024	0.202787	90171844	1.82856e+07	26884281	2	840.959	1680.91	1.02524	54.4993	5839	5839	MS2	11/154	SP_RL_PEvsCtrl_pSILAC_01-16-2013_130215172746.raw
	High		LVVPATQcGSLIGk	D3ZS68	1	1	HCD	C8(Carbamidomethyl), K14(Label:13C(6)15N(2))	69.73	3.75217e-05	1	1	40		482	4.2781e+07	Heavy	Unique	Used	0.546769	1.7113	0.319504	7.82432e+07	2.4999e+07	4.2781e+07	2	725.912	1450.82	-0.278387	50.0315	4995	4995	MS2	9/126	SP_RL_PEvsCtrl_pSILAC_01-16-2013_130215172746.raw
	High		LVVPATQcGSLIGK	D3ZS68	1	1	HCD	C8(Carbamidomethyl)	53.63	0.00164106	1	1	40	29	482	7.82432e+07	Light	Redundant	Not Used	0.546769	1.7113	0.319504	7.82432e+07	2.4999e+07	4.2781e+07	2	721.906	1442.8	0.170021	50.0172	4993	4993	MS2	10/126	SP_RL_PEvsCtrl_pSILAC_01-16-2013_130215172746.raw
	High		IITLTGPTNAIFK	D3ZS68	1	1	HCD		51.34	0.00172133	1	1	38	22		2.19693e+08		No Quan Values	Not Used							2	694.909	1388.81	-2.61841	68.1126	8393	8393	MS2	11/114	SP_RL_PEvsCtrl_pSILAC_01-16-2013_130215172746.raw
		High	LVVPATQcGSLIGK		1	0	CID	C8(Carbamidomethyl)	48.95	0.00482085	1	1	40	35	482	7.82432e+07	Light	Redundant	Not Used	0.546769	1.7113	0.319504	7.82432e+07	2.4999e+07	4.2781e+07	2	721.906	1442.8	0.170021	49.9735	4983	4983	MS2	7/126	SP_RL_PEvsCtrl_pSILAC_01-16-2013_130215172746.raw
	Medium		IITLTGPTNAIFK	D3ZS68	1	1	HCD		45.83	0.00580161	1	1	38	25	1044	2.19693e+08	Light	Unique	Used	0.234193	0.646511	0.362241	193623928	70138602	45345374	2	694.911	1388.81	-0.7726	67.0941	8224	8224	MS2	6/114	SP_RL_PEvsCtrl_pSILAC_01-16-2013_130215172746.raw
		High	IITLTGPTNAIFK		1	0	CID		44.25	0.00880775	1	1	38	25		2.19693e+08		No Quan Values	Not Used							2	694.909	1388.81	-2.61841	68.0931	8388	8388	MS2	6/114	SP_RL_PEvsCtrl_pSILAC_01-16-2013_130215172746.raw
P04692	284	32.6607	4.7417	Tropomyosin alpha-1 chain OS=Rattus norvegicus GN=Tpm1 PE=1 SV=3 - [TPM1_RAT]	11.97	6	3	8.22579e+07	0.47419	2	46.1569	1.26826	2	58.0049	0.37389	2	126.592	172.253	11.97	4	3	68.77	7.39	2	2
	A3	A5	Sequence	Protein Accessions	# Proteins	# Protein Groups	Activation Type	Modifications	IonScore	Exp Value	Δ Score	Rank	Identity High	Homology Threshold	QuanResultID	Area	Quan Channel	Quan Info	Quan Usage	Heavy/Light	Heavy/Medium	Medium/Light	Light	Medium	Heavy	Charge	m/z [Da]	MH+ [Da]	ΔM [ppm]	RT [min]	First Scan	Last Scan	MS Order	Ions Matched	Spectrum File	Annotation
	High		SIDDLEDELYAQK	P04692	2	1	HCD		85.51	4.38797e-07	1	1	36	31		9.06151e+07		No Quan Values	Not Used							2	769.864	1538.72	-1.12872	60.2795	6957	6957	MS2	11/112	SP_RL_PEvsCtrl_pSILAC_01-16-2013_130215172746.raw
	High		QLEDELVSLQk	P04692	4	1	HCD	K11(Label:13C(6)15N(2))	70.53	3.09304e-05	0.633803	1	39		622	35720742	Heavy	Unique	Used	0.352549	1.82373	0.193312	101321340	19586610	35720742	2	655.359	1309.71	1.25111	54.0951	5757	5757	MS2	10/110	SP_RL_PEvsCtrl_pSILAC_01-16-2013_130215172746.raw
	High		QLEDELVSLQK	P04692	4	1	HCD		68.01	5.37703e-05	1	1	39		622	115633421	Light	Redundant	Not Used	0.352549	1.82373	0.193312	101321340	19586610	35720742	2	651.352	1301.7	0.819761	54.0896	5756	5756	MS2	9/110	SP_RL_PEvsCtrl_pSILAC_01-16-2013_130215172746.raw
	High		IQLVEEELDR	P04692	5	1	HCD		54.53	0.00103386	1	1	39	34	545	40525338	Light	Unique	Used	0.637802	0.881976	0.723151	40525338	29305932	25847129	2	622.33	1243.65	-0.0335061	51.9165	5339	5339	MS2	7/96	SP_RL_PEvsCtrl_pSILAC_01-16-2013_130215172746.raw
		High	IQLVEEELDR		4	0	CID		52.76	0.00155403	1	1	39	31	545	40525338	Light	Redundant	Not Used	0.637802	0.881976	0.723151	40525338	29305932	25847129	2	622.33	1243.65	-0.0335061	51.88	5329	5329	MS2	8/96	SP_RL_PEvsCtrl_pSILAC_01-16-2013_130215172746.raw
		High	QLEDELVSLQK		4	0	CID		45.51	0.00956187	1	1	39	28	622	115633421	Light	Redundant	Not Used	0.352549	1.82373	0.193312	101321340	19586610	35720742	2	651.352	1301.7	0.819761	54.0563	5746	5746	MS2	9/110	SP_RL_PEvsCtrl_pSILAC_01-16-2013_130215172746.raw
P56741	1274	140.674	6.53662	Myosin-binding protein C, cardiac-type OS=Rattus norvegicus GN=Mybpc3 PE=2 SV=2 - [MYPC_RAT]	11.85	20	11	2.94339e+08	0.189515	8	62.1077	1.29128	8	33.9097	0.135739	8	70.8909	432.3	9.26	12	9	347.766	8.32	8	7
	A3	A5	Sequence	Protein Accessions	# Proteins	# Protein Groups	Activation Type	Modifications	IonScore	Exp Value	Δ Score	Rank	Identity High	Homology Threshold	QuanResultID	Area	Quan Channel	Quan Info	Quan Usage	Heavy/Light	Heavy/Medium	Medium/Light	Light	Medium	Heavy	Charge	m/z [Da]	MH+ [Da]	ΔM [ppm]	RT [min]	First Scan	Last Scan	MS Order	Ions Matched	Spectrum File	Annotation
	High		TSGGQALAELIVQEK	P56741	3	1	HCD		126.89	8.90203e-11	1	1	40	33	944	91714229	Light	Unique	Used	0.154482	1.4087	0.109663	75977306	8331880	1.17372e+07	2	772.42	1543.83	0.0777096	63.2985	7540	7540	MS2	14/158	SP_RL_PEvsCtrl_pSILAC_01-16-2013_130215172746.raw
		High	TSGGQALAELIVQEK	P56741	3	1	CID		114.54	1.52929e-09	1	1	40	32	944	91714229	Light	Redundant	Not Used	0.154482	1.4087	0.109663	75977306	8331880	1.17372e+07	2	772.42	1543.83	0.0777096	63.2585	7530	7530	MS2	12/158	SP_RL_PEvsCtrl_pSILAC_01-16-2013_130215172746.raw
		High	NPVGEDQVNLTVK	P56741	3	1	CID		89.78	3.88384e-07	1	1	40	24	240	6.95208e+06	Light	Unique	Used	0.1271	0.926095	0.137243	6.73671e+06	924565	856235	2	706.873	1412.74	0.714902	43.4938	3933	3933	MS2	11/132	SP_RL_PEvsCtrl_pSILAC_01-16-2013_130215172746.raw
	High		ALDFSEAPSFTQPLTNR	P56741	3	1	HCD		87.29	8.74212e-07	1	1	41	29	998	3.11882e+08	Light	Unique	Used	0.305206	1.04633	0.291693	226723976	66133808	69197630	2	947.47	1893.93	-0.875736	65.1794	7884	7884	MS2	14/162	SP_RL_PEvsCtrl_pSILAC_01-16-2013_130215172746.raw
	High		NPVGEDQVNLTVK	P56741	3	1	HCD		76.7	7.89336e-06	1	1	40	30	240	6.95208e+06	Light	Redundant	Not Used	0.1271	0.926095	0.137243	6.73671e+06	924565	856235	2	706.873	1412.74	0.714902	43.5369	3943	3943	MS2	11/132	SP_RL_PEvsCtrl_pSILAC_01-16-2013_130215172746.raw
		High	ALDFSEAPSFTQPLTNR	P56741	3	1	CID		73.73	1.98434e-05	1	1	41	26	998	3.11882e+08	Light	Redundant	Not Used	0.305206	1.04633	0.291693	226723976	66133808	69197630	2	947.47	1893.93	-0.875736	65.1406	7875	7875	MS2	14/162	SP_RL_PEvsCtrl_pSILAC_01-16-2013_130215172746.raw
	High		LDVPISGDPAPTVIWQK	P56741	3	1	HCD		65.44	0.000147837	1	1	41	18		193621912		No Quan Values	Not Used							2	918.498	1835.99	-1.12447	65.3352	7910	7910	MS2	12/150	SP_RL_PEvsCtrl_pSILAC_01-16-2013_130215172746.raw
	High		VIDVPDAPAAPk	P56741	3	1	HCD	K12(Label:13C(6)15N(2))	55.32	0.000904502	0.363636	1	39		238	5.63318e+06	Heavy	Unique	Used	0.168987	1.63286	0.103491	3.33349e+07	3.44988e+06	5.63318e+06	2	600.84	1200.67	0.360047	43.6565	3961	3961	MS2	8/94	SP_RL_PEvsCtrl_pSILAC_01-16-2013_130215172746.raw
	High		NSPTDTILFIr	P56741	3	1	HCD	R11(Label:13C(6)15N(4))	50.41	0.00338897	1	1	40	29	965	8.80722e+07	Heavy	Unique	Used	0.274642	0.92654	0.296417	310398372	92007280	85248380	2	643.85	1286.69	-3.30241	63.9739	7668	7668	MS2	9/108	SP_RL_PEvsCtrl_pSILAC_01-16-2013_130215172746.raw
		High	LDVPISGDPAPTVIWQK	P56741	3	1	CID		50.05	0.00511428	1	1	41	26		193621912		No Quan Values	Not Used							2	918.498	1835.99	-1.12447	65.2927	7901	7901	MS2	13/150	SP_RL_PEvsCtrl_pSILAC_01-16-2013_130215172746.raw
	Medium		EGQPLAGEEVSIR	P56741	3	1	HCD		49.97	0.0032242	1	1	39	18	288	4.28644e+06	Light	Unique	Used	0.212536	1.58312	0.134251	3.86636e+06	519064	821740	2	692.858	1384.71	0.758262	44.9187	4144	4144	MS2	10/136	SP_RL_PEvsCtrl_pSILAC_01-16-2013_130215172746.raw
		High	IHLDcPGSTPDTIVVVAGNK	P56741	3	1	CID	C5(Carbamidomethyl)	49.94	0.00664011	1	1	42	22		3.1535e+07		No Quan Values	Not Used							3	698.361	2093.07	-1.16166	52.0537	5367	5367	MS2	16/170	SP_RL_PEvsCtrl_pSILAC_01-16-2013_130215172746.raw
		High	LTVELADPDAEVK	P56741	3	1	CID		49.27	0.0044926	1	1	40	34		1.04396e+07		No Quan Values	Not Used							2	700.37	1399.73	0.547321	50.8435	5148	5148	MS2	6/114	SP_RL_PEvsCtrl_pSILAC_01-16-2013_130215172746.raw
		High	NSPTDTILFIR	P56741	3	1	CID		47.24	0.00638519	1	1	39	25	965	3.24623e+08	Light	Redundant	Not Used	0.274642	0.92654	0.296417	310398372	92007280	85248380	2	638.848	1276.69	-1.24966	63.8827	7650	7650	MS2	8/108	SP_RL_PEvsCtrl_pSILAC_01-16-2013_130215172746.raw
	Medium		VIDVPDAPAAPK	P56741	3	1	HCD		47.11	0.00624169	1	1	39	30	238	3.3939e+07	Light	Redundant	Not Used	0.168987	1.63286	0.103491	3.33349e+07	3.44988e+06	5.63318e+06	2	596.832	1192.66	0.292684	43.4539	3929	3929	MS2	7/94	SP_RL_PEvsCtrl_pSILAC_01-16-2013_130215172746.raw
	Medium		TSGGQALAELIVQEK	P56741	3	1	HCD		44.14	0.0168011	1	1	40	26		1.07325e+08		No Quan Values	Not Used							3	515.282	1543.83	-0.128674	63.3055	7541	7541	MS2	7/158	SP_RL_PEvsCtrl_pSILAC_01-16-2013_130215172746.raw
		High	ALDFSEAPSFTQPLTNr	P56741	3	1	CID	R17(Label:13C(6)15N(4))	43.49	0.0212037	1	1	41	20	998	8.89899e+07	Heavy	Redundant	Not Used	0.305206	1.04633	0.291693	226723976	66133808	69197630	2	952.473	1903.94	-1.62382	65.3841	7919	7919	MS2	11/162	SP_RL_PEvsCtrl_pSILAC_01-16-2013_130215172746.raw
	Medium		LNFDLLr	P56741	3	1	HCD	R7(Label:13C(6))	42.65	0.00876534	0.372093	1	36		1043	5.823e+07	Medium	Unique	Used	0.289705	1.18364	0.244757	232603524	56931414	67386332	2	448.768	896.529	-0.761908	67.0874	8223	8223	MS2	6/58	SP_RL_PEvsCtrl_pSILAC_01-16-2013_130215172746.raw
	Medium		VAGASLLKPPVVK	P56741	3	1	HCD		39.01	0.00733521	1	1	32	22	496	155056371	Light	Unique	Used	0.11786	1.96898	0.0598585	151974460	9.09696e+06	1.79117e+07	3	426.943	1278.81	-0.0990062	50.2722	5042	5042	MS2	7/106	SP_RL_PEvsCtrl_pSILAC_01-16-2013_130215172746.raw
	Medium		LNFDLLR	P56741	3	1	HCD		37.04	0.0270449	1	1	35	31	1043	2.46512e+08	Light	Redundant	Not Used	0.289705	1.18364	0.244757	232603524	56931414	67386332	2	445.757	890.507	-2.42616	67.9824	8371	8371	MS2	6/58	SP_RL_PEvsCtrl_pSILAC_01-16-2013_130215172746.raw
G3V7J0	535	57.7105	8.17725	Aldehyde dehydrogenase family 6, subfamily A1, isoform CRA_b OS=Rattus norvegicus GN=Aldh6a1 PE=3 SV=1 - [G3V7J0_RAT]	11.78	7	5	5.24592e+07	0.306605	3	28.3533	1.21092	3	36.8641	0.311083	3	74.1879	145.675	4.86	4	3	139.805	8.79	3	3
	A3	A5	Sequence	Protein Accessions	# Proteins	# Protein Groups	Activation Type	Modifications	IonScore	Exp Value	Δ Score	Rank	Identity High	Homology Threshold	QuanResultID	Area	Quan Channel	Quan Info	Quan Usage	Heavy/Light	Heavy/Medium	Medium/Light	Light	Medium	Heavy	Charge	m/z [Da]	MH+ [Da]	ΔM [ppm]	RT [min]	First Scan	Last Scan	MS Order	Ions Matched	Spectrum File	Annotation
		High	VNAGDQPGADLGPLITPQAK	G3V7J0	2	1	CID		83.46	2.74277e-06	1	1	42	26	634	122660301	Light	Unique	Used	0.306605	1.54056	0.199022	111585708	22208034	3.42127e+07	2	981.519	1962.03	0.389151	54.3037	5799	5799	MS2	15/210	SP_RL_PEvsCtrl_pSILAC_01-16-2013_130215172746.raw
		High	AISFVGSNQAGEYIFEr	G3V7J0	2	1	CID	R17(Label:13C(6))	69.18	5.87843e-05	1	1	41	25	1086	4.44873e+06	Medium	Unique	Used	1.1156	1.21092	0.921286	4.82883e+06	4.44873e+06	5.38703e+06	2	947.473	1893.94	-3.08695	69.8652	8663	8663	MS2	9/172	SP_RL_PEvsCtrl_pSILAC_01-16-2013_130215172746.raw
	High		VPGATMLLAK	G3V7J0	2	1	HCD		65.45	6.55164e-05	1	1	38		520	28935142	Light	Unique	Used	0.25417	0.817049	0.311083	28935142	9.00124e+06	7.35445e+06	2	500.796	1000.59	-0.351171	51.0018	5179	5179	MS2	8/72	SP_RL_PEvsCtrl_pSILAC_01-16-2013_130215172746.raw
	High		VPGATmLLAK	G3V7J0	2	1	HCD	M6(Oxidation)	57.85	0.000383406	1	1	38	25		3.84381e+06		No Quan Values	Not Used							2	508.794	1016.58	-0.506994	44.7029	4112	4112	MS2	8/72	SP_RL_PEvsCtrl_pSILAC_01-16-2013_130215172746.raw
	High		VcNLIDSGAK	G3V7J0	2	1	HCD	C2(Carbamidomethyl)	53.92	0.000621847	1	1	36	28		1.24652e+06		No Quan Values	Not Used							2	538.773	1076.54	-0.97441	37.6021	3135	3135	MS2	6/88	SP_RL_PEvsCtrl_pSILAC_01-16-2013_130215172746.raw
		High	VcNLIDSGAK	G3V7J0	2	1	CID	C2(Carbamidomethyl)	44.41	0.005555	1	1	36			1.24652e+06		No Quan Values	Not Used							2	538.773	1076.54	-0.97441	37.5857	3132	3132	MS2	7/88	SP_RL_PEvsCtrl_pSILAC_01-16-2013_130215172746.raw
	Medium		LFIDGK	G3V7J0	2	1	HCD		36.16	0.024634	1	1	34			5.78201e+06		No Quan Values	Not Used							2	346.702	692.398	-0.143932	45.5758	4249	4249	MS2	4/40	SP_RL_PEvsCtrl_pSILAC_01-16-2013_130215172746.raw
P13803	333	34.9295	8.38232	Electron transfer flavoprotein subunit alpha, mitochondrial OS=Rattus norvegicus GN=Etfa PE=1 SV=4 - [ETFA_RAT]	11.41	7	3	5.14403e+07	0.214242	3	10.7059	1.19687	3	31.0864	0.179001	3	19.8895	223.083	11.41	5	3	100.51	0	2	1
	A3	A5	Sequence	Protein Accessions	# Proteins	# Protein Groups	Activation Type	Modifications	IonScore	Exp Value	Δ Score	Rank	Identity High	Homology Threshold	QuanResultID	Area	Quan Channel	Quan Info	Quan Usage	Heavy/Light	Heavy/Medium	Medium/Light	Light	Medium	Heavy	Charge	m/z [Da]	MH+ [Da]	ΔM [ppm]	RT [min]	First Scan	Last Scan	MS Order	Ions Matched	Spectrum File	Annotation
	High		LGGEVScLVAGTK	P13803	1	1	HCD	C7(Carbamidomethyl)	84.28	1.2265e-06	1	1	39	28	448	1.3059e+07	Light	Unique	Used	0.214242	1.19687	0.179001	1.20396e+07	2155111	2.5794e+06	2	645.84	1290.67	-0.186438	48.9688	4816	4816	MS2	12/112	SP_RL_PEvsCtrl_pSILAC_01-16-2013_130215172746.raw
		High	LNVAPVSDIIEIK		0	0	CID		66.39	5.89421e-05	1	1	38	24		80065505		No Proteins	Not Used							2	705.913	1410.82	-1.27745	69.2118	8560	8560	MS2	14/126	SP_RL_PEvsCtrl_pSILAC_01-16-2013_130215172746.raw
	High		LNVAPVSDIIEIK	P13803	1	1	HCD		62.23	0.000153612	1	1	38	23		80065505		No Quan Values	Not Used							2	705.913	1410.82	-1.27745	69.2412	8566	8566	MS2	12/126	SP_RL_PEvsCtrl_pSILAC_01-16-2013_130215172746.raw
	High		LNVAPVSDIIEIK	P13803	1	1	HCD		56.94	0.000533571	1	1	38	20		2.85132e+06		No Quan Values	Not Used							2	705.913	1410.82	-1.53703	70.3345	8739	8739	MS2	12/126	SP_RL_PEvsCtrl_pSILAC_01-16-2013_130215172746.raw
	High		LNVAPVSDIIEIK	P13803	1	1	HCD		55.01	0.000822194	1	1	38	20	1054	1.35606e+08	Light	Unique	Used	0.15866	0.522923	0.30341	132739070	40274421	2.10604e+07	2	705.913	1410.82	-1.4505	67.7298	8329	8329	MS2	12/126	SP_RL_PEvsCtrl_pSILAC_01-16-2013_130215172746.raw
	Medium		TIYAGNALcTVK	P13803	1	1	HCD	C9(Carbamidomethyl)	48.79	0.0041634	1	1	39	26	343	5.6561e+06	Light	Unique	Used	0.230238	1.46899	0.156732	4.93688e+06	773769	1.13666e+06	2	655.842	1310.68	-0.970729	46.3323	4371	4371	MS2	9/118	SP_RL_PEvsCtrl_pSILAC_01-16-2013_130215172746.raw
		High	LNVAPVSDIIEIK		0	0	CID		39.51	0.0295252	1	1	38	25		2.85132e+06		No Proteins	Not Used							2	705.913	1410.82	-1.53703	70.2927	8732	8732	MS2	15/126	SP_RL_PEvsCtrl_pSILAC_01-16-2013_130215172746.raw
P21913	282	31.8089	8.67529	Succinate dehydrogenase [ubiquinone] iron-sulfur subunit, mitochondrial OS=Rattus norvegicus GN=Sdhb PE=2 SV=2 - [DHSB_RAT]	11.35	8	3	2.7315e+08	0.162312	3	38.9843	1.04786	3	36.1378	0.196189	3	12.0027	207.85	11.35	6	3	115.83	8.16	2	2
	A3	A5	Sequence	Protein Accessions	# Proteins	# Protein Groups	Activation Type	Modifications	IonScore	Exp Value	Δ Score	Rank	Identity High	Homology Threshold	QuanResultID	Area	Quan Channel	Quan Info	Quan Usage	Heavy/Light	Heavy/Medium	Medium/Light	Light	Medium	Heavy	Charge	m/z [Da]	MH+ [Da]	ΔM [ppm]	RT [min]	First Scan	Last Scan	MS Order	Ions Matched	Spectrum File	Annotation
	High		cGPmVLDALIK	P21913	1	1	HCD	C1(Carbamidomethyl), M4(Oxidation)	70.91	2.22203e-05	1	1	38	25		62140762		No Quan Values	Not Used							2	616.823	1232.64	0.0362487	63.3126	7542	7542	MS2	9/80	SP_RL_PEvsCtrl_pSILAC_01-16-2013_130215172746.raw
		High	cGPMVLDALIK		1	0	CID	C1(Carbamidomethyl)	70.8	2.46867e-05	1	1	39	28	1150	181639877	Light	Unique	Used	0.125941	1.4894	0.0845583	163812712	13851726	20630807	2	608.824	1216.64	-1.1328	73.376	9250	9250	MS2	17/80	SP_RL_PEvsCtrl_pSILAC_01-16-2013_130215172746.raw
	High		cGPMVLDALIK	P21913	1	1	HCD	C1(Carbamidomethyl)	66.39	6.81497e-05	1	1	39	18	1150	181639877	Light	Redundant	Not Used	0.125941	1.4894	0.0845583	163812712	13851726	20630807	2	608.824	1216.64	-1.1328	73.4181	9260	9260	MS2	9/80	SP_RL_PEvsCtrl_pSILAC_01-16-2013_130215172746.raw
	High		LQDPFSLYR	P21913	1	1	HCD		59.98	0.000233875	1	1	38	33	936	524241078	Light	Unique	Used	0.162312	0.827324	0.196189	510729960	100199572	8.28975e+07	2	569.799	1138.59	1.38289	63.0697	7496	7496	MS2	8/84	SP_RL_PEvsCtrl_pSILAC_01-16-2013_130215172746.raw
	High		YLGPAVLMQAYR	P21913	1	1	HCD		56.84	0.000712129	1	1	39	20				No Quan Values	Not Used							2	691.367	1381.73	-1.98664	72.365	9082	9082	MS2	7/96	SP_RL_PEvsCtrl_pSILAC_01-16-2013_130215172746.raw
		High	YLGPAVLMQAYR		1	0	CID		55.79	0.00092008	1	1	39	25	1110	1.13568e+08	Light	Unique	Used	0.222849	1.04786	0.212671	94191404	20031772	20990430	2	691.368	1381.73	-0.838136	71.2142	8881	8881	MS2	9/96	SP_RL_PEvsCtrl_pSILAC_01-16-2013_130215172746.raw
	Medium		YLGPAVLMQAYr	P21913	1	1	HCD	R12(Label:13C(6))	48.13	0.00582499	1	1	40	22	1110	22160057	Medium	Redundant	Not Used	0.222849	1.04786	0.212671	94191404	20031772	20990430	2	694.377	1387.75	-1.79301	71.4881	8928	8928	MS2	7/96	SP_RL_PEvsCtrl_pSILAC_01-16-2013_130215172746.raw
	Medium		YLGPAVLmqAYr	P21913	1	1	HCD	M8(Met->Aha), Q9(Deamidated), R12(Label:13C(6)15N(4))	48.13	0.00582499	1	2	40	22		22160057		No Quan Values	Not Used							2	694.377	1387.75	8.41634	71.4881	8928	8928	MS2	7/96	SP_RL_PEvsCtrl_pSILAC_01-16-2013_130215172746.raw
P62632	463	50.4223	9.02686	Elongation factor 1-alpha 2 OS=Rattus norvegicus GN=Eef1a2 PE=2 SV=1 - [EF1A2_RAT]	11.23	11	5	3.10592e+07	0.619015	4	33.4519	1.14871	4	26.96	0.494289	4	13.748	213.76	11.23	8	5	127.26	0	3	1
	A3	A5	Sequence	Protein Accessions	# Proteins	# Protein Groups	Activation Type	Modifications	IonScore	Exp Value	Δ Score	Rank	Identity High	Homology Threshold	QuanResultID	Area	Quan Channel	Quan Info	Quan Usage	Heavy/Light	Heavy/Medium	Medium/Light	Light	Medium	Heavy	Charge	m/z [Da]	MH+ [Da]	ΔM [ppm]	RT [min]	First Scan	Last Scan	MS Order	Ions Matched	Spectrum File	Annotation
		High	IGGIGTVPVGr		0	0	CID	R11(Label:13C(6)15N(4))	74.89	6.67977e-06	1	1	37	32	294	4.19672e+07	Heavy	No Proteins	Not Used	0.949344	0.981291	0.967444	44206521	4.27673e+07	4.19672e+07	2	518.313	1035.62	-0.0815919	45.0589	4165	4165	MS2	9/80	SP_RL_PEvsCtrl_pSILAC_01-16-2013_130215172746.raw
	High		QTVAVGVIK	P62632	7	1	HCD		71.51	9.83547e-06	1	1	35		165	2.13893e+07	Light	Unique	Used	0.626303	1.34469	0.465758	21241373	9.89335e+06	13303526	2	457.787	914.567	0.0797102	40.5245	3518	3518	MS2	7/80	SP_RL_PEvsCtrl_pSILAC_01-16-2013_130215172746.raw
	High		IGGIGTVPVGr	P62632	5	1	HCD	R11(Label:13C(6)15N(4))	68.81	2.70871e-05	1	1	37		294	4.19672e+07	Heavy	Unique	Used	0.949344	0.981291	0.967444	44206521	4.27673e+07	4.19672e+07	2	518.313	1035.62	-0.0815919	45.1049	4175	4175	MS2	10/80	SP_RL_PEvsCtrl_pSILAC_01-16-2013_130215172746.raw
	High		IGGIGTVPVGr	P62632	5	1	HCD	R11(Label:13C(6))	56.78	0.000308964	1	1	36	28	294	4.27673e+07	Medium	Redundant	Not Used	0.949344	0.981291	0.967444	44206521	4.27673e+07	4.19672e+07	2	516.318	1031.63	-1.28378	45.3796	4219	4219	MS2	10/80	SP_RL_PEvsCtrl_pSILAC_01-16-2013_130215172746.raw
		High	IGGIGTVPVGr		0	0	CID	R11(Label:13C(6))	56.37	0.000339553	1	1	36	27	294	4.27673e+07	Medium	No Proteins	Not Used	0.949344	0.981291	0.967444	44206521	4.27673e+07	4.19672e+07	2	516.318	1031.63	-1.28378	45.3423	4209	4209	MS2	7/80	SP_RL_PEvsCtrl_pSILAC_01-16-2013_130215172746.raw
	High		IGGIGTVPVGR	P62632	5	1	HCD		51.53	0.00129014	1	1	37	30	294	4.48746e+07	Light	Redundant	Not Used	0.949344	0.981291	0.967444	44206521	4.27673e+07	4.19672e+07	2	513.309	1025.61	-0.35142	45.1145	4176	4176	MS2	6/80	SP_RL_PEvsCtrl_pSILAC_01-16-2013_130215172746.raw
		High	IGGIGTVPVGR		0	0	CID		44.8	0.00607626	1	1	37	25	294	4.48746e+07	Light	No Proteins	Not Used	0.949344	0.981291	0.967444	44206521	4.27673e+07	4.19672e+07	2	513.309	1025.61	-0.35142	45.0619	4166	4166	MS2	7/80	SP_RL_PEvsCtrl_pSILAC_01-16-2013_130215172746.raw
	Medium		EHALLAYTLGVk	P62632	5	1	HCD	K12(Label:13C(6)15N(2))	41.79	0.0195983	1	1	39	17				No Quan Values	Not Used							3	441.591	1322.76	1.06332	58.7242	6658	6658	MS2	11/102	SP_RL_PEvsCtrl_pSILAC_01-16-2013_130215172746.raw
	Medium		QTVAVGVIk	P62632	7	1	HCD	K9(Label:13C(6)15N(2))	41.34	0.00661062	1	1	34	28	165	13303526	Heavy	Redundant	Not Used	0.626303	1.34469	0.465758	21241373	9.89335e+06	13303526	2	461.794	922.581	-0.227713	40.6167	3532	3532	MS2	7/80	SP_RL_PEvsCtrl_pSILAC_01-16-2013_130215172746.raw
	Medium		YYITIIDAPGHr	P62632	1	1	HCD	R12(Label:13C(6)15N(4))	40.65	0.0322399	1	1	40	19	633	26913686	Heavy	Unique	Used	0.396705	0.75625	0.524568	67843144	3.55884e+07	26913686	3	476.922	1428.75	0.44848	54.3532	5808	5808	MS2	5/94	SP_RL_PEvsCtrl_pSILAC_01-16-2013_130215172746.raw
	Medium		QLIVGVNk	P62632	6	1	HCD	K8(Label:13C(6)15N(2))	34.25	0.0348025	1	1	34	30	182	6.20519e+06	Heavy	Unique	Used	0.611811	1.40276	0.43615	9681954	4.22278e+06	5.92353e+06	2	439.78	878.554	-1.44874	41.0738	3599	3599	MS2	7/72	SP_RL_PEvsCtrl_pSILAC_01-16-2013_130215172746.raw
B5DEN4	332	36.4273	8.26514	L-lactate dehydrogenase OS=Rattus norvegicus GN=Ldha PE=2 SV=1 - [B5DEN4_RAT]	11.14	15	4	2.48446e+08	0.43479	4	51.8746	1.10441	4	11.9464	0.324467	4	93.8359	237.009	11.14	10	4	141.884	5.42	5	2
	A3	A5	Sequence	Protein Accessions	# Proteins	# Protein Groups	Activation Type	Modifications	IonScore	Exp Value	Δ Score	Rank	Identity High	Homology Threshold	QuanResultID	Area	Quan Channel	Quan Info	Quan Usage	Heavy/Light	Heavy/Medium	Medium/Light	Light	Medium	Heavy	Charge	m/z [Da]	MH+ [Da]	ΔM [ppm]	RT [min]	First Scan	Last Scan	MS Order	Ions Matched	Spectrum File	Annotation
	High		VIGSGcNLDSAR	B5DEN4;P42123	2	2	HCD	C6(Carbamidomethyl)	75.33	4.2791e-06	1	1	36		52	4.64389e+06	Light	Not Unique	Used	0.463396	0.987504	0.469259	4.39457e+06	2.06219e+06	2.03642e+06	2	624.803	1248.6	-0.610658	32.7944	2553	2553	MS2	10/110	SP_RL_PEvsCtrl_pSILAC_01-16-2013_130215172746.raw
	High		VIGSGcNLDSAr	B5DEN4;P42123	2	2	HCD	C6(Carbamidomethyl), R12(Label:13C(6))	70.23	1.903e-05	0.628571	1	37		52	2.06219e+06	Medium	Redundant	Not Used	0.463396	0.987504	0.469259	4.39457e+06	2.06219e+06	2.03642e+06	2	627.814	1254.62	-0.40309	32.7551	2548	2548	MS2	9/110	SP_RL_PEvsCtrl_pSILAC_01-16-2013_130215172746.raw
		High	VIGSGcNLDSAR		2	0	CID	C6(Carbamidomethyl)	65.1	4.56746e-05	1	1	36	32	52	4.64389e+06	Light	Redundant	Not Used	0.463396	0.987504	0.469259	4.39457e+06	2.06219e+06	2.03642e+06	2	624.804	1248.6	0.171468	33.8646	2683	2683	MS2	9/110	SP_RL_PEvsCtrl_pSILAC_01-16-2013_130215172746.raw
	High		QVVDSAYEVIK	B5DEN4	1	1	HCD		62.07	0.000202434	1	1	39	27	407	1.58582e+07	Light	Unique	Used	0.186258	1.15952	0.160633	14647720	2.3529e+06	2.72825e+06	2	625.835	1250.66	0.411227	47.9062	4635	4635	MS2	10/108	SP_RL_PEvsCtrl_pSILAC_01-16-2013_130215172746.raw
	High		VIGSGcNLDSAR	B5DEN4;P42123	2	2	HCD	C6(Carbamidomethyl)	50.95	0.00118761	1	1	36	29	52	4.64389e+06	Light	Redundant	Not Used	0.463396	0.987504	0.469259	4.39457e+06	2.06219e+06	2.03642e+06	2	624.804	1248.6	0.171468	33.8963	2687	2687	MS2	6/110	SP_RL_PEvsCtrl_pSILAC_01-16-2013_130215172746.raw
		High	VIGSGcNLDSAR		2	0	CID	C6(Carbamidomethyl)	50.92	0.00118128	1	1	36	30	52	4.64389e+06	Light	Redundant	Not Used	0.463396	0.987504	0.469259	4.39457e+06	2.06219e+06	2.03642e+06	2	624.803	1248.6	-0.610658	32.7818	2551	2551	MS2	9/110	SP_RL_PEvsCtrl_pSILAC_01-16-2013_130215172746.raw
		High	VIGSGcNLDSAr		2	0	CID	C6(Carbamidomethyl), R12(Label:13C(6))	50.34	0.00185541	1	1	37	28	52	2.06219e+06	Medium	Redundant	Not Used	0.463396	0.987504	0.469259	4.39457e+06	2.06219e+06	2.03642e+06	2	627.814	1254.62	-0.40309	32.7425	2546	2546	MS2	9/110	SP_RL_PEvsCtrl_pSILAC_01-16-2013_130215172746.raw
	High		LNLVQr	B5DEN4;P42123	2	2	HCD	R6(Label:13C(6)15N(4))	50	0.0010015	0.46	1	34		110	2.69009e+07	Heavy	Not Unique	Used	0.788138	1.05191	0.749245	3.41322e+07	2.55734e+07	2.69009e+07	2	376.736	752.465	-0.137914	39.1106	3334	3334	MS2	5/50	SP_RL_PEvsCtrl_pSILAC_01-16-2013_130215172746.raw
		High	LNLVQr		2	0	CID	R6(Label:13C(6)15N(4))	48.77	0.00131014	0.428571	1	34		110	2.69009e+07	Heavy	Redundant	Not Used	0.788138	1.05191	0.749245	3.41322e+07	2.55734e+07	2.69009e+07	2	376.736	752.465	0.105427	37.8104	3164	3164	MS2	5/50	SP_RL_PEvsCtrl_pSILAC_01-16-2013_130215172746.raw
		High	VIGSGcNLDSAr		2	0	CID	C6(Carbamidomethyl), R12(Label:13C(6)15N(4))	44.17	0.00595484	1	1	36	33	52	2.30425e+06	Heavy	Redundant	Not Used	0.463396	0.987504	0.469259	4.39457e+06	2.06219e+06	2.03642e+06	2	629.807	1258.61	-0.677539	32.5958	2528	2528	MS2	6/110	SP_RL_PEvsCtrl_pSILAC_01-16-2013_130215172746.raw
	Medium		LNLVQR	B5DEN4;P42123	2	2	HCD		37.49	0.0171554	1	1	34	32	110	3.41322e+07	Light	Redundant	Not Used	0.788138	1.05191	0.749245	3.41322e+07	2.55734e+07	2.69009e+07	2	371.732	742.457	0.0640424	37.8356	3169	3169	MS2	4/50	SP_RL_PEvsCtrl_pSILAC_01-16-2013_130215172746.raw
	Medium		FIIPNVVK	B5DEN4	1	1	HCD		37.44	0.0230245	0.243243	1	35		810	695348621	Light	Unique	Used	0.40795	1.81836	0.224351	695348621	1.56002e+08	2.83668e+08	2	465.294	929.581	-0.607664	59.1111	6735	6735	MS2	6/64	SP_RL_PEvsCtrl_pSILAC_01-16-2013_130215172746.raw
	Medium		LNLVQR	B5DEN4;P42123	2	2	HCD		37.1	0.01905	1	1	34		110	3.41322e+07	Light	Redundant	Not Used	0.788138	1.05191	0.749245	3.41322e+07	2.55734e+07	2.69009e+07	2	371.732	742.457	0.557284	39.0321	3325	3325	MS2	5/50	SP_RL_PEvsCtrl_pSILAC_01-16-2013_130215172746.raw
	Medium		LNLVQr	B5DEN4;P42123	2	2	HCD	R6(Label:13C(6)15N(4))	36.63	0.0214446	1	1	34		110	2.69009e+07	Heavy	Redundant	Not Used	0.788138	1.05191	0.749245	3.41322e+07	2.55734e+07	2.69009e+07	2	376.736	752.465	0.105427	37.8453	3170	3170	MS2	5/50	SP_RL_PEvsCtrl_pSILAC_01-16-2013_130215172746.raw
	Medium		LNLVQr	B5DEN4;P42123	2	2	HCD	R6(Label:13C(6))	34.42	0.0375324	1	1	34	32	110	2.55734e+07	Medium	Redundant	Not Used	0.788138	1.05191	0.749245	3.41322e+07	2.55734e+07	2.69009e+07	2	374.742	748.477	0.0803636	38.0706	3199	3199	MS2	5/50	SP_RL_PEvsCtrl_pSILAC_01-16-2013_130215172746.raw
D3ZZ63	2693	287.122	5.90967	Protein Flnc OS=Rattus norvegicus GN=Flnc PE=4 SV=1 - [D3ZZ63_RAT]	11.1	45	21	4.57208e+08	0.59588	17	29.7411	2.35322	17	32.2292	0.232411	17	34.2439	1286.23	10.36	27	20	761.731	7.35	18	13
	A3	A5	Sequence	Protein Accessions	# Proteins	# Protein Groups	Activation Type	Modifications	IonScore	Exp Value	Δ Score	Rank	Identity High	Homology Threshold	QuanResultID	Area	Quan Channel	Quan Info	Quan Usage	Heavy/Light	Heavy/Medium	Medium/Light	Light	Medium	Heavy	Charge	m/z [Da]	MH+ [Da]	ΔM [ppm]	RT [min]	First Scan	Last Scan	MS Order	Ions Matched	Spectrum File	Annotation
	High		GAGTGGLGLTVEGPcEAK	D3ZZ63	2	1	HCD	C15(Carbamidomethyl)	115.41	9.65367e-10	1	1	39	29	416	1.2166e+07	Light	Unique	Used	0.66352	3.70185	0.17924	1.16558e+07	2.08918e+06	7.73383e+06	2	837.412	1673.82	0.387677	48.1043	4670	4670	MS2	13/160	SP_RL_PEvsCtrl_pSILAC_01-16-2013_130215172746.raw
	High		VAVGEEQAFLVNTr	D3ZZ63	2	1	HCD	R14(Label:13C(6)15N(4))	113.75	1.82447e-09	1	1	40	39				No Quan Values	Not Used							2	771.911	1542.81	-0.533905	52.4501	5437	5437	MS2	11/134	SP_RL_PEvsCtrl_pSILAC_01-16-2013_130215172746.raw
	High		ITEGDLSQLTASIR	D3ZZ63	2	1	HCD		92.92	2.17016e-07	1	1	40	24	923	54661845	Light	Unique	Used	2.12648	2.98977	0.711255	44433842	31603776	94487870	2	752.405	1503.8	1.09377	62.483	7387	7387	MS2	13/136	SP_RL_PEvsCtrl_pSILAC_01-16-2013_130215172746.raw
	High		ITEGDLSQLTASIr	D3ZZ63	2	1	HCD	R14(Label:13C(6)15N(4))	92.25	2.52918e-07	1	1	40	24	931	70146906	Heavy	Unique	Used	1.08093	1.54338	0.700364	64894978	45450104	70146906	2	757.41	1513.81	1.43008	62.893	7462	7462	MS2	10/136	SP_RL_PEvsCtrl_pSILAC_01-16-2013_130215172746.raw
	High		GAGTGGLGLAIEGPSEAK	D3ZZ63	2	1	HCD		92.23	2.69824e-07	1	1	41	28	525	31516302	Light	Unique	Used	0.512448	2.53622	0.202052	27595656	5.57575e+06	1.41413e+07	2	792.914	1584.82	-0.743571	51.2508	5226	5226	MS2	14/160	SP_RL_PEvsCtrl_pSILAC_01-16-2013_130215172746.raw
	High		LYAQDADGcPIDIk	D3ZZ63	2	1	HCD	C9(Carbamidomethyl), K14(Label:13C(6)15N(2))	90.1	2.33706e-07	1	1	38	24		6.12698e+06		No Quan Values	Not Used							2	793.884	1586.76	-0.659795	47.3223	4534	4534	MS2	12/138	SP_RL_PEvsCtrl_pSILAC_01-16-2013_130215172746.raw
	High		EAGDGVFEcEYYPVIPGk	D3ZZ63	2	1	HCD	C9(Carbamidomethyl), K18(Label:13C(6)15N(2))	88.84	2.63324e-07	1	1	37	28	935	128401783	Heavy	Unique	Used	0.493323	1.96137	0.251519	260279576	65465211	128401783	2	1019.47	2037.93	-2.32718	63.2162	7524	7524	MS2	12/154	SP_RL_PEvsCtrl_pSILAC_01-16-2013_130215172746.raw
	High		LYAQDADGcPIDIK	D3ZZ63	2	1	HCD	C9(Carbamidomethyl)	84.03	8.14851e-07	1	1	37	30		1.20239e+07		No Quan Values	Not Used							2	789.877	1578.75	-0.174613	47.3038	4532	4532	MS2	12/138	SP_RL_PEvsCtrl_pSILAC_01-16-2013_130215172746.raw
	High		APSGNEEPcLLK	D3ZZ63	2	1	HCD	C9(Carbamidomethyl)	81.8	1.20246e-06	1	1	37	19	200	3.0492e+06	Light	Unique	Used	0.489642	2.07821	0.235607	3.0492e+06	718414	1.49301e+06	2	657.822	1314.64	0.569723	41.9151	3708	3708	MS2	10/110	SP_RL_PEvsCtrl_pSILAC_01-16-2013_130215172746.raw
	High		DGTcTVSYLPTAPGDYSIIVr	D3ZZ63	2	1	HCD	C4(Carbamidomethyl), R21(Label:13C(6)15N(4))	79.2	6.89919e-06	1	1	42	23	1112	3.76795e+07	Heavy	Unique	Used	1.20705	1.90361	0.634083	3.12163e+07	1.97937e+07	3.76795e+07	2	1148.06	2295.11	-2.34437	71.3031	8894	8894	MS2	10/192	SP_RL_PEvsCtrl_pSILAC_01-16-2013_130215172746.raw
	High		QAPSIATIGSTcDLNLK	D3ZZ63	2	1	HCD	C12(Carbamidomethyl)	76.02	1.31656e-05	1	1	41	21				No Quan Values	Not Used							2	894.961	1788.91	-1.04708	54.9413	5924	5924	MS2	15/178	SP_RL_PEvsCtrl_pSILAC_01-16-2013_130215172746.raw
		High	LYAQDADGcPIDIK	D3ZZ63	2	1	CID	C9(Carbamidomethyl)	74.65	7.06444e-06	1	1	37	27		1.20239e+07		No Quan Values	Not Used							2	789.877	1578.75	-0.174613	47.2624	4522	4522	MS2	8/138	SP_RL_PEvsCtrl_pSILAC_01-16-2013_130215172746.raw
	High		QAPSIATIGSTcDLNLk	D3ZZ63	2	1	HCD	C12(Carbamidomethyl), K17(Label:13C(6)15N(2))	74.11	2.07408e-05	1	1	41	26				No Quan Values	Not Used							2	898.969	1796.93	-0.316763	54.964	5927	5927	MS2	14/178	SP_RL_PEvsCtrl_pSILAC_01-16-2013_130215172746.raw
		High	EAGDGVFEcEYYPVIPGk	D3ZZ63	2	1	CID	C9(Carbamidomethyl), K18(Label:13C(6)15N(2))	72.83	1.05073e-05	1	1	37	21	935	128401783	Heavy	Redundant	Not Used	0.493323	1.96137	0.251519	260279576	65465211	128401783	2	1019.47	2037.93	-2.32718	63.174	7514	7514	MS2	9/154	SP_RL_PEvsCtrl_pSILAC_01-16-2013_130215172746.raw
		High	LYAQDADGcPIDIk	D3ZZ63	2	1	CID	C9(Carbamidomethyl), K14(Label:13C(6)15N(2))	71.14	1.83938e-05	1	1	38	22		6.12698e+06		No Quan Values	Not Used							2	793.884	1586.76	-0.659795	47.2682	4524	4524	MS2	20/138	SP_RL_PEvsCtrl_pSILAC_01-16-2013_130215172746.raw
	High		GPGLSQAFVGQK	D3ZZ63	2	1	HCD		69.94	3.03464e-05	1	1	39	35	341	1.64948e+07	Light	Unique	Used	0.59588	2.7344	0.21792	15099280	3.29043e+06	8.99737e+06	2	594.822	1188.64	-0.682431	46.2544	4358	4358	MS2	9/100	SP_RL_PEvsCtrl_pSILAC_01-16-2013_130215172746.raw
	High		GGLVGTPAPFSIDTK	D3ZZ63	2	1	HCD		69.59	4.36855e-05	1	1	40	24	765	542011918	Light	Unique	Used	0.455563	1.96016	0.232411	542011918	1.2597e+08	2.46921e+08	2	730.394	1459.78	0.85068	57.8268	6489	6489	MS2	11/128	SP_RL_PEvsCtrl_pSILAC_01-16-2013_130215172746.raw
	High		SPFEVQVSPEAGAQK	D3ZZ63	2	1	HCD		68.47	4.91557e-05	1	1	39	35	375	1.26713e+07	Light	Unique	Used	0.600464	3.37235	0.178055	9.69229e+06	1.72576e+06	5.81987e+06	2	787.396	1573.78	-0.574197	47.1423	4503	4503	MS2	12/148	SP_RL_PEvsCtrl_pSILAC_01-16-2013_130215172746.raw
		High	EAGDGVFEcEYYPVIPGK	D3ZZ63	2	1	CID	C9(Carbamidomethyl)	68.36	2.70027e-05	1	1	37	24	935	260279576	Light	Redundant	Not Used	0.493323	1.96137	0.251519	260279576	65465211	128401783	2	1015.46	2029.92	-0.513166	62.956	7474	7474	MS2	13/154	SP_RL_PEvsCtrl_pSILAC_01-16-2013_130215172746.raw
	High		AFGPGLEGGLVNk	D3ZZ63	2	1	HCD	K13(Label:13C(6)15N(2))	67.09	6.45714e-05	1	1	39	25	553	9.31588e+07	Heavy	Unique	Used	0.564551	2.66072	0.21218	162561144	3.44922e+07	9.1774e+07	2	633.85	1266.69	-0.389738	52.0811	5372	5372	MS2	9/98	SP_RL_PEvsCtrl_pSILAC_01-16-2013_130215172746.raw
		High	GAGTGGLGLAIEGPSEAK	D3ZZ63	2	1	CID		66.61	9.84193e-05	1	1	41	28	525	31516302	Light	Redundant	Not Used	0.512448	2.53622	0.202052	27595656	5.57575e+06	1.41413e+07	2	792.914	1584.82	-0.743571	51.2055	5216	5216	MS2	11/160	SP_RL_PEvsCtrl_pSILAC_01-16-2013_130215172746.raw
		High	GAGTGGLGLTVEGPcEAK	D3ZZ63	2	1	CID	C15(Carbamidomethyl)	66.15	8.14128e-05	1	1	39	21	416	1.2166e+07	Light	Redundant	Not Used	0.66352	3.70185	0.17924	1.16558e+07	2.08918e+06	7.73383e+06	2	837.412	1673.82	0.387677	48.0486	4660	4660	MS2	12/160	SP_RL_PEvsCtrl_pSILAC_01-16-2013_130215172746.raw
		High	APSGNEEPcLLK	D3ZZ63	2	1	CID	C9(Carbamidomethyl)	65.91	4.66736e-05	1	1	37	25	200	3.0492e+06	Light	Redundant	Not Used	0.489642	2.07821	0.235607	3.0492e+06	718414	1.49301e+06	2	657.822	1314.64	0.569723	41.8635	3701	3701	MS2	9/110	SP_RL_PEvsCtrl_pSILAC_01-16-2013_130215172746.raw
		High	SPFEVQVSPEAGAQK	D3ZZ63	2	1	CID		65.84	9.00687e-05	1	1	39	33	375	1.26713e+07	Light	Redundant	Not Used	0.600464	3.37235	0.178055	9.69229e+06	1.72576e+06	5.81987e+06	2	787.396	1573.78	-0.574197	47.0864	4493	4493	MS2	11/148	SP_RL_PEvsCtrl_pSILAC_01-16-2013_130215172746.raw
	High		LTVTSLQETGLK	D3ZZ63	2	1	HCD		64.65	9.83229e-05	1	1	39	28	485	25504293	Light	Unique	Used	0.481554	2.49852	0.192736	25504293	4.91559e+06	1.22817e+07	2	645.37	1289.73	0.635708	50.0243	4994	4994	MS2	10/112	SP_RL_PEvsCtrl_pSILAC_01-16-2013_130215172746.raw
	High		SPFVVNVAPPLDLSK	D3ZZ63	2	1	HCD		63.66	0.000164547	1	1	40	31	1106	569331620	Light	Unique	Used	0.514804	2.35322	0.218766	569331620	124550121	293094315	2	791.944	1582.88	-1.80063	71.1575	8871	8871	MS2	7/156	SP_RL_PEvsCtrl_pSILAC_01-16-2013_130215172746.raw
		High	QAPSIATIGSTcDLNLk	D3ZZ63	2	1	CID	C12(Carbamidomethyl), K17(Label:13C(6)15N(2))	62.47	0.00030257	1	1	41	23				No Quan Values	Not Used							2	898.969	1796.93	-0.316763	54.9188	5919	5919	MS2	14/178	SP_RL_PEvsCtrl_pSILAC_01-16-2013_130215172746.raw
	High		SPFVVNVAPPLDLSK	D3ZZ63	2	1	HCD		62.15	0.000232295	1	1	40	30				No Quan Values	Not Used							2	791.945	1582.88	-1.2608	72.1763	9052	9052	MS2	12/156	SP_RL_PEvsCtrl_pSILAC_01-16-2013_130215172746.raw
		High	GGLVGTPAPFSIDTK	D3ZZ63	2	1	CID		62.05	0.000247935	1	1	40	31	765	542011918	Light	Redundant	Not Used	0.455563	1.96016	0.232411	542011918	1.2597e+08	2.46921e+08	2	730.394	1459.78	0.85068	57.793	6479	6479	MS2	18/128	SP_RL_PEvsCtrl_pSILAC_01-16-2013_130215172746.raw
		High	QAPSIATIGSTcDLNLK	D3ZZ63	2	1	CID	C12(Carbamidomethyl)	60.42	0.000478013	1	1	41	19				No Quan Values	Not Used							2	894.961	1788.91	-1.04708	54.9101	5916	5916	MS2	14/178	SP_RL_PEvsCtrl_pSILAC_01-16-2013_130215172746.raw
	High		SPFVVNVAPPLDLSk	D3ZZ63	2	1	HCD	K15(Label:13C(6)15N(2))	59.77	0.000359071	1	1	39	29	1106	2.95388e+08	Heavy	Redundant	Not Used	0.514804	2.35322	0.218766	569331620	124550121	293094315	2	795.952	1590.9	-0.97194	71.2516	8886	8886	MS2	9/156	SP_RL_PEvsCtrl_pSILAC_01-16-2013_130215172746.raw
	High		LGSFGSITr	D3ZZ63	2	1	HCD	R9(Label:13C(6)15N(4))	57.13	0.000381185	1	1	37	25	369	8.38458e+06	Heavy	Unique	Used	1.14715	1.76462	0.650081	7309068	4.75149e+06	8.38458e+06	2	474.263	947.519	0.139297	47.0353	4485	4485	MS2	8/74	SP_RL_PEvsCtrl_pSILAC_01-16-2013_130215172746.raw
		High	SPFVVNVAPPLDLSK	D3ZZ63	2	1	CID		57.08	0.000746516	1	1	40	25				No Quan Values	Not Used							2	791.945	1582.88	-1.2608	72.1529	9046	9046	MS2	16/156	SP_RL_PEvsCtrl_pSILAC_01-16-2013_130215172746.raw
	High		AFGPGLEGGLVNK	D3ZZ63	2	1	HCD		55.47	0.000947581	1	1	39	34	553	162561144	Light	Redundant	Not Used	0.564551	2.66072	0.21218	162561144	3.44922e+07	9.1774e+07	2	629.843	1258.68	-0.555324	52.0679	5370	5370	MS2	8/98	SP_RL_PEvsCtrl_pSILAC_01-16-2013_130215172746.raw
	High		ILVGPSEIGDASK	D3ZZ63	2	1	HCD		53.98	0.00135681	1	1	39	32	396	5.02111e+06	Light	Unique	Used	0.564445	3.04024	0.185658	5.02111e+06	932212	2.83414e+06	2	643.354	1285.7	0.376201	47.6816	4598	4598	MS2	12/108	SP_RL_PEvsCtrl_pSILAC_01-16-2013_130215172746.raw
		High	LGSFGSITr	D3ZZ63	2	1	CID	R9(Label:13C(6)15N(4))	50.62	0.00170661	1	1	37	26	369	8.38458e+06	Heavy	Redundant	Not Used	1.14715	1.76462	0.650081	7309068	4.75149e+06	8.38458e+06	2	474.263	947.519	0.139297	46.9874	4475	4475	MS2	7/74	SP_RL_PEvsCtrl_pSILAC_01-16-2013_130215172746.raw
		High	VAVGEEQAFLVNTr	D3ZZ63	2	1	CID	R14(Label:13C(6)15N(4))	49.79	0.00454085	1	1	40	26				No Quan Values	Not Used							2	771.911	1542.81	-0.533905	52.4011	5428	5428	MS2	18/134	SP_RL_PEvsCtrl_pSILAC_01-16-2013_130215172746.raw
	High		VYNVTYTVK	D3ZZ63	2	1	HCD		49.39	0.00273948	1	1	38	35				No Quan Values	Not Used							2	543.795	1086.58	-0.28723	42.2672	3759	3759	MS2	8/80	SP_RL_PEvsCtrl_pSILAC_01-16-2013_130215172746.raw
		High	AFGPGLEGGLVNK	D3ZZ63	2	1	CID		47.96	0.00534092	1	1	39	26	553	162561144	Light	Redundant	Not Used	0.564551	2.66072	0.21218	162561144	3.44922e+07	9.1774e+07	2	629.843	1258.68	-0.555324	52.0342	5360	5360	MS2	9/98	SP_RL_PEvsCtrl_pSILAC_01-16-2013_130215172746.raw
	Medium		HIGISFTPK	D3ZZ63	2	1	HCD		47.83	0.0033161	1	1	37	26		22654566		No Quan Values	Not Used							2	500.284	999.56	-1.94286	49.605	4916	4916	MS2	8/68	SP_RL_PEvsCtrl_pSILAC_01-16-2013_130215172746.raw
	Medium		VYNVTYTVk	D3ZZ63	2	1	HCD	K9(Label:13C(6)15N(2))	45.53	0.00731654	1	1	38	24				No Quan Values	Not Used							2	547.803	1094.6	0.683072	42.1534	3742	3742	MS2	8/80	SP_RL_PEvsCtrl_pSILAC_01-16-2013_130215172746.raw
		High	AFGPGLEGGLVNk	D3ZZ63	2	1	CID	K13(Label:13C(6)15N(2))	43.78	0.0138369	1	1	39	21	553	9.31588e+07	Heavy	Redundant	Not Used	0.564551	2.66072	0.21218	162561144	3.44922e+07	9.1774e+07	2	633.85	1266.69	-0.389738	52.0397	5362	5362	MS2	7/98	SP_RL_PEvsCtrl_pSILAC_01-16-2013_130215172746.raw
		High	APLQVAVLGPTGVAEPVEVR	D3ZZ63	2	1	CID		41.11	0.0229434	1	1	39	16	946	152206982	Light	Unique	Used	1.0571	1.66502	0.634889	140221174	89024920	148227908	2	1001.57	2002.13	-0.632173	63.2725	7535	7535	MS2	7/198	SP_RL_PEvsCtrl_pSILAC_01-16-2013_130215172746.raw
		High	APSGNEEPcLLk	D3ZZ63	2	1	CID	C9(Carbamidomethyl), K12(Label:13C(6)15N(2))	40.43	0.0199533	1	1	37	21	200	1.67329e+06	Heavy	Redundant	Not Used	0.489642	2.07821	0.235607	3.0492e+06	718414	1.49301e+06	2	661.829	1322.65	0.998363	41.8719	3703	3703	MS2	9/110	SP_RL_PEvsCtrl_pSILAC_01-16-2013_130215172746.raw
	Medium		VPQLPITNFNr	D3ZZ63	2	1	HCD	R11(Label:13C(6)15N(4))	39.22	0.0409285	1	1	39	33	728	1.90933e+08	Heavy	Unique	Used	1.22694	1.51676	0.80892	152718602	123537200	187375984	2	654.868	1308.73	-0.812189	56.8904	6306	6306	MS2	5/96	SP_RL_PEvsCtrl_pSILAC_01-16-2013_130215172746.raw
Q6AYF2	365	41.0582	8.01611	LIM and cysteine-rich domains 1 OS=Rattus norvegicus GN=Lmcd1 PE=2 SV=1 - [Q6AYF2_RAT]	10.96	3	3	61214689	0.408975	1		1.62746	1		0.251296	1		120.54	10.96	3	3
	A3	A5	Sequence	Protein Accessions	# Proteins	# Protein Groups	Activation Type	Modifications	IonScore	Exp Value	Δ Score	Rank	Identity High	Homology Threshold	QuanResultID	Area	Quan Channel	Quan Info	Quan Usage	Heavy/Light	Heavy/Medium	Medium/Light	Light	Medium	Heavy	Charge	m/z [Da]	MH+ [Da]	ΔM [ppm]	RT [min]	First Scan	Last Scan	MS Order	Ions Matched	Spectrum File	Annotation
	High		SEALGVGEVALPGQGGLPK	Q6AYF2	1	1	HCD		72.13	3.09298e-05	1	1	41	31	745	4.09157e+07	Light	Unique	Used	0.408975	1.62746	0.251296	39446527	9.91274e+06	1.61326e+07	2	889.987	1778.97	1.35437	57.2327	6373	6373	MS2	14/168	SP_RL_PEvsCtrl_pSILAC_01-16-2013_130215172746.raw
	High		LGLQYmELIPK	Q6AYF2	1	1	HCD	M6(Oxidation)	53.45	0.00169265	1	1	40	24		8.15137e+07		No Quan Values	Not Used							2	660.866	1320.73	1.62267	62.9023	7463	7463	MS2	9/94	SP_RL_PEvsCtrl_pSILAC_01-16-2013_130215172746.raw
	Medium		GQLLcPTcSK	Q6AYF2	1	1	HCD	C5(Carbamidomethyl), C8(Carbamidomethyl)	40.77	0.00967346	1	1	35	19				No Quan Values	Not Used							2	582.281	1163.56	0.477975	35.8818	2925	2925	MS2	5/92	SP_RL_PEvsCtrl_pSILAC_01-16-2013_130215172746.raw
Q9Z2L0	283	30.7366	8.54346	Voltage-dependent anion-selective channel protein 1 OS=Rattus norvegicus GN=Vdac1 PE=1 SV=4 - [VDAC1_RAT]	10.6	3	2	1.31115e+08	0.0309796	1		0.364527	1		0.0849857	1		86.7888	10.6	2	2	48.9091	0	1	1
	A3	A5	Sequence	Protein Accessions	# Proteins	# Protein Groups	Activation Type	Modifications	IonScore	Exp Value	Δ Score	Rank	Identity High	Homology Threshold	QuanResultID	Area	Quan Channel	Quan Info	Quan Usage	Heavy/Light	Heavy/Medium	Medium/Light	Light	Medium	Heavy	Charge	m/z [Da]	MH+ [Da]	ΔM [ppm]	RT [min]	First Scan	Last Scan	MS Order	Ions Matched	Spectrum File	Annotation
	High		LTLSALLDGK	Q9Z2L0	1	1	HCD		58.3	0.000289166	1	1	37			1.26138e+08		No Quan Values	Not Used							2	515.81	1030.61	-0.627044	73.3288	9242	9242	MS2	6/84	SP_RL_PEvsCtrl_pSILAC_01-16-2013_130215172746.raw
	Medium		VNNSSLIGLGYTQTLKPGIK	Q9Z2L0	1	1	HCD		48.38	0.00483335	1	1	39	17	732	1.36091e+08	Light	Unique	Used	0.0309796	0.364527	0.0849857	87527620	7438599	2.71157e+06	3	701.732	2103.18	-0.449561	56.9663	6322	6322	MS2	19/208	SP_RL_PEvsCtrl_pSILAC_01-16-2013_130215172746.raw
		High	LTLSALLDGK		0	0	CID		47.67	0.00334308	0.479167	1	37			1.26138e+08		No Proteins	Not Used							2	515.81	1030.61	-0.627044	73.2915	9232	9232	MS2	6/84	SP_RL_PEvsCtrl_pSILAC_01-16-2013_130215172746.raw
P13086	346	36.125	9.48096	Succinyl-CoA ligase [ADP/GDP-forming] subunit alpha, mitochondrial OS=Rattus norvegicus GN=Suclg1 PE=2 SV=2 - [SUCA_RAT]	10.4	7	3	1.8165e+08	0.201429	2	4.09347	1.5829	2	9.44105	0.127253	2	5.33213	250.303	10.4	5	3	97.98	0	2	1
	A3	A5	Sequence	Protein Accessions	# Proteins	# Protein Groups	Activation Type	Modifications	IonScore	Exp Value	Δ Score	Rank	Identity High	Homology Threshold	QuanResultID	Area	Quan Channel	Quan Info	Quan Usage	Heavy/Light	Heavy/Medium	Medium/Light	Light	Medium	Heavy	Charge	m/z [Da]	MH+ [Da]	ΔM [ppm]	RT [min]	First Scan	Last Scan	MS Order	Ions Matched	Spectrum File	Annotation
	High		LIGPNcPGIINPGEcK	P13086	1	1	HCD	C6(Carbamidomethyl), C15(Carbamidomethyl)	90.06	4.17591e-07	1	1	40	18	468	2.02831e+08	Light	Unique	Used	0.195946	1.48546	0.13191	201812072	2.66209e+07	3.95442e+07	2	869.934	1738.86	-0.959491	49.6803	4931	4931	MS2	10/142	SP_RL_PEvsCtrl_pSILAC_01-16-2013_130215172746.raw
	High		LIGPNcPGIINPGEck	P13086	1	1	HCD	C6(Carbamidomethyl), C15(Carbamidomethyl), K16(Label:13C(6)15N(2))	73.43	2.07497e-05	1	1	41	21	468	3.95442e+07	Heavy	Redundant	Not Used	0.195946	1.48546	0.13191	201812072	2.66209e+07	3.95442e+07	2	873.941	1746.87	-0.697808	49.8366	4960	4960	MS2	9/142	SP_RL_PEvsCtrl_pSILAC_01-16-2013_130215172746.raw
		High	LIGPNcPGIINPGEcK		0	0	CID	C6(Carbamidomethyl), C15(Carbamidomethyl)	64.49	0.000150574	1	1	40	24	468	2.02831e+08	Light	No Proteins	Not Used	0.195946	1.48546	0.13191	201812072	2.66209e+07	3.95442e+07	2	869.934	1738.86	-0.959491	49.6344	4921	4921	MS2	12/142	SP_RL_PEvsCtrl_pSILAC_01-16-2013_130215172746.raw
	High		HLGLPVFNTVK	P13086	1	1	HCD		60.61	0.000234272	1	1	38	32	846	3.40933e+08	Light	Unique	Used	0.207066	1.68674	0.122761	338107024	4.15063e+07	7.00103e+07	2	612.859	1224.71	0.130077	60.289	6958	6958	MS2	9/86	SP_RL_PEvsCtrl_pSILAC_01-16-2013_130215172746.raw
		High	LIGPNcPGIINPGEck		0	0	CID	C6(Carbamidomethyl), C15(Carbamidomethyl), K16(Label:13C(6)15N(2))	58.49	0.000647159	1	1	41	26	468	3.95442e+07	Heavy	No Proteins	Not Used	0.195946	1.48546	0.13191	201812072	2.66209e+07	3.95442e+07	2	873.941	1746.87	-0.697808	49.8002	4951	4951	MS2	13/142	SP_RL_PEvsCtrl_pSILAC_01-16-2013_130215172746.raw
	High		HLGLPVFNTVK	P13086	1	1	HCD		49.04	0.00348519	1	1	39	22	846	3.40933e+08	Light	Redundant	Not Used	0.207066	1.68674	0.122761	338107024	4.15063e+07	7.00103e+07	2	612.857	1224.71	-1.96306	61.3083	7152	7152	MS2	9/86	SP_RL_PEvsCtrl_pSILAC_01-16-2013_130215172746.raw
	Medium		VIcQGFTGK	P13086	1	1	HCD	C3(Carbamidomethyl)	39.29	0.0188594	1	1	36	23		1.18545e+06		No Quan Values	Not Used							2	505.261	1009.51	0.505575	34.0207	2702	2702	MS2	5/74	SP_RL_PEvsCtrl_pSILAC_01-16-2013_130215172746.raw
Q06647	213	23.3828	10.0229	ATP synthase subunit O, mitochondrial OS=Rattus norvegicus GN=Atp5o PE=1 SV=1 - [ATPO_RAT]	10.33	4	2	2.83919e+07	0.113906	1		1.80359	1		0.0631554	1		146.35	10.33	3	2	50.99	0	1	1
	A3	A5	Sequence	Protein Accessions	# Proteins	# Protein Groups	Activation Type	Modifications	IonScore	Exp Value	Δ Score	Rank	Identity High	Homology Threshold	QuanResultID	Area	Quan Channel	Quan Info	Quan Usage	Heavy/Light	Heavy/Medium	Medium/Light	Light	Medium	Heavy	Charge	m/z [Da]	MH+ [Da]	ΔM [ppm]	RT [min]	First Scan	Last Scan	MS Order	Ions Matched	Spectrum File	Annotation
	High		VSLAVLNPYIK	Q06647	1	1	HCD		70.04	1.9232e-05	1	1	37	29				No Quan Values	Not Used							2	608.867	1216.73	-2.61115	69.383	8589	8589	MS2	7/88	SP_RL_PEvsCtrl_pSILAC_01-16-2013_130215172746.raw
	High		VSLAVLNPYIK	Q06647	1	1	HCD		69.88	1.96814e-05	1	1	37	29	1062	55929711	Light	Unique	Used	0.113906	1.80359	0.0631554	55929711	3532263	6.37074e+06	2	608.868	1216.73	-1.60788	68.3575	8428	8428	MS2	7/88	SP_RL_PEvsCtrl_pSILAC_01-16-2013_130215172746.raw
		High	VSLAVLNPYIK		0	0	CID		46.43	0.00441596	1	1	37	28				No Proteins	Not Used							2	608.867	1216.73	-2.61115	69.3659	8586	8586	MS2	13/88	SP_RL_PEvsCtrl_pSILAC_01-16-2013_130215172746.raw
	Medium		YATALYSAASK	Q06647	1	1	HCD		43.36	0.00948008	1	1	37	26		854078		No Quan Values	Not Used							2	573.296	1145.58	0.466849	39.9287	3435	3435	MS2	7/94	SP_RL_PEvsCtrl_pSILAC_01-16-2013_130215172746.raw
P34058	724	83.2291	5.03369	Heat shock protein HSP 90-beta OS=Rattus norvegicus GN=Hsp90ab1 PE=1 SV=4 - [HS90B_RAT]	10.22	13	7	2.01498e+08	0.892339	6	21.4104	1.16977	6	9.45041	0.803576	6	15.2607	295.163	8.56	8	6	216.23	5.39	5	3
	A3	A5	Sequence	Protein Accessions	# Proteins	# Protein Groups	Activation Type	Modifications	IonScore	Exp Value	Δ Score	Rank	Identity High	Homology Threshold	QuanResultID	Area	Quan Channel	Quan Info	Quan Usage	Heavy/Light	Heavy/Medium	Medium/Light	Light	Medium	Heavy	Charge	m/z [Da]	MH+ [Da]	ΔM [ppm]	RT [min]	First Scan	Last Scan	MS Order	Ions Matched	Spectrum File	Annotation
	High		GVVDSEDLPLNISr	P34058;P82995	2	2	HCD	R14(Label:13C(6)15N(4))	104.97	1.29629e-08	0.704762	2	40		721	1.39519e+08	Heavy	Not Unique	Used	1.00197	1.11492	0.898689	1.39245e+08	1.25138e+08	1.39519e+08	2	762.401	1523.8	1.11012	56.7433	6277	6277	MS2	10/128	SP_RL_PEvsCtrl_pSILAC_01-16-2013_130215172746.raw
		High	GVVDSEDLPLNISR	P34058	2	1	CID		87.85	6.50248e-07	1	2	40		721	1.39245e+08	Light	Redundant	Not Used	1.00197	1.11492	0.898689	1.39245e+08	1.25138e+08	1.39519e+08	2	757.395	1513.78	-1.48399	56.6432	6256	6256	MS2	10/128	SP_RL_PEvsCtrl_pSILAC_01-16-2013_130215172746.raw
	High		ADLINNLGTIAK	P34058;P82995	3	2	HCD		82.53	1.64023e-06	1	1	39		714	174218718	Light	Not Unique	Used	0.521254	1.79018	0.291174	174218718	50727930	90812242	2	621.857	1242.71	1.04551	56.4304	6215	6215	MS2	9/116	SP_RL_PEvsCtrl_pSILAC_01-16-2013_130215172746.raw
		High	ELISNASDALDK	P34058	1	1	CID		69.75	2.54592e-05	1	1	38	32	317	3.80095e+06	Light	Unique	Used	0.511897	1.31339	0.389752	3.45309e+06	1.34585e+06	1.76763e+06	2	638.325	1275.64	-0.672601	45.5444	4243	4243	MS2	9/122	SP_RL_PEvsCtrl_pSILAC_01-16-2013_130215172746.raw
	High		TLTLVDTGIGMTk	P34058	1	1	HCD	K13(Label:13C(6)15N(2))	68.91	5.06146e-05	1	2	40	30	780	6.00449e+07	Heavy	Redundant	Not Used	0.585064	2.09843	0.27881	102629617	2.86141e+07	6.00449e+07	2	679.378	1357.75	0.14632	58.2349	6566	6566	MS2	9/118	SP_RL_PEvsCtrl_pSILAC_01-16-2013_130215172746.raw
	High		GVVDSEDLPLNISR	P34058;P82995	2	2	HCD		64.12	0.00015349	1	2	40	21	721	1.39245e+08	Light	Redundant	Not Used	1.00197	1.11492	0.898689	1.39245e+08	1.25138e+08	1.39519e+08	2	757.395	1513.78	-1.48399	56.6833	6264	6264	MS2	11/128	SP_RL_PEvsCtrl_pSILAC_01-16-2013_130215172746.raw
		High	TLTLVDTGIGMTk	P34058	1	1	CID	K13(Label:13C(6)15N(2))	60.43	0.000356677	1	2	40	25	780	6.00449e+07	Heavy	Redundant	Not Used	0.585064	2.09843	0.27881	102629617	2.86141e+07	6.00449e+07	2	679.378	1357.75	0.14632	58.1929	6556	6556	MS2	8/118	SP_RL_PEvsCtrl_pSILAC_01-16-2013_130215172746.raw
		High	GVVDSEDLPLNISr	P34058	2	1	CID	R14(Label:13C(6)15N(4))	58.53	0.000571085	1	2	40	30	721	1.39519e+08	Heavy	Redundant	Not Used	1.00197	1.11492	0.898689	1.39245e+08	1.25138e+08	1.39519e+08	2	762.401	1523.8	1.11012	56.709	6267	6267	MS2	7/128	SP_RL_PEvsCtrl_pSILAC_01-16-2013_130215172746.raw
		High	TLTLVDTGIGMTK	P34058	1	1	CID		48.27	0.00573851	1	2	40	28	729	24226727	Light	Redundant	Not Used	0.579258	2.44706	0.236716	24226727	5.73486e+06	1.40335e+07	2	675.37	1349.73	-0.637995	56.8767	6303	6303	MS2	8/118	SP_RL_PEvsCtrl_pSILAC_01-16-2013_130215172746.raw
	Medium		ALLFIPr	P34058	1	1	HCD	R7(Label:13C(6))	43.84	0.00346547	0.363636	1	33		964	235517441	Medium	Unique	Used	1.0574	1.22731	0.861557	273362634	235517441	289052975	2	418.277	835.547	-2.77841	64.4034	7741	7741	MS2	5/50	SP_RL_PEvsCtrl_pSILAC_01-16-2013_130215172746.raw
	Medium		ALLFIPr	P34058	1	1	HCD	R7(Label:13C(6)15N(4))	42.58	0.00659457	0.325581	1	35		964	2.90756e+08	Heavy	Redundant	Not Used	1.0574	1.22731	0.861557	273362634	235517441	289052975	2	420.272	839.538	-0.197823	63.9192	7658	7658	MS2	6/50	SP_RL_PEvsCtrl_pSILAC_01-16-2013_130215172746.raw
	Medium		IDIIPNPQEr	P34058	3	1	HCD	R10(Label:13C(6)15N(4))	41.28	0.0229042	1	1	39	24	492	20315067	Heavy	Unique	Used	0.814464	1.08668	0.749496	23458062	17581731	19105747	2	602.831	1204.66	-0.495738	50.1978	5027	5027	MS2	7/94	SP_RL_PEvsCtrl_pSILAC_01-16-2013_130215172746.raw
	Medium		LSELLr	P34058;P82995	5	2	HCD	R6(Label:13C(6))	40.31	0.00948799	0.05	2	34		284	3.65506e+06	Medium	Not Unique	Used	0.977661	1.1088	0.88173	4.14533e+06	3.65506e+06	4.05272e+06	2	368.737	736.466	-0.0847137	44.815	4129	4129	MS2	5/42	SP_RL_PEvsCtrl_pSILAC_01-16-2013_130215172746.raw
IPI:CON_LACB	162	18.2694	4.91943	SWISS-PROT:P02754 Beta-lactoglobulin - Bos taurus (Bovine).	9.88	2	2	5.1143e+06		0			0			0		62.04	9.88	2	2
	A3	A5	Sequence	Protein Accessions	# Proteins	# Protein Groups	Activation Type	Modifications	IonScore	Exp Value	Δ Score	Rank	Identity High	Homology Threshold	QuanResultID	Area	Quan Channel	Quan Info	Quan Usage	Heavy/Light	Heavy/Medium	Medium/Light	Light	Medium	Heavy	Charge	m/z [Da]	MH+ [Da]	ΔM [ppm]	RT [min]	First Scan	Last Scan	MS Order	Ions Matched	Spectrum File	Annotation
	Medium		LIVTQTMK	IPI:CON_LACB	1	1	HCD		42.09	0.0125025	1	1	37	30		9.75786e+06		No Quan Values	Not Used							2	467.275	933.543	-0.459261	40.1871	3473	3473	MS2	5/66	SP_RL_PEvsCtrl_pSILAC_01-16-2013_130215172746.raw
	Medium		IDALNENK	IPI:CON_LACB	1	1	HCD		40.88	0.0093172	1	1	35	28		470745		No Quan Values	Not Used							2	458.74	916.473	-0.115731	27.3009	1920	1920	MS2	5/70	SP_RL_PEvsCtrl_pSILAC_01-16-2013_130215172746.raw
P14408-2	467	50.1377	8.19189	Isoform Cytoplasmic of Fumarate hydratase, mitochondrial OS=Rattus norvegicus GN=Fh - [FUMH_RAT]	9.85	4	3	1.31128e+07	0.605423	2	20.026	1.13835	2	18.7425	0.531843	2	39.8717	136.913	9.85	3	3	113.76	0	1	1
	A3	A5	Sequence	Protein Accessions	# Proteins	# Protein Groups	Activation Type	Modifications	IonScore	Exp Value	Δ Score	Rank	Identity High	Homology Threshold	QuanResultID	Area	Quan Channel	Quan Info	Quan Usage	Heavy/Light	Heavy/Medium	Medium/Light	Light	Medium	Heavy	Charge	m/z [Da]	MH+ [Da]	ΔM [ppm]	RT [min]	First Scan	Last Scan	MS Order	Ions Matched	Spectrum File	Annotation
	High		IYELAAGGTAVGTGLNTR	P14408-2	3	1	HCD		105.1	1.69719e-08	1	1	41	39	538	2.20444e+07	Light	Unique	Used	0.692062	1.00426	0.689125	1.84873e+07	1.27401e+07	12794376	2	882.468	1763.93	-0.117297	51.7009	5302	5302	MS2	13/168	SP_RL_PEvsCtrl_pSILAC_01-16-2013_130215172746.raw
		High	IYELAAGGTAVGTGLNTR		0	0	CID		103.49	2.45884e-08	1	1	41	35	538	2.20444e+07	Light	No Proteins	Not Used	0.692062	1.00426	0.689125	1.84873e+07	1.27401e+07	12794376	2	882.468	1763.93	-0.117297	51.6671	5296	5296	MS2	14/168	SP_RL_PEvsCtrl_pSILAC_01-16-2013_130215172746.raw
	Medium		SGLGELILPENEPGSSIMPGK	P14408-2	3	1	HCD		52.19	0.00410051	1	1	42	25	1129	13845829	Light	Unique	Used	0.529631	1.29034	0.410458	13845829	5.68313e+06	7333176	2	1063.04	2125.08	-1.90924	72.2986	9072	9072	MS2	11/210	SP_RL_PEvsCtrl_pSILAC_01-16-2013_130215172746.raw
	Medium		mPIPVIK	P14408-2	3	1	HCD	M1(Oxidation)	42.29	0.00800608	1	1	35	30		3.44802e+06		No Quan Values	Not Used							2	407.249	813.49	-0.654719	42.9297	3852	3852	MS2	5/50	SP_RL_PEvsCtrl_pSILAC_01-16-2013_130215172746.raw
Q05962	298	32.9682	9.78857	ADP/ATP translocase 1 OS=Rattus norvegicus GN=Slc25a4 PE=1 SV=3 - [ADT1_RAT]	9.73	4	3	1.30641e+07		0			0			0		92.17	9.73	3	3	37.74	0	1	1
	A3	A5	Sequence	Protein Accessions	# Proteins	# Protein Groups	Activation Type	Modifications	IonScore	Exp Value	Δ Score	Rank	Identity High	Homology Threshold	QuanResultID	Area	Quan Channel	Quan Info	Quan Usage	Heavy/Light	Heavy/Medium	Medium/Light	Light	Medium	Heavy	Charge	m/z [Da]	MH+ [Da]	ΔM [ppm]	RT [min]	First Scan	Last Scan	MS Order	Ions Matched	Spectrum File	Annotation
	High		EFNGLGDcLTK	Q05962	2	1	HCD	C8(Carbamidomethyl)	56.2	0.000252957	1	1	34	21		1.44696e+07		No Quan Values	Not Used							2	627.295	1253.58	0.23638	49.7495	4945	4945	MS2	10/114	SP_RL_PEvsCtrl_pSILAC_01-16-2013_130215172746.raw
	Medium		LLLQVQHASK	Q05962	3	1	HCD		44.92	0.00610876	1	1	37	24		1.21643e+07		No Quan Values	Not Used							3	379.564	1136.68	-1.00021	45.9746	4313	4313	MS2	8/84	SP_RL_PEvsCtrl_pSILAC_01-16-2013_130215172746.raw
		High	GNLANVIR		0	0	CID		37.74	0.023019	1	1	35	27		12558531		No Proteins	Not Used							2	428.755	856.502	2.72574	44.1531	4031	4031	MS2	6/70	SP_RL_PEvsCtrl_pSILAC_01-16-2013_130215172746.raw
	Medium		GNLANVIR	Q05962	3	1	HCD		37.05	0.0269827	1	1	35	24		12558531		No Quan Values	Not Used							2	428.755	856.502	2.72574	44.2018	4041	4041	MS2	6/70	SP_RL_PEvsCtrl_pSILAC_01-16-2013_130215172746.raw
P13221	413	46.3995	7.21045	Aspartate aminotransferase, cytoplasmic OS=Rattus norvegicus GN=Got1 PE=1 SV=3 - [AATC_RAT]	9.69	4	3	3.03566e+07		0			0			0		119.798	6.3	2	2	109.77	6.54	2	2
	A3	A5	Sequence	Protein Accessions	# Proteins	# Protein Groups	Activation Type	Modifications	IonScore	Exp Value	Δ Score	Rank	Identity High	Homology Threshold	QuanResultID	Area	Quan Channel	Quan Info	Quan Usage	Heavy/Light	Heavy/Medium	Medium/Light	Light	Medium	Heavy	Charge	m/z [Da]	MH+ [Da]	ΔM [ppm]	RT [min]	First Scan	Last Scan	MS Order	Ions Matched	Spectrum File	Annotation
		High	IVATTLSNPELFK	P13221	1	1	CID		86	8.69615e-07	1	1	39	31		6.03057e+07		No Quan Values	Not Used							2	716.905	1432.8	-0.807441	56.7928	6285	6285	MS2	9/118	SP_RL_PEvsCtrl_pSILAC_01-16-2013_130215172746.raw
	High		IVATTLSNPELFK	P13221	1	1	HCD		79.37	4.00246e-06	0.64557	1	39			6.03057e+07		No Quan Values	Not Used							2	716.905	1432.8	-0.807441	56.8271	6293	6293	MS2	11/118	SP_RL_PEvsCtrl_pSILAC_01-16-2013_130215172746.raw
	High		TDDSQPWVLPVVR	P13221	1	1	HCD		68.13	6.19415e-05	1	1	40	17		2.96117e+07		No Quan Values	Not Used							2	756.395	1511.78	-1.70584	67.6669	8318	8318	MS2	8/118	SP_RL_PEvsCtrl_pSILAC_01-16-2013_130215172746.raw
		High	VGGVQSLGGTGALR	P13221	1	1	CID		54.27	0.00117321	1	1	39	30		1.15246e+06		No Quan Values	Not Used							2	636.357	1271.71	-0.567021	44.7953	4127	4127	MS2	11/130	SP_RL_PEvsCtrl_pSILAC_01-16-2013_130215172746.raw
P19234	248	27.3609	6.68311	NADH dehydrogenase [ubiquinone] flavoprotein 2, mitochondrial OS=Rattus norvegicus GN=Ndufv2 PE=1 SV=2 - [NDUV2_RAT]	9.68	4	2	3.41573e+08	0.170878	1		0.951335	1		0.179619	1		163.241	9.68	4	2	32.61	0
	A3	A5	Sequence	Protein Accessions	# Proteins	# Protein Groups	Activation Type	Modifications	IonScore	Exp Value	Δ Score	Rank	Identity High	Homology Threshold	QuanResultID	Area	Quan Channel	Quan Info	Quan Usage	Heavy/Light	Heavy/Medium	Medium/Light	Light	Medium	Heavy	Charge	m/z [Da]	MH+ [Da]	ΔM [ppm]	RT [min]	First Scan	Last Scan	MS Order	Ions Matched	Spectrum File	Annotation
	High		VAEVLQVPPMR	P19234	1	1	HCD		74.87	1.04903e-05	0.653333	1	39					No Quan Values	Not Used							2	619.85	1238.69	0.133465	52.751	5494	5494	MS2	7/90	SP_RL_PEvsCtrl_pSILAC_01-16-2013_130215172746.raw
	High		AAAVLPVLDLAQr	P19234	1	1	HCD	R13(Label:13C(6))	72.59	7.73334e-06	1	1	36		1138	6.06732e+07	Medium	Unique	Used	0.170878	0.951335	0.179619	337788725	6.06732e+07	5.77205e+07	2	671.91	1342.81	-1.49424	72.8319	9160	9160	MS2	7/98	SP_RL_PEvsCtrl_pSILAC_01-16-2013_130215172746.raw
	High		AAAVLPVLDLAQr	P19234	1	1	HCD	R13(Label:13C(6)15N(4))	66.64	4.20643e-05	1	1	37	29	1138	5.77205e+07	Heavy	Redundant	Not Used	0.170878	0.951335	0.179619	337788725	6.06732e+07	5.77205e+07	2	673.904	1346.8	-1.74749	72.9756	9182	9182	MS2	7/98	SP_RL_PEvsCtrl_pSILAC_01-16-2013_130215172746.raw
	Medium		AAAVLPVLDLAQR	P19234	1	1	HCD		46.32	0.00473342	1	1	37	28	1138	3.41573e+08	Light	Redundant	Not Used	0.170878	0.951335	0.179619	337788725	6.06732e+07	5.77205e+07	2	668.901	1336.79	-0.140663	73.3229	9241	9241	MS2	9/98	SP_RL_PEvsCtrl_pSILAC_01-16-2013_130215172746.raw
IPI:CON_00021304.1	645	65.8254	8.00146	Keratin, type II cytoskeletal 2 epidermal	8.99	9	6	8.08119e+07		0			0			0		143.636	6.05	5	5	133.93	6.2	4	3
	A3	A5	Sequence	Protein Accessions	# Proteins	# Protein Groups	Activation Type	Modifications	IonScore	Exp Value	Δ Score	Rank	Identity High	Homology Threshold	QuanResultID	Area	Quan Channel	Quan Info	Quan Usage	Heavy/Light	Heavy/Medium	Medium/Light	Light	Medium	Heavy	Charge	m/z [Da]	MH+ [Da]	ΔM [ppm]	RT [min]	First Scan	Last Scan	MS Order	Ions Matched	Spectrum File	Annotation
	High		FLEQQNQVLQTK	IPI:CON_00714876.1;IPI:CON_00220327.3;IPI:CON_00021304.1;Q6IMF3;Q6IG01	12	5	HCD		89.78	4.11843e-07	1	1	40	36		1.41631e+08		No Quan Values	Not Used							2	738.396	1475.79	0.0858454	43.926	3999	3999	MS2	11/120	SP_RL_PEvsCtrl_pSILAC_01-16-2013_130215172746.raw
		High	FLEQQNQVLQTK	IPI:CON_00220327.3;IPI:CON_00021304.1	7	2	CID		70.95	3.1458e-05	0.633803	1	40			1.41631e+08		No Quan Values	Not Used							2	738.396	1475.79	0.0858454	43.8852	3993	3993	MS2	8/120	SP_RL_PEvsCtrl_pSILAC_01-16-2013_130215172746.raw
		High	FLEQQNQVLQTK	IPI:CON_00220327.3;IPI:CON_00021304.1	7	2	CID		56.77	0.000816056	1	1	40	36		1.41631e+08		No Quan Values	Not Used							2	738.396	1475.78	-0.906741	44.9778	4154	4154	MS2	10/120	SP_RL_PEvsCtrl_pSILAC_01-16-2013_130215172746.raw
	High		SLVGLGGTK	IPI:CON_00021304.1	1	1	HCD		56.19	0.000457791	1	1	37			1.56344e+07		No Quan Values	Not Used							2	416.251	831.494	0.397733	42.7511	3828	3828	MS2	7/78	SP_RL_PEvsCtrl_pSILAC_01-16-2013_130215172746.raw
		High	TSQNSELNNmQDLVEDYKK	IPI:CON_00021304.1	1	1	CID	M10(Oxidation)	42.99	0.012968	1	1	38	22		1.04139e+07		No Quan Values	Not Used							3	758.017	2272.04	-1.30584	43.0401	3868	3868	MS2	20/206	SP_RL_PEvsCtrl_pSILAC_01-16-2013_130215172746.raw
	Medium		AQYEEIAQR	IPI:CON_00714876.1;IPI:CON_00021304.1;IPI:CON_00293665.7	6	3	HCD		41.93	0.00790611	1	1	35	20		2.05415e+06		No Quan Values	Not Used							2	554.275	1107.54	-0.382137	31.3566	2394	2394	MS2	5/80	SP_RL_PEvsCtrl_pSILAC_01-16-2013_130215172746.raw
	Medium		FASFIDKVR	IPI:CON_00009867.3;IPI:CON_00021304.1;IPI:CON_00293665.7;Q6IMF3;Q6IG01;G3V908	49	6	HCD		39.24	0.0301563	0	1	38	30		83374210		No Quan Values	Not Used							3	361.537	1082.6	-1.45885	51.6223	5290	5290	MS2	7/74	SP_RL_PEvsCtrl_pSILAC_01-16-2013_130215172746.raw
	Medium		FASFIDK	IPI:CON_00009867.3;IPI:CON_00021304.1;IPI:CON_00293665.7;Q6IMF3;Q6IG01;G3V908	51	6	HCD		38.32	0.0207743	0	1	36			1.74308e+07		No Quan Values	Not Used							2	414.218	827.429	-0.473004	49.3324	4870	4870	MS2	5/54	SP_RL_PEvsCtrl_pSILAC_01-16-2013_130215172746.raw
		High	AQYEEIAQR	IPI:CON_00021304.1	2	1	CID		36.66	0.026605	1	1	35	21		2.05415e+06		No Quan Values	Not Used							2	554.275	1107.54	-0.382137	31.3439	2392	2392	MS2	6/80	SP_RL_PEvsCtrl_pSILAC_01-16-2013_130215172746.raw
Q6P502	545	60.6084	6.63916	T-complex protein 1 subunit gamma OS=Rattus norvegicus GN=Cct3 PE=1 SV=1 - [TCPG_RAT]	8.99	7	4	2.67024e+07	1.10291	3	13.5568	1.34198	3	11.3155	0.834226	3	2.21583	166.12	8.99	4	4	92.55	6.97	3	3
	A3	A5	Sequence	Protein Accessions	# Proteins	# Protein Groups	Activation Type	Modifications	IonScore	Exp Value	Δ Score	Rank	Identity High	Homology Threshold	QuanResultID	Area	Quan Channel	Quan Info	Quan Usage	Heavy/Light	Heavy/Medium	Medium/Light	Light	Medium	Heavy	Charge	m/z [Da]	MH+ [Da]	ΔM [ppm]	RT [min]	First Scan	Last Scan	MS Order	Ions Matched	Spectrum File	Annotation
	High		WSSLAcNIALDAVK	Q6P502	1	1	HCD	C6(Carbamidomethyl)	92.01	2.40408e-07	1	1	40	28		4.69205e+06		No Quan Values	Not Used							2	774.396	1547.78	-2.97851	69.1844	8556	8556	MS2	13/136	SP_RL_PEvsCtrl_pSILAC_01-16-2013_130215172746.raw
	High		TAVETAVLLLR	Q6P502	1	1	HCD		66.35	3.90944e-05	1	1	36	28	1121	2.58132e+07	Light	Unique	Used	1.10291	1.34198	0.821853	2.58132e+07	2.12147e+07	2.84696e+07	2	593.362	1185.72	-2.42768	71.7222	8973	8973	MS2	10/88	SP_RL_PEvsCtrl_pSILAC_01-16-2013_130215172746.raw
	High		AVAQALEVIPR	Q6P502	1	1	HCD		49.01	0.00261129	1	1	37	22	607	2.06782e+07	Light	Unique	Used	0.967826	1.12663	0.859045	2.06782e+07	1.77635e+07	2.00129e+07	2	583.849	1166.69	1.78323	53.6561	5671	5671	MS2	8/94	SP_RL_PEvsCtrl_pSILAC_01-16-2013_130215172746.raw
		High	TAVETAVLLLR		1	0	CID		47.62	0.0029182	1	1	36	28	1121	2.58132e+07	Light	Redundant	Not Used	1.10291	1.34198	0.821853	2.58132e+07	2.12147e+07	2.84696e+07	2	593.362	1185.72	-2.42768	71.681	8965	8965	MS2	8/88	SP_RL_PEvsCtrl_pSILAC_01-16-2013_130215172746.raw
		High	WSSLAcNIALDAVK		1	0	CID	C6(Carbamidomethyl)	47.51	0.00677563	1	1	40	21		4.69205e+06		No Quan Values	Not Used							2	774.396	1547.78	-2.97851	69.1411	8551	8551	MS2	11/136	SP_RL_PEvsCtrl_pSILAC_01-16-2013_130215172746.raw
	Medium		IPGGIIEDScVLR	Q6P502	1	1	HCD	C10(Carbamidomethyl)	42	0.0236167	1	1	40	33	705	3.36157e+07	Light	Redundant	Not Used	1.20801	1.44806	0.834226	32333907	2.69738e+07	3.90596e+07	2	714.88	1428.75	0.960268	56.3013	6189	6189	MS2	6/100	SP_RL_PEvsCtrl_pSILAC_01-16-2013_130215172746.raw
		High	IPGGIIEDScVLr		1	0	CID	C10(Carbamidomethyl), R13(Label:13C(6))	40.11	0.0398088	1	1	40	28	705	2.85318e+07	Medium	Unique	Used	1.20801	1.44806	0.834226	32333907	2.69738e+07	3.90596e+07	2	717.891	1434.77	1.98598	56.1815	6166	6166	MS2	6/100	SP_RL_PEvsCtrl_pSILAC_01-16-2013_130215172746.raw
F1M5I8	327	35.6189	7.44482	Glyceraldehyde-3-phosphate dehydrogenase (Fragment) OS=Rattus norvegicus PE=3 SV=1 - [F1M5I8_RAT]	8.87	14	3	6.61875e+07	0.268646	3	9.63916	1.7449	3	17.95	0.185644	3	7.61927	378.558	8.87	7	3	262.462	8.87	7	3
	A3	A5	Sequence	Protein Accessions	# Proteins	# Protein Groups	Activation Type	Modifications	IonScore	Exp Value	Δ Score	Rank	Identity High	Homology Threshold	QuanResultID	Area	Quan Channel	Quan Info	Quan Usage	Heavy/Light	Heavy/Medium	Medium/Light	Light	Medium	Heavy	Charge	m/z [Da]	MH+ [Da]	ΔM [ppm]	RT [min]	First Scan	Last Scan	MS Order	Ions Matched	Spectrum File	Annotation
	High		IVSNAScTTNcLAPLAk	P04797;F1M5I8	9	2	HCD	C7(Carbamidomethyl), C11(Carbamidomethyl), K17(Label:13C(6)15N(2))	97.56	8.96847e-08	1	1	41	22	312	3.30846e+07	Heavy	Not Unique	Used	0.340987	1.7449	0.19542	9.57557e+07	1.87125e+07	3.26515e+07	2	914.463	1827.92	0.347177	45.6727	4265	4265	MS2	11/166	SP_RL_PEvsCtrl_pSILAC_01-16-2013_130215172746.raw
	High		IVSNAScTTNcLAPLAK	P04797;F1M5I8	9	2	HCD	C7(Carbamidomethyl), C11(Carbamidomethyl)	89.39	5.4335e-07	1	1	41	26	312	9.57557e+07	Light	Redundant	Not Used	0.340987	1.7449	0.19542	9.57557e+07	1.87125e+07	3.26515e+07	2	910.455	1819.9	-0.367777	45.4787	4233	4233	MS2	15/166	SP_RL_PEvsCtrl_pSILAC_01-16-2013_130215172746.raw
	High		VVnLmAYmASKE	F1M5I8	1	1	HCD	N3(Deamidated), M5(Oxidation), M8(Oxidation)	86.31	2.8335e-07		2	35	18	252	3.01218e+07	Light	Redundant	Not Used	0.286524	1.42489	0.201084	3.01218e+07	6.05702e+06	8.63061e+06	2	694.825	1388.64	-0.412845	43.945	4001	4001	MS2	9/108	SP_RL_PEvsCtrl_pSILAC_01-16-2013_130215172746.raw
		High	IVSNAScTTNcLAPLAK		8	0	CID	C7(Carbamidomethyl), C11(Carbamidomethyl)	76.79	9.88735e-06	1	1	41	25	312	9.57557e+07	Light	Redundant	Not Used	0.340987	1.7449	0.19542	9.57557e+07	1.87125e+07	3.26515e+07	2	910.455	1819.9	-0.367777	45.4423	4226	4226	MS2	12/166	SP_RL_PEvsCtrl_pSILAC_01-16-2013_130215172746.raw
	High		VVnLmAYmASkE	F1M5I8	1	1	HCD	N3(Deamidated), M5(Oxidation), M8(Oxidation), K11(Label:13C(6)15N(2))	66.84	3.01723e-05		2	36	17	252	8.63061e+06	Heavy	Redundant	Not Used	0.286524	1.42489	0.201084	3.01218e+07	6.05702e+06	8.63061e+06	2	698.833	1396.66	0.52313	44.1108	4026	4026	MS2	9/108	SP_RL_PEvsCtrl_pSILAC_01-16-2013_130215172746.raw
	High		VVnLmAYmASK	F1M5I8	1	1	HCD	N3(Deamidated), M5(Oxidation), M8(Oxidation)	64.19	4.94242e-05	0.03125	1	35	21	230	1.12764e+07	Light	Not Unique	Used	0.268646	1.4471	0.185644	9.69985e+06	1.80072e+06	2.60582e+06	2	630.304	1259.6	-0.263332	43.2007	3892	3892	MS2	10/96	SP_RL_PEvsCtrl_pSILAC_01-16-2013_130215172746.raw
	High		VVnLmAYmASk	F1M5I8	1	1	HCD	N3(Deamidated), M5(Oxidation), M8(Oxidation), K11(Label:13C(6)15N(2))	61.59	0.000111572		2	36	17	230	2.72526e+06	Heavy	Redundant	Not Used	0.268646	1.4471	0.185644	9.69985e+06	1.80072e+06	2.60582e+06	2	634.311	1267.61	-0.38861	43.4443	3928	3928	MS2	10/96	SP_RL_PEvsCtrl_pSILAC_01-16-2013_130215172746.raw
		High	IVSNAScTTNcLAPLAk		8	0	CID	C7(Carbamidomethyl), C11(Carbamidomethyl), K17(Label:13C(6)15N(2))	61.26	0.000382576	1	1	41	25	312	3.30846e+07	Heavy	Redundant	Not Used	0.340987	1.7449	0.19542	9.57557e+07	1.87125e+07	3.26515e+07	2	914.463	1827.92	0.347177	45.6287	4255	4255	MS2	10/166	SP_RL_PEvsCtrl_pSILAC_01-16-2013_130215172746.raw
		High	VVnLMAYmASKE		1	0	CID	N3(Deamidated), M8(Oxidation)	58.56	0.000212247		2	36	23	540	5.89314e+07	Light	Redundant	Not Used	0.369238	1.5903	0.232181	5.75891e+07	1.33711e+07	2.12641e+07	2	686.827	1372.65	-1.80998	51.7373	5306	5306	MS2	10/108	SP_RL_PEvsCtrl_pSILAC_01-16-2013_130215172746.raw
		High	VVnLMAYMASKE		1	0	CID	N3(Deamidated)	57.54	0.000315746		2	37		1125	53882404	Light	Redundant	Not Used	0.540883	2.62394	0.206134	47743480	9.84156e+06	2.58236e+07	2	678.829	1356.65	-1.71042	72.0713	9032	9032	MS2	14/108	SP_RL_PEvsCtrl_pSILAC_01-16-2013_130215172746.raw
		High	VVnLmAYMASKE		1	0	CID	N3(Deamidated), M5(Oxidation)	52.57	0.000869866	0.0566038	1	36	32	659	52393650	Light	Unique	Used	0.251773	1.96759	0.12796	48171790	6.16407e+06	1.21284e+07	2	686.828	1372.65	-0.653884	55.0013	5936	5936	MS2	14/108	SP_RL_PEvsCtrl_pSILAC_01-16-2013_130215172746.raw
		High	VVnLMAYMASKE		1	0	CID	N3(Deamidated)	50.83	0.00149678		2	37	28	1142	9.15304e+07	Light	Redundant	Not Used	0.385459	1.3309	0.289623	72301594	20940192	27869270	2	678.83	1356.65	-1.3505	73.1315	9204	9204	MS2	14/108	SP_RL_PEvsCtrl_pSILAC_01-16-2013_130215172746.raw
		High	VVnLmAYmASK		1	0	CID	N3(Deamidated), M5(Oxidation), M8(Oxidation)	49.64	0.00140909		2	35	18	230	1.12764e+07	Light	Redundant	Not Used	0.268646	1.4471	0.185644	9.69985e+06	1.80072e+06	2.60582e+06	2	630.304	1259.6	-0.263332	43.1358	3882	3882	MS2	6/96	SP_RL_PEvsCtrl_pSILAC_01-16-2013_130215172746.raw
	Medium		VVnLMAYMASKE	F1M5I8	1	1	HCD	N3(Deamidated)	46.9	0.00369963		2	37		1142	9.15304e+07	Light	Redundant	Not Used	0.385459	1.3309	0.289623	72301594	20940192	27869270	2	678.83	1356.65	-1.3505	73.1889	9214	9214	MS2	8/108	SP_RL_PEvsCtrl_pSILAC_01-16-2013_130215172746.raw
D4A7P8	1013	115.209	6.94678	2-oxoglutarate dehydrogenase, mitochondrial OS=Rattus norvegicus GN=Ogdh PE=4 SV=1 - [D4A7P8_RAT]	8.69	11	7	2.07876e+08	0.490275	5	29.3689	1.16004	5	7.81495	0.439979	5	18.2924	178.789	4.84	6	4	166.323	6.71	5	5
	A3	A5	Sequence	Protein Accessions	# Proteins	# Protein Groups	Activation Type	Modifications	IonScore	Exp Value	Δ Score	Rank	Identity High	Homology Threshold	QuanResultID	Area	Quan Channel	Quan Info	Quan Usage	Heavy/Light	Heavy/Medium	Medium/Light	Light	Medium	Heavy	Charge	m/z [Da]	MH+ [Da]	ΔM [ppm]	RT [min]	First Scan	Last Scan	MS Order	Ions Matched	Spectrum File	Annotation
	High		NTNAGAPPGTAYQSPLSLSR	D4A7P8	4	1	HCD		78.61	7.93686e-06	1	1	42	25	453	2.08016e+07	Light	Unique	Used	0.383742	0.771728	0.49725	1.92205e+07	9.55738e+06	7.3757e+06	2	1001.5	2002	-1.02274	49.1742	4845	4845	MS2	14/224	SP_RL_PEvsCtrl_pSILAC_01-16-2013_130215172746.raw
		High	NTNAGAPPGTAYQSPLSLSR	D4A7P8	4	1	CID		68.32	8.48494e-05	1	1	42	27	453	2.08016e+07	Light	Redundant	Not Used	0.383742	0.771728	0.49725	1.92205e+07	9.55738e+06	7.3757e+06	2	1001.5	2002	-1.02274	49.1523	4842	4842	MS2	12/224	SP_RL_PEvsCtrl_pSILAC_01-16-2013_130215172746.raw
		High	VVNAPIFHVNSDDPEAVmYVcK	D4A7P8	4	1	CID	M18(Oxidation), C21(Carbamidomethyl)	60.03	0.000474809	1	1	41	21	711	48464613	Light	Unique	Used	0.249247	1.06543	0.233942	48464613	1.13379e+07	1.20797e+07	3	840.735	2520.19	-0.00667081	56.3399	6197	6197	MS2	21/214	SP_RL_PEvsCtrl_pSILAC_01-16-2013_130215172746.raw
	High		LVEDHLAVQSLIR	D4A7P8	5	1	HCD		56.77	0.000654591	1	1	39	20	722	1.00964e+08	Light	Unique	Used	0.595246	1.16004	0.513124	97365069	4.99604e+07	57956163	3	498.288	1492.85	1.08274	56.7556	6279	6279	MS2	11/118	SP_RL_PEvsCtrl_pSILAC_01-16-2013_130215172746.raw
	Medium		LVEDHLAVQSLIr	D4A7P8	5	1	HCD	R13(Label:13C(6)15N(4))	46.24	0.00696771	1	1	39	23	722	6.00459e+07	Heavy	Redundant	Not Used	0.595246	1.16004	0.513124	97365069	4.99604e+07	57956163	3	501.624	1502.86	1.5028	56.7614	6280	6280	MS2	11/118	SP_RL_PEvsCtrl_pSILAC_01-16-2013_130215172746.raw
	Medium		LNVLANVIR	D4A7P8	5	1	HCD		42.57	0.00559714	1	1	34	32	853	2.84695e+08	Light	Redundant	Not Used	0.537976	1.22273	0.439979	282737773	124398582	152106074	2	506.319	1011.63	-0.626358	60.5376	7004	7004	MS2	5/80	SP_RL_PEvsCtrl_pSILAC_01-16-2013_130215172746.raw
	Medium		LNVLANVIr	D4A7P8	5	1	HCD	R9(Label:13C(6)15N(4))	40.42	0.00976815	1	1	34	29	853	152106074	Heavy	Redundant	Not Used	0.537976	1.22273	0.439979	282737773	124398582	152106074	2	511.324	1021.64	1.02393	60.8362	7063	7063	MS2	5/80	SP_RL_PEvsCtrl_pSILAC_01-16-2013_130215172746.raw
	Medium		QILLPFR	D4A7P8	4	1	HCD		39.43	0.015285	1	1	35		974	237969400	Light	Unique	Used	0.490275	1.19013	0.411951	237969400	98031722	116670540	2	443.778	886.549	-2.32991	64.3371	7732	7732	MS2	6/62	SP_RL_PEvsCtrl_pSILAC_01-16-2013_130215172746.raw
		High	DmAEEVAITR	D4A7P8	4	1	CID	M2(Oxidation)	38.98	0.0108072	1	1	33	18		200872		No Quan Values	Not Used							2	575.773	1150.54	-1.16286	34.17	2721	2721	MS2	7/88	SP_RL_PEvsCtrl_pSILAC_01-16-2013_130215172746.raw
		High	LNVLANVIr	D4A7P8	4	1	CID	R9(Label:13C(6)15N(4))	38.13	0.0165505	1	1	34	33	853	152106074	Heavy	Unique	Used	0.537976	1.22273	0.439979	282737773	124398582	152106074	2	511.324	1021.64	1.02393	60.7992	7053	7053	MS2	6/80	SP_RL_PEvsCtrl_pSILAC_01-16-2013_130215172746.raw
		High	FEEFLQR	D4A7P8	4	1	CID		35.06	0.0381908	1	1	35	29		9.11019e+06		No Quan Values	Not Used							2	484.745	968.484	-0.0859007	50.2403	5037	5037	MS2	6/52	SP_RL_PEvsCtrl_pSILAC_01-16-2013_130215172746.raw
D3Z802	1692	192.162	9.30518	Protein Nrap OS=Rattus norvegicus GN=Nrap PE=4 SV=1 - [D3Z802_RAT]	8.69	18	11	1.89354e+08	0.534198	9	40.5047	1.67561	9	35.8555	0.327967	9	49.3893	422.805	6.86	12	9	262.527	4.26	6	5
	A3	A5	Sequence	Protein Accessions	# Proteins	# Protein Groups	Activation Type	Modifications	IonScore	Exp Value	Δ Score	Rank	Identity High	Homology Threshold	QuanResultID	Area	Quan Channel	Quan Info	Quan Usage	Heavy/Light	Heavy/Medium	Medium/Light	Light	Medium	Heavy	Charge	m/z [Da]	MH+ [Da]	ΔM [ppm]	RT [min]	First Scan	Last Scan	MS Order	Ions Matched	Spectrum File	Annotation
	High		FSSVTNTPQIVQAK	D3Z802	3	1	HCD		86.34	9.90299e-07	1	1	40	28	257	1.24166e+07	Light	Unique	Used	0.427764	1.71951	0.248771	1.24166e+07	3.08889e+06	5.31137e+06	2	760.41	1519.81	0.581801	44.1013	4025	4025	MS2	12/130	SP_RL_PEvsCtrl_pSILAC_01-16-2013_130215172746.raw
	High		VSTFTPVADTPELLr	D3Z802	3	1	HCD	R15(Label:13C(6)15N(4))	75.07	1.53299e-05	1	1	41	24	903	1.71521e+08	Heavy	Unique	Used	0.973623	1.21604	0.800652	174905819	1.40039e+08	1.70292e+08	2	828.448	1655.89	0.930977	62.1493	7321	7321	MS2	9/132	SP_RL_PEvsCtrl_pSILAC_01-16-2013_130215172746.raw
		High	FSSVTNTPQIVQAk	D3ZLB6	3	1	CID	K14(Label:13C(6)15N(2))	68.53	5.87428e-05	1	1	40	24	257	5.31137e+06	Heavy	Redundant	Not Used	0.427764	1.71951	0.248771	1.24166e+07	3.08889e+06	5.31137e+06	2	764.418	1527.83	2.23118	44.1717	4036	4036	MS2	11/130	SP_RL_PEvsCtrl_pSILAC_01-16-2013_130215172746.raw
	High		VSTFTPVADTPELLR	D3Z802	3	1	HCD		65.82	0.000129522	1	1	41	25	903	1.77717e+08	Light	Redundant	Not Used	0.973623	1.21604	0.800652	174905819	1.40039e+08	1.70292e+08	2	823.443	1645.88	-0.269346	62.0764	7307	7307	MS2	11/132	SP_RL_PEvsCtrl_pSILAC_01-16-2013_130215172746.raw
		High	FSSVTNTPQIVQAK	D3ZLB6	3	1	CID		62.95	0.000216155	1	1	40	21	257	1.24166e+07	Light	Redundant	Not Used	0.427764	1.71951	0.248771	1.24166e+07	3.08889e+06	5.31137e+06	2	760.41	1519.81	0.581801	44.0528	4015	4015	MS2	8/130	SP_RL_PEvsCtrl_pSILAC_01-16-2013_130215172746.raw
		High	VSTFTPVADTPELLR	D3ZLB6	3	1	CID		58.31	0.000730032	1	1	41	31	903	1.77717e+08	Light	Redundant	Not Used	0.973623	1.21604	0.800652	174905819	1.40039e+08	1.70292e+08	2	823.443	1645.88	-0.269346	62.039	7298	7298	MS2	9/132	SP_RL_PEvsCtrl_pSILAC_01-16-2013_130215172746.raw
		High	GSFPAMITPAYQIAK	D3ZLB6	3	1	CID		57.4	0.000821959	1	1	41	23	939	7.89659e+07	Light	Unique	Used	0.510942	1.3906	0.367425	76975775	2.82829e+07	3.93302e+07	2	797.918	1594.83	-0.976049	63.1053	7502	7502	MS2	11/130	SP_RL_PEvsCtrl_pSILAC_01-16-2013_130215172746.raw
	High		GVPcVIPGALEIEGr	D3Z802	3	1	HCD	C4(Carbamidomethyl), R15(Label:13C(6)15N(4))	56.59	0.00097229	1	1	41	30		91233865		No Quan Values	Not Used							2	788.922	1576.84	-1.18999	64.6206	7784	7784	MS2	13/116	SP_RL_PEvsCtrl_pSILAC_01-16-2013_130215172746.raw
	High		LDSLTFLTAk	D3Z802	3	1	HCD	K10(Label:13C(6)15N(2))	56.22	0.00060531	1	1	38	31	930	4.77598e+07	Heavy	Unique	Used	0.401003	1.67561	0.239318	111510188	2.66864e+07	44715950	2	558.823	1116.64	0.314869	62.7919	7443	7443	MS2	8/84	SP_RL_PEvsCtrl_pSILAC_01-16-2013_130215172746.raw
	High		LNYTLPQDAPQMLK	D3Z802	3	1	HCD		55.6	0.00135343	1	1	41	21	738	5.44742e+07	Light	Unique	Used	0.534198	2.13876	0.24977	40597824	1.01401e+07	21687289	2	816.429	1631.85	2.4046	57.0489	6338	6338	MS2	9/136	SP_RL_PEvsCtrl_pSILAC_01-16-2013_130215172746.raw
		High	GSGWLALQSPQIESAK	D3ZLB6	3	1	CID		53.32	0.00233654	1	1	41	26				No Quan Values	Not Used							2	836.438	1671.87	-0.935138	60.2404	6950	6950	MS2	7/160	SP_RL_PEvsCtrl_pSILAC_01-16-2013_130215172746.raw
	High		LDSLTFLTAK	D3Z802	3	1	HCD		53.17	0.0013015	1	1	38	31	930	125265042	Light	Redundant	Not Used	0.401003	1.67561	0.239318	111510188	2.66864e+07	44715950	2	554.817	1108.63	1.34317	62.8871	7461	7461	MS2	6/84	SP_RL_PEvsCtrl_pSILAC_01-16-2013_130215172746.raw
	High		LTIDALPFQAAR	D3Z802	3	1	HCD		52.02	0.0020258	1	1	39	29	1029	2.65079e+08	Light	Unique	Used	0.975346	1.20496	0.809444	256116472	207311820	249802104	2	658.372	1315.74	-0.886141	66.3981	8100	8100	MS2	6/98	SP_RL_PEvsCtrl_pSILAC_01-16-2013_130215172746.raw
	Medium		LTIDALPFQAAr	D3Z802	3	1	HCD	R12(Label:13C(6)15N(4))	48.47	0.00475982	1	1	39	30	1029	254547667	Heavy	Redundant	Not Used	0.975346	1.20496	0.809444	256116472	207311820	249802104	2	663.376	1325.74	-1.03963	66.6279	8143	8143	MS2	10/98	SP_RL_PEvsCtrl_pSILAC_01-16-2013_130215172746.raw
		High	LTIDALPFQAAr	D3ZLB6	3	1	CID	R12(Label:13C(6)15N(4))	46.53	0.00744031	1	1	39	28	1029	254547667	Heavy	Redundant	Not Used	0.975346	1.20496	0.809444	256116472	207311820	249802104	2	663.376	1325.74	-1.03963	66.5938	8134	8134	MS2	8/98	SP_RL_PEvsCtrl_pSILAC_01-16-2013_130215172746.raw
	Medium		YTAVTDTPNLLHAK	D3Z802	3	1	HCD		45.5	0.0123487	1	1	40	24	417	2.35353e+07	Light	Unique	Used	0.694825	2.11858	0.327967	1.92898e+07	6.32643e+06	1.3403e+07	3	515.276	1543.81	0.293777	48.0869	4668	4668	MS2	10/124	SP_RL_PEvsCtrl_pSILAC_01-16-2013_130215172746.raw
	Medium		TPLNLTLK	D3Z802	3	1	HCD		43.55	0.00692824	1	1	36	26	519	18362844	Light	Unique	Used	0.454548	2.06294	0.22034	1.77338e+07	3.90746e+06	8.06084e+06	2	450.281	899.556	-0.478763	50.9442	5168	5168	MS2	7/74	SP_RL_PEvsCtrl_pSILAC_01-16-2013_130215172746.raw
	Medium		FTTVVDSPDLVHAr	D3Z802	2	1	HCD	R14(Label:13C(6)15N(4))	42.68	0.0224679	1	1	40	26	478	57709863	Heavy	Unique	Used	0.87282	1.19487	0.730471	66118881	4.82979e+07	57709863	3	522.943	1566.81	-0.644792	49.8291	4959	4959	MS2	10/118	SP_RL_PEvsCtrl_pSILAC_01-16-2013_130215172746.raw
D3ZFQ8	326	35.412	9.26123	Cytochrome c-1 (Predicted), isoform CRA_c OS=Rattus norvegicus GN=Cyc1 PE=4 SV=1 - [D3ZFQ8_RAT]	8.59	3	2	1.95567e+08	0.257911	2	8.53638	0.960438	2	9.46047	0.268535	2	18.1061	124.1	8.59	3	2	29.3	0
	A3	A5	Sequence	Protein Accessions	# Proteins	# Protein Groups	Activation Type	Modifications	IonScore	Exp Value	Δ Score	Rank	Identity High	Homology Threshold	QuanResultID	Area	Quan Channel	Quan Info	Quan Usage	Heavy/Light	Heavy/Medium	Medium/Light	Light	Medium	Heavy	Charge	m/z [Da]	MH+ [Da]	ΔM [ppm]	RT [min]	First Scan	Last Scan	MS Order	Ions Matched	Spectrum File	Annotation
	High		AANNGALPPDLSYIVR	D3ZFQ8	1	1	HCD		63.64	0.000225123	1	1	41	26	916	4.28075e+07	Light	Unique	Used	0.273168	0.901195	0.303117	31754647	9.62538e+06	8.67435e+06	2	835.947	1670.89	0.386052	62.2559	7341	7341	MS2	10/150	SP_RL_PEvsCtrl_pSILAC_01-16-2013_130215172746.raw
	Medium		AANnGALPPDLSYIVR	D3ZFQ8	1	1	HCD	N4(Deamidated)	44.25	0.0185006	0.272727	1	41	18		28764961		No Quan Values	Not Used							2	836.437	1671.87	-2.53906	66.0096	8028	8028	MS2	7/150	SP_RL_PEvsCtrl_pSILAC_01-16-2013_130215172746.raw
	Medium		GLLSSLDHTSIR	D3ZFQ8	1	1	HCD		43.61	0.0150077	1	1	39	21	752	3.48327e+08	Light	Unique	Used	0.243506	1.02358	0.237897	336160090	79971567	8.18569e+07	3	433.574	1298.71	1.70898	57.4509	6417	6417	MS2	9/100	SP_RL_PEvsCtrl_pSILAC_01-16-2013_130215172746.raw
Q64428	763	82.6125	9.05615	Trifunctional enzyme subunit alpha, mitochondrial OS=Rattus norvegicus GN=Hadha PE=1 SV=2 - [ECHA_RAT]	8.52	10	7	4.73565e+07	0.319811	4	23.5813	1.39708	4	29.3236	0.1886	4	9.95119	178.92	8.52	7	7	102.487	2.88	3	2
	A3	A5	Sequence	Protein Accessions	# Proteins	# Protein Groups	Activation Type	Modifications	IonScore	Exp Value	Δ Score	Rank	Identity High	Homology Threshold	QuanResultID	Area	Quan Channel	Quan Info	Quan Usage	Heavy/Light	Heavy/Medium	Medium/Light	Light	Medium	Heavy	Charge	m/z [Da]	MH+ [Da]	ΔM [ppm]	RT [min]	First Scan	Last Scan	MS Order	Ions Matched	Spectrum File	Annotation
	High		FGGGSVELLK	Q64428	1	1	HCD		67.64	4.03089e-05	1	1	38	29	530	6.03035e+07	Light	Unique	Used	0.367404	1.88861	0.194537	56616219	1.10139e+07	20801045	2	503.782	1006.56	0.706781	51.3884	5251	5251	MS2	9/76	SP_RL_PEvsCtrl_pSILAC_01-16-2013_130215172746.raw
		High	FGGGSVELLK		1	0	CID		63.52	0.000104088	1	1	38		530	6.03035e+07	Light	Redundant	Not Used	0.367404	1.88861	0.194537	56616219	1.10139e+07	20801045	2	503.782	1006.56	0.706781	51.3597	5243	5243	MS2	8/76	SP_RL_PEvsCtrl_pSILAC_01-16-2013_130215172746.raw
	High		DTTASAVAVGLK	Q64428	1	1	HCD		59.11	0.000312813	1	1	38	21		2.42748e+06		No Quan Values	Not Used							2	566.813	1132.62	-1.07255	42.2577	3758	3758	MS2	10/96	SP_RL_PEvsCtrl_pSILAC_01-16-2013_130215172746.raw
	High		FGELALTK	Q64428	1	1	HCD		48.64	0.00291189	1	1	37	34		13929505		No Quan Values	Not Used							2	439.753	878.498	-0.0976565	49.74	4944	4944	MS2	5/64	SP_RL_PEvsCtrl_pSILAC_01-16-2013_130215172746.raw
	Medium		LTSYAmTIPFVr	Q64428	1	1	HCD	M6(Oxidation), R12(Label:13C(6))	47.69	0.00643756	1	1	40	30	826	3.47557e+07	Medium	Redundant	Not Used	0.381005	0.743649	0.512346	67836463	3.47557e+07	2.5846e+07	2	710.883	1420.76	-1.65213	59.6762	6839	6839	MS2	10/98	SP_RL_PEvsCtrl_pSILAC_01-16-2013_130215172746.raw
		High	LTSYAmTIPFVr		1	0	CID	M6(Oxidation), R12(Label:13C(6)15N(4))	45.54	0.0103659	1	1	40	27	826	2.5846e+07	Heavy	Unique	Used	0.381005	0.743649	0.512346	67836463	3.47557e+07	2.5846e+07	2	712.877	1424.75	-1.20565	59.5614	6822	6822	MS2	7/98	SP_RL_PEvsCtrl_pSILAC_01-16-2013_130215172746.raw
	Medium		FVDLYGAQK	Q64428	1	1	HCD		43.33	0.00942037	1	1	37	22				No Quan Values	Not Used							2	520.774	1040.54	0.375002	47.5849	4581	4581	MS2	8/66	SP_RL_PEvsCtrl_pSILAC_01-16-2013_130215172746.raw
		High	LTSYAmTIPFVR		1	0	CID	M6(Oxidation)	40.84	0.0305838	1	1	40	25	826	67836463	Light	Redundant	Not Used	0.381005	0.743649	0.512346	67836463	3.47557e+07	2.5846e+07	2	707.872	1414.74	-1.84063	59.5532	6819	6819	MS2	7/98	SP_RL_PEvsCtrl_pSILAC_01-16-2013_130215172746.raw
	Medium		GLYPAPLk	Q64428	1	1	HCD	K8(Label:13C(6)15N(2))	36.35	0.0362209	1	1	36	28	377	3.58412e+06	Heavy	Unique	Used	0.218135	1.28197	0.170156	15243951	2.59384e+06	3.32524e+06	2	433.765	866.522	-0.176336	47.2295	4518	4518	MS2	4/58	SP_RL_PEvsCtrl_pSILAC_01-16-2013_130215172746.raw
	Medium		VIIVVk	Q64428	1	1	HCD	K6(Label:13C(6)15N(2))	31.86	0.00589724	1	1	24		264	2.8526e+06	Heavy	Unique	Used	0.278383	1.52252	0.182844	1.0247e+07	1.87361e+06	2.8526e+06	2	339.755	678.502	2.52393	44.2211	4043	4043	MS2	5/42	SP_RL_PEvsCtrl_pSILAC_01-16-2013_130215172746.raw
F1M530	201	22.1537	6.96143	Dihydrolipoyllysine-residue succinyltransferase component of 2-oxoglutarate dehydrogenase complex, mitochondrial (Fragment) OS=Rattus norvegicus GN=Dlst PE=3 SV=1 - [F1M530_RAT]	8.46	2	2	44398602	0.482811	1		1.07648	1		0.448508	1		69.1854	8.46	2	2
	A3	A5	Sequence	Protein Accessions	# Proteins	# Protein Groups	Activation Type	Modifications	IonScore	Exp Value	Δ Score	Rank	Identity High	Homology Threshold	QuanResultID	Area	Quan Channel	Quan Info	Quan Usage	Heavy/Light	Heavy/Medium	Medium/Light	Light	Medium	Heavy	Charge	m/z [Da]	MH+ [Da]	ΔM [ppm]	RT [min]	First Scan	Last Scan	MS Order	Ions Matched	Spectrum File	Annotation
	High		LGFMSAFVK	F1M530	3	1	HCD		59.13	0.000277165	1	1	38	26		33223951		No Quan Values	Not Used							2	500.27	999.532	-0.987601	73.8564	9353	9353	MS2	8/64	SP_RL_PEvsCtrl_pSILAC_01-16-2013_130215172746.raw
	Medium		GLVVPVIr	F1M530	3	1	HCD	R8(Label:13C(6)15N(4))	34.45	0.0162053	1	1	31		665	55573253	Heavy	Unique	Used	0.482811	1.07648	0.448508	112684306	50539790	54405223	2	431.791	862.576	0.85653	55.2489	5986	5986	MS2	4/58	SP_RL_PEvsCtrl_pSILAC_01-16-2013_130215172746.raw
D4A5G8	390	43.2467	8.19189	Uncharacterized protein OS=Rattus norvegicus GN=LOC685778 PE=4 SV=1 - [D4A5G8_RAT]	8.21	9	3	1.25262e+08	0.398501	3	6.51071	1.21558	3	2.276	0.327829	3	4.23001	164.435	8.21	5	3	136.831	5.9	4	2
	A3	A5	Sequence	Protein Accessions	# Proteins	# Protein Groups	Activation Type	Modifications	IonScore	Exp Value	Δ Score	Rank	Identity High	Homology Threshold	QuanResultID	Area	Quan Channel	Quan Info	Quan Usage	Heavy/Light	Heavy/Medium	Medium/Light	Light	Medium	Heavy	Charge	m/z [Da]	MH+ [Da]	ΔM [ppm]	RT [min]	First Scan	Last Scan	MS Order	Ions Matched	Spectrum File	Annotation
	High		LEEGPPVTTVLTr	D4A5G8	3	1	HCD	R13(Label:13C(6)15N(4))	83.27	1.68681e-06	1	1	40		526	51620042	Heavy	Unique	Used	0.398501	1.21558	0.327829	129535382	4.24655e+07	51620042	2	711.397	1421.79	-0.385056	51.4888	5266	5266	MS2	12/116	SP_RL_PEvsCtrl_pSILAC_01-16-2013_130215172746.raw
		High	VDGMDILcVR		3	0	CID	C8(Carbamidomethyl)	66.58	3.1847e-05	1	1	36	28	864	207303549	Light	Unique	Used	0.416372	1.23438	0.337313	195192396	65840964	81272636	2	589.288	1177.57	-1.0223	60.8801	7068	7068	MS2	8/78	SP_RL_PEvsCtrl_pSILAC_01-16-2013_130215172746.raw
	High		VDGMDILcVR	D4A5G8	3	1	HCD	C8(Carbamidomethyl)	54.13	0.000559846	1	1	36	22	864	207303549	Light	Redundant	Not Used	0.416372	1.23438	0.337313	195192396	65840964	81272636	2	589.288	1177.57	-1.0223	60.9052	7075	7075	MS2	9/78	SP_RL_PEvsCtrl_pSILAC_01-16-2013_130215172746.raw
	High		VDGMDILcVr	D4A5G8	3	1	HCD	C8(Carbamidomethyl), R10(Label:13C(6))	53.02	0.000981805	1	1	37	23	864	65840964	Medium	Redundant	Not Used	0.416372	1.23438	0.337313	195192396	65840964	81272636	2	592.298	1183.59	-1.419	61.0033	7093	7093	MS2	6/78	SP_RL_PEvsCtrl_pSILAC_01-16-2013_130215172746.raw
		High	LEEGPPVTTVLTR		3	0	CID		51.29	0.00267078	1	1	40	26	526	1.33452e+08	Light	Redundant	Not Used	0.398501	1.21558	0.327829	129535382	4.24655e+07	51620042	2	706.392	1411.78	-1.36142	51.2111	5218	5218	MS2	9/116	SP_RL_PEvsCtrl_pSILAC_01-16-2013_130215172746.raw
		High	VDGMDILcVr		3	0	CID	C8(Carbamidomethyl), R10(Label:13C(6)15N(4))	46.26	0.00387419	1	1	36	24	864	8.73245e+07	Heavy	Redundant	Not Used	0.416372	1.23438	0.337313	195192396	65840964	81272636	2	594.293	1187.58	0.040966	61.0372	7098	7098	MS2	9/78	SP_RL_PEvsCtrl_pSILAC_01-16-2013_130215172746.raw
	Medium		AILAELTGr	D4A5G8	3	1	HCD	R9(Label:13C(6)15N(4))	40.54	0.0172377	0.317073	1	37		706	3.5031e+07	Heavy	Unique	Used	0.351164	1.1557	0.303854	93418198	28385459	32805135	2	477.287	953.567	1.32942	56.2877	6187	6187	MS2	8/68	SP_RL_PEvsCtrl_pSILAC_01-16-2013_130215172746.raw
	Medium		VDGMDILcVr	D4A5G8	3	1	HCD	C8(Carbamidomethyl), R10(Label:13C(6)15N(4))	39.7	0.0175461	1	1	36	23	864	8.73245e+07	Heavy	Redundant	Not Used	0.416372	1.23438	0.337313	195192396	65840964	81272636	2	594.293	1187.58	0.040966	61.0776	7108	7108	MS2	9/78	SP_RL_PEvsCtrl_pSILAC_01-16-2013_130215172746.raw
		High	VDGMDILcVr		3	0	CID	C8(Carbamidomethyl), R10(Label:13C(6))	37.04	0.0389068	1	1	37	21	864	65840964	Medium	Redundant	Not Used	0.416372	1.23438	0.337313	195192396	65840964	81272636	2	592.298	1183.59	-1.419	60.9628	7084	7084	MS2	6/78	SP_RL_PEvsCtrl_pSILAC_01-16-2013_130215172746.raw
Q8R3Z7	541	61.4285	6.75635	EH-domain containing 4 OS=Rattus norvegicus GN=Ehd4 PE=2 SV=1 - [Q8R3Z7_RAT]	8.13	7	4	4.38693e+07	0.901527	3	4.44672	1.84025	3	55.3455	0.606754	3	15.6242	191.953	8.13	5	4	105.48	4.25	2	2
	A3	A5	Sequence	Protein Accessions	# Proteins	# Protein Groups	Activation Type	Modifications	IonScore	Exp Value	Δ Score	Rank	Identity High	Homology Threshold	QuanResultID	Area	Quan Channel	Quan Info	Quan Usage	Heavy/Light	Heavy/Medium	Medium/Light	Light	Medium	Heavy	Charge	m/z [Da]	MH+ [Da]	ΔM [ppm]	RT [min]	First Scan	Last Scan	MS Order	Ions Matched	Spectrum File	Annotation
	High		LIEAVDNMLTNK	Q8R3Z7	1	1	HCD		74.89	1.12384e-05	1	1	39	25	757	78231232	Light	Unique	Used	0.901527	3.96804	0.227197	78231232	17773897	7.05276e+07	2	680.861	1360.71	-0.0841054	57.6847	6460	6460	MS2	10/112	SP_RL_PEvsCtrl_pSILAC_01-16-2013_130215172746.raw
	High		LFEAEAQDLFR	Q8R3Z7	1	1	HCD		74.66	8.62472e-06	1	1	38	35	1099	4.79683e+07	Light	Unique	Used	0.874902	1.29854	0.673759	42501846	28635998	37184963	2	669.837	1338.67	-1.58042	71.26	8887	8887	MS2	8/98	SP_RL_PEvsCtrl_pSILAC_01-16-2013_130215172746.raw
		High	LFEAEAQDLFR		1	0	CID		72.66	1.36693e-05	1	1	38	34	1099	4.79683e+07	Light	Redundant	Not Used	0.874902	1.29854	0.673759	42501846	28635998	37184963	2	669.837	1338.67	-1.58042	71.2116	8880	8880	MS2	8/98	SP_RL_PEvsCtrl_pSILAC_01-16-2013_130215172746.raw
	High		FMcSQLPNQVLK	Q8R3Z7	1	1	HCD	C3(Carbamidomethyl)	60.3	0.000294442	1	1	39	17				No Quan Values	Not Used							2	732.87	1464.73	-0.349097	52.4281	5434	5434	MS2	11/102	SP_RL_PEvsCtrl_pSILAC_01-16-2013_130215172746.raw
		High	LIEAVDNMLTNK		1	0	CID		59.82	0.000361163	1	1	39	20	757	78231232	Light	Redundant	Not Used	0.901527	3.96804	0.227197	78231232	17773897	7.05276e+07	2	680.861	1360.71	-0.0841054	57.6384	6450	6450	MS2	10/112	SP_RL_PEvsCtrl_pSILAC_01-16-2013_130215172746.raw
	High		VINTPEVLr	Q8R3Z7	1	1	HCD	R9(Label:13C(6)15N(4))	51.26	0.00180945	0.27451	1	38		352	5.40838e+06	Heavy	Unique	Used	1.11658	1.84025	0.606754	4.84372e+06	2.93894e+06	5.40838e+06	2	525.813	1050.62	0.717466	46.5846	4409	4409	MS2	5/80	SP_RL_PEvsCtrl_pSILAC_01-16-2013_130215172746.raw
	Medium		LFEAEAQDLFr	Q8R3Z7	1	1	HCD	R11(Label:13C(6)15N(4))	44.32	0.00948794	1	1	38	28	1099	4.25321e+07	Heavy	Redundant	Not Used	0.874902	1.29854	0.673759	42501846	28635998	37184963	2	674.841	1348.67	-2.45024	70.7519	8808	8808	MS2	9/98	SP_RL_PEvsCtrl_pSILAC_01-16-2013_130215172746.raw
Q68FY0	480	52.8154	5.88428	Cytochrome b-c1 complex subunit 1, mitochondrial OS=Rattus norvegicus GN=Uqcrc1 PE=1 SV=1 - [QCR1_RAT]	8.13	4	3	4.56232e+06		0			0			0		91.6316	4.17	2	2	98.5406	6.04	2	2
	A3	A5	Sequence	Protein Accessions	# Proteins	# Protein Groups	Activation Type	Modifications	IonScore	Exp Value	Δ Score	Rank	Identity High	Homology Threshold	QuanResultID	Area	Quan Channel	Quan Info	Quan Usage	Heavy/Light	Heavy/Medium	Medium/Light	Light	Medium	Heavy	Charge	m/z [Da]	MH+ [Da]	ΔM [ppm]	RT [min]	First Scan	Last Scan	MS Order	Ions Matched	Spectrum File	Annotation
	High		IEEVDAQMVR	Q68FY0	1	1	HCD		70.59	1.60408e-05	1	1	37			2.36221e+06		No Quan Values	Not Used							2	595.298	1189.59	0.0698853	41.3783	3642	3642	MS2	7/84	SP_RL_PEvsCtrl_pSILAC_01-16-2013_130215172746.raw
		High	IEEVDAQMVR	Q68FY0	1	1	CID		61.98	0.000116474	1	1	37			2.36221e+06		No Quan Values	Not Used							2	595.298	1189.59	0.0698853	41.3324	3636	3636	MS2	8/84	SP_RL_PEvsCtrl_pSILAC_01-16-2013_130215172746.raw
		High	NALISHLDGTTPVcEDIGR	Q68FY0	1	1	CID	C14(Carbamidomethyl)	57.82	0.000838536	1	1	41	29		8.51822e+06		No Quan Values	Not Used							2	1034.51	2068.02	1.35265	53.9118	5720	5720	MS2	17/202	SP_RL_PEvsCtrl_pSILAC_01-16-2013_130215172746.raw
	Medium		MVLAAAGGVK	Q68FY0	1	1	HCD		45.19	0.00627782	1	1	37	32		2.80653e+06		No Quan Values	Not Used							2	458.768	916.528	-0.167358	41.7916	3692	3692	MS2	5/74	SP_RL_PEvsCtrl_pSILAC_01-16-2013_130215172746.raw
P55063	641	70.5052	6.23975	Heat shock 70 kDa protein 1-like OS=Rattus norvegicus GN=Hspa1l PE=2 SV=2 - [HS71L_RAT]	8.11	12	4	4.40551e+08	1.11131	5	31.5923	1.72501	5	9.76365	0.45305	5	62.7286	284.442	8.11	8	4	145.198	4.37	4	2
	A3	A5	Sequence	Protein Accessions	# Proteins	# Protein Groups	Activation Type	Modifications	IonScore	Exp Value	Δ Score	Rank	Identity High	Homology Threshold	QuanResultID	Area	Quan Channel	Quan Info	Quan Usage	Heavy/Light	Heavy/Medium	Medium/Light	Light	Medium	Heavy	Charge	m/z [Da]	MH+ [Da]	ΔM [ppm]	RT [min]	First Scan	Last Scan	MS Order	Ions Matched	Spectrum File	Annotation
		High	DAGVIAGLNVLr		3	0	CID	R12(Label:13C(6)15N(4))	76.44	5.49875e-06	0.644737	1	38		1014	1.17829e+08	Heavy	Not Unique	Used	1.36832	3.02024	0.45305	8.61121e+07	3.90131e+07	1.17829e+08	2	604.355	1207.7	-1.14963	65.8143	7994	7994	MS2	11/94	SP_RL_PEvsCtrl_pSILAC_01-16-2013_130215172746.raw
	High		IINEPTAAAIAYGLDk	P06761;P55063;D4A4S3	6	3	HCD	K16(Label:13C(6)15N(2))	74.63	1.62413e-05	1	1	41	36	852	665881242	Heavy	Not Unique	Used	0.550359	1.72501	0.319048	1194531076	381112384	657421488	2	834.458	1667.91	-0.670004	60.5311	7003	7003	MS2	11/168	SP_RL_PEvsCtrl_pSILAC_01-16-2013_130215172746.raw
	High		IINEPTAAAIAYGLDK	P06761;P55063;D4A4S3	6	3	HCD		74.29	1.86345e-05	1	1	41	28	852	1194531076	Light	Redundant	Not Used	0.550359	1.72501	0.319048	1194531076	381112384	657421488	2	830.451	1659.89	-0.576297	60.5256	7002	7002	MS2	13/168	SP_RL_PEvsCtrl_pSILAC_01-16-2013_130215172746.raw
	High		IINEPTAAAIAYGLDk	P06761;P55063;D4A4S3	6	3	HCD	K16(Label:13C(6)15N(2))	72.44	2.66438e-05	1	1	41	28	850	5.70997e+08	Heavy	Not Unique	Used	0.565893	1.84214	0.307193	995605516	305842914	563406534	3	556.642	1667.91	0.675905	60.4607	6990	6990	MS2	10/168	SP_RL_PEvsCtrl_pSILAC_01-16-2013_130215172746.raw
	High		IINEPTAAAIAYGLDK	P06761;P55063;D4A4S3	6	3	HCD		61.63	0.000344256	1	1	41	36	850	995605516	Light	Redundant	Not Used	0.565893	1.84214	0.307193	995605516	305842914	563406534	3	553.969	1659.89	-0.841791	60.5201	7001	7001	MS2	10/168	SP_RL_PEvsCtrl_pSILAC_01-16-2013_130215172746.raw
	High		DAGVIAGLNVLR	P55063;Q07439	3	2	HCD		61.59	0.000168225	1	1	38	34	1014	8.61121e+07	Light	Redundant	Not Used	1.36832	3.02024	0.45305	8.61121e+07	3.90131e+07	1.17829e+08	2	599.351	1197.69	-0.981925	65.8591	8002	8002	MS2	6/94	SP_RL_PEvsCtrl_pSILAC_01-16-2013_130215172746.raw
	High		TTPSYVAFTDTER	P55063;Q07439;D4A4S3	6	3	HCD		56.89	0.000333468	1	1	36	26	452	9293225	Light	Not Unique	Used	1.19141	1.35562	0.878871	8.42709e+06	7406323	10040150	2	744.353	1487.7	-1.12841	49.1192	4838	4838	MS2	10/118	SP_RL_PEvsCtrl_pSILAC_01-16-2013_130215172746.raw
	High		DAGVIAGLNVLr	P55063;Q07439	3	2	HCD	R12(Label:13C(6)15N(4))	56.4	0.000554963	1	1	38	32	1014	1.17829e+08	Heavy	Redundant	Not Used	1.36832	3.02024	0.45305	8.61121e+07	3.90131e+07	1.17829e+08	2	604.355	1207.7	-1.14963	65.8495	8001	8001	MS2	6/94	SP_RL_PEvsCtrl_pSILAC_01-16-2013_130215172746.raw
		High	IINEPTAAAIAYGLDK	P06761;D4A4S3	6	2	CID		55.21	0.00150771	1	1	41	19	852	1194531076	Light	Redundant	Not Used	0.550359	1.72501	0.319048	1194531076	381112384	657421488	2	830.451	1659.89	-0.576297	60.4974	6995	6995	MS2	21/168	SP_RL_PEvsCtrl_pSILAC_01-16-2013_130215172746.raw
	High		VEIIANDQGNR	P06761;P55063;Q07439;D4A4S3	7	4	HCD		51.59	0.00180429	1	1	38		56	1.19218e+06	Light	Not Unique	Used	1.11131	1.62182	0.685228	1.19218e+06	816917	1.32489e+06	2	614.819	1228.63	1.7868	33.2717	2605	2605	MS2	6/100	SP_RL_PEvsCtrl_pSILAC_01-16-2013_130215172746.raw
		High	IINEPTAAAIAYGLDk	P06761;D4A4S3	6	2	CID	K16(Label:13C(6)15N(2))	47.58	0.00823417	1	1	41	24	852	665881242	Heavy	Redundant	Not Used	0.550359	1.72501	0.319048	1194531076	381112384	657421488	2	834.458	1667.91	-0.670004	60.5002	6996	6996	MS2	14/168	SP_RL_PEvsCtrl_pSILAC_01-16-2013_130215172746.raw
		High	IINEPTAAAIAYGLDK	P06761;D4A4S3	6	2	CID		47.37	0.00918081	1	1	41	36	850	995605516	Light	Redundant	Not Used	0.565893	1.84214	0.307193	995605516	305842914	563406534	3	553.969	1659.89	-0.841791	60.4946	6994	6994	MS2	12/168	SP_RL_PEvsCtrl_pSILAC_01-16-2013_130215172746.raw
Q07439	641	70.1421	5.8208	Heat shock 70 kDa protein 1A/1B OS=Rattus norvegicus GN=Hspa1a PE=2 SV=2 - [HSP71_RAT]	8.11	7	4	7.37982e+07	1.27681	4	12.3227	2.11308	4	48.6534	0.591553	4	31.4069	192.781	8.11	5	4	127.38	4.37	2	2
	A3	A5	Sequence	Protein Accessions	# Proteins	# Protein Groups	Activation Type	Modifications	IonScore	Exp Value	Δ Score	Rank	Identity High	Homology Threshold	QuanResultID	Area	Quan Channel	Quan Info	Quan Usage	Heavy/Light	Heavy/Medium	Medium/Light	Light	Medium	Heavy	Charge	m/z [Da]	MH+ [Da]	ΔM [ppm]	RT [min]	First Scan	Last Scan	MS Order	Ions Matched	Spectrum File	Annotation
	High		IINEPTAAAIAYGLDr	Q07439	2	1	HCD	R16(Label:13C(6)15N(4))	84.02	1.97663e-06	1	1	41	34	912	94272733	Heavy	Unique	Used	1.406	2.75316	0.510684	64173612	32772452	90227884	2	849.46	1697.91	1.44099	62.2371	7338	7338	MS2	12/168	SP_RL_PEvsCtrl_pSILAC_01-16-2013_130215172746.raw
		High	DAGVIAGLNVLr		3	0	CID	R12(Label:13C(6)15N(4))	76.44	5.49875e-06	0.644737	1	38		1014	1.17829e+08	Heavy	Not Unique	Used	1.36832	3.02024	0.45305	8.61121e+07	3.90131e+07	1.17829e+08	2	604.355	1207.7	-1.14963	65.8143	7994	7994	MS2	11/94	SP_RL_PEvsCtrl_pSILAC_01-16-2013_130215172746.raw
		High	IINEPTAAAIAYGLDr		2	0	CID	R16(Label:13C(6)15N(4))	72.35	2.90353e-05	1	1	41	26	912	94272733	Heavy	Redundant	Not Used	1.406	2.75316	0.510684	64173612	32772452	90227884	2	849.46	1697.91	1.44099	62.2003	7328	7328	MS2	13/168	SP_RL_PEvsCtrl_pSILAC_01-16-2013_130215172746.raw
	High		DAGVIAGLNVLR	P55063;Q07439	3	2	HCD		61.59	0.000168225	1	1	38	34	1014	8.61121e+07	Light	Redundant	Not Used	1.36832	3.02024	0.45305	8.61121e+07	3.90131e+07	1.17829e+08	2	599.351	1197.69	-0.981925	65.8591	8002	8002	MS2	6/94	SP_RL_PEvsCtrl_pSILAC_01-16-2013_130215172746.raw
	High		TTPSYVAFTDTER	P55063;Q07439;D4A4S3	6	3	HCD		56.89	0.000333468	1	1	36	26	452	9293225	Light	Not Unique	Used	1.19141	1.35562	0.878871	8.42709e+06	7406323	10040150	2	744.353	1487.7	-1.12841	49.1192	4838	4838	MS2	10/118	SP_RL_PEvsCtrl_pSILAC_01-16-2013_130215172746.raw
	High		DAGVIAGLNVLr	P55063;Q07439	3	2	HCD	R12(Label:13C(6)15N(4))	56.4	0.000554963	1	1	38	32	1014	1.17829e+08	Heavy	Redundant	Not Used	1.36832	3.02024	0.45305	8.61121e+07	3.90131e+07	1.17829e+08	2	604.355	1207.7	-1.14963	65.8495	8001	8001	MS2	6/94	SP_RL_PEvsCtrl_pSILAC_01-16-2013_130215172746.raw
	High		VEIIANDQGNR	P06761;P55063;Q07439;D4A4S3	7	4	HCD		51.59	0.00180429	1	1	38		56	1.19218e+06	Light	Not Unique	Used	1.11131	1.62182	0.685228	1.19218e+06	816917	1.32489e+06	2	614.819	1228.63	1.7868	33.2717	2605	2605	MS2	6/100	SP_RL_PEvsCtrl_pSILAC_01-16-2013_130215172746.raw
P82995	733	84.7618	5.0083	Heat shock protein HSP 90-alpha OS=Rattus norvegicus GN=Hsp90aa1 PE=1 SV=3 - [HS90A_RAT]	8.05	11	6	1.26686e+08	0.756303	6	42.3558	1.72298	6	42.356	0.484579	6	103.532	249.78	8.05	7	6	180.394	3.68	4	2
	A3	A5	Sequence	Protein Accessions	# Proteins	# Protein Groups	Activation Type	Modifications	IonScore	Exp Value	Δ Score	Rank	Identity High	Homology Threshold	QuanResultID	Area	Quan Channel	Quan Info	Quan Usage	Heavy/Light	Heavy/Medium	Medium/Light	Light	Medium	Heavy	Charge	m/z [Da]	MH+ [Da]	ΔM [ppm]	RT [min]	First Scan	Last Scan	MS Order	Ions Matched	Spectrum File	Annotation
	High		GVVDSEDLPLNISr	P34058;P82995	2	2	HCD	R14(Label:13C(6)15N(4))	104.97	1.29629e-08	0.704762	2	40		721	1.39519e+08	Heavy	Not Unique	Used	1.00197	1.11492	0.898689	1.39245e+08	1.25138e+08	1.39519e+08	2	762.401	1523.8	1.11012	56.7433	6277	6277	MS2	10/128	SP_RL_PEvsCtrl_pSILAC_01-16-2013_130215172746.raw
		High	GVVDSEDLPLNISR	P34058	2	1	CID		87.85	6.50248e-07	1	2	40		721	1.39245e+08	Light	Redundant	Not Used	1.00197	1.11492	0.898689	1.39245e+08	1.25138e+08	1.39519e+08	2	757.395	1513.78	-1.48399	56.6432	6256	6256	MS2	10/128	SP_RL_PEvsCtrl_pSILAC_01-16-2013_130215172746.raw
	High		ADLINNLGTIAK	P34058;P82995	3	2	HCD		82.53	1.64023e-06	1	1	39		714	174218718	Light	Not Unique	Used	0.521254	1.79018	0.291174	174218718	50727930	90812242	2	621.857	1242.71	1.04551	56.4304	6215	6215	MS2	9/116	SP_RL_PEvsCtrl_pSILAC_01-16-2013_130215172746.raw
	High		TLTIVDTGIGMTk	P82995	2	1	HCD	K13(Label:13C(6)15N(2))	68.91	5.06146e-05	1	1	40	30	780	6.00449e+07	Heavy	Unique	Used	0.585064	2.09843	0.27881	102629617	2.86141e+07	6.00449e+07	2	679.378	1357.75	0.14632	58.2349	6566	6566	MS2	9/118	SP_RL_PEvsCtrl_pSILAC_01-16-2013_130215172746.raw
	High		GVVDSEDLPLNISR	P34058;P82995	2	2	HCD		64.12	0.00015349	1	2	40	21	721	1.39245e+08	Light	Redundant	Not Used	1.00197	1.11492	0.898689	1.39245e+08	1.25138e+08	1.39519e+08	2	757.395	1513.78	-1.48399	56.6833	6264	6264	MS2	11/128	SP_RL_PEvsCtrl_pSILAC_01-16-2013_130215172746.raw
		High	TLTIVDTGIGMTk		1	0	CID	K13(Label:13C(6)15N(2))	60.43	0.000356677	1	1	40	25	780	6.00449e+07	Heavy	Redundant	Not Used	0.585064	2.09843	0.27881	102629617	2.86141e+07	6.00449e+07	2	679.378	1357.75	0.14632	58.1929	6556	6556	MS2	8/118	SP_RL_PEvsCtrl_pSILAC_01-16-2013_130215172746.raw
		High	GVVDSEDLPLNISr	P34058	2	1	CID	R14(Label:13C(6)15N(4))	58.53	0.000571085	1	2	40	30	721	1.39519e+08	Heavy	Redundant	Not Used	1.00197	1.11492	0.898689	1.39245e+08	1.25138e+08	1.39519e+08	2	762.401	1523.8	1.11012	56.709	6267	6267	MS2	7/128	SP_RL_PEvsCtrl_pSILAC_01-16-2013_130215172746.raw
		High	TLTIVDTGIGMTK		1	0	CID		48.27	0.00573851	1	1	40	28	729	24226727	Light	Unique	Used	0.579258	2.44706	0.236716	24226727	5.73486e+06	1.40335e+07	2	675.37	1349.73	-0.637995	56.8767	6303	6303	MS2	8/118	SP_RL_PEvsCtrl_pSILAC_01-16-2013_130215172746.raw
	Medium		ALLFVPr	P82995	2	1	HCD	R7(Label:13C(6)15N(4))	43.84	0.00485744	1	1	35	33	805	6.63216e+07	Heavy	Unique	Used	1.33733	1.65829	0.806448	49592667	3.99939e+07	6.63216e+07	2	413.265	825.523	1.52961	58.9627	6705	6705	MS2	6/50	SP_RL_PEvsCtrl_pSILAC_01-16-2013_130215172746.raw
	Medium		LSELLr	P34058;P82995	5	2	HCD	R6(Label:13C(6))	40.31	0.00948799	0.05	2	34		284	3.65506e+06	Medium	Not Unique	Used	0.977661	1.1088	0.88173	4.14533e+06	3.65506e+06	4.05272e+06	2	368.737	736.466	-0.0847137	44.815	4129	4129	MS2	5/42	SP_RL_PEvsCtrl_pSILAC_01-16-2013_130215172746.raw
	Medium		TLVSVTK	P82995	2	1	HCD		35.29	0.035363	1	1	35	28		300013		No Quan Values	Not Used							2	374.234	747.461	-0.16884	32.6565	2536	2536	MS2	6/58	SP_RL_PEvsCtrl_pSILAC_01-16-2013_130215172746.raw
F1LUR7	323	34.9247	6.53662	Uncharacterized protein (Fragment) OS=Rattus norvegicus PE=3 SV=1 - [F1LUR7_RAT]	8.05	11	3	5.06217e+07	0.377261	4	22.2562	1.50533	4	13.2581	0.21877	4	10.6896	240.24	3.72	5	2	193.299	8.05	6	3
	A3	A5	Sequence	Protein Accessions	# Proteins	# Protein Groups	Activation Type	Modifications	IonScore	Exp Value	Δ Score	Rank	Identity High	Homology Threshold	QuanResultID	Area	Quan Channel	Quan Info	Quan Usage	Heavy/Light	Heavy/Medium	Medium/Light	Light	Medium	Heavy	Charge	m/z [Da]	MH+ [Da]	ΔM [ppm]	RT [min]	First Scan	Last Scan	MS Order	Ions Matched	Spectrum File	Annotation
	High		VVDLmAYmASKE	P04797	16	1	HCD	M5(Oxidation), M8(Oxidation)	86.31	2.8335e-07	0	1	35	18	252	3.01218e+07	Light	Unique	Used	0.286524	1.42489	0.201084	3.01218e+07	6.05702e+06	8.63061e+06	2	694.825	1388.64	-0.415726	43.945	4001	4001	MS2	9/106	SP_RL_PEvsCtrl_pSILAC_01-16-2013_130215172746.raw
	High		VVDLmAYmASkE	P04797	16	1	HCD	M5(Oxidation), M8(Oxidation), K11(Label:13C(6)15N(2))	66.84	3.01723e-05	0	1	36	17	252	8.63061e+06	Heavy	Redundant	Not Used	0.286524	1.42489	0.201084	3.01218e+07	6.05702e+06	8.63061e+06	2	698.833	1396.66	0.520266	44.1108	4026	4026	MS2	9/106	SP_RL_PEvsCtrl_pSILAC_01-16-2013_130215172746.raw
		High	LISWYDNEYSYSNk	F1LUR7	1	1	CID	K14(Label:13C(6)15N(2))	63.47	6.42061e-05		2	36			49058380		No Quan Values	Not Used							2	895.406	1789.8	-6.25498	59.0203	6717	6717	MS2	9/136	SP_RL_PEvsCtrl_pSILAC_01-16-2013_130215172746.raw
	High		VVDLmAYmASK	P04797	16	1	HCD	M5(Oxidation), M8(Oxidation)	62.39	7.48066e-05		2	35	21	230	1.12764e+07	Light	Redundant	Not Used	0.268646	1.4471	0.185644	9.69985e+06	1.80072e+06	2.60582e+06	2	630.304	1259.6	-0.266508	43.2007	3892	3892	MS2	10/94	SP_RL_PEvsCtrl_pSILAC_01-16-2013_130215172746.raw
	High		VVDLmAYmASk	P04797	16	1	HCD	M5(Oxidation), M8(Oxidation), K11(Label:13C(6)15N(2))	61.59	0.000111572	0	1	36	17	230	2.72526e+06	Heavy	Redundant	Not Used	0.268646	1.4471	0.185644	9.69985e+06	1.80072e+06	2.60582e+06	2	634.311	1267.61	-0.391765	43.4443	3928	3928	MS2	10/94	SP_RL_PEvsCtrl_pSILAC_01-16-2013_130215172746.raw
		High	VVDLMAYmASKE	F1LUI2;F1LUR7	16	2	CID	M8(Oxidation)	60.46	0.000137038	0.0166667	1	36	23	540	5.89314e+07	Light	Not Unique	Used	0.369238	1.5903	0.232181	5.75891e+07	1.33711e+07	2.12641e+07	2	686.827	1372.65	-1.8129	51.7373	5306	5306	MS2	10/106	SP_RL_PEvsCtrl_pSILAC_01-16-2013_130215172746.raw
		High	VVDLMAYMASKE	F1LUI2;F1LUR7	16	2	CID		57.54	0.000315746	0	1	37		1125	53882404	Light	Not Unique	Used	0.540883	2.62394	0.206134	47743480	9.84156e+06	2.58236e+07	2	678.829	1356.65	-1.71337	72.0713	9032	9032	MS2	14/106	SP_RL_PEvsCtrl_pSILAC_01-16-2013_130215172746.raw
		High	VVDLMAYMASKE	F1LUI2;F1LUR7	16	2	CID		50.83	0.00149678	0	1	37	28	1142	9.15304e+07	Light	Not Unique	Used	0.385459	1.3309	0.289623	72301594	20940192	27869270	2	678.83	1356.65	-1.35345	73.1315	9204	9204	MS2	14/106	SP_RL_PEvsCtrl_pSILAC_01-16-2013_130215172746.raw
		High	VVDLmAYMASKE	F1LUI2;F1LUR7	16	2	CID	M5(Oxidation)	49.65	0.00170393		2	36	32	659	52393650	Light	Redundant	Not Used	0.251773	1.96759	0.12796	48171790	6.16407e+06	1.21284e+07	2	686.828	1372.65	-0.656798	55.0013	5936	5936	MS2	14/106	SP_RL_PEvsCtrl_pSILAC_01-16-2013_130215172746.raw
		High	VVDLmAYmASK	F1LUI2;F1LUR7	16	2	CID	M5(Oxidation), M8(Oxidation)	49.64	0.00140909	0	1	35	18	230	1.12764e+07	Light	Redundant	Not Used	0.268646	1.4471	0.185644	9.69985e+06	1.80072e+06	2.60582e+06	2	630.304	1259.6	-0.266508	43.1358	3882	3882	MS2	6/94	SP_RL_PEvsCtrl_pSILAC_01-16-2013_130215172746.raw
	Medium		VVDLMAYMASKE	P04797	16	1	HCD		46.9	0.00369963	0	1	37		1142	9.15304e+07	Light	Redundant	Not Used	0.385459	1.3309	0.289623	72301594	20940192	27869270	2	678.83	1356.65	-1.35345	73.1889	9214	9214	MS2	8/106	SP_RL_PEvsCtrl_pSILAC_01-16-2013_130215172746.raw
P08461	632	67.1234	8.52881	Dihydrolipoyllysine-residue acetyltransferase component of pyruvate dehydrogenase complex, mitochondrial OS=Rattus norvegicus GN=Dlat PE=1 SV=3 - [ODP2_RAT]	7.91	5	4	1.50872e+08	0.260345	1		1.38365	1		0.188159	1		121.377	5.22	4	3	68.1133	0	1	1
	A3	A5	Sequence	Protein Accessions	# Proteins	# Protein Groups	Activation Type	Modifications	IonScore	Exp Value	Δ Score	Rank	Identity High	Homology Threshold	QuanResultID	Area	Quan Channel	Quan Info	Quan Usage	Heavy/Light	Heavy/Medium	Medium/Light	Light	Medium	Heavy	Charge	m/z [Da]	MH+ [Da]	ΔM [ppm]	RT [min]	First Scan	Last Scan	MS Order	Ions Matched	Spectrum File	Annotation
		High	VPLPSLSPTMQAGTIAr		0	0	CID	R17(Label:13C(6)15N(4))	63.2	0.000230197	1	1	41	30	775	35928622	Heavy	No Proteins	Not Used	0.381883	1.08104	0.353255	94082712	33235233	35928622	2	874.981	1748.95	-3.144	58.1213	6544	6544	MS2	12/158	SP_RL_PEvsCtrl_pSILAC_01-16-2013_130215172746.raw
	High		ISVNDFIIK	P08461	1	1	HCD		59.93	0.000249032	1	1	38	30	1035	2.44686e+08	Light	Unique	Used	0.260345	1.38365	0.188159	242287118	4.55884e+07	6.30782e+07	2	524.805	1048.6	-1.59538	66.7549	8164	8164	MS2	8/80	SP_RL_PEvsCtrl_pSILAC_01-16-2013_130215172746.raw
	High		ISVNDFIIk	P08461	1	1	HCD	K9(Label:13C(6)15N(2))	49.27	0.00243292	1	1	37	29	1035	6.30782e+07	Heavy	Redundant	Not Used	0.260345	1.38365	0.188159	242287118	4.55884e+07	6.30782e+07	2	528.811	1056.62	-2.19769	66.8514	8180	8180	MS2	8/80	SP_RL_PEvsCtrl_pSILAC_01-16-2013_130215172746.raw
	Medium		VPEANSSWMDTVIR	P08461	1	1	HCD		47.08	0.00472082	1	1	38	34		140704077		No Quan Values	Not Used							2	802.887	1604.77	-4.22861	61.9294	7277	7277	MS2	12/138	SP_RL_PEvsCtrl_pSILAC_01-16-2013_130215172746.raw
	Medium		YLEKPVTMLL	P08461	1	1	HCD		41.15	0.0241527	1	1	39	23		6.72268e+07		No Quan Values	Not Used							2	603.842	1206.68	-3.31006	72.6072	9123	9123	MS2	7/80	SP_RL_PEvsCtrl_pSILAC_01-16-2013_130215172746.raw
P46462	806	89.2927	5.26221	Transitional endoplasmic reticulum ATPase OS=Rattus norvegicus GN=Vcp PE=1 SV=3 - [TERA_RAT]	7.82	7	5	95009753	0.733976	4	75.06	1.44879	4	9.20331	0.537303	4	76.805	243.107	7.82	5	5	97.6	3.23	2	2
	A3	A5	Sequence	Protein Accessions	# Proteins	# Protein Groups	Activation Type	Modifications	IonScore	Exp Value	Δ Score	Rank	Identity High	Homology Threshold	QuanResultID	Area	Quan Channel	Quan Info	Quan Usage	Heavy/Light	Heavy/Medium	Medium/Light	Light	Medium	Heavy	Charge	m/z [Da]	MH+ [Da]	ΔM [ppm]	RT [min]	First Scan	Last Scan	MS Order	Ions Matched	Spectrum File	Annotation
	High		LGDVISIQPcPDVK	P46462	1	1	HCD	C10(Carbamidomethyl)	93.4	1.99405e-07	1	1	40	38	570	182173406	Light	Unique	Used	0.43416	1.44189	0.301105	182173406	5.48533e+07	79092392	2	770.907	1540.81	1.4841	52.6038	5465	5465	MS2	12/134	SP_RL_PEvsCtrl_pSILAC_01-16-2013_130215172746.raw
		High	AIANEcQANFISIK		1	0	CID	C6(Carbamidomethyl)	80.98	2.90709e-06	1	1	40	32	542	46367993	Light	Unique	Used	0.503596	1.45572	0.345943	38999136	13491489	1.96398e+07	2	789.9	1578.79	-1.72895	51.819	5320	5320	MS2	11/138	SP_RL_PEvsCtrl_pSILAC_01-16-2013_130215172746.raw
	High		AIANEcQANFISIK	P46462	1	1	HCD	C6(Carbamidomethyl)	75.94	9.2781e-06	1	1	40	21	542	46367993	Light	Redundant	Not Used	0.503596	1.45572	0.345943	38999136	13491489	1.96398e+07	2	789.9	1578.79	-1.72895	51.8497	5325	5325	MS2	12/138	SP_RL_PEvsCtrl_pSILAC_01-16-2013_130215172746.raw
	High		WALSQSNPSALr	P46462	1	1	HCD	R12(Label:13C(6)15N(4))	66.5	7.28144e-05	1	1	39	37	493	1.50852e+07	Heavy	Unique	Used	1.41472	1.63206	0.86683	10663064	9.24306e+06	1.50852e+07	2	670.353	1339.7	-0.207578	50.2817	5043	5043	MS2	7/112	SP_RL_PEvsCtrl_pSILAC_01-16-2013_130215172746.raw
	High		VINQILTEMDGMSTK	P46462	1	1	HCD		58.91	0.000476006	1	1	40	24		23953199		No Quan Values	Not Used							2	840.418	1679.83	-2.81211	71.3125	8895	8895	MS2	11/150	SP_RL_PEvsCtrl_pSILAC_01-16-2013_130215172746.raw
	High		MDELQLFr	P46462	1	1	HCD	R8(Label:13C(6))	56.16	0.000420412	1	1	36	32	951	56487860	Medium	Unique	Used	1.06975	1.28188	0.834515	67689486	56487860	72410622	2	529.274	1057.54	-3.38832	63.536	7585	7585	MS2	7/64	SP_RL_PEvsCtrl_pSILAC_01-16-2013_130215172746.raw
		High	WALSQSNPSALr		1	0	CID	R12(Label:13C(6)15N(4))	45.88	0.0083988	1	1	39	35	493	1.50852e+07	Heavy	Redundant	Not Used	1.41472	1.63206	0.86683	10663064	9.24306e+06	1.50852e+07	2	670.353	1339.7	-0.207578	50.2284	5033	5033	MS2	8/112	SP_RL_PEvsCtrl_pSILAC_01-16-2013_130215172746.raw
Q6AYI1	615	69.1958	8.92432	DEAD (Asp-Glu-Ala-Asp) box polypeptide 5 OS=Rattus norvegicus GN=Ddx5 PE=2 SV=1 - [Q6AYI1_RAT]	7.8	8	4	7.30788e+07	1.10018	4	8.22952	1.24864	4	11.9364	0.779303	4	26.886	234.453	7.8	6	4	78.86	3.74	2	2
	A3	A5	Sequence	Protein Accessions	# Proteins	# Protein Groups	Activation Type	Modifications	IonScore	Exp Value	Δ Score	Rank	Identity High	Homology Threshold	QuanResultID	Area	Quan Channel	Quan Info	Quan Usage	Heavy/Light	Heavy/Medium	Medium/Light	Light	Medium	Heavy	Charge	m/z [Da]	MH+ [Da]	ΔM [ppm]	RT [min]	First Scan	Last Scan	MS Order	Ions Matched	Spectrum File	Annotation
	High		GDGPIcLVLAPTr	Q6AYI1	1	1	HCD	C6(Carbamidomethyl), R13(Label:13C(6)15N(4))	69.29	4.22466e-05	1	1	40	27	917	8.15629e+07	Heavy	Unique	Used	1.10867	1.2532	0.884669	7.21629e+07	63840285	8.00048e+07	2	689.874	1378.74	1.46942	62.5627	7402	7402	MS2	8/116	SP_RL_PEvsCtrl_pSILAC_01-16-2013_130215172746.raw
	High		GDGPIcLVLAPTr	Q6AYI1	1	1	HCD	C6(Carbamidomethyl), R13(Label:13C(6))	65.08	0.000110771	1	1	40	19	917	6.80789e+07	Medium	Redundant	Not Used	1.10867	1.2532	0.884669	7.21629e+07	63840285	8.00048e+07	2	687.879	1374.75	0.305409	62.4019	7371	7371	MS2	8/116	SP_RL_PEvsCtrl_pSILAC_01-16-2013_130215172746.raw
	High		MLDMGFEPQIR	Q6AYI1	1	1	HCD		61.55	0.000120968	1	1	36	31	932	9.48734e+07	Light	Unique	Used	1.09175	1.59035	0.686487	9.48734e+07	65129302	1.03578e+08	2	668.824	1336.64	1.88062	62.9162	7465	7465	MS2	7/92	SP_RL_PEvsCtrl_pSILAC_01-16-2013_130215172746.raw
	High		QVSDLISVLr	Q6AYI1	1	1	HCD	R10(Label:13C(6))	54.37	0.000729362	1	1	37	28	1036	3.49811e+07	Medium	Unique	Used	1.21971	1.24409	0.980404	34101402	33433134	41593750	2	568.341	1135.67	-2.74916	66.861	8181	8181	MS2	9/98	SP_RL_PEvsCtrl_pSILAC_01-16-2013_130215172746.raw
	High		QVSDLISVLR	Q6AYI1	1	1	HCD		51.12	0.00191123	1	1	38	20	1036	36810426	Light	Redundant	Not Used	1.21971	1.24409	0.980404	34101402	33433134	41593750	2	565.332	1129.66	-1.47825	66.7675	8166	8166	MS2	9/98	SP_RL_PEvsCtrl_pSILAC_01-16-2013_130215172746.raw
	Medium		TGTAYTFFTPNNIK	Q6AYI1	1	1	HCD		45.46	0.00985321	1	1	39	17	820	4.28e+07	Light	Unique	Used	0.273616	1.06743	0.256332	38104118	9767319	1.04259e+07	2	787.896	1574.78	-0.401289	59.3521	6783	6783	MS2	7/126	SP_RL_PEvsCtrl_pSILAC_01-16-2013_130215172746.raw
		High	GDGPIcLVLAPTR		1	0	CID	C6(Carbamidomethyl)	44.69	0.0124269	1	1	40	25	917	7.21629e+07	Light	Redundant	Not Used	1.10867	1.2532	0.884669	7.21629e+07	63840285	8.00048e+07	2	684.868	1368.73	-0.861861	62.2997	7351	7351	MS2	6/116	SP_RL_PEvsCtrl_pSILAC_01-16-2013_130215172746.raw
		High	QVSDLISVLr		1	0	CID	R10(Label:13C(6))	42.6	0.0109633	1	1	37	23	1036	3.49811e+07	Medium	Redundant	Not Used	1.21971	1.24409	0.980404	34101402	33433134	41593750	2	568.341	1135.67	-2.74916	66.8184	8174	8174	MS2	6/98	SP_RL_PEvsCtrl_pSILAC_01-16-2013_130215172746.raw
O35814	543	62.5304	6.80029	Stress-induced-phosphoprotein 1 OS=Rattus norvegicus GN=Stip1 PE=1 SV=1 - [STIP1_RAT]	7.73	5	3	3.3561e+07	0.738841	2	55.2738	1.18259	2	45.9219	0.624763	2	121.8	80.75	4.24	2	2	108.817	7.73	3	3
	A3	A5	Sequence	Protein Accessions	# Proteins	# Protein Groups	Activation Type	Modifications	IonScore	Exp Value	Δ Score	Rank	Identity High	Homology Threshold	QuanResultID	Area	Quan Channel	Quan Info	Quan Usage	Heavy/Light	Heavy/Medium	Medium/Light	Light	Medium	Heavy	Charge	m/z [Da]	MH+ [Da]	ΔM [ppm]	RT [min]	First Scan	Last Scan	MS Order	Ions Matched	Spectrum File	Annotation
		High	ALSAGNIDDALQcYSEAIK	O35814	1	1	CID	C13(Carbamidomethyl)	64.07	0.00014657	1	1	40	19				No Quan Values	Not Used							2	1019.99	2038.97	-1.46731	73.6814	9317	9317	MS2	11/196	SP_RL_PEvsCtrl_pSILAC_01-16-2013_130215172746.raw
	High		LAYINPDLALEEk		1	0	HCD	K13(Label:13C(6)15N(2))	57.04	0.000811348	1	1	40	25	814	50992291	Heavy	Unique	Used	0.521558	1.58845	0.328345	97769136	32101986	50992291	2	748.906	1496.81	-2.07823	59.2171	6755	6755	MS2	12/122	SP_RL_PEvsCtrl_pSILAC_01-16-2013_130215172746.raw
	High		LMDVGLIAIR		1	0	HCD		51.71	0.00142089	1	1	37	31				No Quan Values	Not Used							2	550.828	1100.65	-1.54862	72.9167	9172	9172	MS2	8/72	SP_RL_PEvsCtrl_pSILAC_01-16-2013_130215172746.raw
		High	LmDVGLIAIr	O35814	1	1	CID	M2(Oxidation), R10(Label:13C(6)15N(4))	48.56	0.00328228	1	1	38	25	786	1.61298e+07	Heavy	Unique	Used	1.04665	0.880439	1.18878	1.54109e+07	18320122	1.61298e+07	2	563.831	1126.65	0.970096	58.3667	6591	6591	MS2	8/72	SP_RL_PEvsCtrl_pSILAC_01-16-2013_130215172746.raw
		High	LAYINPDLALEEk	O35814	1	1	CID	K13(Label:13C(6)15N(2))	43.52	0.0182477	1	1	40	27	814	50992291	Heavy	Redundant	Not Used	0.521558	1.58845	0.328345	97769136	32101986	50992291	2	748.906	1496.81	-2.07823	59.1676	6745	6745	MS2	11/122	SP_RL_PEvsCtrl_pSILAC_01-16-2013_130215172746.raw
Q5U2U8	574	61.453	7.03467	Bcl2-associated athanogene 3 OS=Rattus norvegicus GN=Bag3 PE=2 SV=1 - [Q5U2U8_RAT]	7.49	4	2	1.42557e+07		0			0			0		53.62	0	1	1	133.23	7.49	3	2
	A3	A5	Sequence	Protein Accessions	# Proteins	# Protein Groups	Activation Type	Modifications	IonScore	Exp Value	Δ Score	Rank	Identity High	Homology Threshold	QuanResultID	Area	Quan Channel	Quan Info	Quan Usage	Heavy/Light	Heavy/Medium	Medium/Light	Light	Medium	Heavy	Charge	m/z [Da]	MH+ [Da]	ΔM [ppm]	RT [min]	First Scan	Last Scan	MS Order	Ions Matched	Spectrum File	Annotation
		High	VSSAPIPcPSPGPAPSAVPSSPk	Q5U2U8	1	1	CID	C8(Carbamidomethyl), K23(Label:13C(6)15N(2))	67.8	0.000115831	1	1	42	29		8.4812e+06		No Quan Values	Not Used							2	1098.07	2195.13	0.683589	44.0622	4018	4018	MS2	12/214	SP_RL_PEvsCtrl_pSILAC_01-16-2013_130215172746.raw
		High	VSSAPIPcPSPGPAPSAVPSSPK	Q5U2U8	1	1	CID	C8(Carbamidomethyl)	64.2	0.000260487	1	1	42	26		2.51265e+07		No Quan Values	Not Used							2	1094.06	2187.11	-0.747297	43.9657	4003	4003	MS2	22/214	SP_RL_PEvsCtrl_pSILAC_01-16-2013_130215172746.raw
		High	AATPPNPSSTADSAGNPVAP	Q5U2U8	1	1	CID		53.23	0.00129386	1	1	38	23		3.38483e+06		Indistinguishable Channels	Not Used							2	911.435	1821.86	0.701039	38.1362	3207	3207	MS2	9/192	SP_RL_PEvsCtrl_pSILAC_01-16-2013_130215172746.raw
	Medium		VSSAPIPcPSPGPAPSAVPSSPK		0	0	HCD	C8(Carbamidomethyl)	43.31	0.0319732	1	1	42	28		2.51265e+07		No Proteins	Not Used							2	1094.06	2187.11	-0.747297	43.9914	4008	4008	MS2	10/214	SP_RL_PEvsCtrl_pSILAC_01-16-2013_130215172746.raw
O89049	499	54.6367	6.46826	Thioredoxin reductase 1, cytoplasmic OS=Rattus norvegicus GN=Txnrd1 PE=1 SV=5 - [TRXR1_RAT]	7.41	5	3	4.23008e+07	1.15941	1		2.68748	1		0.431413	1		223.95	7.41	4	3	70.05	0	1	1
	A3	A5	Sequence	Protein Accessions	# Proteins	# Protein Groups	Activation Type	Modifications	IonScore	Exp Value	Δ Score	Rank	Identity High	Homology Threshold	QuanResultID	Area	Quan Channel	Quan Info	Quan Usage	Heavy/Light	Heavy/Medium	Medium/Light	Light	Medium	Heavy	Charge	m/z [Da]	MH+ [Da]	ΔM [ppm]	RT [min]	First Scan	Last Scan	MS Order	Ions Matched	Spectrum File	Annotation
	High		WGLGGTcVNVGcIPK	O89049	2	1	HCD	C7(Carbamidomethyl), C12(Carbamidomethyl)	107.61	5.36266e-09	1	1	39	30		98488364		No Quan Values	Not Used							2	809.397	1617.79	-0.775596	60.3687	6974	6974	MS2	14/124	SP_RL_PEvsCtrl_pSILAC_01-16-2013_130215172746.raw
	High		WGLGGTcVNVGcIPk	O89049	2	1	HCD	C7(Carbamidomethyl), C12(Carbamidomethyl), K15(Label:13C(6)15N(2))	96.36	7.84946e-08	1	1	39	25		43050874		No Quan Values	Not Used							2	813.404	1625.8	-1.24616	60.3943	6977	6977	MS2	14/124	SP_RL_PEvsCtrl_pSILAC_01-16-2013_130215172746.raw
		High	WGLGGTcVNVGcIPK		0	0	CID	C7(Carbamidomethyl), C12(Carbamidomethyl)	63.03	0.00015395	1	1	39	31		98488364		No Proteins	Not Used							2	809.397	1617.79	-0.775596	60.3186	6964	6964	MS2	11/124	SP_RL_PEvsCtrl_pSILAC_01-16-2013_130215172746.raw
	High		TIGLETVGVk	O89049	2	1	HCD	K10(Label:13C(6)15N(2))	52.47	0.00112993	1	1	37	28		8.53938e+06		No Quan Values	Not Used							2	512.81	1024.61	-0.644228	49.2484	4857	4857	MS2	6/82	SP_RL_PEvsCtrl_pSILAC_01-16-2013_130215172746.raw
	High		LELTPVAIQAGr	O89049	2	1	HCD	R12(Label:13C(6)15N(4))	49.26	0.00281383	1	1	38	26	611	1.98747e+07	Heavy	Unique	Used	1.15941	2.68748	0.431413	1.53348e+07	6615644	1.77794e+07	2	639.377	1277.75	1.88292	53.7394	5687	5687	MS2	10/98	SP_RL_PEvsCtrl_pSILAC_01-16-2013_130215172746.raw
Q6IMF3	625	64.7911	7.86963	Keratin, type II cytoskeletal 1 OS=Rattus norvegicus GN=Krt1 PE=2 SV=1 - [K2C1_RAT]	7.2	12	6	2.21585e+08		0			0			0		255.155	7.2	7	6	153.36	5.76	5	4
	A3	A5	Sequence	Protein Accessions	# Proteins	# Protein Groups	Activation Type	Modifications	IonScore	Exp Value	Δ Score	Rank	Identity High	Homology Threshold	QuanResultID	Area	Quan Channel	Quan Info	Quan Usage	Heavy/Light	Heavy/Medium	Medium/Light	Light	Medium	Heavy	Charge	m/z [Da]	MH+ [Da]	ΔM [ppm]	RT [min]	First Scan	Last Scan	MS Order	Ions Matched	Spectrum File	Annotation
	High		FLEQQNQVLQTK	IPI:CON_00714876.1;IPI:CON_00220327.3;IPI:CON_00021304.1;Q6IMF3;Q6IG01	12	5	HCD		89.78	4.11843e-07	1	1	40	36		1.41631e+08		No Quan Values	Not Used							2	738.396	1475.79	0.0858454	43.926	3999	3999	MS2	11/120	SP_RL_PEvsCtrl_pSILAC_01-16-2013_130215172746.raw
	High		TNAENEFVTIK	IPI:CON_00220327.3;Q6IMF3	2	2	HCD		81.17	1.81831e-06	1	1	38	28		1.17021e+07		No Quan Values	Not Used							2	633.322	1265.64	-0.294619	47.1328	4502	4502	MS2	8/114	SP_RL_PEvsCtrl_pSILAC_01-16-2013_130215172746.raw
		High	FLEQQNQVLQTK	IPI:CON_00220327.3;IPI:CON_00021304.1	7	2	CID		70.95	3.1458e-05	0.633803	1	40			1.41631e+08		No Quan Values	Not Used							2	738.396	1475.79	0.0858454	43.8852	3993	3993	MS2	8/120	SP_RL_PEvsCtrl_pSILAC_01-16-2013_130215172746.raw
	High		WELLQQVDTSTR	IPI:CON_00220327.3;Q6IMF3	2	2	HCD		61.12	0.000256414	0	1	39	27		439748800		No Quan Values	Not Used							2	738.378	1475.75	-0.325676	61.0718	7107	7107	MS2	7/120	SP_RL_PEvsCtrl_pSILAC_01-16-2013_130215172746.raw
	High		TNAENEFVTIKK	IPI:CON_00220327.3;Q6IMF3	2	2	HCD		58.82	0.000476853	1	1	40	20		3.81377e+07		No Quan Values	Not Used							3	465.249	1393.73	-0.0577216	43.2654	3904	3904	MS2	8/124	SP_RL_PEvsCtrl_pSILAC_01-16-2013_130215172746.raw
		High	FLEQQNQVLQTK	IPI:CON_00220327.3;IPI:CON_00021304.1	7	2	CID		56.77	0.000816056	1	1	40	36		1.41631e+08		No Quan Values	Not Used							2	738.396	1475.78	-0.906741	44.9778	4154	4154	MS2	10/120	SP_RL_PEvsCtrl_pSILAC_01-16-2013_130215172746.raw
		High	WELLQQVDTSTR	IPI:CON_00220327.3	2	1	CID		56.6	0.000726009	0	1	39	24		439748800		No Quan Values	Not Used							2	738.378	1475.75	-0.325676	61.0345	7097	7097	MS2	9/120	SP_RL_PEvsCtrl_pSILAC_01-16-2013_130215172746.raw
	High		TNAENEFVTIKK	IPI:CON_00220327.3;Q6IMF3	2	2	HCD		51.71	0.00247248	1	1	40	17		3.81377e+07		No Quan Values	Not Used							3	465.249	1393.73	-0.648922	44.2766	4052	4052	MS2	8/124	SP_RL_PEvsCtrl_pSILAC_01-16-2013_130215172746.raw
		High	TNAENEFVTIKK	IPI:CON_00220327.3	2	1	CID		45.75	0.00975289	1	1	40	24		3.81377e+07		No Quan Values	Not Used							3	465.249	1393.73	-0.648922	44.2515	4046	4046	MS2	15/124	SP_RL_PEvsCtrl_pSILAC_01-16-2013_130215172746.raw
		High	TNAENEFVTIK	IPI:CON_00220327.3	2	1	CID		40.04	0.0235868	1	1	38	23		1.17021e+07		No Quan Values	Not Used							2	633.322	1265.64	-0.294619	47.0836	4492	4492	MS2	8/114	SP_RL_PEvsCtrl_pSILAC_01-16-2013_130215172746.raw
	Medium		FASFIDKVR	IPI:CON_00009867.3;IPI:CON_00021304.1;IPI:CON_00293665.7;Q6IMF3;Q6IG01;G3V908	49	6	HCD		39.24	0.0301563	0	1	38	30		83374210		No Quan Values	Not Used							3	361.537	1082.6	-1.45885	51.6223	5290	5290	MS2	7/74	SP_RL_PEvsCtrl_pSILAC_01-16-2013_130215172746.raw
	Medium		FASFIDK	IPI:CON_00009867.3;IPI:CON_00021304.1;IPI:CON_00293665.7;Q6IMF3;Q6IG01;G3V908	51	6	HCD		38.32	0.0207743	0	1	36			1.74308e+07		No Quan Values	Not Used							2	414.218	827.429	-0.473004	49.3324	4870	4870	MS2	5/54	SP_RL_PEvsCtrl_pSILAC_01-16-2013_130215172746.raw
P11884	519	56.4527	7.04932	Aldehyde dehydrogenase, mitochondrial OS=Rattus norvegicus GN=Aldh2 PE=1 SV=1 - [ALDH2_RAT]	7.13	7	3	6.40683e+07	0.262164	3	18.7188	1.57547	3	9.81796	0.146413	3	19.1476	237.003	7.13	5	3	92.9533	5.2	2	2
	A3	A5	Sequence	Protein Accessions	# Proteins	# Protein Groups	Activation Type	Modifications	IonScore	Exp Value	Δ Score	Rank	Identity High	Homology Threshold	QuanResultID	Area	Quan Channel	Quan Info	Quan Usage	Heavy/Light	Heavy/Medium	Medium/Light	Light	Medium	Heavy	Charge	m/z [Da]	MH+ [Da]	ΔM [ppm]	RT [min]	First Scan	Last Scan	MS Order	Ions Matched	Spectrum File	Annotation
	High		LGPALATGNVVVmK	P11884	1	1	HCD	M13(Oxidation)	91.11	2.52746e-07	1	1	39	26	387	2.03141e+07	Light	Unique	Used	0.262164	1.57547	0.166404	1.77022e+07	2945721	4.64089e+06	2	693.395	1385.78	0.327665	47.5134	4567	4567	MS2	12/114	SP_RL_PEvsCtrl_pSILAC_01-16-2013_130215172746.raw
[truncated: 259 more rows]
