# Supplementary material for: Quantitative Non-canonical Amino Acid Tagging (QuaNCAT) Proteomics Identifies Distinct Patterns of Protein Synthesis Rapidly Induced by Hypertrophic Agents in Cardiomyocytes, Revealing New Aspects of Metabolic Remodeling
Source: Mol Cell Proteomics. 2016 Aug 9;15(10):3170–89. doi: 10.1074/mcp.M115.054312 (PMC5054342; doi:10.1074/mcp.M115.054312)
Supplement: Supplemental Data [file 10.1074_M115.054312_mcp.M115.054312-12.xls]

## Sheet: PE-vs-Ctrl_Exp 2_Proteins
Accession	# AAs	MW [kDa]	calc. pI	Description	ΣCoverage	Σ# PSMs	Σ# Peptides	A7: Area	A7: Heavy/Light	A7: Heavy/Light Count	A7: Heavy/Light Variability [%]	A7: Heavy/Medium	A7: Heavy/Medium Count	A7: Heavy/Medium Variability [%]	A7: Medium/Light	A7: Medium/Light Count	A7: Medium/Light Variability [%]	Score A3	Coverage A3	# PSM A3	# Peptides A3	Score A5	Coverage A5	# PSM A5	# Peptides A5
P68035	377	41.9919	5.38916	Actin, alpha cardiac muscle 1 OS=Rattus norvegicus GN=Actc1 PE=1 SV=1 - [ACTC_RAT]	69.76	103	22	1.39341e+09	0.129188	24	25.9715	1.17659	24	26.005	0.104731	24	54.7335	1832.53	61.27	61	20	1412.66	52.25	42	15
	A3	A5	Sequence	Protein Accessions	# Proteins	# Protein Groups	Activation Type	Modifications	IonScore	Exp Value	Δ Score	Rank	Identity High	Homology Threshold	QuanResultID	Area	Quan Channel	Quan Info	Quan Usage	Heavy/Light	Heavy/Medium	Medium/Light	Light	Medium	Heavy	Charge	m/z [Da]	MH+ [Da]	ΔM [ppm]	RT [min]	First Scan	Last Scan	MS Order	Ions Matched	Spectrum File	Annotation
		High	LcYVALDFENEmATAASSSSLEK	P68035	5	1	CID	C2(Carbamidomethyl), M12(Oxidation)	126.55	1.36548e-11	1	1	27	26		8.16661e+06		No Quan Values	Not Used							2	1276.58	2552.15	-0.894851	63.8576	7522	7522	MS2	13/232	SP_RL_EP2_july24_repeat.raw
		High	LcYVALDFENEmATAASSSSLEK	P68035	5	1	CID	C2(Carbamidomethyl), M12(Oxidation)	120.7	5.11108e-11	1	1	27	21		1.20483e+07		No Quan Values	Not Used							2	1276.58	2552.15	-1.27749	62.7967	7367	7367	MS2	12/232	SP_RL_EP2_july24_repeat.raw
		High	DLYANNVLSGGTTmYPGIADR	P68035	4	1	CID	M14(Oxidation)	114.18	5.0875e-10	1	1	30	21	1131	2.7615e+07	Light	Unique	Used	0.111257	1.29541	0.0858855	23145442	1.98786e+06	2.57509e+06	2	1122.54	2244.06	1.90922	57.8964	6698	6698	MS2	13/230	SP_RL_EP2_july24_repeat.raw
	High		SYELPDGQVITIGNEr	IPI:CON_00698900.1;P68035;F1LTQ2	10	3	HCD	R16(Label:13C(6))	113.84	8.89291e-10	1	1	32	27	1204	4.19957e+06	Medium	Not Unique	Used	0.034166	0.920063	0.0371344	113091102	4.19957e+06	3.86387e+06	2	898.959	1796.91	-0.523058	60.9476	7119	7119	MS2	11/164	SP_RL_EP2_july24_repeat.raw
	High		LcYVALDFENEmATAASSSSLEK	P68035	5	1	HCD	C2(Carbamidomethyl), M12(Oxidation)	101.54	4.21224e-09	1	1	27	19		1.20483e+07		No Quan Values	Not Used							2	1276.58	2552.15	-1.27749	62.8117	7370	7370	MS2	17/232	SP_RL_EP2_july24_repeat.raw
	High		SYELPDGQVITIGNER	IPI:CON_00698900.1;P68035;F1LTQ2	10	3	HCD		99.86	2.02266e-08	1	1	32		1180	1.01857e+08	Light	Not Unique	Used	0.153442	0.939506	0.163322	94887212	15497164	1.45597e+07	2	895.95	1790.89	-0.0547203	60.9415	7118	7118	MS2	10/164	SP_RL_EP2_july24_repeat.raw
	High		SYELPDGQVITIGNER	IPI:CON_00698900.1;P68035;F1LTQ2	10	3	HCD		99.31	2.44696e-08	1	1	32	36	63	3004112776	Light	Not Unique	Used	0.150069	0.872785	0.171942	2951229056	507441701	442887739	2	895.954	1790.9	4.44393	63.0141	2906	2906	MS2	10/164	SP_RL_EP2_july24.raw
		High	SYELPDGQVITIGNER	P68035	10	1	CID		97.69	3.64347e-08	1	1	32	30				No Quan Values	Not Used							2	895.955	1790.9	6.0798	61.9869	2746	2746	MS2	13/164	SP_RL_EP2_july24.raw
		High	SYELPDGQVITIGNER	P68035	10	1	CID		95.75	5.55426e-08	1	1	32	29	63	3004112776	Light	Redundant	Not Used	0.150069	0.872785	0.171942	2951229056	507441701	442887739	2	895.954	1790.9	4.44393	62.9974	2902	2902	MS2	11/164	SP_RL_EP2_july24.raw
	High		SYELPDGQVITIGNER	IPI:CON_00698900.1;P68035;F1LTQ2	10	3	HCD		94.49	7.0255e-08	1	1	32	35	1180	1.01857e+08	Light	Redundant	Not Used	0.153442	0.939506	0.163322	94887212	15497164	1.45597e+07	2	895.95	1790.89	0.831382	59.9539	6985	6985	MS2	10/164	SP_RL_EP2_july24_repeat.raw
		High	SYELPDGQVITIGNER	P68035	10	1	CID		92.87	1.0114e-07	1	1	32	33	1180	1.01857e+08	Light	Redundant	Not Used	0.153442	0.939506	0.163322	94887212	15497164	1.45597e+07	2	895.95	1790.89	-0.0547203	60.9026	7109	7109	MS2	11/164	SP_RL_EP2_july24_repeat.raw
	High		LcYVALDFENEmATAASSSSLEK	P68035	5	1	HCD	C2(Carbamidomethyl), M12(Oxidation)	81.22	4.65892e-07	1	1	27	18		8.16661e+06		No Quan Values	Not Used							2	1276.58	2552.15	-0.894851	63.9194	7532	7532	MS2	16/232	SP_RL_EP2_july24_repeat.raw
	High		AGFAGDDAPr	IPI:CON_00698900.1;P68035	8	2	HCD	R10(Label:13C(6))	79.34	4.90679e-07	1	1	25		224	4.82974e+06	Medium	Not Unique	Used	0.177145	1.04498	0.16952	2.84907e+07	4.82974e+06	5.04699e+06	2	491.738	982.468	-0.174034	23.2417	1676	1676	MS2	7/74	SP_RL_EP2_july24_repeat.raw
	High		AGFAGDDAPr	IPI:CON_00698900.1;P68035	8	2	HCD	R10(Label:13C(6)15N(4))	78.73	4.19319e-07	1	1	24		224	5.04699e+06	Heavy	Redundant	Not Used	0.177145	1.04498	0.16952	2.84907e+07	4.82974e+06	5.04699e+06	2	493.732	986.456	-0.40138	23.1489	1661	1661	MS2	7/74	SP_RL_EP2_july24_repeat.raw
	High		SYELPDGQVITIGNEr	IPI:CON_00698900.1;P68035;F1LTQ2	10	3	HCD	R16(Label:13C(6)15N(4))	77.97	3.17979e-06	1	1	32	19	1180	1.45597e+07	Heavy	Redundant	Not Used	0.153442	0.939506	0.163322	94887212	15497164	1.45597e+07	2	900.954	1800.9	0.708843	60.3858	7040	7040	MS2	11/164	SP_RL_EP2_july24_repeat.raw
		High	TTGIVLDSGDGVTHNVPIYEGYALPHAImR	P68035	5	1	CID	M29(Oxidation)	76.85	5.1934e-06	1	1	33	19	91	742011972	Light	Unique	Used	0.130477	0.975237	0.13379	644743728	86260196	84124168	3	1071.54	3212.62	3.83182	73.9847	3516	3516	MS2	29/300	SP_RL_EP2_july24.raw
		High	SYELPDGQVITIGNEr	P68035	10	1	CID	R16(Label:13C(6)15N(4))	74.35	7.3181e-06	1	1	32	20	1180	1.45597e+07	Heavy	Redundant	Not Used	0.153442	0.939506	0.163322	94887212	15497164	1.45597e+07	2	900.954	1800.9	0.708843	60.3668	7038	7038	MS2	13/164	SP_RL_EP2_july24_repeat.raw
	High		DSYVGDEAQSKR	IPI:CON_00698900.1;P68035	7	2	HCD		71.05	3.48252e-06	1	1	26	18		2.65072e+06		No Quan Values	Not Used							2	677.815	1354.62	-0.226503	18.4543	1012	1012	MS2	9/112	SP_RL_EP2_july24_repeat.raw
	High		TTGIVLDSGDGVTHNVPIYEGYALPHAImR	P68035	5	1	HCD	M29(Oxidation)	70.52	2.23075e-05	1	1	33	21	91	742011972	Light	Redundant	Not Used	0.130477	0.975237	0.13379	644743728	86260196	84124168	3	1071.54	3212.62	3.83182	74.0021	3520	3520	MS2	31/300	SP_RL_EP2_july24.raw
		High	SYELPDGQVITIGNEr	P68035	10	1	CID	R16(Label:13C(6))	66.75	4.71942e-05	1	1	33	25	63	507441701	Medium	Redundant	Not Used	0.150069	0.872785	0.171942	2951229056	507441701	442887739	2	898.963	1796.92	4.02846	63.1263	2927	2927	MS2	13/164	SP_RL_EP2_july24.raw
		High	SYELPDGQVITIGNEr	P68035	10	1	CID	R16(Label:13C(6))	64.89	6.98303e-05	1	1	32	18	1204	4.19957e+06	Medium	Redundant	Not Used	0.034166	0.920063	0.0371344	113091102	4.19957e+06	3.86387e+06	2	898.959	1796.91	-0.523058	60.9055	7110	7110	MS2	13/164	SP_RL_EP2_july24_repeat.raw
	High		QEYDEAGPSIVHR	P68035	3	1	HCD		64.2	2.74877e-05	1	1	28	18		1.03649e+08		No Quan Values	Not Used							3	500.907	1500.71	-0.0226516	29.2503	2533	2533	MS2	9/134	SP_RL_EP2_july24_repeat.raw
	High		AGFAGDDAPR	IPI:CON_00698900.1;P68035	8	2	HCD		63.55	1.04652e-05	1	1	23		224	2.91093e+07	Light	Redundant	Not Used	0.177145	1.04498	0.16952	2.84907e+07	4.82974e+06	5.04699e+06	2	488.728	976.448	-0.0629974	22.8505	1618	1618	MS2	9/74	SP_RL_EP2_july24_repeat.raw
	High		HQGVmVGMGQK	IPI:CON_00698900.1;P68035;F1LTQ2	9	3	HCD	M5(Oxidation)	63.43	2.56477e-05	0.571429	1	27	17		4.21724e+06		No Quan Values	Not Used							2	594.287	1187.57	0.0348089	19.0878	1099	1099	MS2	9/100	SP_RL_EP2_july24_repeat.raw
	High		SYELPDGQVITIGNEr	IPI:CON_00698900.1;P68035;F1LTQ2	10	3	HCD	R16(Label:13C(6))	62.3	0.000131489	1	1	33	19	63	507441701	Medium	Redundant	Not Used	0.150069	0.872785	0.171942	2951229056	507441701	442887739	2	898.963	1796.92	4.02846	63.1546	2935	2935	MS2	11/164	SP_RL_EP2_july24.raw
		High	SYELPDGQVITIGNEr	P68035	10	1	CID	R16(Label:13C(6)15N(4))	61.25	0.000155828	1	1	32	23		608418389		No Quan Values	Not Used							2	900.957	1800.91	3.48793	62.4346	2826	2826	MS2	12/164	SP_RL_EP2_july24.raw
		High	EKLcYVALDFENEmATAASSSSLEK	P68035	5	1	CID	C4(Carbamidomethyl), M14(Oxidation)	59.8	8.08907e-05	1	1	28	20		5.90452e+06		No Quan Values	Not Used							3	937.1	2809.28	-2.12015	61.8753	7246	7246	MS2	21/284	SP_RL_EP2_july24_repeat.raw
		High	AGFAGDDAPr	P68035	8	1	CID	R10(Label:13C(6))	58.66	5.73849e-05	1	1	25	24	224	4.82974e+06	Medium	Redundant	Not Used	0.177145	1.04498	0.16952	2.84907e+07	4.82974e+06	5.04699e+06	2	491.738	982.468	-0.174034	23.199	1666	1666	MS2	8/74	SP_RL_EP2_july24_repeat.raw
		High	SYELPDGQVITIGNER	P68035	10	1	CID		54.31	0.00073228	1	1	32	22	1180	1.01857e+08	Light	Redundant	Not Used	0.153442	0.939506	0.163322	94887212	15497164	1.45597e+07	2	895.95	1790.89	0.831382	59.9004	6975	6975	MS2	20/164	SP_RL_EP2_july24_repeat.raw
	High		SYELPDGQVITIGNEr	IPI:CON_00698900.1;P68035;F1LTQ2	10	3	HCD	R16(Label:13C(6)15N(4))	52.79	0.00109306	1	1	32	21		608418389		No Quan Values	Not Used							2	900.957	1800.91	3.48793	62.4569	2832	2832	MS2	7/164	SP_RL_EP2_july24.raw
	High		KDLYANNVLSGGTTmYPGIADR	P68035	4	1	HCD	M15(Oxidation)	52.39	0.00107855	1	1	32	16		4.46703e+06		No Quan Values	Not Used							3	791.39	2372.16	0.591457	51.3628	5776	5776	MS2	19/248	SP_RL_EP2_july24_repeat.raw
		High	LcYVALDFENEmATAASSSSLEK	P68035	5	1	CID	C2(Carbamidomethyl), M12(Oxidation)	51.77	0.000446398	1	1	27	16	1270	1.71005e+07	Light	Unique	Used	0.101405	0.499013	0.203211	10259477	2.08484e+06	1.04036e+06	3	851.39	2552.16	1.10875	63.5838	7482	7482	MS2	16/232	SP_RL_EP2_july24_repeat.raw
	High		GYSFVTTAER	P68035	5	1	HCD		51.25	0.000479182	1	1	27	20	589	255731027	Light	Unique	Used	0.12528	1.18621	0.105614	251479918	2.65598e+07	31505516	2	565.777	1130.55	-1.12068	39.1829	3992	3992	MS2	6/84	SP_RL_EP2_july24_repeat.raw
		High	IWHHTFYNELR	P68035	4	1	CID		50.52	0.00114399	1	1	30	24	1020	434096974	Light	Not Unique	Used	0.161323	0.932021	0.173089	434096974	75137492	70029722	3	505.921	1515.75	0.455395	53.2393	6038	6038	MS2	9/94	SP_RL_EP2_july24_repeat.raw
		High	TTGIVLDSGDGVTHNVPIYEGYALPHAImR	P68035	5	1	CID	M29(Oxidation)	50.06	0.00246668	1	1	33	20		1.79892e+07		No Quan Values	Not Used							3	1071.54	3212.61	0.754055	66.3141	7852	7852	MS2	18/300	SP_RL_EP2_july24_repeat.raw
	High		EITALAPSTmK	IPI:CON_00698900.1;P68035	8	2	HCD	M10(Oxidation)	49.46	0.00160914	1	1	31	16	429	1.61757e+08	Light	Not Unique	Used	0.131592	1.33396	0.0986481	1.61757e+08	1.5957e+07	2.1286e+07	2	589.31	1177.61	-0.239121	31.1062	2808	2808	MS2	8/96	SP_RL_EP2_july24_repeat.raw
	High		EITALAPSTMK	IPI:CON_00698900.1;P68035	8	2	HCD		49.35	0.00196575	1	1	31	21	649	6.89915e+07	Light	Not Unique	Used	0.127912	1.17133	0.109202	62592178	6.8352e+06	8006294	2	581.313	1161.62	0.00387552	40.1675	4140	4140	MS2	9/96	SP_RL_EP2_july24_repeat.raw
	High		EITALAPSTmK	IPI:CON_00698900.1;P68035	8	2	HCD	M10(Oxidation)	48.84	0.0018737	1	1	31	24	429	1.61757e+08	Light	Redundant	Not Used	0.131592	1.33396	0.0986481	1.61757e+08	1.5957e+07	2.1286e+07	2	589.31	1177.61	-0.135462	32.1757	2968	2968	MS2	9/96	SP_RL_EP2_july24_repeat.raw
		High	HQGVMVGmGQK	P68035	9	1	CID	M8(Oxidation)	48.71	0.000756374	0.428571	1	27	25		1.8061e+06		No Quan Values	Not Used							2	594.287	1187.57	0.240389	17.8086	923	923	MS2	13/100	SP_RL_EP2_july24_repeat.raw
		High	LcYVALDFENEmATAASSSSLEK	P68035	5	1	CID	C2(Carbamidomethyl), M12(Oxidation)	48.5	0.000862354	1	1	27	16		1.66187e+07		No Quan Values	Not Used							3	851.388	2552.15	-1.04361	62.4387	7318	7318	MS2	19/232	SP_RL_EP2_july24_repeat.raw
	High		DSYVGDEAQSKR	IPI:CON_00698900.1;P68035	7	2	HCD		48.22	0.00066592	1	1	26	23	150	5.34333e+06	Light	Not Unique	Used	0.0870965	1.19475	0.0728992	5.34333e+06	389524	465385	3	452.212	1354.62	-0.416657	18.4447	1011	1011	MS2	14/112	SP_RL_EP2_july24_repeat.raw
	High		EITALAPSTMK	IPI:CON_00698900.1;P68035	8	2	HCD		46.66	0.00365198	1	1	31	24	649	6.89915e+07	Light	Redundant	Not Used	0.127912	1.17133	0.109202	62592178	6.8352e+06	8006294	2	581.313	1161.62	0.00387552	39.1032	3982	3982	MS2	6/96	SP_RL_EP2_july24_repeat.raw
		High	DLYANNVLSGGTTmYPGIADR	P68035	4	1	CID	M14(Oxidation)	46.65	0.00280505	1	1	30	28		1.78836e+07		No Quan Values	Not Used							3	748.692	2244.06	0.815294	57.9834	6710	6710	MS2	20/230	SP_RL_EP2_july24_repeat.raw
		High	GYSFVTTAER	P68035	5	1	CID		46.64	0.00138083	1	1	27	16	589	255731027	Light	Redundant	Not Used	0.12528	1.18621	0.105614	251479918	2.65598e+07	31505516	2	565.777	1130.55	-0.14891	38.1163	3837	3837	MS2	8/84	SP_RL_EP2_july24_repeat.raw
		High	DSYVGDEAQSKR	P68035	7	1	CID		45.96	0.00112433	1	1	26	18		2.65072e+06		No Quan Values	Not Used							2	677.815	1354.62	-0.226503	18.3955	1002	1002	MS2	9/112	SP_RL_EP2_july24_repeat.raw
	High		DLYANNVLSGGTTmYPGIADR	P68035	4	1	HCD	M14(Oxidation)	45.27	0.00395826	1	1	30	16	1131	2.7615e+07	Light	Redundant	Not Used	0.111257	1.29541	0.0858855	23145442	1.98786e+06	2.57509e+06	2	1122.54	2244.06	1.90922	57.9401	6705	6705	MS2	13/230	SP_RL_EP2_july24_repeat.raw
	High		IWHHTFYNELR	IPI:CON_00698900.1;P68035	4	2	HCD		44.85	0.00416705	1	1	30	15	1020	434096974	Light	Redundant	Not Used	0.161323	0.932021	0.173089	434096974	75137492	70029722	3	505.921	1515.75	0.15339	54.3117	6194	6194	MS2	9/94	SP_RL_EP2_july24_repeat.raw
	High		GYSFVTTAER	P68035	5	1	HCD		44.48	0.00227059	1	1	27	15	589	255731027	Light	Redundant	Not Used	0.12528	1.18621	0.105614	251479918	2.65598e+07	31505516	2	565.777	1130.55	-0.14891	38.1428	3843	3843	MS2	8/84	SP_RL_EP2_july24_repeat.raw
	High		GYSFVTTAEr	P68035	5	1	HCD	R10(Label:13C(6)15N(4))	44.31	0.00259662	1	1	28	15	589	3.19323e+07	Heavy	Redundant	Not Used	0.12528	1.18621	0.105614	251479918	2.65598e+07	31505516	2	570.781	1140.56	-0.333793	38.4685	3891	3891	MS2	5/84	SP_RL_EP2_july24_repeat.raw
		High	IWHHTFYNELR	P68035	4	1	CID		43.23	0.00594644	1	1	30	21	1020	434096974	Light	Redundant	Not Used	0.161323	0.932021	0.173089	434096974	75137492	70029722	3	505.921	1515.75	-0.0882139	55.3249	6333	6333	MS2	8/94	SP_RL_EP2_july24_repeat.raw
		High	AGFAGDDAPr	P68035	8	1	CID	R10(Label:13C(6)15N(4))	43.08	0.00154008	1	1	24	21	224	5.04699e+06	Heavy	Redundant	Not Used	0.177145	1.04498	0.16952	2.84907e+07	4.82974e+06	5.04699e+06	2	493.732	986.456	-0.40138	23.1006	1651	1651	MS2	9/74	SP_RL_EP2_july24_repeat.raw
	High		GYSFVTTAEr	P68035	5	1	HCD	R10(Label:13C(6)15N(4))	41.6	0.00475288	1	1	27	15	589	3.19323e+07	Heavy	Redundant	Not Used	0.12528	1.18621	0.105614	251479918	2.65598e+07	31505516	2	570.781	1140.56	-0.547847	37.4156	3737	3737	MS2	8/84	SP_RL_EP2_july24_repeat.raw
	Medium		AVFPSIVGRPR	IPI:CON_00698900.1;P68035	8	2	HCD		41.02	0.0126034	1	1	31	21		7.95041e+06		No Quan Values	Not Used							3	400.24	1198.71	-0.128344	49.8346	5550	5550	MS2	12/84	SP_RL_EP2_july24_repeat.raw
	High		IIAPPER	IPI:CON_00698900.1;P68035	8	2	HCD		40.96	0.00733135	1	1	29	27	271	4.85209e+07	Light	Not Unique	Used	0.180378	1.00524	0.179437	4.81113e+07	8.63296e+06	8.6782e+06	2	398.24	795.473	0.277167	24.8587	1902	1902	MS2	5/48	SP_RL_EP2_july24_repeat.raw
		High	GYSFVTTAER	P68035	5	1	CID		40.47	0.00573457	1	1	27	18	589	255731027	Light	Redundant	Not Used	0.12528	1.18621	0.105614	251479918	2.65598e+07	31505516	2	565.777	1130.55	-1.12068	39.1579	3988	3988	MS2	7/84	SP_RL_EP2_july24_repeat.raw
	High		cDIDIR	P68035	5	1	HCD	C1(Carbamidomethyl)	40.13	0.00317357	0.35	1	24			1.00637e+07		No Quan Values	Not Used							2	396.19	791.372	0.121814	26.4497	2124	2124	MS2	5/44	SP_RL_EP2_july24_repeat.raw
		High	IWHHTFYNELr	P68035	4	1	CID	R11(Label:13C(6)15N(4))	39.96	0.01363	1	1	30	19				No Quan Values	Not Used							3	509.257	1525.76	-0.086807	55.7037	6389	6389	MS2	8/94	SP_RL_EP2_july24_repeat.raw
	Medium		VAPEEHPTLLTEAPLNPK	P68035	5	1	HCD		39.6	0.0286345	1	1	33	15		2.03586e+08		No Quan Values	Not Used							3	652.686	1956.04	0.17394	50.8685	5705	5705	MS2	11/156	SP_RL_EP2_july24_repeat.raw
		High	HQGVMVGMGQK	P68035	9	1	CID		39.5	0.00859466	1	1	28	28		1.47951e+06		No Quan Values	Not Used							2	586.289	1171.57	-1.17923	23.1304	1659	1659	MS2	14/100	SP_RL_EP2_july24_repeat.raw
	Medium		VAPEEHPTLLTEAPLNPK	P68035	5	1	HCD		39.3	0.0305415	1	1	33	15	942	76089064	Light	Unique	Used	0.101251	4.37424	0.0231471	76089064	1.76124e+06	7.70408e+06	3	652.686	1956.04	-0.10689	49.8152	5548	5548	MS2	18/156	SP_RL_EP2_july24_repeat.raw
	Medium		QEYDEAGPSIVHr	P68035	3	1	HCD	R13(Label:13C(6)15N(4))	39.22	0.00949614	1	1	28	28				No Quan Values	Not Used							3	504.243	1510.71	-0.930699	29.5873	2584	2584	MS2	8/134	SP_RL_EP2_july24_repeat.raw
		High	HQGVmVGMGQK	P68035	9	1	CID	M5(Oxidation)	39.2	0.00679279	0.128205	1	27	21		4.21724e+06		No Quan Values	Not Used							2	594.287	1187.57	0.0348089	19.06	1094	1094	MS2	15/100	SP_RL_EP2_july24_repeat.raw
	Medium		VAPEEHPTLLTEAPLNPK	P68035	5	1	HCD		39.1	0.0328543	1	1	33	15	914	1.72867e+07	Light	Unique	Used	0.0562754	0.587085	0.0958556	11964234	1.14684e+06	673292	3	652.685	1956.04	-2.35354	48.7157	5391	5391	MS2	19/156	SP_RL_EP2_july24_repeat.raw
		High	AGFAGDDAPR	P68035	8	1	CID		38.96	0.00301126	1	1	23	26	224	2.91093e+07	Light	Redundant	Not Used	0.177145	1.04498	0.16952	2.84907e+07	4.82974e+06	5.04699e+06	2	488.728	976.448	-0.0629974	22.8144	1610	1610	MS2	8/74	SP_RL_EP2_july24_repeat.raw
	Medium		DLYANNVLSGGTTmYPGIADR	P68035	4	1	HCD	M14(Oxidation)	38.95	0.0165173	1	1	30	15		1.78836e+07		No Quan Values	Not Used							3	748.692	2244.06	0.815294	58.0214	6717	6717	MS2	15/230	SP_RL_EP2_july24_repeat.raw
		High	GYSFVTTAER	P68035	5	1	CID		38.51	0.00886443	1	1	27	19	589	255731027	Light	Redundant	Not Used	0.12528	1.18621	0.105614	251479918	2.65598e+07	31505516	2	565.777	1130.55	-0.580808	37.0618	3683	3683	MS2	7/84	SP_RL_EP2_july24_repeat.raw
	Medium		IWHHTFYNELr	IPI:CON_00698900.1;P68035	4	2	HCD	R11(Label:13C(6)15N(4))	38.2	0.0198579	1	1	30	16	1020	7.04232e+07	Heavy	Redundant	Not Used	0.161323	0.932021	0.173089	434096974	75137492	70029722	3	509.257	1525.76	-0.686855	54.225	6182	6182	MS2	7/94	SP_RL_EP2_july24_repeat.raw
	Medium		IWHHTFYNELr	IPI:CON_00698900.1;P68035	4	2	HCD	R11(Label:13C(6)15N(4))	37.79	0.0223313	1	1	30	15	1019	9865102	Heavy	Not Unique	Used	0.264993	1.31689	0.201227	37227786	7.49122e+06	9865102	3	509.257	1525.76	-0.266821	53.0863	6019	6019	MS2	8/94	SP_RL_EP2_july24_repeat.raw
	Medium		LDLAGR	IPI:CON_00698900.1;P68035	9	2	HCD		37.58	0.0129976	0.157895	3	28		277	2.42295e+07	Light	Not Unique	Used	0.194613	1.02983	0.188975	2.35444e+07	4.4493e+06	4.58204e+06	2	322.69	644.373	0.324398	26.1052	2077	2077	MS2	5/40	SP_RL_EP2_july24_repeat.raw
	Medium		IWHHTFYNELR	IPI:CON_00698900.1;P68035	4	2	HCD		37.55	0.0228442	1	1	30	17		2.52194e+07		No Quan Values	Not Used							3	505.922	1515.75	1.0594	52.181	5895	5895	MS2	8/94	SP_RL_EP2_july24_repeat.raw
	Medium		IWHHTFYNELR	IPI:CON_00698900.1;P68035	4	2	HCD		37.5	0.0229309	1	1	30	15	1020	434096974	Light	Redundant	Not Used	0.161323	0.932021	0.173089	434096974	75137492	70029722	3	505.921	1515.75	0.455395	53.2857	6048	6048	MS2	8/94	SP_RL_EP2_july24_repeat.raw
	Medium		LDLAGR	IPI:CON_00698900.1;P68035	9	2	HCD		37.45	0.0148317		6	28		277	2.42295e+07	Light	Redundant	Not Used	0.194613	1.02983	0.188975	2.35444e+07	4.4493e+06	4.58204e+06	2	322.69	644.373	-0.149204	25.063	1930	1930	MS2	4/40	SP_RL_EP2_july24_repeat.raw
	Medium		AVFPSIVGRPR	IPI:CON_00698900.1;P68035	8	2	HCD		37.07	0.0313549	1	1	31	20				No Quan Values	Not Used							3	400.24	1198.71	-0.281097	45.5253	4932	4932	MS2	13/84	SP_RL_EP2_july24_repeat.raw
	Medium		IWHHTFYNELR	IPI:CON_00698900.1;P68035	4	2	HCD		36.72	0.026623	1	1	30	15	1020	434096974	Light	Redundant	Not Used	0.161323	0.932021	0.173089	434096974	75137492	70029722	3	505.921	1515.75	-0.0882139	55.3517	6339	6339	MS2	8/94	SP_RL_EP2_july24_repeat.raw
	Medium		HQGVmVGmGQK	IPI:CON_00698900.1;P68035;F1LTQ2	9	3	HCD	M5(Oxidation), M8(Oxidation)	36.7	0.010027	1	1	26	18	125	3.27906e+06	Light	Redundant	Not Used	0.118801	1.57504	0.0754273	3.09664e+06	233571	367883	2	602.284	1203.56	-0.101936	17.5685	880	880	MS2	11/100	SP_RL_EP2_july24_repeat.raw
		High	IWHHTFYNELR	P68035	4	1	CID		36.62	0.0277222	1	1	30	18	1020	434096974	Light	Redundant	Not Used	0.161323	0.932021	0.173089	434096974	75137492	70029722	3	505.921	1515.75	0.15339	54.2845	6188	6188	MS2	9/94	SP_RL_EP2_july24_repeat.raw
	Medium		AVFPSIVGRPR	IPI:CON_00698900.1;P68035	8	2	HCD		36.38	0.0386527	1	1	31	19				No Quan Values	Not Used							3	400.239	1198.7	-1.80863	47.7107	5246	5246	MS2	12/84	SP_RL_EP2_july24_repeat.raw
	Medium		AVFPSIVGRPR	IPI:CON_00698900.1;P68035	8	2	HCD		36.37	0.0376346	1	1	31	17		4.16808e+07		No Quan Values	Not Used							3	400.239	1198.7	-2.49602	48.7253	5392	5392	MS2	12/84	SP_RL_EP2_july24_repeat.raw
	Medium		GYSFVTTAER	P68035	5	1	HCD		35.68	0.0170079	1	1	27	15	589	255731027	Light	Redundant	Not Used	0.12528	1.18621	0.105614	251479918	2.65598e+07	31505516	2	565.777	1130.55	-0.580808	37.1052	3693	3693	MS2	5/84	SP_RL_EP2_july24_repeat.raw
	Medium		TTGIVLDSGDGVTHNVPIYEGYALPHAImR	P68035	5	1	HCD	M29(Oxidation)	34.4	0.0908058	1	1	33	18		1.79892e+07		No Quan Values	Not Used							3	1071.54	3212.61	0.754055	66.347	7856	7856	MS2	26/300	SP_RL_EP2_july24_repeat.raw
	Medium		AVFPSIVGRPR	IPI:CON_00698900.1;P68035	8	2	HCD		34.03	0.06314	1	1	31	19				No Quan Values	Not Used							3	400.24	1198.71	-0.281097	44.4575	4774	4774	MS2	11/84	SP_RL_EP2_july24_repeat.raw
	Medium		DLTDYLmK	IPI:CON_00698900.1;P68035	9	2	HCD	M7(Oxidation)	33.84	0.0175752	1	1	25	16	922	2.08437e+08	Light	Redundant	Not Used	0.137591	1.2909	0.106586	207197999	2.20843e+07	28508649	2	507.743	1014.48	-1.58154	48.8895	5416	5416	MS2	5/62	SP_RL_EP2_july24_repeat.raw
	Medium		IWHHTFYNELR	IPI:CON_00698900.1;P68035	4	2	HCD		33.75	0.0514048	1	1	30	15				No Quan Values	Not Used							3	505.921	1515.75	-0.45062	51.1512	5747	5747	MS2	8/94	SP_RL_EP2_july24_repeat.raw
	Medium		RGILTLK	IPI:CON_00698900.1;P68035	8	2	HCD		33.71	0.0221737	1	1	26		428	1.34793e+08	Light	Not Unique	Used	0.117599	1.13234	0.103855	1.33979e+08	1.39144e+07	1.57559e+07	2	400.772	800.536	0.653188	32.0635	2951	2951	MS2	4/60	SP_RL_EP2_july24_repeat.raw
		High	HQGVMVGmGQK	P68035	9	1	CID	M8(Oxidation)	33.68	0.024213		2	27	21		4.21724e+06		No Quan Values	Not Used							2	594.287	1187.57	0.0348089	19.06	1094	1094	MS2	9/100	SP_RL_EP2_july24_repeat.raw
		High	HQGVmVGmGQK	P68035	9	1	CID	M5(Oxidation), M8(Oxidation)	33.56	0.020662	1	1	26	19	125	3.27906e+06	Light	Not Unique	Used	0.118801	1.57504	0.0754273	3.09664e+06	233571	367883	2	602.284	1203.56	-0.101936	17.5149	870	870	MS2	15/100	SP_RL_EP2_july24_repeat.raw
		High	KDLYANNVLSGGTTmYPGIADR	P68035	4	1	CID	M15(Oxidation)	33.19	0.0893983	1	1	32	16				No Quan Values	Not Used							3	791.39	2372.16	0.0511307	52.3512	5919	5919	MS2	18/248	SP_RL_EP2_july24_repeat.raw
	Medium		VAPEEHPTLLTEAPLNPK	P68035	5	1	HCD		33.09	0.127391	1	1	33	15		2.03586e+08		No Quan Values	Not Used							3	652.686	1956.04	-0.2005	51.8822	5853	5853	MS2	18/156	SP_RL_EP2_july24_repeat.raw
	Medium		AVFPSIVGRPR	IPI:CON_00698900.1;P68035	8	2	HCD		32.79	0.084005	1	1	31	19				No Quan Values	Not Used							3	400.24	1198.71	-0.281097	46.6093	5089	5089	MS2	11/84	SP_RL_EP2_july24_repeat.raw
		High	IWHHTFYNELR	P68035	4	1	CID		32.52	0.0727405	1	1	30	20		2.52194e+07		No Quan Values	Not Used							3	505.922	1515.75	1.0594	52.1422	5886	5886	MS2	9/94	SP_RL_EP2_july24_repeat.raw
		High	FRcPETLFQPSFIGmESAGIHETTYNSImK	P68035	5	1	CID	C3(Carbamidomethyl), M15(Oxidation), M29(Oxidation)	31.81	0.0708942	1	1	29	17		3.10943e+07		No Quan Values	Not Used							4	881.664	3523.64	0.68552	69.4919	8262	8262	MS2	14/332	SP_RL_EP2_july24_repeat.raw
	Medium		HQGVmVGmGQK	IPI:CON_00698900.1;P68035;F1LTQ2	9	3	HCD	M5(Oxidation), M8(Oxidation)	31.73	0.03149	1	1	26	17	124	9.22915e+06	Light	Redundant	Not Used	0.119255	1.18186	0.100904	8470530	854713	1.01015e+06	3	401.858	1203.56	-0.113108	17.5423	877	877	MS2	12/100	SP_RL_EP2_july24_repeat.raw
		High	HQGVmVGmGQK	P68035	9	1	CID	M5(Oxidation), M8(Oxidation)	31.24	0.0352511	1	1	26	28	124	9.22915e+06	Light	Not Unique	Used	0.119255	1.18186	0.100904	8470530	854713	1.01015e+06	3	401.858	1203.56	-0.113108	17.506	867	867	MS2	6/100	SP_RL_EP2_july24_repeat.raw
		High	cDIDIR	P68035	5	1	CID	C1(Carbamidomethyl)	30.33	0.0303073	1	1	24			1.00637e+07		No Quan Values	Not Used							2	396.19	791.372	0.121814	26.4273	2121	2121	MS2	5/44	SP_RL_EP2_july24_repeat.raw
	Medium		DLTDYLmK	IPI:CON_00698900.1;P68035	9	2	HCD	M7(Oxidation)	29.48	0.0492585	1	1	25	15	922	2.08437e+08	Light	Redundant	Not Used	0.137591	1.2909	0.106586	207197999	2.20843e+07	28508649	2	507.744	1014.48	-0.197771	49.9157	5564	5564	MS2	6/62	SP_RL_EP2_july24_repeat.raw
	Medium		DLTDYLMK	IPI:CON_00698900.1;P68035	9	2	HCD		28.91	0.072683	1	1	27	15	1184	5.34099e+07	Light	Not Unique	Used	0.207463	2.17677	0.095308	49515993	4.71927e+06	1.02728e+07	2	499.747	998.487	0.880248	59.9347	6983	6983	MS2	6/62	SP_RL_EP2_july24_repeat.raw
	Medium		RGILTLK	IPI:CON_00698900.1;P68035	8	2	HCD		28.43	0.082756	1	1	27	27	428	1.34793e+08	Light	Redundant	Not Used	0.117599	1.13234	0.103855	1.33979e+08	1.39144e+07	1.57559e+07	2	400.771	800.536	0.500702	30.9957	2792	2792	MS2	4/60	SP_RL_EP2_july24_repeat.raw
		High	HQGVmVGMGQK	P68035	9	1	CID	M5(Oxidation)	28.25	0.0840884		2	27	25		1.8061e+06		No Quan Values	Not Used							2	594.287	1187.57	0.240389	17.8086	923	923	MS2	4/100	SP_RL_EP2_july24_repeat.raw
		High	HQGVMVGMGQK	P68035	9	1	CID		28.17	0.121772	1	1	28	23	244	6.14233e+06	Light	Not Unique	Used	0.11296	1.588	0.0711338	6.14233e+06	436927	693839	3	391.195	1171.57	0.215907	23.6725	1733	1733	MS2	5/100	SP_RL_EP2_july24_repeat.raw
		High	DLTDYLmK	P68035	9	1	CID	M7(Oxidation)	26.73	0.0927858	1	1	25	19	922	2.08437e+08	Light	Not Unique	Used	0.137591	1.2909	0.106586	207197999	2.20843e+07	28508649	2	507.744	1014.48	-0.197771	49.8739	5554	5554	MS2	6/62	SP_RL_EP2_july24_repeat.raw
	Medium		GILTLK	IPI:CON_00698900.1;P68035;F1LTQ2	9	3	HCD		26.71	0.0738034	0	1	24	28	634	8.84786e+07	Light	Redundant	Not Used	0.153525	1.58033	0.0971475	85485994	8.30475e+06	1.31243e+07	2	322.721	644.434	-0.348795	38.6513	3918	3918	MS2	4/40	SP_RL_EP2_july24_repeat.raw
	Medium		GILTLK	IPI:CON_00698900.1;P68035;F1LTQ2	9	3	HCD		26.55	0.0765731	0	1	24	28	634	8.84786e+07	Light	Redundant	Not Used	0.153525	1.58033	0.0971475	85485994	8.30475e+06	1.31243e+07	2	322.72	644.433	-1.10649	39.67	4068	4068	MS2	4/40	SP_RL_EP2_july24_repeat.raw
		High	GILTLK	P68035	9	1	CID		25.73	0.092486	1	1	24		634	8.84786e+07	Light	Not Unique	Used	0.153525	1.58033	0.0971475	85485994	8.30475e+06	1.31243e+07	2	322.72	644.433	-1.10649	39.6266	4058	4058	MS2	4/40	SP_RL_EP2_july24_repeat.raw
P08733	166	18.8684	4.93213	Myosin regulatory light chain 2, ventricular/cardiac muscle isoform OS=Rattus norvegicus GN=Myl2 PE=1 SV=2 - [MLRV_RAT]	66.87	23	9	4.46535e+07	0.484551	7	14.5965	1.80466	7	30.4568	0.277746	7	40.0321	449.396	66.87	16	9	136.742	46.99	7	5
	A3	A5	Sequence	Protein Accessions	# Proteins	# Protein Groups	Activation Type	Modifications	IonScore	Exp Value	Δ Score	Rank	Identity High	Homology Threshold	QuanResultID	Area	Quan Channel	Quan Info	Quan Usage	Heavy/Light	Heavy/Medium	Medium/Light	Light	Medium	Heavy	Charge	m/z [Da]	MH+ [Da]	ΔM [ppm]	RT [min]	First Scan	Last Scan	MS Order	Ions Matched	Spectrum File	Annotation
	High		VNVKNEEIDEmIK	P08733	1	1	HCD	M11(Oxidation)	60.77	0.000135052	1	1	31	19	376	2.19088e+07	Light	Unique	Used	0.151198	5.26179	0.028735	19081563	548310	2.88509e+06	3	526.268	1576.79	0.0807	28.8669	2476	2476	MS2	10/126	SP_RL_EP2_july24_repeat.raw
	High		RLEGGSSNVFSmFEQTQIQEFK	P08733	2	1	HCD	M12(Oxidation)	56.67	0.000323886	1	1	31	19		5.07013e+06		No Quan Values	Not Used							3	860.081	2578.23	1.65405	68.0717	8081	8081	MS2	14/244	SP_RL_EP2_july24_repeat.raw
	High		EmLTTQAER	P08733	1	1	HCD	M2(Oxidation)	55.17	0.00014581	1	1	26	19	152	5.57218e+06	Light	Unique	Used	0.497996	1.47622	0.337346	5.07256e+06	1.71121e+06	2.52612e+06	2	547.761	1094.51	0.213681	18.6548	1040	1040	MS2	7/84	SP_RL_EP2_july24_repeat.raw
	High		GADPEETILNAFK	P08733	1	1	HCD		53.37	0.000630321	1	1	30	16				No Quan Values	Not Used							2	702.854	1404.7	0.69366	72.0865	8617	8617	MS2	9/110	SP_RL_EP2_july24_repeat.raw
	High		GADPEETILNAFk	P08733	1	1	HCD	K13(Label:13C(6)15N(2))	50.29	0.00151816	1	1	31	23				No Quan Values	Not Used							2	706.862	1412.72	0.748637	72.7844	8708	8708	MS2	8/110	SP_RL_EP2_july24_repeat.raw
	High		DGFIDkNDLr	P08733	2	1	HCD	K6(Label:13C(6)15N(2)), R10(Label:13C(6)15N(4))	48.73	0.00180253	1	1	30	29	542	1.12699e+07	Heavy	Unique	Used	0.287849	2.14967	0.133904	37509930	5.02271e+06	1.07972e+07	3	404.211	1210.62	0.570633	35.509	3449	3449	MS2	5/94	SP_RL_EP2_july24_repeat.raw
		High	FSKEEIDQmFAAFPPDVTGNLDYK		1	0	CID	M9(Oxidation)	46.05	0.00273393	1	1	30	27		2.22839e+07		No Quan Values	Not Used							3	926.769	2778.29	-1.67256	68.3555	8114	8114	MS2	21/266	SP_RL_EP2_july24_repeat.raw
	High		EAFTImDQNR	P08733	3	1	HCD	M6(Oxidation)	45.79	0.00082649	1	1	24	21	454	1.7392e+07	Light	Unique	Used	0.501238	1.80466	0.277746	1.70173e+07	4.7265e+06	8.52972e+06	2	620.785	1240.56	-0.439246	31.8174	2913	2913	MS2	6/88	SP_RL_EP2_july24_repeat.raw
	High		FSKEEIDQmFAAFPPDVTGNLDYK	P08733	1	1	HCD	M9(Oxidation)	44.46	0.00394264	1	1	30	16		2.22839e+07		No Quan Values	Not Used							3	926.769	2778.29	-1.67256	68.3745	8116	8116	MS2	17/266	SP_RL_EP2_july24_repeat.raw
	High		EAFTImDQNr	P08733	3	1	HCD	M6(Oxidation), R10(Label:13C(6)15N(4))	42.99	0.00186871	1	1	25	16	454	8.52972e+06	Heavy	Redundant	Not Used	0.501238	1.80466	0.277746	1.70173e+07	4.7265e+06	8.52972e+06	2	625.788	1250.57	-1.0936	32.0019	2941	2941	MS2	6/88	SP_RL_EP2_july24_repeat.raw
		High	VNVKNEEIDEmIK		1	0	CID	M11(Oxidation)	40.29	0.0150834	1	1	31	26	376	2.19088e+07	Light	Redundant	Not Used	0.151198	5.26179	0.028735	19081563	548310	2.88509e+06	3	526.268	1576.79	0.0807	28.8164	2466	2466	MS2	11/126	SP_RL_EP2_july24_repeat.raw
	Medium		DTFAALGR	P08733	2	1	HCD		39.98	0.00842873	1	1	28	20	658	89767830	Light	Unique	Used	0.547886	1.52092	0.360233	85384854	30758422	46781151	2	425.725	850.442	0.177355	40.5027	4188	4188	MS2	6/58	SP_RL_EP2_july24_repeat.raw
	Medium		DTFAALGR	P08733	2	1	HCD		38.32	0.0115871	1	1	28	20	658	89767830	Light	Redundant	Not Used	0.547886	1.52092	0.360233	85384854	30758422	46781151	2	425.724	850.441	-1.25802	39.4794	4039	4039	MS2	6/58	SP_RL_EP2_july24_repeat.raw
	Medium		LKGADPEETILNAFK	P08733	1	1	HCD		38.12	0.038319	1	1	33	25		2.11946e+07		No Quan Values	Not Used							3	549.3	1645.89	3.83267	74.6273	3629	3629	MS2	16/146	SP_RL_EP2_july24.raw
	Medium		DTFAALGr	P08733	2	1	HCD	R8(Label:13C(6)15N(4))	37.84	0.0136483	1	1	28	18	658	4.8645e+07	Heavy	Redundant	Not Used	0.547886	1.52092	0.360233	85384854	30758422	46781151	2	430.728	860.449	-1.27739	39.4988	4041	4041	MS2	5/58	SP_RL_EP2_july24_repeat.raw
		High	RLEGGSSNVFSmFEQTQIQEFK		2	0	CID	M12(Oxidation)	37.18	0.0288	1	1	31	19		5.07013e+06		No Quan Values	Not Used							3	860.081	2578.23	1.65405	68.0368	8076	8076	MS2	21/244	SP_RL_EP2_july24_repeat.raw
	Medium		EMLTTQAEr	P08733	1	1	HCD	R9(Label:13C(6)15N(4))	37.1	0.0113091	1	1	27	15	243	2.51785e+06	Heavy	Redundant	Not Used	0.484551	1.404	0.345122	5.19625e+06	1793342	2.51785e+06	2	544.767	1088.53	-1.39955	23.6505	1731	1731	MS2	6/84	SP_RL_EP2_july24_repeat.raw
	Medium		DGFIDKNDLR	P08733	2	1	HCD		35.58	0.0290806	1	1	29	23		2.5634e+06		No Quan Values	Not Used							2	596.801	1192.6	-0.401526	35.3588	3428	3428	MS2	7/94	SP_RL_EP2_july24_repeat.raw
		High	EMLTTQAEr		1	0	CID	R9(Label:13C(6)15N(4))	35.35	0.0169211	1	1	27	23	243	2.51785e+06	Heavy	Unique	Used	0.484551	1.404	0.345122	5.19625e+06	1793342	2.51785e+06	2	544.767	1088.53	-1.39955	23.6118	1727	1727	MS2	8/84	SP_RL_EP2_july24_repeat.raw
	Medium		LkGADPEETILNAFk	P08733	1	1	HCD	K2(Label:13C(6)15N(2)), K15(Label:13C(6)15N(2))	33.06	0.122886	1	1	33	15		1.5767e+07		No Quan Values	Not Used							3	554.642	1661.91	1.54542	70.9118	8453	8453	MS2	13/146	SP_RL_EP2_july24_repeat.raw
		High	EAFTIMDQNR		2	0	CID		31.52	0.0275887	1	1	25	16	762	9.53961e+06	Light	Unique	Used	0.439347	3.47822	0.126314	8918672	1.12655e+06	3.91839e+06	2	612.787	1224.57	-1.30789	42.7194	4519	4519	MS2	5/88	SP_RL_EP2_july24_repeat.raw
		High	EAFTImDQNr		2	0	CID	M6(Oxidation), R10(Label:13C(6)15N(4))	30.54	0.0328506	1	1	25	21	454	8.52972e+06	Heavy	Redundant	Not Used	0.501238	1.80466	0.277746	1.70173e+07	4.7265e+06	8.52972e+06	2	625.788	1250.57	-1.0936	31.9521	2934	2934	MS2	7/88	SP_RL_EP2_july24_repeat.raw
		High	EmLTTQAER		1	0	CID	M2(Oxidation)	30.45	0.0432303	1	1	26	21	152	5.57218e+06	Light	Redundant	Not Used	0.497996	1.47622	0.337346	5.07256e+06	1.71121e+06	2.52612e+06	2	547.761	1094.51	0.213681	18.5948	1030	1030	MS2	7/84	SP_RL_EP2_july24_repeat.raw
G3V6D3	529	56.3095	5.2749	ATP synthase subunit beta OS=Rattus norvegicus GN=Atp5b PE=3 SV=1 - [G3V6D3_RAT]	63.33	77	24	3.0021e+08	0.351051	27	31.985	1.27803	27	22.5996	0.29016	27	25.6703	1757.98	59.17	50	22	913.377	52.36	27	17
	A3	A5	Sequence	Protein Accessions	# Proteins	# Protein Groups	Activation Type	Modifications	IonScore	Exp Value	Δ Score	Rank	Identity High	Homology Threshold	QuanResultID	Area	Quan Channel	Quan Info	Quan Usage	Heavy/Light	Heavy/Medium	Medium/Light	Light	Medium	Heavy	Charge	m/z [Da]	MH+ [Da]	ΔM [ppm]	RT [min]	First Scan	Last Scan	MS Order	Ions Matched	Spectrum File	Annotation
		High	VALTGLTVAEYFR	G3V6D3	2	1	CID		115.04	6.87443e-10	1	1	32	27	1510	119437345	Light	Unique	Used	0.343776	1.18478	0.29016	112884784	3.27547e+07	3.88071e+07	2	720.399	1439.79	0.510742	73.3742	8802	8802	MS2	11/108	SP_RL_EP2_july24_repeat.raw
	High		DQEGQDVLLFIDNIFR	G3V6D3	2	1	HCD		99.82	2.39994e-08	1	1	33	23		1.14526e+07		No Quan Values	Not Used							2	961.488	1921.97	1.77337	74.1973	8953	8953	MS2	11/170	SP_RL_EP2_july24_repeat.raw
	High		FTQAGSEVSALLGR	G3V6D3	2	1	HCD		97.21	3.99702e-08	1	1	32	27	1130	1.3049e+07	Light	Unique	Used	0.485471	1.67163	0.290417	12480841	3.62465e+06	6.05909e+06	2	718.381	1435.76	1.04437	57.9207	6703	6703	MS2	13/140	SP_RL_EP2_july24_repeat.raw
		High	VALVYGQmNEPPGAr	G3V6D3	2	1	CID	M8(Oxidation), R15(Label:13C(6)15N(4))	95.85	4.42027e-08	1	1	31	29	559	8.29585e+06	Heavy	Unique	Used	0.367893	1.12436	0.327201	22549632	7.37827e+06	8.29585e+06	2	814.41	1627.81	-0.861182	36.2639	3563	3563	MS2	18/128	SP_RL_EP2_july24_repeat.raw
	High		VALTGLTVAEYFR	G3V6D3	2	1	HCD		94.4	7.96593e-08	1	1	32	28	1510	119437345	Light	Redundant	Not Used	0.343776	1.18478	0.29016	112884784	3.27547e+07	3.88071e+07	2	720.399	1439.79	0.510742	73.4075	8812	8812	MS2	9/108	SP_RL_EP2_july24_repeat.raw
	High		FTQAGSEVSALLGR	G3V6D3	2	1	HCD		88.18	3.14069e-07	1	1	32	33	1104	4.19481e+06	Light	Unique	Used	0.351051	0.920258	0.38147	4.02538e+06	1.53556e+06	1.41311e+06	2	718.38	1435.75	-1.25122	56.8413	6551	6551	MS2	13/140	SP_RL_EP2_july24_repeat.raw
	High		AIAELGIYPAVDPLDSTSR	G3V6D3	2	1	HCD		82.23	1.6217e-06	1	1	33	21	1450	4.89886e+07	Light	Unique	Used	0.387119	1.3221	0.292805	42889481	1.25583e+07	1.66034e+07	2	994.521	1988.03	0.688322	71.1341	8487	8487	MS2	14/172	SP_RL_EP2_july24_repeat.raw
	High		LVLEVAQHLGESTVR	G3V6D3	2	1	HCD		79.27	2.60979e-06	1	1	33	24	94	214084996	Light	Unique	Used	0.396159	1.27803	0.309977	164190456	50895208	65045572	2	825.966	1650.92	4.20534	74.1024	3537	3537	MS2	10/146	SP_RL_EP2_july24.raw
	High		VALVYGQmNEPPGAR	G3V6D3	2	1	HCD	M8(Oxidation)	77.44	2.82984e-06	1	1	31	24	559	2.83729e+07	Light	Redundant	Not Used	0.367893	1.12436	0.327201	22549632	7.37827e+06	8.29585e+06	2	809.406	1617.8	-0.659791	37.1242	3695	3695	MS2	10/128	SP_RL_EP2_july24_repeat.raw
		High	VALVYGQmNEPPGAR	G3V6D3	2	1	CID	M8(Oxidation)	76.52	3.49753e-06	1	1	31		559	2.83729e+07	Light	Redundant	Not Used	0.367893	1.12436	0.327201	22549632	7.37827e+06	8.29585e+06	2	809.406	1617.8	-0.659791	37.068	3685	3685	MS2	12/128	SP_RL_EP2_july24_repeat.raw
		High	VALVYGQmNEPPGAR	G3V6D3	2	1	CID	M8(Oxidation)	76.08	3.76934e-06	1	1	31		559	2.83729e+07	Light	Redundant	Not Used	0.367893	1.12436	0.327201	22549632	7.37827e+06	8.29585e+06	2	809.405	1617.8	-1.33888	36.0695	3535	3535	MS2	20/128	SP_RL_EP2_july24_repeat.raw
		High	LVLEVAQHLGESTVR	G3V6D3	2	1	CID		72.18	1.33538e-05	1	1	33	22	94	214084996	Light	Redundant	Not Used	0.396159	1.27803	0.309977	164190456	50895208	65045572	2	825.966	1650.92	4.20534	74.088	3534	3534	MS2	10/146	SP_RL_EP2_july24.raw
	High		VVDLLAPYAK	G3V6D3	2	1	HCD		71.15	1.18327e-05	1	1	31	26				No Quan Values	Not Used							2	544.822	1088.64	0.659988	55.9273	6423	6423	MS2	7/72	SP_RL_EP2_july24_repeat.raw
	High		IGLFGGAGVGk	G3V6D3	2	1	HCD	K11(Label:13C(6)15N(2))	70.99	1.17593e-05	1	1	31	32	930	1.00478e+07	Heavy	Unique	Used	0.194607	1.39859	0.139145	5.1631e+07	7.18422e+06	1.00478e+07	2	492.292	983.576	-0.244848	49.1964	5460	5460	MS2	9/82	SP_RL_EP2_july24_repeat.raw
		High	VALVYGQmNEPPGAr	G3V6D3	2	1	CID	M8(Oxidation), R15(Label:13C(6)15N(4))	70.66	1.49769e-05	1	1	32	32	559	8.29585e+06	Heavy	Redundant	Not Used	0.367893	1.12436	0.327201	22549632	7.37827e+06	8.29585e+06	2	814.411	1627.81	0.0387034	37.3818	3733	3733	MS2	16/128	SP_RL_EP2_july24_repeat.raw
	High		VVDLLAPYAK	G3V6D3	2	1	HCD		66.69	3.58398e-05	1	1	31	25	1109	3.3708e+07	Light	Unique	Used	0.313583	4.38271	0.0715501	31913291	2.2834e+06	1.00075e+07	2	544.821	1088.63	-0.573459	56.9539	6568	6568	MS2	7/72	SP_RL_EP2_july24_repeat.raw
	High		TVLImELINNVAK	G3V6D3	2	1	HCD	M5(Oxidation)	65.96	5.08547e-05	1	1	32	26	1527	6.60748e+07	Light	Unique	Used	0.149139	1.22833	0.121416	56972300	6.91737e+06	8.4968e+06	2	737.421	1473.83	-0.306857	73.7681	8875	8875	MS2	10/114	SP_RL_EP2_july24_repeat.raw
	High		IGLFGGAGVGk	G3V6D3	2	1	HCD	K11(Label:13C(6)15N(2))	64.95	4.59041e-05	1	1	31	29		4.95644e+06		No Quan Values	Not Used							2	492.292	983.577	0.748021	50.2457	5613	5613	MS2	9/82	SP_RL_EP2_july24_repeat.raw
	High		FLSQPFQVAEVFTGHmGK	G3V6D3	2	1	HCD	M16(Oxidation)	64.65	6.87592e-05	1	1	32	17	1504	158062623	Light	Unique	Used	0.210041	1.8174	0.115573	110755164	12800260	23263176	3	680.341	2039.01	0.679674	73.2438	8780	8780	MS2	12/184	SP_RL_EP2_july24_repeat.raw
	High		FTQAGSEVSALLGr	G3V6D3	2	1	HCD	R14(Label:13C(6)15N(4))	62.76	0.000117215	1	1	33	22		5.62657e+07		No Quan Values	Not Used							2	723.388	1445.77	5.11189	63.3198	2963	2963	MS2	12/140	SP_RL_EP2_july24.raw
	High		IMNVIGEPIDER	G3V6D3	2	1	HCD		62.5	9.28988e-05	1	1	31	26				No Quan Values	Not Used							2	693.359	1385.71	0.783365	49.5393	5509	5509	MS2	7/114	SP_RL_EP2_july24_repeat.raw
		High	FTQAGSEVSALLGR	G3V6D3	2	1	CID		62.42	0.00012043	1	1	32	23	1130	1.3049e+07	Light	Redundant	Not Used	0.485471	1.67163	0.290417	12480841	3.62465e+06	6.05909e+06	2	718.381	1435.76	1.04437	57.8903	6696	6696	MS2	10/140	SP_RL_EP2_july24_repeat.raw
	High		ImDPNIVGSEHYDVAR	G3V6D3	2	1	HCD	M2(Oxidation)	61.37	7.25445e-05	1	1	29	16	630	4.37586e+07	Light	Unique	Used	0.367195	1.18247	0.310533	33573779	10425752	1.23281e+07	3	611.292	1831.86	-1.52844	39.5084	4042	4042	MS2	21/162	SP_RL_EP2_july24_repeat.raw
		High	FTQAGSEVSALLGR	G3V6D3	2	1	CID		60.85	0.000174562	1	1	32	25	47	519109509	Light	Unique	Used	0.334972	1.29194	0.259279	505245032	1.30999e+08	169242826	2	718.384	1435.76	4.78531	62.0607	2762	2762	MS2	10/140	SP_RL_EP2_july24.raw
	High		LVLEVAQHLGESTVR	G3V6D3	2	1	HCD		60.2	0.000223421	1	1	33	23		3.40709e+06		No Quan Values	Not Used							2	825.961	1650.91	-1.63597	57.2811	6612	6612	MS2	9/146	SP_RL_EP2_july24_repeat.raw
		High	AIAELGIYPAVDPLDSTSR	G3V6D3	2	1	CID		59.35	0.000314753	1	1	33	18	1450	4.89886e+07	Light	Redundant	Not Used	0.387119	1.3221	0.292805	42889481	1.25583e+07	1.66034e+07	2	994.521	1988.03	0.688322	71.1021	8481	8481	MS2	8/172	SP_RL_EP2_july24_repeat.raw
	High		TIAmDGTEGLVr	G3V6D3	2	1	HCD	M4(Oxidation), R12(Label:13C(6)15N(4))	59.3	0.000132411	1	1	30	16	489	1.0963e+07	Heavy	Unique	Used	0.281618	1.00437	0.280392	38928555	1.09153e+07	1.0963e+07	2	644.826	1288.64	0.407885	33.4323	3146	3146	MS2	10/102	SP_RL_EP2_july24_repeat.raw
	High		FTQAGSEVSALLGr	G3V6D3	2	1	HCD	R14(Label:13C(6)15N(4))	58.39	0.000311486	1	1	32	19				No Quan Values	Not Used							2	723.384	1445.76	-1.0517	58.4843	6783	6783	MS2	11/140	SP_RL_EP2_july24_repeat.raw
	High		TIAmDGTEGLVR	G3V6D3	2	1	HCD	M4(Oxidation)	58.27	0.00015534	1	1	29	20	489	42952135	Light	Redundant	Not Used	0.281618	1.00437	0.280392	38928555	1.09153e+07	1.0963e+07	2	639.822	1278.64	0.195284	34.1747	3251	3251	MS2	8/102	SP_RL_EP2_july24_repeat.raw
		High	VALVYGQMNEPPGAR	G3V6D3	2	1	CID		57.84	0.000328217	1	1	32	24	816	9.72468e+06	Light	Unique	Used	0.284413	1.05468	0.269668	7.86969e+06	2.12221e+06	2.23824e+06	2	801.411	1601.82	3.01777	44.8039	4821	4821	MS2	10/128	SP_RL_EP2_july24_repeat.raw
	High		QFAPIHAEAPEFIEmSVEQEILVTGIK	G3V6D3	2	1	HCD	M15(Oxidation)	57.02	0.000523733	1	1	33	16		167435782		No Quan Values	Not Used							3	1014.86	3042.55	0.563434	73.9284	8906	8906	MS2	20/292	SP_RL_EP2_july24_repeat.raw
	High		FTQAGSEVSALLGr	G3V6D3	2	1	HCD	R14(Label:13C(6)15N(4))	55.9	0.000557262	1	1	32	19	1104	1.41311e+06	Heavy	Redundant	Not Used	0.351051	0.920258	0.38147	4.02538e+06	1.53556e+06	1.41311e+06	2	723.385	1445.76	0.805826	57.1641	6597	6597	MS2	11/140	SP_RL_EP2_july24_repeat.raw
		High	VALVYGQmNEPPGAR	G3V6D3	2	1	CID	M8(Oxidation)	55.42	0.000457172	1	1	31	28	619	3.33568e+06	Light	Unique	Used	0.488125	1.26809	0.384929	3.13779e+06	1.20783e+06	1.53163e+06	2	809.407	1617.81	0.698386	38.1287	3841	3841	MS2	10/128	SP_RL_EP2_july24_repeat.raw
	High		VLDSGAPIK	G3V6D3	2	1	HCD		55.34	0.000413914	0.436364	1	31		324	1.96435e+07	Light	Unique	Used	0.191257	1.55983	0.122614	19588288	2401796	3.7464e+06	2	450.264	899.52	0.124166	27.005	2204	2204	MS2	8/66	SP_RL_EP2_july24_repeat.raw
		High	DQEGQDVLLFIDNIFR	G3V6D3	2	1	CID		54.79	0.000764187	1	1	33	16		1.14526e+07		No Quan Values	Not Used							2	961.488	1921.97	1.77337	74.1507	8943	8943	MS2	10/170	SP_RL_EP2_july24_repeat.raw
	High		IPVGPETLGR	G3V6D3	2	1	HCD		54.41	0.000623782	1	1	31	29	629	3.03079e+07	Light	Unique	Used	0.358565	1.19995	0.298817	27555063	8.23392e+06	9.88028e+06	2	519.801	1038.59	-0.465727	38.4589	3890	3890	MS2	9/74	SP_RL_EP2_july24_repeat.raw
	High		TIAmDGTEGLVR	G3V6D3	2	1	HCD	M4(Oxidation)	53.47	0.000478566	1	1	29	16	489	42952135	Light	Redundant	Not Used	0.281618	1.00437	0.280392	38928555	1.09153e+07	1.0963e+07	2	639.822	1278.64	1.34091	33.1869	3108	3108	MS2	9/102	SP_RL_EP2_july24_repeat.raw
	High		GSITSVQAIYVPADDLTDPAPATTFAHLDATTVLSR	G3V6D3	2	1	HCD		53.29	0.00109515	1	1	33	16		3.98075e+07		No Quan Values	Not Used							3	1238.97	3714.9	2.44625	73.609	8847	8847	MS2	26/404	SP_RL_EP2_july24_repeat.raw
	High		AHGGYSVFAGVGER	G3V6D3	2	1	HCD		52.8	0.000538452	1	1	29	30				No Quan Values	Not Used							3	469.565	1406.68	0.314897	42.9458	4553	4553	MS2	7/118	SP_RL_EP2_july24_repeat.raw
		High	TIAmDGTEGLVr	G3V6D3	2	1	CID	M4(Oxidation), R12(Label:13C(6)15N(4))	52.73	0.000601068	1	1	30	19	489	1.0963e+07	Heavy	Redundant	Not Used	0.281618	1.00437	0.280392	38928555	1.09153e+07	1.0963e+07	2	644.826	1288.64	0.407885	33.4014	3139	3139	MS2	10/102	SP_RL_EP2_july24_repeat.raw
	High		LVLEVAQHLGESTVR	G3V6D3	2	1	HCD		52.52	0.00123035	1	1	33	22		4.17651e+06		No Quan Values	Not Used							2	825.966	1650.92	4.42716	78.4179	4010	4010	MS2	7/146	SP_RL_EP2_july24.raw
	High		EGNDLYHEmIESGVINLK	G3V6D3	2	1	HCD	M9(Oxidation)	51.89	0.000829637	1	1	30	16	1054	2.2805e+07	Light	Unique	Used	0.19866	3.73369	0.0532075	1.66857e+07	887805	3.31479e+06	3	693.001	2076.99	-0.430921	54.7772	6259	6259	MS2	15/188	SP_RL_EP2_july24_repeat.raw
	High		EGNDLYHEmIESGVINLK	G3V6D3	2	1	HCD	M9(Oxidation)	51.8	0.000843045	1	1	30	16		2.2805e+07		No Quan Values	Not Used							3	693.001	2076.99	-0.607239	53.668	6102	6102	MS2	15/188	SP_RL_EP2_july24_repeat.raw
		High	IPSAVGYQPTLATDmGTmQER	G3V6D3	2	1	CID	M15(Oxidation), M18(Oxidation)	51.58	0.000782597	1	1	30	21	794	6.93826e+06	Light	Unique	Used	0.330041	1.48566	0.222152	6.31872e+06	1.40371e+06	2.08544e+06	2	1149.54	2298.07	0.147597	43.8387	4683	4683	MS2	14/220	SP_RL_EP2_july24_repeat.raw
	High		IPVGPETLGr	G3V6D3	2	1	HCD	R10(Label:13C(6)15N(4))	51.45	0.00124143	0.431373	1	31		629	9.88028e+06	Heavy	Redundant	Not Used	0.358565	1.19995	0.298817	27555063	8.23392e+06	9.88028e+06	2	524.805	1048.6	-0.0817365	38.5714	3907	3907	MS2	9/74	SP_RL_EP2_july24_repeat.raw
	High		ImNVIGEPIDER	G3V6D3	2	1	HCD	M2(Oxidation)	51.05	0.00119631	1	1	31	26	708	1.87084e+07	Light	Unique	Used	0.367902	1.25252	0.293729	1.82687e+07	5.36604e+06	6.72108e+06	2	701.355	1401.7	-0.474722	41.0309	4268	4268	MS2	6/114	SP_RL_EP2_july24_repeat.raw
	High		IGLFGGAGVGK	G3V6D3	2	1	HCD		50.53	0.00132148	1	1	31	27		5.1631e+07		No Quan Values	Not Used							2	488.284	975.561	-1.1455	48.5386	5365	5365	MS2	7/82	SP_RL_EP2_july24_repeat.raw
		High	ImNVIGEPIDER	G3V6D3	2	1	CID	M2(Oxidation)	49.68	0.00163999	1	1	31		708	1.87084e+07	Light	Redundant	Not Used	0.367902	1.25252	0.293729	1.82687e+07	5.36604e+06	6.72108e+06	2	701.355	1401.7	-0.474722	40.975	4259	4259	MS2	10/114	SP_RL_EP2_july24_repeat.raw
	High		TVLIMELINNVAK	G3V6D3	2	1	HCD		49.6	0.00194844	1	1	32	27		6.19265e+07		No Quan Values	Not Used							2	729.424	1457.84	0.974559	74.1803	8951	8951	MS2	7/114	SP_RL_EP2_july24_repeat.raw
	High		IGLFGGAGVGK	G3V6D3	2	1	HCD		49.31	0.00178056	1	1	31	26	930	5.1631e+07	Light	Redundant	Not Used	0.194607	1.39859	0.139145	5.1631e+07	7.18422e+06	1.00478e+07	2	488.285	975.563	0.731419	49.6223	5520	5520	MS2	8/82	SP_RL_EP2_july24_repeat.raw
		High	IMNVIGEPIDER	G3V6D3	2	1	CID		49.12	0.00202307	1	1	31	25				No Quan Values	Not Used							2	693.359	1385.71	0.783365	49.5006	5501	5501	MS2	6/114	SP_RL_EP2_july24_repeat.raw
	High		ImNVIGEPIDEr	G3V6D3	2	1	HCD	M2(Oxidation), R12(Label:13C(6)15N(4))	48.59	0.00213	1	1	31	23	708	7.18493e+06	Heavy	Redundant	Not Used	0.367902	1.25252	0.293729	1.82687e+07	5.36604e+06	6.72108e+06	2	706.359	1411.71	-1.05413	41.2204	4298	4298	MS2	8/114	SP_RL_EP2_july24_repeat.raw
		High	ImDPNIVGSEHYDVAR	G3V6D3	2	1	CID	M2(Oxidation)	48.52	0.00139831	1	1	29	21	630	4.37586e+07	Light	Redundant	Not Used	0.367195	1.18247	0.310533	33573779	10425752	1.23281e+07	3	611.292	1831.86	-1.52844	39.4417	4032	4032	MS2	17/162	SP_RL_EP2_july24_repeat.raw
	High		VVDLLAPYAK	G3V6D3	2	1	HCD		46.87	0.00324934	1	1	31	21	1057	1.51156e+07	Light	Unique	Used	0.633458	4.98474	0.127079	1.49155e+07	1.89545e+06	9.44834e+06	2	544.821	1088.64	0.323593	54.8662	6271	6271	MS2	9/72	SP_RL_EP2_july24_repeat.raw
		High	TIAmDGTEGLVr	G3V6D3	2	1	CID	M4(Oxidation), R12(Label:13C(6)15N(4))	46.18	0.00270873	1	1	30	20	489	1.0963e+07	Heavy	Redundant	Not Used	0.281618	1.00437	0.280392	38928555	1.09153e+07	1.0963e+07	2	644.825	1288.64	-0.539392	34.5638	3311	3311	MS2	8/102	SP_RL_EP2_july24_repeat.raw
		High	QFAPIHAEAPEFIEmSVEQEILVTGIK	G3V6D3	2	1	CID	M15(Oxidation)	44.99	0.00835815	1	1	33	20		167435782		No Quan Values	Not Used							3	1014.86	3042.55	0.563434	73.8868	8896	8896	MS2	15/292	SP_RL_EP2_july24_repeat.raw
	High		ImDPNIVGSEHYDVAR	G3V6D3	2	1	HCD	M2(Oxidation)	44.85	0.00331105	1	1	29	15	630	4.37586e+07	Light	Redundant	Not Used	0.367195	1.18247	0.310533	33573779	10425752	1.23281e+07	3	611.292	1831.86	-0.928699	38.4875	3893	3893	MS2	10/162	SP_RL_EP2_july24_repeat.raw
		High	AIAELGIYPAVDPLDSTSR	G3V6D3	2	1	CID		44.32	0.00976901	1	1	33	20		9.88532e+06		No Quan Values	Not Used							2	994.526	1988.04	5.53909	78.9277	4060	4060	MS2	7/172	SP_RL_EP2_july24.raw
		High	FLSQPFQVAEVFTGHmGK	G3V6D3	2	1	CID	M16(Oxidation)	42.29	0.0118394	1	1	32	30	1504	158062623	Light	Redundant	Not Used	0.210041	1.8174	0.115573	110755164	12800260	23263176	3	680.341	2039.01	0.679674	73.2088	8770	8770	MS2	18/184	SP_RL_EP2_july24_repeat.raw
		High	LVLEVAQHLGESTVR	G3V6D3	2	1	CID		41.39	0.0159598	1	1	33	15		4.17651e+06		No Quan Values	Not Used							2	825.966	1650.92	4.42716	78.3987	4008	4008	MS2	8/146	SP_RL_EP2_july24.raw
	Medium		LVLEVAQHLGESTVR	G3V6D3	2	1	HCD		40.81	0.0184559	1	1	33	23	121	6.22935e+07	Light	Unique	Used	0.345562	1.41217	0.244703	59225758	1.44927e+07	20466172	3	550.979	1650.92	3.93841	79.1529	4092	4092	MS2	14/146	SP_RL_EP2_july24.raw
		High	VLDSGAPIkIPVGPETLGr	G3V6D3	2	1	CID	K9(Label:13C(6)15N(2)), R19(Label:13C(6)15N(4))	40.53	0.0103382	1	1	30	20		2.90428e+06		No Quan Values	Not Used							3	646.377	1937.12	-0.816034	61.3054	7167	7167	MS2	19/190	SP_RL_EP2_july24_repeat.raw
		High	VLDSGAPIK	G3V6D3	2	1	CID		40.28	0.0132712	1	1	31		324	1.96435e+07	Light	Redundant	Not Used	0.191257	1.55983	0.122614	19588288	2401796	3.7464e+06	2	450.264	899.52	0.124166	26.9591	2194	2194	MS2	7/66	SP_RL_EP2_july24_repeat.raw
	Medium		EGNDLYHEMIESGVINLK	G3V6D3	2	1	HCD		40.27	0.014561	1	1	31	15	1464	1.71157e+06	Light	Unique	Used	0.56361	1.82453	0.308906	1.71157e+06	528715	964659	3	687.671	2061	1.48141	71.6158	8555	8555	MS2	17/188	SP_RL_EP2_july24_repeat.raw
	Medium		VLDSGAPIKIPVGPETLGR	G3V6D3	2	1	HCD		40.17	0.0124336	1	1	30	15		5.7769e+06		No Quan Values	Not Used							3	640.37	1919.1	-0.565584	60.9571	7120	7120	MS2	18/190	SP_RL_EP2_july24_repeat.raw
	Medium		VALVYGQmNEPPGAr	G3V6D3	2	1	HCD	M8(Oxidation), R15(Label:13C(6)15N(4))	39.88	0.0179235	1	1	32	21	559	8.29585e+06	Heavy	Redundant	Not Used	0.367893	1.12436	0.327201	22549632	7.37827e+06	8.29585e+06	2	814.411	1627.81	0.0387034	37.4347	3739	3739	MS2	7/128	SP_RL_EP2_july24_repeat.raw
	Medium		VALVYGQMNEPPGAR	G3V6D3	2	1	HCD		39.17	0.0241635	1	1	32	21	816	9.72468e+06	Light	Redundant	Not Used	0.284413	1.05468	0.269668	7.86969e+06	2.12221e+06	2.23824e+06	2	801.411	1601.82	3.01777	44.8523	4831	4831	MS2	9/128	SP_RL_EP2_july24_repeat.raw
		High	VVDLLAPYAk	G3V6D3	2	1	CID	K10(Label:13C(6)15N(2))	38.97	0.0199338	1	1	31	22	1057	9.44834e+06	Heavy	Redundant	Not Used	0.633458	4.98474	0.127079	1.49155e+07	1.89545e+06	9.44834e+06	2	548.828	1096.65	-0.15944	55.5251	6364	6364	MS2	5/72	SP_RL_EP2_july24_repeat.raw
		High	KGSITSVQAIYVPADDLTDPAPATTFAHLDATTVLSR	G3V6D3	2	1	CID		38.31	0.0262897	1	1	32	18	1509	5.34495e+07	Light	Unique	Used	0.362642	0.678711	0.53431	4.12576e+07	2.20444e+07	14961753	4	961.503	3842.99	1.93258	73.2931	8787	8787	MS2	21/426	SP_RL_EP2_july24_repeat.raw
		High	TVLIMELINNVAK	G3V6D3	2	1	CID		37.88	0.0289526	1	1	32	21		6.19265e+07		No Quan Values	Not Used							2	729.424	1457.84	0.974559	74.1453	8941	8941	MS2	18/114	SP_RL_EP2_july24_repeat.raw
	Medium		LVLEVAQHLGESTVR	G3V6D3	2	1	HCD		37.87	0.0385319	1	1	33	19	1137	1.50748e+07	Light	Unique	Used	0.584587	1.22273	0.478101	1.38428e+07	6.61825e+06	8.09232e+06	3	550.977	1650.92	0.167438	58.2009	6742	6742	MS2	14/146	SP_RL_EP2_july24_repeat.raw
	Medium		LVLEVAQHLGESTVr	G3V6D3	2	1	HCD	R15(Label:13C(6)15N(4))	36.11	0.0561448	1	1	33	24	1103	1.99409e+06	Heavy	Unique	Used	0.227166	0.979156	0.232002	8.77812e+06	2.03654e+06	1.99409e+06	3	554.313	1660.93	0.112069	56.8222	6549	6549	MS2	5/146	SP_RL_EP2_july24_repeat.raw
	Medium		AIAELGIYPAVDPLDSTSR	G3V6D3	2	1	HCD		35.6	0.072753	1	1	33	17		9.88532e+06		No Quan Values	Not Used							2	994.526	1988.04	5.53909	78.9472	4062	4062	MS2	9/172	SP_RL_EP2_july24.raw
	Medium		ImDPNIVGSEHYDVAr	G3V6D3	2	1	HCD	M2(Oxidation), R16(Label:13C(6)15N(4))	35.28	0.0321388	1	1	29	15	630	1.23281e+07	Heavy	Redundant	Not Used	0.367195	1.18247	0.310533	33573779	10425752	1.23281e+07	3	614.629	1841.87	-0.87326	39.6893	4070	4070	MS2	17/162	SP_RL_EP2_july24_repeat.raw
	Medium		LVLEVAQHLGESTVr	G3V6D3	2	1	HCD	R15(Label:13C(6)15N(4))	34.68	0.0740898	1	1	32	17	111	1.0318e+06	Heavy	Unique	Used	0.56151	1.68583	0.333076	1.83754e+06	612040	1.0318e+06	3	554.315	1660.93	3.52959	78.4084	4009	4009	MS2	9/146	SP_RL_EP2_july24.raw
	Medium		ILQDYK	G3V6D3	2	1	HCD		33.25	0.0445708	1	1	29			9.47631e+06		No Quan Values	Not Used							2	390.219	779.43	-0.0849355	22.3357	1546	1546	MS2	5/46	SP_RL_EP2_july24_repeat.raw
	Medium		LVPLKETIk	G3V6D3	2	1	HCD	K9(Label:13C(6)15N(2))	28.6	0.0527997	1	1	25			1.23504e+07		Inconsistently Labeled	Not Used							3	350.234	1048.69	0.331819	31.1998	2823	2823	MS2	6/74	SP_RL_EP2_july24_repeat.raw
D4A5L9	105	11.628	9.5835	Protein LOC679794 OS=Rattus norvegicus GN=LOC679794 PE=3 SV=1 - [D4A5L9_RAT]	62.86	23	8	4.84913e+07	0.0338122	1		1.59857	1		0.0211515	1		348.098	62.86	17	8	96.8731	28.57	6	4
	A3	A5	Sequence	Protein Accessions	# Proteins	# Protein Groups	Activation Type	Modifications	IonScore	Exp Value	Δ Score	Rank	Identity High	Homology Threshold	QuanResultID	Area	Quan Channel	Quan Info	Quan Usage	Heavy/Light	Heavy/Medium	Medium/Light	Light	Medium	Heavy	Charge	m/z [Da]	MH+ [Da]	ΔM [ppm]	RT [min]	First Scan	Last Scan	MS Order	Ions Matched	Spectrum File	Annotation
	High		TGQAAGFSYTDANK	D4A5L9	2	1	HCD		83.77	1.84904e-07	1	1	26	19		1.51004e+07		No Quan Values	Not Used							2	715.831	1430.66	0.518508	28.8862	2478	2478	MS2	10/146	SP_RL_EP2_july24_repeat.raw
	High		GITWGEDTLmEYLENPKK	D4A5L9	2	1	HCD	M10(Oxidation)	58.86	0.000213488	1	1	31	16		15972178		No Quan Values	Not Used							3	714.015	2140.03	1.04183	70.6773	8425	8425	MS2	8/164	SP_RL_EP2_july24_repeat.raw
		High	TGQAAGFSYTDANK		2	0	CID		57.09	8.60887e-05	1	1	26	20		1.51004e+07		No Quan Values	Not Used							2	715.831	1430.66	0.518508	28.823	2468	2468	MS2	15/146	SP_RL_EP2_july24_repeat.raw
	High		KTGQAAGFSYTDANK	D4A5L9	2	1	HCD		53.04	0.000513973	1	1	29	16		2.642e+07		No Quan Values	Not Used							3	520.255	1558.75	0.271941	24.4667	1844	1844	MS2	16/160	SP_RL_EP2_july24_repeat.raw
	Medium		TGPNLHGLFGR	D4A5L9	3	1	HCD		42.91	0.00857579	1	1	31	18		3.03216e+06		No Quan Values	Not Used							3	390.213	1168.62	0.840132	51.5463	5804	5804	MS2	13/94	SP_RL_EP2_july24_repeat.raw
		High	ADLIAYLK		2	0	CID		42.12	0.00767509	0.309524	1	30		1143	2.32289e+07	Light	Unique	Used	0.0338122	1.59857	0.0211515	2.15675e+07	456185	729245	2	453.768	906.529	-0.812046	58.34	6759	6759	MS2	7/56	SP_RL_EP2_july24_repeat.raw
	Medium		TGPNLHGLFGR	D4A5L9	3	1	HCD		40.7	0.0140055	1	1	31	16		31991687		No Quan Values	Not Used							3	390.212	1168.62	0.605105	54.5935	6235	6235	MS2	13/94	SP_RL_EP2_july24_repeat.raw
	Medium		ADLIAYLK	D4A5L9	2	1	HCD		39.24	0.0148131	1	1	30	31				No Quan Values	Not Used							2	453.769	906.53	0.736507	57.3333	6619	6619	MS2	7/56	SP_RL_EP2_july24_repeat.raw
	Medium		MIFAGIK	D4A5L9	3	1	HCD		38.94	0.0160448	0.282051	1	30			1.68476e+07		No Quan Values	Not Used							2	390.228	779.448	-0.611573	46.0757	5009	5009	MS2	6/50	SP_RL_EP2_july24_repeat.raw
		High	ADLIAYLK		2	0	CID		38.43	0.0191351	0.315789	1	30			2.15126e+07		No Quan Values	Not Used							2	453.769	906.53	0.467194	59.3739	6903	6903	MS2	7/56	SP_RL_EP2_july24_repeat.raw
	Medium		ADLIAYLK	D4A5L9	2	1	HCD		38.12	0.0205509	1	1	30	29		2.15126e+07		No Quan Values	Not Used							2	453.769	906.53	0.467194	59.4056	6909	6909	MS2	7/56	SP_RL_EP2_july24_repeat.raw
	Medium		ADLIAYLK	D4A5L9	2	1	HCD		38	0.0198191	1	1	30	29	1143	2.32289e+07	Light	Redundant	Not Used	0.0338122	1.59857	0.0211515	2.15675e+07	456185	729245	2	453.768	906.529	-0.812046	58.3743	6767	6767	MS2	7/56	SP_RL_EP2_july24_repeat.raw
	Medium		HKTGPNLHGLFGR	D4A5L9	3	1	HCD		37.82	0.0381521	1	1	33	20		1.84989e+07		No Quan Values	Not Used							4	359.199	1433.78	-0.140669	55.4929	6359	6359	MS2	13/118	SP_RL_EP2_july24_repeat.raw
	Medium		ADLIAYLK	D4A5L9	2	1	HCD		37.67	0.0227945	1	1	30	31		1.58447e+07		No Quan Values	Not Used							2	453.769	906.53	0.467194	56.2868	6474	6474	MS2	6/56	SP_RL_EP2_july24_repeat.raw
	Medium		ADLIAYLK	D4A5L9	2	1	HCD		37.58	0.0224076	1	1	30	30		182647		No Quan Values	Not Used							2	453.769	906.531	1.81376	60.4619	7052	7052	MS2	6/56	SP_RL_EP2_july24_repeat.raw
	Medium		TGPNLHGLFGR	D4A5L9	3	1	HCD		37.57	0.0289075	1	1	31	17		81212848		No Quan Values	Not Used							3	390.212	1168.62	-0.413347	53.5597	6087	6087	MS2	13/94	SP_RL_EP2_july24_repeat.raw
	Medium		mIFAGIK	D4A5L9	3	1	HCD	M1(Oxidation)	36.36	0.0235484	1	1	29			3.7841e+07		No Quan Values	Not Used							2	398.225	795.443	-0.652017	38.8873	3950	3950	MS2	6/50	SP_RL_EP2_july24_repeat.raw
		High	ADLIAYLK		2	0	CID		35.81	0.0326322	1	1	30					No Quan Values	Not Used							2	453.769	906.53	0.736507	57.3119	6615	6615	MS2	5/56	SP_RL_EP2_july24_repeat.raw
	Medium		MIFAGIK	D4A5L9	3	1	HCD		35.26	0.0405674	0.285714	1	30			1.68476e+07		No Quan Values	Not Used							2	390.228	779.448	-0.220045	47.0645	5152	5152	MS2	6/50	SP_RL_EP2_july24_repeat.raw
		High	mIFAGIK		2	0	CID	M1(Oxidation)	34.98	0.0323565	1	1	29			3.7841e+07		No Quan Values	Not Used							2	398.225	795.443	-0.652017	38.8581	3944	3944	MS2	5/50	SP_RL_EP2_july24_repeat.raw
		High	KTGQAAGFSYTDANK		2	0	CID		32.2	0.0623649	1	1	29	22		2.642e+07		No Quan Values	Not Used							3	520.255	1558.75	0.271941	24.4265	1835	1835	MS2	15/160	SP_RL_EP2_july24_repeat.raw
	Medium		IFVQK	D4A5L9	3	1	HCD		31.86	0.0536942	0	1	28			4.12937e+06		No Quan Values	Not Used							2	317.7	634.392	0.0303408	20.632	1303	1303	MS2	4/36	SP_RL_EP2_july24_repeat.raw
	Medium		TGPNLHGLFGR	D4A5L9	3	1	HCD		31.04	0.129941	1	1	31	17		1.61762e+07		No Quan Values	Not Used							3	390.212	1168.62	-0.335004	52.5435	5946	5946	MS2	13/94	SP_RL_EP2_july24_repeat.raw
P0CG51	305	34.3475	7.53271	Polyubiquitin-B OS=Rattus norvegicus GN=Ubb PE=1 SV=1 - [UBB_RAT]	60.33	14	5	8.74946e+07	0.290971	5	30.6633	1.51444	5	21.6897	0.186445	5	39.732	342.468	60.33	10	5	100.09	44.59	4	3
	A3	A5	Sequence	Protein Accessions	# Proteins	# Protein Groups	Activation Type	Modifications	IonScore	Exp Value	Δ Score	Rank	Identity High	Homology Threshold	QuanResultID	Area	Quan Channel	Quan Info	Quan Usage	Heavy/Light	Heavy/Medium	Medium/Light	Light	Medium	Heavy	Charge	m/z [Da]	MH+ [Da]	ΔM [ppm]	RT [min]	First Scan	Last Scan	MS Order	Ions Matched	Spectrum File	Annotation
	High		TITLEVEPSDTIENVK	P0CG51	8	1	HCD		84.85	7.83326e-07	1	1	33	23		6.28147e+07		No Quan Values	Not Used							2	894.467	1787.93	0.155825	54.3184	6195	6195	MS2	13/148	SP_RL_EP2_july24_repeat.raw
	High		TITLEVEPSDTIENVK	P0CG51	8	1	HCD		79.46	2.71889e-06	1	1	33	26		6.28147e+07		No Quan Values	Not Used							2	894.467	1787.93	0.0192753	53.3125	6051	6051	MS2	11/148	SP_RL_EP2_july24_repeat.raw
	High		TITLEVEPSDTIENVk	P0CG51	8	1	HCD	K16(Label:13C(6)15N(2))	72.11	1.53548e-05	1	1	33	31		1.8035e+07		No Quan Values	Not Used							2	898.474	1795.94	-0.5462	53.6775	6103	6103	MS2	9/148	SP_RL_EP2_july24_repeat.raw
	High		ESTLHLVLr	P0CG51	11	1	HCD	R9(Label:13C(6)15N(4))	54.6	0.000615111	1	1	32	21	727	9.597e+06	Heavy	Unique	Used	0.53305	1.23369	0.432078	1.80039e+07	7.7791e+06	9.597e+06	2	539.318	1077.63	-0.570449	41.617	4356	4356	MS2	8/68	SP_RL_EP2_july24_repeat.raw
		High	TITLEVEPSDTIENVK		7	0	CID		46.89	0.00489714	1	1	33	31		6.28147e+07		No Quan Values	Not Used							2	894.467	1787.93	0.155825	54.2873	6189	6189	MS2	15/148	SP_RL_EP2_july24_repeat.raw
		High	TITLEVEPSDTIENVK		7	0	CID		46.46	0.00542491	1	1	33	31		6.28147e+07		No Quan Values	Not Used							2	894.467	1787.93	0.0192753	53.2509	6041	6041	MS2	19/148	SP_RL_EP2_july24_repeat.raw
	High		TLSDYNIQK	P0CG51	12	1	HCD		42.43	0.00654343	1	1	30	17	402	1.29686e+08	Light	Unique	Used	0.290971	1.56062	0.186445	1.29686e+08	2.41794e+07	3.77349e+07	2	541.28	1081.55	-0.362209	29.9533	2639	2639	MS2	7/76	SP_RL_EP2_july24_repeat.raw
		High	ESTLHLVLR		11	0	CID		42.07	0.0099308	1	1	31	23		4.21536e+06		No Quan Values	Not Used							2	534.313	1067.62	-1.17726	48.61	5376	5376	MS2	7/68	SP_RL_EP2_july24_repeat.raw
	Medium		MQIFVK	P0CG51	9	1	HCD		40.07	0.00973679	1	1	29	28	638	5.24754e+07	Light	Unique	Used	0.237705	1.51444	0.156959	5.20215e+07	8.16523e+06	12365764	2	383.22	765.432	-1.21496	39.8876	4100	4100	MS2	5/50	SP_RL_EP2_july24_repeat.raw
	Medium		mQIFVk	P0CG51	9	1	HCD	M1(Oxidation), K6(Label:13C(6)15N(2))	38.72	0.0133941	1	1	29	29	344	1.68961e+07	Heavy	Unique	Used	0.252036	1.75008	0.144014	65431954	9423091	16491193	2	395.224	789.441	-0.661843	27.8842	2330	2330	MS2	4/50	SP_RL_EP2_july24_repeat.raw
		High	TLSDYNIQK		11	0	CID		34.38	0.0417643	1	1	30	22	402	1.29686e+08	Light	Redundant	Not Used	0.290971	1.56062	0.186445	1.29686e+08	2.41794e+07	3.77349e+07	2	541.28	1081.55	-0.362209	29.9289	2634	2634	MS2	7/76	SP_RL_EP2_july24_repeat.raw
	Medium		mQIFVK	P0CG51	9	1	HCD	M1(Oxidation)	33.72	0.0418675	1	1	29	27	344	6.99829e+07	Light	Redundant	Not Used	0.252036	1.75008	0.144014	65431954	9423091	16491193	2	391.218	781.428	0.0840433	27.7628	2312	2312	MS2	4/50	SP_RL_EP2_july24_repeat.raw
	Medium		ESTLHLVLR	P0CG51	11	1	HCD		32.47	0.0929199	1	1	31	17	749	2.02439e+07	Light	Unique	Used	0.410981	1.15512	0.35579	20000360	7.11593e+06	8219777	3	356.545	1067.62	-1.07552	42.2692	4451	4451	MS2	9/68	SP_RL_EP2_july24_repeat.raw
	Medium		LIFAGk	P0CG51	11	1	HCD	K6(Label:13C(6)15N(2))	29.11	0.112127	1	1	29	31				No Quan Values	Not Used							2	328.715	656.422	0.00980981	33.8657	3207	3207	MS2	5/42	SP_RL_EP2_july24_repeat.raw
Q9QZ76	154	17.146	8.104	Myoglobin OS=Rattus norvegicus GN=Mb PE=1 SV=3 - [MYG_RAT]	59.74	39	9	626457340	0.157714	7	23.8958	1.83585	7	52.2211	0.0814346	7	134.543	714.874	54.55	23	8	647.828	42.86	16	6
	A3	A5	Sequence	Protein Accessions	# Proteins	# Protein Groups	Activation Type	Modifications	IonScore	Exp Value	Δ Score	Rank	Identity High	Homology Threshold	QuanResultID	Area	Quan Channel	Quan Info	Quan Usage	Heavy/Light	Heavy/Medium	Medium/Light	Light	Medium	Heavy	Charge	m/z [Da]	MH+ [Da]	ΔM [ppm]	RT [min]	First Scan	Last Scan	MS Order	Ions Matched	Spectrum File	Annotation
	High		HGcTVLTALGTILK	Q9QZ76	1	1	HCD	C3(Carbamidomethyl)	104.07	8.36173e-09	1	1	32	23	1514	98524853	Light	Unique	Used	0.140861	2.50568	0.0562167	80175008	4.50717e+06	1.12935e+07	2	742.419	1483.83	0.706992	73.42	8814	8814	MS2	12/118	SP_RL_EP2_july24_repeat.raw
		High	YSGDFGADAQGAmSK	Q9QZ76	1	1	CID	M13(Oxidation)	101.43	4.9642e-10	1	1	17	19		8.39967e+07		No Quan Values	Not Used							2	760.82	1520.63	-0.0174617	27.7381	2307	2307	MS2	12/146	SP_RL_EP2_july24_repeat.raw
		High	YSGDFGADAQGAmSK	Q9QZ76	1	1	CID	M13(Oxidation)	97.42	1.30416e-09	1	1	18	19		8.39967e+07		No Quan Values	Not Used							2	760.82	1520.63	0.54447	26.6904	2158	2158	MS2	11/146	SP_RL_EP2_july24_repeat.raw
	High		YSGDFGADAQGAmSK	Q9QZ76	1	1	HCD	M13(Oxidation)	95.58	1.90919e-09	1	1	17	18		8.39967e+07		No Quan Values	Not Used							2	760.82	1520.63	-0.0174617	27.7725	2313	2313	MS2	14/146	SP_RL_EP2_july24_repeat.raw
		High	YSGDFGADAQGAMSK	Q9QZ76	1	1	CID		91.04	7.31953e-09	1	1	19	18		2.5352e+07		No Quan Values	Not Used							2	752.822	1504.64	-0.152024	35.4657	3442	3442	MS2	13/146	SP_RL_EP2_july24_repeat.raw
	High		YSGDFGADAQGAMSk	Q9QZ76	1	1	HCD	K15(Label:13C(6)15N(2))	84.07	6.6792e-08	1	1	21	18		2.81162e+06		No Quan Values	Not Used							2	756.83	1512.65	0.3073	36.2108	3554	3554	MS2	14/146	SP_RL_EP2_july24_repeat.raw
		High	YSGDFGADAQGAmSk	Q9QZ76	1	1	CID	M13(Oxidation), K15(Label:13C(6)15N(2))	81.39	8.82219e-08	1	1	20	18		9.1338e+06		No Quan Values	Not Used							2	764.827	1528.65	-0.122636	27.182	2229	2229	MS2	12/146	SP_RL_EP2_july24_repeat.raw
	High		YSGDFGADAQGAMSK	Q9QZ76	1	1	HCD		80.47	8.34609e-08	1	1	19	18		2.5352e+07		No Quan Values	Not Used							2	752.822	1504.64	-0.152024	35.5186	3450	3450	MS2	11/146	SP_RL_EP2_july24_repeat.raw
	High		YSGDFGADAQGAMSK	Q9QZ76	1	1	HCD		79.42	1.02859e-07	1	1	19	17		2.5352e+07		No Quan Values	Not Used							2	752.822	1504.64	-1.04445	36.6294	3618	3618	MS2	13/146	SP_RL_EP2_july24_repeat.raw
	High		VEGDLAGHGQEVLISLFK	Q9QZ76	1	1	HCD		78.93	3.35646e-06	1	1	33	23	1516	92103970	Light	Unique	Used	0.157714	1.93669	0.0814346	85447290	6.95836e+06	1.34762e+07	2	956.514	1912.02	1.37964	73.4943	8829	8829	MS2	17/178	SP_RL_EP2_july24_repeat.raw
		High	YSGDFGADAQGAMSk	Q9QZ76	1	1	CID	K15(Label:13C(6)15N(2))	77.16	3.27887e-07	1	1	21	17		2.81162e+06		No Quan Values	Not Used							2	756.83	1512.65	0.3073	36.1638	3548	3548	MS2	12/146	SP_RL_EP2_july24_repeat.raw
		High	VEGDLAGHGQEVLISLFK	Q9QZ76	1	1	CID		60.66	0.000225362	1	1	33	20	1516	92103970	Light	Redundant	Not Used	0.157714	1.93669	0.0814346	85447290	6.95836e+06	1.34762e+07	2	956.514	1912.02	1.37964	73.4565	8819	8819	MS2	21/178	SP_RL_EP2_july24_repeat.raw
	High		YSGDFGADAQGAmSk	Q9QZ76	1	1	HCD	M13(Oxidation), K15(Label:13C(6)15N(2))	58.3	1.79712e-05	1	1	20	16		9.1338e+06		No Quan Values	Not Used							2	764.827	1528.65	-0.122636	27.2437	2239	2239	MS2	11/146	SP_RL_EP2_july24_repeat.raw
		High	YSGDFGADAQGAMSK	Q9QZ76	1	1	CID		55.7	2.42238e-05	1	1	19	16		2.5352e+07		No Quan Values	Not Used							2	752.822	1504.64	-1.04445	36.5615	3608	3608	MS2	12/146	SP_RL_EP2_july24_repeat.raw
		High	ALELFr	Q9QZ76	1	1	CID	R6(Label:13C(6)15N(4))	55.05	0.000357311	0.436364	1	30		38	296371952	Heavy	Unique	Used	0.277906	1.31823	0.210818	1066445412	224825477	296371952	2	379.727	758.446	3.08273	42.2912	1896	1896	MS2	5/40	SP_RL_EP2_july24.raw
		High	VEGDLAGHGQEVLISLFK	Q9QZ76	1	1	CID		52.51	0.0014677	1	1	33	24	1512	704432804	Light	Unique	Used	0.139458	1.83585	0.0759636	704432804	5.35112e+07	98238732	3	638.011	1912.02	1.02147	73.3849	8806	8806	MS2	16/178	SP_RL_EP2_july24_repeat.raw
	High		VEGDLAGHGQEVLISLFK	Q9QZ76	1	1	HCD		48.67	0.0035907	1	1	33	16		63867638		No Quan Values	Not Used							3	638.013	1912.02	3.51136	74.4295	3596	3596	MS2	18/178	SP_RL_EP2_july24.raw
	High		VEGDLAGHGQEVLISLFK	Q9QZ76	1	1	HCD		47.78	0.00436152	1	1	33	16	1512	704432804	Light	Redundant	Not Used	0.139458	1.83585	0.0759636	704432804	5.35112e+07	98238732	3	638.011	1912.02	1.02147	73.437	8816	8816	MS2	14/178	SP_RL_EP2_july24_repeat.raw
		High	RYSGDFGADAQGAmSK	Q9QZ76	1	1	CID	M14(Oxidation)	46.52	0.000460172	1	1	22	15		6.85248e+06		No Quan Values	Not Used							3	559.582	1676.73	-0.342369	23.6754	1734	1734	MS2	9/174	SP_RL_EP2_july24_repeat.raw
	Medium		VEGDLAGHGQEVLISLFK	Q9QZ76	1	1	HCD		44.97	0.00832986	1	1	33	17		19530905		No Quan Values	Not Used							3	638.011	1912.02	1.02147	74.4428	8988	8988	MS2	18/178	SP_RL_EP2_july24_repeat.raw
	Medium		KGQHAAEIQPLAQSHATK	Q9QZ76	1	1	HCD		43.64	0.0112691	1	1	33	25		3.86282e+07		No Quan Values	Not Used							4	479.509	1915.01	0.146168	19.4888	1153	1153	MS2	15/190	SP_RL_EP2_july24_repeat.raw
	High		ALELFR	Q9QZ76	1	1	HCD		42.26	0.00593995	0.357143	1	29		889	4.53045e+08	Light	Unique	Used	0.224132	1.21313	0.184756	4.52783e+08	8.36545e+07	1.01483e+08	2	374.721	748.435	-0.18052	49.8248	5549	5549	MS2	5/40	SP_RL_EP2_july24_repeat.raw
	High		ALELFR	Q9QZ76	1	1	HCD		42.14	0.00594752	0.404762	1	29					No Quan Values	Not Used							2	374.721	748.435	0.0641311	50.8867	5707	5707	MS2	5/40	SP_RL_EP2_july24_repeat.raw
	High		ALELFR	Q9QZ76	1	1	HCD		41.88	0.00594798	1	1	29		889	4.53045e+08	Light	Redundant	Not Used	0.224132	1.21313	0.184756	4.52783e+08	8.36545e+07	1.01483e+08	2	374.721	748.434	-1.72998	47.73	5248	5248	MS2	5/40	SP_RL_EP2_july24_repeat.raw
		High	KGQHAAEIQPLAQSHATK	Q9QZ76	1	1	CID		41.59	0.0180672	1	1	33	34		3.86282e+07		No Quan Values	Not Used							4	479.509	1915.01	0.146168	19.43	1143	1143	MS2	14/190	SP_RL_EP2_july24_repeat.raw
		High	VEGDLAGHGQEVLISLFK	Q9QZ76	1	1	CID		40.03	0.026253	1	1	33	22		63867638		No Quan Values	Not Used							3	638.013	1912.02	3.51136	74.3816	3586	3586	MS2	15/178	SP_RL_EP2_july24.raw
	Medium		VEGDLAGHGQEVLISLFK	Q9QZ76	1	1	HCD		39.28	0.0309008	1	1	33	17		2.67278e+06		No Quan Values	Not Used							3	638.012	1912.02	1.59606	76.0767	9164	9164	MS2	12/178	SP_RL_EP2_july24_repeat.raw
		High	ALELFR	Q9QZ76	1	1	CID		39.03	0.0115461	0	1	29		889	4.53045e+08	Light	Redundant	Not Used	0.224132	1.21313	0.184756	4.52783e+08	8.36545e+07	1.01483e+08	2	374.72	748.434	-2.21928	48.6788	5383	5383	MS2	5/40	SP_RL_EP2_july24_repeat.raw
		High	ALELFR	Q9QZ76	1	1	CID		37.29	0.0216873	0	1	30		38	1076414363	Light	Redundant	Not Used	0.277906	1.31823	0.210818	1066445412	224825477	296371952	2	374.723	748.438	3.65233	42.2887	1895	1895	MS2	5/40	SP_RL_EP2_july24.raw
		High	YKELGFQG	Q9QZ76	1	1	CID		37.11	0.0140455	1	1	28	19		5.46447e+07		No Quan Values	Not Used							2	471.24	941.472	-0.299097	35.9491	3514	3514	MS2	11/66	SP_RL_EP2_july24_repeat.raw
	Medium		ALELFR	Q9QZ76	1	1	HCD		35.32	0.0271292	1	1	29		889	4.53045e+08	Light	Redundant	Not Used	0.224132	1.21313	0.184756	4.52783e+08	8.36545e+07	1.01483e+08	2	374.72	748.434	-2.21928	48.708	5390	5390	MS2	5/40	SP_RL_EP2_july24_repeat.raw
	Medium		HGcTVLTALGTILKk	Q9QZ76	1	1	HCD	C3(Carbamidomethyl), K15(Label:13C(6)15N(2))	35.06	0.0445066	1	1	31	20		6.51193e+06		Inconsistently Labeled	Not Used							3	540.653	1619.94	2.61264	72.8644	8719	8719	MS2	9/128	SP_RL_EP2_july24_repeat.raw
	Medium		HGcTVLTALGTILkK	Q9QZ76	1	1	HCD	C3(Carbamidomethyl), K14(Label:13C(6)15N(2))	35.06	0.0445066	1	2	31	20		6.51193e+06		Inconsistently Labeled	Not Used							3	540.653	1619.94	2.61264	72.8644	8719	8719	MS2	9/128	SP_RL_EP2_july24_repeat.raw
	High		RYSGDFGADAQGAmSK	Q9QZ76	1	1	HCD	M14(Oxidation)	34.6	0.00716012	1	1	22	16		6.85248e+06		No Quan Values	Not Used							3	559.582	1676.73	-0.342369	23.7119	1740	1740	MS2	10/174	SP_RL_EP2_july24_repeat.raw
	Medium		ALELFr	Q9QZ76	1	1	HCD	R6(Label:13C(6))	34.58	0.0315594	1	1	29		946	1.47148e+06	Medium	Unique	Used	0.184883	1.14375	0.161647	8.27956e+06	1.33836e+06	1.53075e+06	2	377.731	754.455	-0.081477	49.9445	5567	5567	MS2	5/40	SP_RL_EP2_july24_repeat.raw
	Medium		AHPETLEKFDK	Q9QZ76	1	1	HCD		33.76	0.0627724	1	1	31	20	233	7.03371e+07	Light	Unique	Used	0.123653	3.8786	0.0318809	60264346	1.92128e+06	7.45189e+06	3	438.894	1314.67	-0.0333966	24.1743	1801	1801	MS2	8/98	SP_RL_EP2_july24_repeat.raw
	Medium		ALELFR	Q9QZ76	1	1	HCD		33.5	0.0519046	1	1	30		38	1076414363	Light	Redundant	Not Used	0.277906	1.31823	0.210818	1066445412	224825477	296371952	2	374.723	748.438	3.65233	42.3201	1905	1905	MS2	5/40	SP_RL_EP2_july24.raw
	Medium		ALELFr	Q9QZ76	1	1	HCD	R6(Label:13C(6)15N(4))	30.93	0.0722072	1	1	29		889	1.01483e+08	Heavy	Redundant	Not Used	0.224132	1.21313	0.184756	4.52783e+08	8.36545e+07	1.01483e+08	2	379.725	758.442	-1.66525	48.8981	5417	5417	MS2	8/40	SP_RL_EP2_july24_repeat.raw
		High	YkELGFQG	Q9QZ76	1	1	CID	K2(Label:13C(6)15N(2))	29.92	0.0888212	1	1	28	20				No Quan Values	Not Used							2	475.246	949.486	-1.30172	34.9614	3373	3373	MS2	6/66	SP_RL_EP2_july24_repeat.raw
P04636	338	35.6608	8.67529	Malate dehydrogenase, mitochondrial OS=Rattus norvegicus GN=Mdh2 PE=1 SV=2 - [MDHM_RAT]	49.11	59	14	1.75527e+09	0.210964	20	36.0603	1.92711	20	44.9018	0.105113	20	27.9604	1506.05	49.11	39	14	641.25	26.04	20	7
	A3	A5	Sequence	Protein Accessions	# Proteins	# Protein Groups	Activation Type	Modifications	IonScore	Exp Value	Δ Score	Rank	Identity High	Homology Threshold	QuanResultID	Area	Quan Channel	Quan Info	Quan Usage	Heavy/Light	Heavy/Medium	Medium/Light	Light	Medium	Heavy	Charge	m/z [Da]	MH+ [Da]	ΔM [ppm]	RT [min]	First Scan	Last Scan	MS Order	Ions Matched	Spectrum File	Annotation
	High		AGAGSATLSmAYAGAR	P04636	1	1	HCD	M10(Oxidation)	101.79	5.17853e-09	1	1	28	22	426	3.20879e+07	Light	Unique	Used	0.257268	1.14998	0.223715	3.20879e+07	7.17856e+06	8.25521e+06	2	735.854	1470.7	0.396528	32.0826	2953	2953	MS2	12/128	SP_RL_EP2_july24_repeat.raw
		High	VDFPQDQLATLTGR		1	0	CID		98.09	3.43466e-08	1	1	33	31	64	1.16211e+09	Light	Unique	Used	0.251975	1.14554	0.219963	1145790416	2.52031e+08	2.88711e+08	2	780.908	1560.81	4.51184	63.0002	2903	2903	MS2	12/142	SP_RL_EP2_july24.raw
	High		VDFPQDQLATLTGr	P04636	1	1	HCD	R14(Label:13C(6)15N(4))	97.86	3.51015e-08	1	1	32	28	1207	5.6027e+06	Heavy	Unique	Used	0.301596	1.1635	0.259214	18576826	4.81538e+06	5.6027e+06	2	785.909	1570.81	1.00632	61.0931	7138	7138	MS2	12/142	SP_RL_EP2_july24_repeat.raw
	High		AGAGSATLSmAYAGAR	P04636	1	1	HCD	M10(Oxidation)	97.22	1.43106e-08	1	1	28	19	426	3.20879e+07	Light	Redundant	Not Used	0.257268	1.14998	0.223715	3.20879e+07	7.17856e+06	8.25521e+06	2	735.854	1470.7	0.064522	31.0245	2795	2795	MS2	12/128	SP_RL_EP2_july24_repeat.raw
	High		VDFPQDQLATLTGR	P04636	1	1	HCD		96.77	4.65461e-08	0.742268	1	33		64	1.16211e+09	Light	Redundant	Not Used	0.251975	1.14554	0.219963	1145790416	2.52031e+08	2.88711e+08	2	780.908	1560.81	4.51184	63.0196	2907	2907	MS2	12/142	SP_RL_EP2_july24.raw
	High		ETEcTYFSTPLLLGK	P04636	1	1	HCD	C4(Carbamidomethyl)	85.86	4.11826e-07	1	1	31	18	1412	2.24447e+07	Light	Unique	Used	0.311881	3.35039	0.0930879	2.24447e+07	2.08933e+06	7.00006e+06	2	879.935	1758.86	0.242763	70.0455	8333	8333	MS2	10/128	SP_RL_EP2_july24_repeat.raw
	High		VDFPQDQLATLTGr	P04636	1	1	HCD	R14(Label:13C(6))	85.54	6.52338e-07	1	1	33	33		2.52031e+08		No Quan Values	Not Used							2	783.917	1566.83	3.56764	62.8267	2882	2882	MS2	12/142	SP_RL_EP2_july24.raw
	High		VDFPQDQLATLTGR	P04636	1	1	HCD		84.31	7.60822e-07	1	1	32		1207	2.30181e+07	Light	Redundant	Not Used	0.301596	1.1635	0.259214	18576826	4.81538e+06	5.6027e+06	2	780.904	1560.8	-0.25895	61.246	7159	7159	MS2	13/142	SP_RL_EP2_july24_repeat.raw
		High	AGAGSATLSmAYAGAR		1	0	CID	M10(Oxidation)	79.9	7.72075e-07	1	1	28	18	426	3.20879e+07	Light	Redundant	Not Used	0.257268	1.14998	0.223715	3.20879e+07	7.17856e+06	8.25521e+06	2	735.854	1470.7	0.064522	30.982	2790	2790	MS2	11/128	SP_RL_EP2_july24_repeat.raw
		High	AGAGSATLSmAYAGAR		1	0	CID	M10(Oxidation)	79.66	8.45681e-07	1	1	28	19	426	3.20879e+07	Light	Redundant	Not Used	0.257268	1.14998	0.223715	3.20879e+07	7.17856e+06	8.25521e+06	2	735.854	1470.7	0.396528	32.0387	2946	2946	MS2	11/128	SP_RL_EP2_july24_repeat.raw
	High		FVFSLVDAmNGK	P04636	1	1	HCD	M9(Oxidation)	79.01	1.48965e-06	1	1	30	22	1255	1.53165e+07	Light	Unique	Used	0.159516	2.98741	0.0533959	13312944	710857	2.12362e+06	2	672.337	1343.67	0.05597	63.0745	7410	7410	MS2	9/98	SP_RL_EP2_july24_repeat.raw
	High		AGAGSATLSMAYAGAR	P04636	1	1	HCD		77.15	2.04607e-06	1	1	29	18	694	1.91121e+07	Light	Unique	Used	0.299785	1.45708	0.205743	1.91121e+07	3.93218e+06	5.72952e+06	2	727.856	1454.71	-0.409414	40.8194	4237	4237	MS2	10/128	SP_RL_EP2_july24_repeat.raw
	High		ANTFVAELK	P04636	1	1	HCD		73.04	7.39178e-06	1	1	31	24	672	85833498	Light	Unique	Used	0.160211	1.82477	0.087798	79045120	6.94e+06	1.26639e+07	2	496.774	992.54	-1.27727	41.1032	4281	4281	MS2	7/86	SP_RL_EP2_july24_repeat.raw
		High	AGAGSATLSMAYAGAR		1	0	CID		72.67	5.74011e-06	1	1	29	21	694	1.91121e+07	Light	Redundant	Not Used	0.299785	1.45708	0.205743	1.91121e+07	3.93218e+06	5.72952e+06	2	727.856	1454.71	-0.409414	40.7689	4227	4227	MS2	12/128	SP_RL_EP2_july24_repeat.raw
	High		IFGVTTLDIVR	P04636	1	1	HCD		71.96	1.01028e-05	1	1	31	26	1424	3.26775e+08	Light	Unique	Used	0.282165	1.22713	0.22994	316079748	72679290	89186771	2	617.365	1233.72	2.11929	70.457	8392	8392	MS2	9/86	SP_RL_EP2_july24_repeat.raw
	High		ANTFVAELK	P04636	1	1	HCD		68.56	2.00545e-05	1	1	31	26	672	85833498	Light	Redundant	Not Used	0.160211	1.82477	0.087798	79045120	6.94e+06	1.26639e+07	2	496.774	992.541	0.0140992	40.0585	4125	4125	MS2	8/86	SP_RL_EP2_july24_repeat.raw
	High		ANTFVAELk	P04636	1	1	HCD	K9(Label:13C(6)15N(2))	65.47	4.53074e-05	1	1	31	22	672	1.35217e+07	Heavy	Redundant	Not Used	0.160211	1.82477	0.087798	79045120	6.94e+06	1.26639e+07	2	500.781	1000.56	0.0361654	40.5217	4190	4190	MS2	8/86	SP_RL_EP2_july24_repeat.raw
		High	ETEcTYFSTPLLLGK		1	0	CID	C4(Carbamidomethyl)	62.67	8.58447e-05	1	1	31	17	1412	2.24447e+07	Light	Redundant	Not Used	0.311881	3.35039	0.0930879	2.24447e+07	2.08933e+06	7.00006e+06	2	879.935	1758.86	0.242763	70.0326	8331	8331	MS2	9/128	SP_RL_EP2_july24_repeat.raw
	High		VDFPQDQLATLTGR	P04636	1	1	HCD		60.96	0.000166308	1	1	32	33	1191	7.98006e+06	Light	Unique	Used	0.241332	1.20627	0.200065	6.71043e+06	1.34252e+06	1.61944e+06	2	780.905	1560.8	0.679569	60.2392	7022	7022	MS2	11/142	SP_RL_EP2_july24_repeat.raw
	High		mIAEAIPELK	P04636	1	1	HCD	M1(Oxidation)	59.24	0.000198461	1	1	31	24	7	3213528584	Light	Unique	Used	0.160527	1.42972	0.112279	3213528584	360811884	515858345	2	565.814	1130.62	6.54191	41.6954	1764	1764	MS2	8/80	SP_RL_EP2_july24.raw
	High		IFGVTTLDIVr	P04636	1	1	HCD	R11(Label:13C(6)15N(4))	58.93	0.000201503	1	1	31	34	1424	90799545	Heavy	Redundant	Not Used	0.282165	1.22713	0.22994	316079748	72679290	89186771	2	622.368	1243.73	0.753714	71.6063	8554	8554	MS2	9/86	SP_RL_EP2_july24_repeat.raw
	High		IFGVTTLDIVR	P04636	1	1	HCD		58.33	0.000246339	1	1	31	25	1424	3.26775e+08	Light	Redundant	Not Used	0.282165	1.22713	0.22994	316079748	72679290	89186771	2	617.364	1233.72	0.0414539	71.4885	8538	8538	MS2	9/86	SP_RL_EP2_july24_repeat.raw
	High		GYLGPEQLPDcLk	P04636	1	1	HCD	C11(Carbamidomethyl), K13(Label:13C(6)15N(2))	58.29	0.000232014	1	1	31	28	1025	4.98088e+06	Heavy	Unique	Used	0.301083	3.29434	0.091394	1.65432e+07	1.51195e+06	4.98088e+06	2	749.378	1497.75	-0.734085	53.9624	6144	6144	MS2	9/116	SP_RL_EP2_july24_repeat.raw
	High		mIAEAIPELK	P04636	1	1	HCD	M1(Oxidation)	57.59	0.000312219	1	1	32	26	829	4.04981e+07	Light	Unique	Used	0.195249	2.24646	0.0869143	36981545	3.21423e+06	7220628	2	565.81	1130.61	-0.583953	45.3333	4902	4902	MS2	8/80	SP_RL_EP2_july24_repeat.raw
	High		IQEAGTEVVK	P04636	1	1	HCD		57.41	0.000292933	1	1	31	28	203	2.16252e+07	Light	Unique	Used	0.181534	1.73349	0.104721	2.13137e+07	2.232e+06	3.86915e+06	2	537.296	1073.58	0.0153999	21.9118	1483	1483	MS2	9/96	SP_RL_EP2_july24_repeat.raw
	High		GYLGPEQLPDcLK	P04636	1	1	HCD	C11(Carbamidomethyl)	56.21	0.000317354	1	1	30	23	1047	1.12445e+07	Light	Unique	Used	0.222373	2.09824	0.105981	10782641	1.14275e+06	2.39776e+06	2	745.372	1489.74	0.10745	54.5131	6223	6223	MS2	7/116	SP_RL_EP2_july24_repeat.raw
	High		ETEcTYFSTPLLLGK	P04636	1	1	HCD	C4(Carbamidomethyl)	55.77	0.000462825	1	1	32	16				No Quan Values	Not Used							2	879.939	1758.87	4.61513	74.2594	3566	3566	MS2	10/128	SP_RL_EP2_july24.raw
		High	VDFPQDQLATLTGr		1	0	CID	R14(Label:13C(6)15N(4))	54.81	0.000726483	1	1	33	29	64	2.88711e+08	Heavy	Redundant	Not Used	0.251975	1.14554	0.219963	1145790416	2.52031e+08	2.88711e+08	2	785.912	1570.82	4.03706	63.1291	2928	2928	MS2	11/142	SP_RL_EP2_july24.raw
		High	VDFPQDQLATLTGr		1	0	CID	R14(Label:13C(6)15N(4))	53.82	0.000909164	1	1	32	21				No Quan Values	Not Used							2	785.911	1570.82	3.57079	62.1184	2772	2772	MS2	10/142	SP_RL_EP2_july24.raw
		High	IFGVTTLDIVR		1	0	CID		53.69	0.000685383	1	1	31	24		7.93125e+06		No Quan Values	Not Used							2	617.366	1233.72	3.80135	74.3786	3585	3585	MS2	9/86	SP_RL_EP2_july24.raw
	High		EGVIEcSFVQSK	P04636	1	1	HCD	C6(Carbamidomethyl)	53.38	0.00037195	1	1	28	16	716	4.7263e+07	Light	Unique	Used	0.197947	2.03519	0.0972626	4.5777e+07	4.45239e+06	9.06144e+06	2	691.834	1382.66	-1.02207	41.2492	4301	4301	MS2	8/112	SP_RL_EP2_july24_repeat.raw
		High	AGAGSATLSmAYAGAr		1	0	CID	M10(Oxidation), R16(Label:13C(6)15N(4))	52.41	0.000484267	1	1	28	17	426	8.25521e+06	Heavy	Redundant	Not Used	0.257268	1.14998	0.223715	3.20879e+07	7.17856e+06	8.25521e+06	2	740.858	1480.71	-0.738856	31.4689	2862	2862	MS2	10/128	SP_RL_EP2_july24_repeat.raw
	High		EGVIEcSFVQSK	P04636	1	1	HCD	C6(Carbamidomethyl)	52.29	0.000472161	1	1	28	22	716	4.7263e+07	Light	Redundant	Not Used	0.197947	2.03519	0.0972626	4.5777e+07	4.45239e+06	9.06144e+06	2	691.834	1382.66	-1.37521	42.2596	4450	4450	MS2	9/112	SP_RL_EP2_july24_repeat.raw
	High		TIIPLISQcTPK	P04636	1	1	HCD	C9(Carbamidomethyl)	51.29	0.00152207	1	1	32	23	1107	30955436	Light	Unique	Used	0.173769	3.194	0.0544049	26857491	1.46118e+06	4.66701e+06	2	685.889	1370.77	0.112786	56.9634	6569	6569	MS2	10/114	SP_RL_EP2_july24_repeat.raw
	High		MIAEAIPELK	P04636	1	1	HCD		51.12	0.00137383	1	1	32	23		2.55009e+07		No Quan Values	Not Used							2	557.812	1114.62	-0.77373	52.5816	5950	5950	MS2	9/80	SP_RL_EP2_july24_repeat.raw
	High		MIAEAIPELK	P04636	1	1	HCD		51.07	0.00140107	1	1	32	29		2.55009e+07		No Quan Values	Not Used							2	557.813	1114.62	0.759517	51.5367	5803	5803	MS2	8/80	SP_RL_EP2_july24_repeat.raw
	High		GcDVVVIPAGVPR	P04636	1	1	HCD	C2(Carbamidomethyl)	50.85	0.00167491	1	1	32	17		5.18595e+07		No Quan Values	Not Used							2	669.863	1338.72	-0.287797	50.488	5647	5647	MS2	6/96	SP_RL_EP2_july24_repeat.raw
		High	ETEcTYFSTPLLLGK		1	0	CID	C4(Carbamidomethyl)	50.44	0.00157913	1	1	32	17				No Quan Values	Not Used							2	879.939	1758.87	4.61513	74.2088	3556	3556	MS2	8/128	SP_RL_EP2_july24.raw
	High		VDFPQDQLATLTGr	P04636	1	1	HCD	R14(Label:13C(6)15N(4))	49.82	0.00228372	1	1	32	23				No Quan Values	Not Used							2	785.911	1570.82	3.57079	62.1517	2782	2782	MS2	10/142	SP_RL_EP2_july24.raw
	High		TIIPLISQcTPK	P04636	1	1	HCD	C9(Carbamidomethyl)	48.93	0.0026061	1	1	32	16	1081	2.27949e+07	Light	Unique	Used	0.180898	2.0513	0.0881874	2.25394e+07	1.98769e+06	4.07734e+06	2	685.889	1370.77	0.201838	55.956	6426	6426	MS2	9/114	SP_RL_EP2_july24_repeat.raw
		High	GcDVVVIPAGVPR		1	0	CID	C2(Carbamidomethyl)	48.59	0.00281832	1	1	32	23		5.18595e+07		No Quan Values	Not Used							2	669.863	1338.72	-0.287797	50.4493	5640	5640	MS2	13/96	SP_RL_EP2_july24_repeat.raw
	High		IFGVTTLDIVr	P04636	1	1	HCD	R11(Label:13C(6))	47.09	0.00278689	1	1	31	25	1424	72679290	Medium	Redundant	Not Used	0.282165	1.22713	0.22994	316079748	72679290	89186771	2	620.373	1239.74	-0.53937	71.5448	8544	8544	MS2	8/86	SP_RL_EP2_july24_repeat.raw
	High		mIAEAIPELk	P04636	1	1	HCD	M1(Oxidation), K10(Label:13C(6)15N(2))	46.07	0.00455044	1	1	32	20	7	515858345	Heavy	Redundant	Not Used	0.160527	1.42972	0.112279	3213528584	360811884	515858345	2	569.819	1138.63	3.35274	41.8387	1797	1797	MS2	7/80	SP_RL_EP2_july24.raw
		High	mIAEAIPELK		1	0	CID	M1(Oxidation)	45.6	0.00458855	1	1	31	27	7	3213528584	Light	Redundant	Not Used	0.160527	1.42972	0.112279	3213528584	360811884	515858345	2	565.814	1130.62	6.54191	41.6636	1754	1754	MS2	11/80	SP_RL_EP2_july24.raw
	High		GYLGPEQLPDcLK	P04636	1	1	HCD	C11(Carbamidomethyl)	45.11	0.00408831	1	1	30	22	1025	2.18044e+07	Light	Redundant	Not Used	0.301083	3.29434	0.091394	1.65432e+07	1.51195e+06	4.98088e+06	2	745.372	1489.74	0.10745	53.4935	6078	6078	MS2	6/116	SP_RL_EP2_july24_repeat.raw
	High		mIAEAIPELk	P04636	1	1	HCD	M1(Oxidation), K10(Label:13C(6)15N(2))	45.04	0.00594854	1	1	32	28	829	7.91107e+06	Heavy	Redundant	Not Used	0.195249	2.24646	0.0869143	36981545	3.21423e+06	7220628	2	569.816	1138.63	-1.36442	46.123	5016	5016	MS2	7/80	SP_RL_EP2_july24_repeat.raw
		High	IFGVTTLDIVR		1	0	CID		43.73	0.00710449	1	1	31	29	1424	3.26775e+08	Light	Redundant	Not Used	0.282165	1.22713	0.22994	316079748	72679290	89186771	2	617.364	1233.72	0.0414539	71.4516	8530	8530	MS2	8/86	SP_RL_EP2_july24_repeat.raw
		High	VDFPQDQLATLTGR		1	0	CID		43.46	0.00997432	1	1	33	31		1725508060		No Quan Values	Not Used							2	780.909	1560.81	5.8414	61.9921	2748	2748	MS2	10/142	SP_RL_EP2_july24.raw
		High	ANTFVAELK		1	0	CID		43.34	0.00689841	1	1	31	28	672	85833498	Light	Redundant	Not Used	0.160211	1.82477	0.087798	79045120	6.94e+06	1.26639e+07	2	496.774	992.54	-1.27727	41.0618	4271	4271	MS2	6/86	SP_RL_EP2_july24_repeat.raw
	Medium		mIAEAIPELK	P04636	1	1	HCD	M1(Oxidation)	42.85	0.00928393	1	1	32	20	829	4.04981e+07	Light	Redundant	Not Used	0.195249	2.24646	0.0869143	36981545	3.21423e+06	7220628	2	565.81	1130.61	-0.475985	46.3225	5047	5047	MS2	7/80	SP_RL_EP2_july24_repeat.raw
	Medium		IFGVTTLDIVR	P04636	1	1	HCD		40.9	0.0135377	1	1	31	26		1956489		No Quan Values	Not Used							2	617.364	1233.72	0.635123	72.8025	8710	8710	MS2	6/86	SP_RL_EP2_july24_repeat.raw
		High	ANTFVAELK		1	0	CID		39.82	0.0150042	1	1	31	20	672	85833498	Light	Redundant	Not Used	0.160211	1.82477	0.087798	79045120	6.94e+06	1.26639e+07	2	496.774	992.541	0.0140992	40.0337	4120	4120	MS2	5/86	SP_RL_EP2_july24_repeat.raw
		High	GcDVVVIPAGVPR		1	0	CID	C2(Carbamidomethyl)	39.14	0.0252148	1	1	32	24		5.18595e+07		No Quan Values	Not Used							2	669.864	1338.72	0.532862	51.4879	5794	5794	MS2	13/96	SP_RL_EP2_july24_repeat.raw
	Medium		IFGVTTLDIVR	P04636	1	1	HCD		38.14	0.0245999	1	1	31	22		7.93125e+06		No Quan Values	Not Used							2	617.366	1233.72	3.80135	74.42	3595	3595	MS2	7/86	SP_RL_EP2_july24.raw
	Medium		ITPFEEK	P04636	1	1	HCD		36.64	0.0193576	1	1	29	23	417	3.70856e+07	Light	Unique	Used	0.158891	1.506	0.105506	35095936	3.70281e+06	5.57643e+06	2	432.229	863.451	-0.0428537	30.605	2733	2733	MS2	6/56	SP_RL_EP2_july24_repeat.raw
		High	mIAEAIPELk		1	0	CID	M1(Oxidation), K10(Label:13C(6)15N(2))	36.37	0.0424672	1	1	32	24	7	515858345	Heavy	Redundant	Not Used	0.160527	1.42972	0.112279	3213528584	360811884	515858345	2	569.819	1138.63	3.35274	41.8042	1787	1787	MS2	7/80	SP_RL_EP2_july24.raw
		High	IFGVTTLDIVr		1	0	CID	R11(Label:13C(6))	36.27	0.0336604	1	1	31	21	1424	72679290	Medium	Redundant	Not Used	0.282165	1.22713	0.22994	316079748	72679290	89186771	2	620.373	1239.74	-0.53937	71.536	8543	8543	MS2	8/86	SP_RL_EP2_july24_repeat.raw
	Medium		VNVPVIGGHAGK	P04636	1	1	HCD		33.89	0.0699043	1	1	31	25	473	58556523	Light	Unique	Used	0.20014	2.07893	0.0962709	58556523	5637291	1.17195e+07	3	383.224	1147.66	0.227553	33.6118	3172	3172	MS2	8/110	SP_RL_EP2_july24_repeat.raw
		High	AGAGSATLSMAYAGAr		1	0	CID	R16(Label:13C(6)15N(4))	29.38	0.115461	1	1	29	30	663	2.59958e+06	Heavy	Unique	Used	0.344845	2.05536	0.167778	6.23632e+06	1.04632e+06	2.15056e+06	2	732.86	1464.71	-1.21833	39.7577	4081	4081	MS2	12/128	SP_RL_EP2_july24_repeat.raw
P16409	200	22.1421	5.09717	Myosin light chain 3 OS=Rattus norvegicus GN=Myl3 PE=1 SV=2 - [MYL3_RAT]	45.5	37	8	4.31505e+08	0.379618	9	12.6486	1.39987	9	18.3294	0.289434	9	13.443	771.628	45.5	24	8	453.637	31	13	5
	A3	A5	Sequence	Protein Accessions	# Proteins	# Protein Groups	Activation Type	Modifications	IonScore	Exp Value	Δ Score	Rank	Identity High	Homology Threshold	QuanResultID	Area	Quan Channel	Quan Info	Quan Usage	Heavy/Light	Heavy/Medium	Medium/Light	Light	Medium	Heavy	Charge	m/z [Da]	MH+ [Da]	ΔM [ppm]	RT [min]	First Scan	Last Scan	MS Order	Ions Matched	Spectrum File	Annotation
	High		ALGQNPTQAEVLr	P16409	1	1	HCD	R13(Label:13C(6)15N(4))	87.97	3.47742e-07	1	1	32	32	519	2.05763e+07	Heavy	Unique	Used	0.407814	1.40439	0.290385	5.0455e+07	14651382	2.05763e+07	2	703.885	1406.76	0.333263	34.7091	3332	3332	MS2	9/120	SP_RL_EP2_july24_repeat.raw
	High		ALGQNPTQAEVLr	P16409	1	1	HCD	R13(Label:13C(6)15N(4))	81.18	1.67276e-06	1	1	33	33	549	2.15935e+06	Heavy	Unique	Used	0.379618	1.43549	0.264453	5.68822e+06	1.50426e+06	2.15935e+06	2	703.885	1406.76	-0.18738	35.6978	3479	3479	MS2	10/120	SP_RL_EP2_july24_repeat.raw
		High	ALGQNPTQAEVLR		1	0	CID		79.13	2.70323e-06	1	1	33	26	549	6.85916e+06	Light	Redundant	Not Used	0.379618	1.43549	0.264453	5.68822e+06	1.50426e+06	2.15935e+06	2	698.881	1396.75	-0.298872	35.6489	3469	3469	MS2	9/120	SP_RL_EP2_july24_repeat.raw
		High	DTGTYEDFVEGLR		1	0	CID		77.21	9.24875e-07	1	1	26	27	62	1058001074	Light	Unique	Used	0.08557	0.367541	0.232818	949222912	220995752	81225044	2	751.347	1501.69	3.65686	63.3576	2967	2967	MS2	8/114	SP_RL_EP2_july24.raw
		High	DTGTYEDFVEGLR		1	0	CID		75.89	1.22762e-06	1	1	26	28	52	5.4219e+08	Light	Unique	Used	0.309998	0.844152	0.36723	538966652	1.97925e+08	167078629	2	751.347	1501.69	4.0633	62.3315	2811	2811	MS2	10/114	SP_RL_EP2_july24.raw
	High		ITYGQcGDVLR	P16409	1	1	HCD	C6(Carbamidomethyl)	67.97	1.32777e-05	1	1	28	18	528	6.92133e+07	Light	Unique	Used	0.40517	1.39987	0.289434	65797546	1.90441e+07	2.66592e+07	2	641.316	1281.63	-0.085376	35.9997	3525	3525	MS2	9/104	SP_RL_EP2_july24_repeat.raw
	High		ALGQNPTQAEVLR	P16409	1	1	HCD		66.88	4.5382e-05	1	1	33	27	519	5.30789e+07	Light	Redundant	Not Used	0.407814	1.40439	0.290385	5.0455e+07	14651382	2.05763e+07	2	698.881	1396.75	-0.298872	34.69	3330	3330	MS2	9/120	SP_RL_EP2_july24_repeat.raw
	High		ALGQNPTQAEVLR	P16409	1	1	HCD		66.58	4.86276e-05	1	1	33	26	549	6.85916e+06	Light	Redundant	Not Used	0.379618	1.43549	0.264453	5.68822e+06	1.50426e+06	2.15935e+06	2	698.881	1396.75	-0.298872	35.6882	3478	3478	MS2	9/120	SP_RL_EP2_july24_repeat.raw
	High		ITYGQcGDVLr	P16409	1	1	HCD	C6(Carbamidomethyl), R11(Label:13C(6)15N(4))	63.83	3.93714e-05	1	1	29	27	528	2.66592e+07	Heavy	Redundant	Not Used	0.40517	1.39987	0.289434	65797546	1.90441e+07	2.66592e+07	2	646.32	1291.63	-0.910686	35.0999	3391	3391	MS2	7/104	SP_RL_EP2_july24_repeat.raw
		High	DTGTYEDFVEGLr		1	0	CID	R13(Label:13C(6)15N(4))	63.33	2.09961e-05	1	1	26	18	1227	1.24413e+07	Heavy	Unique	Used	0.400221	1.23834	0.323192	3.07707e+07	9.94486e+06	1.23151e+07	2	756.348	1511.69	-0.141609	62.518	7331	7331	MS2	9/114	SP_RL_EP2_july24_repeat.raw
	High		DTGTYEDFVEGLR	P16409	1	1	HCD		61.08	3.79387e-05	1	1	26	16	62	1058001074	Light	Redundant	Not Used	0.08557	0.367541	0.232818	949222912	220995752	81225044	2	751.347	1501.69	3.65686	63.3836	2974	2974	MS2	8/114	SP_RL_EP2_july24.raw
	High		ITYGQcGDVLr	P16409	1	1	HCD	C6(Carbamidomethyl), R11(Label:13C(6)15N(4))	59.19	0.000113032	1	1	29		558	8.68997e+06	Heavy	Unique	Used	0.339604	1.14831	0.295744	25588505	7.56764e+06	8.68997e+06	2	646.32	1291.63	-0.721669	36.1115	3541	3541	MS2	7/104	SP_RL_EP2_july24_repeat.raw
	High		DTGTYEDFVEGLR	P16409	1	1	HCD		58.75	5.96084e-05	1	1	26	16	1227	3.20108e+07	Light	Redundant	Not Used	0.400221	1.23834	0.323192	3.07707e+07	9.94486e+06	1.23151e+07	2	751.344	1501.68	0.324018	62.0337	7266	7266	MS2	10/114	SP_RL_EP2_july24_repeat.raw
		High	ALGQNPTQAEVLr		1	0	CID	R13(Label:13C(6)15N(4))	57.6	0.000381447	1	1	33	27	549	2.15935e+06	Heavy	Redundant	Not Used	0.379618	1.43549	0.264453	5.68822e+06	1.50426e+06	2.15935e+06	2	703.885	1406.76	-0.18738	35.6518	3470	3470	MS2	10/120	SP_RL_EP2_july24_repeat.raw
	High		DTGTYEDFVEGLR	P16409	1	1	HCD		55.32	0.000139979	1	1	26	16	52	5.4219e+08	Light	Redundant	Not Used	0.309998	0.844152	0.36723	538966652	1.97925e+08	167078629	2	751.347	1501.69	4.0633	62.3544	2816	2816	MS2	10/114	SP_RL_EP2_july24.raw
	High		mmDFETFLPmLQHISK	P16409	1	1	HCD	M1(Oxidation), M2(Oxidation), M10(Oxidation)	54.81	0.000249429	1	1	28	16	1415	160143164	Light	Unique	Used	0.222361	6.07409	0.0366081	137045432	5.01698e+06	30473583	3	672.647	2015.93	-0.17166	70.1862	8353	8353	MS2	10/152	SP_RL_EP2_july24_repeat.raw
		High	ALGQNPTQAEVLR		1	0	CID		54.77	0.000737706	1	1	33	21	519	5.30789e+07	Light	Redundant	Not Used	0.407814	1.40439	0.290385	5.0455e+07	14651382	2.05763e+07	2	698.881	1396.75	-0.298872	34.6408	3320	3320	MS2	9/120	SP_RL_EP2_july24_repeat.raw
	High		NKDTGTYEDFVEGLR	P16409	1	1	HCD		49.89	0.000888727	1	1	28	18		1.41363e+07		No Quan Values	Not Used							3	581.944	1743.82	-0.231073	58.1913	6741	6741	MS2	18/158	SP_RL_EP2_july24_repeat.raw
		High	DTGTYEDFVEGLr		1	0	CID	R13(Label:13C(6)15N(4))	48.79	0.000737283	1	1	27	17	62	81225044	Heavy	Redundant	Not Used	0.08557	0.367541	0.232818	949222912	220995752	81225044	2	756.351	1511.7	4.13817	62.8515	2885	2885	MS2	8/114	SP_RL_EP2_july24.raw
		High	ITYGQcGDVLR		1	0	CID	C6(Carbamidomethyl)	48.64	0.00110307	1	1	28	21	528	6.92133e+07	Light	Redundant	Not Used	0.40517	1.39987	0.289434	65797546	1.90441e+07	2.66592e+07	2	641.315	1281.62	-1.51408	34.948	3369	3369	MS2	8/104	SP_RL_EP2_july24_repeat.raw
	High		DTGTYEDFVEGLr	P16409	1	1	HCD	R13(Label:13C(6)15N(4))	48.37	0.000812146	1	1	27	16	62	81225044	Heavy	Redundant	Not Used	0.08557	0.367541	0.232818	949222912	220995752	81225044	2	756.351	1511.7	4.13817	62.8599	2886	2886	MS2	7/114	SP_RL_EP2_july24.raw
	High		NKDTGTYEDFVEGLR	P16409	1	1	HCD		47.8	0.00149197	1	1	29	17		28868098		No Quan Values	Not Used							3	581.945	1743.82	0.71395	57.1268	6593	6593	MS2	8/158	SP_RL_EP2_july24_repeat.raw
	High		AAPAPAAAPAAAPEPERPK	P16409	1	1	HCD		47	0.00519766	1	1	33	23		3.94112e+07		No Quan Values	Not Used							3	594.988	1782.95	-0.0505434	24.6812	1875	1875	MS2	18/152	SP_RL_EP2_july24_repeat.raw
	High		mmDFETFLPmLQHISK	P16409	1	1	HCD	M1(Oxidation), M2(Oxidation), M10(Oxidation)	45.06	0.00264326	1	1	28	15		20576531		No Quan Values	Not Used							3	672.649	2015.93	2.91653	69.1239	8209	8209	MS2	17/152	SP_RL_EP2_july24_repeat.raw
		High	ITYGQcGDVLR		1	0	CID	C6(Carbamidomethyl)	43.48	0.00373356	1	1	28	19	528	6.92133e+07	Light	Redundant	Not Used	0.40517	1.39987	0.289434	65797546	1.90441e+07	2.66592e+07	2	641.316	1281.63	-0.085376	35.952	3515	3515	MS2	8/104	SP_RL_EP2_july24_repeat.raw
		High	mmDFETFLPmLQHISK		1	0	CID	M1(Oxidation), M2(Oxidation), M10(Oxidation)	43.28	0.0035477	1	1	28	15	1415	160143164	Light	Redundant	Not Used	0.222361	6.07409	0.0366081	137045432	5.01698e+06	30473583	3	672.647	2015.93	-0.17166	70.1614	8347	8347	MS2	16/152	SP_RL_EP2_july24_repeat.raw
		High	ITYGQcGDVLr		1	0	CID	C6(Carbamidomethyl), R11(Label:13C(6)15N(4))	42.37	0.00543504	1	1	29	19	558	8.68997e+06	Heavy	Redundant	Not Used	0.339604	1.14831	0.295744	25588505	7.56764e+06	8.68997e+06	2	646.32	1291.63	-0.721669	36.0567	3532	3532	MS2	7/104	SP_RL_EP2_july24_repeat.raw
	Medium		AAPAPAAAPAAAPEPERPK	P16409	1	1	HCD		41.85	0.0172198	1	1	33	15		3.94112e+07		No Quan Values	Not Used							3	594.988	1782.95	0.462947	25.7143	2017	2017	MS2	12/152	SP_RL_EP2_july24_repeat.raw
		High	HVLATLGER		1	0	CID		41.75	0.0102724	1	1	31	16	320	7.63709e+07	Light	Unique	Used	0.413286	1.53703	0.268886	75898741	2.04081e+07	3.13679e+07	2	498.285	995.563	-0.573139	27.8225	2318	2318	MS2	5/70	SP_RL_EP2_july24_repeat.raw
	Medium		HVLATLGER	P16409	1	1	HCD		41.18	0.0121018	1	1	31	21	320	7.63709e+07	Light	Redundant	Not Used	0.413286	1.53703	0.268886	75898741	2.04081e+07	3.13679e+07	2	498.286	995.564	0.53039	26.8375	2177	2177	MS2	7/70	SP_RL_EP2_july24_repeat.raw
	Medium		NKDTGTYEDFVEGLR	P16409	1	1	HCD		38.24	0.0125974	1	1	28	15		28868098		No Quan Values	Not Used							3	581.944	1743.82	-0.966092	56.1381	6454	6454	MS2	6/158	SP_RL_EP2_july24_repeat.raw
	Medium		LTEDEVEK	P16409	1	1	HCD		36.47	0.0106964	1	1	26	19		1.50806e+06		No Quan Values	Not Used							2	481.737	962.467	-0.350671	19.1797	1111	1111	MS2	7/66	SP_RL_EP2_july24_repeat.raw
	Medium		mmDFETFLPmLQHISk	P16409	1	1	HCD	M1(Oxidation), M2(Oxidation), M10(Oxidation), K16(Label:13C(6)15N(2))	35.2	0.0276175	1	1	29	15	1415	3.58292e+07	Heavy	Redundant	Not Used	0.222361	6.07409	0.0366081	137045432	5.01698e+06	30473583	3	675.318	2023.94	-0.823461	70.2048	8355	8355	MS2	16/152	SP_RL_EP2_july24_repeat.raw
		High	ALGQNPTQAEVLr		1	0	CID	R13(Label:13C(6)15N(4))	34.89	0.0706736	1	1	32	30	519	2.05763e+07	Heavy	Redundant	Not Used	0.407814	1.40439	0.290385	5.0455e+07	14651382	2.05763e+07	2	703.885	1406.76	0.333263	34.6472	3322	3322	MS2	13/120	SP_RL_EP2_july24_repeat.raw
	Medium		HVLATLGER	P16409	1	1	HCD		34.81	0.0507778	1	1	31	23	320	7.63709e+07	Light	Redundant	Not Used	0.413286	1.53703	0.268886	75898741	2.04081e+07	3.13679e+07	2	498.285	995.563	-0.573139	27.8645	2328	2328	MS2	7/70	SP_RL_EP2_july24_repeat.raw
	Medium		HVLATLGEr	P16409	1	1	HCD	R9(Label:13C(6)15N(4))	31.79	0.103968	1	1	31	23	320	3.13679e+07	Heavy	Redundant	Not Used	0.413286	1.53703	0.268886	75898741	2.04081e+07	3.13679e+07	2	503.289	1005.57	-0.171647	28.069	2360	2360	MS2	6/70	SP_RL_EP2_july24_repeat.raw
	Medium		NKDTGTYEDFVEGLR	P16409	1	1	HCD		29.15	0.113531	1	1	29			832390		No Quan Values	Not Used							2	872.414	1743.82	1.70168	57.4304	6631	6631	MS2	7/158	SP_RL_EP2_july24_repeat.raw
G3V9U2	397	41.8585	8.14795	3-ketoacyl-CoA thiolase, mitochondrial OS=Rattus norvegicus GN=Acaa2 PE=3 SV=1 - [G3V9U2_RAT]	43.07	33	14	1.81196e+09	0.200355	7	53.0856	1.22953	7	51.8575	0.216249	7	23.7609	428.151	35.26	17	11	513.33	33.75	16	10
	A3	A5	Sequence	Protein Accessions	# Proteins	# Protein Groups	Activation Type	Modifications	IonScore	Exp Value	Δ Score	Rank	Identity High	Homology Threshold	QuanResultID	Area	Quan Channel	Quan Info	Quan Usage	Heavy/Light	Heavy/Medium	Medium/Light	Light	Medium	Heavy	Charge	m/z [Da]	MH+ [Da]	ΔM [ppm]	RT [min]	First Scan	Last Scan	MS Order	Ions Matched	Spectrum File	Annotation
		High	VGVPTETGALTLNR	G3V9U2	3	1	CID		86.49	4.8681e-07	1	1	32	31	824	2.84256e+07	Light	Unique	Used	0.280386	1.16595	0.240478	27403529	6.58995e+06	7683573	2	714.396	1427.78	-0.52375	45.1817	4878	4878	MS2	9/118	SP_RL_EP2_july24_repeat.raw
		High	AANEAGYFNEEmAPIEVK	G3V9U2	3	1	CID	M12(Oxidation)	77.02	1.17775e-06	1	1	27	17		3.34969e+06		No Quan Values	Not Used							2	999.959	1998.91	-0.799767	47.8845	5271	5271	MS2	13/190	SP_RL_EP2_july24_repeat.raw
		High	DFTATDLTEFAAR	G3V9U2	3	1	CID		74.7	2.79208e-06	1	1	28	19	1272	2.95593e+07	Light	Unique	Used	0.29887	1.17999	0.253281	24427531	6.18703e+06	7.30065e+06	2	729.35	1457.69	1.13818	63.5971	7486	7486	MS2	15/112	SP_RL_EP2_july24_repeat.raw
	High		EGTVTAGNASGmSDGAGVVIIASEDAVKK	G3V9U2	3	1	HCD	M12(Oxidation)	72.28	1.28931e-05	1	1	32	17		1.29906e+07		No Quan Values	Not Used							3	917.455	2750.35	-0.544511	51.2618	5761	5761	MS2	23/314	SP_RL_EP2_july24_repeat.raw
		High	EGTVTAGNASGmSDGAGVVIIASEDAVK	G3V9U2	3	1	CID	M12(Oxidation)	69.57	2.08671e-05	1	1	32	25		3.27134e+06		No Quan Values	Not Used							3	874.759	2622.26	2.5243	54.9902	6286	6286	MS2	26/304	SP_RL_EP2_july24_repeat.raw
	High		VGVPTETGALTLNR	G3V9U2	3	1	HCD		68.22	3.26858e-05	1	1	32	25	824	2.84256e+07	Light	Redundant	Not Used	0.280386	1.16595	0.240478	27403529	6.58995e+06	7683573	2	714.396	1427.78	-0.52375	45.25	4888	4888	MS2	11/118	SP_RL_EP2_july24_repeat.raw
		High	LPMGMTAENLAAK	G3V9U2	3	1	CID		68.08	2.5759e-05	1	1	31	21	12	201333876	Light	Unique	Used	0.112172	0.518716	0.216249	182445320	39453568	2.04652e+07	2	673.848	1346.69	5.9457	41.6768	1759	1759	MS2	19/108	SP_RL_EP2_july24.raw
		High	VGVPTETGALTLNr	G3V9U2	3	1	CID	R14(Label:13C(6)15N(4))	64.97	7.03071e-05	1	1	33	32	824	7683573	Heavy	Redundant	Not Used	0.280386	1.16595	0.240478	27403529	6.58995e+06	7683573	2	719.4	1437.79	-0.243297	45.3943	4912	4912	MS2	9/118	SP_RL_EP2_july24_repeat.raw
	High		VGVPTETGALTLNR	G3V9U2	3	1	HCD		64.43	7.87684e-05	1	1	32	20	22	3853676472	Light	Unique	Used	0.291527	1.22953	0.237105	3669246400	869997584	1069685304	2	714.399	1427.79	3.23807	41.9034	1812	1812	MS2	12/118	SP_RL_EP2_july24.raw
	High		DFTATDLTEFAAr	G3V9U2	3	1	HCD	R13(Label:13C(6)15N(4))	63.99	3.45356e-05	1	1	28	16	1272	7.30065e+06	Heavy	Redundant	Not Used	0.29887	1.17999	0.253281	24427531	6.18703e+06	7.30065e+06	2	734.354	1467.7	0.569871	63.8164	7516	7516	MS2	11/112	SP_RL_EP2_july24_repeat.raw
		High	VGVPTETGALTLNR	G3V9U2	3	1	CID		59.95	0.00022098	1	1	32	24	22	3853676472	Light	Redundant	Not Used	0.291527	1.22953	0.237105	3669246400	869997584	1069685304	2	714.399	1427.79	3.23807	41.8714	1802	1802	MS2	7/118	SP_RL_EP2_july24.raw
	High		DFTATDLTEFAAr	G3V9U2	3	1	HCD	R13(Label:13C(6))	56.77	0.000215637	1	1	29	24	1272	6.18703e+06	Medium	Redundant	Not Used	0.29887	1.17999	0.253281	24427531	6.18703e+06	7.30065e+06	2	732.36	1463.71	1.4757	63.9657	7538	7538	MS2	8/112	SP_RL_EP2_july24_repeat.raw
	High		LPmGmTAENLAAK	G3V9U2	3	1	HCD	M3(Oxidation), M5(Oxidation)	56.62	0.000223542	1	1	29	27		5.73731e+06		No Quan Values	Not Used							2	689.838	1378.67	-1.07083	27.8938	2331	2331	MS2	8/108	SP_RL_EP2_july24_repeat.raw
	High		FGLDLK	G3V9U2	3	1	HCD		48.18	0.0015426	1	1	29		23	1380856160	Light	Unique	Used	0.200355	2.0085	0.0997535	1310869120	130763742	262639076	2	346.704	692.4	3.73467	41.9087	1813	1813	MS2	5/40	SP_RL_EP2_july24.raw
		High	EGTVTAGNASGmSDGAGVVIIASEDAVKK	G3V9U2	3	1	CID	M12(Oxidation)	48.12	0.00336014	1	1	32	18		1.29906e+07		No Quan Values	Not Used							3	917.455	2750.35	-0.544511	51.2204	5756	5756	MS2	23/314	SP_RL_EP2_july24_repeat.raw
		High	LPmGmTAENLAAK	G3V9U2	3	1	CID	M3(Oxidation), M5(Oxidation)	46.35	0.00237881	1	1	29	22		5.73731e+06		No Quan Values	Not Used							2	689.838	1378.67	-1.07083	27.8315	2321	2321	MS2	9/108	SP_RL_EP2_july24_repeat.raw
	High		DFTATDLTEFAAR	G3V9U2	3	1	HCD		43.85	0.003202	1	1	28	16	1272	2.95593e+07	Light	Redundant	Not Used	0.29887	1.17999	0.253281	24427531	6.18703e+06	7.30065e+06	2	729.349	1457.69	-0.62041	64.7847	7651	7651	MS2	10/112	SP_RL_EP2_july24_repeat.raw
	Medium		TNVSGGAIALGHPLGGSGSR	G3V9U2	3	1	HCD		43.64	0.0104257	1	1	33	25		9.25762e+06		No Quan Values	Not Used							3	603.317	1807.94	-2.81208	38.7298	3927	3927	MS2	9/224	SP_RL_EP2_july24_repeat.raw
	High		SLDLDPSK	G3V9U2	3	1	HCD		43.57	0.00432948	1	1	29	31		1.57245e+07		No Quan Values	Not Used							2	437.73	874.452	0.379244	31.3061	2838	2838	MS2	7/68	SP_RL_EP2_july24_repeat.raw
	Medium		LEDTLWAGLTDQHVK	G3V9U2	3	1	HCD		43.47	0.0104934	1	1	33	18		7.57714e+06		No Quan Values	Not Used							3	575.965	1725.88	-0.419091	64.8671	7664	7664	MS2	17/136	SP_RL_EP2_july24_repeat.raw
		High	DFTATDLTEFAAR	G3V9U2	3	1	CID		42.95	0.00393932	1	1	28	15	1272	2.95593e+07	Light	Redundant	Not Used	0.29887	1.17999	0.253281	24427531	6.18703e+06	7.30065e+06	2	729.349	1457.69	-0.62041	64.7621	7648	7648	MS2	10/112	SP_RL_EP2_july24_repeat.raw
		High	DFTATDLTEFAAr	G3V9U2	3	1	CID	R13(Label:13C(6)15N(4))	42.57	0.00478925	1	1	28	15	1272	7.30065e+06	Heavy	Redundant	Not Used	0.29887	1.17999	0.253281	24427531	6.18703e+06	7.30065e+06	2	734.354	1467.7	0.569871	63.7742	7511	7511	MS2	10/112	SP_RL_EP2_july24_repeat.raw
		High	TNVSGGAIALGHPLGGSGSR	G3V9U2	3	1	CID		37.33	0.0448725	1	1	33	20		9.25762e+06		No Quan Values	Not Used							3	603.318	1807.94	-0.685226	39.9315	4105	4105	MS2	9/224	SP_RL_EP2_july24_repeat.raw
	Medium		TNVSGGAIALGHPLGGSGSR	G3V9U2	3	1	HCD		37.04	0.0479712	1	1	33	25		9.25762e+06		No Quan Values	Not Used							3	603.318	1807.94	-0.685226	39.9832	4115	4115	MS2	9/224	SP_RL_EP2_july24_repeat.raw
	Medium		GVFIVAAK	G3V9U2	2	1	HCD		36.33	0.0337457	1	1	31	32	654	1.12038e+08	Light	Redundant	Not Used	0.183523	1.70881	0.107398	110943255	1.19151e+07	20360604	2	402.753	804.499	1.21268	40.4038	4173	4173	MS2	6/58	SP_RL_EP2_july24_repeat.raw
	Medium		FGLDLK	G3V9U2	3	1	HCD		36.18	0.0181104	1	1	28	27	870	9.43976e+06	Light	Unique	Used	0.169037	1.87355	0.0902228	9.30584e+06	839599	1.57303e+06	2	346.702	692.397	-0.760986	47.1769	5167	5167	MS2	5/40	SP_RL_EP2_july24_repeat.raw
	Medium		FGLDLk	G3V9U2	3	1	HCD	K6(Label:13C(6)15N(2))	36.02	0.0232407	1	1	29	27	23	262639076	Heavy	Redundant	Not Used	0.200355	2.0085	0.0997535	1310869120	130763742	262639076	2	350.711	700.415	3.81076	42.0431	1844	1844	MS2	5/40	SP_RL_EP2_july24.raw
	Medium		HNFTPLAR	G3V9U2	3	1	HCD		35.15	0.0354065	1	1	30	25		7.36629e+06		No Quan Values	Not Used							2	478.259	955.51	-0.841368	26.8992	2188	2188	MS2	4/68	SP_RL_EP2_july24_repeat.raw
		High	GVFIVAAK	G3V9U2	2	1	CID		33.35	0.0615429	1	1	30	27	654	1.12038e+08	Light	Unique	Used	0.183523	1.70881	0.107398	110943255	1.19151e+07	20360604	2	402.752	804.497	-1.06335	39.3267	4012	4012	MS2	6/58	SP_RL_EP2_july24_repeat.raw
		High	TNVSGGAIALGHPLGGSGSR	G3V9U2	3	1	CID		33.05	0.119428	1	1	33	21		9.25762e+06		No Quan Values	Not Used							3	603.317	1807.94	-2.81208	38.7058	3924	3924	MS2	10/224	SP_RL_EP2_july24_repeat.raw
		High	FGLDLK	G3V9U2	3	1	CID		32.37	0.058783	1	1	29	32	23	1380856160	Light	Redundant	Not Used	0.200355	2.0085	0.0997535	1310869120	130763742	262639076	2	346.704	692.4	3.73467	41.8742	1803	1803	MS2	5/40	SP_RL_EP2_july24.raw
		High	EDcDRYALQSQQR	G3V9U2	3	1	CID	C3(Carbamidomethyl)	32.07	0.0149009	1	1	23	25		3.74046e+06		No Quan Values	Not Used							3	556.918	1668.74	-0.865347	22.5021	1570	1570	MS2	7/130	SP_RL_EP2_july24_repeat.raw
	Medium		LPPVFK	G3V9U2	2	1	HCD		29.47	0.101625	1	1	29	32		5.0596e+06		No Quan Values	Not Used							2	350.723	700.439	0.167543	38.3811	3877	3877	MS2	4/42	SP_RL_EP2_july24_repeat.raw
G3V885	1939	223.371	5.73193	Myosin-6 OS=Rattus norvegicus GN=Myh6 PE=4 SV=1 - [G3V885_RAT]	40.02	214	74	1.58425e+09	0.12022	28	35.3004	1.94855	28	52.5786	0.062612	28	62.092	4460.23	36.77	132	65	2995.2	31.51	82	51
	A3	A5	Sequence	Protein Accessions	# Proteins	# Protein Groups	Activation Type	Modifications	IonScore	Exp Value	Δ Score	Rank	Identity High	Homology Threshold	QuanResultID	Area	Quan Channel	Quan Info	Quan Usage	Heavy/Light	Heavy/Medium	Medium/Light	Light	Medium	Heavy	Charge	m/z [Da]	MH+ [Da]	ΔM [ppm]	RT [min]	First Scan	Last Scan	MS Order	Ions Matched	Spectrum File	Annotation
	High		VVDSLQTSLDAETR	G3V885	4	1	HCD		121.14	1.35059e-10	1	1	32	30		5.32307e+07		No Quan Values	Not Used							2	767.392	1533.78	0.556461	41.6983	4369	4369	MS2	11/140	SP_RL_EP2_july24_repeat.raw
	High		NLTEEmAGLDEIIAK	G3V885	2	1	HCD	M6(Oxidation)	120.54	1.48667e-10	1	1	31	20		3.28344e+07		No Quan Values	Not Used							2	831.917	1662.83	0.239973	58.6562	6809	6809	MS2	13/156	SP_RL_EP2_july24_repeat.raw
		High	VVDSLQTSLDAETR	G3V885	4	1	CID		118.39	2.5339e-10	1	1	32	26		5.32307e+07		No Quan Values	Not Used							2	767.391	1533.77	-0.876126	42.7021	4514	4514	MS2	11/140	SP_RL_EP2_july24_repeat.raw
	High		NLTEEmAGLDEIIAK	G3V885	2	1	HCD	M6(Oxidation)	117.28	3.11749e-10	1	1	31	20		1.55154e+06		No Quan Values	Not Used							2	831.916	1662.82	-0.640964	57.5744	6653	6653	MS2	13/156	SP_RL_EP2_july24_repeat.raw
		High	VVDSLQTSLDAETr	G3V885	4	1	CID	R14(Label:13C(6)15N(4))	111.64	1.22839e-09	1	1	32	28		4.00976e+06		No Quan Values	Not Used							2	772.395	1543.78	-0.375426	42.1319	4430	4430	MS2	11/140	SP_RL_EP2_july24_repeat.raw
		High	LMATLFSTYASADTGDSGK	G3V885	2	1	CID		110.56	7.50246e-10	1	1	28	20		1.90951e+06		No Quan Values	Not Used							2	968.453	1935.9	-0.673475	65.0606	7690	7690	MS2	14/170	SP_RL_EP2_july24_repeat.raw
	High		HADSVAELGEQIDNLQR	F1LSI0;G3V885	9	2	HCD		105.84	4.88393e-09	1	1	32	21		98546766		No Quan Values	Not Used							2	947.97	1894.93	3.94612	63.3103	2962	2962	MS2	15/160	SP_RL_EP2_july24.raw
	High		HADSVAELGEQIDNLQR	F1LSI0;G3V885	9	2	HCD		102.44	1.03371e-08	1	1	32	25		8.65528e+07		No Quan Values	Not Used							2	947.969	1894.93	2.72215	62.2206	2793	2793	MS2	14/160	SP_RL_EP2_july24.raw
	High		LMATLFSTYASADTGDSGK	G3V885	2	1	HCD		101.27	6.37094e-09	1	1	28	19		1.90951e+06		No Quan Values	Not Used							2	968.453	1935.9	-0.673475	65.1089	7695	7695	MS2	13/170	SP_RL_EP2_july24_repeat.raw
		High	GQSVQQVYYSIGALAK	G3V885	2	1	CID		99.85	2.53041e-08	1	1	33	28	1290	72295585	Light	Unique	Used	0.0917815	7.92244	0.011585	53253156	616938	4.88765e+06	2	856.455	1711.9	0.215957	64.314	7585	7585	MS2	10/162	SP_RL_EP2_july24_repeat.raw
		High	HADSVAELGEQIDNLQR	G3V885	9	1	CID		99.82	1.88972e-08	1	1	32	23		8.65528e+07		No Quan Values	Not Used							2	947.969	1894.93	2.72215	62.2001	2789	2789	MS2	13/160	SP_RL_EP2_july24.raw
		High	GQSVQQVYYSIGALAK	G3V885	2	1	CID		99.68	2.69655e-08	1	1	33	26	73	5.21353e+07	Light	Unique	Used	0.01	0.01	0.637585	45111846	28762635	276316	2	856.462	1711.92	8.55879	73.3721	3396	3396	MS2	10/162	SP_RL_EP2_july24.raw
	High		VVDSLQTSLDAETR	G3V885	4	1	HCD		99.57	1.93103e-08	1	1	32	30		5.32307e+07		No Quan Values	Not Used							2	767.391	1533.77	-0.876126	42.7507	4524	4524	MS2	10/140	SP_RL_EP2_july24_repeat.raw
		High	VVDSLQTSLDAETR	G3V885	4	1	CID		98.49	2.48613e-08	1	1	32	32		5.32307e+07		No Quan Values	Not Used							2	767.392	1533.78	0.556461	41.6578	4360	4360	MS2	10/140	SP_RL_EP2_july24_repeat.raw
		High	LmATLFSTYASADTGDSGK	G3V885	2	1	CID	M2(Oxidation)	98.16	1.03493e-08	1	1	27	21		1.71408e+07		No Quan Values	Not Used							2	976.452	1951.9	0.748956	56.3567	6483	6483	MS2	14/170	SP_RL_EP2_july24_repeat.raw
		High	LQNEIEDLmVDVER	G3V885	4	1	CID	M9(Oxidation)	97.55	2.08578e-08	1	1	30			641762		No Quan Values	Not Used							2	859.917	1718.83	-0.313526	58.2618	6750	6750	MS2	11/146	SP_RL_EP2_july24_repeat.raw
		High	LQNEIEDLmVDVER	G3V885	4	1	CID	M9(Oxidation)	97.5	2.1944e-08	1	1	30		1111	1.08652e+07	Light	Unique	Used	0.183524	2.31884	0.0791449	1.02059e+07	807742	1.87302e+06	2	859.917	1718.83	0.467689	57.0039	6573	6573	MS2	11/146	SP_RL_EP2_july24_repeat.raw
		High	NLTEEMAGLDEIIAK	G3V885	2	1	CID		96.74	4.21766e-08	1	1	32	33		86736072		No Quan Values	Not Used							2	823.92	1646.83	0.860773	73.3768	8803	8803	MS2	19/156	SP_RL_EP2_july24_repeat.raw
		High	LEEAGGATSVQIEmNK	G3V885	4	1	CID	M14(Oxidation)	95.86	2.90548e-08	1	1	30	29		8.8624e+06		No Quan Values	Not Used							2	846.909	1692.81	0.417534	30.0271	2649	2649	MS2	11/152	SP_RL_EP2_july24_repeat.raw
	High		GQSVQQVYYSIGALAK	G3V885	2	1	HCD		95.82	6.40015e-08	1	1	33	29	1290	72295585	Light	Redundant	Not Used	0.0917815	7.92244	0.011585	53253156	616938	4.88765e+06	2	856.455	1711.9	0.215957	64.3363	7590	7590	MS2	12/162	SP_RL_EP2_july24_repeat.raw
	High		LQNEIEDLmVDVER	G3V885	4	1	HCD	M9(Oxidation)	94.97	3.77805e-08	0.736842	1	30			641762		No Quan Values	Not Used							2	859.917	1718.83	-0.313526	58.3091	6756	6756	MS2	11/146	SP_RL_EP2_july24_repeat.raw
		High	LQDAEEAVEAVNAK	G3V885	4	1	CID		93.96	5.43221e-08	1	1	30	25	627	7.80479e+07	Light	Unique	Used	0.125949	2.98398	0.0422086	74131826	3.129e+06	9.33686e+06	2	743.872	1486.74	-1.23858	39.4274	4028	4028	MS2	12/140	SP_RL_EP2_july24_repeat.raw
		High	HADSVAELGEQIDNLQR	G3V885	9	1	CID		93.53	8.31323e-08	1	1	32	24		98546766		No Quan Values	Not Used							2	947.97	1894.93	3.94612	63.2754	2954	2954	MS2	15/160	SP_RL_EP2_july24.raw
	High		LQNEIEDLmVDVER	G3V885	4	1	HCD	M9(Oxidation)	93.24	5.85215e-08	0.72043	1	30		1111	1.08652e+07	Light	Redundant	Not Used	0.183524	2.31884	0.0791449	1.02059e+07	807742	1.87302e+06	2	859.917	1718.83	0.467689	57.0278	6578	6578	MS2	11/146	SP_RL_EP2_july24_repeat.raw
	High		LEEAGGATSVQIEmNK	G3V885	4	1	HCD	M14(Oxidation)	92.97	5.65221e-08	1	1	30	22		8.8624e+06		No Quan Values	Not Used							2	846.909	1692.81	0.417534	30.08	2655	2655	MS2	13/152	SP_RL_EP2_july24_repeat.raw
		High	LAEQELIETSER	G3V885	4	1	CID		92.47	9.16175e-08	1	1	31	27		1.50715e+07		No Quan Values	Not Used							2	709.363	1417.72	1.02283	40.3676	4165	4165	MS2	9/120	SP_RL_EP2_july24_repeat.raw
	High		IEELEEELEAEr	G3V885	4	1	HCD	R12(Label:13C(6)15N(4))	91.34	6.23602e-08	1	2	28		939	9.65113e+06	Heavy	Redundant	Not Used	0.238253	1.98173	0.120225	4.05079e+07	4.87006e+06	9.65113e+06	2	749.861	1498.71	-0.0754592	49.8537	5552	5552	MS2	9/106	SP_RL_EP2_july24_repeat.raw
	High		LmATLFSTYASADTGDSGK	G3V885	2	1	HCD	M2(Oxidation)	91.09	5.2712e-08	1	1	27	26		1.71408e+07		No Quan Values	Not Used							2	976.452	1951.9	0.748956	56.4188	6493	6493	MS2	10/170	SP_RL_EP2_july24_repeat.raw
		High	LQNEIEDLmVDVER	G3V885	4	1	CID	M9(Oxidation)	89.44	1.39985e-07	1	1	30			8.5415e+06		No Quan Values	Not Used							2	859.917	1718.83	0.609728	55.9772	6428	6428	MS2	10/146	SP_RL_EP2_july24_repeat.raw
	High		NLTEEMAGLDEIIAK	G3V885	2	1	HCD		87.67	3.40464e-07	1	1	32	21		86736072		No Quan Values	Not Used							2	823.92	1646.83	0.860773	73.4141	8813	8813	MS2	13/156	SP_RL_EP2_july24_repeat.raw
		High	VIQYFASIAAIGDR	G3V885	2	1	CID		87.39	4.51141e-07	1	1	33	24	1435	1.5336e+08	Light	Unique	Used	0.13587	1.38747	0.0979259	1.5282e+08	1.4965e+07	2.07636e+07	2	762.413	1523.82	-2.57556	70.7362	8431	8431	MS2	10/138	SP_RL_EP2_july24_repeat.raw
		High	LAEQELIETSER	G3V885	4	1	CID		87.27	2.92593e-07	1	1	31	26		4.83946e+07		No Quan Values	Not Used							2	709.361	1417.71	-1.47417	39.3326	4014	4014	MS2	9/120	SP_RL_EP2_july24_repeat.raw
	High		LQDAEEAVEAVNAk	G3V885	4	1	HCD	K14(Label:13C(6)15N(2))	85.67	4.17234e-07	1	1	31	25	627	9.69865e+06	Heavy	Redundant	Not Used	0.125949	2.98398	0.0422086	74131826	3.129e+06	9.33686e+06	2	747.88	1494.75	-0.277929	38.916	3953	3953	MS2	9/140	SP_RL_EP2_july24_repeat.raw
		High	QAEEAEEQANTNLSK	G3V885	4	1	CID		85.59	1.3582e-07	1	1	26	21		2.22479e+06		No Quan Values	Not Used							2	831.385	1661.76	0.605021	20.6635	1306	1306	MS2	10/162	SP_RL_EP2_july24_repeat.raw
	High		LQDAEEAVEAVNAK	G3V885	4	1	HCD		85.03	4.24597e-07	1	1	30	26	627	7.80479e+07	Light	Redundant	Not Used	0.125949	2.98398	0.0422086	74131826	3.129e+06	9.33686e+06	2	743.872	1486.74	-1.23858	39.4698	4038	4038	MS2	9/140	SP_RL_EP2_july24_repeat.raw
	High		LQNEIEDLmVDVER	G3V885	4	1	HCD	M9(Oxidation)	84.08	4.8093e-07	1	1	30			8.5415e+06		No Quan Values	Not Used							2	859.917	1718.83	0.609728	56.0225	6438	6438	MS2	11/146	SP_RL_EP2_july24_repeat.raw
	High		LASADIETYLLEK	F1LSI0;G3V885	14	2	HCD		83.31	1.03855e-06	1	1	33	25		5.74037e+07		No Quan Values	Not Used							2	733.393	1465.78	-0.0978243	66.2062	7838	7838	MS2	9/114	SP_RL_EP2_july24_repeat.raw
	High		LmATLFSTYASADTGDSGK	G3V885	2	1	HCD	M2(Oxidation)	83.08	3.24992e-07	1	1	27	18		1.71408e+07		No Quan Values	Not Used							2	976.451	1951.9	-0.126595	55.2843	6329	6329	MS2	17/170	SP_RL_EP2_july24_repeat.raw
		High	NKDPLNETVVGLYQK	G3V885	13	1	CID		82.84	1.30831e-06	1	1	33	28		135505762		No Quan Values	Not Used							2	859.466	1717.92	6.9179	41.5946	1738	1738	MS2	12/150	SP_RL_EP2_july24.raw
		High	GQSVQQVYYSIGALAK	G3V885	2	1	CID		80.54	2.17591e-06	1	1	33	25		72295585		No Quan Values	Not Used							2	856.454	1711.9	-0.211884	63.3221	7444	7444	MS2	9/162	SP_RL_EP2_july24_repeat.raw
	High		LASADIETYLLEK	F1LSI0;G3V885	14	2	HCD		80.44	2.04496e-06	1	1	33	30		2.50351e+06		No Quan Values	Not Used							2	733.396	1465.78	3.73305	78.1587	3982	3982	MS2	9/114	SP_RL_EP2_july24.raw
	High		LASADIETYLLEK	F1LSI0;G3V885	14	2	HCD		80.37	2.08737e-06	1	1	33	31		59266097		No Quan Values	Not Used							2	733.396	1465.79	4.48257	74.2357	3563	3563	MS2	9/114	SP_RL_EP2_july24.raw
	High		LASADIETYLLEK	F1LSI0;G3V885	14	2	HCD		80.18	2.15673e-06	1	1	33	26		1.26267e+06		No Quan Values	Not Used							2	733.393	1465.78	-0.430945	65.1669	7703	7703	MS2	9/114	SP_RL_EP2_july24_repeat.raw
		High	NLTEEmAGLDEIIAK	G3V885	2	1	CID	M6(Oxidation)	79.51	1.88457e-06	1	1	31	20		3.28344e+07		No Quan Values	Not Used							2	831.917	1662.83	0.239973	58.6137	6799	6799	MS2	11/156	SP_RL_EP2_july24_repeat.raw
	High		VIQYFASIAAIGDr	G3V885	2	1	HCD	R14(Label:13C(6)15N(4))	79.44	2.74453e-06	1	1	33	34	1435	2.07636e+07	Heavy	Redundant	Not Used	0.13587	1.38747	0.0979259	1.5282e+08	1.4965e+07	2.07636e+07	2	767.418	1533.83	-1.34425	70.7736	8435	8435	MS2	10/138	SP_RL_EP2_july24_repeat.raw
		High	LEDEEEmNAELTAK	G3V885	4	1	CID	M7(Oxidation)	79.15	2.66345e-07	1	1	22			6.91947e+06		No Quan Values	Not Used							2	819.364	1637.72	-0.253753	27.5737	2286	2286	MS2	10/136	SP_RL_EP2_july24_repeat.raw
	High		LEDEEEmNAELTAK	G3V885	4	1	HCD	M7(Oxidation)	79.11	2.68809e-07	1	1	22	17		6.91947e+06		No Quan Values	Not Used							2	819.364	1637.72	-0.253753	27.6268	2292	2292	MS2	10/136	SP_RL_EP2_july24_repeat.raw
	High		TLEDQANEYR	G3V885	2	1	HCD		79.09	4.1494e-07	1	1	24	27		3.45069e+07		No Quan Values	Not Used							2	619.786	1238.56	-0.250755	28.1846	2377	2377	MS2	9/96	SP_RL_EP2_july24_repeat.raw
	High		GQSVQQVYYSIGALAK	G3V885	2	1	HCD		76.37	5.68383e-06	1	1	33	29		72295585		No Quan Values	Not Used							2	856.454	1711.9	-0.211884	63.3883	7454	7454	MS2	10/162	SP_RL_EP2_july24_repeat.raw
	High		NTLLQAELEELR	G3V885	2	1	HCD		75.83	5.45158e-06	1	1	32	24		1.46199e+07		No Quan Values	Not Used							2	714.891	1428.78	4.26024	74.3282	3579	3579	MS2	10/126	SP_RL_EP2_july24.raw
	High		LAEQELIETSER	G3V885	4	1	HCD		75.38	4.6879e-06	1	1	31	30		1.50715e+07		No Quan Values	Not Used							2	709.363	1417.72	1.02283	40.4134	4174	4174	MS2	8/120	SP_RL_EP2_july24_repeat.raw
	High		QAEEAEEQANTNLSK	G3V885	4	1	HCD		75.29	1.45534e-06	1	1	26	18		2.22479e+06		No Quan Values	Not Used							2	831.385	1661.76	0.605021	20.6818	1309	1309	MS2	10/162	SP_RL_EP2_july24_repeat.raw
		High	VIQYFASIAAIGDr	G3V885	2	1	CID	R14(Label:13C(6)15N(4))	74.66	8.25025e-06	1	1	33	25	1435	2.07636e+07	Heavy	Redundant	Not Used	0.13587	1.38747	0.0979259	1.5282e+08	1.4965e+07	2.07636e+07	2	767.418	1533.83	-1.34425	70.764	8434	8434	MS2	10/138	SP_RL_EP2_july24_repeat.raw
	High		NTLLQAELEELR	G3V885	2	1	HCD		74.63	7.27956e-06	1	1	32	23	1457	4.90649e+07	Light	Unique	Used	0.0669798	0.881424	0.0759904	41730092	3.17109e+06	2.79507e+06	2	714.888	1428.77	-0.0116127	71.4803	8537	8537	MS2	8/126	SP_RL_EP2_july24_repeat.raw
	High		IEELEEELEAER	G3V885	4	1	HCD		74.37	2.5226e-06	1	2	27	29		33766352		No Quan Values	Not Used							2	744.856	1488.7	-1.73727	48.658	5381	5381	MS2	8/106	SP_RL_EP2_july24_repeat.raw
		High	LASADIETYLLEK	G3V885	14	1	CID		74.1	8.74573e-06	1	1	33	26		1.26267e+06		No Quan Values	Not Used							2	733.393	1465.78	-0.430945	65.1364	7699	7699	MS2	9/114	SP_RL_EP2_july24_repeat.raw
	High		IEELEEELEAER	G3V885	4	1	HCD		73.65	3.25365e-06	1	2	28	21	939	4.05079e+07	Light	Redundant	Not Used	0.238253	1.98173	0.120225	4.05079e+07	4.87006e+06	9.65113e+06	2	744.857	1488.71	0.148678	49.6319	5521	5521	MS2	8/106	SP_RL_EP2_july24_repeat.raw
		High	ELEEISERLEEAGGATSVQIEmNK	G3V885	4	1	CID	M22(Oxidation)	73.2	8.6991e-06	1	1	32	22		6770334		No Quan Values	Not Used							3	893.432	2678.28	-0.929992	59.5081	6921	6921	MS2	20/256	SP_RL_EP2_july24_repeat.raw
	High		LQDLVDKLQLK	G3V885	4	1	HCD		73.17	6.14242e-06	0.438356	1	30			2.55031e+07		No Quan Values	Not Used							3	438.266	1312.78	0.117111	55.6355	6381	6381	MS2	9/104	SP_RL_EP2_july24_repeat.raw
		High	NLTEEmAGLDEIIAK	G3V885	2	1	CID	M6(Oxidation)	73.17	8.03166e-06	1	1	31	17		1.55154e+06		No Quan Values	Not Used							2	831.916	1662.82	-0.640964	57.5247	6643	6643	MS2	11/156	SP_RL_EP2_july24_repeat.raw
	High		ELEEISERLEEAGGATSVQIEmNK	G3V885	4	1	HCD	M22(Oxidation)	72.92	9.27843e-06	1	1	32	17		6770334		No Quan Values	Not Used							3	893.432	2678.28	-0.929992	59.5327	6926	6926	MS2	22/256	SP_RL_EP2_july24_repeat.raw
	High		VIQYFASIAAIGDR	G3V885	2	1	HCD		71.86	1.6118e-05	1	1	33	34	1435	1.5336e+08	Light	Redundant	Not Used	0.13587	1.38747	0.0979259	1.5282e+08	1.4965e+07	2.07636e+07	2	762.413	1523.82	-2.57556	70.7452	8432	8432	MS2	10/138	SP_RL_EP2_july24_repeat.raw
		High	DLEEATLQHEATAAALR	G3V885	7	1	CID		71.71	1.43944e-05	1	1	32	23		1.18809e+07		No Quan Values	Not Used							2	919.966	1838.92	0.195177	51.1287	5743	5743	MS2	14/168	SP_RL_EP2_july24_repeat.raw
		High	NTLLQAELEELR	G3V885	2	1	CID		71.6	1.46253e-05	1	1	32		1457	4.90649e+07	Light	Redundant	Not Used	0.0669798	0.881424	0.0759904	41730092	3.17109e+06	2.79507e+06	2	714.888	1428.77	-0.0116127	71.4488	8529	8529	MS2	9/126	SP_RL_EP2_july24_repeat.raw
	High		LAEQELIETSER	G3V885	4	1	HCD		71.12	1.20577e-05	1	1	31	28		4.83946e+07		No Quan Values	Not Used							2	709.361	1417.71	-1.47417	39.3868	4024	4024	MS2	8/120	SP_RL_EP2_july24_repeat.raw
		High	LmATLFSTYASADTGDSGK	G3V885	2	1	CID	M2(Oxidation)	70.57	5.79259e-06	1	1	27	17		1.71408e+07		No Quan Values	Not Used							2	976.451	1951.9	-0.126595	55.2297	6319	6319	MS2	14/170	SP_RL_EP2_july24_repeat.raw
		High	LQDAEEAVEAVNAk	G3V885	4	1	CID	K14(Label:13C(6)15N(2))	70.36	1.41703e-05	1	1	31	26	627	9.69865e+06	Heavy	Redundant	Not Used	0.125949	2.98398	0.0422086	74131826	3.129e+06	9.33686e+06	2	747.88	1494.75	-0.277929	38.8688	3947	3947	MS2	8/140	SP_RL_EP2_july24_repeat.raw
	High		NKDPLNETVVGLYQK	F1LSI0;G3V885	13	2	HCD		70.31	2.34267e-05	1	1	33	23		135505762		No Quan Values	Not Used							2	859.466	1717.92	6.9179	41.6262	1748	1748	MS2	8/150	SP_RL_EP2_july24.raw
	High		LQDAEEAVEAVNAK	G3V885	4	1	HCD		67.88	2.19955e-05	1	1	30	18	627	7.80479e+07	Light	Redundant	Not Used	0.125949	2.98398	0.0422086	74131826	3.129e+06	9.33686e+06	2	743.872	1486.74	-0.581725	38.478	3892	3892	MS2	11/140	SP_RL_EP2_july24_repeat.raw
	High		KLEDEcSELKK	F1LSI0;G3V885	10	2	HCD	C6(Carbamidomethyl)	66.71	2.86468e-05	1	1	30	22		1.2692e+07		No Quan Values	Not Used							3	460.234	1378.69	-0.4853	19.0285	1091	1091	MS2	15/110	SP_RL_EP2_july24_repeat.raw
	High		SAYLMGLNSADLLK	G3V885	4	1	HCD		66.31	4.80748e-05	1	1	32	31		4.14082e+06		No Quan Values	Not Used							2	748.396	1495.79	1.84827	69.4178	8254	8254	MS2	9/136	SP_RL_EP2_july24_repeat.raw
		High	IEELEEELEAER	G3V885	4	1	CID		66.31	1.76348e-05	1	2	28		939	4.05079e+07	Light	Redundant	Not Used	0.238253	1.98173	0.120225	4.05079e+07	4.87006e+06	9.65113e+06	2	744.857	1488.71	0.148678	49.6022	5516	5516	MS2	16/106	SP_RL_EP2_july24_repeat.raw
		High	LmATLFSTYASADTGDSGK	G3V885	2	1	CID	M2(Oxidation)	66.23	1.57829e-05	1	1	27	17	1058	1.00397e+07	Light	Unique	Used	0.118021	0.70989	0.166253	6.51158e+06	1.08257e+06	768504	2	976.451	1951.9	-0.00151599	54.9162	6276	6276	MS2	14/170	SP_RL_EP2_july24_repeat.raw
	High		GQSVQQVYYSIGALAK	G3V885	2	1	HCD		66.16	6.06468e-05	1	1	33	22	73	5.21353e+07	Light	Redundant	Not Used	0.01	0.01	0.637585	45111846	28762635	276316	2	856.462	1711.92	8.55879	73.4149	3406	3406	MS2	8/162	SP_RL_EP2_july24.raw
	High		NYHIFYQILSNK	G3V885	2	1	HCD		64.69	6.77722e-05	1	1	32	25		5.09916e+06		No Quan Values	Not Used							2	770.401	1539.8	0.0769747	66.0258	7816	7816	MS2	10/110	SP_RL_EP2_july24_repeat.raw
	High		NKDPLNETVVGLYQK	F1LSI0;G3V885	13	2	HCD		64.51	9.25172e-05	1	1	33	23		28575735		No Quan Values	Not Used							3	573.309	1717.91	0.621542	50.2927	5620	5620	MS2	10/150	SP_RL_EP2_july24_repeat.raw
		High	LEQQVDDLEGSLEQEK	G3V885	9	1	CID		63.25	5.278e-05	1	1	30	30		3.08101e+06		No Quan Values	Not Used							2	930.445	1859.88	-2.41274	47.6962	5244	5244	MS2	17/172	SP_RL_EP2_july24_repeat.raw
		High	LQDAEEAVEAVNAK	G3V885	4	1	CID		62.67	7.30018e-05	1	1	30	21	627	7.80479e+07	Light	Redundant	Not Used	0.125949	2.98398	0.0422086	74131826	3.129e+06	9.33686e+06	2	743.872	1486.74	-0.581725	38.4143	3882	3882	MS2	9/140	SP_RL_EP2_july24_repeat.raw
	High		NKDPLNETVVGLYQK	F1LSI0;G3V885	13	2	HCD		62.03	0.000162732	1	1	33	20				No Quan Values	Not Used							3	573.309	1717.91	-0.231146	51.3247	5772	5772	MS2	10/150	SP_RL_EP2_july24_repeat.raw
	High		ANDDLKENIAIVER	G3V885	4	1	HCD		61.6	0.000149228	1	1	32	22	715	7.97977e+07	Light	Unique	Used	0.0591493	2.05365	0.028802	7.50791e+07	2.16243e+06	4.44088e+06	3	533.949	1599.83	-0.182575	41.2397	4300	4300	MS2	14/148	SP_RL_EP2_july24_repeat.raw
		High	DPLNETVVGLYQK	G3V885	13	1	CID		61.5	0.000134899	1	1	32	19		1.03141e+07		No Quan Values	Not Used							2	738.391	1475.77	0.250961	55.2418	6322	6322	MS2	9/124	SP_RL_EP2_july24_repeat.raw
	High		VQHELDEAEER	G3V885	4	1	HCD		61.05	3.48252e-05	1	1	26	25	168	1.72561e+07	Light	Unique	Used	0.174186	1.96099	0.0888258	15221668	1.35208e+06	2.65141e+06	3	452.213	1354.62	-0.288868	19.4792	1152	1152	MS2	8/110	SP_RL_EP2_july24_repeat.raw
	High		VQLLHSQNTSLINQK	G3V885	4	1	HCD		60.68	0.000204617	1	1	33	21		1.25644e+07		No Quan Values	Not Used							3	574.987	1722.95	-1.1807	39.1733	3991	3991	MS2	11/146	SP_RL_EP2_july24_repeat.raw
	High		TKYETDAIQR	F1LSI0;G3V885	14	2	HCD		60.2	0.000126393	1	1	30					No Quan Values	Not Used							3	408.879	1224.62	-0.182557	20.1103	1234	1234	MS2	13/98	SP_RL_EP2_july24_repeat.raw
	High		NYHIFYQILSNK	G3V885	2	1	HCD		59.04	0.000249477	1	1	32	31		7.82852e+07		No Quan Values	Not Used							3	513.937	1539.8	-0.169589	65.8713	7796	7796	MS2	10/110	SP_RL_EP2_july24_repeat.raw
		High	RVIQYFASIAAIGDR	G3V885	2	1	CID		58.67	0.000315672	1	1	33	25		2.36192e+07		No Quan Values	Not Used							3	560.646	1679.92	1.2254	69.1729	8214	8214	MS2	9/152	SP_RL_EP2_july24_repeat.raw
	High		HADSVAELGEQIDNLQR	F1LSI0;G3V885	9	2	HCD		58.34	0.000250682	1	1	31	23		1.99836e+07		No Quan Values	Not Used							3	632.314	1894.93	0.428169	55.7243	6393	6393	MS2	15/160	SP_RL_EP2_july24_repeat.raw
	High		SNAAAAALDK	G3V885	4	1	HCD		58.26	0.000142338	1	1	29	20		2.85333e+06		No Quan Values	Not Used							2	466.245	931.484	-0.752695	20.323	1264	1264	MS2	8/104	SP_RL_EP2_july24_repeat.raw
		High	DIDDLELTLAk	G3V885	13	1	CID	K11(Label:13C(6)15N(2))	58.12	0.000304409	1	1	32	26	45	2.82349e+08	Heavy	Not Unique	Used	0.12246	2.70188	0.0453241	2284973760	1.03564e+08	279818060	2	627.341	1253.68	2.83656	62.2031	2790	2790	MS2	9/94	SP_RL_EP2_july24.raw
	High		ANDDLKENIAIVER	G3V885	4	1	HCD		57.9	0.000350149	1	1	32	21		5.14404e+07		No Quan Values	Not Used							3	533.949	1599.83	-0.41148	43.2953	4604	4604	MS2	13/148	SP_RL_EP2_july24_repeat.raw
	High		DTQLQLDDAVR	G3V885	2	1	HCD		57.71	0.000195272	1	2	30	25		2.89535e+07		No Quan Values	Not Used							2	637.322	1273.64	-1.13288	41.0023	4265	4265	MS2	7/110	SP_RL_EP2_july24_repeat.raw
		High	DTQLQLDDAVR	G3V885	2	1	CID		56.95	0.000232617	1	2	30	30		2.89535e+07		No Quan Values	Not Used							2	637.322	1273.64	-1.13288	40.9644	4256	4256	MS2	9/110	SP_RL_EP2_july24_repeat.raw
	High		cNGVLEGIR	F1LSI0;G3V885	15	2	HCD	C1(Carbamidomethyl)	56.85	0.000177313	1	1	28	18		9.88709e+06		No Quan Values	Not Used							2	509.261	1017.51	-0.310044	35.608	3465	3465	MS2	7/78	SP_RL_EP2_july24_repeat.raw
	High		DLEEATLQHEATAAALR	F1LSI0;G3V885	7	2	HCD		56.19	0.000507681	1	1	32	20				No Quan Values	Not Used							3	613.647	1838.93	0.685725	51.7005	5828	5828	MS2	16/168	SP_RL_EP2_july24_repeat.raw
	High		RVIQYFASIAAIGDR	G3V885	2	1	HCD		56.1	0.000570474	1	1	33	25		2.36192e+07		No Quan Values	Not Used							3	560.646	1679.92	1.2254	69.2118	8224	8224	MS2	13/152	SP_RL_EP2_july24_repeat.raw
	High		LQTENGELAR	G3V885	2	1	HCD		55.27	0.000334015	1	1	30			5.20915e+06		No Quan Values	Not Used							2	565.794	1130.58	-0.284621	21.7973	1466	1466	MS2	8/96	SP_RL_EP2_july24_repeat.raw
	High		ANDDLKENIAIVER	G3V885	4	1	HCD		54.18	0.000821753	1	1	32	20	715	7.97977e+07	Light	Redundant	Not Used	0.0591493	2.05365	0.028802	7.50791e+07	2.16243e+06	4.44088e+06	3	533.949	1599.83	-1.55601	42.2513	4449	4449	MS2	13/148	SP_RL_EP2_july24_repeat.raw
	High		ILNPAAIPEGQFIDSR	G3V885	3	1	HCD		54	0.000987505	1	1	33	21		3.50129e+07		No Quan Values	Not Used							2	870.968	1740.93	0.78555	62.2463	7294	7294	MS2	13/158	SP_RL_EP2_july24_repeat.raw
		High	LSYTQQmEDLK	G3V885	2	1	CID	M7(Oxidation)	53.99	0.000238018	1	1	27	20		770014		No Quan Values	Not Used							2	686.327	1371.65	0.221342	29.2364	2531	2531	MS2	8/106	SP_RL_EP2_july24_repeat.raw
		High	IEELEEELEAER	G3V885	4	1	CID		53.85	0.000284347	1	2	27	24		33766352		No Quan Values	Not Used							2	744.856	1488.7	-1.73727	48.6028	5374	5374	MS2	15/106	SP_RL_EP2_july24_repeat.raw
	High		NLTEEMAGLDEIIAK	G3V885	2	1	HCD		53.28	0.000994531	1	1	32	16		1.12881e+07		No Quan Values	Not Used							2	823.922	1646.84	3.75161	74.3462	3581	3581	MS2	12/156	SP_RL_EP2_july24.raw
	High		VQLLHSQNTSLINQK	G3V885	4	1	HCD		52.29	0.0014032	1	1	33	20		19784517		No Quan Values	Not Used							3	574.988	1722.95	-0.543048	37.1338	3696	3696	MS2	11/146	SP_RL_EP2_july24_repeat.raw
		High	DIDDLELTLAK	G3V885	13	1	CID		50.67	0.00162323	1	1	32	25	45	2322207044	Light	Redundant	Not Used	0.12246	2.70188	0.0453241	2284973760	1.03564e+08	279818060	2	623.335	1245.66	4.94391	62.0442	2756	2756	MS2	9/94	SP_RL_EP2_july24.raw
	High		LQDLVDK	F1LSI0;G3V885	16	2	HCD		50.18	0.000970434	1	1	29			1.24554e+07		No Quan Values	Not Used							2	415.735	830.462	-0.0140995	26.2186	2094	2094	MS2	6/64	SP_RL_EP2_july24_repeat.raw
	High		KGSSFQTVSALHR	G3V885	4	1	HCD		49.45	0.00237444	1	1	32	21		1.49867e+07		No Quan Values	Not Used							3	473.256	1417.75	-0.465063	27.1198	2221	2221	MS2	8/132	SP_RL_EP2_july24_repeat.raw
		High	RQAEEAEEQANTNLSK	G3V885	4	1	CID		49.03	0.00133215	1	1	29	22		7.12438e+06		No Quan Values	Not Used							3	606.626	1817.86	-0.117443	18.7714	1054	1054	MS2	19/172	SP_RL_EP2_july24_repeat.raw
	High		mVSLLQEK	G3V885	6	1	HCD	M1(Oxidation)	48.97	0.00159788	1	1	30	24		57141220		No Quan Values	Not Used							2	482.262	963.518	-0.447954	32.6625	3034	3034	MS2	7/68	SP_RL_EP2_july24_repeat.raw
	High		NYHIFYQILSNK	G3V885	2	1	HCD		48.59	0.00280034	1	1	32	29		210993163		No Quan Values	Not Used							3	513.937	1539.8	0.306073	66.9162	7933	7933	MS2	12/110	SP_RL_EP2_july24_repeat.raw
		High	KmEGDLNEmEIQLSQANR	G3V885	2	1	CID	M2(Oxidation), M9(Oxidation)	48.12	0.00133511	1	1	28	18		2705813		No Quan Values	Not Used							3	713.333	2137.99	0.182707	35.4784	3445	3445	MS2	17/192	SP_RL_EP2_july24_repeat.raw
		High	IEDEQALALQLQK	G3V885	2	1	CID		47.92	0.00382684	1	1	33	27		2.42852e+07		No Quan Values	Not Used							2	749.908	1498.81	-2.29145	48.6951	5388	5388	MS2	8/116	SP_RL_EP2_july24_repeat.raw
	High		SLNDFTTQr	G3V885	2	1	HCD	R9(Label:13C(6)15N(4))	47.8	0.00120071	1	1	28	17	450	9.27584e+06	Heavy	Unique	Used	0.150037	1.73872	0.0862916	61823727	5.33487e+06	9.27584e+06	2	546.271	1091.53	-0.894889	31.7131	2897	2897	MS2	6/88	SP_RL_EP2_july24_repeat.raw
	High		mVSLLQEK	G3V885	6	1	HCD	M1(Oxidation)	47.11	0.00240447	1	1	30	26		57141220		No Quan Values	Not Used							2	482.263	963.518	0.122162	33.7006	3183	3183	MS2	7/68	SP_RL_EP2_july24_repeat.raw
	High		LmATLFSTYASADTGDSGK	G3V885	2	1	HCD	M2(Oxidation)	46.79	0.00138735	1	1	27	15	1058	1.00397e+07	Light	Redundant	Not Used	0.118021	0.70989	0.166253	6.51158e+06	1.08257e+06	768504	2	976.451	1951.9	-0.00151599	54.937	6280	6280	MS2	14/170	SP_RL_EP2_july24_repeat.raw
	High		DIDDLELTLAK	F1LSI0;G3V885	13	2	HCD		46.48	0.00438341	1	1	32	22	45	2322207044	Light	Redundant	Not Used	0.12246	2.70188	0.0453241	2284973760	1.03564e+08	279818060	2	623.335	1245.66	3.57197	63.0849	2921	2921	MS2	9/94	SP_RL_EP2_july24.raw
		High	AGLLGLLEEmRDER	G3V885	4	1	CID	M10(Oxidation)	46.02	0.00486692	1	1	32		1353	1.18175e+08	Light	Unique	Used	0.0991443	1.53302	0.0646725	92795720	6001332	9200170	3	539.948	1617.83	0.85902	67.5836	8015	8015	MS2	9/120	SP_RL_EP2_july24_repeat.raw
	High		ILNPAAIPEGQFIDSr	G3V885	3	1	HCD	R16(Label:13C(6))	45.83	0.00614119	1	1	33	26		1.32926e+06		No Quan Values	Not Used							2	873.979	1746.95	1.06956	61.6231	7210	7210	MS2	8/158	SP_RL_EP2_july24_repeat.raw
	High		HADSVAELGEQIDNLQR	F1LSI0;G3V885	9	2	HCD		45.05	0.00512052	1	1	31	23		2.36018e+07		No Quan Values	Not Used							3	632.313	1894.92	-0.731384	54.6782	6246	6246	MS2	14/160	SP_RL_EP2_july24_repeat.raw
	High		SLSTELFK	F1LSI0;G3V885	11	2	HCD		44.55	0.00432477	1	2	30	21		3.49641e+07		No Quan Values	Not Used							2	462.755	924.504	-0.133761	47.6122	5231	5231	MS2	7/64	SP_RL_EP2_july24_repeat.raw
	High		VKLEEAQR	G3V885	2	1	HCD		44.47	0.00528228	1	1	31	30		3.29232e+06		No Quan Values	Not Used							3	324.854	972.548	0.705862	17.8502	928	928	MS2	6/70	SP_RL_EP2_july24_repeat.raw
	High		QKYEESQSELESSQK	G3V885	4	1	HCD		44.43	0.00247537	1	1	27	15		2.53086e+07		No Quan Values	Not Used							3	600.614	1799.83	-0.77464	20.4756	1284	1284	MS2	8/158	SP_RL_EP2_july24_repeat.raw
		High	ADIAESQVNK	G3V885	13	1	CID		44.12	0.0038416	1	1	29	28		691000		No Quan Values	Not Used							2	537.774	1074.54	-1.11849	19.3519	1134	1134	MS2	12/86	SP_RL_EP2_july24_repeat.raw
		High	AGLLGLLEEmRDER	G3V885	4	1	CID	M10(Oxidation)	43.84	0.00827954	0.409091	1	32			1.58914e+07		No Quan Values	Not Used							3	539.949	1617.83	2.78307	69.6359	8279	8279	MS2	15/120	SP_RL_EP2_july24_repeat.raw
		High	DIDDLELTLAK	G3V885	13	1	CID		43.72	0.00789155	1	1	32	20		1.47624e+07		No Quan Values	Not Used							2	623.332	1245.66	-0.249892	63.4944	7469	7469	MS2	7/94	SP_RL_EP2_july24_repeat.raw
		High	DLEEATLQHEATAAALR	G3V885	7	1	CID		43.27	0.0101967	1	1	32	17		1.18809e+07		No Quan Values	Not Used							2	919.968	1838.93	2.38576	52.1622	5892	5892	MS2	13/168	SP_RL_EP2_july24_repeat.raw
	Medium		LTQESImDLENDKLQLEEK	G3V885	2	1	HCD	M7(Oxidation)	42.95	0.0107305	1	1	32	15		4.31741e+06		No Quan Values	Not Used							3	764.713	2292.13	-0.979849	54.1512	6169	6169	MS2	16/208	SP_RL_EP2_july24_repeat.raw
	High		SLNDFTTQR	G3V885	2	1	HCD		42.83	0.00344249	1	1	27	25	450	6.36049e+07	Light	Redundant	Not Used	0.150037	1.73872	0.0862916	61823727	5.33487e+06	9.27584e+06	2	541.267	1081.53	-0.706819	32.3473	2993	2993	MS2	7/88	SP_RL_EP2_july24_repeat.raw
	Medium		HADSVAELGEQIDNLQR	F1LSI0;G3V885	9	2	HCD		42.47	0.0106113	1	1	32	15	66	5.04559e+08	Light	Not Unique	Used	0.175585	1.33594	0.131432	380110112	49958498	66741770	3	632.316	1894.93	4.10007	63.0967	2923	2923	MS2	15/160	SP_RL_EP2_july24.raw
	Medium		VQLLHSQNTSLINQK	G3V885	4	1	HCD		42.2	0.0143319	1	1	33	22		9.57468e+06		No Quan Values	Not Used							3	574.988	1722.95	-0.11795	40.2325	4149	4149	MS2	10/146	SP_RL_EP2_july24_repeat.raw
		High	SLNDFTTQR	G3V885	2	1	CID		42.1	0.00407261	1	1	27	26	450	6.36049e+07	Light	Redundant	Not Used	0.150037	1.73872	0.0862916	61823727	5.33487e+06	9.27584e+06	2	541.267	1081.53	-0.706819	32.3157	2986	2986	MS2	7/88	SP_RL_EP2_july24_repeat.raw
		High	EALISQLTr	G3V885	3	1	CID	R9(Label:13C(6)15N(4))	42.01	0.0104278	1	1	31	33	850	1.07519e+07	Heavy	Unique	Used	0.145219	0.550313	0.263883	7.36465e+07	1.94341e+07	1.06948e+07	2	520.802	1040.6	-0.694807	45.9984	4996	4996	MS2	7/84	SP_RL_EP2_july24_repeat.raw
		High	ANSEVAQWR	G3V885	14	1	CID		41.98	0.00394901	1	1	27	15		1.88318e+07		No Quan Values	Not Used							2	530.762	1060.52	-1.09811	27.8391	2323	2323	MS2	7/80	SP_RL_EP2_july24_repeat.raw
	High		ILAEWK	G3V885	5	1	HCD		41.82	0.00728685	1	1	30	29		5.2325e+07		No Quan Values	Not Used							2	380.223	759.439	-0.72634	37.9515	3815	3815	MS2	5/40	SP_RL_EP2_july24_repeat.raw
		High	ILNPAAIPEGQFIDSR	G3V885	3	1	CID		41.73	0.0168059	1	1	33	22		1.58475e+07		No Quan Values	Not Used							2	870.968	1740.93	0.294725	61.1364	7143	7143	MS2	19/158	SP_RL_EP2_july24_repeat.raw
	Medium		EALISQLTR	G3V885	3	1	HCD		41.38	0.0134312	0	1	32			7.48429e+07		No Quan Values	Not Used							2	515.798	1030.59	-1.08773	45.2209	4885	4885	MS2	5/84	SP_RL_EP2_july24_repeat.raw
	Medium		TKYETDAIQR	F1LSI0;G3V885	14	2	HCD		41.28	0.00994962	1	1	30	21	173	1.74071e+07	Light	Redundant	Not Used	0.0616295	1.81686	0.0339209	15338624	520300	945312	2	612.814	1224.62	-0.445697	19.8521	1203	1203	MS2	6/98	SP_RL_EP2_july24_repeat.raw
		High	NYHIFYQILSNK	G3V885	2	1	CID		41.14	0.015348	1	1	32	21		5.09916e+06		No Quan Values	Not Used							2	770.401	1539.8	0.0769747	65.995	7811	7811	MS2	15/110	SP_RL_EP2_july24_repeat.raw
	Medium		ILNPAAIPEGQFIDSR	G3V885	3	1	HCD		41.02	0.0197907	1	1	33	25		1.58475e+07		No Quan Values	Not Used							2	870.968	1740.93	0.294725	61.1762	7150	7150	MS2	6/158	SP_RL_EP2_july24_repeat.raw
	Medium		SAYLMGLNSADLLK	G3V885	4	1	HCD		40.8	0.0172757	1	1	32	15		1.16279e+07		No Quan Values	Not Used							2	748.397	1495.79	2.66437	74.321	3578	3578	MS2	11/136	SP_RL_EP2_july24.raw
		High	TLEDQANEYR	G3V885	2	1	CID		40.73	0.00284436	1	1	24	17		3.45069e+07		No Quan Values	Not Used							2	619.786	1238.56	-0.250755	28.1327	2367	2367	MS2	6/96	SP_RL_EP2_july24_repeat.raw
	Medium		SLSTELFK	F1LSI0;G3V885	11	2	HCD		40.67	0.0105673	1	2	30	20		4.57841e+07		No Quan Values	Not Used							2	462.755	924.504	-0.133761	46.521	5077	5077	MS2	6/64	SP_RL_EP2_july24_repeat.raw
	Medium		VKVGNEYVTK	F1LSI0;G3V885	14	2	HCD		40.65	0.0158724	1	1	32	18		1.6652e+07		No Quan Values	Not Used							3	379.549	1136.63	0.621766	21.3335	1401	1401	MS2	7/94	SP_RL_EP2_july24_repeat.raw
	Medium		RNTLLQAELEELR	G3V885	2	1	HCD		40.4	0.0208622	1	1	33	21		5.28727e+06		No Quan Values	Not Used							3	528.962	1584.87	0.221738	66.5708	7888	7888	MS2	11/136	SP_RL_EP2_july24_repeat.raw
	Medium		ILNPAAIPEGQFIDSr	G3V885	3	1	HCD	R16(Label:13C(6)15N(4))	39.84	0.02571	1	1	33	23				No Quan Values	Not Used							2	875.97	1750.93	-2.4775	61.826	7238	7238	MS2	8/158	SP_RL_EP2_july24_repeat.raw
	Medium		NAYEESLEHLETFKR	G3V885	4	1	HCD		39.74	0.015161	1	1	31	17		5.38025e+07		No Quan Values	Not Used							3	622.639	1865.9	0.0246094	59.2408	6885	6885	MS2	18/156	SP_RL_EP2_july24_repeat.raw
	Medium		ILYGDFR	G3V885	4	1	HCD		39.71	0.01223	1	1	30	33		1.04978e+08		No Quan Values	Not Used							2	442.238	883.468	0.840825	42.9362	4552	4552	MS2	6/48	SP_RL_EP2_july24_repeat.raw
		High	KLEDEcSELKK	G3V885	10	1	CID	C6(Carbamidomethyl)	39.69	0.0144237	1	1	30	16		1.2692e+07		No Quan Values	Not Used							3	460.234	1378.69	-0.4853	18.9688	1082	1082	MS2	8/110	SP_RL_EP2_july24_repeat.raw
	High		HDcDLLR	F1LSI0;G3V885	15	2	HCD	C3(Carbamidomethyl)	39.65	0.00332224	1	1	24	23	235	2.14904e+07	Light	Not Unique	Used	0.149274	1.31192	0.113783	2.04948e+07	2.33196e+06	3.05934e+06	2	464.719	928.43	-0.236797	23.2609	1678	1678	MS2	5/52	SP_RL_EP2_july24_repeat.raw
	Medium		RVIQYFASIAAIGDR	G3V885	2	1	HCD		39.65	0.0254343	1	1	33	20	1366	2.0397e+07	Light	Unique	Used	0.13411	3.53909	0.0378941	15518761	588069	2.08123e+06	3	560.646	1679.92	-0.191554	68.1278	8088	8088	MS2	12/152	SP_RL_EP2_july24_repeat.raw
	Medium		NALAHALQSAR	F1LSI0;G3V885	7	2	HCD		39.14	0.0215883	1	1	32	19		1.12359e+07		No Quan Values	Not Used							2	576.317	1151.63	-0.894887	30.9507	2785	2785	MS2	8/100	SP_RL_EP2_july24_repeat.raw
		High	AGLLGLLEEmRDER	G3V885	4	1	CID	M10(Oxidation)	39.1	0.0242609	1	1	32	35	1372	7.47649e+08	Light	Unique	Used	0.0707248	1.16675	0.0606171	736808828	4.46632e+07	5.21106e+07	3	539.947	1617.83	-0.499138	68.606	8145	8145	MS2	9/120	SP_RL_EP2_july24_repeat.raw
		High	NKDPLNETVVGLYQK	G3V885	13	1	CID		39.01	0.0316708	1	1	33	21		654543279		No Quan Values	Not Used							3	573.313	1717.92	7.01666	41.6688	1756	1756	MS2	16/150	SP_RL_EP2_july24.raw
	Medium		DLEEATLQHEATAAALr	F1LSI0;G3V885	7	2	HCD	R17(Label:13C(6)15N(4))	38.89	0.0297174	1	1	33	25		22922630		No Quan Values	Not Used							3	616.983	1848.93	0.237048	51.9772	5867	5867	MS2	7/168	SP_RL_EP2_july24_repeat.raw
	Medium		NKDPLNETVVGLYQK	F1LSI0;G3V885	13	2	HCD		38.3	0.038405	1	1	33	15		28575735		No Quan Values	Not Used							3	573.309	1717.91	-0.12456	49.2995	5475	5475	MS2	12/150	SP_RL_EP2_july24_repeat.raw
		High	VQLLHSQNTSLINQK	G3V885	4	1	CID		38.06	0.0371795	1	1	33	20		9.57468e+06		No Quan Values	Not Used							3	574.988	1722.95	-0.11795	40.2088	4144	4144	MS2	12/146	SP_RL_EP2_july24_repeat.raw
	Medium		NALAHALQSAR	F1LSI0;G3V885	7	2	HCD		38	0.0281398	1	1	32	19	439	45139278	Light	Not Unique	Used	0.154906	1.37541	0.112626	45139278	5.08385e+06	6.99236e+06	3	384.547	1151.63	-0.350073	31.4997	2867	2867	MS2	11/100	SP_RL_EP2_july24_repeat.raw
	Medium		AGLLGLLEEmRDER	G3V885	4	1	HCD	M10(Oxidation)	37.97	0.0314707	1	1	32	27				No Quan Values	Not Used							3	539.947	1617.83	-0.499138	66.5612	7887	7887	MS2	7/120	SP_RL_EP2_july24_repeat.raw
	Medium		AGLLGLLEEMRDER	G3V885	4	1	HCD		37.85	0.0372414	1	1	33	17		50519568		No Quan Values	Not Used							3	534.615	1601.83	-0.325518	73.6718	8858	8858	MS2	9/120	SP_RL_EP2_july24_repeat.raw
	Medium		NYHIFYQILSNk	G3V885	2	1	HCD	K12(Label:13C(6)15N(2))	37.81	0.0363607	1	1	33	23	1327	8713406	Heavy	Unique	Used	0.125835	2.83642	0.0443639	59679530	2.64762e+06	7.50975e+06	3	516.608	1547.81	0.515991	66.134	7830	7830	MS2	10/110	SP_RL_EP2_july24_repeat.raw
	Medium		ILYGDFR	G3V885	4	1	HCD		37.69	0.0185791	1	1	29	32		1.04978e+08		No Quan Values	Not Used							2	442.237	883.466	-1.09358	43.9672	4703	4703	MS2	6/48	SP_RL_EP2_july24_repeat.raw
		High	HADSVAELGEQIDNLQR	G3V885	9	1	CID		37.69	0.0291154	1	1	31	17		1.99836e+07		No Quan Values	Not Used							3	632.314	1894.93	0.428169	55.6952	6387	6387	MS2	14/160	SP_RL_EP2_july24_repeat.raw
	Medium		AQLEFNQIK	G3V885	4	1	HCD		37.38	0.0295421	1	1	31	20	667	8.5904e+07	Light	Unique	Used	0.108537	2.49708	0.0434655	77751128	3.37949e+06	8.43886e+06	2	545.797	1090.59	-1.69948	39.8779	4099	4099	MS2	7/78	SP_RL_EP2_july24_repeat.raw
	Medium		LLGSLDIDHNQYK	G3V885	4	1	HCD		37.25	0.0359965	1	1	32	18				No Quan Values	Not Used							3	505.931	1515.78	-0.6342	46.798	5115	5115	MS2	16/110	SP_RL_EP2_july24_repeat.raw
		High	LQDLVDKLQLK	G3V885	4	1	CID		37.07	0.025023	1	1	30			2.55031e+07		No Quan Values	Not Used							3	438.266	1312.78	0.117111	55.6083	6375	6375	MS2	14/104	SP_RL_EP2_july24_repeat.raw
		High	AGLLGLLEEMRDER	G3V885	4	1	CID		36.62	0.049434	1	1	33	35		50519568		No Quan Values	Not Used							3	534.615	1601.83	-0.325518	73.6353	8851	8851	MS2	9/120	SP_RL_EP2_july24_repeat.raw
	Medium		VQLLHSQNTSLINQK	G3V885	4	1	HCD		36.49	0.053898	1	1	33	22	620	19784517	Light	Unique	Used	0.0878224	2.93239	0.0299491	16568724	496219	1.45511e+06	3	574.988	1722.95	-0.436773	38.1524	3844	3844	MS2	13/146	SP_RL_EP2_july24_repeat.raw
		High	HADSVAELGEQIDNLQR	G3V885	9	1	CID		36.46	0.0425678	1	1	32	25		267155775		No Quan Values	Not Used							3	632.316	1894.93	4.77647	62.0496	2758	2758	MS2	18/160	SP_RL_EP2_july24.raw
	Medium		TEcFVPDDKEEYVK	G3V885	2	1	HCD	C3(Carbamidomethyl)	35.93	0.0107469	1	1	25	16				No Quan Values	Not Used							3	586.935	1758.79	-0.00432826	37.3962	3735	3735	MS2	15/134	SP_RL_EP2_july24_repeat.raw
	Medium		AGLLGLLEEmRDER	G3V885	4	1	HCD	M10(Oxidation)	35.51	0.0550851	1	1	32	20	1367	2.76977e+07	Light	Unique	Used	0.139744	2.13991	0.0653039	19805673	1.29339e+06	2767731	2	809.418	1617.83	1.13142	68.1797	8094	8094	MS2	9/120	SP_RL_EP2_july24_repeat.raw
		High	SNAAAAALDKK	G3V885	4	1	CID		35.45	0.0453454	1	1	31	17		1.46371e+06		No Quan Values	Not Used							2	530.293	1059.58	-0.315417	18.0059	952	952	MS2	6/114	SP_RL_EP2_july24_repeat.raw
	Medium		ENIAIVER	G3V885	4	1	HCD		35.33	0.0389369	1	1	30	23		7.1538e+06		No Quan Values	Not Used							2	472.264	943.52	-0.811011	31.7035	2896	2896	MS2	5/80	SP_RL_EP2_july24_repeat.raw
		High	ANDDLKENIAIVER	G3V885	4	1	CID		34.88	0.0701863	1	1	32	30		5.14404e+07		No Quan Values	Not Used							3	533.949	1599.83	-0.41148	43.2594	4596	4596	MS2	15/148	SP_RL_EP2_july24_repeat.raw
	Medium		LQDLVDKLQLK	G3V885	4	1	HCD		34.39	0.0457441	1	1	30	29		4.38475e+06		No Quan Values	Not Used							3	438.266	1312.78	0.814504	54.6127	6237	6237	MS2	14/104	SP_RL_EP2_july24_repeat.raw
	Medium		ILAEWK	G3V885	5	1	HCD		34.24	0.0501581	1	1	30	26		5.2325e+07		No Quan Values	Not Used							2	380.223	759.44	-0.485234	36.9163	3663	3663	MS2	5/40	SP_RL_EP2_july24_repeat.raw
	Medium		NAYEESLEHLETFKR	G3V885	4	1	HCD		34.22	0.0598507	1	1	31	17		1.04802e+06		No Quan Values	Not Used							3	622.642	1865.91	4.04802	78.0965	3975	3975	MS2	16/156	SP_RL_EP2_july24.raw
	Medium		EFDISQQNSK	G3V885	2	1	HCD		34.03	0.0188195	1	1	26	16		1.01251e+07		No Quan Values	Not Used							2	598.283	1195.56	0.515751	28.311	2395	2395	MS2	8/96	SP_RL_EP2_july24_repeat.raw
	Medium		DIDDLELTLAk	F1LSI0;G3V885	13	2	HCD	K11(Label:13C(6)15N(2))	33.68	0.0868239	1	1	32	18	45	2.82349e+08	Heavy	Redundant	Not Used	0.12246	2.70188	0.0453241	2284973760	1.03564e+08	279818060	2	627.342	1253.68	4.68658	63.328	2964	2964	MS2	8/94	SP_RL_EP2_july24.raw
	Medium		mFNWmVTR	G3V885	4	1	HCD	M1(Oxidation), M5(Oxidation)	33.67	0.00869811	1	1	22	15	836	2.91067e+07	Light	Redundant	Not Used	0.141865	1.9362	0.07327	28245829	2.06957e+06	4.0071e+06	2	558.751	1116.5	-1.36014	46.4276	5062	5062	MS2	6/66	SP_RL_EP2_july24_repeat.raw
	Medium		VKLEQQVDDLEGSLEQEK	G3V885	3	1	HCD		33.64	0.10123	1	1	33	21		1.03996e+07		No Quan Values	Not Used							3	696.355	2087.05	0.183545	58.3186	6757	6757	MS2	16/194	SP_RL_EP2_july24_repeat.raw
	Medium		LLGSLDIDHNQYK	G3V885	4	1	HCD		33.63	0.0812833	1	1	32	17	846	1.89823e+07	Light	Unique	Used	0.067411	1.99284	0.0338267	1.89823e+07	642107	1.27961e+06	3	505.931	1515.78	-1.7214	45.7965	4972	4972	MS2	15/110	SP_RL_EP2_july24_repeat.raw
	Medium		mFNWmVTR	G3V885	4	1	HCD	M1(Oxidation), M5(Oxidation)	33.54	0.00918371	1	1	22	16	836	2.91067e+07	Light	Redundant	Not Used	0.141865	1.9362	0.07327	28245829	2.06957e+06	4.0071e+06	2	558.752	1116.5	0.0612004	45.4446	4919	4919	MS2	7/66	SP_RL_EP2_july24_repeat.raw
	Medium		DIDDLELTLAK	F1LSI0;G3V885	13	2	HCD		33.2	0.0906525	1	1	32	21	45	2322207044	Light	Redundant	Not Used	0.12246	2.70188	0.0453241	2284973760	1.03564e+08	279818060	2	623.335	1245.66	4.94391	62.0774	2766	2766	MS2	9/94	SP_RL_EP2_july24.raw
	Medium		AGLLGLLEEmRDER	G3V885	4	1	HCD	M10(Oxidation)	33.17	0.0942208	1	1	32	24	1393	7.06128e+07	Light	Unique	Used	0.0780141	1.59171	0.0490127	57451068	2.81583e+06	4.48199e+06	2	809.418	1617.83	0.980511	69.2207	8225	8225	MS2	10/120	SP_RL_EP2_july24_repeat.raw
	Medium		NYHIFYQILSNk	G3V885	2	1	HCD	K12(Label:13C(6)15N(2))	33.11	0.106893	1	1	32	22				No Quan Values	Not Used							3	516.608	1547.81	0.752591	67.3587	7989	7989	MS2	10/110	SP_RL_EP2_july24_repeat.raw
		High	TEcFVPDDKEEYVK	G3V885	2	1	CID	C3(Carbamidomethyl)	33.03	0.0209547	1	1	25	17				No Quan Values	Not Used							3	586.935	1758.79	-0.00432826	37.3678	3729	3729	MS2	11/134	SP_RL_EP2_july24_repeat.raw
		High	HDcDLLR	G3V885	15	1	CID	C3(Carbamidomethyl)	32.71	0.0164222	1	1	24	19	235	2.14904e+07	Light	Redundant	Not Used	0.149274	1.31192	0.113783	2.04948e+07	2.33196e+06	3.05934e+06	2	464.719	928.43	-0.236797	23.2058	1668	1668	MS2	4/52	SP_RL_EP2_july24_repeat.raw
	Medium		HDcDLLR	F1LSI0;G3V885	15	2	HCD	C3(Carbamidomethyl)	32.69	0.0162827	1	1	24	16	235	2.14904e+07	Light	Redundant	Not Used	0.149274	1.31192	0.113783	2.04948e+07	2.33196e+06	3.05934e+06	2	464.719	928.43	-0.828459	24.2868	1818	1818	MS2	5/52	SP_RL_EP2_july24_repeat.raw
	Medium		TEcFVPDDKEEYVK	G3V885	2	1	HCD	C3(Carbamidomethyl)	32.57	0.0226044	1	1	25	15				No Quan Values	Not Used							3	586.934	1758.79	-0.8372	38.4493	3889	3889	MS2	15/134	SP_RL_EP2_july24_repeat.raw
	Medium		LYDNHLGk	G3V885	4	1	HCD	K8(Label:13C(6)15N(2))	32.53	0.0651735	1	1	30	27	177	2.86621e+06	Heavy	Unique	Used	0.102027	2.37329	0.0429897	2.80926e+07	1.20769e+06	2.86621e+06	3	323.174	967.509	0.222205	20.3327	1265	1265	MS2	6/64	SP_RL_EP2_july24_repeat.raw
		High	TKYETDAIQR	G3V885	14	1	CID		32.38	0.0772336	1	1	30	19	173	1.74071e+07	Light	Not Unique	Used	0.0616295	1.81686	0.0339209	15338624	520300	945312	2	612.814	1224.62	-0.445697	19.8171	1197	1197	MS2	5/98	SP_RL_EP2_july24_repeat.raw
	Medium		MFNWmVTR	G3V885	4	1	HCD	M5(Oxidation)	32.27	0.0163647	1	1	23	15				No Quan Values	Not Used							2	550.753	1100.5	-2.11824	53.8424	6126	6126	MS2	5/66	SP_RL_EP2_july24_repeat.raw
		High	LTQESImDLENDKLQLEEK	G3V885	2	1	CID	M7(Oxidation)	32.24	0.126363	1	1	32	16		4.31741e+06		No Quan Values	Not Used							3	764.713	2292.13	-0.979849	54.1186	6165	6165	MS2	15/208	SP_RL_EP2_july24_repeat.raw
	Medium		NYHIFYQILSNK	G3V885	2	1	HCD		32.18	0.118859	1	1	32	24				No Quan Values	Not Used							3	513.936	1539.79	-1.35875	67.9483	8065	8065	MS2	7/110	SP_RL_EP2_july24_repeat.raw
	Medium		LYDNHLGK	G3V885	4	1	HCD		32.15	0.057205	1	1	29	22	177	2.84996e+07	Light	Redundant	Not Used	0.102027	2.37329	0.0429897	2.80926e+07	1.20769e+06	2.86621e+06	3	320.503	959.495	0.264544	20.1943	1247	1247	MS2	6/64	SP_RL_EP2_july24_repeat.raw
		High	IEELEEELEAEr	G3V885	4	1	CID	R12(Label:13C(6)15N(4))	32.15	0.0517497	1	2	28	16	939	9.65113e+06	Heavy	Redundant	Not Used	0.238253	1.98173	0.120225	4.05079e+07	4.87006e+06	9.65113e+06	2	749.861	1498.71	-0.0754592	49.7842	5542	5542	MS2	11/106	SP_RL_EP2_july24_repeat.raw
		High	QKYEESQSELESSQK	G3V885	4	1	CID		32.15	0.0429114	1	1	28	15		2.53086e+07		No Quan Values	Not Used							3	600.615	1799.83	-0.265965	19.4465	1147	1147	MS2	7/158	SP_RL_EP2_july24_repeat.raw
		High	DTQLQLDDAVr	G3V885	2	1	CID	R11(Label:13C(6)15N(4))	31.86	0.0844185	1	2	30	27		4.9741e+06		No Quan Values	Not Used							2	642.328	1283.65	1.8487	40.8	4235	4235	MS2	7/110	SP_RL_EP2_july24_repeat.raw
	Medium		VIFQLK	G3V885	4	1	HCD		31.61	0.0557714	1	1	28		811	5.53745e+07	Light	Redundant	Not Used	0.0944997	1.97965	0.0477356	53152968	2.53729e+06	5.02294e+06	2	374.242	747.476	-0.170457	44.6452	4799	4799	MS2	5/46	SP_RL_EP2_july24_repeat.raw
		High	VQHELDEAEER	G3V885	4	1	CID		31.32	0.0327261	1	1	26	23	168	1.72561e+07	Light	Redundant	Not Used	0.174186	1.96099	0.0888258	15221668	1.35208e+06	2.65141e+06	3	452.213	1354.62	-0.288868	19.4256	1142	1142	MS2	8/110	SP_RL_EP2_july24_repeat.raw
		High	NAYEESLEHLETFKR	G3V885	4	1	CID		31.2	0.130627	1	1	31	20		1682903867		No Quan Values	Not Used							3	622.644	1865.92	7.48261	73.386	3401	3401	MS2	9/156	SP_RL_EP2_july24.raw
		High	cNGVLEGIR	G3V885	15	1	CID	C1(Carbamidomethyl)	31.01	0.0680362	1	1	28	18		9.88709e+06		No Quan Values	Not Used							2	509.261	1017.51	-0.310044	35.5557	3455	3455	MS2	7/78	SP_RL_EP2_july24_repeat.raw
	Medium		NAYEESLEHLETFK	G3V885	4	1	HCD		30.83	0.0710393	1	1	28	14		188268890		No Quan Values	Not Used							3	570.608	1709.81	3.80182	73.7138	3470	3470	MS2	12/146	SP_RL_EP2_july24.raw
		High	LmATLFSTYASADTGDSGk	G3V885	2	1	CID	M2(Oxidation), K19(Label:13C(6)15N(2))	30.56	0.070102	1	1	28	14		1.45901e+06		No Quan Values	Not Used							2	980.457	1959.91	-1.51614	56.0003	6434	6434	MS2	11/170	SP_RL_EP2_july24_repeat.raw
	Medium		VIFQLK	G3V885	4	1	HCD		30.21	0.079892	1	1	28		811	5.53745e+07	Light	Redundant	Not Used	0.0944997	1.97965	0.0477356	53152968	2.53729e+06	5.02294e+06	2	374.241	747.475	-1.31363	45.6942	4956	4956	MS2	5/46	SP_RL_EP2_july24_repeat.raw
	Medium		LYDNHLGK	G3V885	4	1	HCD		30.09	0.0877623	1	1	29	21	177	2.84996e+07	Light	Redundant	Not Used	0.102027	2.37329	0.0429897	2.80926e+07	1.20769e+06	2.86621e+06	3	320.503	959.494	-0.117126	21.2449	1387	1387	MS2	6/64	SP_RL_EP2_july24_repeat.raw
		High	VIFQLK	G3V885	4	1	CID		29.68	0.0902616	1	1	28		811	5.53745e+07	Light	Unique	Used	0.0944997	1.97965	0.0477356	53152968	2.53729e+06	5.02294e+06	2	374.241	747.475	-1.31363	45.6628	4949	4949	MS2	5/46	SP_RL_EP2_july24_repeat.raw
		High	ILYGDFr	G3V885	4	1	CID	R7(Label:13C(6)15N(4))	29.53	0.118728	1	1	29	26		1.40078e+07		No Quan Values	Not Used							2	447.241	893.475	-0.0893916	42.3231	4459	4459	MS2	4/48	SP_RL_EP2_july24_repeat.raw
	Medium		MFNWmVTR	G3V885	4	1	HCD	M5(Oxidation)	29.05	0.0351575	1	1	24	14		1.08238e+06		No Quan Values	Not Used							2	550.754	1100.5	-1.67455	52.8274	5984	5984	MS2	5/66	SP_RL_EP2_july24_repeat.raw
	Medium		LmTNLR	G3V885	10	1	HCD	M2(Oxidation)	28.85	0.11331	1	1	28	27		1.80228e+07		No Quan Values	Not Used							2	382.21	763.413	-0.0704716	20.3036	1262	1262	MS2	5/44	SP_RL_EP2_july24_repeat.raw
		High	QKYEESQSELESSQK	G3V885	4	1	CID		28.84	0.0896686	1	1	27	16		2.53086e+07		No Quan Values	Not Used							3	600.614	1799.83	-0.77464	20.4487	1280	1280	MS2	16/158	SP_RL_EP2_july24_repeat.raw
		High	HDcDLLR	G3V885	15	1	CID	C3(Carbamidomethyl)	28.65	0.0412786	1	1	24	18	235	2.14904e+07	Light	Redundant	Not Used	0.149274	1.31192	0.113783	2.04948e+07	2.33196e+06	3.05934e+06	2	464.719	928.43	-0.828459	24.238	1808	1808	MS2	4/52	SP_RL_EP2_july24_repeat.raw
	Medium		ELENELEAEQK	G3V885	4	1	HCD		28.58	0.099153	1	1	28					No Quan Values	Not Used							2	666.321	1331.63	1.3094	32.1018	2955	2955	MS2	8/110	SP_RL_EP2_july24_repeat.raw
	Medium		EmANmKEEFGR	G3V885	4	1	HCD	M2(Oxidation), M5(Oxidation)	27.88	0.0193886	1	1	20	14		3.64488e+06		No Quan Values	Not Used							3	458.533	1373.58	0.726879	18.0436	957	957	MS2	10/108	SP_RL_EP2_july24_repeat.raw
	Medium		IKPLLK	F1LSI0;G3V885	14	2	HCD		27.64	0.026689	1	1	21			4.07241e+06		No Quan Values	Not Used							2	356.26	711.513	0.0599377	23.0566	1646	1646	MS2	5/50	SP_RL_EP2_july24_repeat.raw
		High	mFNWmVTR	G3V885	4	1	CID	M1(Oxidation), M5(Oxidation)	27.42	0.0366796	1	1	22	16	836	2.91067e+07	Light	Unique	Used	0.141865	1.9362	0.07327	28245829	2.06957e+06	4.0071e+06	2	558.751	1116.5	-1.36014	46.3853	5054	5054	MS2	7/66	SP_RL_EP2_july24_repeat.raw
F1LP05	553	59.7757	9.26123	ATP synthase subunit alpha OS=Rattus norvegicus GN=Atp5a1 PE=3 SV=1 - [F1LP05_RAT]	39.42	82	19	3.43865e+08	0.265098	15	31.4461	1.37036	15	28.2056	0.21677	15	29.6685	1870.3	35.62	49	18	1449.73	28.57	33	11
	A3	A5	Sequence	Protein Accessions	# Proteins	# Protein Groups	Activation Type	Modifications	IonScore	Exp Value	Δ Score	Rank	Identity High	Homology Threshold	QuanResultID	Area	Quan Channel	Quan Info	Quan Usage	Heavy/Light	Heavy/Medium	Medium/Light	Light	Medium	Heavy	Charge	m/z [Da]	MH+ [Da]	ΔM [ppm]	RT [min]	First Scan	Last Scan	MS Order	Ions Matched	Spectrum File	Annotation
	High		QGQYSPmAIEEQVAVIYAGVR	F1LP05	2	1	HCD	M7(Oxidation)	140.9	1.86788e-12	1	1	33	21	1519	5.49851e+07	Light	Unique	Used	0.291084	1.13708	0.255993	44459983	1.13815e+07	1.29416e+07	2	1163.08	2325.16	0.686904	73.52	8832	8832	MS2	13/212	SP_RL_EP2_july24_repeat.raw
	High		ILGADTSVDLEETGr	F1LP05	2	1	HCD	R15(Label:13C(6)15N(4))	118.05	2.49113e-10	1	1	31	24	849	9.16749e+06	Heavy	Unique	Used	0.328505	1.37036	0.239721	2.59302e+07	6.21601e+06	8.5182e+06	2	793.4	1585.79	-1.6488	46.3606	5051	5051	MS2	11/128	SP_RL_EP2_july24_repeat.raw
	High		TGTAEmSSILEER	F1LP05	2	1	HCD	M6(Oxidation)	114.75	1.95955e-10	1	1	27	28	452	3.16243e+07	Light	Unique	Used	0.240311	1.1086	0.21677	3.16243e+07	6.85521e+06	7.59966e+06	2	720.338	1439.67	-0.0457124	32.893	3068	3068	MS2	10/118	SP_RL_EP2_july24_repeat.raw
	High		ILGADTSVDLEETGR	F1LP05	2	1	HCD		112.01	9.27263e-10	1	1	31	27	849	2.72213e+07	Light	Redundant	Not Used	0.328505	1.37036	0.239721	2.59302e+07	6.21601e+06	8.5182e+06	2	788.395	1575.78	-1.67944	45.9577	4992	4992	MS2	11/128	SP_RL_EP2_july24_repeat.raw
		High	ILGADTSVDLEETGR	F1LP05	2	1	CID		109.1	1.81219e-09	1	1	31	25	849	2.72213e+07	Light	Redundant	Not Used	0.328505	1.37036	0.239721	2.59302e+07	6.21601e+06	8.5182e+06	2	788.395	1575.78	-1.67944	45.9217	4987	4987	MS2	11/128	SP_RL_EP2_july24_repeat.raw
	High		ILGADTSVDLEETGR	F1LP05	2	1	HCD		98.81	1.99585e-08	1	1	31	27	849	2.72213e+07	Light	Redundant	Not Used	0.328505	1.37036	0.239721	2.59302e+07	6.21601e+06	8.5182e+06	2	788.397	1575.79	0.102286	47.0134	5145	5145	MS2	10/128	SP_RL_EP2_july24_repeat.raw
		High	QGQYSPmAIEEQVAVIYAGVR	F1LP05	2	1	CID	M7(Oxidation)	97.45	4.13381e-08	1	1	33	27	1519	5.49851e+07	Light	Redundant	Not Used	0.291084	1.13708	0.255993	44459983	1.13815e+07	1.29416e+07	2	1163.08	2325.16	0.686904	73.4647	8822	8822	MS2	14/212	SP_RL_EP2_july24_repeat.raw
	High		TGTAEmSSILEER	F1LP05	2	1	HCD	M6(Oxidation)	95.81	1.51549e-08	1	1	27	22	452	3.16243e+07	Light	Redundant	Not Used	0.240311	1.1086	0.21677	3.16243e+07	6.85521e+06	7.59966e+06	2	720.338	1439.67	-0.384875	31.7984	2911	2911	MS2	11/118	SP_RL_EP2_july24_repeat.raw
		High	NVQAEEmVEFSSGLK	F1LP05	2	1	CID	M7(Oxidation)	93.26	3.50743e-08	1	1	28	21		7.06672e+06		No Quan Values	Not Used							2	842.398	1683.79	-0.821222	43.3779	4616	4616	MS2	11/154	SP_RL_EP2_july24_repeat.raw
	High		TGTAEMSSILEER	F1LP05	2	1	HCD		92.47	3.89006e-08	1	1	27	24		1.39684e+07		No Quan Values	Not Used							2	712.34	1423.67	-0.188244	48.0238	5292	5292	MS2	11/118	SP_RL_EP2_july24_repeat.raw
		High	TGTAEMSSILEER	F1LP05	2	1	CID		87.18	1.65392e-07	1	1	28	29	5	772086633	Light	Unique	Used	0.269067	1.10824	0.242789	742651688	180307352	199823312	2	712.345	1423.68	7.09988	41.608	1743	1743	MS2	9/118	SP_RL_EP2_july24.raw
		High	NVQAEEmVEFSSGLK	F1LP05	2	1	CID	M7(Oxidation)	86.31	1.74477e-07	1	1	28	21				No Quan Values	Not Used							2	842.398	1683.79	-0.60373	44.4477	4773	4773	MS2	10/154	SP_RL_EP2_july24_repeat.raw
		High	ILGADTSVDLEETGr	F1LP05	2	1	CID	R15(Label:13C(6)15N(4))	85.21	4.79068e-07	1	1	31	27	849	9.16749e+06	Heavy	Redundant	Not Used	0.328505	1.37036	0.239721	2.59302e+07	6.21601e+06	8.5182e+06	2	793.4	1585.79	-1.6488	46.2924	5041	5041	MS2	10/128	SP_RL_EP2_july24_repeat.raw
		High	TGTAEmSSILEER	F1LP05	2	1	CID	M6(Oxidation)	83.81	2.40188e-07	1	1	27	25	452	3.16243e+07	Light	Redundant	Not Used	0.240311	1.1086	0.21677	3.16243e+07	6.85521e+06	7.59966e+06	2	720.338	1439.67	-0.384875	31.7422	2901	2901	MS2	11/118	SP_RL_EP2_july24_repeat.raw
		High	TSIAIDTIINQK	F1LP05	2	1	CID		82.06	1.33172e-06	1	1	32	35	1015	5.89497e+07	Light	Unique	Used	0.192228	1.52325	0.126196	5.72093e+07	7.21959e+06	1.09972e+07	2	658.875	1316.74	-0.146127	54.0232	6150	6150	MS2	9/104	SP_RL_EP2_july24_repeat.raw
	High		HALIIYDDLSK	F1LP05	2	1	HCD		81.21	1.54432e-06	1	1	32	23				No Quan Values	Not Used							2	644.351	1287.69	-0.27489	49.8441	5551	5551	MS2	10/86	SP_RL_EP2_july24_repeat.raw
		High	NVQAEEMVEFSSGLK	F1LP05	2	1	CID		81.01	8.42825e-07	1	1	29	20		3.92935e+06		No Quan Values	Not Used							2	834.402	1667.8	1.31864	56.7446	6540	6540	MS2	11/154	SP_RL_EP2_july24_repeat.raw
		High	TGTAEmSSILEEr	F1LP05	2	1	CID	M6(Oxidation), R13(Label:13C(6))	80.58	6.7505e-07	1	1	28	22	452	6.85521e+06	Medium	Redundant	Not Used	0.240311	1.1086	0.21677	3.16243e+07	6.85521e+06	7.59966e+06	2	723.349	1445.69	0.892006	32.0535	2950	2950	MS2	11/118	SP_RL_EP2_july24_repeat.raw
	High		HALIIYDDLSk	F1LP05	2	1	HCD	K11(Label:13C(6)15N(2))	79.09	2.62651e-06	1	1	32	27	966	2.06464e+07	Heavy	Unique	Used	0.173513	1.66096	0.104465	118990844	1.24304e+07	2.06464e+07	2	648.358	1295.71	-0.0205351	50.9613	5719	5719	MS2	9/86	SP_RL_EP2_july24_repeat.raw
	High		GmSLNLEPDNVGVVVFGNDK	F1LP05	2	1	HCD	M2(Oxidation)	77.25	3.44237e-06	1	1	32	18	1337	3.0152e+06	Light	Unique	Used	0.412745	2.92252	0.141229	3.0152e+06	425835	1.24451e+06	2	1060.52	2120.03	-0.211317	66.5898	7890	7890	MS2	9/214	SP_RL_EP2_july24_repeat.raw
	High		HALIIYDDLSK	F1LP05	2	1	HCD		76.8	4.24649e-06	1	1	32	25	966	1.36582e+08	Light	Redundant	Not Used	0.173513	1.66096	0.104465	118990844	1.24304e+07	2.06464e+07	2	644.351	1287.69	0.293895	50.878	5706	5706	MS2	10/86	SP_RL_EP2_july24_repeat.raw
	High		TSIAIDTIINQK	F1LP05	2	1	HCD		76.48	4.81972e-06	1	1	32	24	1015	5.89497e+07	Light	Redundant	Not Used	0.192228	1.52325	0.126196	5.72093e+07	7.21959e+06	1.09972e+07	2	658.875	1316.74	-0.238834	53.0245	6009	6009	MS2	8/104	SP_RL_EP2_july24_repeat.raw
	High		TSIAIDTIINQK	F1LP05	2	1	HCD		76.14	5.20492e-06	1	1	32	29	1015	5.89497e+07	Light	Redundant	Not Used	0.192228	1.52325	0.126196	5.72093e+07	7.21959e+06	1.09972e+07	2	658.875	1316.74	-0.146127	54.0523	6157	6157	MS2	8/104	SP_RL_EP2_july24_repeat.raw
	High		VVDALGNAIDGK	F1LP05	2	1	HCD		75.27	4.92405e-06	1	1	31	28	665	2.60745e+07	Light	Unique	Used	0.200832	2.19647	0.0914339	24251797	2.21744e+06	4.87053e+06	2	586.319	1171.63	-0.554941	39.7762	4084	4084	MS2	10/112	SP_RL_EP2_july24_repeat.raw
	High		TGTAEmSSILEEr	F1LP05	2	1	HCD	M6(Oxidation), R13(Label:13C(6)15N(4))	73.96	2.32235e-06	1	1	27	19	452	7.59966e+06	Heavy	Redundant	Not Used	0.240311	1.1086	0.21677	3.16243e+07	6.85521e+06	7.59966e+06	2	725.341	1449.67	-1.20235	31.9205	2929	2929	MS2	10/118	SP_RL_EP2_july24_repeat.raw
	High		HALIIYDDLSK	F1LP05	2	1	HCD		73.06	1.00098e-05	1	1	32	23	966	1.36582e+08	Light	Redundant	Not Used	0.173513	1.66096	0.104465	118990844	1.24304e+07	2.06464e+07	2	644.351	1287.69	0.388693	51.8727	5852	5852	MS2	10/86	SP_RL_EP2_july24_repeat.raw
	High		HALIIYDDLSK	F1LP05	2	1	HCD		72.75	1.07239e-05	1	1	32	24		9557416		No Quan Values	Not Used							2	644.35	1287.69	-1.22287	48.7908	5401	5401	MS2	10/86	SP_RL_EP2_july24_repeat.raw
		High	GmSLNLEPDNVGVVVFGNDK	F1LP05	2	1	CID	M2(Oxidation)	72.23	1.22106e-05	1	1	32	17		9.75841e+06		No Quan Values	Not Used							2	1060.53	2120.04	4.74049	79.2227	4099	4099	MS2	12/214	SP_RL_EP2_july24.raw
		High	TSIAIDTIINQK	F1LP05	2	1	CID		71.57	1.49287e-05	1	1	32	24	1015	5.89497e+07	Light	Redundant	Not Used	0.192228	1.52325	0.126196	5.72093e+07	7.21959e+06	1.09972e+07	2	658.875	1316.74	-0.238834	53.0125	6007	6007	MS2	9/104	SP_RL_EP2_july24_repeat.raw
	High		HALIIYDDLSk	F1LP05	2	1	HCD	K11(Label:13C(6)15N(2))	70.46	1.93662e-05	1	1	32	29		2.48415e+06		No Quan Values	Not Used							2	648.358	1295.71	-0.208958	53.1056	6021	6021	MS2	10/86	SP_RL_EP2_july24_repeat.raw
		High	TGTAEmSSILEER	F1LP05	2	1	CID	M6(Oxidation)	70.31	5.44698e-06	1	1	27	24	452	3.16243e+07	Light	Redundant	Not Used	0.240311	1.1086	0.21677	3.16243e+07	6.85521e+06	7.59966e+06	2	720.338	1439.67	-0.0457124	32.8326	3058	3058	MS2	10/118	SP_RL_EP2_july24_repeat.raw
	High		HALIIYDDLSk	F1LP05	2	1	HCD	K11(Label:13C(6)15N(2))	69.15	2.59595e-05	1	1	32	29	966	2.06464e+07	Heavy	Redundant	Not Used	0.173513	1.66096	0.104465	118990844	1.24304e+07	2.06464e+07	2	648.358	1295.71	0.0736761	51.9677	5866	5866	MS2	10/86	SP_RL_EP2_july24_repeat.raw
	High		HALIIYDDLSK	F1LP05	2	1	HCD		68.44	2.90018e-05	1	1	32	22		1.36582e+08		No Quan Values	Not Used							2	644.351	1287.69	0.388693	52.878	5991	5991	MS2	10/86	SP_RL_EP2_july24_repeat.raw
		High	GmSLNLEPDNVGVVVFGNDK	F1LP05	2	1	CID	M2(Oxidation)	67.74	3.07509e-05	1	1	32	17	1337	3.0152e+06	Light	Redundant	Not Used	0.412745	2.92252	0.141229	3.0152e+06	425835	1.24451e+06	2	1060.52	2120.03	-0.211317	66.5266	7881	7881	MS2	9/214	SP_RL_EP2_july24_repeat.raw
	High		TGAIVDVPVGDELLGr	F1LP05	2	1	HCD	R16(Label:13C(6))	67.24	4.38108e-05	1	1	33	18	1328	3.79245e+06	Medium	Unique	Used	0.251066	1.38234	0.181625	2.03531e+07	3.69663e+06	5.10999e+06	2	808.952	1616.9	0.469574	66.1531	7832	7832	MS2	8/142	SP_RL_EP2_july24_repeat.raw
		High	VLSIGDGIAR	F1LP05	2	1	CID		65.81	4.10428e-05	1	1	31	30	738	7.67322e+07	Light	Unique	Used	0.326105	1.30212	0.250442	71232198	1.78396e+07	2.32292e+07	2	500.793	1000.58	-0.885436	43.066	4567	4567	MS2	8/78	SP_RL_EP2_july24_repeat.raw
	High		NVQAEEMVEFSSGLK	F1LP05	2	1	HCD		65.73	2.84274e-05	1	1	29	17		3.92935e+06		No Quan Values	Not Used							2	834.402	1667.8	1.31864	56.7836	6544	6544	MS2	8/154	SP_RL_EP2_july24_repeat.raw
		High	GmSLNLEPDNVGVVVFGNDK	F1LP05	2	1	CID	M2(Oxidation)	65.62	5.53661e-05	1	1	32	17		1.22927e+08		No Quan Values	Not Used							2	1060.52	2120.04	4.27986	73.595	3445	3445	MS2	10/214	SP_RL_EP2_july24.raw
	High		GmSLNLEPDNVGVVVFGNDK	F1LP05	2	1	HCD	M2(Oxidation)	65.13	5.825e-05	1	1	32	17		1.78476e+06		No Quan Values	Not Used							2	1060.52	2120.04	1.51606	67.6321	8026	8026	MS2	9/214	SP_RL_EP2_july24_repeat.raw
		High	TGTAEMSSILEER	F1LP05	2	1	CID		64.17	2.51899e-05	1	1	27	24		1.39684e+07		No Quan Values	Not Used							2	712.339	1423.67	-1.38865	46.9707	5140	5140	MS2	8/118	SP_RL_EP2_july24_repeat.raw
		High	FESAFLSHVVSQHQSLLGNIR	F1LP05	2	1	CID		63.92	0.000111069	1	1	33	20		7.12067e+06		No Quan Values	Not Used							3	790.417	2369.24	0.737307	71.4633	8534	8534	MS2	18/204	SP_RL_EP2_july24_repeat.raw
	High		TSIAIDTIINQk	F1LP05	2	1	HCD	K12(Label:13C(6)15N(2))	63.28	9.64223e-05	1	1	32	31	1015	1.09972e+07	Heavy	Redundant	Not Used	0.192228	1.52325	0.126196	5.72093e+07	7.21959e+06	1.09972e+07	2	662.882	1324.76	0.470453	53.9432	6142	6142	MS2	8/104	SP_RL_EP2_july24_repeat.raw
		High	HALIIYDDLSK	F1LP05	2	1	CID		62.87	0.000104574	1	1	32	24		1.36582e+08		No Quan Values	Not Used							2	644.351	1287.69	0.388693	52.8582	5987	5987	MS2	18/86	SP_RL_EP2_july24_repeat.raw
		High	HALIIYDDLSK	F1LP05	2	1	CID		59.92	0.000206265	1	1	32	25	966	1.36582e+08	Light	Redundant	Not Used	0.173513	1.66096	0.104465	118990844	1.24304e+07	2.06464e+07	2	644.351	1287.69	0.388693	51.8501	5847	5847	MS2	9/86	SP_RL_EP2_july24_repeat.raw
	High		HALIIYDDLSK	F1LP05	2	1	HCD		59.35	0.00023891	1	1	32	20				No Quan Values	Not Used							2	644.351	1287.69	0.00950245	53.9337	6141	6141	MS2	9/86	SP_RL_EP2_july24_repeat.raw
	High		AVDSLVPIGR	F1LP05	2	1	HCD		59.11	0.000207928	1	1	31	25		6.28373e+07		No Quan Values	Not Used							2	513.8	1026.59	-1.54135	46.418	5061	5061	MS2	8/74	SP_RL_EP2_july24_repeat.raw
		High	ILGADTSVDLEETGR	F1LP05	2	1	CID		58.89	0.000195943	1	1	31	16	849	2.72213e+07	Light	Redundant	Not Used	0.328505	1.37036	0.239721	2.59302e+07	6.21601e+06	8.5182e+06	2	788.397	1575.79	0.102286	46.9558	5136	5136	MS2	12/128	SP_RL_EP2_july24_repeat.raw
	High		VVDALGNAIDGKGPVGSK	F1LP05	2	1	HCD		58.18	0.000380745	1	1	33	25		6.00178e+06		No Quan Values	Not Used							3	566.312	1696.92	-1.06994	42.1493	4433	4433	MS2	18/186	SP_RL_EP2_july24_repeat.raw
		High	GmSLNLEPDNVGVVVFGNDK	F1LP05	2	1	CID	M2(Oxidation)	55.67	0.000514394	1	1	32	18		1.78476e+06		No Quan Values	Not Used							2	1060.52	2120.04	1.51606	67.5866	8016	8016	MS2	12/214	SP_RL_EP2_july24_repeat.raw
		High	TGTAEMSSILEER	F1LP05	2	1	CID		55.22	0.000206517	1	1	27	24		1.39684e+07		No Quan Values	Not Used							2	712.34	1423.67	-0.188244	47.9688	5282	5282	MS2	9/118	SP_RL_EP2_july24_repeat.raw
		High	TGTAEMSSILEEr	F1LP05	2	1	CID	R13(Label:13C(6))	55.19	0.000304659	1	1	29	24	5	191219357	Medium	Redundant	Not Used	0.269067	1.10824	0.242789	742651688	180307352	199823312	2	715.353	1429.7	3.83431	41.7562	1779	1779	MS2	9/118	SP_RL_EP2_july24.raw
	High		VVDALGNAIDGKGPVGSK	F1LP05	2	1	HCD		55.1	0.000771029	1	1	33	24		5.52566e+06		No Quan Values	Not Used							3	566.312	1696.92	-1.60946	41.1223	4283	4283	MS2	17/186	SP_RL_EP2_july24_repeat.raw
		High	TGTAEmSSILEEr	F1LP05	2	1	CID	M6(Oxidation), R13(Label:13C(6)15N(4))	54.2	0.000219749	1	1	27		452	7.59966e+06	Heavy	Redundant	Not Used	0.240311	1.1086	0.21677	3.16243e+07	6.85521e+06	7.59966e+06	2	725.341	1449.67	-1.20235	31.8529	2919	2919	MS2	7/118	SP_RL_EP2_july24_repeat.raw
	High		LELAQYR	F1LP05	2	1	HCD		51.28	0.000792767	1	1	29		516	4.13809e+07	Light	Unique	Used	0.265098	1.1585	0.228828	38519706	8814394	1.02115e+07	2	446.747	892.487	-1.53393	34.5166	3302	3302	MS2	6/52	SP_RL_EP2_july24_repeat.raw
	High		QmSLLLR	F1LP05	2	1	HCD	M2(Oxidation)	48.57	0.00187574	1	1	30	31				No Quan Values	Not Used							2	438.752	876.497	0.0498365	35.5984	3464	3464	MS2	6/60	SP_RL_EP2_july24_repeat.raw
	High		LTELLK	F1LP05	2	1	HCD		47.98	0.00150145	0.395833	1	29		498	5.70655e+07	Light	Unique	Used	0.175327	1.59695	0.109788	54795911	6.01596e+06	9.60718e+06	2	358.731	716.455	-0.330253	33.5348	3161	3161	MS2	5/42	SP_RL_EP2_july24_repeat.raw
	High		QmSLLLr	F1LP05	2	1	HCD	M2(Oxidation), R7(Label:13C(6))	47.54	0.00226062	1	1	30	31		7.96405e+06		No Quan Values	Not Used							2	441.762	882.517	-0.696988	35.7265	3482	3482	MS2	6/60	SP_RL_EP2_july24_repeat.raw
	High		VLSIGDGIAR	F1LP05	2	1	HCD		46.79	0.00327519	1	1	31	29	738	7.67322e+07	Light	Redundant	Not Used	0.326105	1.30212	0.250442	71232198	1.78396e+07	2.32292e+07	2	500.793	1000.58	-0.885436	43.1093	4577	4577	MS2	8/78	SP_RL_EP2_july24_repeat.raw
		High	HALIIYDDLSk	F1LP05	2	1	CID	K11(Label:13C(6)15N(2))	46.61	0.00469942	1	1	32	24		2.48415e+06		No Quan Values	Not Used							2	648.358	1295.71	-0.208958	53.0617	6014	6014	MS2	9/86	SP_RL_EP2_july24_repeat.raw
		High	STVAQLVK	F1LP05	2	1	CID		45.89	0.0031006	1	1	30	18	371	3.73822e+07	Light	Unique	Used	0.158324	1.75546	0.0901894	35056670	3.16174e+06	5.55031e+06	2	423.258	845.509	-0.131913	29.6189	2587	2587	MS2	7/64	SP_RL_EP2_july24_repeat.raw
	High		VLSIGDGIAr	F1LP05	2	1	HCD	R10(Label:13C(6)15N(4))	44.83	0.00495908	1	1	31		738	2.32292e+07	Heavy	Redundant	Not Used	0.326105	1.30212	0.250442	71232198	1.78396e+07	2.32292e+07	2	505.797	1010.59	-1.0868	41.9785	4408	4408	MS2	7/78	SP_RL_EP2_july24_repeat.raw
		High	HALIIYDDLSk	F1LP05	2	1	CID	K11(Label:13C(6)15N(2))	44.83	0.00700454	1	1	32	24	966	2.06464e+07	Heavy	Redundant	Not Used	0.173513	1.66096	0.104465	118990844	1.24304e+07	2.06464e+07	2	648.358	1295.71	-0.0205351	50.9274	5711	5711	MS2	9/86	SP_RL_EP2_july24_repeat.raw
	High		VLSIGDGIAr	F1LP05	2	1	HCD	R10(Label:13C(6)15N(4))	44.51	0.00510287	0.4	1	31		738	2.32292e+07	Heavy	Redundant	Not Used	0.326105	1.30212	0.250442	71232198	1.78396e+07	2.32292e+07	2	505.797	1010.59	-0.905614	43.1189	4578	4578	MS2	7/78	SP_RL_EP2_july24_repeat.raw
	High		GmSLNLEPDNVGVVVFGNDK	F1LP05	2	1	HCD	M2(Oxidation)	44.28	0.00761617	1	1	32	15		9.75841e+06		No Quan Values	Not Used							2	1060.53	2120.04	4.74049	79.2317	4100	4100	MS2	6/214	SP_RL_EP2_july24.raw
		High	HALIIYDDLSK	F1LP05	2	1	CID		43.95	0.0080483	1	1	32	23	887	1.21672e+07	Light	Unique	Used	0.317714	1.20491	0.263682	1.03887e+07	2.73932e+06	3.30064e+06	2	644.35	1287.69	-1.41246	47.6892	5242	5242	MS2	12/86	SP_RL_EP2_july24_repeat.raw
		High	HALIIYDDLSK	F1LP05	2	1	CID		41.37	0.0148846	1	1	32	23				No Quan Values	Not Used							2	644.351	1287.69	-0.27489	49.7815	5541	5541	MS2	9/86	SP_RL_EP2_july24_repeat.raw
		High	VLSIGDGIAr	F1LP05	2	1	CID	R10(Label:13C(6)15N(4))	40.13	0.0139899	1	1	31	23	738	2.32292e+07	Heavy	Redundant	Not Used	0.326105	1.30212	0.250442	71232198	1.78396e+07	2.32292e+07	2	505.797	1010.59	-0.905614	43.0691	4568	4568	MS2	8/78	SP_RL_EP2_july24_repeat.raw
	Medium		APGIIPr	F1LP05	2	1	HCD	R7(Label:13C(6))	39.52	0.0124865	1	1	30	31	396	9.31412e+06	Medium	Unique	Used	0.30987	1.06859	0.289979	32119983	9.31412e+06	9.95301e+06	2	365.239	729.471	-0.333619	29.963	2640	2640	MS2	5/50	SP_RL_EP2_july24_repeat.raw
	Medium		APGIIPR	F1LP05	2	1	HCD		39.01	0.0125101	1	1	29	27	396	3.3886e+07	Light	Redundant	Not Used	0.30987	1.06859	0.289979	32119983	9.31412e+06	9.95301e+06	2	362.229	723.451	-0.606914	30.745	2753	2753	MS2	5/50	SP_RL_EP2_july24_repeat.raw
	Medium		RTGAIVDVPVGDELLGR	F1LP05	2	1	HCD		38.75	0.0304376	1	1	33	30		1.67065e+06		No Quan Values	Not Used							3	589.666	1766.98	4.01595	78.1682	3983	3983	MS2	12/182	SP_RL_EP2_july24.raw
	Medium		STVAQLVK	F1LP05	2	1	HCD		38.38	0.0174762	1	1	30	21	371	3.73822e+07	Light	Redundant	Not Used	0.158324	1.75546	0.0901894	35056670	3.16174e+06	5.55031e+06	2	423.258	845.509	-0.131913	29.6623	2597	2597	MS2	6/64	SP_RL_EP2_july24_repeat.raw
	Medium		HALIIYDDLSK	F1LP05	2	1	HCD		37.76	0.0350147	1	1	32	23		8.95134e+06		No Quan Values	Not Used							3	429.904	1287.7	1.44472	52.2002	5897	5897	MS2	10/86	SP_RL_EP2_july24_repeat.raw
	Medium		VLSIGDGIAR	F1LP05	2	1	HCD		37.53	0.0276208	1	1	31	29	738	7.67322e+07	Light	Redundant	Not Used	0.326105	1.30212	0.250442	71232198	1.78396e+07	2.32292e+07	2	500.793	1000.58	-0.885436	42.0623	4420	4420	MS2	5/78	SP_RL_EP2_july24_repeat.raw
	Medium		LTELLk	F1LP05	2	1	HCD	K6(Label:13C(6)15N(2))	36.78	0.0171588	1	1	28		498	9.89112e+06	Heavy	Redundant	Not Used	0.175327	1.59695	0.109788	54795911	6.01596e+06	9.60718e+06	2	362.739	724.47	1.2205	33.4709	3150	3150	MS2	5/42	SP_RL_EP2_july24_repeat.raw
	Medium		APGIIPR	F1LP05	2	1	HCD		36.22	0.0234006	1	1	29	32	396	3.3886e+07	Light	Redundant	Not Used	0.30987	1.06859	0.289979	32119983	9.31412e+06	9.95301e+06	2	362.229	723.451	-0.100714	29.6723	2598	2598	MS2	5/50	SP_RL_EP2_july24_repeat.raw
	Medium		AVDSLVPIGr	F1LP05	2	1	HCD	R10(Label:13C(6)15N(4))	35.81	0.0437457	1	1	31	26		1.94341e+07		No Quan Values	Not Used							2	518.807	1036.61	4.6277	46.2395	5033	5033	MS2	6/74	SP_RL_EP2_july24_repeat.raw
	Medium		STVAQLVk	F1LP05	2	1	HCD	K8(Label:13C(6)15N(2))	35.7	0.0304682	1	1	30	27	371	5.55031e+06	Heavy	Redundant	Not Used	0.158324	1.75546	0.0901894	35056670	3.16174e+06	5.55031e+06	2	427.265	853.523	0.0383451	29.0565	2505	2505	MS2	7/64	SP_RL_EP2_july24_repeat.raw
		High	VVDALGNAIDGk	F1LP05	2	1	CID	K12(Label:13C(6)15N(2))	34.36	0.0670764	1	1	32	15	665	4.87053e+06	Heavy	Redundant	Not Used	0.200832	2.19647	0.0914339	24251797	2.21744e+06	4.87053e+06	2	590.326	1179.64	-1.30846	39.8532	4095	4095	MS2	15/112	SP_RL_EP2_july24_repeat.raw
		High	HALIIYDDLSK	F1LP05	2	1	CID		34.06	0.0793143	1	1	32	19		9557416		No Quan Values	Not Used							2	644.35	1287.69	-1.22287	48.7659	5396	5396	MS2	9/86	SP_RL_EP2_july24_repeat.raw
	Medium		APGIIPr	F1LP05	2	1	HCD	R7(Label:13C(6)15N(4))	32.55	0.0614552	1	1	30		396	1.0349e+07	Heavy	Redundant	Not Used	0.30987	1.06859	0.289979	32119983	9.31412e+06	9.95301e+06	2	367.233	733.46	0.193638	29.7732	2613	2613	MS2	6/50	SP_RL_EP2_july24_repeat.raw
	Medium		STVAQLVK	F1LP05	2	1	HCD		32.5	0.0682682	1	1	30	16	371	3.73822e+07	Light	Redundant	Not Used	0.158324	1.75546	0.0901894	35056670	3.16174e+06	5.55031e+06	2	423.258	845.508	-0.7816	28.5705	2432	2432	MS2	7/64	SP_RL_EP2_july24_repeat.raw
	Medium		LELAQYR	F1LP05	2	1	HCD		30.11	0.11071	1	1	30	31	516	4.13809e+07	Light	Redundant	Not Used	0.265098	1.1585	0.228828	38519706	8814394	1.02115e+07	2	446.748	892.489	0.0389863	35.4994	3448	3448	MS2	6/52	SP_RL_EP2_july24_repeat.raw
D3ZCZ9	116	13.0317	9.21729	Protein LOC679739 OS=Rattus norvegicus GN=LOC679739 PE=4 SV=1 - [D3ZCZ9_RAT]	38.79	7	4	2.65609e+07		0			0			0		228.277	38.79	5	4	46.0433	19.83	2	2
	A3	A5	Sequence	Protein Accessions	# Proteins	# Protein Groups	Activation Type	Modifications	IonScore	Exp Value	Δ Score	Rank	Identity High	Homology Threshold	QuanResultID	Area	Quan Channel	Quan Info	Quan Usage	Heavy/Light	Heavy/Medium	Medium/Light	Light	Medium	Heavy	Charge	m/z [Da]	MH+ [Da]	ΔM [ppm]	RT [min]	First Scan	Last Scan	MS Order	Ions Matched	Spectrum File	Annotation
	High		IIAcDGGGGALGHPK	D3ZCZ9	3	1	HCD	C4(Carbamidomethyl)	84.32	5.51599e-07	1	1	31	18		4.10334e+07		No Quan Values	Not Used							3	474.91	1422.71	-0.951063	24.2772	1817	1817	MS2	13/112	SP_RL_EP2_july24_repeat.raw
	High		IIAcDGGGGALGHPK	D3ZCZ9	3	1	HCD	C4(Carbamidomethyl)	82.76	7.84961e-07	1	1	31	21		4.10334e+07		No Quan Values	Not Used							3	474.91	1422.72	-0.371906	25.287	1959	1959	MS2	12/112	SP_RL_EP2_july24_repeat.raw
	High		ITHTGQVYDEK	D3ZCZ9	1	1	HCD		54.61	0.000314286	1	1	29	22				No Quan Values	Not Used							3	430.882	1290.63	-0.268513	17.9456	943	943	MS2	7/106	SP_RL_EP2_july24_repeat.raw
	High		TGTcGYcGLQFK	D3ZCZ9	2	1	HCD	C4(Carbamidomethyl), C7(Carbamidomethyl)	51.83	0.000125652	1	1	22	16		5.41109e+06		No Quan Values	Not Used							2	696.307	1391.61	-0.581936	42.1589	4434	4434	MS2	7/96	SP_RL_EP2_july24_repeat.raw
		High	ITHTGQVYDEK		1	0	CID		31.48	0.0646137	1	1	29	21				No Quan Values	Not Used							3	430.882	1290.63	-0.268513	17.8881	933	933	MS2	6/106	SP_RL_EP2_july24_repeat.raw
	Medium		VYINLDK	D3ZCZ9	3	1	HCD		30.78	0.107835	1	1	30	22		2.69116e+07		No Quan Values	Not Used							2	432.745	864.484	1.15307	35.2057	3407	3407	MS2	4/54	SP_RL_EP2_july24_repeat.raw
		High	TGTcGYcGLQFK		1	0	CID	C4(Carbamidomethyl), C7(Carbamidomethyl)	29.71	0.0204189	1	1	22	21		1.17377e+07		No Quan Values	Not Used							2	696.307	1391.61	-0.845093	41.0892	4279	4279	MS2	8/96	SP_RL_EP2_july24_repeat.raw
P56574	452	50.9349	8.68994	Isocitrate dehydrogenase [NADP], mitochondrial OS=Rattus norvegicus GN=Idh2 PE=1 SV=2 - [IDHP_RAT]	38.72	39	16	1.05306e+08	0.126744	9	32.0896	1.58391	9	46.4949	0.0728762	9	25.916	708.599	32.08	23	14	541.404	30.53	16	11
	A3	A5	Sequence	Protein Accessions	# Proteins	# Protein Groups	Activation Type	Modifications	IonScore	Exp Value	Δ Score	Rank	Identity High	Homology Threshold	QuanResultID	Area	Quan Channel	Quan Info	Quan Usage	Heavy/Light	Heavy/Medium	Medium/Light	Light	Medium	Heavy	Charge	m/z [Da]	MH+ [Da]	ΔM [ppm]	RT [min]	First Scan	Last Scan	MS Order	Ions Matched	Spectrum File	Annotation
		High	DQTNDQVTIDSALATQK	P56574	1	1	CID		122.09	9.88826e-11	1	1	31	32	795	9.45473e+06	Light	Unique	Used	0.0539048	1.17528	0.0458656	7.27768e+06	333796	392302	2	924.453	1847.9	0.483874	43.8518	4686	4686	MS2	25/186	SP_RL_EP2_july24_repeat.raw
	High		VcVQTVESGAMTK	P56574	1	1	HCD	C2(Carbamidomethyl)	91.41	6.25196e-08	1	1	28	18		9.3579e+06		No Quan Values	Not Used							2	705.342	1409.68	0.12483	31.6939	2895	2895	MS2	11/128	SP_RL_EP2_july24_repeat.raw
	High		LNEHFLNTTDFLDTIK	P56574	1	1	HCD		86.03	5.64527e-07	1	1	33	29		9.48516e+07		No Quan Values	Not Used							3	640.995	1920.97	0.671241	73.2501	8781	8781	MS2	10/170	SP_RL_EP2_july24_repeat.raw
	High		LIDDmVAQVLK	P56574	1	1	HCD	M5(Oxidation)	81.95	1.27717e-06	1	1	32	22		1.65041e+07		No Quan Values	Not Used							2	630.847	1260.69	0.435658	51.5559	5805	5805	MS2	10/88	SP_RL_EP2_july24_repeat.raw
	High		SSGGFVWAcK	P56574	1	1	HCD	C9(Carbamidomethyl)	81.71	2.08092e-07	1	1	24		791	4.82291e+07	Light	Unique	Used	0.117428	2.20277	0.0533091	47694399	2.54255e+06	5.60065e+06	2	549.755	1098.5	-1.03252	43.758	4671	4671	MS2	9/74	SP_RL_EP2_july24_repeat.raw
		High	VcVQTVESGAmTK	P56574	1	1	CID	C2(Carbamidomethyl), M11(Oxidation)	80.87	5.36094e-07	1	1	27	21	278	1.85428e+07	Light	Unique	Used	0.103172	1.22967	0.0839021	15889777	1.33319e+06	1.63937e+06	2	713.339	1425.67	0.00838004	25.179	1944	1944	MS2	10/128	SP_RL_EP2_july24_repeat.raw
		High	SSGGFVWAcK	P56574	1	1	CID	C9(Carbamidomethyl)	73.09	1.51445e-06	1	1	24		791	4.82291e+07	Light	Redundant	Not Used	0.117428	2.20277	0.0533091	47694399	2.54255e+06	5.60065e+06	2	549.755	1098.5	-1.03252	43.731	4665	4665	MS2	8/74	SP_RL_EP2_july24_repeat.raw
	High		LIDDmVAQVLK	P56574	1	1	HCD	M5(Oxidation)	70.4	1.82858e-05	1	1	32	20		7.14957e+06		No Quan Values	Not Used							2	630.846	1260.68	-1.88823	52.6327	5957	5957	MS2	10/88	SP_RL_EP2_july24_repeat.raw
		High	VcVQTVESGAMTK	P56574	1	1	CID	C2(Carbamidomethyl)	64.92	2.78622e-05	1	1	28	18		9.3579e+06		No Quan Values	Not Used							2	705.342	1409.68	0.12483	31.6394	2885	2885	MS2	7/128	SP_RL_EP2_july24_repeat.raw
	High		VcVQTVESGAmTK	P56574	1	1	HCD	C2(Carbamidomethyl), M11(Oxidation)	64.87	2.13423e-05	1	1	27	17	278	1.85428e+07	Light	Redundant	Not Used	0.103172	1.22967	0.0839021	15889777	1.33319e+06	1.63937e+06	2	713.339	1425.67	0.00838004	25.2161	1950	1950	MS2	8/128	SP_RL_EP2_july24_repeat.raw
		High	TIEAEAAHGTVTR	P56574	1	1	CID		63.97	6.49404e-05	1	1	31	27	197	1.03921e+07	Light	Unique	Used	0.165893	1.25112	0.132595	1.00794e+07	1.33648e+06	1.6721e+06	2	678.349	1355.69	-0.343539	21.5677	1431	1431	MS2	9/118	SP_RL_EP2_july24_repeat.raw
	High		LNEHFLNTTDFLDTIK	P56574	1	1	HCD		62.23	0.000132967	1	1	33	26		3.77016e+06		No Quan Values	Not Used							3	640.994	1920.97	-1.04451	72.1422	8624	8624	MS2	10/170	SP_RL_EP2_july24_repeat.raw
		High	VcVQTVESGAmTk	P56574	1	1	CID	C2(Carbamidomethyl), M11(Oxidation), K13(Label:13C(6)15N(2))	62.07	4.7186e-05	1	1	28	22	278	1.84415e+06	Heavy	Redundant	Not Used	0.103172	1.22967	0.0839021	15889777	1.33319e+06	1.63937e+06	2	717.346	1433.68	-0.870205	25.5986	2000	2000	MS2	9/128	SP_RL_EP2_july24_repeat.raw
	High		TIEAEAAHGTVTR	P56574	1	1	HCD		60.99	0.000128978	1	1	31	29	197	1.03921e+07	Light	Redundant	Not Used	0.165893	1.25112	0.132595	1.00794e+07	1.33648e+06	1.6721e+06	2	678.349	1355.69	-0.343539	21.6057	1436	1436	MS2	7/118	SP_RL_EP2_july24_repeat.raw
	High		VcVQTVESGAmTk	P56574	1	1	HCD	C2(Carbamidomethyl), M11(Oxidation), K13(Label:13C(6)15N(2))	60.08	7.46128e-05	1	1	28	19	278	1.84415e+06	Heavy	Redundant	Not Used	0.103172	1.22967	0.0839021	15889777	1.33319e+06	1.63937e+06	2	717.346	1433.68	-0.870205	25.6441	2007	2007	MS2	8/128	SP_RL_EP2_july24_repeat.raw
	High		FKDIFQEIFDK	P56574	1	1	HCD		52.98	0.000879112	1	1	32	30		130505809		No Quan Values	Not Used							3	477.25	1429.74	-0.185512	73.7483	8872	8872	MS2	8/112	SP_RL_EP2_july24_repeat.raw
		High	VEKPVVEmDGDEmTR	P56574	1	1	CID	M8(Oxidation), M13(Oxidation)	51.97	0.000257309	1	1	25	16		5.7546e+06		No Quan Values	Not Used							3	589.602	1766.79	-0.741335	20.1588	1240	1240	MS2	16/160	SP_RL_EP2_july24_repeat.raw
		High	LIDDmVAQVLK	P56574	1	1	CID	M5(Oxidation)	51.05	0.0015744	1	1	32	27		7.14957e+06		No Quan Values	Not Used							2	630.846	1260.68	-1.88823	52.6056	5953	5953	MS2	8/88	SP_RL_EP2_july24_repeat.raw
	High		TIEAEAAHGTVTR	P56574	1	1	HCD		47.88	0.00264516	1	1	31	24	195	9.05616e+07	Light	Unique	Used	0.156543	1.04831	0.149329	9.00421e+07	1.34459e+07	1.40954e+07	3	452.569	1355.69	-0.195882	22.5202	1573	1573	MS2	16/118	SP_RL_EP2_july24_repeat.raw
		High	SSGGFVWAcK	P56574	1	1	CID	C9(Carbamidomethyl)	46.78	0.000655919	1	1	24	20	763	2.20148e+07	Light	Unique	Used	0.126744	1.73917	0.0728762	1.99757e+07	1.45575e+06	2.53179e+06	2	549.755	1098.5	-0.921394	42.7229	4520	4520	MS2	6/74	SP_RL_EP2_july24_repeat.raw
		High	GKLDGNQDLIR	P56574	1	1	CID		44.68	0.00680987	1	1	32	24				No Quan Values	Not Used							2	614.835	1228.66	-1.20443	27.8547	2327	2327	MS2	9/106	SP_RL_EP2_july24_repeat.raw
	Medium		WPLYLSTK	P56574	1	1	HCD		43	0.00788869	1	1	31	17		7.54387e+06		No Quan Values	Not Used							2	504.282	1007.56	0.127678	58.2995	6755	6755	MS2	6/58	SP_RL_EP2_july24_repeat.raw
	High		LVFTPK	P56574	1	1	HCD		41.32	0.00584051	1	1	28	25	484	3.75095e+07	Light	Unique	Used	0.0971919	1.58391	0.0613622	36120414	2.21643e+06	3.51061e+06	2	352.721	704.435	1.15386	33.0512	3088	3088	MS2	5/40	SP_RL_EP2_july24_repeat.raw
	High		ATDFVVDR	P56574	1	1	HCD		41.23	0.00479511	1	1	27	28		2.90084e+07		No Quan Values	Not Used							2	461.735	922.463	-0.18015	31.5093	2868	2868	MS2	5/66	SP_RL_EP2_july24_repeat.raw
		High	SSGGFVWAcK	P56574	1	1	CID	C9(Carbamidomethyl)	41.07	0.0024973	1	1	24	20		4.82291e+07		No Quan Values	Not Used							2	549.756	1098.5	0.300972	44.8146	4824	4824	MS2	7/74	SP_RL_EP2_july24_repeat.raw
		High	LNEHFLNTTDFLDTIK	P56574	1	1	CID		40.82	0.0183969	1	1	33	26		3.77016e+06		No Quan Values	Not Used							3	640.994	1920.97	-1.04451	72.1263	8621	8621	MS2	6/170	SP_RL_EP2_july24_repeat.raw
	Medium		YFDLGLPNR	P56574	1	1	HCD		38.82	0.0164222	1	1	30	27		1.8423e+07		No Quan Values	Not Used							2	547.786	1094.56	1.18338	57.8305	6690	6690	MS2	5/66	SP_RL_EP2_july24_repeat.raw
		High	DLAGcIHGLSNVK	P56574	1	1	CID	C5(Carbamidomethyl)	38.53	0.0225853	1	1	31	18		291989		No Quan Values	Not Used							2	692.355	1383.7	-1.21459	47.8769	5269	5269	MS2	6/118	SP_RL_EP2_july24_repeat.raw
	Medium		YFDLGLPNR	P56574	1	1	HCD		38.49	0.0173293	1	1	30	26		1.8423e+07		No Quan Values	Not Used							2	547.785	1094.56	-0.154912	56.6825	6532	6532	MS2	5/66	SP_RL_EP2_july24_repeat.raw
	High		VEKPVVEmDGDEmTR	P56574	1	1	HCD	M8(Oxidation), M13(Oxidation)	38.12	0.00624389	1	1	25	15		5.7546e+06		No Quan Values	Not Used							3	589.602	1766.79	-0.741335	20.2136	1249	1249	MS2	14/160	SP_RL_EP2_july24_repeat.raw
	Medium		FAQTLEK	P56574	1	1	HCD		36.1	0.0257744	1	1	29	28		7.14565e+06		No Quan Values	Not Used							2	418.729	836.451	-0.000945774	22.5298	1574	1574	MS2	6/60	SP_RL_EP2_july24_repeat.raw
		High	ATDFVVDR	P56574	1	1	CID		35.77	0.0168577	1	1	27	21		2.90084e+07		No Quan Values	Not Used							2	461.735	922.463	-0.18015	31.4581	2859	2859	MS2	7/66	SP_RL_EP2_july24_repeat.raw
		High	FKDIFQEIFDK	P56574	1	1	CID		35.74	0.0465634	1	1	32	31		130505809		No Quan Values	Not Used							3	477.25	1429.74	-0.185512	73.7114	8862	8862	MS2	7/112	SP_RL_EP2_july24_repeat.raw
	Medium		IIWQFIK	P56574	1	1	HCD		34.96	0.0440592	1	1	30	27	1416	5.75083e+07	Light	Unique	Used	0.154925	2.16827	0.0714512	52023594	3.71715e+06	8059777	2	474.289	947.571	-0.391369	70.1953	8354	8354	MS2	6/56	SP_RL_EP2_july24_repeat.raw
	Medium		SSGGFVWAcK	P56574	1	1	HCD	C9(Carbamidomethyl)	34.26	0.0119804	1	1	24	19		4.82291e+07		No Quan Values	Not Used							2	549.756	1098.5	0.300972	44.8811	4834	4834	MS2	8/74	SP_RL_EP2_july24_repeat.raw
		High	DQTNDQVTIDSALATQK	P56574	1	1	CID		34.21	0.0579593	1	1	31	21		5.50124e+06		No Quan Values	Not Used							3	616.637	1847.9	-1.00973	44.1311	4724	4724	MS2	10/186	SP_RL_EP2_july24_repeat.raw
	Medium		IIWQFIK	P56574	1	1	HCD		33.66	0.0567004	1	1	30	21	1388	2.11536e+07	Light	Unique	Used	0.172897	2.20223	0.07851	19001300	1.49179e+06	3.28527e+06	2	474.291	947.574	3.08688	69.1143	8208	8208	MS2	6/56	SP_RL_EP2_july24_repeat.raw
	Medium		TIEAEAAHGTVTR	P56574	1	1	HCD		33.54	0.0718542	1	1	31	27	195	9.05616e+07	Light	Redundant	Not Used	0.156543	1.04831	0.149329	9.00421e+07	1.34459e+07	1.40954e+07	3	452.569	1355.69	-0.195882	21.4262	1414	1414	MS2	7/118	SP_RL_EP2_july24_repeat.raw
	Medium		GKLDGNQDLIR	P56574	1	1	HCD		32.19	0.123085	1	1	32	31		3.05343e+07		No Quan Values	Not Used							3	410.226	1228.66	-0.147334	27.7916	2315	2315	MS2	11/106	SP_RL_EP2_july24_repeat.raw
B2RZD6	82	9.32087	9.5249	Ndufa4 protein OS=Rattus norvegicus GN=Ndufa4 PE=4 SV=1 - [B2RZD6_RAT]	36.59	6	3	1.80515e+07	0.295352	2	50.2786	1.46896	2	31.5929	0.201063	2	92.0139	161.03	36.59	4	3	59.95	0	2	1
	A3	A5	Sequence	Protein Accessions	# Proteins	# Protein Groups	Activation Type	Modifications	IonScore	Exp Value	Δ Score	Rank	Identity High	Homology Threshold	QuanResultID	Area	Quan Channel	Quan Info	Quan Usage	Heavy/Light	Heavy/Medium	Medium/Light	Light	Medium	Heavy	Charge	m/z [Da]	MH+ [Da]	ΔM [ppm]	RT [min]	First Scan	Last Scan	MS Order	Ions Matched	Spectrum File	Annotation
	High		LALFNPDVSWDR	B2RZD6	1	1	HCD		79.96	1.47956e-06	1	1	31	27	1443	23098132	Light	Unique	Used	0.406821	1.19304	0.340994	20989247	7.15722e+06	8.53887e+06	2	716.865	1432.72	-0.0278303	70.9684	8462	8462	MS2	8/110	SP_RL_EP2_july24_repeat.raw
	High		FYSVNVDYSk	B2RZD6	1	1	HCD	K10(Label:13C(6)15N(2))	67.41	1.31353e-05	1	1	28	26	720	5.21711e+06	Heavy	Unique	Used	0.214425	1.80868	0.118554	24330665	2.88449e+06	5.21711e+06	2	615.299	1229.59	-1.41368	41.5338	4343	4343	MS2	7/94	SP_RL_EP2_july24_repeat.raw
	High		FYSVNVDYSK	B2RZD6	1	1	HCD		51.83	0.000374003	1	1	27	17	720	30058230	Light	Redundant	Not Used	0.214425	1.80868	0.118554	24330665	2.88449e+06	5.21711e+06	2	611.293	1221.58	-0.291943	41.8883	4397	4397	MS2	8/94	SP_RL_EP2_july24_repeat.raw
		High	FYSVNVDYSk		0	0	CID	K10(Label:13C(6)15N(2))	46.72	0.00153971	1	1	28	25	720	5.21711e+06	Heavy	No Proteins	Not Used	0.214425	1.80868	0.118554	24330665	2.88449e+06	5.21711e+06	2	615.299	1229.59	-1.41368	41.4707	4333	4333	MS2	8/94	SP_RL_EP2_july24_repeat.raw
		High	FYSVNVDYSK		0	0	CID		33.73	0.0241476	1	1	27	16	720	30058230	Light	No Proteins	Not Used	0.214425	1.80868	0.118554	24330665	2.88449e+06	5.21711e+06	2	611.293	1221.58	-0.291943	41.8443	4387	4387	MS2	6/94	SP_RL_EP2_july24_repeat.raw
	Medium		LGPNEQYK	B2RZD6	1	1	HCD		27.83	0.101032	1	1	27	18		998081		No Quan Values	Not Used							2	474.743	948.478	-0.630935	21.0472	1359	1359	MS2	7/64	SP_RL_EP2_july24_repeat.raw
IPI:CON_00698900.1	375	41.7097	5.47803	SWISS-PROT:P60712 (Bos taurus) Actin, cytoplasmic 1	36.53	77	14	1.21555e+09	0.151746	20	37.2044	1.17659	20	26.2273	0.107886	20	67.9515	1305.09	36.53	47	14	809.893	22.4	30	8
	A3	A5	Sequence	Protein Accessions	# Proteins	# Protein Groups	Activation Type	Modifications	IonScore	Exp Value	Δ Score	Rank	Identity High	Homology Threshold	QuanResultID	Area	Quan Channel	Quan Info	Quan Usage	Heavy/Light	Heavy/Medium	Medium/Light	Light	Medium	Heavy	Charge	m/z [Da]	MH+ [Da]	ΔM [ppm]	RT [min]	First Scan	Last Scan	MS Order	Ions Matched	Spectrum File	Annotation
	High		SYELPDGQVITIGNEr	IPI:CON_00698900.1;P68035;F1LTQ2	10	3	HCD	R16(Label:13C(6))	113.84	8.89291e-10	1	1	32	27	1204	4.19957e+06	Medium	Not Unique	Used	0.034166	0.920063	0.0371344	113091102	4.19957e+06	3.86387e+06	2	898.959	1796.91	-0.523058	60.9476	7119	7119	MS2	11/164	SP_RL_EP2_july24_repeat.raw
	High		SYELPDGQVITIGNER	IPI:CON_00698900.1;P68035;F1LTQ2	10	3	HCD		99.86	2.02266e-08	1	1	32		1180	1.01857e+08	Light	Not Unique	Used	0.153442	0.939506	0.163322	94887212	15497164	1.45597e+07	2	895.95	1790.89	-0.0547203	60.9415	7118	7118	MS2	10/164	SP_RL_EP2_july24_repeat.raw
	High		SYELPDGQVITIGNER	IPI:CON_00698900.1;P68035;F1LTQ2	10	3	HCD		99.31	2.44696e-08	1	1	32	36	63	3004112776	Light	Not Unique	Used	0.150069	0.872785	0.171942	2951229056	507441701	442887739	2	895.954	1790.9	4.44393	63.0141	2906	2906	MS2	10/164	SP_RL_EP2_july24.raw
		High	SYELPDGQVITIGNER	P68035	10	1	CID		97.69	3.64347e-08	1	1	32	30				No Quan Values	Not Used							2	895.955	1790.9	6.0798	61.9869	2746	2746	MS2	13/164	SP_RL_EP2_july24.raw
		High	SYELPDGQVITIGNER	P68035	10	1	CID		95.75	5.55426e-08	1	1	32	29	63	3004112776	Light	Redundant	Not Used	0.150069	0.872785	0.171942	2951229056	507441701	442887739	2	895.954	1790.9	4.44393	62.9974	2902	2902	MS2	11/164	SP_RL_EP2_july24.raw
	High		SYELPDGQVITIGNER	IPI:CON_00698900.1;P68035;F1LTQ2	10	3	HCD		94.49	7.0255e-08	1	1	32	35	1180	1.01857e+08	Light	Redundant	Not Used	0.153442	0.939506	0.163322	94887212	15497164	1.45597e+07	2	895.95	1790.89	0.831382	59.9539	6985	6985	MS2	10/164	SP_RL_EP2_july24_repeat.raw
		High	SYELPDGQVITIGNER	P68035	10	1	CID		92.87	1.0114e-07	1	1	32	33	1180	1.01857e+08	Light	Redundant	Not Used	0.153442	0.939506	0.163322	94887212	15497164	1.45597e+07	2	895.95	1790.89	-0.0547203	60.9026	7109	7109	MS2	11/164	SP_RL_EP2_july24_repeat.raw
	High		AGFAGDDAPr	IPI:CON_00698900.1;P68035	8	2	HCD	R10(Label:13C(6))	79.34	4.90679e-07	1	1	25		224	4.82974e+06	Medium	Not Unique	Used	0.177145	1.04498	0.16952	2.84907e+07	4.82974e+06	5.04699e+06	2	491.738	982.468	-0.174034	23.2417	1676	1676	MS2	7/74	SP_RL_EP2_july24_repeat.raw
	High		AGFAGDDAPr	IPI:CON_00698900.1;P68035	8	2	HCD	R10(Label:13C(6)15N(4))	78.73	4.19319e-07	1	1	24		224	5.04699e+06	Heavy	Redundant	Not Used	0.177145	1.04498	0.16952	2.84907e+07	4.82974e+06	5.04699e+06	2	493.732	986.456	-0.40138	23.1489	1661	1661	MS2	7/74	SP_RL_EP2_july24_repeat.raw
	High		SYELPDGQVITIGNEr	IPI:CON_00698900.1;P68035;F1LTQ2	10	3	HCD	R16(Label:13C(6)15N(4))	77.97	3.17979e-06	1	1	32	19	1180	1.45597e+07	Heavy	Redundant	Not Used	0.153442	0.939506	0.163322	94887212	15497164	1.45597e+07	2	900.954	1800.9	0.708843	60.3858	7040	7040	MS2	11/164	SP_RL_EP2_july24_repeat.raw
		High	SYELPDGQVITIGNEr	P68035	10	1	CID	R16(Label:13C(6)15N(4))	74.35	7.3181e-06	1	1	32	20	1180	1.45597e+07	Heavy	Redundant	Not Used	0.153442	0.939506	0.163322	94887212	15497164	1.45597e+07	2	900.954	1800.9	0.708843	60.3668	7038	7038	MS2	13/164	SP_RL_EP2_july24_repeat.raw
	High		DSYVGDEAQSKR	IPI:CON_00698900.1;P68035	7	2	HCD		71.05	3.48252e-06	1	1	26	18		2.65072e+06		No Quan Values	Not Used							2	677.815	1354.62	-0.226503	18.4543	1012	1012	MS2	9/112	SP_RL_EP2_july24_repeat.raw
		High	SYELPDGQVITIGNEr	P68035	10	1	CID	R16(Label:13C(6))	66.75	4.71942e-05	1	1	33	25	63	507441701	Medium	Redundant	Not Used	0.150069	0.872785	0.171942	2951229056	507441701	442887739	2	898.963	1796.92	4.02846	63.1263	2927	2927	MS2	13/164	SP_RL_EP2_july24.raw
		High	SYELPDGQVITIGNEr	P68035	10	1	CID	R16(Label:13C(6))	64.89	6.98303e-05	1	1	32	18	1204	4.19957e+06	Medium	Redundant	Not Used	0.034166	0.920063	0.0371344	113091102	4.19957e+06	3.86387e+06	2	898.959	1796.91	-0.523058	60.9055	7110	7110	MS2	13/164	SP_RL_EP2_july24_repeat.raw
	High		AGFAGDDAPR	IPI:CON_00698900.1;P68035	8	2	HCD		63.55	1.04652e-05	1	1	23		224	2.91093e+07	Light	Redundant	Not Used	0.177145	1.04498	0.16952	2.84907e+07	4.82974e+06	5.04699e+06	2	488.728	976.448	-0.0629974	22.8505	1618	1618	MS2	9/74	SP_RL_EP2_july24_repeat.raw
	High		HQGVmVGMGQK	IPI:CON_00698900.1;P68035;F1LTQ2	9	3	HCD	M5(Oxidation)	63.43	2.56477e-05	0.571429	1	27	17		4.21724e+06		No Quan Values	Not Used							2	594.287	1187.57	0.0348089	19.0878	1099	1099	MS2	9/100	SP_RL_EP2_july24_repeat.raw
	High		SYELPDGQVITIGNEr	IPI:CON_00698900.1;P68035;F1LTQ2	10	3	HCD	R16(Label:13C(6))	62.3	0.000131489	1	1	33	19	63	507441701	Medium	Redundant	Not Used	0.150069	0.872785	0.171942	2951229056	507441701	442887739	2	898.963	1796.92	4.02846	63.1546	2935	2935	MS2	11/164	SP_RL_EP2_july24.raw
		High	SYELPDGQVITIGNEr	P68035	10	1	CID	R16(Label:13C(6)15N(4))	61.25	0.000155828	1	1	32	23		608418389		No Quan Values	Not Used							2	900.957	1800.91	3.48793	62.4346	2826	2826	MS2	12/164	SP_RL_EP2_july24.raw
		High	AGFAGDDAPr	P68035	8	1	CID	R10(Label:13C(6))	58.66	5.73849e-05	1	1	25	24	224	4.82974e+06	Medium	Redundant	Not Used	0.177145	1.04498	0.16952	2.84907e+07	4.82974e+06	5.04699e+06	2	491.738	982.468	-0.174034	23.199	1666	1666	MS2	8/74	SP_RL_EP2_july24_repeat.raw
		High	SYELPDGQVITIGNER	P68035	10	1	CID		54.31	0.00073228	1	1	32	22	1180	1.01857e+08	Light	Redundant	Not Used	0.153442	0.939506	0.163322	94887212	15497164	1.45597e+07	2	895.95	1790.89	0.831382	59.9004	6975	6975	MS2	20/164	SP_RL_EP2_july24_repeat.raw
	High		SYELPDGQVITIGNEr	IPI:CON_00698900.1;P68035;F1LTQ2	10	3	HCD	R16(Label:13C(6)15N(4))	52.79	0.00109306	1	1	32	21		608418389		No Quan Values	Not Used							2	900.957	1800.91	3.48793	62.4569	2832	2832	MS2	7/164	SP_RL_EP2_july24.raw
		High	IWHHTFYNELR	P68035	4	1	CID		50.52	0.00114399	1	1	30	24	1020	434096974	Light	Not Unique	Used	0.161323	0.932021	0.173089	434096974	75137492	70029722	3	505.921	1515.75	0.455395	53.2393	6038	6038	MS2	9/94	SP_RL_EP2_july24_repeat.raw
	High		EITALAPSTmK	IPI:CON_00698900.1;P68035	8	2	HCD	M10(Oxidation)	49.46	0.00160914	1	1	31	16	429	1.61757e+08	Light	Not Unique	Used	0.131592	1.33396	0.0986481	1.61757e+08	1.5957e+07	2.1286e+07	2	589.31	1177.61	-0.239121	31.1062	2808	2808	MS2	8/96	SP_RL_EP2_july24_repeat.raw
	High		EITALAPSTMK	IPI:CON_00698900.1;P68035	8	2	HCD		49.35	0.00196575	1	1	31	21	649	6.89915e+07	Light	Not Unique	Used	0.127912	1.17133	0.109202	62592178	6.8352e+06	8006294	2	581.313	1161.62	0.00387552	40.1675	4140	4140	MS2	9/96	SP_RL_EP2_july24_repeat.raw
	High		EITALAPSTmK	IPI:CON_00698900.1;P68035	8	2	HCD	M10(Oxidation)	48.84	0.0018737	1	1	31	24	429	1.61757e+08	Light	Redundant	Not Used	0.131592	1.33396	0.0986481	1.61757e+08	1.5957e+07	2.1286e+07	2	589.31	1177.61	-0.135462	32.1757	2968	2968	MS2	9/96	SP_RL_EP2_july24_repeat.raw
		High	HQGVMVGmGQK	P68035	9	1	CID	M8(Oxidation)	48.71	0.000756374	0.428571	1	27	25		1.8061e+06		No Quan Values	Not Used							2	594.287	1187.57	0.240389	17.8086	923	923	MS2	13/100	SP_RL_EP2_july24_repeat.raw
	High		DSYVGDEAQSKR	IPI:CON_00698900.1;P68035	7	2	HCD		48.22	0.00066592	1	1	26	23	150	5.34333e+06	Light	Not Unique	Used	0.0870965	1.19475	0.0728992	5.34333e+06	389524	465385	3	452.212	1354.62	-0.416657	18.4447	1011	1011	MS2	14/112	SP_RL_EP2_july24_repeat.raw
	High		EITALAPSTMK	IPI:CON_00698900.1;P68035	8	2	HCD		46.66	0.00365198	1	1	31	24	649	6.89915e+07	Light	Redundant	Not Used	0.127912	1.17133	0.109202	62592178	6.8352e+06	8006294	2	581.313	1161.62	0.00387552	39.1032	3982	3982	MS2	6/96	SP_RL_EP2_july24_repeat.raw
		High	DSYVGDEAQSKR	P68035	7	1	CID		45.96	0.00112433	1	1	26	18		2.65072e+06		No Quan Values	Not Used							2	677.815	1354.62	-0.226503	18.3955	1002	1002	MS2	9/112	SP_RL_EP2_july24_repeat.raw
	High		GYSFTTTAEr	IPI:CON_00698900.1	3	1	HCD	R10(Label:13C(6))	45.15	0.00178866	1	1	27	21	440	1.56079e+07	Medium	Unique	Used	1.66856	0.784431	2.12709	7.33766e+06	1.56079e+07	1.22433e+07	2	569.777	1138.55	-0.0400782	31.5287	2870	2870	MS2	6/84	SP_RL_EP2_july24_repeat.raw
	High		IWHHTFYNELR	IPI:CON_00698900.1;P68035	4	2	HCD		44.85	0.00416705	1	1	30	15	1020	434096974	Light	Redundant	Not Used	0.161323	0.932021	0.173089	434096974	75137492	70029722	3	505.921	1515.75	0.15339	54.3117	6194	6194	MS2	9/94	SP_RL_EP2_july24_repeat.raw
	High		GYSFTTTAEr	IPI:CON_00698900.1	3	1	HCD	R10(Label:13C(6)15N(4))	44.12	0.00158969	1	1	25	15	440	1.22433e+07	Heavy	Redundant	Not Used	1.66856	0.784431	2.12709	7.33766e+06	1.56079e+07	1.22433e+07	2	571.771	1142.54	-0.0231514	32.1853	2969	2969	MS2	7/84	SP_RL_EP2_july24_repeat.raw
		High	IWHHTFYNELR	P68035	4	1	CID		43.23	0.00594644	1	1	30	21	1020	434096974	Light	Redundant	Not Used	0.161323	0.932021	0.173089	434096974	75137492	70029722	3	505.921	1515.75	-0.0882139	55.3249	6333	6333	MS2	8/94	SP_RL_EP2_july24_repeat.raw
		High	AGFAGDDAPr	P68035	8	1	CID	R10(Label:13C(6)15N(4))	43.08	0.00154008	1	1	24	21	224	5.04699e+06	Heavy	Redundant	Not Used	0.177145	1.04498	0.16952	2.84907e+07	4.82974e+06	5.04699e+06	2	493.732	986.456	-0.40138	23.1006	1651	1651	MS2	9/74	SP_RL_EP2_july24_repeat.raw
	High		GYSFTTTAER	IPI:CON_00698900.1	3	1	HCD		41.63	0.00245971	1	1	25	19	440	7.45012e+06	Light	Redundant	Not Used	1.66856	0.784431	2.12709	7.33766e+06	1.56079e+07	1.22433e+07	2	566.766	1132.53	-1.12928	31.8918	2926	2926	MS2	7/84	SP_RL_EP2_july24_repeat.raw
		High	GYSFTTTAER		3	0	CID		41.55	0.00250543	1	1	25	15	440	7.45012e+06	Light	Redundant	Not Used	1.66856	0.784431	2.12709	7.33766e+06	1.56079e+07	1.22433e+07	2	566.766	1132.53	-1.12928	31.8428	2916	2916	MS2	9/84	SP_RL_EP2_july24_repeat.raw
	Medium		AVFPSIVGRPR	IPI:CON_00698900.1;P68035	8	2	HCD		41.02	0.0126034	1	1	31	21		7.95041e+06		No Quan Values	Not Used							3	400.24	1198.71	-0.128344	49.8346	5550	5550	MS2	12/84	SP_RL_EP2_july24_repeat.raw
	High		IIAPPER	IPI:CON_00698900.1;P68035	8	2	HCD		40.96	0.00733135	1	1	29	27	271	4.85209e+07	Light	Not Unique	Used	0.180378	1.00524	0.179437	4.81113e+07	8.63296e+06	8.6782e+06	2	398.24	795.473	0.277167	24.8587	1902	1902	MS2	5/48	SP_RL_EP2_july24_repeat.raw
		High	IWHHTFYNELr	P68035	4	1	CID	R11(Label:13C(6)15N(4))	39.96	0.01363	1	1	30	19				No Quan Values	Not Used							3	509.257	1525.76	-0.086807	55.7037	6389	6389	MS2	8/94	SP_RL_EP2_july24_repeat.raw
		High	HQGVMVGMGQK	P68035	9	1	CID		39.5	0.00859466	1	1	28	28		1.47951e+06		No Quan Values	Not Used							2	586.289	1171.57	-1.17923	23.1304	1659	1659	MS2	14/100	SP_RL_EP2_july24_repeat.raw
		High	HQGVmVGMGQK	P68035	9	1	CID	M5(Oxidation)	39.2	0.00679279	0.128205	1	27	21		4.21724e+06		No Quan Values	Not Used							2	594.287	1187.57	0.0348089	19.06	1094	1094	MS2	15/100	SP_RL_EP2_july24_repeat.raw
		High	AGFAGDDAPR	P68035	8	1	CID		38.96	0.00301126	1	1	23	26	224	2.91093e+07	Light	Redundant	Not Used	0.177145	1.04498	0.16952	2.84907e+07	4.82974e+06	5.04699e+06	2	488.728	976.448	-0.0629974	22.8144	1610	1610	MS2	8/74	SP_RL_EP2_july24_repeat.raw
	Medium		IWHHTFYNELr	IPI:CON_00698900.1;P68035	4	2	HCD	R11(Label:13C(6)15N(4))	38.2	0.0198579	1	1	30	16	1020	7.04232e+07	Heavy	Redundant	Not Used	0.161323	0.932021	0.173089	434096974	75137492	70029722	3	509.257	1525.76	-0.686855	54.225	6182	6182	MS2	7/94	SP_RL_EP2_july24_repeat.raw
	Medium		IWHHTFYNELr	IPI:CON_00698900.1;P68035	4	2	HCD	R11(Label:13C(6)15N(4))	37.79	0.0223313	1	1	30	15	1019	9865102	Heavy	Not Unique	Used	0.264993	1.31689	0.201227	37227786	7.49122e+06	9865102	3	509.257	1525.76	-0.266821	53.0863	6019	6019	MS2	8/94	SP_RL_EP2_july24_repeat.raw
	Medium		LDLAGR	IPI:CON_00698900.1;P68035	9	2	HCD		37.58	0.0129976	0.157895	3	28		277	2.42295e+07	Light	Not Unique	Used	0.194613	1.02983	0.188975	2.35444e+07	4.4493e+06	4.58204e+06	2	322.69	644.373	0.324398	26.1052	2077	2077	MS2	5/40	SP_RL_EP2_july24_repeat.raw
	Medium		IWHHTFYNELR	IPI:CON_00698900.1;P68035	4	2	HCD		37.55	0.0228442	1	1	30	17		2.52194e+07		No Quan Values	Not Used							3	505.922	1515.75	1.0594	52.181	5895	5895	MS2	8/94	SP_RL_EP2_july24_repeat.raw
	Medium		IWHHTFYNELR	IPI:CON_00698900.1;P68035	4	2	HCD		37.5	0.0229309	1	1	30	15	1020	434096974	Light	Redundant	Not Used	0.161323	0.932021	0.173089	434096974	75137492	70029722	3	505.921	1515.75	0.455395	53.2857	6048	6048	MS2	8/94	SP_RL_EP2_july24_repeat.raw
	Medium		LDLAGR	IPI:CON_00698900.1;P68035	9	2	HCD		37.45	0.0148317		6	28		277	2.42295e+07	Light	Redundant	Not Used	0.194613	1.02983	0.188975	2.35444e+07	4.4493e+06	4.58204e+06	2	322.69	644.373	-0.149204	25.063	1930	1930	MS2	4/40	SP_RL_EP2_july24_repeat.raw
	Medium		AVFPSIVGRPR	IPI:CON_00698900.1;P68035	8	2	HCD		37.07	0.0313549	1	1	31	20				No Quan Values	Not Used							3	400.24	1198.71	-0.281097	45.5253	4932	4932	MS2	13/84	SP_RL_EP2_july24_repeat.raw
	Medium		GYSFTTTAEr	IPI:CON_00698900.1	3	1	HCD	R10(Label:13C(6))	36.92	0.0120824	1	1	27	15	440	1.56079e+07	Medium	Redundant	Not Used	1.66856	0.784431	2.12709	7.33766e+06	1.56079e+07	1.22433e+07	2	569.777	1138.55	-1.00502	32.5189	3014	3014	MS2	7/84	SP_RL_EP2_july24_repeat.raw
	Medium		IWHHTFYNELR	IPI:CON_00698900.1;P68035	4	2	HCD		36.72	0.026623	1	1	30	15	1020	434096974	Light	Redundant	Not Used	0.161323	0.932021	0.173089	434096974	75137492	70029722	3	505.921	1515.75	-0.0882139	55.3517	6339	6339	MS2	8/94	SP_RL_EP2_july24_repeat.raw
	Medium		HQGVmVGmGQK	IPI:CON_00698900.1;P68035;F1LTQ2	9	3	HCD	M5(Oxidation), M8(Oxidation)	36.7	0.010027	1	1	26	18	125	3.27906e+06	Light	Redundant	Not Used	0.118801	1.57504	0.0754273	3.09664e+06	233571	367883	2	602.284	1203.56	-0.101936	17.5685	880	880	MS2	11/100	SP_RL_EP2_july24_repeat.raw
		High	IWHHTFYNELR	P68035	4	1	CID		36.62	0.0277222	1	1	30	18	1020	434096974	Light	Redundant	Not Used	0.161323	0.932021	0.173089	434096974	75137492	70029722	3	505.921	1515.75	0.15339	54.2845	6188	6188	MS2	9/94	SP_RL_EP2_july24_repeat.raw
	Medium		VAPEEHPVLLTEAPLNPk	IPI:CON_00698900.1	2	1	HCD	K18(Label:2H(4))	36.55	0.042591	1	1	32		999	3.0553e+06	Medium	Unique	Used	1.46197	1.42356	1.02698	2.97502e+06	3.0553e+06	4.34941e+06	3	653.367	1958.09	-1.70139	52.5721	5949	5949	MS2	6/156	SP_RL_EP2_july24_repeat.raw
	Medium		AVFPSIVGRPR	IPI:CON_00698900.1;P68035	8	2	HCD		36.38	0.0386527	1	1	31	19				No Quan Values	Not Used							3	400.239	1198.7	-1.80863	47.7107	5246	5246	MS2	12/84	SP_RL_EP2_july24_repeat.raw
	Medium		AVFPSIVGRPR	IPI:CON_00698900.1;P68035	8	2	HCD		36.37	0.0376346	1	1	31	17		4.16808e+07		No Quan Values	Not Used							3	400.239	1198.7	-2.49602	48.7253	5392	5392	MS2	12/84	SP_RL_EP2_july24_repeat.raw
	Medium		AVFPSIVGRPR	IPI:CON_00698900.1;P68035	8	2	HCD		34.03	0.06314	1	1	31	19				No Quan Values	Not Used							3	400.24	1198.71	-0.281097	44.4575	4774	4774	MS2	11/84	SP_RL_EP2_july24_repeat.raw
	Medium		DLTDYLmK	IPI:CON_00698900.1;P68035	9	2	HCD	M7(Oxidation)	33.84	0.0175752	1	1	25	16	922	2.08437e+08	Light	Redundant	Not Used	0.137591	1.2909	0.106586	207197999	2.20843e+07	28508649	2	507.743	1014.48	-1.58154	48.8895	5416	5416	MS2	5/62	SP_RL_EP2_july24_repeat.raw
	Medium		IWHHTFYNELR	IPI:CON_00698900.1;P68035	4	2	HCD		33.75	0.0514048	1	1	30	15				No Quan Values	Not Used							3	505.921	1515.75	-0.45062	51.1512	5747	5747	MS2	8/94	SP_RL_EP2_july24_repeat.raw
	Medium		RGILTLK	IPI:CON_00698900.1;P68035	8	2	HCD		33.71	0.0221737	1	1	26		428	1.34793e+08	Light	Not Unique	Used	0.117599	1.13234	0.103855	1.33979e+08	1.39144e+07	1.57559e+07	2	400.772	800.536	0.653188	32.0635	2951	2951	MS2	4/60	SP_RL_EP2_july24_repeat.raw
		High	HQGVMVGmGQK	P68035	9	1	CID	M8(Oxidation)	33.68	0.024213		2	27	21		4.21724e+06		No Quan Values	Not Used							2	594.287	1187.57	0.0348089	19.06	1094	1094	MS2	9/100	SP_RL_EP2_july24_repeat.raw
		High	HQGVmVGmGQK	P68035	9	1	CID	M5(Oxidation), M8(Oxidation)	33.56	0.020662	1	1	26	19	125	3.27906e+06	Light	Not Unique	Used	0.118801	1.57504	0.0754273	3.09664e+06	233571	367883	2	602.284	1203.56	-0.101936	17.5149	870	870	MS2	15/100	SP_RL_EP2_july24_repeat.raw
	Medium		AVFPSIVGRPR	IPI:CON_00698900.1;P68035	8	2	HCD		32.79	0.084005	1	1	31	19				No Quan Values	Not Used							3	400.24	1198.71	-0.281097	46.6093	5089	5089	MS2	11/84	SP_RL_EP2_july24_repeat.raw
		High	IWHHTFYNELR	P68035	4	1	CID		32.52	0.0727405	1	1	30	20		2.52194e+07		No Quan Values	Not Used							3	505.922	1515.75	1.0594	52.1422	5886	5886	MS2	9/94	SP_RL_EP2_july24_repeat.raw
	Medium		HQGVmVGmGQK	IPI:CON_00698900.1;P68035;F1LTQ2	9	3	HCD	M5(Oxidation), M8(Oxidation)	31.73	0.03149	1	1	26	17	124	9.22915e+06	Light	Redundant	Not Used	0.119255	1.18186	0.100904	8470530	854713	1.01015e+06	3	401.858	1203.56	-0.113108	17.5423	877	877	MS2	12/100	SP_RL_EP2_july24_repeat.raw
		High	HQGVmVGmGQK	P68035	9	1	CID	M5(Oxidation), M8(Oxidation)	31.24	0.0352511	1	1	26	28	124	9.22915e+06	Light	Not Unique	Used	0.119255	1.18186	0.100904	8470530	854713	1.01015e+06	3	401.858	1203.56	-0.113108	17.506	867	867	MS2	6/100	SP_RL_EP2_july24_repeat.raw
		High	GYSFTTTAEr		3	0	CID	R10(Label:13C(6)15N(4))	30.91	0.03329	1	1	25	14	440	1.22433e+07	Heavy	Redundant	Not Used	1.66856	0.784431	2.12709	7.33766e+06	1.56079e+07	1.22433e+07	2	571.771	1142.54	-0.0231514	32.1291	2959	2959	MS2	8/84	SP_RL_EP2_july24_repeat.raw
	Medium		DLTDYLmK	IPI:CON_00698900.1;P68035	9	2	HCD	M7(Oxidation)	29.48	0.0492585	1	1	25	15	922	2.08437e+08	Light	Redundant	Not Used	0.137591	1.2909	0.106586	207197999	2.20843e+07	28508649	2	507.744	1014.48	-0.197771	49.9157	5564	5564	MS2	6/62	SP_RL_EP2_july24_repeat.raw
	Medium		DLTDYLMK	IPI:CON_00698900.1;P68035	9	2	HCD		28.91	0.072683	1	1	27	15	1184	5.34099e+07	Light	Not Unique	Used	0.207463	2.17677	0.095308	49515993	4.71927e+06	1.02728e+07	2	499.747	998.487	0.880248	59.9347	6983	6983	MS2	6/62	SP_RL_EP2_july24_repeat.raw
	Medium		RGILTLK	IPI:CON_00698900.1;P68035	8	2	HCD		28.43	0.082756	1	1	27	27	428	1.34793e+08	Light	Redundant	Not Used	0.117599	1.13234	0.103855	1.33979e+08	1.39144e+07	1.57559e+07	2	400.771	800.536	0.500702	30.9957	2792	2792	MS2	4/60	SP_RL_EP2_july24_repeat.raw
		High	HQGVmVGMGQK	P68035	9	1	CID	M5(Oxidation)	28.25	0.0840884		2	27	25		1.8061e+06		No Quan Values	Not Used							2	594.287	1187.57	0.240389	17.8086	923	923	MS2	4/100	SP_RL_EP2_july24_repeat.raw
		High	HQGVMVGMGQK	P68035	9	1	CID		28.17	0.121772	1	1	28	23	244	6.14233e+06	Light	Not Unique	Used	0.11296	1.588	0.0711338	6.14233e+06	436927	693839	3	391.195	1171.57	0.215907	23.6725	1733	1733	MS2	5/100	SP_RL_EP2_july24_repeat.raw
		High	GYSFTTTAEr		3	0	CID	R10(Label:13C(6))	27.59	0.10355	1	1	27	14	440	1.56079e+07	Medium	Redundant	Not Used	1.66856	0.784431	2.12709	7.33766e+06	1.56079e+07	1.22433e+07	2	569.777	1138.55	-1.00502	32.4963	3011	3011	MS2	7/84	SP_RL_EP2_july24_repeat.raw
		High	DLTDYLmK	P68035	9	1	CID	M7(Oxidation)	26.73	0.0927858	1	1	25	19	922	2.08437e+08	Light	Not Unique	Used	0.137591	1.2909	0.106586	207197999	2.20843e+07	28508649	2	507.744	1014.48	-0.197771	49.8739	5554	5554	MS2	6/62	SP_RL_EP2_july24_repeat.raw
	Medium		GILTLK	IPI:CON_00698900.1;P68035;F1LTQ2	9	3	HCD		26.71	0.0738034	0	1	24	28	634	8.84786e+07	Light	Redundant	Not Used	0.153525	1.58033	0.0971475	85485994	8.30475e+06	1.31243e+07	2	322.721	644.434	-0.348795	38.6513	3918	3918	MS2	4/40	SP_RL_EP2_july24_repeat.raw
	Medium		GILTLK	IPI:CON_00698900.1;P68035;F1LTQ2	9	3	HCD		26.55	0.0765731	0	1	24	28	634	8.84786e+07	Light	Redundant	Not Used	0.153525	1.58033	0.0971475	85485994	8.30475e+06	1.31243e+07	2	322.72	644.433	-1.10649	39.67	4068	4068	MS2	4/40	SP_RL_EP2_july24_repeat.raw
		High	GILTLK	P68035	9	1	CID		25.73	0.092486	1	1	24		634	8.84786e+07	Light	Not Unique	Used	0.153525	1.58033	0.0971475	85485994	8.30475e+06	1.31243e+07	2	322.72	644.433	-1.10649	39.6266	4058	4058	MS2	4/40	SP_RL_EP2_july24_repeat.raw
P00564	381	43.0178	7.06396	Creatine kinase M-type OS=Rattus norvegicus GN=Ckm PE=1 SV=2 - [KCRM_RAT]	35.43	39	13	1.90618e+08	0.202301	9	16.5388	1.19462	9	12.8406	0.181529	9	26.63	1050.33	35.43	27	13	428.4	22.05	12	6
	A3	A5	Sequence	Protein Accessions	# Proteins	# Protein Groups	Activation Type	Modifications	IonScore	Exp Value	Δ Score	Rank	Identity High	Homology Threshold	QuanResultID	Area	Quan Channel	Quan Info	Quan Usage	Heavy/Light	Heavy/Medium	Medium/Light	Light	Medium	Heavy	Charge	m/z [Da]	MH+ [Da]	ΔM [ppm]	RT [min]	First Scan	Last Scan	MS Order	Ions Matched	Spectrum File	Annotation
	High		GTGGVDTAAVGAVFDISNADR	P00564	1	1	HCD		126.89	3.14334e-11	1	1	31	30		5.81465e+06		No Quan Values	Not Used							2	996.984	1992.96	-0.752821	65.5242	7750	7750	MS2	12/202	SP_RL_EP2_july24_repeat.raw
	High		LGSSEVEQVQLVVDGVK	P00564	1	1	HCD		106.88	5.62941e-09	1	1	33	22		3.26488e+06		No Quan Values	Not Used							2	893.483	1785.96	-0.116047	61.4016	7180	7180	MS2	11/168	SP_RL_EP2_july24_repeat.raw
	High		LGSSEVEQVQLVVDGVK	P00564	1	1	HCD		106.6	6.09729e-09	1	1	34	21		1.83953e+07		No Quan Values	Not Used							2	893.482	1785.96	-0.936248	62.55	7336	7336	MS2	11/168	SP_RL_EP2_july24_repeat.raw
		High	GTGGVDTAAVGAVFDISNADR		1	0	CID		99.28	1.81297e-08	1	1	31	32		5.81465e+06		No Quan Values	Not Used							2	996.984	1992.96	-0.752821	65.4678	7743	7743	MS2	11/202	SP_RL_EP2_july24_repeat.raw
		High	LGSSEVEQVQLVVDGVK		1	0	CID		93.17	1.34319e-07	1	1	34	29		1.83953e+07		No Quan Values	Not Used							2	893.482	1785.96	-0.936248	62.4999	7326	7326	MS2	10/168	SP_RL_EP2_july24_repeat.raw
		High	LGSSEVEQVQLVVDGVK		1	0	CID		91.79	1.81745e-07	1	1	33	27		3.26488e+06		No Quan Values	Not Used							2	893.483	1785.96	-0.116047	61.3779	7175	7175	MS2	10/168	SP_RL_EP2_july24_repeat.raw
	High		SFLVWVNEEDHLR	P00564	1	1	HCD		85.02	5.46606e-07	1	1	31	23	1455	2.69273e+07	Light	Unique	Used	0.223489	1.10826	0.201658	21466268	4.32884e+06	4.79746e+06	2	822.412	1643.82	-0.0905322	71.3021	8511	8511	MS2	9/126	SP_RL_EP2_july24_repeat.raw
	High		LSVEALNSLTGEFK	P00564	1	1	HCD		82.92	1.21653e-06	1	1	33	31		1.3357e+07		No Quan Values	Not Used							2	754.406	1507.8	2.27963	70.3015	8369	8369	MS2	10/138	SP_RL_EP2_july24_repeat.raw
	High		LSVEALNSLTGEFK	P00564	1	1	HCD		80.88	1.87283e-06	1	1	33	24		4.90006e+06		No Quan Values	Not Used							2	754.403	1507.8	-1.60641	68.9815	8190	8190	MS2	11/138	SP_RL_EP2_july24_repeat.raw
	High		SFLVWVNEEDHLR	P00564	1	1	HCD		77.79	2.70471e-06	1	1	31	24	1463	30969855	Light	Unique	Used	0.202301	1.0959	0.184598	2.93975e+07	5.42672e+06	5.94715e+06	2	822.411	1643.82	-1.57574	72.3014	8643	8643	MS2	8/126	SP_RL_EP2_july24_repeat.raw
	High		LGSSEVEQVQLVVDGVK	P00564	1	1	HCD		77.59	4.79694e-06	1	1	33	26		1.77445e+07		No Quan Values	Not Used							3	595.991	1785.96	-0.362801	62.5433	7335	7335	MS2	17/168	SP_RL_EP2_july24_repeat.raw
	High		SFLVWVNEEDHLr	P00564	1	1	HCD	R13(Label:13C(6)15N(4))	77.39	3.33043e-06	1	1	32	28	1463	6.17861e+06	Heavy	Redundant	Not Used	0.202301	1.0959	0.184598	2.93975e+07	5.42672e+06	5.94715e+06	2	827.419	1653.83	2.80785	71.6253	8556	8556	MS2	8/126	SP_RL_EP2_july24_repeat.raw
	High		GQSIDDmIPAQK	P00564	1	1	HCD	M7(Oxidation)	72.51	4.16017e-06	1	1	28	17	365	2.08272e+07	Light	Unique	Used	0.136397	1.51136	0.0902481	18312265	1.65265e+06	2.49774e+06	2	659.818	1318.63	-1.04212	28.406	2410	2410	MS2	8/114	SP_RL_EP2_july24_repeat.raw
	High		GQSIDDMIPAQK	P00564	1	1	HCD		64.54	3.10428e-05	1	1	29	19		1.12934e+07		No Quan Values	Not Used							2	651.822	1302.64	-0.0856062	41.409	4325	4325	MS2	10/114	SP_RL_EP2_july24_repeat.raw
	High		GGDDLDPNYVLSSR	P00564	1	1	HCD		64.18	2.13316e-05	1	1	27	24				No Quan Values	Not Used							2	754.354	1507.7	-1.42494	47.4607	5207	5207	MS2	9/136	SP_RL_EP2_july24_repeat.raw
	High		RGTGGVDTAAVGAVFDISNADR	P00564	1	1	HCD		61.49	0.000158449	1	1	33	23	1228	2.36517e+07	Light	Unique	Used	0.144366	1.69738	0.0850523	2.17322e+07	1.84837e+06	3.13739e+06	3	717.026	2149.06	-0.47009	62.0925	7273	7273	MS2	16/246	SP_RL_EP2_july24_repeat.raw
		High	SFLVWVNEEDHLR		1	0	CID		58.49	0.000245853	1	1	31	21	1455	2.69273e+07	Light	Redundant	Not Used	0.223489	1.10826	0.201658	21466268	4.32884e+06	4.79746e+06	2	822.412	1643.82	-0.0905322	71.2687	8505	8505	MS2	9/126	SP_RL_EP2_july24_repeat.raw
	High		VLTPDLYNK	P00564	1	1	HCD		57.3	0.000324934	1	1	32		625	5.98964e+07	Light	Unique	Used	0.101723	1.65113	0.0616082	54483508	3.35663e+06	5.54225e+06	2	531.795	1062.58	-0.197659	38.3522	3874	3874	MS2	6/70	SP_RL_EP2_july24_repeat.raw
	High		GQSIDDmIPAQK	P00564	1	1	HCD	M7(Oxidation)	51.67	0.000519427	1	1	28	16	365	2.08272e+07	Light	Redundant	Not Used	0.136397	1.51136	0.0902481	18312265	1.65265e+06	2.49774e+06	2	659.819	1318.63	-0.02381	29.4859	2568	2568	MS2	9/114	SP_RL_EP2_july24_repeat.raw
		High	GQSIDDMIPAQK		1	0	CID		50.16	0.000851061	1	1	29	25		1.12934e+07		No Quan Values	Not Used							2	651.822	1302.64	-0.0856062	41.3695	4318	4318	MS2	6/114	SP_RL_EP2_july24_repeat.raw
	High		DLFDPIIQDR	P00564	1	1	HCD		48.25	0.00209099	1	1	31	29				No Quan Values	Not Used							2	616.32	1231.63	0.273115	65.7435	7780	7780	MS2	7/92	SP_RL_EP2_july24_repeat.raw
	High		RGTGGVDTAAVGAVFDISNADR	P00564	1	1	HCD		46.74	0.00474513	1	1	33	19		2.36517e+07		No Quan Values	Not Used							3	717.026	2149.06	0.296732	63.1833	7425	7425	MS2	9/246	SP_RL_EP2_july24_repeat.raw
		High	GQSIDDmIPAQk		1	0	CID	M7(Oxidation), K12(Label:13C(6)15N(2))	46.44	0.00207125	1	1	29	17	365	2.65927e+06	Heavy	Redundant	Not Used	0.136397	1.51136	0.0902481	18312265	1.65265e+06	2.49774e+06	2	663.826	1326.65	0.315111	28.8348	2471	2471	MS2	9/114	SP_RL_EP2_july24_repeat.raw
	High		DLFDPIIQDR	P00564	1	1	HCD		46.43	0.00321926	1	1	31	29	1343	2.45432e+07	Light	Unique	Used	0.199831	1.10082	0.181529	20000516	3.63068e+06	3996733	2	616.319	1231.63	-0.222449	66.7977	7919	7919	MS2	8/92	SP_RL_EP2_july24_repeat.raw
	High		VLTPDLYNK	P00564	1	1	HCD		46.25	0.00414042	1	1	32		625	5.98964e+07	Light	Redundant	Not Used	0.101723	1.65113	0.0616082	54483508	3.35663e+06	5.54225e+06	2	531.794	1062.58	-1.23159	39.3773	4023	4023	MS2	7/70	SP_RL_EP2_july24_repeat.raw
		High	LSVEALNSLTGEFK		1	0	CID		46	0.00598583	1	1	33	17		1.3357e+07		No Quan Values	Not Used							2	754.406	1507.8	2.27963	70.2539	8362	8362	MS2	9/138	SP_RL_EP2_july24_repeat.raw
	High		SFLVWVNEEDHLr	P00564	1	1	HCD	R13(Label:13C(6)15N(4))	45.66	0.00488144	1	1	32	23	1474	1.05341e+08	Heavy	Unique	Used	0.223531	1.46915	0.15215	467984058	7.12039e+07	1.04609e+08	3	551.948	1653.83	1.43422	72.0673	8615	8615	MS2	7/126	SP_RL_EP2_july24_repeat.raw
	High		FEEILTR	P00564	1	1	HCD		42.51	0.00660353	1	1	30	25	616	3.41447e+07	Light	Unique	Used	0.226005	1.12624	0.200673	32026713	6.42689e+06	7238208	2	454.248	907.488	-0.281609	37.9899	3819	3819	MS2	6/56	SP_RL_EP2_july24_repeat.raw
	High		FEEILTr	P00564	1	1	HCD	R7(Label:13C(6)15N(4))	41.12	0.00868879	1	1	30	25	616	7.63418e+06	Heavy	Redundant	Not Used	0.226005	1.12624	0.200673	32026713	6.42689e+06	7238208	2	459.251	917.495	-1.3748	38.2564	3859	3859	MS2	6/56	SP_RL_EP2_july24_repeat.raw
		High	SFLVWVNEEDHLR		1	0	CID		37.42	0.0294524	1	1	31	17	1463	30969855	Light	Redundant	Not Used	0.202301	1.0959	0.184598	2.93975e+07	5.42672e+06	5.94715e+06	2	822.411	1643.82	-1.57574	72.2845	8641	8641	MS2	11/126	SP_RL_EP2_july24_repeat.raw
		High	GQSIDDmIPAQK		1	0	CID	M7(Oxidation)	37.28	0.0138711	1	1	28	19	365	2.08272e+07	Light	Redundant	Not Used	0.136397	1.51136	0.0902481	18312265	1.65265e+06	2.49774e+06	2	659.818	1318.63	-1.04212	28.3488	2400	2400	MS2	8/114	SP_RL_EP2_july24_repeat.raw
	Medium		HPKFEEILTR	P00564	1	1	HCD		37.13	0.0410715	1	1	32	16		1.82296e+06		No Quan Values	Not Used							3	423.904	1269.7	0.857535	49.5682	5512	5512	MS2	6/94	SP_RL_EP2_july24_repeat.raw
	High		LmVEMEK	P00564	1	1	HCD	M2(Oxidation)	36.12	0.00849092	1	1	24			6.36188e+06		No Quan Values	Not Used							2	448.217	895.426	-0.656058	27.9838	2346	2346	MS2	6/52	SP_RL_EP2_july24_repeat.raw
		High	SFLVWVNEEDHLr		1	0	CID	R13(Label:13C(6)15N(4))	35.24	0.0546388	1	1	32	21	1463	6.17861e+06	Heavy	Redundant	Not Used	0.202301	1.0959	0.184598	2.93975e+07	5.42672e+06	5.94715e+06	2	827.419	1653.83	2.80785	71.5792	8550	8550	MS2	6/126	SP_RL_EP2_july24_repeat.raw
		High	SFLVWVNEEDHLR		1	0	CID		35.13	0.053846	1	1	32	29	1474	477813763	Light	Redundant	Not Used	0.223531	1.46915	0.15215	467984058	7.12039e+07	1.04609e+08	3	548.611	1643.82	0.161199	72.2817	8640	8640	MS2	9/126	SP_RL_EP2_july24_repeat.raw
		High	FEEILTr		1	0	CID	R7(Label:13C(6)15N(4))	34.72	0.037928	1	1	30	29	616	7.63418e+06	Heavy	Redundant	Not Used	0.226005	1.12624	0.200673	32026713	6.42689e+06	7238208	2	459.251	917.495	-1.3748	38.2092	3851	3851	MS2	6/56	SP_RL_EP2_july24_repeat.raw
	Medium		LmVEmEK	P00564	1	1	HCD	M2(Oxidation), M5(Oxidation)	34.4	0.0100754	1	1	24	24				No Quan Values	Not Used							2	456.214	911.422	0.31393	18.6453	1039	1039	MS2	5/52	SP_RL_EP2_july24_repeat.raw
	Medium		IEEIFKK	P00564	1	1	HCD		33.66	0.0571309	1	1	30			2.01114e+07		No Quan Values	Not Used							3	302.848	906.53	-0.0299683	28.3013	2394	2394	MS2	5/52	SP_RL_EP2_july24_repeat.raw
	Medium		FEEILTR	P00564	1	1	HCD		30.83	0.097679	1	1	30	29	643	1.59786e+07	Light	Unique	Used	0.34759	1.19462	0.290962	15068513	4.38436e+06	5237657	2	454.248	907.488	0.0546773	38.9928	3966	3966	MS2	6/56	SP_RL_EP2_july24_repeat.raw
P29419	71	8.24948	9.34912	ATP synthase subunit e, mitochondrial OS=Rattus norvegicus GN=Atp5i PE=1 SV=3 - [ATP5I_RAT]	35.21	4	2	2.17527e+07	0.0698664	1		2.60462	1		0.026824	1		104.673	35.21	3	2	68.56	0	1	1
	A3	A5	Sequence	Protein Accessions	# Proteins	# Protein Groups	Activation Type	Modifications	IonScore	Exp Value	Δ Score	Rank	Identity High	Homology Threshold	QuanResultID	Area	Quan Channel	Quan Info	Quan Usage	Heavy/Light	Heavy/Medium	Medium/Light	Light	Medium	Heavy	Charge	m/z [Da]	MH+ [Da]	ΔM [ppm]	RT [min]	First Scan	Last Scan	MS Order	Ions Matched	Spectrum File	Annotation
		High	ELAEAEDVSIFK		0	0	CID		68.56	1.95112e-05	1	1	31	33	1044	2.17527e+07	Light	No Proteins	Not Used	0.0698664	2.60462	0.026824	19513316	523426	1.36332e+06	2	675.843	1350.68	-0.0390646	54.2906	6190	6190	MS2	8/104	SP_RL_EP2_july24_repeat.raw
	High		ELAEAEDVSIFK	P29419	1	1	HCD		55.86	0.000363315	1	1	31	29	1044	2.17527e+07	Light	Unique	Used	0.0698664	2.60462	0.026824	19513316	523426	1.36332e+06	2	675.843	1350.68	-0.0390646	54.3279	6196	6196	MS2	10/104	SP_RL_EP2_july24_repeat.raw
	High		YSALILGmAYGAK	P29419	1	1	HCD	M8(Oxidation)	53.77	0.000754307	1	1	32	25				No Quan Values	Not Used							2	687.361	1373.72	1.52535	53.5129	6080	6080	MS2	10/96	SP_RL_EP2_july24_repeat.raw
	High		ELAEAEDVSIFK	P29419	1	1	HCD		43.71	0.00604137	1	1	31	19		2.17527e+07		No Quan Values	Not Used							2	675.843	1350.68	-0.671704	55.587	6373	6373	MS2	8/104	SP_RL_EP2_july24_repeat.raw
Q05962	298	32.9682	9.78857	ADP/ATP translocase 1 OS=Rattus norvegicus GN=Slc25a4 PE=1 SV=3 - [ADT1_RAT]	34.56	19	10	1.44816e+08	0.025541	4	59.4802	1.13395	4	9.96844	0.032629	4	72.3629	355.836	34.56	12	10	153.466	16.44	7	5
	A3	A5	Sequence	Protein Accessions	# Proteins	# Protein Groups	Activation Type	Modifications	IonScore	Exp Value	Δ Score	Rank	Identity High	Homology Threshold	QuanResultID	Area	Quan Channel	Quan Info	Quan Usage	Heavy/Light	Heavy/Medium	Medium/Light	Light	Medium	Heavy	Charge	m/z [Da]	MH+ [Da]	ΔM [ppm]	RT [min]	First Scan	Last Scan	MS Order	Ions Matched	Spectrum File	Annotation
		High	DFLAGGIAAAVSK		2	0	CID		85.49	5.52264e-07	0.529412	1	32			8.21249e+07		No Quan Values	Not Used							2	610.339	1219.67	1.85825	61.7125	7221	7221	MS2	19/118	SP_RL_EP2_july24_repeat.raw
	High		AAYFGVYDTAK	Q05962	2	1	HCD		79.09	8.88452e-07	1	1	28	18		5.44586e+07		No Quan Values	Not Used							2	603.296	1205.58	0.0303033	44.3535	4758	4758	MS2	8/82	SP_RL_EP2_july24_repeat.raw
	High		AAYFGVYDTAK	Q05962	2	1	HCD		78.8	9.62327e-07	1	1	28	18	831	6.61547e+07	Light	Unique	Used	0.0183144	1.21189	0.0151123	58087754	877837	1.06384e+06	2	603.296	1205.58	0.334065	45.4158	4916	4916	MS2	8/82	SP_RL_EP2_july24_repeat.raw
	High		DFLAGGIAAAVSK	Q05962	2	1	HCD		64.15	7.51877e-05	1	1	32			8.21249e+07		No Quan Values	Not Used							2	610.339	1219.67	1.85825	61.7425	7228	7228	MS2	10/118	SP_RL_EP2_july24_repeat.raw
	High		GAWSNVLR	Q05962;Q09073	4	2	HCD		52.12	0.000597497	0.326923	1	29			2.48723e+07		No Quan Values	Not Used							2	451.746	902.484	-0.0906461	42.5532	4495	4495	MS2	6/62	SP_RL_EP2_july24_repeat.raw
	High		EQGFLSFWR	Q05962	2	1	HCD		51.85	0.000557773	1	1	28	27	1522	2.86169e+08	Light	Unique	Used	0.0356192	1.21334	0.0293564	279785028	8213472	9.96571e+06	2	585.291	1169.57	-0.0797149	73.6558	8856	8856	MS2	8/88	SP_RL_EP2_july24_repeat.raw
	High		LLLQVQHASK	Q05962;Q09073	4	2	HCD		51.06	0.00105019	1	1	30	30		65998796		No Quan Values	Not Used							3	379.564	1136.68	-0.194766	30.8103	2765	2765	MS2	8/84	SP_RL_EP2_july24_repeat.raw
	High		LLLQVQHASK	Q05962;Q09073	4	2	HCD		49.57	0.00149051	1	1	30	24		65998796		No Quan Values	Not Used							3	379.564	1136.68	0.127411	29.7635	2612	2612	MS2	8/84	SP_RL_EP2_july24_repeat.raw
		High	EQGFLSFWR		2	0	CID		46.78	0.00179249	1	1	28	26	1522	2.86169e+08	Light	Redundant	Not Used	0.0356192	1.21334	0.0293564	279785028	8213472	9.96571e+06	2	585.291	1169.57	-0.0797149	73.6294	8849	8849	MS2	7/88	SP_RL_EP2_july24_repeat.raw
	High		EFNGLGDcLTK	Q05962	2	1	HCD	C8(Carbamidomethyl)	43.29	0.00225968	1	1	26	27		1.78587e+07		No Quan Values	Not Used							2	627.295	1253.58	-0.0557512	44.741	4814	4814	MS2	9/114	SP_RL_EP2_july24_repeat.raw
		High	AAYFGVYDTAK		2	0	CID		41.74	0.00482652	1	1	28	17		5.44586e+07		No Quan Values	Not Used							2	603.296	1205.58	0.0303033	44.3213	4751	4751	MS2	13/82	SP_RL_EP2_july24_repeat.raw
	Medium		TAVAPIER	Q05962;Q09073	6	2	HCD		40.34	0.0119379	1	1	30	22	238	1.19319e+07	Light	Not Unique	Used	0.0384795	1.06102	0.0362664	1.13281e+07	410831	435901	2	428.748	856.489	0.373584	23.3546	1693	1693	MS2	6/68	SP_RL_EP2_july24_repeat.raw
		High	DFLAGGIAAAVSK		2	0	CID		39.72	0.0210119		2	32			8.21249e+07		No Quan Values	Not Used							2	610.338	1219.67	-0.143442	60.7091	7084	7084	MS2	8/118	SP_RL_EP2_july24_repeat.raw
	Medium		GNLANVIR	Q05962;Q09073	7	2	HCD		39.11	0.0143795	1	1	30	27		5.1705e+07		No Quan Values	Not Used							2	428.753	856.5	-0.338485	32.4332	3004	3004	MS2	6/70	SP_RL_EP2_july24_repeat.raw
	Medium		GmGGAFVLVLYDEIKK	Q05962;Q09073	5	2	HCD	M2(Oxidation)	36.18	0.0635251	1	1	33	17		922042		No Quan Values	Not Used							3	585.983	1755.93	-0.506329	76.1702	9171	9171	MS2	6/124	SP_RL_EP2_july24_repeat.raw
		High	GNLANVIR		5	0	CID		35.69	0.031604	1	1	30	23		5.1705e+07		No Quan Values	Not Used							2	428.753	856.5	-0.338485	32.4076	2999	2999	MS2	5/70	SP_RL_EP2_july24_repeat.raw
	Medium		QIFLGGVDR	Q05962	2	1	HCD		34.88	0.0525179	1	1	31	26	789	2.96005e+07	Light	Unique	Used	0.0155955	0.0195236	0.798803	28996625	2.31626e+07	452217	2	502.78	1004.55	-0.420867	43.6807	4660	4660	MS2	6/80	SP_RL_EP2_july24_repeat.raw
		High	AAYFGVYDTAK		2	0	CID		30.61	0.0634341	1	1	28	14	831	6.61547e+07	Light	Redundant	Not Used	0.0183144	1.21189	0.0151123	58087754	877837	1.06384e+06	2	603.296	1205.58	0.334065	45.3742	4906	4906	MS2	15/82	SP_RL_EP2_july24_repeat.raw
		High	GAWSNVLR		4	0	CID		29.51	0.108977	1	1	29			2.48723e+07		No Quan Values	Not Used							2	451.746	902.484	-0.0906461	42.5099	4485	4485	MS2	5/62	SP_RL_EP2_july24_repeat.raw
D3ZWT8	131	15.0717	8.06006	ATP synthase subunit d, mitochondrial OS=Rattus norvegicus GN=Atp5h PE=4 SV=1 - [D3ZWT8_RAT]	34.35	5	3	2.71896e+07		0			0			0		94.2	34.35	3	3	107.21	21.37	2	2
	A3	A5	Sequence	Protein Accessions	# Proteins	# Protein Groups	Activation Type	Modifications	IonScore	Exp Value	Δ Score	Rank	Identity High	Homology Threshold	QuanResultID	Area	Quan Channel	Quan Info	Quan Usage	Heavy/Light	Heavy/Medium	Medium/Light	Light	Medium	Heavy	Charge	m/z [Da]	MH+ [Da]	ΔM [ppm]	RT [min]	First Scan	Last Scan	MS Order	Ions Matched	Spectrum File	Annotation
		High	TIDWVSFVEImPQNQK		2	0	CID	M11(Oxidation)	69.39	2.14164e-05	1	1	32	25		56413041		No Quan Values	Not Used							2	975.985	1950.96	-0.128217	73.8002	8880	8880	MS2	17/142	SP_RL_EP2_july24_repeat.raw
		High	NcAQFVTGSQAR		2	0	CID	C2(Carbamidomethyl)	61.32	3.8371e-05	1	1	26	22		2.60824e+06		No Quan Values	Not Used							2	669.815	1338.62	0.0228152	25.7888	2027	2027	MS2	8/114	SP_RL_EP2_july24_repeat.raw
	High		NcAQFVTGSQAR	D3ZWT8	2	1	HCD	C2(Carbamidomethyl)	46.96	0.00104714	1	1	26	15		2.60824e+06		No Quan Values	Not Used							2	669.815	1338.62	0.0228152	25.8402	2033	2033	MS2	6/114	SP_RL_EP2_july24_repeat.raw
	Medium		LASLSEKPPAIDWAYYR	D3ZWT8	2	1	HCD		43.59	0.0116468	1	1	33	15		2.25474e+07		No Quan Values	Not Used							3	660.68	1980.02	0.866072	64.3554	7592	7592	MS2	18/166	SP_RL_EP2_july24_repeat.raw
	Medium		TIDWVSFVEImPQNQK	D3ZWT8	2	1	HCD	M11(Oxidation)	33.65	0.0803057	1	1	32	15		56413041		No Quan Values	Not Used							2	975.985	1950.96	-0.128217	73.8417	8890	8890	MS2	12/142	SP_RL_EP2_july24_repeat.raw
P05065	364	39.3273	8.08936	Fructose-bisphosphate aldolase A OS=Rattus norvegicus GN=Aldoa PE=1 SV=2 - [ALDOA_RAT]	34.07	17	11	2.26498e+07	0.198797	3	26.7774	2.05864	3	15.5589	0.161951	3	89.4285	348.941	23.9	10	8	262.51	20.33	7	5
	A3	A5	Sequence	Protein Accessions	# Proteins	# Protein Groups	Activation Type	Modifications	IonScore	Exp Value	Δ Score	Rank	Identity High	Homology Threshold	QuanResultID	Area	Quan Channel	Quan Info	Quan Usage	Heavy/Light	Heavy/Medium	Medium/Light	Light	Medium	Heavy	Charge	m/z [Da]	MH+ [Da]	ΔM [ppm]	RT [min]	First Scan	Last Scan	MS Order	Ions Matched	Spectrum File	Annotation
		High	YTPSGQSGAAASESLFISNHAY	P05065	2	1	CID		111.9	5.34279e-10	1	1	28	23		1.42418e+07		Indistinguishable Channels	Not Used							2	1129.52	2258.04	1.1251	55.1499	6309	6309	MS2	16/226	SP_RL_EP2_july24_repeat.raw
	High		GILAADESTGSIAK	P05065	3	1	HCD		101.2	1.40375e-08	1	1	32	33	575	4.10074e+07	Light	Unique	Used	0.198797	2.05864	0.0965673	40067294	3.86919e+06	7.96525e+06	2	666.854	1332.7	-0.551212	37.5894	3761	3761	MS2	11/114	SP_RL_EP2_july24_repeat.raw
	High		GILAADESTGSIAK	P05065	3	1	HCD		93.34	8.57609e-08	1	1	32	31	575	4.10074e+07	Light	Redundant	Not Used	0.198797	2.05864	0.0965673	40067294	3.86919e+06	7.96525e+06	2	666.854	1332.7	-0.642808	36.6005	3615	3615	MS2	11/114	SP_RL_EP2_july24_repeat.raw
	High		GILAADESTGSIAk	P05065	3	1	HCD	K14(Label:13C(6)15N(2))	86.9	3.73536e-07	1	1	32	34	575	7.96525e+06	Heavy	Redundant	Not Used	0.198797	2.05864	0.0965673	40067294	3.86919e+06	7.96525e+06	2	670.86	1340.71	-0.850036	36.897	3661	3661	MS2	10/114	SP_RL_EP2_july24_repeat.raw
		High	GILAADESTGSIAK	P05065	3	1	CID		71.97	1.17568e-05	1	1	32	27	575	4.10074e+07	Light	Redundant	Not Used	0.198797	2.05864	0.0965673	40067294	3.86919e+06	7.96525e+06	2	666.854	1332.7	-0.642808	36.55	3605	3605	MS2	19/114	SP_RL_EP2_july24_repeat.raw
		High	GILAADESTGSIAk	P05065	3	1	CID	K14(Label:13C(6)15N(2))	61.43	0.000131623	1	1	32	28	575	7.96525e+06	Heavy	Redundant	Not Used	0.198797	2.05864	0.0965673	40067294	3.86919e+06	7.96525e+06	2	670.86	1340.71	-0.850036	36.853	3651	3651	MS2	15/114	SP_RL_EP2_july24_repeat.raw
	High		ALANSLAcQGK	P05065	3	1	HCD	C8(Carbamidomethyl)	51.22	0.000851366	1	1	30	27		2.44641e+06		No Quan Values	Not Used							2	566.793	1132.58	0.389765	25.3602	1968	1968	MS2	7/94	SP_RL_EP2_july24_repeat.raw
	High		ELADIAHR	P05065	2	1	HCD		50.58	0.000875859	1	1	29	30		3.22317e+06		No Quan Values	Not Used							2	462.748	924.489	-0.338331	24.8045	1893	1893	MS2	7/62	SP_RL_EP2_july24_repeat.raw
	High		VNPcIGGVILFHETLYQK	P05065	2	1	HCD	C4(Carbamidomethyl)	49.11	0.00346138	1	1	34	30	1439	4.4515e+06	Light	Unique	Used	1.26091	2.28499	0.551824	4.4515e+06	2.45644e+06	5612935	3	696.704	2088.1	1.18137	70.8565	8446	8446	MS2	22/170	SP_RL_EP2_july24_repeat.raw
	High		GGVVGIKVDK	P05065	3	1	HCD		45.31	0.00365108	1	1	30			3.61308e+06		No Quan Values	Not Used							2	486.298	971.589	0.142355	25.9033	2045	2045	MS2	7/78	SP_RL_EP2_july24_repeat.raw
		High	GILAADESTGSIAK	P05065	3	1	CID		44.88	0.00601574	1	1	32	26	575	4.10074e+07	Light	Redundant	Not Used	0.198797	2.05864	0.0965673	40067294	3.86919e+06	7.96525e+06	2	666.854	1332.7	-0.551212	37.5573	3756	3756	MS2	13/114	SP_RL_EP2_july24_repeat.raw
	High		SKGGVVGIKVDK	P05065	3	1	HCD		44.33	0.00450891	1	1	30	25		6.72894e+06		No Quan Values	Not Used							3	396.243	1186.72	-0.294306	21.028	1357	1357	MS2	14/128	SP_RL_EP2_july24_repeat.raw
		High	FSNEEIAmATVTALR	P05065	2	1	CID	M8(Oxidation)	41	0.0131263	1	1	31	20		1.85251e+06		No Quan Values	Not Used							2	834.916	1668.82	-0.741557	58.3487	6762	6762	MS2	10/156	SP_RL_EP2_july24_repeat.raw
	Medium		FSNEEIAMATVTALRR	P05065	2	1	HCD		40.45	0.0217143	1	1	33	25		1.27002e+07		No Quan Values	Not Used							3	603.649	1808.93	0.790932	66.7474	7912	7912	MS2	8/166	SP_RL_EP2_july24_repeat.raw
		High	ELADIAHR	P05065	2	1	CID		38.67	0.0135967	1	1	29	24		3.22317e+06		No Quan Values	Not Used							2	462.748	924.489	-0.338331	24.7375	1883	1883	MS2	6/62	SP_RL_EP2_july24_repeat.raw
		High	RLQSIGTENTEENRR	P05065	3	1	CID		36.66	0.0439317	1	1	32	20	153	7.96008e+06	Light	Unique	Used	0.166466	1.02788	0.161951	6266811	1.01491e+06	1.04321e+06	3	601.642	1802.91	0.300935	18.6081	1033	1033	MS2	10/156	SP_RL_EP2_july24_repeat.raw
	Medium		ALQASALK	P05065	3	1	HCD		32.97	0.0684573	1	1	30			3.43335e+06		No Quan Values	Not Used							2	401.245	801.483	0.121637	22.9868	1636	1636	MS2	6/66	SP_RL_EP2_july24_repeat.raw
P04692	284	32.6607	4.7417	Tropomyosin alpha-1 chain OS=Rattus norvegicus GN=Tpm1 PE=1 SV=3 - [TPM1_RAT]	33.8	23	12	1.35399e+09	0.247033	6	49.7382	1.9667	6	25.4535	0.146476	6	52.8791	386.884	33.8	15	11	148.235	19.01	8	6
	A3	A5	Sequence	Protein Accessions	# Proteins	# Protein Groups	Activation Type	Modifications	IonScore	Exp Value	Δ Score	Rank	Identity High	Homology Threshold	QuanResultID	Area	Quan Channel	Quan Info	Quan Usage	Heavy/Light	Heavy/Medium	Medium/Light	Light	Medium	Heavy	Charge	m/z [Da]	MH+ [Da]	ΔM [ppm]	RT [min]	First Scan	Last Scan	MS Order	Ions Matched	Spectrum File	Annotation
	High		SIDDLEDELYAQK	P04692	2	1	HCD		97.41	1.27268e-08	1	1	28	19	1088	4.14258e+07	Light	Unique	Used	0.235718	2.04438	0.115301	34319375	3.95705e+06	8089696	2	769.865	1538.72	0.616589	57.145	6595	6595	MS2	11/112	SP_RL_EP2_july24_repeat.raw
	High		SIDDLEDELYAQK	P04692	2	1	HCD		77.85	1.14185e-06	1	1	28	17	1088	4.14258e+07	Light	Redundant	Not Used	0.235718	2.04438	0.115301	34319375	3.95705e+06	8089696	2	769.865	1538.72	0.378592	56.1285	6453	6453	MS2	11/112	SP_RL_EP2_july24_repeat.raw
	High		cAELEEELK	P04692	8	1	HCD	C1(Carbamidomethyl)	66.39	7.62321e-06	1	1	24	24	495	1.42356e+07	Light	Unique	Used	0.18018	1.89197	0.0952344	1.41336e+07	1.346e+06	2.5466e+06	2	560.763	1120.52	-0.793583	33.3511	3134	3134	MS2	8/72	SP_RL_EP2_july24_repeat.raw
		High	AISEELDHALNDmTSI	G3V9I6	2	1	CID	M13(Oxidation)	57.68	0.000115928	1	1	27	26		9.09534e+06		Indistinguishable Channels	Not Used							2	887.912	1774.82	-0.207719	57.4579	6635	6635	MS2	19/144	SP_RL_EP2_july24_repeat.raw
	High		IQLVEEELDr	P04692	23	1	HCD	R10(Label:13C(6)15N(4))	56.47	0.00041602	1	1	32	32	855	1.28521e+07	Heavy	Unique	Used	0.258891	0.984429	0.262986	45019044	11839365	11655011	2	627.334	1253.66	-0.105259	46.3512	5050	5050	MS2	8/96	SP_RL_EP2_july24_repeat.raw
		High	SIDDLEDELYAQK	G3V9I6	2	1	CID		54.4	0.000252702	1	1	28	18	1088	4.14258e+07	Light	Redundant	Not Used	0.235718	2.04438	0.115301	34319375	3.95705e+06	8089696	2	769.865	1538.72	0.378592	56.0853	6445	6445	MS2	13/112	SP_RL_EP2_july24_repeat.raw
	High		LVIIESDLER	P04692	11	1	HCD		53.26	0.000944126	1	1	32		968	2.7723e+07	Light	Unique	Used	0.370869	2.21103	0.167736	24387629	4.09068e+06	9.04461e+06	2	593.838	1186.67	0.0446447	51.0513	5732	5732	MS2	6/80	SP_RL_EP2_july24_repeat.raw
	High		LVIIESDLER	P04692	11	1	HCD		52.79	0.00105203	1	1	32			2.7723e+07		No Quan Values	Not Used							2	593.838	1186.67	0.0446447	50.0447	5583	5583	MS2	6/80	SP_RL_EP2_july24_repeat.raw
	High		AISEELDHALNDmTSI	P04692	2	1	HCD	M13(Oxidation)	47.98	0.00108191	1	1	27	15		9.09534e+06		Indistinguishable Channels	Not Used							2	887.912	1774.82	-0.207719	57.4914	6639	6639	MS2	9/144	SP_RL_EP2_july24_repeat.raw
		High	IQLVEEELDR	G3V9I6	11	1	CID		45.67	0.00468863	1	1	31	29	19	3440843338	Light	Unique	Used	0.764971	2.45283	0.311873	3338566304	1041209464	2553906736	2	622.332	1243.66	3.79451	41.8175	1792	1792	MS2	7/96	SP_RL_EP2_july24.raw
		High	AISEELDHALNDmTSI	G3V9I6	2	1	CID	M13(Oxidation)	44.1	0.00294507	1	1	28	24		563728204		Indistinguishable Channels	Not Used							2	887.915	1774.82	3.09367	62.1242	2774	2774	MS2	19/144	SP_RL_EP2_july24.raw
	High		IQLVEEELDR	P04692	23	1	HCD		43.09	0.00826198	1	1	31	28		45019044		No Quan Values	Not Used							2	622.33	1243.65	-0.0335061	46.0467	5006	5006	MS2	7/96	SP_RL_EP2_july24_repeat.raw
	Medium		LATALQKLEEAEK	P04692	23	1	HCD		39.63	0.024245	1	1	33	19		6.86665e+06		No Quan Values	Not Used							3	481.94	1443.81	0.156447	50.4049	5635	5635	MS2	11/128	SP_RL_EP2_july24_repeat.raw
	Medium		LDKENALDR	P04692	6	1	HCD		37.06	0.0249725	0.189189	2	30			1.70758e+06		No Quan Values	Not Used							3	358.525	1073.56	0.74524	18.8371	1063	1063	MS2	4/88	SP_RL_EP2_july24_repeat.raw
	Medium		LATALQK	P04692	23	1	HCD		35.93	0.0366057	1	1	31	25		1.38494e+06		No Quan Values	Not Used							2	372.734	744.461	-0.380269	20.3939	1274	1274	MS2	5/50	SP_RL_EP2_july24_repeat.raw
		High	LVIIESDLEr	G3V9I6	11	1	CID	R10(Label:13C(6)15N(4))	35.81	0.0528124	1	1	32	33		9.95537e+06		No Quan Values	Not Used							2	598.841	1196.68	-0.337202	50.0932	5591	5591	MS2	8/80	SP_RL_EP2_july24_repeat.raw
	Medium		KLVIIESDLERAEER	P04692	11	1	HCD		35.25	0.0683354	0.257143	1	33			7.41232e+06		No Quan Values	Not Used							3	600.669	1799.99	3.85941	78.9919	4067	4067	MS2	7/156	SP_RL_EP2_july24.raw
		High	LVIIESDLER	G3V9I6	11	1	CID		34.94	0.0641254	1	1	32	36	968	2.7723e+07	Light	Redundant	Not Used	0.370869	2.21103	0.167736	24387629	4.09068e+06	9.04461e+06	2	593.838	1186.67	0.0446447	51.021	5725	5725	MS2	5/80	SP_RL_EP2_july24_repeat.raw
	Medium		IQLVEEELDRAQER	P04692	23	1	HCD		34.84	0.080006	1	1	33	22		1.99956e+07		No Quan Values	Not Used							3	576.636	1727.89	0.192149	50.4785	5646	5646	MS2	7/144	SP_RL_EP2_july24_repeat.raw
	Medium		LEEAEKAADESER	P04692	23	1	HCD		33.74	0.0222112	1	1	26	21		7.35846e+06		No Quan Values	Not Used							3	492.899	1476.68	0.039832	18.1167	967	967	MS2	12/130	SP_RL_EP2_july24_repeat.raw
		High	KLVIIESDLERAEER	G3V9I6	11	1	CID		33.61	0.107419	1	1	33		1091	5.74067e+07	Light	Unique	Used	0.17962	1.40426	0.127911	42351197	5.41717e+06	7.60712e+06	3	600.667	1799.99	0.400741	56.1785	6458	6458	MS2	7/156	SP_RL_EP2_july24_repeat.raw
	Medium		AISEELDHALNDmTSI	P04692	2	1	HCD	M13(Oxidation)	31.81	0.0507893	1	1	28	18		563728204		Indistinguishable Channels	Not Used							2	887.915	1774.82	3.78146	63.2357	2949	2949	MS2	8/144	SP_RL_EP2_july24.raw
		High	KLVIIESDLER	G3V9I6	11	1	CID		31.02	0.13572	1	1	31	26		2.23834e+06		No Quan Values	Not Used							3	438.926	1314.76	-0.224724	47.5738	5222	5222	MS2	8/108	SP_RL_EP2_july24_repeat.raw
P15650	430	47.8424	7.73779	Long-chain specific acyl-CoA dehydrogenase, mitochondrial OS=Rattus norvegicus GN=Acadl PE=1 SV=1 - [ACADL_RAT]	33.72	24	12	1.75782e+07	0.21867	3	44.8665	1.27926	3	24.5923	0.201285	3	18.7554	478.353	26.05	15	10	337.907	24.65	9	8
	A3	A5	Sequence	Protein Accessions	# Proteins	# Protein Groups	Activation Type	Modifications	IonScore	Exp Value	Δ Score	Rank	Identity High	Homology Threshold	QuanResultID	Area	Quan Channel	Quan Info	Quan Usage	Heavy/Light	Heavy/Medium	Medium/Light	Light	Medium	Heavy	Charge	m/z [Da]	MH+ [Da]	ΔM [ppm]	RT [min]	First Scan	Last Scan	MS Order	Ions Matched	Spectrum File	Annotation
		High	AQDTAELFFEDVR	P15650	1	1	CID		98.08	1.1872e-08	1	1	28	25	1348	6.47751e+06	Light	Unique	Used	0.291902	1.27926	0.22818	6.19803e+06	1.41427e+06	1809217	2	770.868	1540.73	1.14917	67.1333	7958	7958	MS2	10/134	SP_RL_EP2_july24_repeat.raw
	High		AQDTAELFFEDVR	P15650	1	1	HCD		91.84	4.99487e-08	1	1	28	22	1348	6.47751e+06	Light	Redundant	Not Used	0.291902	1.27926	0.22818	6.19803e+06	1.41427e+06	1809217	2	770.868	1540.73	1.14917	67.1518	7962	7962	MS2	9/134	SP_RL_EP2_july24_repeat.raw
		High	cIGAIAmTEPGAGSDLQGVR	P15650	1	1	CID	C1(Carbamidomethyl), M7(Oxidation)	88.63	1.84795e-07	1	1	30	28		1.40017e+06		No Quan Values	Not Used							2	1009.98	2018.96	-0.646123	44.0568	4716	4716	MS2	10/172	SP_RL_EP2_july24_repeat.raw
	High		AQDTAELFFEDVR	P15650	1	1	HCD		87.33	1.47202e-07	1	1	28	18		3.70863e+06		No Quan Values	Not Used							2	770.869	1540.73	2.09991	68.4212	8123	8123	MS2	9/134	SP_RL_EP2_july24_repeat.raw
	High		QGLLGINIAEK	P15650	1	1	HCD		71.32	1.21902e-05	1	1	31	28				No Quan Values	Not Used							2	578.341	1155.67	0.637285	56.7545	6541	6541	MS2	10/100	SP_RL_EP2_july24_repeat.raw
	High		EQIEQFIPQmTAGK	P15650	1	1	HCD	M10(Oxidation)	65.01	4.62681e-05	1	1	31			4.79685e+06		No Quan Values	Not Used							2	818.405	1635.8	-1.43693	46.8858	5127	5127	MS2	8/148	SP_RL_EP2_july24_repeat.raw
	High		AQDTAELFFEDVr	P15650	1	1	HCD	R13(Label:13C(6)15N(4))	64.08	3.39836e-05	1	1	28	17	1348	1809217	Heavy	Redundant	Not Used	0.291902	1.27926	0.22818	6.19803e+06	1.41427e+06	1809217	2	775.873	1550.74	1.47712	67.1708	7964	7964	MS2	8/134	SP_RL_EP2_july24_repeat.raw
		High	GFYYLmQELPQER	P15650	1	1	CID	M6(Oxidation)	62.52	4.66838e-05	1	1	28	20		2.53492e+06		No Quan Values	Not Used							2	845.401	1689.8	0.902828	57.8045	6685	6685	MS2	9/116	SP_RL_EP2_july24_repeat.raw
		High	VQPIYGGTNEImK	P15650	1	1	CID	M12(Oxidation)	57.1	0.000278828	1	1	31		502	1.26683e+07	Light	Unique	Used	0.131386	2.39053	0.0549611	12369806	679858	1.62522e+06	2	733.371	1465.74	-0.391169	33.8228	3199	3199	MS2	13/122	SP_RL_EP2_july24_repeat.raw
	High		VQPIYGGTNEImK	P15650	1	1	HCD	M12(Oxidation)	55.06	0.000446001	1	1	31	19	502	1.26683e+07	Light	Redundant	Not Used	0.131386	2.39053	0.0549611	12369806	679858	1.62522e+06	2	733.371	1465.74	-0.391169	33.885	3209	3209	MS2	10/122	SP_RL_EP2_july24_repeat.raw
	High		AFVDScLQLHETK	P15650	1	1	HCD	C6(Carbamidomethyl)	48.19	0.00165358	1	1	29	19		12923333		No Quan Values	Not Used							3	516.588	1547.75	-1.35554	41.5433	4344	4344	MS2	10/122	SP_RL_EP2_july24_repeat.raw
		High	EQIEQFIPQmTAGK	P15650	1	1	CID	M10(Oxidation)	48	0.00232425	1	1	31	19		4.79685e+06		No Quan Values	Not Used							2	818.405	1635.8	-1.43693	46.8578	5121	5121	MS2	9/148	SP_RL_EP2_july24_repeat.raw
		High	RIFSSEHDIFR	P15650	1	1	CID		47.43	0.00293847	1	1	31	24				No Quan Values	Not Used							3	469.578	1406.72	0.291029	51.7633	5835	5835	MS2	9/108	SP_RL_EP2_july24_repeat.raw
		High	AQDTAELFFEDVR	P15650	1	1	CID		44.33	0.00293706	1	1	28	15		3.70863e+06		No Quan Values	Not Used							2	770.869	1540.73	2.09991	68.396	8118	8118	MS2	8/134	SP_RL_EP2_july24_repeat.raw
	High		IFSSEHDIFR	P15650	1	1	HCD		42.38	0.00544277	1	1	29	25				No Quan Values	Not Used							3	417.543	1250.62	-0.660924	47.2713	5181	5181	MS2	8/80	SP_RL_EP2_july24_repeat.raw
	High		IFSSEHDIFR	P15650	1	1	HCD		41.25	0.00678654	1	1	29	27				No Quan Values	Not Used							3	417.543	1250.61	-1.90543	48.346	5336	5336	MS2	8/80	SP_RL_EP2_july24_repeat.raw
	High		FFQEEVIPYHEEWEK	P15650	1	1	HCD		40.57	0.00647665	1	1	28	19		25158678		No Quan Values	Not Used							3	670.648	2009.93	0.714558	61.9076	7250	7250	MS2	18/156	SP_RL_EP2_july24_repeat.raw
	Medium		RLDSASASMAK	P15650	1	1	HCD		39.37	0.0116536	1	1	29	24		930885		No Quan Values	Not Used							2	568.79	1136.57	0.127001	18.5472	1024	1024	MS2	6/110	SP_RL_EP2_july24_repeat.raw
	Medium		RIFSSEHDIFR	P15650	1	1	HCD		39.1	0.0200042	1	1	31	22				No Quan Values	Not Used							3	469.578	1406.72	0.291029	51.8001	5842	5842	MS2	7/108	SP_RL_EP2_july24_repeat.raw
	Medium		IFSSEHDIFR	P15650	1	1	HCD		37.49	0.0167365	1	1	29	27				No Quan Values	Not Used							3	417.543	1250.62	-0.514512	46.2587	5035	5035	MS2	8/80	SP_RL_EP2_july24_repeat.raw
		High	RLDSASASMAK	P15650	1	1	CID		36.85	0.020819	1	1	29	26		930885		No Quan Values	Not Used							2	568.79	1136.57	0.127001	18.5048	1018	1018	MS2	6/110	SP_RL_EP2_july24_repeat.raw
	Medium		AFVDScLQLHETK	P15650	1	1	HCD	C6(Carbamidomethyl)	35.57	0.0320873	1	1	30	22	806	1.49077e+07	Light	Unique	Used	0.21867	1.08637	0.201285	1.31473e+07	2.64636e+06	2.87492e+06	3	516.589	1547.75	0.41902	44.3631	4759	4759	MS2	10/122	SP_RL_EP2_july24_repeat.raw
	Medium		SGSDWILNGSK	P15650	1	1	HCD		33.47	0.0304276	1	1	27	24		4.22885e+06		No Quan Values	Not Used							2	582.288	1163.57	-1.19003	44.1095	4722	4722	MS2	7/104	SP_RL_EP2_july24_repeat.raw
		High	SGSDWILNGSK	P15650	1	1	CID		29.01	0.0849704	1	1	27	24		4.22885e+06		No Quan Values	Not Used							2	582.288	1163.57	-1.19003	44.0441	4713	4713	MS2	14/104	SP_RL_EP2_july24_repeat.raw
P42123	334	36.5891	6.04932	L-lactate dehydrogenase B chain OS=Rattus norvegicus GN=Ldhb PE=1 SV=2 - [LDHB_RAT]	33.53	54	11	1.29615e+09	0.243347	13	41.9007	1.69861	13	29.697	0.141863	13	30.4516	988.408	33.53	34	11	467.788	21.86	20	7
	A3	A5	Sequence	Protein Accessions	# Proteins	# Protein Groups	Activation Type	Modifications	IonScore	Exp Value	Δ Score	Rank	Identity High	Homology Threshold	QuanResultID	Area	Quan Channel	Quan Info	Quan Usage	Heavy/Light	Heavy/Medium	Medium/Light	Light	Medium	Heavy	Charge	m/z [Da]	MH+ [Da]	ΔM [ppm]	RT [min]	First Scan	Last Scan	MS Order	Ions Matched	Spectrum File	Annotation
	High		VIGSGcNLDSAR	B5DEN4;P42123	2	2	HCD	C6(Carbamidomethyl)	105.18	2.0054e-09	1	1	27	31	284	5.03789e+07	Light	Not Unique	Used	0.441726	1.39616	0.316387	5.02417e+07	1.58958e+07	2.21931e+07	2	624.803	1248.6	-1.09949	25.4517	1981	1981	MS2	11/110	SP_RL_EP2_july24_repeat.raw
	High		VIGSGcNLDSAr	B5DEN4;P42123	2	2	HCD	C6(Carbamidomethyl), R12(Label:13C(6)15N(4))	97.3	1.3286e-08	1	1	28		284	2.21931e+07	Heavy	Redundant	Not Used	0.441726	1.39616	0.316387	5.02417e+07	1.58958e+07	2.21931e+07	2	629.807	1258.61	-0.774528	25.625	2005	2005	MS2	9/110	SP_RL_EP2_july24_repeat.raw
	High		VIGSGcNLDSAR	B5DEN4;P42123	2	2	HCD	C6(Carbamidomethyl)	77.83	1.12652e-06	1	1	27	26	284	5.03789e+07	Light	Redundant	Not Used	0.441726	1.39616	0.316387	5.02417e+07	1.58958e+07	2.21931e+07	2	624.803	1248.6	-0.806189	26.639	2150	2150	MS2	10/110	SP_RL_EP2_july24_repeat.raw
	High		LIAPVADDETAVPNNk	P42123	1	1	HCD	K16(Label:13C(6)15N(2))	76.25	5.93555e-06	1	1	33	25		9.20327e+06		No Quan Values	Not Used							2	837.942	1674.88	-1.07919	39.586	4054	4054	MS2	13/130	SP_RL_EP2_july24_repeat.raw
	High		LIAPVADDETAVPNNK	P42123	1	1	HCD		74.36	8.80733e-06	1	1	33	17		3.76383e+07		No Quan Values	Not Used							2	833.935	1666.86	-1.28077	39.2862	4008	4008	MS2	13/130	SP_RL_EP2_july24_repeat.raw
		High	LIAPVADDETAVPNNK		1	0	CID		73.92	9.7464e-06	1	1	33	21		3.76383e+07		No Quan Values	Not Used							2	833.935	1666.86	-1.28077	39.2295	3998	3998	MS2	13/130	SP_RL_EP2_july24_repeat.raw
	High		mVVDSAYEVIk	P42123	1	1	HCD	M1(Oxidation), K11(Label:13C(6)15N(2))	72.24	8.71672e-06	1	1	31	23	725	2.24875e+07	Heavy	Unique	Used	0.273971	2.37289	0.115459	8.208e+07	9476867	2.24875e+07	2	639.331	1277.65	0.636568	41.7843	4381	4381	MS2	10/88	SP_RL_EP2_july24_repeat.raw
	High		mVVDSAYEVIK	P42123	1	1	HCD	M1(Oxidation)	70.44	1.163e-05	1	1	30	24	725	8.208e+07	Light	Redundant	Not Used	0.273971	2.37289	0.115459	8.208e+07	9476867	2.24875e+07	2	635.323	1269.64	-0.19413	41.6074	4355	4355	MS2	10/88	SP_RL_EP2_july24_repeat.raw
	High		IVVVTAGVr	P42123	1	1	HCD	R9(Label:13C(6)15N(4))	69.03	9.30193e-06	1	1	28		505	9.24506e+07	Heavy	Unique	Used	0.442562	1.09463	0.404303	2.08899e+08	8.44585e+07	9.24506e+07	2	462.299	923.592	0.312907	33.9778	3224	3224	MS2	7/64	SP_RL_EP2_july24_repeat.raw
	High		VIGSGcNLDSAr	B5DEN4;P42123	2	2	HCD	C6(Carbamidomethyl), R12(Label:13C(6))	68.05	1.5174e-05	1	1	29		284	1.58958e+07	Medium	Redundant	Not Used	0.441726	1.39616	0.316387	5.02417e+07	1.58958e+07	2.21931e+07	2	627.814	1254.62	-0.40309	26.0126	2062	2062	MS2	11/110	SP_RL_EP2_july24_repeat.raw
	High		IVVVTAGVr	P42123	1	1	HCD	R9(Label:13C(6)15N(4))	67.5	1.33993e-05	1	1	28		505	9.24506e+07	Heavy	Redundant	Not Used	0.442562	1.09463	0.404303	2.08899e+08	8.44585e+07	9.24506e+07	2	462.299	923.591	-0.347939	35.0615	3387	3387	MS2	6/64	SP_RL_EP2_july24_repeat.raw
	High		mVVDSAYEVIK	P42123	1	1	HCD	M1(Oxidation)	66.71	2.73776e-05	1	1	30	23	725	8.208e+07	Light	Redundant	Not Used	0.273971	2.37289	0.115459	8.208e+07	9476867	2.24875e+07	2	635.323	1269.64	-0.674858	42.6395	4507	4507	MS2	10/88	SP_RL_EP2_july24_repeat.raw
		High	VIGSGcNLDSAR		2	0	CID	C6(Carbamidomethyl)	62.86	3.42138e-05	1	1	27	27	284	5.03789e+07	Light	Redundant	Not Used	0.441726	1.39616	0.316387	5.02417e+07	1.58958e+07	2.21931e+07	2	624.803	1248.6	-1.09949	25.4143	1974	1974	MS2	8/110	SP_RL_EP2_july24_repeat.raw
	High		MVVDSAYEVIk	P42123	1	1	HCD	K11(Label:13C(6)15N(2))	61.46	0.000115927	1	1	31	24	904	2.06698e+07	Heavy	Unique	Used	0.243347	1.69861	0.143263	8.49395e+07	1.21687e+07	2.06698e+07	2	631.332	1261.66	-1.74096	48.529	5364	5364	MS2	9/88	SP_RL_EP2_july24_repeat.raw
		High	VIGSGcNLDSAr		2	0	CID	C6(Carbamidomethyl), R12(Label:13C(6))	61.13	7.4662e-05	1	1	29	28	284	1.58958e+07	Medium	Redundant	Not Used	0.441726	1.39616	0.316387	5.02417e+07	1.58958e+07	2.21931e+07	2	627.814	1254.62	-0.40309	25.966	2052	2052	MS2	9/110	SP_RL_EP2_july24_repeat.raw
		High	LIAPVADDETAVPNNk		1	0	CID	K16(Label:13C(6)15N(2))	60.36	0.000230389	1	1	33	18		9.20327e+06		No Quan Values	Not Used							2	837.942	1674.88	-1.07919	39.5367	4046	4046	MS2	12/130	SP_RL_EP2_july24_repeat.raw
		High	VIGSGcNLDSAr		2	0	CID	C6(Carbamidomethyl), R12(Label:13C(6)15N(4))	57.43	0.000128942	1	1	28	22	284	2.21931e+07	Heavy	Redundant	Not Used	0.441726	1.39616	0.316387	5.02417e+07	1.58958e+07	2.21931e+07	2	629.807	1258.61	-0.774528	25.5914	1998	1998	MS2	11/110	SP_RL_EP2_july24_repeat.raw
	High		LNLVQR	B5DEN4;P42123	3	2	HCD		56.4	0.000197358	0.446429	1	28		339	6.94526e+07	Light	Not Unique	Used	0.448338	1.20678	0.371517	6.91958e+07	2.57074e+07	3.10231e+07	2	371.732	742.457	0.557284	28.6537	2444	2444	MS2	5/50	SP_RL_EP2_july24_repeat.raw
	High		LNLVQr	B5DEN4;P42123	3	2	HCD	R6(Label:13C(6)15N(4))	56.28	0.000210659	0.446429	1	29		339	3.10231e+07	Heavy	Redundant	Not Used	0.448338	1.20678	0.371517	6.91958e+07	2.57074e+07	3.10231e+07	2	376.736	752.465	-0.543482	27.8745	2329	2329	MS2	5/50	SP_RL_EP2_july24_repeat.raw
	High		MVVDSAYEVIK	P42123	1	1	HCD		54.32	0.0005479	1	1	31	24	904	8.49395e+07	Light	Redundant	Not Used	0.243347	1.69861	0.143263	8.49395e+07	1.21687e+07	2.06698e+07	2	627.326	1253.64	-0.455259	49.4406	5495	5495	MS2	9/88	SP_RL_EP2_july24_repeat.raw
		High	mVVDSAYEVIK		1	0	CID	M1(Oxidation)	53.29	0.000603363	1	1	30	28	725	8.208e+07	Light	Redundant	Not Used	0.273971	2.37289	0.115459	8.208e+07	9476867	2.24875e+07	2	635.323	1269.64	-0.19413	41.5679	4347	4347	MS2	13/88	SP_RL_EP2_july24_repeat.raw
	High		LKDDEVAQLRK	P42123	1	1	HCD		52.5	0.00119244	1	1	32	23	212	1.75932e+07	Light	Unique	Used	0.140865	2.42536	0.0580803	1.7149e+07	996020	2.4157e+06	3	438.917	1314.74	0.0332772	22.355	1548	1548	MS2	9/102	SP_RL_EP2_july24_repeat.raw
	High		GLTSVINQK	P42123	1	1	HCD		50.04	0.00168739	1	1	31	35	443	9.53544e+07	Light	Unique	Used	0.253016	1.7973	0.140776	94822949	1.33488e+07	2.39917e+07	2	480.28	959.552	-0.266675	31.6843	2894	2894	MS2	6/70	SP_RL_EP2_july24_repeat.raw
		High	IVVVTAGVr		1	0	CID	R9(Label:13C(6)15N(4))	49.65	0.000806442	1	1	28		505	9.24506e+07	Heavy	Redundant	Not Used	0.442562	1.09463	0.404303	2.08899e+08	8.44585e+07	9.24506e+07	2	462.299	923.592	0.312907	33.9223	3214	3214	MS2	7/64	SP_RL_EP2_july24_repeat.raw
		High	mVVDSAYEVIK		1	0	CID	M1(Oxidation)	48.17	0.00195612	1	1	30	28	725	8.208e+07	Light	Redundant	Not Used	0.273971	2.37289	0.115459	8.208e+07	9476867	2.24875e+07	2	635.323	1269.64	-0.674858	42.6133	4501	4501	MS2	9/88	SP_RL_EP2_july24_repeat.raw
	High		IVVVTAGVr	P42123	1	1	HCD	R9(Label:13C(6))	47.53	0.00104196	0.416667	1	27		505	8.44585e+07	Medium	Redundant	Not Used	0.442562	1.09463	0.404303	2.08899e+08	8.44585e+07	9.24506e+07	2	460.304	919.602	-1.63136	34.98	3375	3375	MS2	5/64	SP_RL_EP2_july24_repeat.raw
	High		SADTLWDIQK	P42123	1	1	HCD		47.47	0.00186581	1	1	29	21	928	62093016	Light	Unique	Used	0.185531	1.44296	0.128576	62093016	7.98369e+06	11520166	2	588.798	1176.59	-0.56648	49.1772	5458	5458	MS2	9/86	SP_RL_EP2_july24_repeat.raw
	High		GLTSVINQk	P42123	1	1	HCD	K9(Label:13C(6)15N(2))	47.11	0.00297251	1	1	31	21	443	2.39917e+07	Heavy	Redundant	Not Used	0.253016	1.7973	0.140776	94822949	1.33488e+07	2.39917e+07	2	484.287	967.566	-0.304612	31.5936	2879	2879	MS2	6/70	SP_RL_EP2_july24_repeat.raw
		High	VIGSGcNLDSAR		2	0	CID	C6(Carbamidomethyl)	46.17	0.00165097	1	1	27	25	284	5.03789e+07	Light	Redundant	Not Used	0.441726	1.39616	0.316387	5.02417e+07	1.58958e+07	2.21931e+07	2	624.803	1248.6	-0.806189	26.5829	2142	2142	MS2	6/110	SP_RL_EP2_july24_repeat.raw
	High		MVVDSAYEVIK	P42123	1	1	HCD		46.06	0.00367773	1	1	31	15	904	8.49395e+07	Light	Redundant	Not Used	0.243347	1.69861	0.143263	8.49395e+07	1.21687e+07	2.06698e+07	2	627.325	1253.64	-1.42898	48.4393	5351	5351	MS2	10/88	SP_RL_EP2_july24_repeat.raw
		High	MVVDSAYEVIK		1	0	CID		46.01	0.0037128	1	1	31		904	8.49395e+07	Light	Redundant	Not Used	0.243347	1.69861	0.143263	8.49395e+07	1.21687e+07	2.06698e+07	2	627.326	1253.64	-0.455259	49.414	5489	5489	MS2	7/88	SP_RL_EP2_july24_repeat.raw
		High	IVVVTAGVR		1	0	CID		45.31	0.00250865	1	1	28	28	505	2.09113e+08	Light	Redundant	Not Used	0.442562	1.09463	0.404303	2.08899e+08	8.44585e+07	9.24506e+07	2	457.294	913.582	-1.45548	34.9331	3364	3364	MS2	13/64	SP_RL_EP2_july24_repeat.raw
	High		SADTLWDIQk	P42123	1	1	HCD	K10(Label:13C(6)15N(2))	45.15	0.00365369	1	1	30	19	928	1.23519e+07	Heavy	Redundant	Not Used	0.185531	1.44296	0.128576	62093016	7.98369e+06	11520166	2	592.805	1184.6	-1.41982	49.3545	5483	5483	MS2	6/86	SP_RL_EP2_july24_repeat.raw
	High		IVVVTAGVR	P42123	1	1	HCD		44.75	0.00285391	1	1	28	31	505	2.09113e+08	Light	Redundant	Not Used	0.442562	1.09463	0.404303	2.08899e+08	8.44585e+07	9.24506e+07	2	457.294	913.582	-1.45548	34.9703	3374	3374	MS2	7/64	SP_RL_EP2_july24_repeat.raw
		High	LNLVQR		3	0	CID		44.59	0.00299402	0.4	1	28		339	6.94526e+07	Light	Redundant	Not Used	0.448338	1.20678	0.371517	6.91958e+07	2.57074e+07	3.10231e+07	2	371.732	742.457	0.557284	28.621	2437	2437	MS2	5/50	SP_RL_EP2_july24_repeat.raw
	High		SADTLWDIQK	P42123	1	1	HCD		44.36	0.00391905	1	1	29	22	928	62093016	Light	Redundant	Not Used	0.185531	1.44296	0.128576	62093016	7.98369e+06	11520166	2	588.799	1176.59	0.574762	50.2076	5609	5609	MS2	7/86	SP_RL_EP2_july24_repeat.raw
		High	GLTSVINQK		1	0	CID		43.87	0.00698578	1	1	31	28	443	9.53544e+07	Light	Redundant	Not Used	0.253016	1.7973	0.140776	94822949	1.33488e+07	2.39917e+07	2	480.28	959.552	-0.266675	31.6367	2884	2884	MS2	6/70	SP_RL_EP2_july24_repeat.raw
		High	IVVVTAGVR		1	0	CID		43.32	0.00395981	1	1	28	24	505	2.09113e+08	Light	Redundant	Not Used	0.442562	1.09463	0.404303	2.08899e+08	8.44585e+07	9.24506e+07	2	457.295	913.583	0.481973	33.9158	3212	3212	MS2	7/64	SP_RL_EP2_july24_repeat.raw
		High	VIGSGcNLDSAr		2	0	CID	C6(Carbamidomethyl), R12(Label:13C(6)15N(4))	42.02	0.00449062	1	1	28	18	284	2.21931e+07	Heavy	Redundant	Not Used	0.441726	1.39616	0.316387	5.02417e+07	1.58958e+07	2.21931e+07	2	629.808	1258.61	-0.483562	26.7848	2171	2171	MS2	10/110	SP_RL_EP2_july24_repeat.raw
		High	MVVDSAYEVIK		1	0	CID		40.6	0.0129295	1	1	31	20	904	8.49395e+07	Light	Redundant	Not Used	0.243347	1.69861	0.143263	8.49395e+07	1.21687e+07	2.06698e+07	2	627.325	1253.64	-1.42898	48.3961	5341	5341	MS2	9/88	SP_RL_EP2_july24_repeat.raw
	High		IVVVTAGVR	P42123	1	1	HCD		40.43	0.00770326	1	1	28	26	505	2.09113e+08	Light	Redundant	Not Used	0.442562	1.09463	0.404303	2.08899e+08	8.44585e+07	9.24506e+07	2	457.295	913.583	0.481973	33.9587	3222	3222	MS2	7/64	SP_RL_EP2_july24_repeat.raw
	High		LNLVQr	B5DEN4;P42123	3	2	HCD	R6(Label:13C(6))	40.08	0.0092137	1	1	29		339	2.57074e+07	Medium	Redundant	Not Used	0.448338	1.20678	0.371517	6.91958e+07	2.57074e+07	3.10231e+07	2	374.742	748.477	-0.572003	27.685	2301	2301	MS2	5/50	SP_RL_EP2_july24_repeat.raw
		High	SADTLWDIQK		1	0	CID		39.93	0.0105893	1	1	29	23	928	62093016	Light	Redundant	Not Used	0.185531	1.44296	0.128576	62093016	7.98369e+06	11520166	2	588.798	1176.59	-0.56648	49.1451	5451	5451	MS2	7/86	SP_RL_EP2_july24_repeat.raw
	Medium		IVADKDYSVTANSK	P42123	1	1	HCD		39.53	0.0208262	1	1	32	15	234	3.45303e+07	Light	Unique	Used	0.157504	2.49869	0.0630347	28011768	1.76571e+06	4.41198e+06	3	504.263	1510.77	-0.06515	23.1584	1662	1662	MS2	13/140	SP_RL_EP2_july24_repeat.raw
		High	IVVVTAGVr		1	0	CID	R9(Label:13C(6))	39.29	0.00694788	1	1	27		505	8.44585e+07	Medium	Redundant	Not Used	0.442562	1.09463	0.404303	2.08899e+08	8.44585e+07	9.24506e+07	2	460.304	919.602	-1.63136	34.9358	3365	3365	MS2	11/64	SP_RL_EP2_july24_repeat.raw
	Medium		LNLVQR	B5DEN4;P42123	3	2	HCD		38.3	0.0130531	1	1	29		339	6.94526e+07	Light	Redundant	Not Used	0.448338	1.20678	0.371517	6.91958e+07	2.57074e+07	3.10231e+07	2	371.732	742.457	-0.100372	27.588	2288	2288	MS2	5/50	SP_RL_EP2_july24_repeat.raw
		High	LNLVQr		3	0	CID	R6(Label:13C(6))	37.94	0.0150811	1	1	29	31	339	2.57074e+07	Medium	Redundant	Not Used	0.448338	1.20678	0.371517	6.91958e+07	2.57074e+07	3.10231e+07	2	374.742	748.477	-0.572003	27.6521	2295	2295	MS2	5/50	SP_RL_EP2_july24_repeat.raw
	Medium		FIIPQIVK	P42123	1	1	HCD		33.77	0.0265288	1	1	27		1287	2.06558e+07	Light	Unique	Used	0.0768063	0.448305	0.171326	18587301	3.18449e+06	1.42762e+06	2	479.31	957.613	0.059015	64.1883	7569	7569	MS2	7/64	SP_RL_EP2_july24_repeat.raw
		High	IVVVTAGVr		1	0	CID	R9(Label:13C(6)15N(4))	33.77	0.0316288	1	1	28		505	9.24506e+07	Heavy	Redundant	Not Used	0.442562	1.09463	0.404303	2.08899e+08	8.44585e+07	9.24506e+07	2	462.299	923.591	-0.347939	35.0305	3380	3380	MS2	10/64	SP_RL_EP2_july24_repeat.raw
	Medium		FIIPQIVK	P42123	1	1	HCD		33.44	0.0226675	1	1	26	30	44	3583991032	Light	Unique	Used	0.246927	1.7406	0.141863	3583991032	5.08437e+08	884984239	2	479.313	957.619	5.9865	62.0029	2750	2750	MS2	7/64	SP_RL_EP2_july24.raw
	Medium		FIIPQIVk	P42123	1	1	HCD	K8(Label:13C(6)15N(2))	32.68	0.023145	1	1	25	22	44	884984239	Heavy	Redundant	Not Used	0.246927	1.7406	0.141863	3583991032	5.08437e+08	884984239	2	483.32	965.633	5.45414	62.0145	2752	2752	MS2	7/64	SP_RL_EP2_july24.raw
	Medium		FIIPQIVK	P42123	1	1	HCD		31.09	0.0493275	1	1	27		1309	1.17663e+07	Light	Unique	Used	0.20929	1.42481	0.14689	1.14612e+07	1683527	2.39871e+06	2	479.31	957.613	0.186489	65.2373	7713	7713	MS2	7/64	SP_RL_EP2_july24_repeat.raw
	Medium		LSGLPK	P42123	1	1	HCD		29.76	0.0496176	1	1	26	28	249	3.84652e+06	Light	Unique	Used	0.215515	1.85712	0.116048	3.79956e+06	440933	818864	2	307.697	614.387	0.0542492	23.9021	1765	1765	MS2	5/40	SP_RL_EP2_july24_repeat.raw
	Medium		FIIPQIVk	P42123	1	1	HCD	K8(Label:13C(6)15N(2))	28.52	0.0773326	1	1	26	21		4.41334e+06		No Quan Values	Not Used							2	483.317	965.627	0.0815066	64.6335	7631	7631	MS2	7/64	SP_RL_EP2_july24_repeat.raw
G3V7U0	194	20.8479	8.54346	Cysteine and glycine-rich protein 3 OS=Rattus norvegicus GN=Csrp3 PE=4 SV=1 - [G3V7U0_RAT]	33.51	11	5	5.00696e+07	0.0437209	2	1088.84	0.870948	2	75.8715	0.0407895	2	514.934	280.43	26.8	8	4	90.11	15.46	3	2
	A3	A5	Sequence	Protein Accessions	# Proteins	# Protein Groups	Activation Type	Modifications	IonScore	Exp Value	Δ Score	Rank	Identity High	Homology Threshold	QuanResultID	Area	Quan Channel	Quan Info	Quan Usage	Heavy/Light	Heavy/Medium	Medium/Light	Light	Medium	Heavy	Charge	m/z [Da]	MH+ [Da]	ΔM [ppm]	RT [min]	First Scan	Last Scan	MS Order	Ions Matched	Spectrum File	Annotation
	High		ALDSTTVAAHESEIYcK	G3V7U0	2	1	HCD	C16(Carbamidomethyl)	64.53	2.97753e-05	1	1	28	23	646	79392483	Light	Unique	Used	0.01	0.552681	0.0119462	59693704	713114	394124	3	632.3	1894.89	-0.0746125	39.1127	3983	3983	MS2	19/148	SP_RL_EP2_july24_repeat.raw
	High		ALDSTTVAAHESEIYcK	G3V7U0	2	1	HCD	C16(Carbamidomethyl)	62.1	5.21023e-05	1	1	28	18		1.32971e+07		No Quan Values	Not Used							3	632.3	1894.89	0.022019	37.0404	3681	3681	MS2	19/148	SP_RL_EP2_july24_repeat.raw
	High		NFGPTGIGFGGLTHQVEK	G3V7U0	2	1	HCD		61.81	0.000158861	1	1	33	22		4.75587e+07		No Quan Values	Not Used							3	620.319	1858.94	-0.47905	60.7323	7089	7089	MS2	13/194	SP_RL_EP2_july24_repeat.raw
	High		ALDSTTVAAHESEIYcK	G3V7U0	2	1	HCD	C16(Carbamidomethyl)	56.75	0.000178061	1	1	28	18		1.32971e+07		No Quan Values	Not Used							3	632.3	1894.88	-0.267875	38.0562	3831	3831	MS2	17/148	SP_RL_EP2_july24_repeat.raw
		High	ALDSTTVAAHESEIYcK	G3V7U0	2	1	CID	C16(Carbamidomethyl)	50.75	0.000710979	1	1	28	26	646	79392483	Light	Redundant	Not Used	0.01	0.552681	0.0119462	59693704	713114	394124	3	632.3	1894.89	-0.0746125	39.0604	3974	3974	MS2	9/148	SP_RL_EP2_july24_repeat.raw
		High	ALDSTTVAAHESEIYcK	G3V7U0	2	1	CID	C16(Carbamidomethyl)	49.42	0.000962875	1	1	28	25		1.32971e+07		No Quan Values	Not Used							3	632.3	1894.88	-0.267875	38.0111	3821	3821	MS2	10/148	SP_RL_EP2_july24_repeat.raw
	High		NFGPTGIGFGGLTHQVEK	G3V7U0	2	1	HCD		48.35	0.00357137	1	1	33	18		1.57082e+07		No Quan Values	Not Used							3	620.32	1858.95	0.801446	59.7074	6951	6951	MS2	21/194	SP_RL_EP2_july24_repeat.raw
	High		SLESTNVTDKDGELYcK	G3V7U0	2	1	HCD	C16(Carbamidomethyl)	48.02	0.00115954	1	1	28	16		2.32576e+07		No Quan Values	Not Used							3	653.638	1958.9	-0.91229	34.0718	3235	3235	MS2	16/174	SP_RL_EP2_july24_repeat.raw
	Medium		SLESTNVTDK	G3V7U0	2	1	HCD		38.66	0.00974114	1	1	28	22		842893		No Quan Values	Not Used							2	547.272	1093.54	-0.821937	20.7009	1311	1311	MS2	7/96	SP_RL_EP2_july24_repeat.raw
	Medium		SLESTNVTDKDGELYcK	G3V7U0	2	1	HCD	C16(Carbamidomethyl)	33.21	0.0370801	1	1	28	15		1.0845e+07		No Quan Values	Not Used							3	653.639	1958.9	0.770234	32.9757	3078	3078	MS2	15/174	SP_RL_EP2_july24_repeat.raw
		High	TVYHAEEIQcNGR	G3V7U0	2	1	CID	C10(Carbamidomethyl)	27.08	0.0794312	1	1	25	14	237	1.04002e+07	Light	Unique	Used	0.191151	1.37249	0.139273	8.6606e+06	1206186	1.65548e+06	3	526.244	1576.72	-0.229719	23.319	1687	1687	MS2	10/116	SP_RL_EP2_july24_repeat.raw
P09605	419	47.3553	8.51416	Creatine kinase S-type, mitochondrial OS=Rattus norvegicus GN=Ckmt2 PE=1 SV=2 - [KCRS_RAT]	32.46	44	11	4.82805e+08	0.257971	16	11.4752	1.20882	16	21.3013	0.209143	16	21.7045	917.891	28.64	27	10	531.883	28.64	17	9
	A3	A5	Sequence	Protein Accessions	# Proteins	# Protein Groups	Activation Type	Modifications	IonScore	Exp Value	Δ Score	Rank	Identity High	Homology Threshold	QuanResultID	Area	Quan Channel	Quan Info	Quan Usage	Heavy/Light	Heavy/Medium	Medium/Light	Light	Medium	Heavy	Charge	m/z [Da]	MH+ [Da]	ΔM [ppm]	RT [min]	First Scan	Last Scan	MS Order	Ions Matched	Spectrum File	Annotation
	High		GTGGVDTAAVADVYDISNIDR	P09605	1	1	HCD		97.3	2.63951e-08	1	1	31	19	1266	8.34681e+06	Light	Unique	Used	0.367861	1.38489	0.265625	6.16932e+06	1.63872e+06	2.26946e+06	2	1055.01	2109.01	0.346231	63.5332	7475	7475	MS2	15/202	SP_RL_EP2_july24_repeat.raw
	High		TFLIWINEEDHTR	P09605	1	1	HCD		95.07	5.00208e-08	1	1	31	29	1459	7.15248e+07	Light	Unique	Used	0.23131	1.4019	0.164997	65644431	1.08311e+07	1.51842e+07	2	837.418	1673.83	0.603366	71.7472	8571	8571	MS2	9/130	SP_RL_EP2_july24_repeat.raw
	High		TFLIWINEEDHTr	P09605	1	1	HCD	R13(Label:13C(6)15N(4))	95.02	5.26461e-08	1	1	31	26	1477	3.17317e+06	Heavy	Unique	Used	0.267838	0.980923	0.273047	1.09457e+07	2988687	2.93167e+06	2	842.422	1683.84	0.473663	72.1517	8625	8625	MS2	9/130	SP_RL_EP2_july24_repeat.raw
	High		TFLIWINEEDHTr	P09605	1	1	HCD	R13(Label:13C(6)15N(4))	94.96	5.34263e-08	1	1	31	26	1432	1.21165e+07	Heavy	Unique	Used	0.265727	1.80506	0.147212	4.55976e+07	6.71251e+06	1.21165e+07	2	842.423	1683.84	0.763644	70.9761	8463	8463	MS2	9/130	SP_RL_EP2_july24_repeat.raw
		High	GTGGVDTAAVADVYDISNIDR	P09605	1	1	CID		91.65	9.69445e-08	1	1	31	18	1266	8.34681e+06	Light	Redundant	Not Used	0.367861	1.38489	0.265625	6.16932e+06	1.63872e+06	2.26946e+06	2	1055.01	2109.01	0.346231	63.4874	7467	7467	MS2	10/202	SP_RL_EP2_july24_repeat.raw
		High	RGTGGVDTAAVADVYDISNIDR	P09605	1	1	CID		88.11	3.07197e-07	1	1	32	26	1198	3.14527e+07	Light	Unique	Used	0.299643	2.10532	0.142326	2.70309e+07	3.8472e+06	8.09959e+06	3	755.707	2265.11	-1.34747	60.645	7075	7075	MS2	13/246	SP_RL_EP2_july24_repeat.raw
	High		LGYILTcPSNLGTGLR	P09605	3	1	HCD	C7(Carbamidomethyl)	78.86	3.24002e-06	1	1	33	25		8.99296e+06		No Quan Values	Not Used							2	867.963	1734.92	-1.59601	62.3959	7313	7313	MS2	9/146	SP_RL_EP2_july24_repeat.raw
	High		TFLIWINEEDHTR	P09605	1	1	HCD		75.89	4.10666e-06	1	1	31	26	1432	4.92265e+07	Light	Redundant	Not Used	0.265727	1.80506	0.147212	4.55976e+07	6.71251e+06	1.21165e+07	2	837.418	1673.83	-0.198851	70.6869	8426	8426	MS2	8/130	SP_RL_EP2_july24_repeat.raw
	High		RGTGGVDTAAVADVYDISNIDR	P09605	1	1	HCD		69.8	2.08169e-05	1	1	32	21	1198	3.14527e+07	Light	Redundant	Not Used	0.299643	2.10532	0.142326	2.70309e+07	3.8472e+06	8.09959e+06	3	755.707	2265.11	-1.34747	60.6613	7078	7078	MS2	10/246	SP_RL_EP2_july24_repeat.raw
	High		LGYILTcPSNLGTGLR	P09605	3	1	HCD	C7(Carbamidomethyl)	66.81	5.17788e-05	1	1	33	25	1265	1.28325e+07	Light	Unique	Used	0.261129	2.59284	0.100712	1.21335e+07	1.22199e+06	3.16842e+06	2	867.964	1734.92	-0.118435	63.5142	7473	7473	MS2	8/146	SP_RL_EP2_july24_repeat.raw
		High	TFLIWINEEDHTr	P09605	1	1	CID	R13(Label:13C(6))	64.34	7.02022e-05	1	1	32	24	1459	1.08311e+07	Medium	Redundant	Not Used	0.23131	1.4019	0.164997	65644431	1.08311e+07	1.51842e+07	2	840.428	1679.85	-0.190636	71.4673	8535	8535	MS2	18/130	SP_RL_EP2_july24_repeat.raw
		High	TFLIWINEEDHTR	P09605	1	1	CID		53.81	0.000668576	1	1	31	22	1459	7.15248e+07	Light	Redundant	Not Used	0.23131	1.4019	0.164997	65644431	1.08311e+07	1.51842e+07	2	837.418	1673.83	0.603366	71.7319	8568	8568	MS2	15/130	SP_RL_EP2_july24_repeat.raw
		High	mTPSGYTLDQcIQTGVDNPGHPFIK	P09605	1	1	CID	M1(Oxidation), C11(Carbamidomethyl)	53.74	0.000485224	1	1	30	16		9.74191e+06		No Quan Values	Not Used							3	931.44	2792.3	0.864928	59.2828	6890	6890	MS2	24/252	SP_RL_EP2_july24_repeat.raw
		High	GWEFMWNEr	P09605	3	1	CID	R9(Label:13C(6))	53.5	0.000103854	1	1	23	18	1436	2.72158e+07	Medium	Unique	Used	0.212807	1.18124	0.180155	151068846	2.72158e+07	3.21485e+07	2	630.782	1260.56	0.250567	70.7978	8438	8438	MS2	6/78	SP_RL_EP2_july24_repeat.raw
	High		mTPSGYTLDQcIQTGVDNPGHPFIK	P09605	1	1	HCD	M1(Oxidation), C11(Carbamidomethyl)	51.81	0.000756732	1	1	30	16		9.74191e+06		No Quan Values	Not Used							3	931.44	2792.3	0.864928	59.321	6897	6897	MS2	25/252	SP_RL_EP2_july24_repeat.raw
		High	LGYILTcPSNLGTGLR	P09605	3	1	CID	C7(Carbamidomethyl)	50.99	0.00197766	1	1	33	22	1265	1.28325e+07	Light	Redundant	Not Used	0.261129	2.59284	0.100712	1.21335e+07	1.22199e+06	3.16842e+06	2	867.964	1734.92	-0.118435	63.4812	7465	7465	MS2	17/146	SP_RL_EP2_july24_repeat.raw
		High	TFLIWINEEDHTr	P09605	1	1	CID	R13(Label:13C(6)15N(4))	47.9	0.00271248	1	1	31	25	1477	3.17317e+06	Heavy	Redundant	Not Used	0.267838	0.980923	0.273047	1.09457e+07	2988687	2.93167e+06	2	842.422	1683.84	0.473663	72.1298	8622	8622	MS2	14/130	SP_RL_EP2_july24_repeat.raw
	High		GLSLPPAcSR	P09605	1	1	HCD	C8(Carbamidomethyl)	46.04	0.00278005	1	1	30	30		4.82565e+07		No Quan Values	Not Used							2	529.276	1057.55	-0.461016	35.4148	3435	3435	MS2	8/84	SP_RL_EP2_july24_repeat.raw
		High	GWEFmWNER	P09605	3	1	CID	M5(Oxidation)	44.31	0.000240942	1	1	17	15	1251	2.05273e+08	Light	Unique	Used	0.21162	1.10512	0.191491	2.03107e+08	3.88932e+07	4.29815e+07	2	635.769	1270.53	0.397817	62.8526	7374	7374	MS2	7/78	SP_RL_EP2_july24_repeat.raw
		High	GWEFmWNER	P09605	3	1	CID	M5(Oxidation)	43.23	0.000240044	1	1	16	15	1220	7.44661e+07	Light	Unique	Used	0.246431	1.33613	0.184436	7.40355e+07	1.36548e+07	1.82447e+07	2	635.768	1270.53	-1.23551	61.8012	7234	7234	MS2	5/78	SP_RL_EP2_july24_repeat.raw
	High		GWEFmWNER	P09605	3	1	HCD	M5(Oxidation)	42.99	0.000276288	1	1	16	15	1202	1.85415e+06	Light	Unique	Used	0.254851	0.638819	0.39894	1.39714e+06	557374	356061	2	635.769	1270.53	-0.466886	60.8068	7098	7098	MS2	6/78	SP_RL_EP2_july24_repeat.raw
	Medium		VPPPLPQFGR	P09605	1	1	HCD		42.6	0.0103946	1	1	32	23	933	2.26352e+07	Light	Unique	Used	0.150752	0.626498	0.240626	2.07106e+07	4.9835e+06	3.12215e+06	2	554.319	1107.63	-0.305577	49.2708	5472	5472	MS2	5/80	SP_RL_EP2_july24_repeat.raw
	High		GWEFMWNER	P09605	3	1	HCD		42.27	0.000758944	1	1	20	15	1436	1.53415e+08	Light	Redundant	Not Used	0.212807	1.18124	0.180155	151068846	2.72158e+07	3.21485e+07	2	627.772	1254.54	0.43633	71.2048	8497	8497	MS2	7/78	SP_RL_EP2_july24_repeat.raw
	High		GWEFMWNEr	P09605	3	1	HCD	R9(Label:13C(6))	42.25	0.00138491	1	1	23	18	1436	2.72158e+07	Medium	Redundant	Not Used	0.212807	1.18124	0.180155	151068846	2.72158e+07	3.21485e+07	2	630.782	1260.56	0.250567	70.828	8443	8443	MS2	7/78	SP_RL_EP2_july24_repeat.raw
	High		GWEFmWNER	P09605	3	1	HCD	M5(Oxidation)	40.12	0.000491237	1	1	16	15	1220	7.44661e+07	Light	Redundant	Not Used	0.246431	1.33613	0.184436	7.40355e+07	1.36548e+07	1.82447e+07	2	635.768	1270.53	-1.23551	61.8183	7237	7237	MS2	7/78	SP_RL_EP2_july24_repeat.raw
		High	GWEFMWNER	P09605	3	1	CID		39.5	0.00143618	1	1	20	23	1436	1.53415e+08	Light	Redundant	Not Used	0.212807	1.18124	0.180155	151068846	2.72158e+07	3.21485e+07	2	627.772	1254.54	0.43633	71.1842	8492	8492	MS2	5/78	SP_RL_EP2_july24_repeat.raw
	Medium		GLSLPPAcSR	P09605	1	1	HCD	C8(Carbamidomethyl)	38.98	0.0142156	1	1	30	30		6.36266e+06		No Quan Values	Not Used							2	529.276	1057.55	-0.23016	36.4963	3599	3599	MS2	5/84	SP_RL_EP2_july24_repeat.raw
	Medium		TFLIWINEEDHTR	P09605	1	1	HCD		38.87	0.02045	1	1	31	16	1482	3.40979e+07	Light	Redundant	Not Used	0.224904	0.999011	0.225126	3.35843e+07	7.56071e+06	7.55324e+06	3	558.614	1673.83	-0.571528	72.3736	8651	8651	MS2	7/130	SP_RL_EP2_july24_repeat.raw
	High		GWEFMWNER	P09605	3	1	HCD		36.87	0.00261098	1	1	20	15		1.63612e+06		No Quan Values	Not Used							2	627.772	1254.54	0.339027	72.344	8648	8648	MS2	5/78	SP_RL_EP2_july24_repeat.raw
	High		GWEFmWNER	P09605	3	1	HCD	M5(Oxidation)	36.84	0.00134559	1	1	17	15	1251	2.05273e+08	Light	Redundant	Not Used	0.21162	1.10512	0.191491	2.03107e+08	3.88932e+07	4.29815e+07	2	635.769	1270.53	0.397817	62.8875	7382	7382	MS2	6/78	SP_RL_EP2_july24_repeat.raw
	Medium		ILENLR	P09605	3	1	HCD		34.81	0.0313025	0	1	29		448	1.03269e+08	Light	Unique	Used	0.251967	1.20376	0.209316	99780194	2.08856e+07	2.51413e+07	2	379.232	757.457	0.256705	31.6747	2893	2893	MS2	5/44	SP_RL_EP2_july24_repeat.raw
		High	GWEFmWNER	P09605	3	1	CID	M5(Oxidation)	34.8	0.00182122	1	1	16	15	1202	1.85415e+06	Light	Redundant	Not Used	0.254851	0.638819	0.39894	1.39714e+06	557374	356061	2	635.769	1270.53	-0.466886	60.7899	7095	7095	MS2	5/78	SP_RL_EP2_july24_repeat.raw
	Medium		TFLIWINEEDHTR	P09605	1	1	HCD		33.38	0.0720941	1	1	31	15	1423	1.13e+09	Light	Unique	Used	0.27574	1.2139	0.227153	1111761640	252539618	306556649	3	558.614	1673.83	-1.1185	71.3535	8517	8517	MS2	10/130	SP_RL_EP2_july24_repeat.raw
		High	mTPSGYTLDQcIQTGVDNPGHPFIK	P09605	1	1	CID	M1(Oxidation), C11(Carbamidomethyl)	33.17	0.0625327	1	1	30	15		1.13138e+08		No Quan Values	Not Used							3	931.443	2792.31	3.94694	63.2024	2942	2942	MS2	19/252	SP_RL_EP2_july24.raw
	Medium		GLSLPPAcSR	P09605	1	1	HCD	C8(Carbamidomethyl)	32.83	0.0575399	1	1	30	29		4.82565e+07		No Quan Values	Not Used							2	529.276	1057.55	-0.691872	34.3931	3284	3284	MS2	5/84	SP_RL_EP2_july24_repeat.raw
	Medium		ITHGQFDER	P09605	1	1	HCD		32.54	0.0306731	1	1	26	18	149	6.06808e+07	Light	Unique	Used	0.262593	1.2566	0.20897	59619088	1.24586e+07	15655526	3	368.181	1102.53	0.0655727	19.4695	1151	1151	MS2	5/84	SP_RL_EP2_july24_repeat.raw
	Medium		ITHGQFDEr	P09605	1	1	HCD	R9(Label:13C(6)15N(4))	31.95	0.0424126	1	1	27	19	149	1.58067e+07	Heavy	Redundant	Not Used	0.262593	1.2566	0.20897	59619088	1.24586e+07	15655526	3	371.517	1112.54	-0.263049	18.6357	1038	1038	MS2	6/84	SP_RL_EP2_july24_repeat.raw
		High	GLSLPPAcSR	P09605	1	1	CID	C8(Carbamidomethyl)	31.69	0.0756926	1	1	30	27		4.82565e+07		No Quan Values	Not Used							2	529.276	1057.55	-0.461016	35.3993	3432	3432	MS2	10/84	SP_RL_EP2_july24_repeat.raw
	Medium		GLSLPPAcSR	P09605	1	1	HCD	C8(Carbamidomethyl)	31.55	0.075233	1	1	29	30		1.45584e+06		No Quan Values	Not Used							2	529.276	1057.54	-1.6153	37.4935	3749	3749	MS2	5/84	SP_RL_EP2_july24_repeat.raw
		High	TFLIWINEEDHTR	P09605	1	1	CID		31.41	0.113945	1	1	31	23	1482	3.40979e+07	Light	Unique	Used	0.224904	0.999011	0.225126	3.35843e+07	7.56071e+06	7.55324e+06	3	558.614	1673.83	-0.571528	72.3648	8650	8650	MS2	6/130	SP_RL_EP2_july24_repeat.raw
	High		GWEFmWNEr	P09605	3	1	HCD	M5(Oxidation), R9(Label:13C(6)15N(4))	31.24	0.00488555	1	1	17	14	1220	1.82447e+07	Heavy	Redundant	Not Used	0.246431	1.33613	0.184436	7.40355e+07	1.36548e+07	1.82447e+07	2	640.774	1280.54	0.610181	61.6625	7216	7216	MS2	6/78	SP_RL_EP2_july24_repeat.raw
	Medium		ITHGQFDER	P09605	1	1	HCD		30.19	0.0535071	1	1	27	18	149	6.06808e+07	Light	Redundant	Not Used	0.262593	1.2566	0.20897	59619088	1.24586e+07	15655526	3	368.181	1102.53	0.148612	18.435	1010	1010	MS2	6/84	SP_RL_EP2_july24_repeat.raw
		High	ITHGQFDEr	P09605	1	1	CID	R9(Label:13C(6)15N(4))	29.98	0.0669074	1	1	27	21	157	559774	Heavy	Unique	Used	0.281612	1.17421	0.23983	1.98775e+06	476723	559774	2	556.772	1112.54	0.242789	18.879	1070	1070	MS2	8/84	SP_RL_EP2_july24_repeat.raw
		High	HNNcmAEcLTPTIYAK	P09605	1	1	CID	C4(Carbamidomethyl), M5(Oxidation), C8(Carbamidomethyl)	28.79	0.0422154	1	1	24	14		1.58073e+06		No Quan Values	Not Used							3	646.955	1938.85	-0.216307	37.0825	3689	3689	MS2	9/158	SP_RL_EP2_july24_repeat.raw
Q6P725	469	53.3901	5.2749	Desmin OS=Rattus norvegicus GN=Des PE=2 SV=1 - [Q6P725_RAT]	31.56	43	14	1.27898e+09	0.632561	9	19.2909	3.06793	9	16.8958	0.208685	9	22.5399	833.022	31.56	24	14	764.438	25.16	19	10
	A3	A5	Sequence	Protein Accessions	# Proteins	# Protein Groups	Activation Type	Modifications	IonScore	Exp Value	Δ Score	Rank	Identity High	Homology Threshold	QuanResultID	Area	Quan Channel	Quan Info	Quan Usage	Heavy/Light	Heavy/Medium	Medium/Light	Light	Medium	Heavy	Charge	m/z [Da]	MH+ [Da]	ΔM [ppm]	RT [min]	First Scan	Last Scan	MS Order	Ions Matched	Spectrum File	Annotation
	High		FLEQQNAALAAEVNR	Q6P725	2	1	HCD		107.55	3.9316e-09	1	1	33	29	845	1.07723e+07	Light	Unique	Used	0.829885	3.42229	0.242494	1.0482e+07	2.54182e+06	8.69883e+06	2	837.433	1673.86	-0.582224	46.817	5117	5117	MS2	12/152	SP_RL_EP2_july24_repeat.raw
		High	FLEQQNAALAAEVNr		2	0	CID	R15(Label:13C(6)15N(4))	99.8	2.48484e-08	1	1	33			67848392		No Quan Values	Not Used							2	842.44	1683.87	2.77483	42.3782	1918	1918	MS2	10/152	SP_RL_EP2_july24.raw
	High		FASEASGYQDNIAr	Q6P725	2	1	HCD	R14(Label:13C(6)15N(4))	95.29	1.55e-08	1	1	26	25	446	1.13593e+07	Heavy	Unique	Used	0.719607	2.0845	0.345218	1.52909e+07	5.27872e+06	1.10035e+07	2	769.859	1538.71	-0.00338026	31.8079	2912	2912	MS2	12/128	SP_RL_EP2_july24_repeat.raw
		High	FLEQQNAALAAEVNR		2	0	CID		90.45	2.0078e-07	1	1	33		845	1.07723e+07	Light	Redundant	Not Used	0.829885	3.42229	0.242494	1.0482e+07	2.54182e+06	8.69883e+06	2	837.432	1673.86	-1.96785	45.7706	4967	4967	MS2	11/152	SP_RL_EP2_july24_repeat.raw
	High		RIESLNEEIAFLK	Q6P725	2	1	HCD		89.72	2.44357e-07	1	1	33			6.0941e+06		No Quan Values	Not Used							2	781.433	1561.86	0.114528	65.4336	7737	7737	MS2	9/130	SP_RL_EP2_july24_repeat.raw
	High		FASEASGYQDNIAR	Q6P725	2	1	HCD		88.96	5.81288e-08	1	1	26	18	446	1.61963e+07	Light	Redundant	Not Used	0.719607	2.0845	0.345218	1.52909e+07	5.27872e+06	1.10035e+07	2	764.856	1528.7	0.694477	32.6721	3035	3035	MS2	12/128	SP_RL_EP2_july24_repeat.raw
		High	FASEASGYQDNIAR		2	0	CID		87.53	8.07962e-08	1	1	26	18	446	1.61963e+07	Light	Redundant	Not Used	0.719607	2.0845	0.345218	1.52909e+07	5.27872e+06	1.10035e+07	2	764.856	1528.7	0.694477	32.6423	3030	3030	MS2	11/128	SP_RL_EP2_july24_repeat.raw
		High	FLEQQNAALAAEVNR		2	0	CID		85.26	6.66145e-07	1	1	33	30	845	1.07723e+07	Light	Redundant	Not Used	0.829885	3.42229	0.242494	1.0482e+07	2.54182e+06	8.69883e+06	2	837.433	1673.86	-0.582224	46.7669	5109	5109	MS2	19/152	SP_RL_EP2_july24_repeat.raw
		High	FASEASGYQDNIAR		2	0	CID		83.74	1.95062e-07	1	1	26	19	446	1.61963e+07	Light	Redundant	Not Used	0.719607	2.0845	0.345218	1.52909e+07	5.27872e+06	1.10035e+07	2	764.855	1528.7	0.295217	31.6533	2889	2889	MS2	11/128	SP_RL_EP2_july24_repeat.raw
	High		TSGGAGGLGSLr	Q6P725	2	1	HCD	R12(Label:13C(6)15N(4))	80.87	1.05214e-06	1	1	30	26	350	1.06426e+07	Heavy	Unique	Used	0.60839	2.73969	0.222065	16340894	3.62874e+06	9.94163e+06	2	521.779	1042.55	-0.720781	27.9742	2345	2345	MS2	9/106	SP_RL_EP2_july24_repeat.raw
	High		VAELYEEEMR	Q6P725	2	1	HCD		78.01	6.47521e-07	1	1	25	26	641	2.72981e+06	Light	Unique	Used	0.984902	5.81141	0.169477	2.72981e+06	462641	2.6886e+06	2	634.795	1268.58	-0.754064	38.8969	3951	3951	MS2	8/82	SP_RL_EP2_july24_repeat.raw
		High	FLEQQNAALAAEVNr		2	0	CID	R15(Label:13C(6)15N(4))	76.45	5.06261e-06	1	1	33	27	845	8.69883e+06	Heavy	Redundant	Not Used	0.829885	3.42229	0.242494	1.0482e+07	2.54182e+06	8.69883e+06	2	842.437	1683.87	-1.06735	46.016	5001	5001	MS2	11/152	SP_RL_EP2_july24_repeat.raw
		High	FASEASGYQDNIAr		2	0	CID	R14(Label:13C(6)15N(4))	63.86	2.15442e-05	1	1	26	18	446	1.13593e+07	Heavy	Redundant	Not Used	0.719607	2.0845	0.345218	1.52909e+07	5.27872e+06	1.10035e+07	2	769.859	1538.71	-0.00338026	31.7456	2902	2902	MS2	11/128	SP_RL_EP2_july24_repeat.raw
	High		ADVDAATLAr	Q6P725	2	1	HCD	R10(Label:13C(6)15N(4))	63.42	4.51348e-05	1	1	29	28	364	1.00264e+07	Heavy	Unique	Used	0.603802	3.06793	0.196811	1.66055e+07	3.26813e+06	1.00264e+07	2	506.768	1012.53	-0.671553	28.5608	2431	2431	MS2	8/82	SP_RL_EP2_july24_repeat.raw
		High	ADVDAATLAr		2	0	CID	R10(Label:13C(6)15N(4))	62.13	6.07452e-05	1	1	29	26	364	1.00264e+07	Heavy	Redundant	Not Used	0.603802	3.06793	0.196811	1.66055e+07	3.26813e+06	1.00264e+07	2	506.768	1012.53	-0.671553	28.5331	2425	2425	MS2	8/82	SP_RL_EP2_july24_repeat.raw
	High		TSGGAGGLGSLR	Q6P725	2	1	HCD		60.88	0.000100276	1	1	30	21	350	16340894	Light	Redundant	Not Used	0.60839	2.73969	0.222065	16340894	3.62874e+06	9.94163e+06	2	516.775	1032.54	-0.876771	27.9643	2344	2344	MS2	8/106	SP_RL_EP2_july24_repeat.raw
		High	DGEVVSEATQQQHEVL		2	0	CID		57.09	0.000183903	1	1	29	26		3.73327e+07		Indistinguishable Channels	Not Used							2	884.92	1768.83	-0.819567	42.715	4518	4518	MS2	13/150	SP_RL_EP2_july24_repeat.raw
		High	VAELYEEEmR		2	0	CID	M9(Oxidation)	56.75	6.07628e-05	1	1	24	17		1.4142e+07		No Quan Values	Not Used							2	642.792	1284.58	-0.872362	29.8474	2624	2624	MS2	8/82	SP_RL_EP2_july24_repeat.raw
		High	TSGGAGGLGSLR		2	0	CID		56.05	0.000304929	1	1	30	19	350	16340894	Light	Redundant	Not Used	0.60839	2.73969	0.222065	16340894	3.62874e+06	9.94163e+06	2	516.775	1032.54	-0.876771	27.9247	2334	2334	MS2	10/106	SP_RL_EP2_july24_repeat.raw
	High		VAELYEEEmr	Q6P725	2	1	HCD	M9(Oxidation), R10(Label:13C(6)15N(4))	53.98	0.000123783	1	1	24	16		9.29539e+06		No Quan Values	Not Used							2	647.797	1294.59	0.00756902	30.0413	2651	2651	MS2	8/82	SP_RL_EP2_july24_repeat.raw
	High		DNLIDDLQr	Q6P725	2	1	HCD	R9(Label:13C(6)15N(4))	53.32	0.000482114	1	1	29	29	973	10150466	Heavy	Unique	Used	0.632561	2.92481	0.216274	15171886	3.28129e+06	9597140	2	556.284	1111.56	-0.096435	51.2332	5758	5758	MS2	6/88	SP_RL_EP2_july24_repeat.raw
		High	DGEVVSEATQQQHEVL		2	0	CID		52.78	0.000505086	1	1	29	21		3.73327e+07		Indistinguishable Channels	Not Used							2	884.921	1768.83	-0.129449	41.6652	4362	4362	MS2	21/150	SP_RL_EP2_july24_repeat.raw
		High	rIESLNEEIAFLK		2	0	CID	R1(Label:13C(6)15N(4))	52.4	0.0013192	1	1	33	24				Inconsistently Labeled	Not Used							2	786.436	1571.87	-0.875556	66.0064	7814	7814	MS2	7/130	SP_RL_EP2_july24_repeat.raw
		High	VAELYEEEmr		2	0	CID	M9(Oxidation), R10(Label:13C(6)15N(4))	51.47	0.000220628	1	1	24	17		9.29539e+06		No Quan Values	Not Used							2	647.797	1294.59	0.00756902	30.0136	2645	2645	MS2	8/82	SP_RL_EP2_july24_repeat.raw
	High		QVEVLTNQR	Q6P725	2	1	HCD		51.42	0.00113214	1	1	31	28	292	8.81229e+06	Light	Unique	Used	0.658415	3.15506	0.208685	7.9695e+06	1.66312e+06	5.24724e+06	2	543.799	1086.59	-0.322064	25.8113	2030	2030	MS2	7/86	SP_RL_EP2_july24_repeat.raw
	High		ADVDAATLAR	Q6P725	2	1	HCD		47.97	0.00149215	1	1	29	20	364	1.78028e+07	Light	Redundant	Not Used	0.603802	3.06793	0.196811	1.66055e+07	3.26813e+06	1.00264e+07	2	501.764	1002.52	-0.588195	28.3964	2409	2409	MS2	9/82	SP_RL_EP2_july24_repeat.raw
		High	ADVDAATLAR		2	0	CID		46.79	0.001958	1	1	29	23	364	1.78028e+07	Light	Redundant	Not Used	0.603802	3.06793	0.196811	1.66055e+07	3.26813e+06	1.00264e+07	2	501.764	1002.52	-0.588195	28.3455	2399	2399	MS2	8/82	SP_RL_EP2_july24_repeat.raw
		High	EYQDLLNVK		2	0	CID		45.38	0.00409105	1	1	31	28		3720887584		No Quan Values	Not Used							2	561.298	1121.59	4.38605	41.7353	1771	1771	MS2	6/82	SP_RL_EP2_july24.raw
	Medium		QVEVLTNQr	Q6P725	2	1	HCD	R9(Label:13C(6)15N(4))	42.89	0.00842518	1	1	31	23	292	5.54166e+06	Heavy	Redundant	Not Used	0.658415	3.15506	0.208685	7.9695e+06	1.66312e+06	5.24724e+06	2	548.803	1096.6	0.043809	25.9129	2046	2046	MS2	7/86	SP_RL_EP2_july24_repeat.raw
	High		NISEAEEWYk	Q6P725	2	1	HCD	K10(Label:13C(6)15N(2))	41.19	0.00352031	1	1	26	15		9948888		No Quan Values	Not Used							2	638.8	1276.59	-0.992913	43.3241	4607	4607	MS2	6/98	SP_RL_EP2_july24_repeat.raw
	Medium		rIESLNEEIAFLK	Q6P725	2	1	HCD	R1(Label:13C(6)15N(4))	40.67	0.0196476	1	1	33	20				Inconsistently Labeled	Not Used							2	786.436	1571.87	-0.875556	66.0545	7819	7819	MS2	6/130	SP_RL_EP2_july24_repeat.raw
	Medium		RIESLNEEIAFLK	Q6P725	2	1	HCD		40.59	0.019991	1	1	33	21	1322	4.81946e+07	Light	Unique	Used	0.385825	7.41477	0.0520346	43811338	2.2797e+06	1.69035e+07	3	521.291	1561.86	-0.0113166	65.8805	7797	7797	MS2	7/130	SP_RL_EP2_july24_repeat.raw
		High	TSGGAGGLGSLr		2	0	CID	R12(Label:13C(6)15N(4))	40.57	0.0112738	1	1	30	15	350	1.06426e+07	Heavy	Redundant	Not Used	0.60839	2.73969	0.222065	16340894	3.62874e+06	9.94163e+06	2	521.779	1042.55	-0.720781	27.9276	2335	2335	MS2	9/106	SP_RL_EP2_july24_repeat.raw
	Medium		TNEKVELQELNDR	Q6P725	4	1	HCD		39.13	0.0208989	1	1	31	21				No Quan Values	Not Used							3	529.938	1587.8	0.368718	32.4524	3006	3006	MS2	8/140	SP_RL_EP2_july24_repeat.raw
		High	NISEAEEWYk		2	0	CID	K10(Label:13C(6)15N(2))	38.23	0.00695955	1	1	26	15		9948888		No Quan Values	Not Used							2	638.8	1276.59	-0.992913	43.2693	4599	4599	MS2	6/98	SP_RL_EP2_july24_repeat.raw
	Medium		RIESLNEEIAFLKK	Q6P725	2	1	HCD		36.73	0.0426135	1	1	32	23		14076720		No Quan Values	Not Used							3	563.99	1689.96	1.25403	62.9055	7384	7384	MS2	7/140	SP_RL_EP2_july24_repeat.raw
	Medium		DGEVVSEATQQQHEVL	Q6P725	2	1	HCD		36.26	0.0226655	1	1	29	15		3.73327e+07		Indistinguishable Channels	Not Used							2	884.921	1768.83	-0.129449	41.7174	4371	4371	MS2	8/150	SP_RL_EP2_july24_repeat.raw
	Medium		NISEAEEWYK	Q6P725	2	1	HCD		35.3	0.01089	1	1	25	15		28362064		No Quan Values	Not Used							2	634.793	1268.58	-0.487435	43.3049	4605	4605	MS2	8/98	SP_RL_EP2_july24_repeat.raw
	Medium		rIESLNEEIAFLK	Q6P725	2	1	HCD	R1(Label:13C(6)15N(4))	34.75	0.0756352	1	1	33	20		1.87136e+07		Inconsistently Labeled	Not Used							3	524.627	1571.87	0.630249	66.2578	7845	7845	MS2	7/130	SP_RL_EP2_july24_repeat.raw
	Medium		FANYIEK	Q6P725	1	1	HCD		34.36	0.0321366	1	1	29	26		2.40305e+07		No Quan Values	Not Used							2	442.729	884.451	-0.334633	30.82	2766	2766	MS2	6/56	SP_RL_EP2_july24_repeat.raw
		High	QVEVLTNQR		2	0	CID		33.84	0.0648485	1	1	31	23	292	8.81229e+06	Light	Redundant	Not Used	0.658415	3.15506	0.208685	7.9695e+06	1.66312e+06	5.24724e+06	2	543.799	1086.59	-0.322064	25.7776	2024	2024	MS2	5/86	SP_RL_EP2_july24_repeat.raw
	Medium		EYQDLLNVK	Q6P725	4	1	HCD		30.16	0.126406	1	1	30	17	859	3.48327e+07	Light	Unique	Used	0.111457	0.964821	0.115521	31220550	3.60663e+06	3.47975e+06	2	561.295	1121.58	-0.838127	46.619	5090	5090	MS2	7/82	SP_RL_EP2_july24_repeat.raw
	Medium		FANYIEk	Q6P725	1	1	HCD	K7(Label:13C(6)15N(2))	28.92	0.103228	1	1	28	19		8.54969e+06		No Quan Values	Not Used							2	446.736	892.465	-0.511931	30.6146	2734	2734	MS2	5/56	SP_RL_EP2_july24_repeat.raw
P04797	333	35.8052	8.03076	Glyceraldehyde-3-phosphate dehydrogenase OS=Rattus norvegicus GN=Gapdh PE=1 SV=3 - [G3P_RAT]	30.03	49	7	1.85851e+08	0.27516	14	41.3926	1.55901	14	33.701	0.199862	14	77.1693	1209.44	30.03	26	7	1069.29	27.93	23	6
	A3	A5	Sequence	Protein Accessions	# Proteins	# Protein Groups	Activation Type	Modifications	IonScore	Exp Value	Δ Score	Rank	Identity High	Homology Threshold	QuanResultID	Area	Quan Channel	Quan Info	Quan Usage	Heavy/Light	Heavy/Medium	Medium/Light	Light	Medium	Heavy	Charge	m/z [Da]	MH+ [Da]	ΔM [ppm]	RT [min]	First Scan	Last Scan	MS Order	Ions Matched	Spectrum File	Annotation
		High	WGDAGAEYVVESTGVFTTmEK		2	0	CID	M19(Oxidation)	117.14	1.05292e-10	1	1	26	20				No Quan Values	Not Used							2	1147.02	2293.03	0.421645	69.5516	8270	8270	MS2	12/194	SP_RL_EP2_july24_repeat.raw
		High	WGDAGAEYVVESTGVFTTmEK		2	0	CID	M19(Oxidation)	108.72	6.90853e-10	1	1	26	19	1347	7.90363e+06	Light	Unique	Used	0.264385	1.08386	0.24393	5.38607e+06	1.31382e+06	1.424e+06	2	1147.02	2293.03	-0.32365	66.9933	7942	7942	MS2	13/194	SP_RL_EP2_july24_repeat.raw
	High		IVSNAScTTNcLAPLAK	P04797	8	1	HCD	C7(Carbamidomethyl), C11(Carbamidomethyl)	106.23	4.66696e-09	1	1	32	29		1.50576e+07		No Quan Values	Not Used							2	910.456	1819.9	-0.166551	40.5122	4189	4189	MS2	13/166	SP_RL_EP2_july24_repeat.raw
	High		VPTPNVSVVDLTcR	P04797	7	1	HCD	C13(Carbamidomethyl)	97.63	3.75542e-08	1	1	32	20	1032	2.89592e+07	Light	Unique	Used	0.410571	1.49803	0.274074	28140683	7.71263e+06	1.15538e+07	2	778.909	1556.81	0.0340201	53.7505	6114	6114	MS2	10/140	SP_RL_EP2_july24_repeat.raw
		High	VPTPNVSVVDLTcR		4	0	CID	C13(Carbamidomethyl)	96.87	4.47362e-08	1	1	32	21	1032	2.89592e+07	Light	Redundant	Not Used	0.410571	1.49803	0.274074	28140683	7.71263e+06	1.15538e+07	2	778.909	1556.81	0.0340201	53.7181	6107	6107	MS2	10/140	SP_RL_EP2_july24_repeat.raw
		High	VVDLmAYmASkE		12	0	CID	M5(Oxidation), M8(Oxidation), K11(Label:13C(6)15N(2))	88.27	9.04042e-08	1	1	27	23	584	9.08133e+06	Heavy	Not Unique	Used	0.198168	1.91098	0.103699	4.58265e+07	4.75217e+06	9.08133e+06	2	698.833	1396.66	-0.0041436	37.1717	3701	3701	MS2	10/106	SP_RL_EP2_july24_repeat.raw
	High		VPTPNVSVVDLTcR	P04797	7	1	HCD	C13(Carbamidomethyl)	85.09	6.7787e-07	1	1	32	21	1009	1.35645e+07	Light	Unique	Used	0.394349	1.25063	0.315321	1.10625e+07	3.48823e+06	4.36248e+06	2	778.908	1556.81	-0.671675	52.7354	5971	5971	MS2	9/140	SP_RL_EP2_july24_repeat.raw
	High		LISWYDNEYGYSNR	P04797	13	1	HCD		83.83	2.03895e-07	1	1	26	18	1080	7.32722e+07	Light	Unique	Used	0.376232	1.18116	0.318528	71665716	2.28275e+07	2.6963e+07	2	890.403	1779.8	0.530438	55.9178	6422	6422	MS2	11/136	SP_RL_EP2_july24_repeat.raw
		High	VVDLmAYmASKE		12	0	CID	M5(Oxidation), M8(Oxidation)	83.74	2.07953e-07	1	1	26	24	584	4.58265e+07	Light	Redundant	Not Used	0.198168	1.91098	0.103699	4.58265e+07	4.75217e+06	9.08133e+06	2	694.825	1388.64	-0.855257	37.9134	3806	3806	MS2	20/106	SP_RL_EP2_july24_repeat.raw
	High		WGDAGAEYVVESTGVFTTmEK	P04797	2	1	HCD	M19(Oxidation)	83.57	2.26144e-07	1	1	26	18	1365	2.95287e+07	Light	Unique	Used	0.235757	1.79255	0.131521	26162852	3.44096e+06	6.16809e+06	2	1147.02	2293.03	-0.32365	68.1373	8089	8089	MS2	20/194	SP_RL_EP2_july24_repeat.raw
		High	IVSNAScTTNcLAPLAK		7	0	CID	C7(Carbamidomethyl), C11(Carbamidomethyl)	83.15	9.36389e-07	1	1	32	26		2.89303e+07		No Quan Values	Not Used							2	910.455	1819.9	-0.569002	39.4523	4035	4035	MS2	11/166	SP_RL_EP2_july24_repeat.raw
	High		VPTPNVSVVDLTcr	P04797	7	1	HCD	C13(Carbamidomethyl), R14(Label:13C(6)15N(4))	80.3	2.00743e-06	1	1	32	20	1009	5.1373e+06	Heavy	Redundant	Not Used	0.394349	1.25063	0.315321	1.10625e+07	3.48823e+06	4.36248e+06	2	783.913	1566.82	-0.335462	52.9533	6001	6001	MS2	9/140	SP_RL_EP2_july24_repeat.raw
		High	VVDLmAYmASKE		12	0	CID	M5(Oxidation), M8(Oxidation)	80.06	4.83277e-07	1	1	26	24	584	4.58265e+07	Light	Redundant	Not Used	0.198168	1.91098	0.103699	4.58265e+07	4.75217e+06	9.08133e+06	2	694.825	1388.64	-0.767351	36.8625	3654	3654	MS2	16/106	SP_RL_EP2_july24_repeat.raw
		High	LISWYDNEYGYSNr		12	0	CID	R14(Label:13C(6)15N(4))	77.42	9.74501e-07	0.194805	1	26		1080	2.6963e+07	Heavy	Redundant	Not Used	0.376232	1.18116	0.318528	71665716	2.28275e+07	2.6963e+07	2	895.407	1789.81	0.204213	56.453	6497	6497	MS2	10/136	SP_RL_EP2_july24_repeat.raw
	High		LISWYDNEYGYSNr	P04797	13	1	HCD	R14(Label:13C(6)15N(4))	77.36	9.88058e-07	0.194805	1	26		1080	2.6963e+07	Heavy	Redundant	Not Used	0.376232	1.18116	0.318528	71665716	2.28275e+07	2.6963e+07	2	895.407	1789.81	0.204213	56.5	6506	6506	MS2	9/136	SP_RL_EP2_july24_repeat.raw
		High	LISWYDNEYGYSNR		12	0	CID		75.53	1.33791e-06	1	1	26	17	1106	5.73991e+06	Light	Unique	Used	0.454137	1.30604	0.347721	5.04147e+06	1.75302e+06	2.28952e+06	2	890.402	1779.8	-0.224015	56.9069	6558	6558	MS2	9/136	SP_RL_EP2_july24_repeat.raw
	High		VVDLmAYMASKE	P04797;F1LUR7	14	2	HCD	M5(Oxidation)	75.38	2.06725e-06	0.533333	1	28	18		85786.4		No Quan Values	Not Used							2	686.828	1372.65	-0.390007	52.3727	5923	5923	MS2	10/106	SP_RL_EP2_july24_repeat.raw
	High		LISWYDNEYGYSNR	P04797	13	1	HCD		74.45	1.79102e-06	1	1	26	17	1056	1.40825e+07	Light	Unique	Used	0.539343	0.572858	0.941496	1.40825e+07	1.32586e+07	7.5953e+06	2	890.403	1779.8	0.804784	54.8757	6272	6272	MS2	11/136	SP_RL_EP2_july24_repeat.raw
	High		WGDAGAEYVVESTGVFTTmEK	P04797	2	1	HCD	M19(Oxidation)	73.97	2.18873e-06	1	1	26	17	1346	1.57611e+07	Light	Unique	Used	0.284971	2.23189	0.127681	1.57611e+07	2.0124e+06	4.49146e+06	3	765.016	2293.03	0.495634	67.0098	7945	7945	MS2	16/194	SP_RL_EP2_july24_repeat.raw
	High		WGDAGAEYVVESTGVFTTmEK	P04797	2	1	HCD	M19(Oxidation)	72.84	2.62078e-06	1	1	26	17		1.5935e+07		No Quan Values	Not Used							3	765.015	2293.03	-0.702161	68.557	8140	8140	MS2	20/194	SP_RL_EP2_july24_repeat.raw
		High	LISWYDNEYGYSNR		12	0	CID		71.76	3.28402e-06	1	1	26	19	1080	7.32722e+07	Light	Redundant	Not Used	0.376232	1.18116	0.318528	71665716	2.28275e+07	2.6963e+07	2	890.403	1779.8	0.530438	55.8749	6412	6412	MS2	10/136	SP_RL_EP2_july24_repeat.raw
		High	LISWYDNEYGYSNR		12	0	CID		71.59	3.46019e-06	1	1	26	17	1056	1.40825e+07	Light	Redundant	Not Used	0.539343	0.572858	0.941496	1.40825e+07	1.32586e+07	7.5953e+06	2	890.403	1779.8	0.804784	54.8341	6266	6266	MS2	9/136	SP_RL_EP2_july24_repeat.raw
	High		WGDAGAEYVVESTGVFTTmEK	P04797	2	1	HCD	M19(Oxidation)	67.67	9.31958e-06	1	1	26	17				No Quan Values	Not Used							2	1147.02	2293.03	0.421645	69.5734	8273	8273	MS2	10/194	SP_RL_EP2_july24_repeat.raw
	High		LISWYDNEYGYSNR	P04797	13	1	HCD		67.35	8.79889e-06	1	1	26	17	1106	5.73991e+06	Light	Redundant	Not Used	0.454137	1.30604	0.347721	5.04147e+06	1.75302e+06	2.28952e+06	2	890.402	1779.8	-0.224015	56.9443	6567	6567	MS2	10/136	SP_RL_EP2_july24_repeat.raw
	High		LISWYDNEYGYSNr	P04797	13	1	HCD	R14(Label:13C(6)15N(4))	66.87	1.13177e-05	0.0298507	1	26	17	1056	1.13479e+07	Heavy	Redundant	Not Used	0.539343	0.572858	0.941496	1.40825e+07	1.32586e+07	7.5953e+06	2	895.407	1789.81	0.545228	55.4737	6357	6357	MS2	10/136	SP_RL_EP2_july24_repeat.raw
	High		GAAQNIIPASTGAAK	P04797	10	1	HCD		65.1	6.42009e-05	1	1	32	28	451	89195084	Light	Unique	Used	0.233817	1.99195	0.117381	89195084	1.04698e+07	2.08554e+07	2	685.375	1369.74	-0.196854	32.864	3065	3065	MS2	11/136	SP_RL_EP2_july24_repeat.raw
	High		WGDAGAEYVVESTGVFTTmEK	P04797	2	1	HCD	M19(Oxidation)	64.75	1.7234e-05	1	1	26	17	1347	7.90363e+06	Light	Redundant	Not Used	0.264385	1.08386	0.24393	5.38607e+06	1.31382e+06	1.424e+06	2	1147.02	2293.03	-0.32365	67.019	7946	7946	MS2	23/194	SP_RL_EP2_july24_repeat.raw
		High	IVSNAScTTNcLAPLAK		7	0	CID	C7(Carbamidomethyl), C11(Carbamidomethyl)	63.72	8.3183e-05	1	1	32	21		1.50576e+07		No Quan Values	Not Used							2	910.456	1819.9	-0.166551	40.4667	4180	4180	MS2	11/166	SP_RL_EP2_july24_repeat.raw
	High		VVDLmAYMASKE	P04797;F1LUR7	14	2	HCD	M5(Oxidation)	62.86	3.69312e-05	0.539683	1	28	16	975	1.27749e+07	Light	Not Unique	Used	0.251342	2.78119	0.0903721	11959037	1.08076e+06	3.00581e+06	2	686.828	1372.65	-0.123215	51.3437	5774	5774	MS2	9/106	SP_RL_EP2_july24_repeat.raw
	High		GAAQNIIPASTGAAK	P04797	10	1	HCD		61.31	0.000156242	1	1	32	29	451	89195084	Light	Redundant	Not Used	0.233817	1.99195	0.117381	89195084	1.04698e+07	2.08554e+07	2	685.375	1369.74	-0.285973	31.7889	2910	2910	MS2	11/136	SP_RL_EP2_july24_repeat.raw
	High		GAAQNIIPASTGAAk	P04797	10	1	HCD	K15(Label:13C(6)15N(2))	61.08	0.000163686	1	1	32	26	451	2.08554e+07	Heavy	Redundant	Not Used	0.233817	1.99195	0.117381	89195084	1.04698e+07	2.08554e+07	2	689.382	1377.76	-0.755507	31.911	2928	2928	MS2	11/136	SP_RL_EP2_july24_repeat.raw
		High	GAAQNIIPASTGAAK		8	0	CID		60.74	0.000175203	1	1	32	34	451	89195084	Light	Redundant	Not Used	0.233817	1.99195	0.117381	89195084	1.04698e+07	2.08554e+07	2	685.375	1369.74	-0.196854	32.8214	3055	3055	MS2	11/136	SP_RL_EP2_july24_repeat.raw
		High	IVSNAScTTNcLAPLAk		7	0	CID	C7(Carbamidomethyl), C11(Carbamidomethyl), K17(Label:13C(6)15N(2))	59.58	0.000234958	1	1	32	16		7.71668e+06		No Quan Values	Not Used							2	914.462	1827.92	-0.454196	39.7536	4080	4080	MS2	8/166	SP_RL_EP2_july24_repeat.raw
		High	VVDLMAYmASkE		12	0	CID	M8(Oxidation), K11(Label:13C(6)15N(2))	58.5	0.000116393	1	1	28	28	867	2.99786e+06	Heavy	Not Unique	Used	0.265686	1.62246	0.163755	1.12835e+07	1.84772e+06	2.99786e+06	2	690.834	1380.66	-1.21161	47.0509	5150	5150	MS2	8/106	SP_RL_EP2_july24_repeat.raw
		High	WGDAGAEYVVESTGVFTTmEK		2	0	CID	M19(Oxidation)	57.69	8.75761e-05	1	1	26	16	1365	2.95287e+07	Light	Redundant	Not Used	0.235757	1.79255	0.131521	26162852	3.44096e+06	6.16809e+06	2	1147.02	2293.03	-0.32365	68.1144	8086	8086	MS2	10/194	SP_RL_EP2_july24_repeat.raw
	High		VVDLmAYmASKE	P04797;F1LUR7	14	2	HCD	M5(Oxidation), M8(Oxidation)	55.8	0.000129409	1	1	26	16	584	4.58265e+07	Light	Redundant	Not Used	0.198168	1.91098	0.103699	4.58265e+07	4.75217e+06	9.08133e+06	2	694.825	1388.64	-0.855257	37.9611	3816	3816	MS2	8/106	SP_RL_EP2_july24_repeat.raw
		High	WGDAGAEYVVESTGVFTTmEK		2	0	CID	M19(Oxidation)	53.57	0.00023999	1	1	26	16	1346	1.57611e+07	Light	Redundant	Not Used	0.284971	2.23189	0.127681	1.57611e+07	2.0124e+06	4.49146e+06	3	765.016	2293.03	0.495634	66.9902	7941	7941	MS2	12/194	SP_RL_EP2_july24_repeat.raw
		High	LISWYDNEYGYSNr		12	0	CID	R14(Label:13C(6)15N(4))	52.86	0.000284943	0.320755	1	26		1056	1.13479e+07	Heavy	Redundant	Not Used	0.539343	0.572858	0.941496	1.40825e+07	1.32586e+07	7.5953e+06	2	895.407	1789.81	0.545228	55.4175	6347	6347	MS2	11/136	SP_RL_EP2_july24_repeat.raw
		High	VPTPNVSVVDLTcr		4	0	CID	C13(Carbamidomethyl), R14(Label:13C(6)15N(4))	52.44	0.00122642	1	1	32	16	1009	5.1373e+06	Heavy	Redundant	Not Used	0.394349	1.25063	0.315321	1.10625e+07	3.48823e+06	4.36248e+06	2	783.913	1566.82	-0.335462	52.928	5996	5996	MS2	9/140	SP_RL_EP2_july24_repeat.raw
	High		VVDLmAYmASKE	P04797;F1LUR7	14	2	HCD	M5(Oxidation), M8(Oxidation)	51.6	0.000338997	1	1	26	16	584	4.58265e+07	Light	Redundant	Not Used	0.198168	1.91098	0.103699	4.58265e+07	4.75217e+06	9.08133e+06	2	694.825	1388.64	-0.767351	36.9259	3664	3664	MS2	8/106	SP_RL_EP2_july24_repeat.raw
	High		VVDLmAYmASkE	P04797;F1LUR7	14	2	HCD	M5(Oxidation), M8(Oxidation), K11(Label:13C(6)15N(2))	49.79	0.000637072	1	1	27	16	584	9.08133e+06	Heavy	Redundant	Not Used	0.198168	1.91098	0.103699	4.58265e+07	4.75217e+06	9.08133e+06	2	698.833	1396.66	-0.0041436	37.2283	3711	3711	MS2	9/106	SP_RL_EP2_july24_repeat.raw
		High	GAAQNIIPASTGAAK		8	0	CID		45.04	0.00661907	1	1	32	34	451	89195084	Light	Redundant	Not Used	0.233817	1.99195	0.117381	89195084	1.04698e+07	2.08554e+07	2	685.375	1369.74	-0.285973	31.7386	2900	2900	MS2	8/136	SP_RL_EP2_july24_repeat.raw
		High	VVDLMAYmASKE		12	0	CID	M8(Oxidation)	44.12	0.00290637	1	1	28	23	33	395087146	Light	Not Unique	Used	0.215167	1.94662	0.110533	379853728	4.19865e+07	8.17319e+07	2	686.83	1372.65	3.07827	42.1525	1866	1866	MS2	14/106	SP_RL_EP2_july24.raw
	Medium		LTGmAFR	P04797	16	1	HCD	M4(Oxidation)	38.54	0.00835554	1	1	27	15	236	1.69658e+07	Light	Unique	Used	0.367921	1.31465	0.279863	1.68422e+07	4.7135e+06	6.19659e+06	2	406.21	811.414	0.59836	23.345	1692	1692	MS2	6/48	SP_RL_EP2_july24_repeat.raw
	Medium		LTGmAFr	P04797	16	1	HCD	M4(Oxidation), R7(Label:13C(6)15N(4))	36.9	0.0142411	1	1	28	31	236	6.19659e+06	Heavy	Redundant	Not Used	0.367921	1.31465	0.279863	1.68422e+07	4.7135e+06	6.19659e+06	2	411.215	821.422	0.62976	23.3643	1694	1694	MS2	6/48	SP_RL_EP2_july24_repeat.raw
	Medium		VVDLMAYmASKE	P04797;F1LUR7	14	2	HCD	M8(Oxidation)	35	0.0225629		2	28	18		85786.4		No Quan Values	Not Used							2	686.828	1372.65	-0.390007	52.3727	5923	5923	MS2	7/106	SP_RL_EP2_july24_repeat.raw
		High	GAAQNIIPASTGAAk		8	0	CID	K15(Label:13C(6)15N(2))	33.76	0.0883105	1	1	32	31	451	2.08554e+07	Heavy	Redundant	Not Used	0.233817	1.99195	0.117381	89195084	1.04698e+07	2.08554e+07	2	689.382	1377.76	-0.755507	31.8493	2918	2918	MS2	10/136	SP_RL_EP2_july24_repeat.raw
		High	VVDLmAYMASKE		12	0	CID	M5(Oxidation)	32.06	0.0444011	1	1	28	27	975	1.27749e+07	Light	Redundant	Not Used	0.251342	2.78119	0.0903721	11959037	1.08076e+06	3.00581e+06	2	686.828	1372.65	-0.123215	51.2989	5766	5766	MS2	9/106	SP_RL_EP2_july24_repeat.raw
	Medium		VVDLMAYmASKE	P04797;F1LUR7	14	2	HCD	M8(Oxidation)	29.19	0.0859793		2	28	16	975	1.27749e+07	Light	Redundant	Not Used	0.251342	2.78119	0.0903721	11959037	1.08076e+06	3.00581e+06	2	686.828	1372.65	-0.123215	51.3437	5774	5774	MS2	7/106	SP_RL_EP2_july24_repeat.raw
P23928	175	20.0763	7.32764	Alpha-crystallin B chain OS=Rattus norvegicus GN=Cryab PE=1 SV=1 - [CRYAB_RAT]	29.71	11	5	1.12121e+08	0.371172	4	20.4666	2.02302	4	26.3884	0.210383	4	48.8207	286.24	29.71	11	5	32.45	0
	A3	A5	Sequence	Protein Accessions	# Proteins	# Protein Groups	Activation Type	Modifications	IonScore	Exp Value	Δ Score	Rank	Identity High	Homology Threshold	QuanResultID	Area	Quan Channel	Quan Info	Quan Usage	Heavy/Light	Heavy/Medium	Medium/Light	Light	Medium	Heavy	Charge	m/z [Da]	MH+ [Da]	ΔM [ppm]	RT [min]	First Scan	Last Scan	MS Order	Ions Matched	Spectrum File	Annotation
	High		APSWIDTGLSEMR	P23928	1	1	HCD		61.11	7.75236e-05	1	1	29	22		278018889		No Quan Values	Not Used							2	731.857	1462.71	4.21464	73.708	3469	3469	MS2	7/112	SP_RL_EP2_july24.raw
	High		APSWIDTGLSEmR	P23928	1	1	HCD	M12(Oxidation)	59.31	8.35775e-05	1	1	28	25	974	1.17906e+07	Light	Unique	Used	0.283389	1.06501	0.26609	1.00904e+07	2.68495e+06	2859510	2	739.852	1478.7	0.838583	51.4377	5789	5789	MS2	10/112	SP_RL_EP2_july24_repeat.raw
	High		VLGDVIEVHGK	P23928	1	1	HCD		53.71	0.000768844	1	1	32	30	561	23697160	Light	Unique	Used	0.372443	2.23906	0.166339	21345272	3.55055e+06	7949907	3	389.224	1165.66	0.406113	36.131	3543	3543	MS2	9/86	SP_RL_EP2_july24_repeat.raw
	High		VLGDVIEVHGK	P23928	1	1	HCD		53.68	0.000779101	1	1	32	25		5.35302e+06		No Quan Values	Not Used							3	389.224	1165.66	-0.143678	37.751	3783	3783	MS2	7/86	SP_RL_EP2_july24_repeat.raw
	High		VLGDVIEVHGk	P23928	1	1	HCD	K11(Label:13C(6)15N(2))	46.07	0.00416115	1	1	31	23	561	8.71952e+06	Heavy	Redundant	Not Used	0.372443	2.23906	0.166339	21345272	3.55055e+06	7949907	3	391.895	1173.67	-0.0977877	36.5059	3600	3600	MS2	6/86	SP_RL_EP2_july24_repeat.raw
	High		APSWIDTGLSEmr	P23928	1	1	HCD	M12(Oxidation), R13(Label:13C(6))	40.83	0.00721544	0	1	28	18	974	2.68495e+06	Medium	Redundant	Not Used	0.283389	1.06501	0.26609	1.00904e+07	2.68495e+06	2859510	2	742.86	1484.71	-1.70509	51.4472	5790	5790	MS2	7/112	SP_RL_EP2_july24_repeat.raw
	Medium		RPFFPFHSPSR	P23928	1	1	HCD		40.25	0.0169884	1	1	32	23		9.48608e+06		No Quan Values	Not Used							3	458.907	1374.71	0.167657	57.2022	6602	6602	MS2	7/104	SP_RL_EP2_july24_repeat.raw
	High		HFSPEELK	P23928	1	1	HCD		40.18	0.00660068	1	1	27	22	342	34647967	Light	Unique	Used	0.369905	2.59381	0.142611	34647967	4.94118e+06	12816461	2	493.751	986.494	-0.456488	27.6752	2300	2300	MS2	9/62	SP_RL_EP2_july24_repeat.raw
	High		QDEHGFISR	P23928	1	1	HCD		39.42	0.00485152	1	1	25	15	225	7.80801e+06	Light	Unique	Used	0.612785	1.82782	0.335254	7.80801e+06	2.61767e+06	4.78463e+06	3	363.509	1088.51	0.173492	22.8601	1619	1619	MS2	6/92	SP_RL_EP2_july24_repeat.raw
	Medium		APSWIDTGLSEmr	P23928	1	1	HCD	M12(Oxidation), R13(Label:13C(6)15N(4))	30.21	0.0662193	1	1	28	26	974	3.35753e+06	Heavy	Redundant	Not Used	0.283389	1.06501	0.26609	1.00904e+07	2.68495e+06	2859510	2	744.856	1488.7	0.854294	51.2713	5762	5762	MS2	7/112	SP_RL_EP2_july24_repeat.raw
	Medium		HFSPEELK	P23928	1	1	HCD		28.79	0.0909051	1	1	27	19	342	34647967	Light	Redundant	Not Used	0.369905	2.59381	0.142611	34647967	4.94118e+06	12816461	2	493.751	986.494	-0.456488	28.7631	2460	2460	MS2	8/62	SP_RL_EP2_july24_repeat.raw
D3ZCV0	894	103.768	5.45264	Protein Actn2 OS=Rattus norvegicus GN=Actn2 PE=4 SV=1 - [D3ZCV0_RAT]	29.19	52	22	6.01914e+08	0.300054	18	26.1879	1.17601	18	30.6172	0.267321	18	27.2627	1139.95	23.94	29	18	722.147	24.05	23	18
	A3	A5	Sequence	Protein Accessions	# Proteins	# Protein Groups	Activation Type	Modifications	IonScore	Exp Value	Δ Score	Rank	Identity High	Homology Threshold	QuanResultID	Area	Quan Channel	Quan Info	Quan Usage	Heavy/Light	Heavy/Medium	Medium/Light	Light	Medium	Heavy	Charge	m/z [Da]	MH+ [Da]	ΔM [ppm]	RT [min]	First Scan	Last Scan	MS Order	Ions Matched	Spectrum File	Annotation
	High		ETADTDTAEQVIASFR	D3ZCV0	1	1	HCD		114.25	4.18119e-10	1	1	30	20	77	1.41773e+08	Light	Unique	Used	0.329292	1.24485	0.264522	135514706	3.58467e+07	44623876	2	877.421	1753.84	6.4267	73.4758	3420	3420	MS2	11/158	SP_RL_EP2_july24.raw
	High		FAIQDISVEETSAK	D3ZCV0	7	1	HCD		109.26	2.00098e-09	1	1	31	29	979	4.1408e+07	Light	Unique	Used	0.238686	1.69718	0.140637	39661057	5577813	9.46654e+06	2	769.392	1537.78	0.926796	51.5272	5802	5802	MS2	11/138	SP_RL_EP2_july24_repeat.raw
		High	ISSSNPYSTVTmDELR	D3ZCV0	1	1	CID	M12(Oxidation)	109.09	9.24212e-10	1	1	28	19	783	7.13442e+06	Light	Unique	Used	0.229262	0.780195	0.293852	5.5035e+06	1.61721e+06	1.26174e+06	2	908.425	1815.84	-0.628814	43.3823	4617	4617	MS2	13/166	SP_RL_EP2_july24_repeat.raw
	High		QSILAIQNEVEK	D3ZCV0	1	1	HCD		100.81	1.83604e-08	1	1	33		16	1345183132	Light	Unique	Used	0.18684	1.94741	0.0959428	1291637392	123923303	241328994	2	686.38	1371.75	3.89292	41.7799	1783	1783	MS2	11/128	SP_RL_EP2_july24.raw
	High		FAIQDISVEETSAK	D3ZCV0	7	1	HCD		95.21	4.84491e-08	1	1	31	26	1004	32030368	Light	Unique	Used	0.241703	2.44393	0.0988994	32030368	3.16778e+06	7.74184e+06	2	769.39	1537.77	-0.660826	52.553	5947	5947	MS2	13/138	SP_RL_EP2_july24_repeat.raw
	High		FAIQDISVEETSAk	D3ZCV0	7	1	HCD	K14(Label:13C(6)15N(2))	87.51	3.16515e-07	1	1	32	27	979	9.91132e+06	Heavy	Redundant	Not Used	0.238686	1.69718	0.140637	39661057	5577813	9.46654e+06	2	773.398	1545.79	-0.208711	51.7196	5830	5830	MS2	11/138	SP_RL_EP2_july24_repeat.raw
		High	ETADTDTAEQVIASFR	D3ZCV0	1	1	CID		87.37	2.03845e-07	1	1	30	23	77	1.41773e+08	Light	Redundant	Not Used	0.329292	1.24485	0.264522	135514706	3.58467e+07	44623876	2	877.421	1753.84	6.4267	73.4401	3410	3410	MS2	12/158	SP_RL_EP2_july24.raw
	High		DGLGLcALIHR	D3ZCV0	1	1	HCD	C6(Carbamidomethyl)	79.08	2.42678e-06	1	1	32	31	82	1.66636e+08	Light	Unique	Used	0.282516	1.01519	0.278288	150659988	41926839	42563846	2	612.832	1224.66	3.95908	73.6351	3454	3454	MS2	9/80	SP_RL_EP2_july24.raw
		High	LASELLEWIR	D3ZCV0	2	1	CID		73.19	9.23967e-06	0.520548	1	32			2.60108e+07		No Quan Values	Not Used							2	615.348	1229.69	-0.612635	73.908	8903	8903	MS2	7/80	SP_RL_EP2_july24_repeat.raw
	High		cQLEINFNTLQTK	D3ZCV0	7	1	HCD	C1(Carbamidomethyl)	72.54	9.56409e-06	1	1	31	17		1.23805e+06		No Quan Values	Not Used							2	804.906	1608.8	-0.211462	57.5009	6640	6640	MS2	10/134	SP_RL_EP2_july24_repeat.raw
		High	FAIQDISVEETSAK	D3ZCV0	7	1	CID		69.44	1.8293e-05	1	1	31	23	1004	32030368	Light	Redundant	Not Used	0.241703	2.44393	0.0988994	32030368	3.16778e+06	7.74184e+06	2	769.39	1537.77	-0.660826	52.5197	5941	5941	MS2	11/138	SP_RL_EP2_july24_repeat.raw
	High		DGLGLcALIHR	D3ZCV0	1	1	HCD	C6(Carbamidomethyl)	68.52	2.72281e-05	1	1	32	29		680634		No Quan Values	Not Used							2	612.831	1224.66	2.76295	78.7954	4046	4046	MS2	7/80	SP_RL_EP2_july24.raw
	High		LLETIDQLHLEFAK	D3ZCV0	1	1	HCD		67.57	4.36499e-05	1	1	33	20	1419	1.75293e+07	Light	Unique	Used	0.193871	2.45048	0.0791153	13189344	1.04348e+06	2.55703e+06	3	557.311	1669.92	2.06384	70.2728	8366	8366	MS2	8/134	SP_RL_EP2_july24_repeat.raw
	High		DYESASLTEVR	D3ZCV0	1	1	HCD		67.49	8.64454e-06	1	1	26		580	3.53497e+07	Light	Unique	Used	0.231115	1.03487	0.223327	3.52867e+07	7.88049e+06	8.15529e+06	2	635.301	1269.59	-0.793276	36.8317	3649	3649	MS2	9/96	SP_RL_EP2_july24_repeat.raw
	High		DYESASLTEVr	D3ZCV0	1	1	HCD	R11(Label:13C(6)15N(4))	65.11	1.66646e-05	1	1	26	17	580	8.15529e+06	Heavy	Redundant	Not Used	0.231115	1.03487	0.223327	3.52867e+07	7.88049e+06	8.15529e+06	2	640.305	1279.6	-0.666837	37.1147	3694	3694	MS2	9/96	SP_RL_EP2_july24_repeat.raw
		High	TINEVETQILTr	D3ZCV0	1	1	CID	R12(Label:13C(6)15N(4))	65.08	6.7431e-05	1	1	32	31	945	4.44242e+06	Heavy	Unique	Used	0.203875	1.05507	0.193234	21789908	4.21055e+06	4.44242e+06	2	713.892	1426.78	-0.410129	49.8765	5555	5555	MS2	9/126	SP_RL_EP2_july24_repeat.raw
	High		AcLISmGYDLGEAEFAR	D3ZCV0	1	1	HCD	C2(Carbamidomethyl), M6(Oxidation)	64.39	1.785e-05	1	1	26	17		5.17318e+06		No Quan Values	Not Used							2	959.937	1918.87	0.0734859	62.9248	7386	7386	MS2	8/146	SP_RL_EP2_july24_repeat.raw
	High		EGLLLWcQR	D3ZCV0	7	1	HCD	C7(Carbamidomethyl)	62.3	7.92878e-05	1	1	30	30		2.28413e+07		No Quan Values	Not Used							2	587.806	1174.6	0.737743	64.5188	7615	7615	MS2	8/66	SP_RL_EP2_july24_repeat.raw
		High	QSILAIQNEVEk	D3ZCV0	1	1	CID	K12(Label:13C(6)15N(2))	60.87	0.000168972	1	1	32	32	16	241328994	Heavy	Redundant	Not Used	0.18684	1.94741	0.0959428	1291637392	123923303	241328994	2	690.387	1379.77	2.86897	41.8201	1793	1793	MS2	7/128	SP_RL_EP2_july24.raw
		High	SSIQITGALEDQmNQLK	D3ZCV0	1	1	CID	M13(Oxidation)	59.31	0.00023608	1	1	32	23		2.48555e+06		No Quan Values	Not Used							2	946.474	1891.94	-1.36316	48.772	5398	5398	MS2	18/174	SP_RL_EP2_july24_repeat.raw
	High		TINEVETQILTR	D3ZCV0	1	1	HCD		59.2	0.000258307	1	1	32	23				No Quan Values	Not Used							2	708.888	1416.77	0.0815083	49.1137	5448	5448	MS2	11/126	SP_RL_EP2_july24_repeat.raw
	High		TINEVETQILTr	D3ZCV0	1	1	HCD	R12(Label:13C(6)15N(4))	58.12	0.000334857	1	1	32	24	945	4.44242e+06	Heavy	Redundant	Not Used	0.203875	1.05507	0.193234	21789908	4.21055e+06	4.44242e+06	2	713.892	1426.78	-0.410129	49.9252	5565	5565	MS2	7/126	SP_RL_EP2_july24_repeat.raw
		High	AcLISmGYDLGEAEFAR	D3ZCV0	1	1	CID	C2(Carbamidomethyl), M6(Oxidation)	57.44	8.8438e-05	1	1	26	18		5.17318e+06		No Quan Values	Not Used							2	959.937	1918.87	0.0734859	62.867	7378	7378	MS2	11/146	SP_RL_EP2_july24_repeat.raw
		High	GYEEWLLNEIR	D3ZCV0	6	1	CID		56.45	0.00030233	1	1	30	26	1513	4.87485e+07	Light	Unique	Used	0.292387	0.905329	0.322962	39772814	1.28451e+07	1.16291e+07	2	711.357	1421.71	0.0639979	73.3993	8811	8811	MS2	7/98	SP_RL_EP2_july24_repeat.raw
		High	VLAVNQENEr	D3ZCV0	1	1	CID	R10(Label:13C(6)15N(4))	55.64	0.000406481	1	1	31	22	201	1.09703e+06	Heavy	Unique	Used	0.330677	1.19895	0.275806	3.31754e+06	914997	1.09703e+06	2	591.311	1181.61	-0.400146	21.8798	1478	1478	MS2	9/86	SP_RL_EP2_july24_repeat.raw
	High		TINEVETQILTR	D3ZCV0	1	1	HCD		55.42	0.000618223	1	1	32	27	945	2.25291e+07	Light	Redundant	Not Used	0.203875	1.05507	0.193234	21789908	4.21055e+06	4.44242e+06	2	708.889	1416.77	1.11544	50.1447	5597	5597	MS2	8/126	SP_RL_EP2_july24_repeat.raw
		High	mVSDIAGAWQR	D3ZCV0	1	1	CID	M1(Oxidation)	54.7	0.000224315	1	1	27	19				No Quan Values	Not Used							2	625.303	1249.6	-1.10935	41.8656	4393	4393	MS2	13/84	SP_RL_EP2_july24_repeat.raw
	High		VLAVNQENER	D3ZCV0	1	1	HCD		54.25	0.000532562	1	1	31	27	201	3.31754e+06	Light	Redundant	Not Used	0.330677	1.19895	0.275806	3.31754e+06	914997	1.09703e+06	2	586.307	1171.61	-0.430691	22.0286	1500	1500	MS2	8/86	SP_RL_EP2_july24_repeat.raw
	High		ASTHETWAYGK	D3ZCV0	1	1	HCD		53.88	0.000195013	1	1	26	16		1.05025e+07		No Quan Values	Not Used							3	417.531	1250.58	-0.105653	24.5788	1861	1861	MS2	8/88	SP_RL_EP2_july24_repeat.raw
		High	TINEVETQILTR	D3ZCV0	1	1	CID		53.54	0.000953114	1	1	32	33	945	2.25291e+07	Light	Redundant	Not Used	0.203875	1.05507	0.193234	21789908	4.21055e+06	4.44242e+06	2	708.889	1416.77	1.11544	50.09	5590	5590	MS2	8/126	SP_RL_EP2_july24_repeat.raw
	High		EGLLLWcQR	D3ZCV0	7	1	HCD	C7(Carbamidomethyl)	53.31	0.00061459	1	1	30	30	1259	37654339	Light	Unique	Used	0.315807	0.894514	0.353048	32109457	11336194	1.01404e+07	2	587.805	1174.6	-0.509353	63.3788	7453	7453	MS2	6/66	SP_RL_EP2_july24_repeat.raw
	High		EGLLLWcQr	D3ZCV0	7	1	HCD	C7(Carbamidomethyl), R9(Label:13C(6)15N(4))	52.84	0.000710575	1	1	30	30		6.40016e+06		No Quan Values	Not Used							2	592.81	1184.61	-0.272127	64.6143	7629	7629	MS2	6/66	SP_RL_EP2_july24_repeat.raw
		High	QSILAIQNEVEK	D3ZCV0	1	1	CID		50.99	0.0017615	1	1	33	22	16	1345183132	Light	Redundant	Not Used	0.18684	1.94741	0.0959428	1291637392	123923303	241328994	2	686.38	1371.75	3.89292	41.7404	1773	1773	MS2	8/128	SP_RL_EP2_july24.raw
	High		SSIQITGALEDQmNQLK	D3ZCV0	1	1	HCD	M13(Oxidation)	50.52	0.00178673	1	1	32	16		2.48555e+06		No Quan Values	Not Used							2	946.474	1891.94	-1.36316	48.8099	5403	5403	MS2	8/174	SP_RL_EP2_july24_repeat.raw
		High	HTNYTmEHIR	D3ZCV0	5	1	CID	M6(Oxidation)	49.33	0.000385047	1	1	24	16	129	7.13333e+06	Light	Unique	Used	0.350577	1.15351	0.303922	7.13333e+06	2.16798e+06	2.50078e+06	3	439.872	1317.6	0.340745	17.6989	902	902	MS2	7/96	SP_RL_EP2_july24_repeat.raw
	High		VIQSYSIr	D3ZCV0	1	1	HCD	R8(Label:13C(6)15N(4))	48.77	0.00210658	1	1	31	24	394	5.26377e+06	Heavy	Unique	Used	0.363497	1.4388	0.252638	1.44809e+07	3.65843e+06	5.26377e+06	2	488.278	975.55	-0.208282	29.9824	2642	2642	MS2	7/70	SP_RL_EP2_july24_repeat.raw
		High	DYESASLTEVR	D3ZCV0	1	1	CID		47.92	0.000782964	1	1	26	19	580	3.53497e+07	Light	Redundant	Not Used	0.231115	1.03487	0.223327	3.52867e+07	7.88049e+06	8.15529e+06	2	635.301	1269.59	-0.793276	36.7651	3639	3639	MS2	9/96	SP_RL_EP2_july24_repeat.raw
		High	DGLGLcALIHR	D3ZCV0	1	1	CID	C6(Carbamidomethyl)	45.6	0.00540793	1	1	32	24	82	1.66636e+08	Light	Redundant	Not Used	0.282516	1.01519	0.278288	150659988	41926839	42563846	2	612.832	1224.66	3.95908	73.5925	3444	3444	MS2	8/80	SP_RL_EP2_july24.raw
	High		EGLLLWcQR	D3ZCV0	7	1	HCD	C7(Carbamidomethyl)	44.78	0.00444267	1	1	30	27		1.45735e+06		No Quan Values	Not Used							2	587.805	1174.6	-0.301503	65.566	7756	7756	MS2	7/66	SP_RL_EP2_july24_repeat.raw
		High	DQSLQEELAr	D3ZCV0	1	1	CID	R10(Label:13C(6)15N(4))	44.23	0.00369077	0.363636	1	29		570	2.59638e+06	Heavy	Unique	Used	0.307921	0.960798	0.320485	8.43197e+06	2.70232e+06	2.59638e+06	2	599.8	1198.59	-0.332817	36.6696	3625	3625	MS2	7/100	SP_RL_EP2_july24_repeat.raw
	High		HrPDLIDYSK	D3ZCV0	1	1	HCD	R2(Label:13C(6)15N(4))	44.09	0.00630341	1	1	31	19		2.34203e+06		Inconsistently Labeled	Not Used							3	418.555	1253.65	-0.528391	27.6173	2291	2291	MS2	7/98	SP_RL_EP2_july24_repeat.raw
		High	VLAVNQENER	D3ZCV0	1	1	CID		43.55	0.00625705	1	1	31	22	201	3.31754e+06	Light	Redundant	Not Used	0.330677	1.19895	0.275806	3.31754e+06	914997	1.09703e+06	2	586.307	1171.61	-0.430691	21.9699	1490	1490	MS2	8/86	SP_RL_EP2_july24_repeat.raw
	Medium		DGLGLcALIHR	D3ZCV0	1	1	HCD	C6(Carbamidomethyl)	41.37	0.0142244	1	1	32	29	114	2.46945e+06	Light	Unique	Used	0.345277	1.81866	0.189853	2.28151e+06	433150	787752	3	408.891	1224.66	5.46817	78.8314	4050	4050	MS2	7/80	SP_RL_EP2_july24.raw
	High		HTNYTmEHIR	D3ZCV0	5	1	HCD	M6(Oxidation)	40.24	0.00312258	1	1	24	15	129	7.13333e+06	Light	Redundant	Not Used	0.350577	1.15351	0.303922	7.13333e+06	2.16798e+06	2.50078e+06	3	439.872	1317.6	0.340745	17.7525	912	912	MS2	10/96	SP_RL_EP2_july24_repeat.raw
		High	VIQSYSIR	D3ZCV0	1	1	CID		39.01	0.0193177	1	1	31	24	394	1.44809e+07	Light	Redundant	Not Used	0.363497	1.4388	0.252638	1.44809e+07	3.65843e+06	5.26377e+06	2	483.274	965.541	-0.0537163	29.6404	2593	2593	MS2	7/70	SP_RL_EP2_july24_repeat.raw
	Medium		MVSDIAGAWQR	D3ZCV0	1	1	HCD		35.2	0.0287046	1	1	29	27	39	293924520	Light	Unique	Used	0.37745	1.39719	0.270149	293924520	79403409	110941876	2	617.308	1233.61	3.56111	42.3306	1907	1907	MS2	8/84	SP_RL_EP2_july24.raw
		High	HRPDLIDYSK	D3ZCV0	1	1	CID		34.88	0.0470401	1	1	31	20		1.10882e+07		No Quan Values	Not Used							3	415.219	1243.64	-0.828126	27.2796	2243	2243	MS2	6/98	SP_RL_EP2_july24_repeat.raw
		High	DYESASLTEVr	D3ZCV0	1	1	CID	R11(Label:13C(6)15N(4))	33.21	0.0258105	1	1	26	22	580	8.15529e+06	Heavy	Redundant	Not Used	0.231115	1.03487	0.223327	3.52867e+07	7.88049e+06	8.15529e+06	2	640.305	1279.6	-0.666837	37.0646	3684	3684	MS2	9/96	SP_RL_EP2_july24_repeat.raw
		High	DQSLQEELAR	D3ZCV0	1	1	CID		32.23	0.0566397	1	1	29	29	570	8.6006e+06	Light	Redundant	Not Used	0.307921	0.960798	0.320485	8.43197e+06	2.70232e+06	2.59638e+06	2	594.796	1188.59	-0.156954	36.4609	3593	3593	MS2	7/100	SP_RL_EP2_july24_repeat.raw
	Medium		HRPDLIDYSK	D3ZCV0	1	1	HCD		31.71	0.0976042	1	1	31	26		1.10882e+07		No Quan Values	Not Used							3	415.219	1243.64	-0.828126	27.3266	2252	2252	MS2	11/98	SP_RL_EP2_july24_repeat.raw
	Medium		ASFNHFDR	D3ZCV0	6	1	HCD		30.54	0.0194719	1	1	23	14	247	7.62317e+06	Light	Unique	Used	0.349016	1.14321	0.305295	7.08743e+06	2.16376e+06	2473626	3	331.823	993.454	0.24342	23.8827	1763	1763	MS2	9/74	SP_RL_EP2_july24_repeat.raw
		High	EGLLLWcQR	D3ZCV0	7	1	CID	C7(Carbamidomethyl)	30.09	0.128999	1	1	30	28	1259	37654339	Light	Redundant	Not Used	0.315807	0.894514	0.353048	32109457	11336194	1.01404e+07	2	587.805	1174.6	-0.509353	63.3189	7443	7443	MS2	7/66	SP_RL_EP2_july24_repeat.raw
P12075	129	13.9059	7.78174	Cytochrome c oxidase subunit 5B, mitochondrial OS=Rattus norvegicus GN=Cox5b PE=1 SV=2 - [COX5B_RAT]	28.68	5	3	1.50862e+07		0			0			0		100.41	28.68	4	3	39.15	0	1	1
	A3	A5	Sequence	Protein Accessions	# Proteins	# Protein Groups	Activation Type	Modifications	IonScore	Exp Value	Δ Score	Rank	Identity High	Homology Threshold	QuanResultID	Area	Quan Channel	Quan Info	Quan Usage	Heavy/Light	Heavy/Medium	Medium/Light	Light	Medium	Heavy	Charge	m/z [Da]	MH+ [Da]	ΔM [ppm]	RT [min]	First Scan	Last Scan	MS Order	Ions Matched	Spectrum File	Annotation
	High		GLDPYNmLPPK	P12075	1	1	HCD	M7(Oxidation)	57.86	0.00018406	1	1	30	29		9.91142e+06		No Quan Values	Not Used							2	630.818	1260.63	-1.08598	41.0118	4266	4266	MS2	9/90	SP_RL_EP2_july24_repeat.raw
	High		GLDPYNmLPPK	P12075	1	1	HCD	M7(Oxidation)	41.51	0.00784012	1	1	30	23		9.56238e+06		No Quan Values	Not Used							2	630.817	1260.63	-1.86064	39.9737	4114	4114	MS2	8/90	SP_RL_EP2_july24_repeat.raw
		High	GLDPYNmLPPK		0	0	CID	M7(Oxidation)	39.15	0.013676	1	1	30	23		9.91142e+06		No Proteins	Not Used							2	630.818	1260.63	-1.08598	40.9687	4257	4257	MS2	6/90	SP_RL_EP2_july24_repeat.raw
	Medium		AASGTKEDPNLVPSVSNK	P12075	1	1	HCD		38.26	0.0353643	1	1	33	20		1.05518e+07		No Quan Values	Not Used							3	605.314	1813.93	-0.173753	29.1694	2520	2520	MS2	6/186	SP_RL_EP2_july24_repeat.raw
	Medium		EIMIAAQR	P12075	1	1	HCD		33.28	0.0602169	1	1	30	22		2.47953e+07		No Quan Values	Not Used							2	466.255	931.502	-0.63696	31.4905	2866	2866	MS2	6/58	SP_RL_EP2_july24_repeat.raw
O88989	334	36.46	6.58057	Malate dehydrogenase, cytoplasmic OS=Rattus norvegicus GN=Mdh1 PE=1 SV=3 - [MDHC_RAT]	27.54	15	7	4.07077e+07	0.24357	4	3.02129	1.30622	4	49.1369	0.210733	4	74.7463	315.686	22.46	9	6	226.626	15.57	6	4
	A3	A5	Sequence	Protein Accessions	# Proteins	# Protein Groups	Activation Type	Modifications	IonScore	Exp Value	Δ Score	Rank	Identity High	Homology Threshold	QuanResultID	Area	Quan Channel	Quan Info	Quan Usage	Heavy/Light	Heavy/Medium	Medium/Light	Light	Medium	Heavy	Charge	m/z [Da]	MH+ [Da]	ΔM [ppm]	RT [min]	First Scan	Last Scan	MS Order	Ions Matched	Spectrum File	Annotation
		High	VIVVGNPANTNcLTASK	O88989	1	1	CID	C12(Carbamidomethyl)	87.42	4.73031e-07	1	1	33	25	712	1.57273e+07	Light	Unique	Used	0.245284	1.96145	0.125052	1.4704e+07	1.83877e+06	3.60665e+06	2	879.465	1757.92	0.295445	41.2007	4296	4296	MS2	12/162	SP_RL_EP2_july24_repeat.raw
	High		ELTEEkETAFEFLSSA	O88989	1	1	HCD	K6(Label:13C(6)15N(2))	61.53	8.24352e-05	1	1	30	21		1.95931e+07		No Quan Values	Not Used							2	919.942	1838.88	-0.697907	71.213	8498	8498	MS2	11/148	SP_RL_EP2_july24_repeat.raw
	High		LGVTADDVk	O88989	1	1	HCD	K9(Label:13C(6)15N(2))	58.94	0.00014628	1	1	30	22	313	3.81671e+06	Heavy	Unique	Used	0.23549	1.62895	0.144565	15057718	2.17682e+06	3.54595e+06	2	463.258	925.508	-0.314677	27.2533	2240	2240	MS2	6/70	SP_RL_EP2_july24_repeat.raw
		High	GEFITTVQQr	O88989	1	1	CID	R10(Label:13C(6))	57.72	0.000297687	1	1	32	22				No Quan Values	Not Used							2	592.822	1184.64	-0.160524	35.0394	3383	3383	MS2	8/84	SP_RL_EP2_july24_repeat.raw
	High		FVEGLPINDFSR	O88989	1	1	HCD		57.08	0.000339762	1	1	31	18	1243	2.04562e+07	Light	Unique	Used	0.429283	1.04743	0.409845	20152234	8.25929e+06	8.651e+06	2	697.359	1393.71	-0.61607	62.5595	7337	7337	MS2	7/112	SP_RL_EP2_july24_repeat.raw
	High		LGVTADDVK	O88989	1	1	HCD		56.14	0.000272164	1	1	30	23	313	1.59551e+07	Light	Redundant	Not Used	0.23549	1.62895	0.144565	15057718	2.17682e+06	3.54595e+06	2	459.25	917.493	-0.541185	26.61	2147	2147	MS2	8/70	SP_RL_EP2_july24_repeat.raw
	High		ENFScLTR	O88989	1	1	HCD	C5(Carbamidomethyl)	54.57	9.37442e-05	1	1	23	26	465	1.47548e+07	Light	Unique	Used	0.241869	0.787368	0.307186	1.37643e+07	4.2282e+06	3.32915e+06	2	513.737	1026.47	-0.725759	32.2553	2980	2980	MS2	7/80	SP_RL_EP2_july24_repeat.raw
	High		ELTEEKETAFEFLSSA	O88989	1	1	HCD		54.52	0.000389561	1	1	30	27		8.57118e+07		No Quan Values	Not Used							2	915.937	1830.87	0.787073	71.1247	8486	8486	MS2	11/148	SP_RL_EP2_july24_repeat.raw
	High		GEFITTVQQr	O88989	1	1	HCD	R10(Label:13C(6))	52.97	0.000888709	1	1	32	17				No Quan Values	Not Used							2	592.822	1184.64	-0.160524	35.0903	3390	3390	MS2	6/84	SP_RL_EP2_july24_repeat.raw
		High	LGVTADDVk	O88989	1	1	CID	K9(Label:13C(6)15N(2))	52.95	0.000581011	1	1	30	20	313	3.81671e+06	Heavy	Redundant	Not Used	0.23549	1.62895	0.144565	15057718	2.17682e+06	3.54595e+06	2	463.258	925.508	-0.314677	27.186	2230	2230	MS2	7/70	SP_RL_EP2_july24_repeat.raw
		High	ELTEEKETAFEFLSSA	O88989	1	1	CID		50.99	0.000878164	1	1	30	17		8.57118e+07		No Quan Values	Not Used							2	915.937	1830.87	0.787073	71.0991	8480	8480	MS2	16/148	SP_RL_EP2_july24_repeat.raw
	Medium		FVEGLPINDFSR	O88989	1	1	HCD		42.43	0.010178	1	1	32	16				No Quan Values	Not Used							2	697.361	1393.71	2.18669	62.6509	2860	2860	MS2	7/112	SP_RL_EP2_july24.raw
	Medium		NVIIWGNHSSTQYPDVNHAK	O88989	1	1	HCD		41.95	0.0137993	1	1	32	15		8.20644e+06		No Quan Values	Not Used							3	760.711	2280.12	0.653176	50.2171	5610	5610	MS2	18/202	SP_RL_EP2_july24_repeat.raw
		High	ELTEEkETAFEFLSSA	O88989	1	1	CID	K6(Label:13C(6)15N(2))	37.44	0.0211404	1	1	30	21		1.95931e+07		No Quan Values	Not Used							2	919.942	1838.88	-0.697907	71.1868	8493	8493	MS2	12/148	SP_RL_EP2_july24_repeat.raw
		High	LGVTADDVK	O88989	1	1	CID		33.12	0.0545544	1	1	30	18	313	1.59551e+07	Light	Redundant	Not Used	0.23549	1.62895	0.144565	15057718	2.17682e+06	3.54595e+06	2	459.25	917.493	-0.541185	26.5712	2139	2139	MS2	6/70	SP_RL_EP2_july24_repeat.raw
E9PSX6	997	109.434	5.52881	Sarcoplasmic/endoplasmic reticulum calcium ATPase 2 OS=Rattus norvegicus GN=Atp2a2 PE=3 SV=1 - [E9PSX6_RAT]	26.18	60	21	4.16086e+08	0.160365	13	17.1087	1.62481	13	62.2084	0.0946502	13	81.7464	1281.32	21.46	37	18	772.433	17.85	23	13
	A3	A5	Sequence	Protein Accessions	# Proteins	# Protein Groups	Activation Type	Modifications	IonScore	Exp Value	Δ Score	Rank	Identity High	Homology Threshold	QuanResultID	Area	Quan Channel	Quan Info	Quan Usage	Heavy/Light	Heavy/Medium	Medium/Light	Light	Medium	Heavy	Charge	m/z [Da]	MH+ [Da]	ΔM [ppm]	RT [min]	First Scan	Last Scan	MS Order	Ions Matched	Spectrum File	Annotation
	High		VGEATETALTcLVEK	E9PSX6	6	1	HCD	C11(Carbamidomethyl)	118.27	2.69202e-10	1	1	32	25	1084	30117530	Light	Not Unique	Used	0.150489	1.82053	0.0826622	28391572	2.34691e+06	4.27261e+06	2	810.911	1620.82	0.448001	56.2126	6464	6464	MS2	11/134	SP_RL_EP2_july24_repeat.raw
	High		VGEATETALTcLVEK	E9PSX6	6	1	HCD	C11(Carbamidomethyl)	103.18	8.55413e-09	1	1	32	25	1063	74944093	Light	Not Unique	Used	0.154284	2.01265	0.0766572	74944093	5.745e+06	1.15627e+07	2	810.911	1620.82	0.146744	55.1738	6312	6312	MS2	10/134	SP_RL_EP2_july24_repeat.raw
		High	VGEATETALTcLVEK	E9PSX6	11	1	CID	C11(Carbamidomethyl)	94.6	6.16845e-08	1	1	32	31	1063	74944093	Light	Redundant	Not Used	0.154284	2.01265	0.0766572	74944093	5.745e+06	1.15627e+07	2	810.911	1620.82	0.146744	55.1366	6305	6305	MS2	11/134	SP_RL_EP2_july24_repeat.raw
		High	NAENAIEALKEYEPEMGK	E9PSX6	7	1	CID		92.14	7.6551e-08	1	1	30	23		175011207		No Quan Values	Not Used							2	1018.49	2035.97	3.51664	73.6747	3462	3462	MS2	11/194	SP_RL_EP2_july24.raw
	High		IGIFGQDEDVTSK	E9PSX6	6	1	HCD		87.75	2.04814e-07	1	1	30	24		4.10325e+07		No Quan Values	Not Used							2	704.852	1408.7	0.145532	50.0257	5581	5581	MS2	11/120	SP_RL_EP2_july24_repeat.raw
	High		IGIFGQDEDVTSK	E9PSX6	6	1	HCD		85.91	3.14278e-07	1	1	30	24		4.10325e+07		No Quan Values	Not Used							2	704.851	1408.69	-0.721018	48.9818	5429	5429	MS2	8/120	SP_RL_EP2_july24_repeat.raw
	High		VGEATETALTcLVEK	E9PSX6	6	1	HCD	C11(Carbamidomethyl)	80.23	1.68297e-06	1	1	32	24	1039	3.78383e+07	Light	Not Unique	Used	0.147917	7.89507	0.0187353	29082447	544869	4.30178e+06	2	810.911	1620.81	-0.305141	54.1607	6170	6170	MS2	9/134	SP_RL_EP2_july24_repeat.raw
		High	VDQSILTGESVSVIK	E9PSX6	7	1	CID		79.9	2.40218e-06	1	1	33	26	1002	104860196	Light	Unique	Used	0.164326	2.34849	0.0699709	104860196	7.33716e+06	1.72312e+07	2	787.936	1574.86	0.570368	53.446	6070	6070	MS2	13/156	SP_RL_EP2_july24_repeat.raw
	High		VGEATETALTcLVEk	E9PSX6	6	1	HCD	C11(Carbamidomethyl), K15(Label:13C(6)15N(2))	76.33	4.6201e-06	1	1	32	20	1084	4.51512e+06	Heavy	Redundant	Not Used	0.150489	1.82053	0.0826622	28391572	2.34691e+06	4.27261e+06	2	814.919	1628.83	0.796667	56.0511	6441	6441	MS2	11/134	SP_RL_EP2_july24_repeat.raw
		High	VGEATETALTcLVEK	E9PSX6	11	1	CID	C11(Carbamidomethyl)	76.13	4.3259e-06	1	1	32	28	1039	3.78383e+07	Light	Redundant	Not Used	0.147917	7.89507	0.0187353	29082447	544869	4.30178e+06	2	810.911	1620.81	-0.305141	54.1224	6166	6166	MS2	11/134	SP_RL_EP2_july24_repeat.raw
	High		VDQSILTGESVSVIK	E9PSX6	7	1	HCD		72.82	1.22633e-05	1	1	33	22	1002	104860196	Light	Redundant	Not Used	0.164326	2.34849	0.0699709	104860196	7.33716e+06	1.72312e+07	2	787.936	1574.86	0.570368	53.484	6077	6077	MS2	12/156	SP_RL_EP2_july24_repeat.raw
		High	SEIGIAmGSGTAVAk	E9PSX6	6	1	CID	M7(Oxidation), K15(Label:13C(6)15N(2))	71.83	1.21945e-05	1	1	32	28	415	3.68363e+06	Heavy	Unique	Used	0.143359	1.70484	0.0840895	2.51472e+07	2.11461e+06	3.60508e+06	2	708.368	1415.73	-0.375832	30.8763	2773	2773	MS2	12/132	SP_RL_EP2_july24_repeat.raw
		High	SEIGIAmGSGTAVAK	E9PSX6	6	1	CID	M7(Oxidation)	70	1.629e-05	1	1	31	22	415	2.57939e+07	Light	Redundant	Not Used	0.143359	1.70484	0.0840895	2.51472e+07	2.11461e+06	3.60508e+06	2	704.361	1407.72	0.430059	30.4995	2718	2718	MS2	11/132	SP_RL_EP2_july24_repeat.raw
		High	TGTLTTNQmSVcR	E9PSX6	11	1	CID	M9(Oxidation), C12(Carbamidomethyl)	69.3	5.62776e-06	1	1	26	20	187	8.06698e+06	Light	Unique	Used	0.224029	1.09123	0.205301	7662925	1.5732e+06	1.71672e+06	2	742.845	1484.68	-0.0654904	20.9249	1343	1343	MS2	7/126	SP_RL_EP2_july24_repeat.raw
	High		EWGSGSDTLR	E9PSX6	6	1	HCD		68.53	4.59421e-06	1	1	24	22	435	1.84476e+07	Light	Unique	Used	0.235047	1.09787	0.214095	17117439	3664757	4.02341e+06	2	554.257	1107.51	0.60356	31.4012	2852	2852	MS2	9/86	SP_RL_EP2_july24_repeat.raw
		High	TGTLTTNQmSVcr	E9PSX6	11	1	CID	M9(Oxidation), C12(Carbamidomethyl), R13(Label:13C(6))	67.95	1.1383e-05	1	1	28	23	187	1.66716e+06	Medium	Redundant	Not Used	0.224029	1.09123	0.205301	7662925	1.5732e+06	1.71672e+06	2	745.855	1490.7	-0.302436	21.6701	1446	1446	MS2	9/126	SP_RL_EP2_july24_repeat.raw
		High	VGEATETALTcLVEk	E9PSX6	11	1	CID	C11(Carbamidomethyl), K15(Label:13C(6)15N(2))	64.61	6.86517e-05	1	1	32	22	1084	4.51512e+06	Heavy	Redundant	Not Used	0.150489	1.82053	0.0826622	28391572	2.34691e+06	4.27261e+06	2	814.919	1628.83	0.796667	55.9892	6431	6431	MS2	10/134	SP_RL_EP2_july24_repeat.raw
	High		VGEATETALTcLVEk	E9PSX6	6	1	HCD	C11(Carbamidomethyl), K15(Label:13C(6)15N(2))	62.34	0.000115901	1	1	32	22	1039	5.84713e+06	Heavy	Redundant	Not Used	0.147917	7.89507	0.0187353	29082447	544869	4.30178e+06	2	814.919	1628.83	0.64678	54.6972	6248	6248	MS2	11/134	SP_RL_EP2_july24_repeat.raw
	High		VGEATETALTcLVEk	E9PSX6	6	1	HCD	C11(Carbamidomethyl), K15(Label:13C(6)15N(2))	61.86	0.000129413	1	1	32	24	1084	4.51512e+06	Heavy	Redundant	Not Used	0.150489	1.82053	0.0826622	28391572	2.34691e+06	4.27261e+06	2	814.919	1628.83	0.946553	56.2412	6467	6467	MS2	9/134	SP_RL_EP2_july24_repeat.raw
	High		NmLFSGTNIAAGK	E9PSX6	7	1	HCD	M2(Oxidation)	61.67	7.62462e-05	1	1	30	16	724	1.34312e+07	Light	Unique	Used	0.160365	1.04576	0.153348	1.17227e+07	1.79765e+06	1.8799e+06	2	670.337	1339.67	-0.370625	41.5978	4354	4354	MS2	9/124	SP_RL_EP2_july24_repeat.raw
	High		SEIGIAmGSGTAVAk	E9PSX6	6	1	HCD	M7(Oxidation), K15(Label:13C(6)15N(2))	60.51	0.000165258	1	1	32	24	415	3.68363e+06	Heavy	Redundant	Not Used	0.143359	1.70484	0.0840895	2.51472e+07	2.11461e+06	3.60508e+06	2	708.368	1415.73	-0.375832	30.9311	2783	2783	MS2	10/132	SP_RL_EP2_july24_repeat.raw
	High		NMLFSGTNIAAGK	E9PSX6	7	1	HCD		59.52	0.000156696	1	1	31	17		9.87858e+06		No Quan Values	Not Used							2	662.34	1323.67	-0.251188	50.0543	5584	5584	MS2	10/124	SP_RL_EP2_july24_repeat.raw
	High		VDQSILTGESVSVIK	E9PSX6	7	1	HCD		59.49	0.000259728	1	1	33	19	1002	104860196	Light	Redundant	Not Used	0.164326	2.34849	0.0699709	104860196	7.33716e+06	1.72312e+07	2	787.937	1574.87	1.57802	52.4856	5937	5937	MS2	7/156	SP_RL_EP2_july24_repeat.raw
		High	IGIFGQDEDVTSK	E9PSX6	6	1	CID		59.14	0.000148717	1	1	30	23		4.10325e+07		No Quan Values	Not Used							2	704.852	1408.7	0.145532	49.9777	5571	5571	MS2	11/120	SP_RL_EP2_july24_repeat.raw
	High		EFDELSPSAQR	E9PSX6	6	1	HCD		58.17	7.47548e-05	1	1	26	20		2.70495e+07		No Quan Values	Not Used							2	639.801	1278.6	-0.393124	35.1864	3405	3405	MS2	9/96	SP_RL_EP2_july24_repeat.raw
	High		MNVFDTELK	E9PSX6	6	1	HCD		56.15	0.000177264	1	1	28	28	971	8.70283e+06	Light	Unique	Used	0.248706	1.10474	0.225125	6.90719e+06	1.55498e+06	1.71786e+06	2	548.771	1096.53	0.527487	51.2428	5759	5759	MS2	7/82	SP_RL_EP2_july24_repeat.raw
		High	IGIFGQDEDVTSK	E9PSX6	6	1	CID		55.93	0.000312834	1	1	30	23		4.10325e+07		No Quan Values	Not Used							2	704.851	1408.69	-0.721018	48.9486	5422	5422	MS2	8/120	SP_RL_EP2_july24_repeat.raw
	High		NmLFSGTNIAAGK	E9PSX6	7	1	HCD	M2(Oxidation)	55.64	0.000302644	1	1	30	22		12803362		No Quan Values	Not Used							2	670.336	1339.67	-1.55519	42.6587	4509	4509	MS2	10/124	SP_RL_EP2_july24_repeat.raw
	High		mNVFDTELK	E9PSX6	6	1	HCD	M1(Oxidation)	55.24	0.000152157	1	1	26		747	3.48388e+07	Light	Unique	Used	0.143006	1.62481	0.0880136	31763484	2.79562e+06	4.54236e+06	2	556.768	1112.53	-0.615039	43.1998	4590	4590	MS2	6/82	SP_RL_EP2_july24_repeat.raw
		High	TGTLTTNQMSVcR	E9PSX6	11	1	CID	C12(Carbamidomethyl)	55.04	0.000212907	1	1	27	20		6.45807e+06		No Quan Values	Not Used							2	734.848	1468.69	0.710398	29.741	2608	2608	MS2	9/126	SP_RL_EP2_july24_repeat.raw
	High		VDQSILTGESVSVIk	E9PSX6	7	1	HCD	K15(Label:13C(6)15N(2))	54.74	0.000741309	1	1	33	23	1002	2.08487e+07	Heavy	Redundant	Not Used	0.164326	2.34849	0.0699709	104860196	7.33716e+06	1.72312e+07	2	791.943	1582.88	-0.0740135	53.9719	6145	6145	MS2	7/156	SP_RL_EP2_july24_repeat.raw
		High	AmGVVVATGVNTEIGK	E9PSX6	6	1	CID	M2(Oxidation)	54.07	0.000851059	1	1	32	27		2.14582e+07		No Quan Values	Not Used							2	781.417	1561.83	0.76286	40.6833	4215	4215	MS2	15/140	SP_RL_EP2_july24_repeat.raw
	High		VImITGDNK	E9PSX6	7	1	HCD	M3(Oxidation)	52.23	0.000641497	1	1	29	22		1.35859e+07		No Quan Values	Not Used							2	503.765	1006.52	-0.450334	26.1149	2078	2078	MS2	7/70	SP_RL_EP2_july24_repeat.raw
	High		VSFYQLSHFLQcK	E9PSX6	6	1	HCD	C12(Carbamidomethyl)	51.13	0.0013988	1	1	32	19		4.86089e+07		No Quan Values	Not Used							3	552.947	1656.83	2.8555	73.1138	8756	8756	MS2	7/122	SP_RL_EP2_july24_repeat.raw
	High		AKDIVPGDIVEIAVGDKVPADIR	E9PSX6	6	1	HCD		50.28	0.00123289	1	1	30	19		44392864		No Quan Values	Not Used							4	598.339	2390.33	2.40898	73.1066	8755	8755	MS2	29/254	SP_RL_EP2_july24_repeat.raw
		High	SEIGIAMGSGTAVAK	E9PSX6	6	1	CID		50.14	0.00177921	1	1	32	27		6.22077e+06		No Quan Values	Not Used							2	696.363	1391.72	-0.587396	41.5744	4349	4349	MS2	12/132	SP_RL_EP2_july24_repeat.raw
	High		mNVFDTELK	E9PSX6	6	1	HCD	M1(Oxidation)	45.37	0.00149267	1	1	26	30	747	3.48388e+07	Light	Redundant	Not Used	0.143006	1.62481	0.0880136	31763484	2.79562e+06	4.54236e+06	2	556.768	1112.53	-0.285869	42.1877	4437	4437	MS2	7/82	SP_RL_EP2_july24_repeat.raw
	High		VIMITGDNK	E9PSX6	7	1	HCD		45.19	0.00406363	1	1	30	29		1.04197e+07		No Quan Values	Not Used							2	495.768	990.529	0.324174	31.584	2878	2878	MS2	8/70	SP_RL_EP2_july24_repeat.raw
	High		VPmTPGVK	E9PSX6	6	1	HCD	M3(Oxidation)	44.48	0.00411701	1	1	30	31		2.12897e+06		No Quan Values	Not Used							2	422.734	844.46	0.00958675	19.8809	1206	1206	MS2	6/56	SP_RL_EP2_july24_repeat.raw
	High		VDQSILTGESVSVIk	E9PSX6	7	1	HCD	K15(Label:13C(6)15N(2))	44.18	0.00850399	1	1	33	18	1002	2.08487e+07	Heavy	Redundant	Not Used	0.164326	2.34849	0.0699709	104860196	7.33716e+06	1.72312e+07	2	791.943	1582.88	0.54294	52.8875	5992	5992	MS2	6/156	SP_RL_EP2_july24_repeat.raw
	High		NAENAIEALKEYEPEmGK	E9PSX6	7	1	HCD	M16(Oxidation)	44.11	0.00369325	1	1	29	21		3.57806e+06		No Quan Values	Not Used							3	684.657	2051.96	-1.14821	58.0309	6718	6718	MS2	16/194	SP_RL_EP2_july24_repeat.raw
		High	SLPSVETLGcTSVIcSDK	E9PSX6	12	1	CID	C10(Carbamidomethyl), C15(Carbamidomethyl)	42.59	0.00745518	1	1	30	29	1083	1.80832e+07	Light	Unique	Used	0.287391	3.03634	0.0946502	1.21779e+07	1.15265e+06	3.49983e+06	2	976.972	1952.94	3.32727	55.9815	6429	6429	MS2	14/168	SP_RL_EP2_july24_repeat.raw
	High		NAENAIEALKEYEPEMGK	E9PSX6	7	1	HCD		42.01	0.00808915	1	1	30	21		1014509548		No Quan Values	Not Used							3	679.329	2035.97	4.55927	73.6909	3466	3466	MS2	16/194	SP_RL_EP2_july24.raw
	High		ImSVIR	E9PSX6	6	1	HCD	M2(Oxidation)	41.69	0.00585143	0.333333	1	28			1.64473e+07		No Quan Values	Not Used							2	367.715	734.423	0.241008	23.3743	1695	1695	MS2	5/40	SP_RL_EP2_july24_repeat.raw
	Medium		SEIGIAMGSGTAVAK	E9PSX6	6	1	HCD		41.11	0.0142307	1	1	32	20		6.22077e+06		No Quan Values	Not Used							2	696.363	1391.72	-0.587396	41.6265	4357	4357	MS2	12/132	SP_RL_EP2_july24_repeat.raw
	High		HTDPVPDPR	E9PSX6	7	1	HCD		39.99	0.00704119	1	1	28	22	167	1.78481e+07	Light	Unique	Used	0.25107	1.35581	0.18518	17517805	3.24395e+06	4.39819e+06	2	517.256	1033.51	-0.501658	19.6655	1179	1179	MS2	6/74	SP_RL_EP2_july24_repeat.raw
	Medium		VDQSILTGESVSVIK	E9PSX6	7	1	HCD		39.77	0.0249204	1	1	33	15		6.12066e+06		No Quan Values	Not Used							3	525.626	1574.86	-0.639601	53.0959	6020	6020	MS2	16/156	SP_RL_EP2_july24_repeat.raw
		High	VImITGDNK	E9PSX6	7	1	CID	M3(Oxidation)	39.02	0.0134337	1	1	29	25		1.35859e+07		No Quan Values	Not Used							2	503.765	1006.52	-0.450334	26.0655	2068	2068	MS2	6/70	SP_RL_EP2_july24_repeat.raw
		High	EFDELSPSAQR	E9PSX6	6	1	CID		38.56	0.00683343	1	1	26	16		2.70495e+07		No Quan Values	Not Used							2	639.801	1278.6	-0.393124	35.1296	3395	3395	MS2	7/96	SP_RL_EP2_july24_repeat.raw
		High	NmLFSGTNIAAGK	E9PSX6	7	1	CID	M2(Oxidation)	38.14	0.0171877	1	1	30	23	724	1.34312e+07	Light	Redundant	Not Used	0.160365	1.04576	0.153348	1.17227e+07	1.79765e+06	1.8799e+06	2	670.337	1339.67	-0.370625	41.565	4346	4346	MS2	9/124	SP_RL_EP2_july24_repeat.raw
	Medium		VPMTPGVK	E9PSX6	6	1	HCD		37.85	0.0193261	1	1	30	24		4.71117e+06		No Quan Values	Not Used							2	414.736	828.465	0.281429	24.7853	1891	1891	MS2	7/56	SP_RL_EP2_july24_repeat.raw
	Medium		IRDEmVATEQER	E9PSX6	6	1	HCD	M5(Oxidation)	37.35	0.0136401	1	1	28	21	138	1.85439e+07	Light	Unique	Used	0.128633	0.683416	0.188221	15331532	2.88571e+06	1.97214e+06	3	498.24	1492.71	-0.529508	17.9263	941	941	MS2	10/124	SP_RL_EP2_july24_repeat.raw
		High	VSFYQLSHFLQcK	E9PSX6	6	1	CID	C12(Carbamidomethyl)	33.83	0.0751202	1	1	32	19		4.86089e+07		No Quan Values	Not Used							3	552.947	1656.83	2.8555	73.0713	8746	8746	MS2	8/122	SP_RL_EP2_july24_repeat.raw
	Medium		MFILDK	E9PSX6	6	1	HCD		33.33	0.0408773	1	2	29	28		1.28889e+08		No Quan Values	Not Used							2	383.713	766.419	2.99272	42.1882	1875	1875	MS2	5/40	SP_RL_EP2_july24.raw
		High	NmLFSGTNIAAGK	E9PSX6	7	1	CID	M2(Oxidation)	33	0.0555817	1	1	30	15		12803362		No Quan Values	Not Used							2	670.336	1339.67	-1.55519	42.6191	4503	4503	MS2	7/124	SP_RL_EP2_july24_repeat.raw
	Medium		mNVFDTELk	E9PSX6	6	1	HCD	M1(Oxidation), K9(Label:13C(6)15N(2))	32.98	0.0344143	1	1	27	24	747	4.68923e+06	Heavy	Redundant	Not Used	0.143006	1.62481	0.0880136	31763484	2.79562e+06	4.54236e+06	2	560.775	1120.54	-0.863182	42.8832	4543	4543	MS2	6/82	SP_RL_EP2_july24_repeat.raw
		High	NMLFSGTNIAAGK	E9PSX6	7	1	CID		32.05	0.08751	1	1	31	21		9.87858e+06		No Quan Values	Not Used							2	662.34	1323.67	-0.251188	49.9867	5574	5574	MS2	8/124	SP_RL_EP2_july24_repeat.raw
		High	NAENAIEALKEYEPEMGK	E9PSX6	7	1	CID		31.72	0.0864775	1	1	30	21		1014509548		No Quan Values	Not Used							3	679.329	2035.97	4.55927	73.6607	3457	3457	MS2	11/194	SP_RL_EP2_july24.raw
	Medium		GAPEGVIDR	E9PSX6	7	1	HCD		30.09	0.0797305	1	1	28	29		8.77067e+06		No Quan Values	Not Used							2	457.24	913.474	-0.165181	23.8923	1764	1764	MS2	6/72	SP_RL_EP2_july24_repeat.raw
		High	MNVFDTELK	E9PSX6	6	1	CID		28.18	0.111076	1	1	28	24	971	8.70283e+06	Light	Redundant	Not Used	0.248706	1.10474	0.225125	6.90719e+06	1.55498e+06	1.71786e+06	2	548.771	1096.53	0.527487	51.2139	5754	5754	MS2	4/82	SP_RL_EP2_july24_repeat.raw
P10888	169	19.5021	9.43701	Cytochrome c oxidase subunit 4 isoform 1, mitochondrial OS=Rattus norvegicus GN=Cox4i1 PE=1 SV=1 - [COX41_RAT]	26.04	4	4	8.74969e+08		0			0			0		96.07	26.04	4	4	26.43	0
	A3	A5	Sequence	Protein Accessions	# Proteins	# Protein Groups	Activation Type	Modifications	IonScore	Exp Value	Δ Score	Rank	Identity High	Homology Threshold	QuanResultID	Area	Quan Channel	Quan Info	Quan Usage	Heavy/Light	Heavy/Medium	Medium/Light	Light	Medium	Heavy	Charge	m/z [Da]	MH+ [Da]	ΔM [ppm]	RT [min]	First Scan	Last Scan	MS Order	Ions Matched	Spectrum File	Annotation
	High		IQFNESFAEmNK	P10888	1	1	HCD	M10(Oxidation)	41.07	0.00301318	1	1	25	15		3.07083e+06		No Quan Values	Not Used							2	737.338	1473.67	0.226774	42.9554	4554	4554	MS2	10/116	SP_RL_EP2_july24_repeat.raw
	Medium		DYPLPDVAHVK	P10888	1	1	HCD		38.67	0.0236482	1	1	31	24		2612227164		No Quan Values	Not Used							2	627.332	1253.66	3.99392	41.7748	1782	1782	MS2	7/90	SP_RL_EP2_july24.raw
	Medium		SEDYALPSYVDRR	P10888	1	1	HCD		33.82	0.0405825	1	1	29	22		5.16761e+06		No Quan Values	Not Used							3	524.254	1570.75	-1.00606	42.3701	4467	4467	MS2	6/118	SP_RL_EP2_july24_repeat.raw
	Medium		ADWSSLSR	P10888	1	1	HCD		29.95	0.047089	1	1	26	16		7.51283e+06		No Quan Values	Not Used							2	461.225	921.443	0.508363	35.5888	3463	3463	MS2	6/66	SP_RL_EP2_july24_repeat.raw
P11240	146	16.1193	6.53662	Cytochrome c oxidase subunit 5A, mitochondrial OS=Rattus norvegicus GN=Cox5a PE=1 SV=1 - [COX5A_RAT]	26.03	4	3	8.2335e+06		0			0			0		109.144	26.03	3	3	69.62	0	1	1
	A3	A5	Sequence	Protein Accessions	# Proteins	# Protein Groups	Activation Type	Modifications	IonScore	Exp Value	Δ Score	Rank	Identity High	Homology Threshold	QuanResultID	Area	Quan Channel	Quan Info	Quan Usage	Heavy/Light	Heavy/Medium	Medium/Light	Light	Medium	Heavy	Charge	m/z [Da]	MH+ [Da]	ΔM [ppm]	RT [min]	First Scan	Last Scan	MS Order	Ions Matched	Spectrum File	Annotation
	High		GmNTLVGYDLVPEPK	P11240	1	1	HCD	M2(Oxidation)	80.97	1.54008e-06	1	1	32	19		5703150		No Quan Values	Not Used							2	824.917	1648.83	0.564707	56.3902	6490	6490	MS2	9/154	SP_RL_EP2_july24_repeat.raw
		High	GmNTLVGYDLVPEPK		0	0	CID	M2(Oxidation)	69.62	2.10157e-05	1	1	32	19		5703150		No Proteins	Not Used							2	824.917	1648.83	0.564707	56.3462	6480	6480	MS2	11/154	SP_RL_EP2_july24_repeat.raw
	Medium		WVTYFNKPDIDAWELRK	P11240	1	1	HCD		39.17	0.0326075	1	1	33	16		1.30433e+07		No Quan Values	Not Used							3	727.711	2181.12	2.31612	69.8063	8302	8302	MS2	19/172	SP_RL_EP2_july24_repeat.raw
	Medium		ILEVVK	P11240	1	1	HCD		33.87	0.0348263	1	1	28			5.95404e+06		No Quan Values	Not Used							2	350.734	700.46	-0.633582	31.8822	2925	2925	MS2	5/40	SP_RL_EP2_july24_repeat.raw
D3ZD09	86	10.0649	8.71924	Cytochrome c oxidase subunit 6B1 OS=Rattus norvegicus GN=Cox6b1 PE=4 SV=1 - [D3ZD09_RAT]	25.58	5	2	1.42549e+07		0			0			0		124.47	25.58	3	2	52.8244	0	2	1
	A3	A5	Sequence	Protein Accessions	# Proteins	# Protein Groups	Activation Type	Modifications	IonScore	Exp Value	Δ Score	Rank	Identity High	Homology Threshold	QuanResultID	Area	Quan Channel	Quan Info	Quan Usage	Heavy/Light	Heavy/Medium	Medium/Light	Light	Medium	Heavy	Charge	m/z [Da]	MH+ [Da]	ΔM [ppm]	RT [min]	First Scan	Last Scan	MS Order	Ions Matched	Spectrum File	Annotation
	High		NcWQNYLDFHR	D3ZD09	1	1	HCD	C2(Carbamidomethyl)	59.03	2.54428e-05	1	1	22	16				No Quan Values	Not Used							3	518.229	1552.67	-1.31226	61.3187	7169	7169	MS2	7/100	SP_RL_EP2_july24_repeat.raw
	High		GGDVSVcEWYR	D3ZD09	1	1	HCD	C7(Carbamidomethyl)	53.65	5.37241e-05	1	1	20	16		1.42549e+07		No Quan Values	Not Used							2	664.29	1327.57	-0.980795	45.5349	4933	4933	MS2	8/90	SP_RL_EP2_july24_repeat.raw
	High		GGDVSVcEWYR	D3ZD09	1	1	HCD	C7(Carbamidomethyl)	43.79	0.000528555	1	1	20	16		1.42549e+07		No Quan Values	Not Used							2	664.29	1327.57	-0.888845	46.6285	5091	5091	MS2	8/90	SP_RL_EP2_july24_repeat.raw
		High	GGDVSVcEWYR		0	0	CID	C7(Carbamidomethyl)	36.6	0.00272376	1	1	20	15		1.42549e+07		No Proteins	Not Used							2	664.29	1327.57	-0.980795	45.4838	4924	4924	MS2	5/90	SP_RL_EP2_july24_repeat.raw
		High	GGDVSVcEWYR		0	0	CID	C7(Carbamidomethyl)	35.74	0.00337358	1	1	20			1.42549e+07		No Proteins	Not Used							2	664.29	1327.57	-0.888845	46.5884	5085	5085	MS2	6/90	SP_RL_EP2_july24_repeat.raw
B2RYS2	111	13.5499	9.30518	Protein Uqcrb OS=Rattus norvegicus GN=Uqcrb PE=4 SV=1 - [B2RYS2_RAT]	25.23	2	2	1.21612e+07		0			0			0		59.17	25.23	2	2
	A3	A5	Sequence	Protein Accessions	# Proteins	# Protein Groups	Activation Type	Modifications	IonScore	Exp Value	Δ Score	Rank	Identity High	Homology Threshold	QuanResultID	Area	Quan Channel	Quan Info	Quan Usage	Heavy/Light	Heavy/Medium	Medium/Light	Light	Medium	Heavy	Charge	m/z [Da]	MH+ [Da]	ΔM [ppm]	RT [min]	First Scan	Last Scan	MS Order	Ions Matched	Spectrum File	Annotation
	Medium		DQWTKYEEDKFYLEPYLK	B2RYS2	1	1	HCD		41.05	0.013243	1	1	31	15		1.92546e+07		No Quan Values	Not Used							3	799.055	2395.15	0.766507	68.8182	8171	8171	MS2	12/194	SP_RL_EP2_july24_repeat.raw
	Medium		WYYNAAGFNK	B2RYS2	1	1	HCD		33.12	0.0186236	1	1	25	15		5.06785e+06		No Quan Values	Not Used							2	617.287	1233.57	-0.979937	47.3671	5194	5194	MS2	9/86	SP_RL_EP2_july24_repeat.raw
SWISS-PROT:P00761	231	24.3938	7.18115	Trypsin - Sus scrofa (Pig). - [TRYP_PIG]	25.11	24	4	2.21479e+09		0			0			0		462.705	25.11	15	4	299.955	25.11	9	4
	A3	A5	Sequence	Protein Accessions	# Proteins	# Protein Groups	Activation Type	Modifications	IonScore	Exp Value	Δ Score	Rank	Identity High	Homology Threshold	QuanResultID	Area	Quan Channel	Quan Info	Quan Usage	Heavy/Light	Heavy/Medium	Medium/Light	Light	Medium	Heavy	Charge	m/z [Da]	MH+ [Da]	ΔM [ppm]	RT [min]	First Scan	Last Scan	MS Order	Ions Matched	Spectrum File	Annotation
		High	LGEHNIDVLEGNEQFINAAK		1	0	CID		102.05	1.45704e-08	0.392157	1	33			3.42711e+06		No Quan Values	Not Used							2	1106.06	2211.11	0.621883	58.7218	6817	6817	MS2	14/202	SP_RL_EP2_july24_repeat.raw
	High		LGEHNIDVLEGNEQFINAAK	SWISS-PROT:P00761	1	1	HCD		86	5.78739e-07	0.313953	1	33			6.3997e+08		No Quan Values	Not Used							3	737.706	2211.1	-0.0742962	58.469	6781	6781	MS2	19/202	SP_RL_EP2_july24_repeat.raw
	High		LGEHNIDVLEGNEQFINAAK	SWISS-PROT:P00761	1	1	HCD		80.66	1.99892e-06	0.320988	1	33			3.09985e+08		No Quan Values	Not Used							3	737.707	2211.11	0.422574	59.4708	6917	6917	MS2	19/202	SP_RL_EP2_july24_repeat.raw
	High		LGEHNIDVLEGNEQFINAAK	SWISS-PROT:P00761	1	1	HCD		78.24	3.50326e-06	0.474359	1	33			3.42711e+06		No Quan Values	Not Used							2	1106.06	2211.11	0.621883	58.7714	6825	6825	MS2	18/202	SP_RL_EP2_july24_repeat.raw
	High		LGEHNIDVLEGNEQFINAAK	SWISS-PROT:P00761	1	1	HCD		73.29	1.05483e-05	0.273973	1	33					No Quan Values	Not Used							3	737.705	2211.1	-1.06804	57.4209	6630	6630	MS2	18/202	SP_RL_EP2_july24_repeat.raw
		High	LGEHNIDVLEGNEQFINAAK		1	0	CID		71.86	1.51634e-05	0.416667	1	33			3.09985e+08		No Quan Values	Not Used							3	737.707	2211.11	0.422574	59.4546	6914	6914	MS2	12/202	SP_RL_EP2_july24_repeat.raw
		High	LGEHNIDVLEGNEQFINAAK		1	0	CID		67.96	3.68538e-05	0.397059	1	33			6.3997e+08		No Quan Values	Not Used							3	737.706	2211.1	-0.0742962	58.4339	6773	6773	MS2	12/202	SP_RL_EP2_july24_repeat.raw
		High	LGEHNIDVLEGNEQFINAAK		1	0	CID		61.5	0.000159288	0.0967742	1	33					No Quan Values	Not Used							3	737.705	2211.1	-1.06804	57.389	6626	6626	MS2	20/202	SP_RL_EP2_july24_repeat.raw
	High		LSSPATLNSR	SWISS-PROT:P00761	1	1	HCD		61.02	0.000114214	1	1	31	26		3.06797e+08		No Quan Values	Not Used							2	523.286	1045.56	0.423898	24.9558	1916	1916	MS2	9/90	SP_RL_EP2_july24_repeat.raw
	High		IITHPNFNGNTLDNDImLIK	SWISS-PROT:P00761	1	1	HCD	M17(Oxidation)	54.29	0.00102464	1	1	33	24		3.34109e+07		No Quan Values	Not Used							3	767.063	2299.17	-0.659858	64.1692	7567	7567	MS2	17/204	SP_RL_EP2_july24_repeat.raw
	High		LSSPATLNSR	SWISS-PROT:P00761	1	1	HCD		53.79	0.000604183	1	1	31	27		3.06797e+08		No Quan Values	Not Used							2	523.285	1045.56	-0.977111	26.0055	2061	2061	MS2	6/90	SP_RL_EP2_july24_repeat.raw
		High	VATVSLPR		1	0	CID		53.24	0.000557709	1	1	30	27		3.66086e+09		No Quan Values	Not Used							2	421.759	842.511	1.34762	33.1104	3094	3094	MS2	5/60	SP_RL_EP2_july24_repeat.raw
	High		IITHPNFNGNTLDNDIMLIK	SWISS-PROT:P00761	1	1	HCD		51.46	0.00199845	1	1	34	29		4.56245e+06		No Quan Values	Not Used							3	761.734	2283.19	3.39049	68.0908	8083	8083	MS2	7/204	SP_RL_EP2_july24_repeat.raw
	High		IITHPNFNGNTLDNDIMLIK	SWISS-PROT:P00761	1	1	HCD		50.53	0.00244646	1	1	34	17		4.74419e+07		No Quan Values	Not Used							3	761.732	2283.18	1.14497	69.2302	8226	8226	MS2	19/204	SP_RL_EP2_july24_repeat.raw
		High	LSSPATLNSR		1	0	CID		49.84	0.00150027	1	1	31	25		3.06797e+08		No Quan Values	Not Used							2	523.285	1045.56	-0.977111	25.9634	2051	2051	MS2	7/90	SP_RL_EP2_july24_repeat.raw
	High		IITHPNFNGNTLDNDImLIK	SWISS-PROT:P00761	1	1	HCD	M17(Oxidation)	49.26	0.00330533	1	1	34	18		3.34109e+07		No Quan Values	Not Used							3	767.064	2299.18	0.534737	65.2203	7711	7711	MS2	17/204	SP_RL_EP2_july24_repeat.raw
	High		VATVSLPR	SWISS-PROT:P00761	1	1	HCD		49.07	0.00145682	1	1	30	25		3.66086e+09		No Quan Values	Not Used							2	421.759	842.511	1.34762	33.1527	3104	3104	MS2	6/60	SP_RL_EP2_july24_repeat.raw
	High		VATVSLPR	SWISS-PROT:P00761	1	1	HCD		44.91	0.00372568	1	1	30	24		3.66086e+09		No Quan Values	Not Used							2	421.759	842.51	0.550728	34.1652	3250	3250	MS2	7/60	SP_RL_EP2_july24_repeat.raw
		High	IITHPNFNGNTLDNDImLIK		1	0	CID	M17(Oxidation)	42.89	0.014532	1	1	34	23		2343541186		No Quan Values	Not Used							3	767.066	2299.18	4.1185	74.0359	3525	3525	MS2	18/204	SP_RL_EP2_july24.raw
	Medium		IITHPNFNGNTLDNDImLIK	SWISS-PROT:P00761	1	1	HCD	M17(Oxidation)	40.59	0.0246789	1	1	34	25		2343541186		No Quan Values	Not Used							3	767.066	2299.18	4.1185	74.0529	3529	3529	MS2	15/204	SP_RL_EP2_july24.raw
		High	VATVSLPR		1	0	CID		39.3	0.0135583	1	1	30	29		3.66086e+09		No Quan Values	Not Used							2	421.759	842.51	0.550728	34.1222	3240	3240	MS2	6/60	SP_RL_EP2_july24_repeat.raw
		High	VATVSLPR		1	0	CID		37.96	0.0190747	1	1	30	22				No Quan Values	Not Used							2	421.761	842.514	5.18715	76.5493	3840	3840	MS2	4/60	SP_RL_EP2_july24.raw
	Medium		VATVSLPR	SWISS-PROT:P00761	1	1	HCD		35.63	0.0311957	1	1	30	22		5.93489e+06		No Quan Values	Not Used							2	421.758	842.51	0.116062	28.0979	2363	2363	MS2	5/60	SP_RL_EP2_july24_repeat.raw
	Medium		VATVSLPR	SWISS-PROT:P00761	1	1	HCD		32.47	0.0650609	1	1	30	22		3.66086e+09		No Quan Values	Not Used							2	421.759	842.51	0.333395	32.0923	2954	2954	MS2	6/60	SP_RL_EP2_july24_repeat.raw
IPI:CON_00708398.1	607	69.2484	6.17627	SWISS-PROT:P02769 (Bos taurus) Bovine serum albumin precursor	24.88	58	16	7.18733e+08		0			0			0		1296.86	24.88	39	15	479.975	18.29	19	11
	A3	A5	Sequence	Protein Accessions	# Proteins	# Protein Groups	Activation Type	Modifications	IonScore	Exp Value	Δ Score	Rank	Identity High	Homology Threshold	QuanResultID	Area	Quan Channel	Quan Info	Quan Usage	Heavy/Light	Heavy/Medium	Medium/Light	Light	Medium	Heavy	Charge	m/z [Da]	MH+ [Da]	ΔM [ppm]	RT [min]	First Scan	Last Scan	MS Order	Ions Matched	Spectrum File	Annotation
	High		LGEYGFQNALIVR	IPI:CON_00708398.1	1	1	HCD		98.28	3.36862e-08	1	1	33	35		3.01738e+07		No Quan Values	Not Used							2	740.402	1479.8	0.712995	64.2552	7579	7579	MS2	9/108	SP_RL_EP2_july24_repeat.raw
	High		LGEYGFQNALIVR	IPI:CON_00708398.1	1	1	HCD		98.2	3.43503e-08	1	1	33	35		7.84592e+06		No Quan Values	Not Used							2	740.404	1479.8	3.60018	78.0774	3973	3973	MS2	9/108	SP_RL_EP2_july24.raw
	High		LGEYGFQNALIVR	IPI:CON_00708398.1	1	1	HCD		97.96	3.67019e-08	1	1	33	35		56685474		No Quan Values	Not Used							2	740.402	1479.8	0.218048	63.259	7435	7435	MS2	9/108	SP_RL_EP2_july24_repeat.raw
	High		LGEYGFQNALIVR	IPI:CON_00708398.1	1	1	HCD		90.9	1.91259e-07	1	1	33	33		2.41976e+07		No Quan Values	Not Used							2	740.4	1479.79	-1.59676	62.1573	7282	7282	MS2	9/108	SP_RL_EP2_july24_repeat.raw
	High		LGEYGFQNALIVR	IPI:CON_00708398.1	1	1	HCD		89.38	2.61142e-07	1	1	33	34		3.97163e+07		No Quan Values	Not Used							2	740.404	1479.8	4.09512	79.1432	4091	4091	MS2	12/108	SP_RL_EP2_july24.raw
	High		DAFLGSFLYEYSR	IPI:CON_00708398.1	1	1	HCD		86.33	1.82872e-07	1	1	28	26		5.59729e+06		No Quan Values	Not Used							2	784.374	1567.74	-0.971311	71.853	8583	8583	MS2	9/118	SP_RL_EP2_july24_repeat.raw
		High	LGEYGFQNALIVR	IPI:CON_00708398.1	1	1	CID		85.1	7.00261e-07	1	1	33	29		1.71689e+09		No Quan Values	Not Used							2	740.407	1479.81	6.98229	73.4374	3409	3409	MS2	9/108	SP_RL_EP2_july24.raw
	High		KVPQVSTPTLVEVSR	IPI:CON_00708398.1	2	1	HCD		83.49	7.93348e-07	1	1	32	27		3.09159e+07		No Quan Values	Not Used							3	547.318	1639.94	0.978659	44.942	4845	4845	MS2	18/156	SP_RL_EP2_july24_repeat.raw
	High		KVPQVSTPTLVEVSR	IPI:CON_00708398.1	2	1	HCD		80.38	1.67073e-06	1	1	32	24		8.01011e+07		No Quan Values	Not Used							3	547.317	1639.94	-0.472841	45.9387	4990	4990	MS2	10/156	SP_RL_EP2_july24_repeat.raw
	High		LGEYGFQNALIVR	IPI:CON_00708398.1	1	1	HCD		76.42	5.16726e-06	1	1	33	17		1.71689e+09		No Quan Values	Not Used							2	740.407	1479.81	6.98229	73.4704	3419	3419	MS2	10/108	SP_RL_EP2_july24.raw
	High		DAFLGSFLYEYSR	IPI:CON_00708398.1	1	1	HCD		73.46	3.87252e-06	1	1	28	28		3.6177e+07		No Quan Values	Not Used							2	784.376	1567.74	0.897419	74.1878	8952	8952	MS2	11/118	SP_RL_EP2_july24_repeat.raw
	High		RHPEYAVSVLLR	IPI:CON_00708398.1	1	1	HCD		73.38	9.89572e-06	1	1	32	19		5.22061e+07		No Quan Values	Not Used							3	480.608	1439.81	-1.00284	58.3839	6768	6768	MS2	8/118	SP_RL_EP2_july24_repeat.raw
	High		KQTALVELLK	IPI:CON_00708398.1	1	1	HCD		71.87	5.41558e-06	0.638889	1	28			1.44827e+07		No Quan Values	Not Used							2	571.861	1142.71	-0.417002	45.4254	4917	4917	MS2	9/98	SP_RL_EP2_july24_repeat.raw
	High		QTALVELLK	IPI:CON_00708398.1	1	1	HCD		71.43	8.73771e-06	1	1	30			7.20118e+06		No Quan Values	Not Used							2	507.813	1014.62	-0.470341	59.7863	6961	6961	MS2	8/88	SP_RL_EP2_july24_repeat.raw
		High	LGEYGFQNALIVR	IPI:CON_00708398.1	1	1	CID		70.16	2.185e-05	1	1	33	32		3.01738e+07		No Quan Values	Not Used							2	740.402	1479.8	0.712995	64.2291	7573	7573	MS2	10/108	SP_RL_EP2_july24_repeat.raw
	High		LVNELTEFAK	IPI:CON_00708398.1	1	1	HCD		67.96	2.98478e-05	1	1	32	29		5.07851e+07		No Quan Values	Not Used							2	582.319	1163.63	0.264469	51.5993	5812	5812	MS2	7/92	SP_RL_EP2_july24_repeat.raw
	High		TVmENFVAFVDK	IPI:CON_00708398.1	1	1	HCD	M3(Oxidation)	66.8	2.15824e-05	1	1	29	30				No Quan Values	Not Used							2	708.348	1415.69	0.217216	59.4333	6912	6912	MS2	8/122	SP_RL_EP2_july24_repeat.raw
		High	LGEYGFQNALIVR	IPI:CON_00708398.1	1	1	CID		66.72	5.00751e-05	1	1	33	31		2.41976e+07		No Quan Values	Not Used							2	740.4	1479.79	-1.59676	62.1327	7277	7277	MS2	8/108	SP_RL_EP2_july24_repeat.raw
	High		RHPEYAVSVLLR	IPI:CON_00708398.1	1	1	HCD		64.54	7.3441e-05	1	1	32	19		1.16125e+08		No Quan Values	Not Used							3	480.609	1439.81	0.268895	59.3963	6908	6908	MS2	8/118	SP_RL_EP2_july24_repeat.raw
		High	RHPYFYAPELLYYANK	IPI:CON_00708398.1	1	1	CID		64.52	8.20445e-05	1	1	33	25		79409538		No Quan Values	Not Used							3	682.349	2045.03	1.46094	71.569	8547	8547	MS2	19/150	SP_RL_EP2_july24_repeat.raw
		High	LGEYGFQNALIVR	IPI:CON_00708398.1	1	1	CID		63.47	0.000103202	1	1	33	32		56685474		No Quan Values	Not Used							2	740.402	1479.8	0.218048	63.2264	7430	7430	MS2	8/108	SP_RL_EP2_july24_repeat.raw
	High		LVNELTEFAK	IPI:CON_00708398.1	1	1	HCD		62.96	9.37546e-05	1	1	32	33		5.07851e+07		No Quan Values	Not Used							2	582.319	1163.63	-0.260055	50.5827	5661	5661	MS2	7/92	SP_RL_EP2_july24_repeat.raw
		High	RHPEYAVSVLLR	IPI:CON_00708398.1	1	1	CID		60.12	0.000203207	1	1	32	25		1.16125e+08		No Quan Values	Not Used							3	480.609	1439.81	0.268895	59.3709	6902	6902	MS2	13/118	SP_RL_EP2_july24_repeat.raw
	High		LVNELTEFAK	IPI:CON_00708398.1	1	1	HCD		58.66	0.000246421	1	1	32	26		6.8524e+07		No Quan Values	Not Used							2	582.318	1163.63	-1.62382	52.6232	5956	5956	MS2	7/92	SP_RL_EP2_july24_repeat.raw
	High		QTALVELLK	IPI:CON_00708398.1	1	1	HCD		58.24	0.000178013	1	1	30			6.78292e+06		No Quan Values	Not Used							2	507.814	1014.62	0.672617	58.7619	6824	6824	MS2	8/88	SP_RL_EP2_july24_repeat.raw
		High	LVNELTEFAK	IPI:CON_00708398.1	1	1	CID		56.34	0.000433423	1	1	32	26		5.07851e+07		No Quan Values	Not Used							2	582.319	1163.63	0.264469	51.5774	5807	5807	MS2	6/92	SP_RL_EP2_july24_repeat.raw
	High		HLVDEPQNLIK	IPI:CON_00708398.1	1	1	HCD		55.03	0.000658722	1	1	32	22		4.23075e+06		No Quan Values	Not Used							2	653.361	1305.72	-0.61397	43.2189	4592	4592	MS2	9/90	SP_RL_EP2_july24_repeat.raw
	High		RHPEYAVSVLLR	IPI:CON_00708398.1	1	1	HCD		54.89	0.000664734	1	1	32	25		1.16125e+08		No Quan Values	Not Used							3	480.609	1439.81	1.34987	60.4433	7050	7050	MS2	7/118	SP_RL_EP2_july24_repeat.raw
	High		HLVDEPQNLIK	IPI:CON_00708398.1	1	1	HCD		51.07	0.00163712	1	1	32	22		1.26017e+07		No Quan Values	Not Used							2	653.362	1305.72	0.227433	41.9976	4410	4410	MS2	9/90	SP_RL_EP2_july24_repeat.raw
		High	KVPQVSTPTLVEVSR	IPI:CON_00708398.1	2	1	CID		49.79	0.00185979	1	1	32	22		3.09159e+07		No Quan Values	Not Used							3	547.318	1639.94	0.978659	44.9027	4836	4836	MS2	15/156	SP_RL_EP2_july24_repeat.raw
	High		HLVDEPQNLIK	IPI:CON_00708398.1	1	1	HCD		49.52	0.00231302	1	1	32	25		1.26017e+07		No Quan Values	Not Used							2	653.361	1305.71	-1.73584	40.9335	4253	4253	MS2	12/90	SP_RL_EP2_july24_repeat.raw
	High		RHPEYAVSVLLR	IPI:CON_00708398.1	1	1	HCD		49.31	0.00245165	1	1	32	17				No Quan Values	Not Used							3	480.609	1439.81	0.0781357	57.3429	6620	6620	MS2	9/118	SP_RL_EP2_july24_repeat.raw
	High		LVTDLTK	IPI:CON_00708398.1	2	1	HCD		47.85	0.00192113	1	1	30	28		8.4813e+07		No Quan Values	Not Used							2	395.24	789.472	0.135561	28.953	2489	2489	MS2	6/54	SP_RL_EP2_july24_repeat.raw
	High		RHPYFYAPELLYYANK	IPI:CON_00708398.1	1	1	HCD		46.44	0.0052729	1	1	33	19		79409538		No Quan Values	Not Used							3	682.349	2045.03	1.46094	71.5993	8553	8553	MS2	11/150	SP_RL_EP2_july24_repeat.raw
		High	HLVDEPQNLIK	IPI:CON_00708398.1	1	1	CID		45.11	0.00644695	1	1	32	26		1.26017e+07		No Quan Values	Not Used							2	653.361	1305.72	-0.426991	39.7621	4082	4082	MS2	9/90	SP_RL_EP2_july24_repeat.raw
		High	LVNELTEFAK	IPI:CON_00708398.1	1	1	CID		44.9	0.00599781	1	1	32	24		5.07851e+07		No Quan Values	Not Used							2	582.319	1163.63	-0.260055	50.5412	5653	5653	MS2	7/92	SP_RL_EP2_july24_repeat.raw
		High	RHPEYAVSVLLR	IPI:CON_00708398.1	1	1	CID		42.76	0.0114142	1	1	32	24		5.22061e+07		No Quan Values	Not Used							3	480.608	1439.81	-1.00284	58.3427	6760	6760	MS2	8/118	SP_RL_EP2_july24_repeat.raw
	High		FKDLGEEHFK	IPI:CON_00708398.1	1	1	HCD		42.68	0.00550031	1	1	29	23		4.59799e+07		No Quan Values	Not Used							3	417.211	1249.62	-1.34466	29.3626	2550	2550	MS2	8/96	SP_RL_EP2_july24_repeat.raw
	Medium		RHPYFYAPELLYYANK	IPI:CON_00708398.1	1	1	HCD		42.11	0.0138815	1	1	33	25		304326177		No Quan Values	Not Used							4	512.012	2045.03	-0.127447	71.977	8601	8601	MS2	11/150	SP_RL_EP2_july24_repeat.raw
	High		KQTALVELLK	IPI:CON_00708398.1	1	1	HCD		40.94	0.00672491	1	1	28	29		2.8179e+06		No Quan Values	Not Used							3	381.576	1142.71	0.42583	56.3156	6477	6477	MS2	6/98	SP_RL_EP2_july24_repeat.raw
		High	HPYFYAPELLYYANK	IPI:CON_00708398.1	1	1	CID		40.86	0.0153857	1	1	32	22		2.89892e+07		No Quan Values	Not Used							3	630.315	1888.93	2.09059	73.0773	8748	8748	MS2	8/114	SP_RL_EP2_july24_repeat.raw
	Medium		QTALVELLK	IPI:CON_00708398.1	1	1	HCD		39.76	0.0125444	1	1	30	24				No Quan Values	Not Used							2	507.813	1014.62	0.191372	57.6664	6666	6666	MS2	8/88	SP_RL_EP2_july24_repeat.raw
	Medium		KQTALVELLK	IPI:CON_00708398.1	1	1	HCD		38.33	0.0122362	1	1	28	27		8.59468e+06		No Quan Values	Not Used							3	381.576	1142.71	0.345711	45.435	4918	4918	MS2	6/98	SP_RL_EP2_july24_repeat.raw
		High	RHPYFYAPELLYYANK	IPI:CON_00708398.1	1	1	CID		34.69	0.0766364	1	1	33	31		304326177		No Quan Values	Not Used							4	512.012	2045.03	-0.127447	71.9553	8596	8596	MS2	7/150	SP_RL_EP2_july24_repeat.raw
		High	RHPYFYAPELLYYANK	IPI:CON_00708398.1	1	1	CID		34.69	0.0817478	1	1	33	19		5.95126e+06		No Quan Values	Not Used							3	682.35	2045.04	3.43075	70.5829	8412	8412	MS2	17/150	SP_RL_EP2_july24_repeat.raw
		High	KQTALVELLK	IPI:CON_00708398.1	1	1	CID		34.65	0.0285526	1	1	28	21		484570		No Quan Values	Not Used							2	571.861	1142.71	-0.417002	54.2025	6178	6178	MS2	8/98	SP_RL_EP2_july24_repeat.raw
		High	KQTALVELLK	IPI:CON_00708398.1	1	1	CID		34	0.0331623	1	1	28	23		1.44827e+07		No Quan Values	Not Used							2	571.861	1142.71	-0.417002	45.377	4907	4907	MS2	6/98	SP_RL_EP2_july24_repeat.raw
	Medium		AEFVEVTK	IPI:CON_00708398.1	1	1	HCD		33.43	0.0477547	1	1	29	19		134979396		No Quan Values	Not Used							2	461.748	922.488	-0.0516289	30.3242	2690	2690	MS2	7/66	SP_RL_EP2_july24_repeat.raw
		High	FKDLGEEHFK	IPI:CON_00708398.1	1	1	CID		33.33	0.0473573	1	1	29	26		4.59799e+07		No Quan Values	Not Used							3	417.211	1249.62	-1.34466	29.313	2540	2540	MS2	14/96	SP_RL_EP2_july24_repeat.raw
	Medium		KVPQVSTPTLVEVSR	IPI:CON_00708398.1	2	1	HCD		33.25	0.0870362	1	1	32	21		8.01011e+07		No Quan Values	Not Used							3	547.317	1639.94	-0.807803	46.9847	5142	5142	MS2	13/156	SP_RL_EP2_july24_repeat.raw
		High	LVTDLTK	IPI:CON_00708398.1	2	1	CID		33.15	0.0566966	1	1	30	26		8.4813e+07		No Quan Values	Not Used							2	395.24	789.472	0.135561	28.9179	2481	2481	MS2	6/54	SP_RL_EP2_july24_repeat.raw
	Medium		QTALVELLK	IPI:CON_00708398.1	1	1	HCD		33.08	0.0591432	1	1	30	18		1.53852e+07		No Quan Values	Not Used							2	507.814	1014.62	0.311683	56.0416	6440	6440	MS2	8/88	SP_RL_EP2_july24_repeat.raw
	Medium		LSQKFPK	IPI:CON_00708398.1	1	1	HCD		32.04	0.0773339	1	1	30	32		2.16226e+06		No Quan Values	Not Used							2	424.255	847.504	-0.0751173	19.6848	1181	1181	MS2	5/56	SP_RL_EP2_july24_repeat.raw
	Medium		AEFVEVTK	IPI:CON_00708398.1	1	1	HCD		30.64	0.0898792	1	1	29	28		134979396		No Quan Values	Not Used							2	461.748	922.489	0.47768	31.3925	2851	2851	MS2	6/66	SP_RL_EP2_july24_repeat.raw
	Medium		YLYEIAR	IPI:CON_00708398.1	2	1	HCD		30.59	0.0915747	1	2	29	25		1.21464e+08		No Quan Values	Not Used							2	464.25	927.492	-1.78271	39.8698	4098	4098	MS2	6/48	SP_RL_EP2_july24_repeat.raw
	Medium		YLYEIAR	IPI:CON_00708398.1	2	1	HCD		30.39	0.0952963	1	2	29	24		1.21464e+08		No Quan Values	Not Used							2	464.25	927.492	-1.32206	40.9159	4251	4251	MS2	5/48	SP_RL_EP2_july24_repeat.raw
	Medium		FKDLGEEHFK	IPI:CON_00708398.1	1	1	HCD		30.02	0.105563	1	1	29	17		2.70936e+07		No Quan Values	Not Used							4	313.161	1249.62	-0.183187	28.473	2419	2419	MS2	10/96	SP_RL_EP2_july24_repeat.raw
		High	YLYEIAR	IPI:CON_00708398.1	2	1	CID		29.58	0.114835	1	2	29	21		1.21464e+08		No Quan Values	Not Used							2	464.25	927.492	-1.32206	40.8732	4243	4243	MS2	6/48	SP_RL_EP2_july24_repeat.raw
P04764	434	47.0982	6.56592	Alpha-enolase OS=Rattus norvegicus GN=Eno1 PE=1 SV=4 - [ENOA_RAT]	24.65	16	9	3.46092e+07	0.320809	6	3.54248	1.77754	6	6.33681	0.201516	6	24.2102	436.573	24.65	11	9	236.93	14.52	5	4
	A3	A5	Sequence	Protein Accessions	# Proteins	# Protein Groups	Activation Type	Modifications	IonScore	Exp Value	Δ Score	Rank	Identity High	Homology Threshold	QuanResultID	Area	Quan Channel	Quan Info	Quan Usage	Heavy/Light	Heavy/Medium	Medium/Light	Light	Medium	Heavy	Charge	m/z [Da]	MH+ [Da]	ΔM [ppm]	RT [min]	First Scan	Last Scan	MS Order	Ions Matched	Spectrum File	Annotation
	High		AAVPSGASTGIYEALELR	P04764;P15429	4	2	HCD		107.37	4.88495e-09	1	1	33	23	1326	3.53869e+06	Light	Not Unique	Used	0.508906	1.82812	0.278377	3.06441e+06	853062	1559498	2	902.978	1804.95	2.21854	66.172	7834	7834	MS2	14/158	SP_RL_EP2_july24_repeat.raw
		High	AAVPSGASTGIYEALELR		4	0	CID		104.26	9.99678e-09	1	1	33	32	1326	3.53869e+06	Light	Redundant	Not Used	0.508906	1.82812	0.278377	3.06441e+06	853062	1559498	2	902.978	1804.95	2.21854	66.1216	7828	7828	MS2	13/158	SP_RL_EP2_july24_repeat.raw
	High		LAmQEFmILPVGASSFR	P04764	3	1	HCD	M3(Oxidation), M7(Oxidation)	86.09	4.83585e-07	1	1	32	22		6.57396e+06		No Quan Values	Not Used							2	964.984	1928.96	-0.251162	70.411	8386	8386	MS2	11/174	SP_RL_EP2_july24_repeat.raw
	High		GNPTVEVDLYTAk	P04764	3	1	HCD	K13(Label:13C(6)15N(2))	81.98	1.21449e-06	1	1	32	18	796	1.00076e+07	Heavy	Unique	Used	0.32449	1.83812	0.176534	3.0841e+07	5.44449e+06	1.00076e+07	2	707.869	1414.73	-0.463957	44.2158	4738	4738	MS2	9/132	SP_RL_EP2_july24_repeat.raw
	High		YITPDQLADLYK	P04764	3	1	HCD		77.45	3.37198e-06	1	1	32	21	1286	2.31005e+07	Light	Unique	Used	0.31717	1.42056	0.223271	2.24204e+07	5.00583e+06	7.11108e+06	2	720.374	1439.74	-0.0601169	64.1787	7568	7568	MS2	10/112	SP_RL_EP2_july24_repeat.raw
	High		GNPTVEVDLYTAK	P04764	3	1	HCD		66.63	3.46763e-05	1	1	31	17	796	3.22384e+07	Light	Redundant	Not Used	0.32449	1.83812	0.176534	3.0841e+07	5.44449e+06	1.00076e+07	2	703.862	1406.72	0.255228	45.0248	4856	4856	MS2	10/132	SP_RL_EP2_july24_repeat.raw
		High	GNPTVEVDLYTAK		3	0	CID		64.81	5.2727e-05	1	1	31	28	796	3.22384e+07	Light	Redundant	Not Used	0.32449	1.83812	0.176534	3.0841e+07	5.44449e+06	1.00076e+07	2	703.862	1406.72	0.255228	45.0005	4851	4851	MS2	10/132	SP_RL_EP2_july24_repeat.raw
	High		VNQIGSVTESLQAcK	P04764	3	1	HCD	C14(Carbamidomethyl)	62.3	0.000106433	1	2	32	22		1.19271e+07		No Quan Values	Not Used							2	817.414	1633.82	-0.377593	41.9172	4400	4400	MS2	10/146	SP_RL_EP2_july24_repeat.raw
		High	VNQIGSVTESLQAcK		1	0	CID	C14(Carbamidomethyl)	60.68	0.000154553	1	2	32	17		1.19271e+07		No Quan Values	Not Used							2	817.414	1633.82	-0.377593	41.8543	4390	4390	MS2	10/146	SP_RL_EP2_july24_repeat.raw
		High	GNPTVEVDLYTAK		3	0	CID		51.77	0.00104448	1	1	31	23	796	3.22384e+07	Light	Redundant	Not Used	0.32449	1.83812	0.176534	3.0841e+07	5.44449e+06	1.00076e+07	2	703.861	1406.71	-1.74064	43.9448	4699	4699	MS2	9/132	SP_RL_EP2_july24_repeat.raw
		High	LAmQEFmILPVGASSFR		2	0	CID	M3(Oxidation), M7(Oxidation)	48.21	0.00296806	1	1	32	16		6.57396e+06		No Quan Values	Not Used							2	964.984	1928.96	-0.251162	70.3448	8376	8376	MS2	9/174	SP_RL_EP2_july24_repeat.raw
	Medium		TIAPALVSK	P04764	1	1	HCD		37.31	0.0210954	1	1	30	24	488	3.48782e+07	Light	Unique	Used	0.314357	1.72837	0.181881	34547660	6.28355e+06	1.08603e+07	2	450.282	899.557	0.460025	33.1679	3106	3106	MS2	7/78	SP_RL_EP2_july24_repeat.raw
	Medium		YNQILR	P04764	3	1	HCD		36.99	0.0265382	1	1	30	23	305	1.04098e+07	Light	Unique	Used	0.436677	1.40062	0.311774	9.9335e+06	3.09701e+06	4.33773e+06	2	403.73	806.452	-0.125829	26.1343	2080	2080	MS2	5/50	SP_RL_EP2_july24_repeat.raw
	Medium		YITPDQLADLYk	P04764	3	1	HCD	K12(Label:13C(6)15N(2))	33.73	0.088266	1	1	32	15	1286	7.11108e+06	Heavy	Redundant	Not Used	0.31717	1.42056	0.223271	2.24204e+07	5.00583e+06	7.11108e+06	2	724.383	1447.76	1.34677	64.2929	7583	7583	MS2	9/112	SP_RL_EP2_july24_repeat.raw
	Medium		EALELLK	P04764	5	1	HCD		32.12	0.0847912	1	1	30	34	800	1.5319e+07	Light	Unique	Used	0.312122	1.87221	0.166713	1.46525e+07	2.44277e+06	4.57338e+06	2	408.247	815.487	-0.211063	44.0712	4718	4718	MS2	5/54	SP_RL_EP2_july24_repeat.raw
	Medium		IGAEVYHNLK	P04764	4	1	HCD		31.1	0.13169	1	1	31	27		3.6711e+07		No Quan Values	Not Used							3	381.877	1143.62	0.0310494	27.8013	2316	2316	MS2	7/76	SP_RL_EP2_july24_repeat.raw
P11980	531	57.7809	7.06396	Pyruvate kinase isozymes M1/M2 OS=Rattus norvegicus GN=Pkm2 PE=1 SV=3 - [KPYM_RAT]	24.48	27	12	3.00106e+07	0.612081	9	23.5107	1.3298	9	18.5402	0.427898	9	21.9075	541.33	19.02	17	10	253.623	18.27	10	8
	A3	A5	Sequence	Protein Accessions	# Proteins	# Protein Groups	Activation Type	Modifications	IonScore	Exp Value	Δ Score	Rank	Identity High	Homology Threshold	QuanResultID	Area	Quan Channel	Quan Info	Quan Usage	Heavy/Light	Heavy/Medium	Medium/Light	Light	Medium	Heavy	Charge	m/z [Da]	MH+ [Da]	ΔM [ppm]	RT [min]	First Scan	Last Scan	MS Order	Ions Matched	Spectrum File	Annotation
	High		cDENILWLDYK	P11980;P11980-2	3	2	HCD	C1(Carbamidomethyl)	96.89	1.06824e-08	1	1	26	19		2.02112e+07		No Quan Values	Not Used							2	734.842	1468.68	-0.141261	67.752	8042	8042	MS2	9/108	SP_RL_EP2_july24_repeat.raw
	High		cDENILWLDYK	P11980;P11980-2	3	2	HCD	C1(Carbamidomethyl)	90.66	4.57854e-08	1	1	26	18	1341	6.1059e+06	Light	Not Unique	Used	0.364043	1.30542	0.27887	5.41402e+06	1.50981e+06	1.97094e+06	2	734.843	1468.68	0.523665	66.7188	7909	7909	MS2	9/108	SP_RL_EP2_july24_repeat.raw
		High	GADYLVTEVENGGSLGSK	P11980;P11980-2	3	2	CID		75.27	4.44115e-06	1	1	31	26		4.75805e+06		No Quan Values	Not Used							2	898.44	1795.87	1.20452	55.4371	6352	6352	MS2	17/178	SP_RL_EP2_july24_repeat.raw
	High		cDENILWLDYk	P11980;P11980-2	3	2	HCD	C1(Carbamidomethyl), K11(Label:13C(6)15N(2))	72.51	3.961e-06	1	1	28	17		8.5458e+06		No Quan Values	Not Used							2	738.85	1476.69	0.411854	67.3393	7987	7987	MS2	8/108	SP_RL_EP2_july24_repeat.raw
	High		NTGIIcTIGPASR	P11980;P11980-2	3	2	HCD	C6(Carbamidomethyl)	66.45	4.18846e-05	1	1	32	25	701	2.40578e+07	Light	Not Unique	Used	0.649114	1.58474	0.409604	23171516	9.49115e+06	1.5041e+07	2	680.356	1359.7	-0.607587	42.0814	4422	4422	MS2	9/140	SP_RL_EP2_july24_repeat.raw
	High		EAEAAVFHR	P11980	1	1	HCD		65.48	2.1108e-05	1	1	28	31	250	9.49835e+06	Light	Unique	Used	0.434364	1.17473	0.369758	9.49835e+06	3.5121e+06	4.12575e+06	2	515.259	1029.51	-0.230569	24.0953	1789	1789	MS2	8/68	SP_RL_EP2_july24_repeat.raw
		High	DAVLDAWAEDVDLR	P11980;P11980-2	3	2	CID		64.45	4.05402e-05	1	1	30	27	1517	1.79335e+07	Light	Not Unique	Used	0.715738	1.27604	0.560906	1.36295e+07	7.64487e+06	9.75515e+06	2	794.387	1587.77	1.10213	73.4593	8820	8820	MS2	8/126	SP_RL_EP2_july24_repeat.raw
	High		NTGIIcTIGPASR	P11980;P11980-2	3	2	HCD	C6(Carbamidomethyl)	63.34	8.62011e-05	1	1	32	26	701	2.40578e+07	Light	Redundant	Not Used	0.649114	1.58474	0.409604	23171516	9.49115e+06	1.5041e+07	2	680.355	1359.7	-0.966696	41.0406	4269	4269	MS2	7/140	SP_RL_EP2_july24_repeat.raw
		High	NTGIIcTIGPASr	P11980;P11980-2	3	2	CID	C6(Carbamidomethyl), R13(Label:13C(6)15N(4))	60.25	0.000172716	1	1	32	34	701	1.5041e+07	Heavy	Redundant	Not Used	0.649114	1.58474	0.409604	23171516	9.49115e+06	1.5041e+07	2	685.36	1369.71	-0.758187	40.8918	4248	4248	MS2	7/140	SP_RL_EP2_july24_repeat.raw
	High		ITLDNAYmEk	P11980;P11980-2	3	2	HCD	M8(Oxidation), K10(Label:13C(6)15N(2))	52.71	0.000387113	1	1	28	16		3.00421e+06		No Quan Values	Not Used							2	611.299	1221.59	-0.643153	33.8945	3210	3210	MS2	7/96	SP_RL_EP2_july24_repeat.raw
	High		ITLDNAYmEK	P11980;P11980-2	3	2	HCD	M8(Oxidation)	51.42	0.000439876	1	1	27	23		9.3322e+06		No Quan Values	Not Used							2	607.292	1213.58	-0.414218	33.856	3206	3206	MS2	7/96	SP_RL_EP2_july24_repeat.raw
	High		LDIDSAPITAr	P11980;P11980-2	3	2	HCD	R11(Label:13C(6)15N(4))	48.91	0.00228845	1	1	32	26	765	2.02193e+07	Heavy	Not Unique	Used	0.651059	1.3298	0.489591	30402014	1.48845e+07	1.97935e+07	2	591.323	1181.64	-0.411576	42.8445	4539	4539	MS2	6/94	SP_RL_EP2_july24_repeat.raw
	High		LLFEELAR	P11980	1	1	HCD		46.29	0.00376881	1	1	31	32	1234	2.42924e+07	Light	Unique	Used	0.826346	1.82206	0.453523	2.34461e+07	1.06333e+07	1.93746e+07	2	495.784	990.562	-0.220272	62.5337	7334	7334	MS2	5/58	SP_RL_EP2_july24_repeat.raw
	High		GDLGIEIPAEk	P11980;P11980-2	4	2	HCD	K11(Label:13C(6)15N(2))	46.03	0.00442042	1	1	32	24		15601989		No Quan Values	Not Used							2	575.316	1149.62	-0.11244	48.0142	5291	5291	MS2	8/96	SP_RL_EP2_july24_repeat.raw
		High	ITLDNAYmEk	P11980;P11980-2	3	2	CID	M8(Oxidation), K10(Label:13C(6)15N(2))	42.8	0.00379173	1	1	28	22		3.00421e+06		No Quan Values	Not Used							2	611.299	1221.59	-0.643153	33.8264	3200	3200	MS2	6/96	SP_RL_EP2_july24_repeat.raw
		High	EAEAAVFHR	P11980	1	1	CID		41.71	0.00502861	1	1	28	31	250	9.49835e+06	Light	Redundant	Not Used	0.434364	1.17473	0.369758	9.49835e+06	3.5121e+06	4.12575e+06	2	515.259	1029.51	-0.230569	24.0535	1783	1783	MS2	7/68	SP_RL_EP2_july24_repeat.raw
		High	ITLDNAYmEK	P11980;P11980-2	3	2	CID	M8(Oxidation)	38.9	0.00785832	1	1	27	24		9.3322e+06		No Quan Values	Not Used							2	607.292	1213.58	-0.414218	33.8127	3196	3196	MS2	7/96	SP_RL_EP2_july24_repeat.raw
	Medium		LLFEELAR	P11980	1	1	HCD		38.57	0.022413	1	1	31	29	1274	6.9494e+06	Light	Unique	Used	0.583651	0.816139	0.715137	6.68679e+06	4.78197e+06	3.90275e+06	2	495.785	990.563	1.01206	63.6293	7490	7490	MS2	5/58	SP_RL_EP2_july24_repeat.raw
	Medium		GDLGIEIPAEK	P11980;P11980-2	4	2	HCD		37.42	0.0305754	1	1	31			4.16815e+07		No Quan Values	Not Used							2	571.307	1141.61	-2.11084	47.7396	5249	5249	MS2	7/96	SP_RL_EP2_july24_repeat.raw
	Medium		LLFEELAr	P11980	1	1	HCD	R8(Label:13C(6)15N(4))	36.85	0.0335521	1	1	31	25	1234	1.93746e+07	Heavy	Redundant	Not Used	0.826346	1.82206	0.453523	2.34461e+07	1.06333e+07	1.93746e+07	2	500.789	1000.57	0.789699	62.2559	7295	7295	MS2	5/58	SP_RL_EP2_july24_repeat.raw
		High	cDENILWLDYK	P11980;P11980-2	3	2	CID	C1(Carbamidomethyl)	36.27	0.0125813	1	1	26	20	1341	6.1059e+06	Light	Redundant	Not Used	0.364043	1.30542	0.27887	5.41402e+06	1.50981e+06	1.97094e+06	2	734.843	1468.68	0.523665	66.6924	7903	7903	MS2	9/108	SP_RL_EP2_july24_repeat.raw
	Medium		DAVLDAWAEDVDLR	P11980;P11980-2	3	2	HCD		34.81	0.0373152	1	1	30	16	1517	1.79335e+07	Light	Redundant	Not Used	0.715738	1.27604	0.560906	1.36295e+07	7.64487e+06	9.75515e+06	2	794.387	1587.77	1.10213	73.5025	8830	8830	MS2	7/126	SP_RL_EP2_july24_repeat.raw
	Medium		VFLAQK	P11980;P11980-2	5	2	HCD		34.78	0.0472377	1	1	31	25	289	9.17566e+06	Light	Not Unique	Used	0.370835	3.08566	0.12018	8.69281e+06	1.0447e+06	3.22359e+06	2	353.218	705.429	-0.852997	25.6635	2009	2009	MS2	5/44	SP_RL_EP2_july24_repeat.raw
		High	cDENILWLDYk	P11980;P11980-2	3	2	CID	C1(Carbamidomethyl), K11(Label:13C(6)15N(2))	34.59	0.0245361	1	1	28	21		8.5458e+06		No Quan Values	Not Used							2	738.85	1476.69	0.411854	67.3037	7979	7979	MS2	8/108	SP_RL_EP2_july24_repeat.raw
		High	GDLGIEIPAEk	P11980;P11980-2	2	2	CID	K11(Label:13C(6)15N(2))	34.31	0.0656846	1	1	32	28		15601989		No Quan Values	Not Used							2	575.316	1149.62	-0.11244	47.9658	5281	5281	MS2	11/96	SP_RL_EP2_july24_repeat.raw
		High	GSGTAEVELKK	P11980;P11980-2	3	2	CID		32.23	0.0974214	1	1	31	22				No Quan Values	Not Used							2	559.807	1118.61	0.573267	18.7039	1046	1046	MS2	6/94	SP_RL_EP2_july24_repeat.raw
	Medium		APIIAVTr	P11980;P11980-2	3	2	HCD	R8(Label:13C(6)15N(4))	32	0.0670708	1	1	29	19	497	1.75933e+07	Heavy	Not Unique	Used	0.612081	1.43044	0.427898	2.87434e+07	1.22993e+07	1.75933e+07	2	425.773	850.538	0.0228646	33.4611	3149	3149	MS2	5/56	SP_RL_EP2_july24_repeat.raw
P34058	724	83.2291	5.03369	Heat shock protein HSP 90-beta OS=Rattus norvegicus GN=Hsp90ab1 PE=1 SV=4 - [HS90B_RAT]	23.48	29	15	2.16812e+07	0.472082	10	33.7828	1.60259	10	35.4624	0.273371	10	55.6713	556.429	19.75	20	13	361.39	11.46	9	6
	A3	A5	Sequence	Protein Accessions	# Proteins	# Protein Groups	Activation Type	Modifications	IonScore	Exp Value	Δ Score	Rank	Identity High	Homology Threshold	QuanResultID	Area	Quan Channel	Quan Info	Quan Usage	Heavy/Light	Heavy/Medium	Medium/Light	Light	Medium	Heavy	Charge	m/z [Da]	MH+ [Da]	ΔM [ppm]	RT [min]	First Scan	Last Scan	MS Order	Ions Matched	Spectrum File	Annotation
		High	NPDDITQEEYGEFYK	P34058	1	1	CID		106.04	5.08971e-10	1	1	22	19	921	5.25823e+06	Light	Unique	Used	0.360625	2.34782	0.1536	3985194	612126	1.43716e+06	2	924.401	1847.8	-0.93929	48.8719	5413	5413	MS2	13/158	SP_RL_EP2_july24_repeat.raw
	High		GVVDSEDLPLNISR	P34058;P82995	2	2	HCD		90.84	1.75418e-07	1	2	32	25	1059	1.37621e+07	Light	Not Unique	Used	0.719384	1.15636	0.622111	1.1223e+07	6.98197e+06	8.07367e+06	2	757.397	1513.79	0.370714	55.0043	6288	6288	MS2	12/128	SP_RL_EP2_july24_repeat.raw
	High		TLTLVDTGIGmTK	P34058	1	1	HCD	M11(Oxidation)	79.66	2.21099e-06	1	2	32	29	899	1.49718e+07	Light	Redundant	Not Used	0.451063	1.39297	0.323813	12772837	4.13602e+06	5.76135e+06	2	683.368	1365.73	-0.750623	49.0947	5446	5446	MS2	11/118	SP_RL_EP2_july24_repeat.raw
		High	GVVDSEDLPLNISR	P34058	2	1	CID		74.31	7.88994e-06	1	2	32	32	1059	1.37621e+07	Light	Redundant	Not Used	0.719384	1.15636	0.622111	1.1223e+07	6.98197e+06	8.07367e+06	2	757.397	1513.79	0.370714	54.987	6285	6285	MS2	17/128	SP_RL_EP2_july24_repeat.raw
	High		TLTLVDTGIGMTK	P34058	1	1	HCD		73.91	8.72837e-06	1	2	32	26		3.59924e+06		No Quan Values	Not Used							2	675.371	1349.73	-0.276234	56.4283	6494	6494	MS2	10/118	SP_RL_EP2_july24_repeat.raw
	High		TLTLVDTGIGmTK	P34058	1	1	HCD	M11(Oxidation)	71.24	1.54158e-05	1	2	32	28	862	7.85422e+06	Light	Redundant	Not Used	0.436777	1.07897	0.404811	6.78103e+06	2.74504e+06	2961801	2	683.367	1365.73	-1.64444	46.8953	5128	5128	MS2	10/118	SP_RL_EP2_july24_repeat.raw
		High	GFEVVYmTEPIDEYcVQQLK	P34058	1	1	CID	M7(Oxidation), C15(Carbamidomethyl)	70.37	8.05378e-06	1	1	29	18	1312	3.40075e+06	Light	Unique	Used	0.477271	1.15584	0.412923	1.83572e+06	758010	876134	2	1232.57	2464.14	-0.00382283	65.2812	7718	7718	MS2	11/178	SP_RL_EP2_july24_repeat.raw
		High	TLTLVDTGIGMTK	P34058	1	1	CID		69.01	2.69732e-05	1	2	32	23		3.59924e+06		No Quan Values	Not Used							2	675.371	1349.73	-0.276234	56.3605	6484	6484	MS2	9/118	SP_RL_EP2_july24_repeat.raw
	High		ADLINNLGTIAK	P34058;P82995	4	2	HCD		63.08	0.000101705	1	1	32	28	1033	1.59316e+07	Light	Not Unique	Used	0.389889	1.73026	0.225336	13811329	3.11219e+06	5.38489e+06	2	621.856	1242.71	0.16145	53.76	6115	6115	MS2	9/116	SP_RL_EP2_july24_repeat.raw
	High		YIDQEELNK	P34058;P82995	5	2	HCD		54.71	0.00023242	1	1	27	22	306	9.70347e+06	Light	Not Unique	Used	0.43666	1.79101	0.243806	8.6233e+06	2.10241e+06	3.76545e+06	2	576.282	1151.56	-0.337442	26.2282	2095	2095	MS2	8/80	SP_RL_EP2_july24_repeat.raw
	High		TLTLVDTGIGmTk	P34058	1	1	HCD	M11(Oxidation), K13(Label:13C(6)15N(2))	50.15	0.00207363	1	2	32	21	899	6.90678e+06	Heavy	Redundant	Not Used	0.451063	1.39297	0.323813	12772837	4.13602e+06	5.76135e+06	2	687.374	1373.74	-2.28514	48.4585	5353	5353	MS2	7/118	SP_RL_EP2_july24_repeat.raw
	High		ADLINNLGTIAk	P34058;P82995	4	2	HCD	K12(Label:13C(6)15N(2))	49.77	0.00203444	1	1	32	27	1033	5.38489e+06	Heavy	Redundant	Not Used	0.389889	1.73026	0.225336	13811329	3.11219e+06	5.38489e+06	2	625.863	1250.72	-0.749043	54.0906	6161	6161	MS2	8/116	SP_RL_EP2_july24_repeat.raw
	High		EQVANSAFVEr	P34058	2	1	HCD	R11(Label:13C(6)15N(4))	48.87	0.00132766	1	1	29	25	401	6.67807e+06	Heavy	Unique	Used	0.704281	1.27463	0.552536	9.48211e+06	5239212	6.67807e+06	2	630.316	1259.62	-0.723217	29.9077	2632	2632	MS2	8/116	SP_RL_EP2_july24_repeat.raw
	High		SIYYITGESK	P34058	2	1	HCD		47.31	0.00181507	1	1	29	21	614	3.33317e+07	Light	Unique	Used	0.366858	1.6619	0.220747	3.33317e+07	7.35785e+06	1.2228e+07	2	580.795	1160.58	-0.929112	37.9707	3817	3817	MS2	8/88	SP_RL_EP2_july24_repeat.raw
		High	GFEVVYmTEPIDEYcVQQLK	P34058	1	1	CID	M7(Oxidation), C15(Carbamidomethyl)	46.89	0.00168627	1	1	28	15		3.62693e+06		No Quan Values	Not Used							3	822.05	2464.14	-2.11468	64.9811	7678	7678	MS2	19/178	SP_RL_EP2_july24_repeat.raw
	Medium		HSQFIGYPITLYLEKER	P34058	1	1	HCD		43.81	0.0112441	1	1	33	24		5.58107e+06		No Quan Values	Not Used							3	698.707	2094.11	2.12315	72.6043	8681	8681	MS2	10/184	SP_RL_EP2_july24_repeat.raw
	High		SLVSVTK	P34058	5	1	HCD		43.51	0.00424042	1	1	29		273	5720788	Light	Unique	Used	0.47047	2.29651	0.204864	5.38355e+06	1.10289e+06	2.5328e+06	2	367.226	733.446	0.194887	24.8684	1903	1903	MS2	5/58	SP_RL_EP2_july24_repeat.raw
		High	ELISNASDALDK	P34058	1	1	CID		43.08	0.00642112	1	1	30	18		7.55178e+06		No Quan Values	Not Used							2	638.326	1275.64	0.762796	38.4397	3888	3888	MS2	9/122	SP_RL_EP2_july24_repeat.raw
		High	TLTLVDTGIGmTK	P34058	1	1	CID	M11(Oxidation)	41.43	0.0148278	1	2	32	21	899	1.49718e+07	Light	Redundant	Not Used	0.451063	1.39297	0.323813	12772837	4.13602e+06	5.76135e+06	2	683.368	1365.73	-0.482479	47.9949	5289	5289	MS2	9/118	SP_RL_EP2_july24_repeat.raw
	High		GFEVVYmTEPIDEYcVQQLK	P34058	1	1	HCD	M7(Oxidation), C15(Carbamidomethyl)	41.4	0.0063533	1	1	29	15	1312	3.40075e+06	Light	Redundant	Not Used	0.477271	1.15584	0.412923	1.83572e+06	758010	876134	2	1232.57	2464.14	-0.00382283	65.3008	7720	7720	MS2	10/178	SP_RL_EP2_july24_repeat.raw
	High		LGIHEDSTNR	P34058	1	1	HCD		39.58	0.00818444	1	1	28	18	158	5.90318e+06	Light	Unique	Used	0.713869	1.26656	0.56363	5.90318e+06	3.32721e+06	4.2141e+06	3	381.191	1141.56	-0.566479	18.8972	1073	1073	MS2	7/80	SP_RL_EP2_july24_repeat.raw
	Medium		ALLFIPR	P34058	1	1	HCD		37.3	0.013556	1	1	28		1212	5.77421e+06	Light	Unique	Used	0.4737	1.54541	0.306521	5.68341e+06	1.74209e+06	2.69223e+06	2	415.268	829.529	-0.900726	61.357	7173	7173	MS2	5/50	SP_RL_EP2_july24_repeat.raw
	Medium		LSELLR	P34058;P82995	5	2	HCD		37.04	0.0239411	1	2	30			1.57803e+07		No Quan Values	Not Used							2	365.727	730.447	1.06716	33.2502	3120	3120	MS2	4/42	SP_RL_EP2_july24_repeat.raw
	Medium		LSELLr	P34058;P82995	5	2	HCD	R6(Label:13C(6)15N(4))	36.82	0.0212129	1	2	29					No Quan Values	Not Used							2	370.731	740.455	1.26051	33.2599	3121	3121	MS2	4/42	SP_RL_EP2_july24_repeat.raw
	High		FYEAFSK	P34058	5	1	HCD		36.34	0.00812958	1	1	25	21		9.22114e+06		No Quan Values	Not Used							2	446.216	891.425	0.21541	36.0286	3528	3528	MS2	6/54	SP_RL_EP2_july24_repeat.raw
		High	YIDQEELNK	P34058	2	1	CID		35.87	0.017794	1	1	27	26	306	9.70347e+06	Light	Redundant	Not Used	0.43666	1.79101	0.243806	8.6233e+06	2.10241e+06	3.76545e+06	2	576.282	1151.56	-0.337442	26.1728	2085	2085	MS2	13/80	SP_RL_EP2_july24_repeat.raw
		High	TLTLVDTGIGmTK	P34058	1	1	CID	M11(Oxidation)	35.13	0.0627462	1	2	32	17	899	1.49718e+07	Light	Redundant	Not Used	0.451063	1.39297	0.323813	12772837	4.13602e+06	5.76135e+06	2	683.368	1365.73	-0.750623	49.0452	5436	5436	MS2	8/118	SP_RL_EP2_july24_repeat.raw
	Medium		GFEVVYmTEPIDEYcVQQLK	P34058	1	1	HCD	M7(Oxidation), C15(Carbamidomethyl)	33.24	0.0390775	1	1	28	15		3.62693e+06		No Quan Values	Not Used							3	822.05	2464.14	-2.11468	65.007	7682	7682	MS2	8/178	SP_RL_EP2_july24_repeat.raw
	Medium		SIYYITGESk	P34058	2	1	HCD	K10(Label:13C(6)15N(2))	32.95	0.0601291	1	1	30	16	614	1.2228e+07	Heavy	Redundant	Not Used	0.366858	1.6619	0.220747	3.33317e+07	7.35785e+06	1.2228e+07	2	584.802	1168.6	-0.120308	38.0657	3832	3832	MS2	6/88	SP_RL_EP2_july24_repeat.raw
D4A724	264	29.771	7.54736	Myozenin 2 (Predicted), isoform CRA_a OS=Rattus norvegicus GN=Myoz2 PE=4 SV=1 - [D4A724_RAT]	23.48	9	5	3.32642e+08	0.182542	5	110.016	0.738975	5	16.0586	0.221386	5	117.382	176.031	19.32	6	4	124.013	14.39	3	3
	A3	A5	Sequence	Protein Accessions	# Proteins	# Protein Groups	Activation Type	Modifications	IonScore	Exp Value	Δ Score	Rank	Identity High	Homology Threshold	QuanResultID	Area	Quan Channel	Quan Info	Quan Usage	Heavy/Light	Heavy/Medium	Medium/Light	Light	Medium	Heavy	Charge	m/z [Da]	MH+ [Da]	ΔM [ppm]	RT [min]	First Scan	Last Scan	MS Order	Ions Matched	Spectrum File	Annotation
	High		SPPNPENIAPGYSGPLK	D4A724	2	1	HCD		67.5	4.13983e-05	1	1	33	22	3	200855359	Light	Unique	Used	0.163598	0.738975	0.221386	189438076	41938851	30991764	2	869.45	1737.89	6.72095	41.6368	1750	1750	MS2	13/178	SP_RL_EP2_july24.raw
		High	SPPNPENIAPGYSGPLK	D4A724	2	1	CID		66.83	4.8304e-05	1	1	33	27	3	200855359	Light	Redundant	Not Used	0.163598	0.738975	0.221386	189438076	41938851	30991764	2	869.45	1737.89	6.72095	41.5999	1740	1740	MS2	10/178	SP_RL_EP2_july24.raw
		High	YTFENFQYETK	D4A724	1	1	CID		64.03	1.25924e-05	1	1	24	17				No Quan Values	Not Used							2	735.332	1469.66	-0.739723	49.7972	5545	5545	MS2	9/108	SP_RL_EP2_july24_repeat.raw
	High		FLAFANPLSGR	D4A724	2	1	HCD		44.34	0.00697973	1	1	32	26		1.36246e+06		No Quan Values	Not Used							2	596.826	1192.65	-1.4286	68.3319	8111	8111	MS2	7/90	SP_RL_EP2_july24_repeat.raw
	High		DImIEELSHFGNR	D4A724	1	1	HCD	M3(Oxidation)	43.2	0.00356579	1	1	28	15	1126	6.23171e+06	Light	Unique	Used	0.341309	0.822945	0.414741	5.97431e+06	2.47779e+06	2.03909e+06	3	526.252	1576.74	-0.638703	57.737	6675	6675	MS2	16/112	SP_RL_EP2_july24_repeat.raw
	High		DIMIEELSHFGNR	D4A724	1	1	HCD		42.6	0.00522888	1	1	29	15		1.77117e+06		No Quan Values	Not Used							3	520.921	1560.75	1.18052	69.5271	8267	8267	MS2	7/112	SP_RL_EP2_july24_repeat.raw
		High	VATPFGGFEK	D4A724	2	1	CID		39.82	0.0125964	1	1	30	26	6	789595010	Light	Unique	Used	0.182542	1.31391	0.138931	773903388	1.07519e+08	141269973	2	526.778	1052.55	6.49845	41.6134	1745	1745	MS2	8/84	SP_RL_EP2_july24.raw
	Medium		DImIEELSHFGNR	D4A724	1	1	HCD	M3(Oxidation)	32.72	0.0412416	1	1	28	16	1101	7.47455e+06	Light	Unique	Used	0.332845	0.714246	0.466009	7.47455e+06	3.48321e+06	2.48787e+06	3	526.252	1576.74	0.1742	56.7018	6534	6534	MS2	13/112	SP_RL_EP2_july24_repeat.raw
	Medium		VATPFGGFEK	D4A724	2	1	HCD		30.25	0.100826	1	1	29	22	871	1.16011e+07	Light	Unique	Used	0.0189098	0.203304	0.0930123	1.07182e+07	996926	202679	2	526.775	1052.54	0.583678	47.1866	5168	5168	MS2	5/84	SP_RL_EP2_july24_repeat.raw
P11980-2	531	57.744	7.44482	Isoform M2 of Pyruvate kinase isozymes M1/M2 OS=Rattus norvegicus GN=Pkm2 - [KPYM_RAT]	23.35	24	11	2.86529e+07	0.649114	7	14.5622	1.3298	7	10.8471	0.427898	7	41.8004	471.642	17.89	14	9	261.25	18.64	10	8
	A3	A5	Sequence	Protein Accessions	# Proteins	# Protein Groups	Activation Type	Modifications	IonScore	Exp Value	Δ Score	Rank	Identity High	Homology Threshold	QuanResultID	Area	Quan Channel	Quan Info	Quan Usage	Heavy/Light	Heavy/Medium	Medium/Light	Light	Medium	Heavy	Charge	m/z [Da]	MH+ [Da]	ΔM [ppm]	RT [min]	First Scan	Last Scan	MS Order	Ions Matched	Spectrum File	Annotation
	High		cDENILWLDYK	P11980;P11980-2	3	2	HCD	C1(Carbamidomethyl)	96.89	1.06824e-08	1	1	26	19		2.02112e+07		No Quan Values	Not Used							2	734.842	1468.68	-0.141261	67.752	8042	8042	MS2	9/108	SP_RL_EP2_july24_repeat.raw
	High		cDENILWLDYK	P11980;P11980-2	3	2	HCD	C1(Carbamidomethyl)	90.66	4.57854e-08	1	1	26	18	1341	6.1059e+06	Light	Not Unique	Used	0.364043	1.30542	0.27887	5.41402e+06	1.50981e+06	1.97094e+06	2	734.843	1468.68	0.523665	66.7188	7909	7909	MS2	9/108	SP_RL_EP2_july24_repeat.raw
		High	GADYLVTEVENGGSLGSK	P11980;P11980-2	3	2	CID		75.27	4.44115e-06	1	1	31	26		4.75805e+06		No Quan Values	Not Used							2	898.44	1795.87	1.20452	55.4371	6352	6352	MS2	17/178	SP_RL_EP2_july24_repeat.raw
	High		cDENILWLDYk	P11980;P11980-2	3	2	HCD	C1(Carbamidomethyl), K11(Label:13C(6)15N(2))	72.51	3.961e-06	1	1	28	17		8.5458e+06		No Quan Values	Not Used							2	738.85	1476.69	0.411854	67.3393	7987	7987	MS2	8/108	SP_RL_EP2_july24_repeat.raw
	High		NTGIIcTIGPASR	P11980;P11980-2	3	2	HCD	C6(Carbamidomethyl)	66.45	4.18846e-05	1	1	32	25	701	2.40578e+07	Light	Not Unique	Used	0.649114	1.58474	0.409604	23171516	9.49115e+06	1.5041e+07	2	680.356	1359.7	-0.607587	42.0814	4422	4422	MS2	9/140	SP_RL_EP2_july24_repeat.raw
		High	DAVLDAWAEDVDLR	P11980;P11980-2	3	2	CID		64.45	4.05402e-05	1	1	30	27	1517	1.79335e+07	Light	Not Unique	Used	0.715738	1.27604	0.560906	1.36295e+07	7.64487e+06	9.75515e+06	2	794.387	1587.77	1.10213	73.4593	8820	8820	MS2	8/126	SP_RL_EP2_july24_repeat.raw
	High		NTGIIcTIGPASR	P11980;P11980-2	3	2	HCD	C6(Carbamidomethyl)	63.34	8.62011e-05	1	1	32	26	701	2.40578e+07	Light	Redundant	Not Used	0.649114	1.58474	0.409604	23171516	9.49115e+06	1.5041e+07	2	680.355	1359.7	-0.966696	41.0406	4269	4269	MS2	7/140	SP_RL_EP2_july24_repeat.raw
		High	NTGIIcTIGPASr	P11980;P11980-2	3	2	CID	C6(Carbamidomethyl), R13(Label:13C(6)15N(4))	60.25	0.000172716	1	1	32	34	701	1.5041e+07	Heavy	Redundant	Not Used	0.649114	1.58474	0.409604	23171516	9.49115e+06	1.5041e+07	2	685.36	1369.71	-0.758187	40.8918	4248	4248	MS2	7/140	SP_RL_EP2_july24_repeat.raw
	High		ITLDNAYmEk	P11980;P11980-2	3	2	HCD	M8(Oxidation), K10(Label:13C(6)15N(2))	52.71	0.000387113	1	1	28	16		3.00421e+06		No Quan Values	Not Used							2	611.299	1221.59	-0.643153	33.8945	3210	3210	MS2	7/96	SP_RL_EP2_july24_repeat.raw
	High		ITLDNAYmEK	P11980;P11980-2	3	2	HCD	M8(Oxidation)	51.42	0.000439876	1	1	27	23		9.3322e+06		No Quan Values	Not Used							2	607.292	1213.58	-0.414218	33.856	3206	3206	MS2	7/96	SP_RL_EP2_july24_repeat.raw
	High		LDIDSAPITAr	P11980;P11980-2	3	2	HCD	R11(Label:13C(6)15N(4))	48.91	0.00228845	1	1	32	26	765	2.02193e+07	Heavy	Not Unique	Used	0.651059	1.3298	0.489591	30402014	1.48845e+07	1.97935e+07	2	591.323	1181.64	-0.411576	42.8445	4539	4539	MS2	6/94	SP_RL_EP2_july24_repeat.raw
		High	ccSGAIIVLTk	P11980-2	2	1	CID	C1(Carbamidomethyl), C2(Carbamidomethyl), K11(Label:13C(6)15N(2))	48.42	0.00244164	1	1	31	30	774	1.74309e+06	Heavy	Unique	Used	0.796184	0.744031	1.0701	1.85609e+06	1.98619e+06	1.47779e+06	2	615.327	1229.65	0.112362	43.1831	4587	4587	MS2	8/94	SP_RL_EP2_july24_repeat.raw
	High		GDLGIEIPAEk	P11980;P11980-2	4	2	HCD	K11(Label:13C(6)15N(2))	46.03	0.00442042	1	1	32	24		15601989		No Quan Values	Not Used							2	575.316	1149.62	-0.11244	48.0142	5291	5291	MS2	8/96	SP_RL_EP2_july24_repeat.raw
		High	ITLDNAYmEk	P11980;P11980-2	3	2	CID	M8(Oxidation), K10(Label:13C(6)15N(2))	42.8	0.00379173	1	1	28	22		3.00421e+06		No Quan Values	Not Used							2	611.299	1221.59	-0.643153	33.8264	3200	3200	MS2	6/96	SP_RL_EP2_july24_repeat.raw
		High	ITLDNAYmEK	P11980;P11980-2	3	2	CID	M8(Oxidation)	38.9	0.00785832	1	1	27	24		9.3322e+06		No Quan Values	Not Used							2	607.292	1213.58	-0.414218	33.8127	3196	3196	MS2	7/96	SP_RL_EP2_july24_repeat.raw
	Medium		GDLGIEIPAEK	P11980;P11980-2	4	2	HCD		37.42	0.0305754	1	1	31			4.16815e+07		No Quan Values	Not Used							2	571.307	1141.61	-2.11084	47.7396	5249	5249	MS2	7/96	SP_RL_EP2_july24_repeat.raw
		High	cDENILWLDYK	P11980;P11980-2	3	2	CID	C1(Carbamidomethyl)	36.27	0.0125813	1	1	26	20	1341	6.1059e+06	Light	Redundant	Not Used	0.364043	1.30542	0.27887	5.41402e+06	1.50981e+06	1.97094e+06	2	734.843	1468.68	0.523665	66.6924	7903	7903	MS2	9/108	SP_RL_EP2_july24_repeat.raw
	Medium		DAVLDAWAEDVDLR	P11980;P11980-2	3	2	HCD		34.81	0.0373152	1	1	30	16	1517	1.79335e+07	Light	Redundant	Not Used	0.715738	1.27604	0.560906	1.36295e+07	7.64487e+06	9.75515e+06	2	794.387	1587.77	1.10213	73.5025	8830	8830	MS2	7/126	SP_RL_EP2_july24_repeat.raw
	Medium		VFLAQK	P11980;P11980-2	5	2	HCD		34.78	0.0472377	1	1	31	25	289	9.17566e+06	Light	Not Unique	Used	0.370835	3.08566	0.12018	8.69281e+06	1.0447e+06	3.22359e+06	2	353.218	705.429	-0.852997	25.6635	2009	2009	MS2	5/44	SP_RL_EP2_july24_repeat.raw
		High	cDENILWLDYk	P11980;P11980-2	3	2	CID	C1(Carbamidomethyl), K11(Label:13C(6)15N(2))	34.59	0.0245361	1	1	28	21		8.5458e+06		No Quan Values	Not Used							2	738.85	1476.69	0.411854	67.3037	7979	7979	MS2	8/108	SP_RL_EP2_july24_repeat.raw
		High	GDLGIEIPAEk	P11980;P11980-2	2	2	CID	K11(Label:13C(6)15N(2))	34.31	0.0656846	1	1	32	28		15601989		No Quan Values	Not Used							2	575.316	1149.62	-0.11244	47.9658	5281	5281	MS2	11/96	SP_RL_EP2_july24_repeat.raw
	Medium		ccSGAIIVLTk	P11980-2	2	1	HCD	C1(Carbamidomethyl), C2(Carbamidomethyl), K11(Label:13C(6)15N(2))	33.41	0.0773895	1	1	31	32	774	1.74309e+06	Heavy	Redundant	Not Used	0.796184	0.744031	1.0701	1.85609e+06	1.98619e+06	1.47779e+06	2	615.327	1229.65	0.112362	43.238	4594	4594	MS2	7/94	SP_RL_EP2_july24_repeat.raw
		High	GSGTAEVELKK	P11980;P11980-2	3	2	CID		32.23	0.0974214	1	1	31	22				No Quan Values	Not Used							2	559.807	1118.61	0.573267	18.7039	1046	1046	MS2	6/94	SP_RL_EP2_july24_repeat.raw
	Medium		APIIAVTr	P11980;P11980-2	3	2	HCD	R8(Label:13C(6)15N(4))	32	0.0670708	1	1	29	19	497	1.75933e+07	Heavy	Not Unique	Used	0.612081	1.43044	0.427898	2.87434e+07	1.22993e+07	1.75933e+07	2	425.773	850.538	0.0228646	33.4611	3149	3149	MS2	5/56	SP_RL_EP2_july24_repeat.raw
P23693	211	24.1447	9.5542	Troponin I, cardiac muscle OS=Rattus norvegicus GN=Tnni3 PE=1 SV=2 - [TNNI3_RAT]	23.22	16	5	7.69078e+07	0.464601	6	20.8672	1.40088	6	30.3762	0.353725	6	36.5461	188.281	16.59	10	4	161.771	17.06	6	3
	A3	A5	Sequence	Protein Accessions	# Proteins	# Protein Groups	Activation Type	Modifications	IonScore	Exp Value	Δ Score	Rank	Identity High	Homology Threshold	QuanResultID	Area	Quan Channel	Quan Info	Quan Usage	Heavy/Light	Heavy/Medium	Medium/Light	Light	Medium	Heavy	Charge	m/z [Da]	MH+ [Da]	ΔM [ppm]	RT [min]	First Scan	Last Scan	MS Order	Ions Matched	Spectrum File	Annotation
		High	ISADAmmQALLGTR	P23693	1	1	CID	M6(Oxidation), M7(Oxidation)	73.65	5.03151e-06	1	1	30	28	656	4372559	Light	Unique	Used	0.479253	1.55857	0.307495	4372559	1.34454e+06	2.09556e+06	2	755.373	1509.74	-0.992431	39.3583	4021	4021	MS2	9/138	SP_RL_EP2_july24_repeat.raw
	High		NITEIADLTQK	P23693	1	1	HCD		57.33	0.000358203	1	1	32	27	872	1.43035e+08	Light	Unique	Used	0.299539	1.86208	0.160863	1.43035e+08	2.3009e+07	4.28446e+07	2	623.337	1245.67	-1.71143	48.3363	5335	5335	MS2	7/112	SP_RL_EP2_july24_repeat.raw
	High		TLmLQIAK	P23693	1	1	HCD	M3(Oxidation)	50.63	0.00136405	1	1	31	29	660	6.08196e+07	Light	Unique	Used	0.384142	2.55671	0.150249	6.04845e+07	9.0877e+06	2.32346e+07	2	467.275	933.543	-0.464617	39.5668	4052	4052	MS2	7/62	SP_RL_EP2_july24_repeat.raw
		High	NITEIADLTQK	P23693	1	1	CID		47	0.00386482	1	1	32	20	872	1.43035e+08	Light	Redundant	Not Used	0.299539	1.86208	0.160863	1.43035e+08	2.3009e+07	4.28446e+07	2	623.337	1245.67	-1.71143	48.3002	5327	5327	MS2	9/112	SP_RL_EP2_july24_repeat.raw
		High	NITEIADLTQK	P23693	1	1	CID		42.66	0.010317	1	1	32	18	872	1.43035e+08	Light	Redundant	Not Used	0.299539	1.86208	0.160863	1.43035e+08	2.3009e+07	4.28446e+07	2	623.337	1245.67	-1.22144	47.208	5170	5170	MS2	9/112	SP_RL_EP2_july24_repeat.raw
	Medium		NITEIADLTQK	P23693	1	1	HCD		41.74	0.0127513	1	1	32	20	872	1.43035e+08	Light	Redundant	Not Used	0.299539	1.86208	0.160863	1.43035e+08	2.3009e+07	4.28446e+07	2	623.337	1245.67	-1.22144	47.2425	5178	5178	MS2	6/112	SP_RL_EP2_july24_repeat.raw
	High		NIDALSGMEGr	P23693	1	1	HCD	R11(Label:13C(6))	40.76	0.00690876	1	1	28	30	707	4.7876e+06	Medium	Unique	Used	0.450397	1.05065	0.428684	1.11681e+07	4.7876e+06	5.0301e+06	2	584.789	1168.57	-1.13801	41.0214	4267	4267	MS2	5/112	SP_RL_EP2_july24_repeat.raw
		High	NIDALSGMEGr	P23693	1	1	CID	R11(Label:13C(6))	40.25	0.00776962	1	1	28	24	707	4.7876e+06	Medium	Redundant	Not Used	0.450397	1.05065	0.428684	1.11681e+07	4.7876e+06	5.0301e+06	2	584.789	1168.57	-1.13801	40.972	4258	4258	MS2	7/112	SP_RL_EP2_july24_repeat.raw
	High		NIDALSGmEGR	P23693	1	1	HCD	M8(Oxidation)	40.17	0.00419744	1	1	25	15	372	2.68685e+07	Light	Unique	Used	0.507508	1.24724	0.406905	2.61833e+07	1.06541e+07	1.32882e+07	2	589.776	1178.55	-1.38183	28.58	2433	2433	MS2	8/112	SP_RL_EP2_july24_repeat.raw
		High	NIDALSGmEGr	P23693	1	1	CID	M8(Oxidation), R11(Label:13C(6)15N(4))	38.91	0.00599586	1	1	26	17	372	1.32882e+07	Heavy	Redundant	Not Used	0.507508	1.24724	0.406905	2.61833e+07	1.06541e+07	1.32882e+07	2	594.781	1188.55	-0.316402	28.6284	2439	2439	MS2	12/112	SP_RL_EP2_july24_repeat.raw
	Medium		TLmLQIAk	P23693	1	1	HCD	M3(Oxidation), K8(Label:13C(6)15N(2))	37.53	0.028442	1	1	31	28	660	2.32346e+07	Heavy	Redundant	Not Used	0.384142	2.55671	0.150249	6.04845e+07	9.0877e+06	2.32346e+07	2	471.282	941.556	-1.86322	39.7084	4072	4072	MS2	7/62	SP_RL_EP2_july24_repeat.raw
		High	NITEIADLTQk	P23693	1	1	CID	K11(Label:13C(6)15N(2))	36.91	0.0419936	1	1	32		872	4.28446e+07	Heavy	Redundant	Not Used	0.299539	1.86208	0.160863	1.43035e+08	2.3009e+07	4.28446e+07	2	627.344	1253.68	-1.53673	47.3021	5184	5184	MS2	13/112	SP_RL_EP2_july24_repeat.raw
	Medium		NIDALSGmEGR	P23693	1	1	HCD	M8(Oxidation)	36.79	0.00988421	1	1	26	17	372	2.68685e+07	Light	Redundant	Not Used	0.507508	1.24724	0.406905	2.61833e+07	1.06541e+07	1.32882e+07	2	589.777	1178.55	-0.449632	29.7013	2601	2601	MS2	6/112	SP_RL_EP2_july24_repeat.raw
	Medium		NITEIADLTQk	P23693	1	1	HCD	K11(Label:13C(6)15N(2))	33.63	0.0893683	1	1	32	31	872	4.28446e+07	Heavy	Redundant	Not Used	0.299539	1.86208	0.160863	1.43035e+08	2.3009e+07	4.28446e+07	2	627.344	1253.68	-1.53673	47.329	5190	5190	MS2	9/112	SP_RL_EP2_july24_repeat.raw
	Medium		IYDLR	P23693	1	1	HCD		33.27	0.0408808	1	1	28	32	390	1.63458e+07	Light	Unique	Used	0.592516	1.25914	0.470573	1.58992e+07	7.48172e+06	9.4205e+06	2	340.192	679.377	-0.545465	29.8692	2628	2628	MS2	4/32	SP_RL_EP2_july24_repeat.raw
	Medium		NIDALSGmEGr	P23693	1	1	HCD	M8(Oxidation), R11(Label:13C(6)15N(4))	30.41	0.0424475	1	1	26	14	372	1.32882e+07	Heavy	Redundant	Not Used	0.507508	1.24724	0.406905	2.61833e+07	1.06541e+07	1.32882e+07	2	594.781	1188.55	-0.316402	28.6732	2446	2446	MS2	6/112	SP_RL_EP2_july24_repeat.raw
P56741	1274	140.674	6.53662	Myosin-binding protein C, cardiac-type OS=Rattus norvegicus GN=Mybpc3 PE=2 SV=2 - [MYPC_RAT]	22.37	40	21	8.54086e+07	0.164665	8	24.2027	1.47917	8	24.7477	0.115943	8	8.37093	881.837	19.86	26	19	528.76	12.24	14	11
	A3	A5	Sequence	Protein Accessions	# Proteins	# Protein Groups	Activation Type	Modifications	IonScore	Exp Value	Δ Score	Rank	Identity High	Homology Threshold	QuanResultID	Area	Quan Channel	Quan Info	Quan Usage	Heavy/Light	Heavy/Medium	Medium/Light	Light	Medium	Heavy	Charge	m/z [Da]	MH+ [Da]	ΔM [ppm]	RT [min]	First Scan	Last Scan	MS Order	Ions Matched	Spectrum File	Annotation
	High		DVGPDDQGSYAVIAGSSK	P56741	3	1	HCD		105.3	2.54689e-09	1	1	28	19	685	1.41225e+07	Light	Unique	Used	0.1182	1.76858	0.0668328	10834575	724105	1280642	2	883.416	1765.83	0.852718	40.5313	4191	4191	MS2	11/190	SP_RL_EP2_july24_repeat.raw
		High	NPVGEDQVNLTVK	P56741	3	1	CID		100.2	1.87561e-08	1	1	32	26		1.32424e+07		No Quan Values	Not Used							2	706.871	1412.74	-2.05012	37.8136	3790	3790	MS2	10/132	SP_RL_EP2_july24_repeat.raw
	High		TSGGQALAELIVQEK	P56741	3	1	HCD		93.53	1.03383e-07	1	1	33	31				No Quan Values	Not Used							2	772.421	1543.83	0.868405	61.7807	7232	7232	MS2	12/158	SP_RL_EP2_july24_repeat.raw
		High	DVGPDDQGSYAVIAGSSK	P56741	3	1	CID		93.43	3.91752e-08	1	1	28	24	685	1.41225e+07	Light	Redundant	Not Used	0.1182	1.76858	0.0668328	10834575	724105	1280642	2	883.416	1765.83	0.852718	40.4728	4182	4182	MS2	14/190	SP_RL_EP2_july24_repeat.raw
	High		TmEWFTVLEHYR	P56741	3	1	HCD	M2(Oxidation)	83.34	3.26267e-07	1	1	28	18		1.92844e+06		No Quan Values	Not Used							2	814.383	1627.76	0.584903	72.8739	8720	8720	MS2	8/104	SP_RL_EP2_july24_repeat.raw
	High		LTVELADPDAEVK	P56741	3	1	HCD		79.15	2.51082e-06	1	1	32	28		1.13976e+07		No Quan Values	Not Used							2	700.368	1399.73	-2.06898	47.7982	5258	5258	MS2	12/114	SP_RL_EP2_july24_repeat.raw
		High	NPVGEDQVNLTVK	P56741	3	1	CID		77.86	3.24826e-06	1	1	32	21		1.32424e+07		No Quan Values	Not Used							2	706.872	1412.74	-0.581201	36.7834	3644	3644	MS2	11/132	SP_RL_EP2_july24_repeat.raw
	High		IHLDcPGSTPDTIVVVAGNK	P56741	3	1	HCD	C5(Carbamidomethyl)	76.17	6.19203e-06	1	1	33	21		5.17107e+06		No Quan Values	Not Used							3	698.362	2093.07	0.150564	50.7958	5692	5692	MS2	17/170	SP_RL_EP2_july24_repeat.raw
		High	SIIAGYNAILccAVR	P56741	3	1	CID	C11(Carbamidomethyl), C12(Carbamidomethyl)	70.86	1.67557e-05	1	1	32	27		4.29676e+06		No Quan Values	Not Used							2	840.932	1680.86	0.463943	67.5135	8006	8006	MS2	11/128	SP_RL_EP2_july24_repeat.raw
	High		NPVGEDQVNLTVK	P56741	3	1	HCD		68.83	2.57123e-05	1	1	32	25		1.32424e+07		No Quan Values	Not Used							2	706.871	1412.74	-2.05012	37.8609	3800	3800	MS2	9/132	SP_RL_EP2_july24_repeat.raw
	High		SIIAGYNAILccAVR	P56741	3	1	HCD	C11(Carbamidomethyl), C12(Carbamidomethyl)	65.63	5.58679e-05	1	1	32	17		4.29676e+06		No Quan Values	Not Used							2	840.932	1680.86	0.463943	67.5338	8010	8010	MS2	13/128	SP_RL_EP2_july24_repeat.raw
	High		TmEWFTVLEHYR	P56741	3	1	HCD	M2(Oxidation)	61.83	4.71768e-05	1	1	28	16	1489	1.52547e+08	Light	Unique	Used	0.162077	1.30077	0.1246	149968312	18686076	2.43064e+07	3	543.258	1627.76	1.13909	72.7675	8706	8706	MS2	7/104	SP_RL_EP2_july24_repeat.raw
	High		NSPTDTILFIR	P56741	3	1	HCD		59.29	0.000228809	1	1	32	20		7.44625e+07		No Quan Values	Not Used							2	638.849	1276.69	0.66264	64.2834	7582	7582	MS2	7/108	SP_RL_EP2_july24_repeat.raw
	High		SLEDQLVmVGQR	P56741	3	1	HCD	M8(Oxidation)	59.22	0.000182204	1	1	31	20		5870022		No Quan Values	Not Used							2	695.853	1390.7	-0.566789	49.2059	5461	5461	MS2	9/108	SP_RL_EP2_july24_repeat.raw
		High	TmEWFTVLEHYR	P56741	3	1	CID	M2(Oxidation)	58.71	9.47486e-05	1	1	28	20		1.92844e+06		No Quan Values	Not Used							2	814.383	1627.76	0.584903	72.8333	8715	8715	MS2	7/104	SP_RL_EP2_july24_repeat.raw
		High	TSGGQALAELIVQEK	P56741	3	1	CID		57.31	0.000432961	1	1	33	20				No Quan Values	Not Used							2	772.421	1543.83	0.868405	61.7251	7225	7225	MS2	10/158	SP_RL_EP2_july24_repeat.raw
		High	ALDFSEAPSFTQPLTNR	P56741	3	1	CID		54.84	0.000631091	1	1	32	19		4.4901e+06		No Quan Values	Not Used							2	947.472	1893.94	1.50904	63.6869	7499	7499	MS2	12/162	SP_RL_EP2_july24_repeat.raw
		High	TmEWFTVLEHYR	P56741	3	1	CID	M2(Oxidation)	51.19	0.000546675	1	1	28	21	1489	1.52547e+08	Light	Redundant	Not Used	0.162077	1.30077	0.1246	149968312	18686076	2.43064e+07	3	543.258	1627.76	1.13909	72.7366	8699	8699	MS2	12/104	SP_RL_EP2_july24_repeat.raw
	High		NSPTDTILFIR	P56741	3	1	HCD		50.49	0.00176785	1	1	32	18	1256	7.44625e+07	Light	Unique	Used	0.126974	0.970952	0.130773	72351841	9.46167e+06	9.18682e+06	2	638.849	1276.69	0.0889522	63.2495	7434	7434	MS2	7/108	SP_RL_EP2_july24_repeat.raw
	High		EGQPLAGEEVSIR	P56741	3	1	HCD		50.23	0.00155209	1	1	31	16	624	1.34164e+07	Light	Unique	Used	0.167295	1.38534	0.120761	1.10797e+07	1337997	1.85358e+06	2	692.857	1384.71	-0.299611	38.3618	3875	3875	MS2	9/136	SP_RL_EP2_july24_repeat.raw
		High	EGQPLAGEEVSIR	P56741	3	1	CID		49.08	0.00202263	1	1	31	19	624	1.34164e+07	Light	Redundant	Not Used	0.167295	1.38534	0.120761	1.10797e+07	1337997	1.85358e+06	2	692.857	1384.71	-0.299611	38.3036	3865	3865	MS2	13/136	SP_RL_EP2_july24_repeat.raw
	High		KLEVYQSIADLAVGAK	P56741	3	1	HCD		47.94	0.0033328	1	1	32	36		2.92161e+07		No Quan Values	Not Used							3	568.989	1704.95	0.368458	68.744	8161	8161	MS2	13/164	SP_RL_EP2_july24_repeat.raw
	High		LNFDLLR	P56741	3	1	HCD		46.77	0.00251717	1	1	30		1288	1.20913e+07	Light	Unique	Used	0.19901	1.89113	0.105233	11400026	1.19966e+06	2.26872e+06	2	445.758	890.509	-0.301432	64.6239	7630	7630	MS2	6/58	SP_RL_EP2_july24_repeat.raw
	High		VFSHNmVGSSDR	P56741	3	1	HCD	M6(Oxidation)	44.89	0.000801119	1	1	23	15		8.78486e+06		No Quan Values	Not Used							3	451.207	1351.61	-0.335068	17.936	942	942	MS2	10/118	SP_RL_EP2_july24_repeat.raw
		High	NSPTDTILFIR	P56741	3	1	CID		44.84	0.00649301	1	1	32	23	1256	7.44625e+07	Light	Redundant	Not Used	0.126974	0.970952	0.130773	72351841	9.46167e+06	9.18682e+06	2	638.849	1276.69	0.0889522	63.2236	7429	7429	MS2	7/108	SP_RL_EP2_july24_repeat.raw
		High	IHLDcPGSTPDTIVVVAGNK	P56741	3	1	CID	C5(Carbamidomethyl)	44.46	0.0091798	1	1	33	25		5.17107e+06		No Quan Values	Not Used							3	698.362	2093.07	0.150564	50.746	5685	5685	MS2	19/170	SP_RL_EP2_july24_repeat.raw
	Medium		VIDVPDAPAAPK	P56741	3	1	HCD		42.77	0.0111423	1	1	32	15		17027233		No Quan Values	Not Used							2	596.832	1192.66	-0.423777	38.5809	3908	3908	MS2	7/94	SP_RL_EP2_july24_repeat.raw
	Medium		HHLIINEATLEDAGHYAVR	P56741	3	1	HCD		42.74	0.014061	1	1	33	17	1182	1.62129e+07	Light	Unique	Used	0.144243	1.27289	0.11332	1.51934e+07	1.72171e+06	2.19153e+06	4	540.53	2159.1	0.208814	59.9729	6987	6987	MS2	14/180	SP_RL_EP2_july24_repeat.raw
	High		LLcETEGR	P56741	3	1	HCD	C3(Carbamidomethyl)	39.99	0.00490628	1	1	26	25		1.45e+06		No Quan Values	Not Used							2	489.24	977.472	0.050367	21.931	1485	1485	MS2	7/60	SP_RL_EP2_july24_repeat.raw
	Medium		KLEVYQSIADLAVGAK	P56741	3	1	HCD		39.09	0.026111	1	1	32	30		2.41917e+07		No Quan Values	Not Used							3	568.989	1704.95	-0.490712	67.7711	8044	8044	MS2	14/164	SP_RL_EP2_july24_repeat.raw
	Medium		NSPTDTILFIr	P56741	3	1	HCD	R11(Label:13C(6))	38.52	0.0301667	1	1	32	17	1256	9.46167e+06	Medium	Redundant	Not Used	0.126974	0.970952	0.130773	72351841	9.46167e+06	9.18682e+06	2	641.859	1282.71	0.0983589	63.1642	7423	7423	MS2	6/108	SP_RL_EP2_july24_repeat.raw
		High	LNFDLLR	P56741	3	1	CID		38.39	0.0175084	1	1	30	30	1271	7.72286e+06	Light	Unique	Used	0.293325	2.63322	0.111394	7.34131e+06	817776	2.15339e+06	2	445.759	890.51	0.521043	63.5902	7484	7484	MS2	6/58	SP_RL_EP2_july24_repeat.raw
	Medium		TSLLVK	P56741	3	1	HCD		37.11	0.012071	1	1	27			5.35637e+06		No Quan Values	Not Used							2	330.718	660.429	0.435456	26.7988	2173	2173	MS2	5/42	SP_RL_EP2_july24_repeat.raw
		High	LNFDLLR	P56741	3	1	CID		36.35	0.0277276	1	1	30	27	1288	1.20913e+07	Light	Redundant	Not Used	0.19901	1.89113	0.105233	11400026	1.19966e+06	2.26872e+06	2	445.758	890.509	-0.301432	64.5811	7622	7622	MS2	5/58	SP_RL_EP2_july24_repeat.raw
	High		mIEGVAYEmR	P56741	3	1	HCD	M1(Oxidation), M9(Oxidation)	36.22	0.00608892	1	1	23	15		6.08142e+06		No Quan Values	Not Used							2	615.778	1230.55	0.176219	28.961	2490	2490	MS2	8/82	SP_RL_EP2_july24_repeat.raw
	Medium		SVFTVEGAEKEDEGVYTVTVK	P56741	3	1	HCD		35.38	0.0681021	1	1	33	15		2.80494e+07		No Quan Values	Not Used							3	763.05	2287.14	0.652316	54.8567	6270	6270	MS2	16/218	SP_RL_EP2_july24_repeat.raw
	Medium		NSPTDTILFIR	P56741	3	1	HCD		34.91	0.0631332	1	1	32	15	1232	5.14907e+07	Light	Unique	Used	0.187354	1.57935	0.118627	4.98887e+07	5.91815e+06	9.34684e+06	2	638.849	1276.69	0.375796	62.2368	7293	7293	MS2	6/108	SP_RL_EP2_july24_repeat.raw
	Medium		NSPTDTILFIr	P56741	3	1	HCD	R11(Label:13C(6)15N(4))	33.36	0.0981914	1	1	32	17	1232	9.34684e+06	Heavy	Redundant	Not Used	0.187354	1.57935	0.118627	4.98887e+07	5.91815e+06	9.34684e+06	2	643.853	1286.7	0.302702	62.2749	7297	7297	MS2	8/108	SP_RL_EP2_july24_repeat.raw
	Medium		LNFDLLr	P56741	3	1	HCD	R7(Label:13C(6)15N(4))	31.56	0.0984159	1	1	31	34	1288	2.26872e+06	Heavy	Redundant	Not Used	0.19901	1.89113	0.105233	11400026	1.19966e+06	2.26872e+06	2	450.762	900.518	-0.127234	64.2078	7571	7571	MS2	5/58	SP_RL_EP2_july24_repeat.raw
		High	VEFEcEVSEEGAQVK	P56741	3	1	CID	C5(Carbamidomethyl)	26.14	0.087681	1	1	25	14		6735311		No Quan Values	Not Used							2	870.392	1739.78	-1.54409	40.8961	4249	4249	MS2	20/132	SP_RL_EP2_july24_repeat.raw
G3V936	466	51.7975	8.41162	Citrate synthase OS=Rattus norvegicus GN=Cs PE=3 SV=1 - [G3V936_RAT]	22.1	10	7	2.59957e+07	0.248489	3	32.8203	0.84258	3	139.207	0.294915	3	230.698	157.257	15.24	6	5	138.76	15.45	4	4
	A3	A5	Sequence	Protein Accessions	# Proteins	# Protein Groups	Activation Type	Modifications	IonScore	Exp Value	Δ Score	Rank	Identity High	Homology Threshold	QuanResultID	Area	Quan Channel	Quan Info	Quan Usage	Heavy/Light	Heavy/Medium	Medium/Light	Light	Medium	Heavy	Charge	m/z [Da]	MH+ [Da]	ΔM [ppm]	RT [min]	First Scan	Last Scan	MS Order	Ions Matched	Spectrum File	Annotation
		High	GLVYETSVLDPDEGIR	G3V936	2	1	CID		64.92	6.94301e-05	1	1	32	29	1153	7.16123e+06	Light	Unique	Used	0.308318	0.418329	0.737022	5.61733e+06	4.1401e+06	1.73193e+06	2	881.947	1762.89	0.726796	58.6304	6804	6804	MS2	10/136	SP_RL_EP2_july24_repeat.raw
	High		TKYWELIYEDcmDLIAK	G3V936	2	1	HCD	C11(Carbamidomethyl), M12(Oxidation)	61.57	9.17109e-05	1	1	30	25		44363740		No Quan Values	Not Used							3	736.353	2207.04	2.05636	73.1204	8757	8757	MS2	17/182	SP_RL_EP2_july24_repeat.raw
	High		LDWSHNFTNmLGYTEPQFTELmR	G3V936	1	1	HCD	M10(Oxidation), M22(Oxidation)	53.89	0.000243563	1	1	27	16	1426	1.37449e+07	Light	Unique	Used	0.248489	0.84258	0.294915	7.50109e+06	2.21218e+06	1.86394e+06	3	954.767	2862.29	0.212448	70.5144	8400	8400	MS2	21/246	SP_RL_EP2_july24_repeat.raw
		High	TVVGQITVDmmYGGmR	G3V936	2	1	CID	M10(Oxidation), M11(Oxidation), M15(Oxidation)	49.76	0.000574909	1	1	26	16		2.47135e+06		No Quan Values	Not Used							2	903.414	1805.82	-0.872455	42.4196	4473	4473	MS2	10/158	SP_RL_EP2_july24_repeat.raw
		High	LDWSHNFTNmLGYTEPQFTELmR	G3V936	1	1	CID	M10(Oxidation), M22(Oxidation)	49.08	0.000737243	1	1	27	17	1426	1.37449e+07	Light	Redundant	Not Used	0.248489	0.84258	0.294915	7.50109e+06	2.21218e+06	1.86394e+06	3	954.767	2862.29	0.212448	70.4899	8396	8396	MS2	12/246	SP_RL_EP2_july24_repeat.raw
	High		IVPNILLEQGK	G3V936	2	1	HCD		48.53	0.00180402	1	1	30	25		19878363		No Quan Values	Not Used							2	612.371	1223.73	-1.47492	53.034	6010	6010	MS2	9/94	SP_RL_EP2_july24_repeat.raw
	High		IVPNILLEQGK	G3V936	2	1	HCD		46.26	0.00301418	1	1	30	32	1037	19878363	Light	Unique	Used	0.162481	2.4081	0.0674725	19878363	1.34124e+06	3.22985e+06	2	612.371	1223.74	-0.477398	54.0715	6159	6159	MS2	8/94	SP_RL_EP2_july24_repeat.raw
	Medium		EGSSIGAIDSK	G3V936	2	1	HCD		36.57	0.0171167	1	1	28	15		2.7337e+06		No Quan Values	Not Used							2	532.266	1063.53	-0.91106	24.6078	1864	1864	MS2	7/98	SP_RL_EP2_july24_repeat.raw
		High	TKYWELIYEDcmDLIAK	G3V936	2	1	CID	C11(Carbamidomethyl), M12(Oxidation)	34.25	0.049479	1	1	30	17		44363740		No Quan Values	Not Used							3	736.353	2207.04	2.05636	73.0742	8747	8747	MS2	19/182	SP_RL_EP2_july24_repeat.raw
	Medium		HLPKDPmFK	G3V936	2	1	HCD	M7(Oxidation)	30.26	0.122446	1	1	30	31				No Quan Values	Not Used							3	376.867	1128.59	0.175093	22.2197	1529	1529	MS2	9/74	SP_RL_EP2_july24_repeat.raw
Q09073	298	32.8801	9.72998	ADP/ATP translocase 2 OS=Rattus norvegicus GN=Slc25a5 PE=1 SV=3 - [ADT2_RAT]	21.14	11	6	6.66095e+07	0.0384795	1		1.06102	1		0.0362664	1		147.248	21.14	7	6	75.6588	9.73	4	3
	A3	A5	Sequence	Protein Accessions	# Proteins	# Protein Groups	Activation Type	Modifications	IonScore	Exp Value	Δ Score	Rank	Identity High	Homology Threshold	QuanResultID	Area	Quan Channel	Quan Info	Quan Usage	Heavy/Light	Heavy/Medium	Medium/Light	Light	Medium	Heavy	Charge	m/z [Da]	MH+ [Da]	ΔM [ppm]	RT [min]	First Scan	Last Scan	MS Order	Ions Matched	Spectrum File	Annotation
		High	DFLAGGVAAAISK		2	0	CID		63.04	9.78287e-05	0.365079	1	32			8.21249e+07		No Quan Values	Not Used							2	610.338	1219.67	-0.143442	60.7091	7084	7084	MS2	17/118	SP_RL_EP2_july24_repeat.raw
	High		GAWSNVLR	Q05962;Q09073	4	2	HCD		52.12	0.000597497	0.326923	1	29			2.48723e+07		No Quan Values	Not Used							2	451.746	902.484	-0.0906461	42.5532	4495	4495	MS2	6/62	SP_RL_EP2_july24_repeat.raw
	High		LLLQVQHASK	Q05962;Q09073	4	2	HCD		51.06	0.00105019	1	1	30	30		65998796		No Quan Values	Not Used							3	379.564	1136.68	-0.194766	30.8103	2765	2765	MS2	8/84	SP_RL_EP2_july24_repeat.raw
	High		LLLQVQHASK	Q05962;Q09073	4	2	HCD		49.57	0.00149051	1	1	30	24		65998796		No Quan Values	Not Used							3	379.564	1136.68	0.127411	29.7635	2612	2612	MS2	8/84	SP_RL_EP2_july24_repeat.raw
	Medium		TAVAPIER	Q05962;Q09073	6	2	HCD		40.34	0.0119379	1	1	30	22	238	1.19319e+07	Light	Not Unique	Used	0.0384795	1.06102	0.0362664	1.13281e+07	410831	435901	2	428.748	856.489	0.373584	23.3546	1693	1693	MS2	6/68	SP_RL_EP2_july24_repeat.raw
		High	DFLAGGVAAAISK		2	0	CID		40.18	0.0187563		2	32			8.21249e+07		No Quan Values	Not Used							2	610.339	1219.67	1.85825	61.7125	7221	7221	MS2	8/118	SP_RL_EP2_july24_repeat.raw
	Medium		DFLAGGVAAAISK	Q09073	3	1	HCD		39.92	0.0200663	1	1	32	35		8.21249e+07		No Quan Values	Not Used							2	610.338	1219.67	-0.143442	60.7497	7091	7091	MS2	10/118	SP_RL_EP2_july24_repeat.raw
	Medium		GNLANVIR	Q05962;Q09073	7	2	HCD		39.11	0.0143795	1	1	30	27		5.1705e+07		No Quan Values	Not Used							2	428.753	856.5	-0.338485	32.4332	3004	3004	MS2	6/70	SP_RL_EP2_july24_repeat.raw
	Medium		GmGGAFVLVLYDEIKK	Q05962;Q09073	5	2	HCD	M2(Oxidation)	36.18	0.0635251	1	1	33	17		922042		No Quan Values	Not Used							3	585.983	1755.93	-0.506329	76.1702	9171	9171	MS2	6/124	SP_RL_EP2_july24_repeat.raw
		High	GNLANVIR		5	0	CID		35.69	0.031604	1	1	30	23		5.1705e+07		No Quan Values	Not Used							2	428.753	856.5	-0.338485	32.4076	2999	2999	MS2	5/70	SP_RL_EP2_july24_repeat.raw
		High	GAWSNVLR		4	0	CID		29.51	0.108977	1	1	29			2.48723e+07		No Quan Values	Not Used							2	451.746	902.484	-0.0906461	42.5099	4485	4485	MS2	5/62	SP_RL_EP2_july24_repeat.raw
Q60587	475	51.3815	9.46631	Trifunctional enzyme subunit beta, mitochondrial OS=Rattus norvegicus GN=Hadhb PE=1 SV=1 - [ECHB_RAT]	21.05	19	9	5.8725e+07	0.313567	6	28.634	1.74721	6	39.9428	0.165319	6	44.1457	309.676	21.05	14	9	124.331	12.63	5	4
	A3	A5	Sequence	Protein Accessions	# Proteins	# Protein Groups	Activation Type	Modifications	IonScore	Exp Value	Δ Score	Rank	Identity High	Homology Threshold	QuanResultID	Area	Quan Channel	Quan Info	Quan Usage	Heavy/Light	Heavy/Medium	Medium/Light	Light	Medium	Heavy	Charge	m/z [Da]	MH+ [Da]	ΔM [ppm]	RT [min]	First Scan	Last Scan	MS Order	Ions Matched	Spectrum File	Annotation
	High		EAALGAGFSDK	Q60587	1	1	HCD		80.46	6.6293e-07	1	1	28		477	2.17989e+07	Light	Unique	Used	0.339999	2.38808	0.142374	2.01009e+07	2.86184e+06	6.8343e+06	2	533.264	1065.52	-0.129146	32.7622	3049	3049	MS2	9/98	SP_RL_EP2_july24_repeat.raw
	High		DQLLLGPTYATPK	Q60587	1	1	HCD		65.57	5.92936e-05	1	1	32	30	1000	1.04516e+07	Light	Unique	Used	0.264166	2.02638	0.130364	9.00149e+06	1.17347e+06	2.37789e+06	2	708.891	1416.77	0.518184	52.4666	5935	5935	MS2	9/138	SP_RL_EP2_july24_repeat.raw
	High		LAAAFAVSr	Q60587	1	1	HCD	R9(Label:13C(6)15N(4))	60.66	0.000117169	0.540984	1	30		574	2.00621e+07	Heavy	Unique	Used	0.491428	1.27399	0.385739	38703137	1.49293e+07	1.90198e+07	2	458.268	915.529	0.091556	36.6923	3629	3629	MS2	6/64	SP_RL_EP2_july24_repeat.raw
		High	DQLLLGPTYATPK		1	0	CID		50.21	0.00203708	1	1	32	28	1000	1.04516e+07	Light	Redundant	Not Used	0.264166	2.02638	0.130364	9.00149e+06	1.17347e+06	2.37789e+06	2	708.891	1416.77	0.518184	52.4356	5930	5930	MS2	12/138	SP_RL_EP2_july24_repeat.raw
	High		NIVVVEGVR	Q60587	1	1	HCD		47.84	0.00236461	1	1	31	23	592	1.07055e+08	Light	Unique	Used	0.468442	1.20088	0.390084	1.05641e+08	41208779	4.94867e+07	2	492.795	984.584	-0.0462502	37.2092	3709	3709	MS2	7/80	SP_RL_EP2_july24_repeat.raw
	High		LAAAFAVSR	Q60587	1	1	HCD		47.12	0.00263475	1	1	30		574	4.1939e+07	Light	Redundant	Not Used	0.491428	1.27399	0.385739	38703137	1.49293e+07	1.90198e+07	2	453.264	905.52	-0.34695	37.5798	3760	3760	MS2	5/64	SP_RL_EP2_july24_repeat.raw
		High	LAAAFAVSR		1	0	CID		47.11	0.00264083	1	1	30	27	574	4.1939e+07	Light	Redundant	Not Used	0.491428	1.27399	0.385739	38703137	1.49293e+07	1.90198e+07	2	453.264	905.52	-0.34695	37.5542	3755	3755	MS2	8/64	SP_RL_EP2_july24_repeat.raw
	High		EAALGAGFSDk	Q60587	1	1	HCD	K11(Label:13C(6)15N(2))	47.01	0.0019847	1	1	29	25	477	6.8343e+06	Heavy	Redundant	Not Used	0.339999	2.38808	0.142374	2.01009e+07	2.86184e+06	6.8343e+06	2	537.272	1073.54	1.9961	32.791	3052	3052	MS2	9/98	SP_RL_EP2_july24_repeat.raw
	High		LAAAFAVSR	Q60587	1	1	HCD		46.35	0.00307982	1	1	30		574	4.1939e+07	Light	Redundant	Not Used	0.491428	1.27399	0.385739	38703137	1.49293e+07	1.90198e+07	2	453.264	905.52	-0.481757	36.591	3614	3614	MS2	5/64	SP_RL_EP2_july24_repeat.raw
		High	DGGQYALVAAcAAGGQGHAmIVEAYPK		1	0	CID	C11(Carbamidomethyl), M20(Oxidation)	43.57	0.00525692	1	1	30	18				No Quan Values	Not Used							3	907.762	2721.27	-2.21463	53.0683	6016	6016	MS2	21/298	SP_RL_EP2_july24_repeat.raw
	High		NIVVVEGVR	Q60587	1	1	HCD		43.11	0.00694131	1	1	31	22	592	1.07055e+08	Light	Redundant	Not Used	0.468442	1.20088	0.390084	1.05641e+08	41208779	4.94867e+07	2	492.795	984.582	-1.41005	38.237	3857	3857	MS2	7/80	SP_RL_EP2_july24_repeat.raw
	High		DGGQYALVAAcAAGGQGHAmIVEAYPK	Q60587	1	1	HCD	C11(Carbamidomethyl), M20(Oxidation)	42.6	0.00657251	1	1	30	15				No Quan Values	Not Used							3	907.762	2721.27	-2.21463	53.1246	6023	6023	MS2	10/298	SP_RL_EP2_july24_repeat.raw
	High		NIVVVEGVr	Q60587	1	1	HCD	R9(Label:13C(6)15N(4))	42.54	0.00774767	1	1	31	30	592	4.94867e+07	Heavy	Redundant	Not Used	0.468442	1.20088	0.390084	1.05641e+08	41208779	4.94867e+07	2	497.799	994.591	-0.750236	37.3073	3723	3723	MS2	5/80	SP_RL_EP2_july24_repeat.raw
		High	EAALGAGFSDK		1	0	CID		39.5	0.00826928	1	1	28		477	2.17989e+07	Light	Redundant	Not Used	0.339999	2.38808	0.142374	2.01009e+07	2.86184e+06	6.8343e+06	2	533.264	1065.52	-0.129146	32.7219	3040	3040	MS2	7/98	SP_RL_EP2_july24_repeat.raw
	High		MmLDLNK	Q60587	1	1	HCD	M2(Oxidation)	37.64	0.00740403	1	1	25	21		1.98338e+06		No Quan Values	Not Used							2	440.717	880.426	-1.11138	34.6169	3317	3317	MS2	5/50	SP_RL_EP2_july24_repeat.raw
	Medium		LSLLTk	Q60587	1	1	HCD	K6(Label:13C(6)15N(2))	36.45	0.0173245	1	2	28		560	5.11883e+06	Heavy	Unique	Used	0.254873	2.14805	0.118653	2.00838e+07	2.38301e+06	5.11883e+06	2	341.733	682.459	-0.0298869	36.1212	3542	3542	MS2	4/46	SP_RL_EP2_july24_repeat.raw
	Medium		VGAPPLEK	Q60587	1	1	HCD		36.21	0.0255367	1	1	29			5.16107e+06		No Quan Values	Not Used							2	405.74	810.472	-0.375107	24.306	1820	1820	MS2	7/56	SP_RL_EP2_july24_repeat.raw
		High	LAAAFAVSR		1	0	CID		30.58	0.116285	1	1	30	31	574	4.1939e+07	Light	Redundant	Not Used	0.491428	1.27399	0.385739	38703137	1.49293e+07	1.90198e+07	2	453.264	905.52	-0.481757	36.5465	3604	3604	MS2	8/64	SP_RL_EP2_july24_repeat.raw
	Medium		DFIYVSQDPK	Q60587	1	1	HCD		28.56	0.116747	1	1	28	23	808	2.71811e+07	Light	Unique	Used	0.28919	1.5065	0.191961	23152412	4.44437e+06	6.69545e+06	2	606.302	1211.6	1.58279	44.5462	4786	4786	MS2	6/92	SP_RL_EP2_july24_repeat.raw
[truncated: 1,176 more rows]
