# Supplementary material for: Quantitative Non-canonical Amino Acid Tagging (QuaNCAT) Proteomics Identifies Distinct Patterns of Protein Synthesis Rapidly Induced by Hypertrophic Agents in Cardiomyocytes, Revealing New Aspects of Metabolic Remodeling
Source: Mol Cell Proteomics. 2016 Aug 9;15(10):3170–89. doi: 10.1074/mcp.M115.054312 (PMC5054342; doi:10.1074/mcp.M115.054312)
Supplement: Supplemental Data [file 10.1074_M115.054312_mcp.M115.054312-13.xlsx]

## Sheet: PE-vs-Ctrl_Exp 2_Peptides
A3	A5	Sequence	Protein Accessions	# Proteins	# Protein Groups	Activation Type	Modifications	IonScore	Exp Value	Δ Score	Rank	Identity High	Homology Threshold	QuanResultID	Area	Quan Channel	Quan Info	Quan Usage	Heavy/Light	Heavy/Medium	Medium/Light	Light	Medium	Heavy	Charge	m/z [Da]	MH+ [Da]	ΔM [ppm]	RT [min]	First Scan	Last Scan	MS Order	Ions Matched	Spectrum File	Annotation
High		QGQYSPmAIEEQVAVIYAGVR	F1LP05	2	1	HCD	M7(Oxidation)	140.9	1.86788e-12	1	1	33	21	1519	5.49851e+07	Light	Unique	Used	0.291084	1.13708	0.255993	44459983	1.13815e+07	1.29416e+07	2	1163.08	2325.16	0.686904	73.52	8832	8832	MS2	13/212	SP_RL_EP2_july24_repeat.raw
High		GTGGVDTAAVGAVFDISNADR	P00564	1	1	HCD		126.89	3.14334e-11	1	1	31	30		5.81465e+06		No Quan Values	Not Used							2	996.984	1992.96	-0.752821	65.5242	7750	7750	MS2	12/202	SP_RL_EP2_july24_repeat.raw
	High	LcYVALDFENEmATAASSSSLEK	P68035	5	1	CID	C2(Carbamidomethyl), M12(Oxidation)	126.55	1.36548e-11	1	1	27	26		8.16661e+06		No Quan Values	Not Used							2	1276.58	2552.15	-0.894851	63.8576	7522	7522	MS2	13/232	SP_RL_EP2_july24_repeat.raw
High		NQVTATTADGSTQVIGTK	Q6P6R2	2	1	HCD		123.13	9.98594e-11	1	1	32	28		8.65058e+06		No Quan Values	Not Used							2	896.457	1791.91	-0.884767	29.5778	2583	2583	MS2	14/196	SP_RL_EP2_july24_repeat.raw
	High	DQTNDQVTIDSALATQK	P56574	1	1	CID		122.09	9.88826e-11	1	1	31	32	795	9.45473e+06	Light	Unique	Used	0.0539048	1.17528	0.0458656	7.27768e+06	333796	392302	2	924.453	1847.9	0.483874	43.8518	4686	4686	MS2	25/186	SP_RL_EP2_july24_repeat.raw
High		VVDSLQTSLDAETR	G3V885	4	1	HCD		121.14	1.35059e-10	1	1	32	30		5.32307e+07		No Quan Values	Not Used							2	767.392	1533.78	0.556461	41.6983	4369	4369	MS2	11/140	SP_RL_EP2_july24_repeat.raw
	High	LcYVALDFENEmATAASSSSLEK	P68035	5	1	CID	C2(Carbamidomethyl), M12(Oxidation)	120.7	5.11108e-11	1	1	27	21		1.20483e+07		No Quan Values	Not Used							2	1276.58	2552.15	-1.27749	62.7967	7367	7367	MS2	12/232	SP_RL_EP2_july24_repeat.raw
High		NLTEEmAGLDEIIAK	G3V885	2	1	HCD	M6(Oxidation)	120.54	1.48667e-10	1	1	31	20		3.28344e+07		No Quan Values	Not Used							2	831.917	1662.83	0.239973	58.6562	6809	6809	MS2	13/156	SP_RL_EP2_july24_repeat.raw
High		NQVAmNPTNTVFDAK	D4A4S3	5	1	HCD	M5(Oxidation)	119.11	1.22683e-10	1	1	29	25	565	3.76786e+06	Light	Unique	Used	0.346313	1.3905	0.249056	3.59843e+06	896210	1.24618e+06	2	833.399	1665.79	0.752276	36.4225	3586	3586	MS2	13/150	SP_RL_EP2_july24_repeat.raw
	High	VVDSLQTSLDAETR	G3V885	4	1	CID		118.39	2.5339e-10	1	1	32	26		5.32307e+07		No Quan Values	Not Used							2	767.391	1533.77	-0.876126	42.7021	4514	4514	MS2	11/140	SP_RL_EP2_july24_repeat.raw
High		VGEATETALTcLVEK	E9PSX6	6	1	HCD	C11(Carbamidomethyl)	118.27	2.69202e-10	1	1	32	25	1084	30117530	Light	Not Unique	Used	0.150489	1.82053	0.0826622	28391572	2.34691e+06	4.27261e+06	2	810.911	1620.82	0.448001	56.2126	6464	6464	MS2	11/134	SP_RL_EP2_july24_repeat.raw
High		ILGADTSVDLEETGr	F1LP05	2	1	HCD	R15(Label:13C(6)15N(4))	118.05	2.49113e-10	1	1	31	24	849	9.16749e+06	Heavy	Unique	Used	0.328505	1.37036	0.239721	2.59302e+07	6.21601e+06	8.5182e+06	2	793.4	1585.79	-1.6488	46.3606	5051	5051	MS2	11/128	SP_RL_EP2_july24_repeat.raw
High		NLTEEmAGLDEIIAK	G3V885	2	1	HCD	M6(Oxidation)	117.28	3.11749e-10	1	1	31	20		1.55154e+06		No Quan Values	Not Used							2	831.916	1662.82	-0.640964	57.5744	6653	6653	MS2	13/156	SP_RL_EP2_july24_repeat.raw
	High	WGDAGAEYVVESTGVFTTmEK		2	0	CID	M19(Oxidation)	117.14	1.05292e-10	1	1	26	20				No Quan Values	Not Used							2	1147.02	2293.03	0.421645	69.5516	8270	8270	MS2	12/194	SP_RL_EP2_july24_repeat.raw
High		LEEGPPVTTVLTR	D4A5G8	3	1	HCD		116.22	4.96426e-10	1	1	32					No Quan Values	Not Used							2	706.392	1411.78	-2.05315	48.2502	5322	5322	MS2	10/116	SP_RL_EP2_july24_repeat.raw
	High	VALTGLTVAEYFR	G3V6D3	2	1	CID		115.04	6.87443e-10	1	1	32	27	1510	119437345	Light	Unique	Used	0.343776	1.18478	0.29016	112884784	3.27547e+07	3.88071e+07	2	720.399	1439.79	0.510742	73.3742	8802	8802	MS2	11/108	SP_RL_EP2_july24_repeat.raw
High		TGTAEmSSILEER	F1LP05	2	1	HCD	M6(Oxidation)	114.75	1.95955e-10	1	1	27	28	452	3.16243e+07	Light	Unique	Used	0.240311	1.1086	0.21677	3.16243e+07	6.85521e+06	7.59966e+06	2	720.338	1439.67	-0.0457124	32.893	3068	3068	MS2	10/118	SP_RL_EP2_july24_repeat.raw
High		ETADTDTAEQVIASFR	D3ZCV0	1	1	HCD		114.25	4.18119e-10	1	1	30	20	77	1.41773e+08	Light	Unique	Used	0.329292	1.24485	0.264522	135514706	3.58467e+07	44623876	2	877.421	1753.84	6.4267	73.4758	3420	3420	MS2	11/158	SP_RL_EP2_july24.raw
	High	DLYANNVLSGGTTmYPGIADR	P68035	4	1	CID	M14(Oxidation)	114.18	5.0875e-10	1	1	30	21	1131	2.7615e+07	Light	Unique	Used	0.111257	1.29541	0.0858855	23145442	1.98786e+06	2.57509e+06	2	1122.54	2244.06	1.90922	57.8964	6698	6698	MS2	13/230	SP_RL_EP2_july24_repeat.raw
High		SYELPDGQVITIGNEr	IPI:CON_00698900.1;P68035;F1LTQ2	10	3	HCD	R16(Label:13C(6))	113.84	8.89291e-10	1	1	32	27	1204	4.19957e+06	Medium	Not Unique	Used	0.034166	0.920063	0.0371344	113091102	4.19957e+06	3.86387e+06	2	898.959	1796.91	-0.523058	60.9476	7119	7119	MS2	11/164	SP_RL_EP2_july24_repeat.raw
High		ILGADTSVDLEETGR	F1LP05	2	1	HCD		112.01	9.27263e-10	1	1	31	27	849	2.72213e+07	Light	Redundant	Not Used	0.328505	1.37036	0.239721	2.59302e+07	6.21601e+06	8.5182e+06	2	788.395	1575.78	-1.67944	45.9577	4992	4992	MS2	11/128	SP_RL_EP2_july24_repeat.raw
	High	YTPSGQSGAAASESLFISNHAY	P05065	2	1	CID		111.9	5.34279e-10	1	1	28	23		1.42418e+07		Indistinguishable Channels	Not Used							2	1129.52	2258.04	1.1251	55.1499	6309	6309	MS2	16/226	SP_RL_EP2_july24_repeat.raw
	High	VVDSLQTSLDAETr	G3V885	4	1	CID	R14(Label:13C(6)15N(4))	111.64	1.22839e-09	1	1	32	28		4.00976e+06		No Quan Values	Not Used							2	772.395	1543.78	-0.375426	42.1319	4430	4430	MS2	11/140	SP_RL_EP2_july24_repeat.raw
High		AIAGTGANVIVTGGK		0	0	HCD		110.74	1.85997e-09	1	1	33			3.16903e+06		No Proteins	Not Used							2	664.881	1328.75	0.567915	35.8298	3498	3498	MS2	10/140	SP_RL_EP2_july24_repeat.raw
	High	IYELAAGGTAVGTGLNTR		0	0	CID		110.74	2.19689e-09	1	1	33	31	907	8.19753e+06	Light	No Proteins	Not Used	0.246174	2.98369	0.0825065	6804822	561442	1.67517e+06	2	882.467	1763.93	-1.63978	48.5087	5360	5360	MS2	15/168	SP_RL_EP2_july24_repeat.raw
	High	LMATLFSTYASADTGDSGK	G3V885	2	1	CID		110.56	7.50246e-10	1	1	28	20		1.90951e+06		No Quan Values	Not Used							2	968.453	1935.9	-0.673475	65.0606	7690	7690	MS2	14/170	SP_RL_EP2_july24_repeat.raw
High		FAIQDISVEETSAK	D3ZCV0	7	1	HCD		109.26	2.00098e-09	1	1	31	29	979	4.1408e+07	Light	Unique	Used	0.238686	1.69718	0.140637	39661057	5577813	9.46654e+06	2	769.392	1537.78	0.926796	51.5272	5802	5802	MS2	11/138	SP_RL_EP2_july24_repeat.raw
	High	ILGADTSVDLEETGR	F1LP05	2	1	CID		109.1	1.81219e-09	1	1	31	25	849	2.72213e+07	Light	Redundant	Not Used	0.328505	1.37036	0.239721	2.59302e+07	6.21601e+06	8.5182e+06	2	788.395	1575.78	-1.67944	45.9217	4987	4987	MS2	11/128	SP_RL_EP2_july24_repeat.raw
	High	ISSSNPYSTVTmDELR	D3ZCV0	1	1	CID	M12(Oxidation)	109.09	9.24212e-10	1	1	28	19	783	7.13442e+06	Light	Unique	Used	0.229262	0.780195	0.293852	5.5035e+06	1.61721e+06	1.26174e+06	2	908.425	1815.84	-0.628814	43.3823	4617	4617	MS2	13/166	SP_RL_EP2_july24_repeat.raw
	High	WGDAGAEYVVESTGVFTTmEK		2	0	CID	M19(Oxidation)	108.72	6.90853e-10	1	1	26	19	1347	7.90363e+06	Light	Unique	Used	0.264385	1.08386	0.24393	5.38607e+06	1.31382e+06	1.424e+06	2	1147.02	2293.03	-0.32365	66.9933	7942	7942	MS2	13/194	SP_RL_EP2_july24_repeat.raw
High		DNQSGSLLFIGR		0	0	HCD		108.38	2.39816e-09	1	1	31		1147	6.29347e+06	Light	No Proteins	Not Used	1.04741	1.09941	0.952701	6.29347e+06	5.9958e+06	6.59185e+06	2	653.84	1306.67	-1.74046	58.4125	6771	6771	MS2	10/118	SP_RL_EP2_july24_repeat.raw
High		VFLLGEEVAQYDGAYK	P49432	1	1	HCD		108.35	2.84832e-09	1	1	32	19		2.58788e+07		No Quan Values	Not Used							2	901.454	1801.9	-0.0438069	70.847	8445	8445	MS2	11/144	SP_RL_EP2_july24_repeat.raw
High		IIYGGSVTGATcK	P48500	1	1	HCD	C12(Carbamidomethyl)	108.1	2.13504e-09	1	1	30	32		1.2078e+07		No Quan Values	Not Used							2	663.84	1326.67	0.38577	31.4108	2853	2853	MS2	12/106	SP_RL_EP2_july24_repeat.raw
High		FLEQQNAALAAEVNR	Q6P725	2	1	HCD		107.55	3.9316e-09	1	1	33	29	845	1.07723e+07	Light	Unique	Used	0.829885	3.42229	0.242494	1.0482e+07	2.54182e+06	8.69883e+06	2	837.433	1673.86	-0.582224	46.817	5117	5117	MS2	12/152	SP_RL_EP2_july24_repeat.raw
High		AAVPSGASTGIYEALELR	P04764;P15429	4	2	HCD		107.37	4.88495e-09	1	1	33	23	1326	3.53869e+06	Light	Not Unique	Used	0.508906	1.82812	0.278377	3.06441e+06	853062	1559498	2	902.978	1804.95	2.21854	66.172	7834	7834	MS2	14/158	SP_RL_EP2_july24_repeat.raw
High		LGSSEVEQVQLVVDGVK	P00564	1	1	HCD		106.88	5.62941e-09	1	1	33	22		3.26488e+06		No Quan Values	Not Used							2	893.483	1785.96	-0.116047	61.4016	7180	7180	MS2	11/168	SP_RL_EP2_july24_repeat.raw
High		LGSSEVEQVQLVVDGVK	P00564	1	1	HCD		106.6	6.09729e-09	1	1	34	21		1.83953e+07		No Quan Values	Not Used							2	893.482	1785.96	-0.936248	62.55	7336	7336	MS2	11/168	SP_RL_EP2_july24_repeat.raw
High		IVSNAScTTNcLAPLAK	P04797	8	1	HCD	C7(Carbamidomethyl), C11(Carbamidomethyl)	106.23	4.66696e-09	1	1	32	29		1.50576e+07		No Quan Values	Not Used							2	910.456	1819.9	-0.166551	40.5122	4189	4189	MS2	13/166	SP_RL_EP2_july24_repeat.raw
	High	NPDDITQEEYGEFYK	P34058	1	1	CID		106.04	5.08971e-10	1	1	22	19	921	5.25823e+06	Light	Unique	Used	0.360625	2.34782	0.1536	3985194	612126	1.43716e+06	2	924.401	1847.8	-0.93929	48.8719	5413	5413	MS2	13/158	SP_RL_EP2_july24_repeat.raw
High		HADSVAELGEQIDNLQR	F1LSI0;G3V885	9	2	HCD		105.84	4.88393e-09	1	1	32	21		98546766		No Quan Values	Not Used							2	947.97	1894.93	3.94612	63.3103	2962	2962	MS2	15/160	SP_RL_EP2_july24.raw
High		DVGPDDQGSYAVIAGSSK	P56741	3	1	HCD		105.3	2.54689e-09	1	1	28	19	685	1.41225e+07	Light	Unique	Used	0.1182	1.76858	0.0668328	10834575	724105	1280642	2	883.416	1765.83	0.852718	40.5313	4191	4191	MS2	11/190	SP_RL_EP2_july24_repeat.raw
High		VIGSGcNLDSAR	B5DEN4;P42123	2	2	HCD	C6(Carbamidomethyl)	105.18	2.0054e-09	1	1	27	31	284	5.03789e+07	Light	Not Unique	Used	0.441726	1.39616	0.316387	5.02417e+07	1.58958e+07	2.21931e+07	2	624.803	1248.6	-1.09949	25.4517	1981	1981	MS2	11/110	SP_RL_EP2_july24_repeat.raw
High		IYELAAGGTAVGTGLNTR		0	0	HCD		104.42	9.41473e-09	1	1	33	33	907	8.19753e+06	Light	No Proteins	Not Used	0.246174	2.98369	0.0825065	6804822	561442	1.67517e+06	2	882.467	1763.93	-1.63978	48.5577	5367	5367	MS2	13/168	SP_RL_EP2_july24_repeat.raw
	High	AAVPSGASTGIYEALELR		4	0	CID		104.26	9.99678e-09	1	1	33	32	1326	3.53869e+06	Light	Redundant	Not Used	0.508906	1.82812	0.278377	3.06441e+06	853062	1559498	2	902.978	1804.95	2.21854	66.1216	7828	7828	MS2	13/158	SP_RL_EP2_july24_repeat.raw
High		HGcTVLTALGTILK	Q9QZ76	1	1	HCD	C3(Carbamidomethyl)	104.07	8.36173e-09	1	1	32	23	1514	98524853	Light	Unique	Used	0.140861	2.50568	0.0562167	80175008	4.50717e+06	1.12935e+07	2	742.419	1483.83	0.706992	73.42	8814	8814	MS2	12/118	SP_RL_EP2_july24_repeat.raw
	High	GmQIDADTLEIQR	D4A4G1	2	1	CID	M2(Oxidation)	103.64	4.21917e-09	1	1	29		719	4.5555e+06	Light	Unique	Used	0.293153	1.03648	0.282836	3990366	1.12862e+06	1.16979e+06	2	753.367	1505.73	-0.42413	41.3814	4321	4321	MS2	10/126	SP_RL_EP2_july24_repeat.raw
High		VGEATETALTcLVEK	E9PSX6	6	1	HCD	C11(Carbamidomethyl)	103.18	8.55413e-09	1	1	32	25	1063	74944093	Light	Not Unique	Used	0.154284	2.01265	0.0766572	74944093	5.745e+06	1.15627e+07	2	810.911	1620.82	0.146744	55.1738	6312	6312	MS2	10/134	SP_RL_EP2_july24_repeat.raw
High		HADSVAELGEQIDNLQR	F1LSI0;G3V885	9	2	HCD		102.44	1.03371e-08	1	1	32	25		8.65528e+07		No Quan Values	Not Used							2	947.969	1894.93	2.72215	62.2206	2793	2793	MS2	14/160	SP_RL_EP2_july24.raw
	High	LGEHNIDVLEGNEQFINAAK		1	0	CID		102.05	1.45704e-08	0.392157	1	33			3.42711e+06		No Quan Values	Not Used							2	1106.06	2211.11	0.621883	58.7218	6817	6817	MS2	14/202	SP_RL_EP2_july24_repeat.raw
High		AGAGSATLSmAYAGAR	P04636	1	1	HCD	M10(Oxidation)	101.79	5.17853e-09	1	1	28	22	426	3.20879e+07	Light	Unique	Used	0.257268	1.14998	0.223715	3.20879e+07	7.17856e+06	8.25521e+06	2	735.854	1470.7	0.396528	32.0826	2953	2953	MS2	12/128	SP_RL_EP2_july24_repeat.raw
High		LcYVALDFENEmATAASSSSLEK	P68035	5	1	HCD	C2(Carbamidomethyl), M12(Oxidation)	101.54	4.21224e-09	1	1	27	19		1.20483e+07		No Quan Values	Not Used							2	1276.58	2552.15	-1.27749	62.8117	7370	7370	MS2	17/232	SP_RL_EP2_july24_repeat.raw
	High	YSGDFGADAQGAmSK	Q9QZ76	1	1	CID	M13(Oxidation)	101.43	4.9642e-10	1	1	17	19		8.39967e+07		No Quan Values	Not Used							2	760.82	1520.63	-0.0174617	27.7381	2307	2307	MS2	12/146	SP_RL_EP2_july24_repeat.raw
High		LMATLFSTYASADTGDSGK	G3V885	2	1	HCD		101.27	6.37094e-09	1	1	28	19		1.90951e+06		No Quan Values	Not Used							2	968.453	1935.9	-0.673475	65.1089	7695	7695	MS2	13/170	SP_RL_EP2_july24_repeat.raw
High		GILAADESTGSIAK	P05065	3	1	HCD		101.2	1.40375e-08	1	1	32	33	575	4.10074e+07	Light	Unique	Used	0.198797	2.05864	0.0965673	40067294	3.86919e+06	7.96525e+06	2	666.854	1332.7	-0.551212	37.5894	3761	3761	MS2	11/114	SP_RL_EP2_july24_repeat.raw
High		VAVGEEQAFLVNTr	D3ZZ63	2	1	HCD	R14(Label:13C(6)15N(4))	101	1.78843e-08	1	1	33	26		4.28957e+06		No Quan Values	Not Used							2	771.911	1542.81	-0.771271	49.0011	5431	5431	MS2	10/134	SP_RL_EP2_july24_repeat.raw
High		QSILAIQNEVEK	D3ZCV0	1	1	HCD		100.81	1.83604e-08	1	1	33		16	1345183132	Light	Unique	Used	0.18684	1.94741	0.0959428	1291637392	123923303	241328994	2	686.38	1371.75	3.89292	41.7799	1783	1783	MS2	11/128	SP_RL_EP2_july24.raw
High		VIDPATATSVDLr		0	0	HCD	R13(Label:13C(6)15N(4))	100.67	1.79721e-08	1	1	32	36	37	318513517	Heavy	No Proteins	Not Used	0.965889	1.55733	0.620223	319981580	198459916	309066794	2	684.376	1367.75	3.40304	42.2597	1891	1891	MS2	9/112	SP_RL_EP2_july24.raw
	High	NPVGEDQVNLTVK	P56741	3	1	CID		100.2	1.87561e-08	1	1	32	26		1.32424e+07		No Quan Values	Not Used							2	706.871	1412.74	-2.05012	37.8136	3790	3790	MS2	10/132	SP_RL_EP2_july24_repeat.raw
High		SYELPDGQVITIGNER	IPI:CON_00698900.1;P68035;F1LTQ2	10	3	HCD		99.86	2.02266e-08	1	1	32		1180	1.01857e+08	Light	Not Unique	Used	0.153442	0.939506	0.163322	94887212	15497164	1.45597e+07	2	895.95	1790.89	-0.0547203	60.9415	7118	7118	MS2	10/164	SP_RL_EP2_july24_repeat.raw
	High	GQSVQQVYYSIGALAK	G3V885	2	1	CID		99.85	2.53041e-08	1	1	33	28	1290	72295585	Light	Unique	Used	0.0917815	7.92244	0.011585	53253156	616938	4.88765e+06	2	856.455	1711.9	0.215957	64.314	7585	7585	MS2	10/162	SP_RL_EP2_july24_repeat.raw
High		DQEGQDVLLFIDNIFR	G3V6D3	2	1	HCD		99.82	2.39994e-08	1	1	33	23		1.14526e+07		No Quan Values	Not Used							2	961.488	1921.97	1.77337	74.1973	8953	8953	MS2	11/170	SP_RL_EP2_july24_repeat.raw
	High	HADSVAELGEQIDNLQR	G3V885	9	1	CID		99.82	1.88972e-08	1	1	32	23		8.65528e+07		No Quan Values	Not Used							2	947.969	1894.93	2.72215	62.2001	2789	2789	MS2	13/160	SP_RL_EP2_july24.raw
	High	FLEQQNAALAAEVNr		2	0	CID	R15(Label:13C(6)15N(4))	99.8	2.48484e-08	1	1	33			67848392		No Quan Values	Not Used							2	842.44	1683.87	2.77483	42.3782	1918	1918	MS2	10/152	SP_RL_EP2_july24.raw
	High	GQSVQQVYYSIGALAK	G3V885	2	1	CID		99.68	2.69655e-08	1	1	33	26	73	5.21353e+07	Light	Unique	Used	0.01	0.01	0.637585	45111846	28762635	276316	2	856.462	1711.92	8.55879	73.3721	3396	3396	MS2	10/162	SP_RL_EP2_july24.raw
High		AISFVGSNQAGEYIFER	G3V7J0	2	1	HCD		99.58	1.88914e-08	1	1	31	29		6.12295e+06		No Quan Values	Not Used							2	944.465	1887.92	-0.323143	65.3718	7730	7730	MS2	10/172	SP_RL_EP2_july24_repeat.raw
High		VVDSLQTSLDAETR	G3V885	4	1	HCD		99.57	1.93103e-08	1	1	32	30		5.32307e+07		No Quan Values	Not Used							2	767.391	1533.77	-0.876126	42.7507	4524	4524	MS2	10/140	SP_RL_EP2_july24_repeat.raw
High		SYELPDGQVITIGNER	IPI:CON_00698900.1;P68035;F1LTQ2	10	3	HCD		99.31	2.44696e-08	1	1	32	36	63	3004112776	Light	Not Unique	Used	0.150069	0.872785	0.171942	2951229056	507441701	442887739	2	895.954	1790.9	4.44393	63.0141	2906	2906	MS2	10/164	SP_RL_EP2_july24.raw
	High	GTGGVDTAAVGAVFDISNADR		1	0	CID		99.28	1.81297e-08	1	1	31	32		5.81465e+06		No Quan Values	Not Used							2	996.984	1992.96	-0.752821	65.4678	7743	7743	MS2	11/202	SP_RL_EP2_july24_repeat.raw
High		ILGADTSVDLEETGR	F1LP05	2	1	HCD		98.81	1.99585e-08	1	1	31	27	849	2.72213e+07	Light	Redundant	Not Used	0.328505	1.37036	0.239721	2.59302e+07	6.21601e+06	8.5182e+06	2	788.397	1575.79	0.102286	47.0134	5145	5145	MS2	10/128	SP_RL_EP2_july24_repeat.raw
	High	VVDSLQTSLDAETR	G3V885	4	1	CID		98.49	2.48613e-08	1	1	32	32		5.32307e+07		No Quan Values	Not Used							2	767.392	1533.78	0.556461	41.6578	4360	4360	MS2	10/140	SP_RL_EP2_july24_repeat.raw
	High	TFVQEDVYDEFVER	P11884	2	1	CID		98.46	8.23288e-09	1	1	27	21	1319	9.44926e+06	Light	Unique	Used	0.357085	1.80503	0.197827	8.85509e+06	1.75178e+06	3.16202e+06	2	888.409	1775.81	-0.571234	65.5479	7753	7753	MS2	11/148	SP_RL_EP2_july24_repeat.raw
High		LGEYGFQNALIVR	IPI:CON_00708398.1	1	1	HCD		98.28	3.36862e-08	1	1	33	35		3.01738e+07		No Quan Values	Not Used							2	740.402	1479.8	0.712995	64.2552	7579	7579	MS2	9/108	SP_RL_EP2_july24_repeat.raw
High		LGEYGFQNALIVR	IPI:CON_00708398.1	1	1	HCD		98.2	3.43503e-08	1	1	33	35		7.84592e+06		No Quan Values	Not Used							2	740.404	1479.8	3.60018	78.0774	3973	3973	MS2	9/108	SP_RL_EP2_july24.raw
	High	LmATLFSTYASADTGDSGK	G3V885	2	1	CID	M2(Oxidation)	98.16	1.03493e-08	1	1	27	21		1.71408e+07		No Quan Values	Not Used							2	976.452	1951.9	0.748956	56.3567	6483	6483	MS2	14/170	SP_RL_EP2_july24_repeat.raw
	High	VDFPQDQLATLTGR		1	0	CID		98.09	3.43466e-08	1	1	33	31	64	1.16211e+09	Light	Unique	Used	0.251975	1.14554	0.219963	1145790416	2.52031e+08	2.88711e+08	2	780.908	1560.81	4.51184	63.0002	2903	2903	MS2	12/142	SP_RL_EP2_july24.raw
	High	NQVTATTADGSTQVIGTK		1	0	CID		98.09	3.18705e-08	1	1	32	19		8.65058e+06		No Quan Values	Not Used							2	896.457	1791.91	-0.884767	29.5244	2573	2573	MS2	12/196	SP_RL_EP2_july24_repeat.raw
	High	AQDTAELFFEDVR	P15650	1	1	CID		98.08	1.1872e-08	1	1	28	25	1348	6.47751e+06	Light	Unique	Used	0.291902	1.27926	0.22818	6.19803e+06	1.41427e+06	1809217	2	770.868	1540.73	1.14917	67.1333	7958	7958	MS2	10/134	SP_RL_EP2_july24_repeat.raw
High		LGEYGFQNALIVR	IPI:CON_00708398.1	1	1	HCD		97.96	3.67019e-08	1	1	33	35		56685474		No Quan Values	Not Used							2	740.402	1479.8	0.218048	63.259	7435	7435	MS2	9/108	SP_RL_EP2_july24_repeat.raw
High		VDFPQDQLATLTGr	P04636	1	1	HCD	R14(Label:13C(6)15N(4))	97.86	3.51015e-08	1	1	32	28	1207	5.6027e+06	Heavy	Unique	Used	0.301596	1.1635	0.259214	18576826	4.81538e+06	5.6027e+06	2	785.909	1570.81	1.00632	61.0931	7138	7138	MS2	12/142	SP_RL_EP2_july24_repeat.raw
	High	VLQATVVAVGSGGK		0	0	CID		97.71	3.01253e-08	1	1	32	25	581	7.10901e+06	Light	No Proteins	Not Used	0.309722	1.75268	0.176713	6.35851e+06	1.12363e+06	1.96937e+06	2	643.377	1285.75	-0.583007	36.7751	3642	3642	MS2	22/138	SP_RL_EP2_july24_repeat.raw
	High	SYELPDGQVITIGNER	P68035	10	1	CID		97.69	3.64347e-08	1	1	32	30				No Quan Values	Not Used							2	895.955	1790.9	6.0798	61.9869	2746	2746	MS2	13/164	SP_RL_EP2_july24.raw
High		VPTPNVSVVDLTcR	P04797	7	1	HCD	C13(Carbamidomethyl)	97.63	3.75542e-08	1	1	32	20	1032	2.89592e+07	Light	Unique	Used	0.410571	1.49803	0.274074	28140683	7.71263e+06	1.15538e+07	2	778.909	1556.81	0.0340201	53.7505	6114	6114	MS2	10/140	SP_RL_EP2_july24_repeat.raw
	High	LQNEIEDLmVDVER	G3V885	4	1	CID	M9(Oxidation)	97.55	2.08578e-08	1	1	30			641762		No Quan Values	Not Used							2	859.917	1718.83	-0.313526	58.2618	6750	6750	MS2	11/146	SP_RL_EP2_july24_repeat.raw
	High	LQNEIEDLmVDVER	G3V885	4	1	CID	M9(Oxidation)	97.5	2.1944e-08	1	1	30		1111	1.08652e+07	Light	Unique	Used	0.183524	2.31884	0.0791449	1.02059e+07	807742	1.87302e+06	2	859.917	1718.83	0.467689	57.0039	6573	6573	MS2	11/146	SP_RL_EP2_july24_repeat.raw
High		TGGAEITGYYVNYR	F1LNI6	2	1	HCD		97.49	1.48294e-08	1	1	28	26		4.41335e+06		No Quan Values	Not Used							2	782.374	1563.74	-1.64526	45.835	4976	4976	MS2	9/120	SP_RL_EP2_july24_repeat.raw
High		TGGAEITGYYVNYR	F1LNI6	2	1	HCD		97.49	1.5177e-08	1	1	28	24	860	7.72704e+06	Light	Unique	Used	0.161045	2.12624	0.0757417	6.05841e+06	458874	975677	2	782.375	1563.74	-0.708505	46.8075	5116	5116	MS2	9/120	SP_RL_EP2_july24_repeat.raw
	High	QGQYSPmAIEEQVAVIYAGVR	F1LP05	2	1	CID	M7(Oxidation)	97.45	4.13381e-08	1	1	33	27	1519	5.49851e+07	Light	Redundant	Not Used	0.291084	1.13708	0.255993	44459983	1.13815e+07	1.29416e+07	2	1163.08	2325.16	0.686904	73.4647	8822	8822	MS2	14/212	SP_RL_EP2_july24_repeat.raw
	High	YSGDFGADAQGAmSK	Q9QZ76	1	1	CID	M13(Oxidation)	97.42	1.30416e-09	1	1	18	19		8.39967e+07		No Quan Values	Not Used							2	760.82	1520.63	0.54447	26.6904	2158	2158	MS2	11/146	SP_RL_EP2_july24_repeat.raw
High		SIDDLEDELYAQK	P04692	2	1	HCD		97.41	1.27268e-08	1	1	28	19	1088	4.14258e+07	Light	Unique	Used	0.235718	2.04438	0.115301	34319375	3.95705e+06	8089696	2	769.865	1538.72	0.616589	57.145	6595	6595	MS2	11/112	SP_RL_EP2_july24_repeat.raw
High		VIGSGcNLDSAr	B5DEN4;P42123	2	2	HCD	C6(Carbamidomethyl), R12(Label:13C(6)15N(4))	97.3	1.3286e-08	1	1	28		284	2.21931e+07	Heavy	Redundant	Not Used	0.441726	1.39616	0.316387	5.02417e+07	1.58958e+07	2.21931e+07	2	629.807	1258.61	-0.774528	25.625	2005	2005	MS2	9/110	SP_RL_EP2_july24_repeat.raw
High		GTGGVDTAAVADVYDISNIDR	P09605	1	1	HCD		97.3	2.63951e-08	1	1	31	19	1266	8.34681e+06	Light	Unique	Used	0.367861	1.38489	0.265625	6.16932e+06	1.63872e+06	2.26946e+06	2	1055.01	2109.01	0.346231	63.5332	7475	7475	MS2	15/202	SP_RL_EP2_july24_repeat.raw
High		AGAGSATLSmAYAGAR	P04636	1	1	HCD	M10(Oxidation)	97.22	1.43106e-08	1	1	28	19	426	3.20879e+07	Light	Redundant	Not Used	0.257268	1.14998	0.223715	3.20879e+07	7.17856e+06	8.25521e+06	2	735.854	1470.7	0.064522	31.0245	2795	2795	MS2	12/128	SP_RL_EP2_july24_repeat.raw
High		FTQAGSEVSALLGR	G3V6D3	2	1	HCD		97.21	3.99702e-08	1	1	32	27	1130	1.3049e+07	Light	Unique	Used	0.485471	1.67163	0.290417	12480841	3.62465e+06	6.05909e+06	2	718.381	1435.76	1.04437	57.9207	6703	6703	MS2	13/140	SP_RL_EP2_july24_repeat.raw
High		cDENILWLDYK	P11980;P11980-2	3	2	HCD	C1(Carbamidomethyl)	96.89	1.06824e-08	1	1	26	19		2.02112e+07		No Quan Values	Not Used							2	734.842	1468.68	-0.141261	67.752	8042	8042	MS2	9/108	SP_RL_EP2_july24_repeat.raw
	High	VPTPNVSVVDLTcR		4	0	CID	C13(Carbamidomethyl)	96.87	4.47362e-08	1	1	32	21	1032	2.89592e+07	Light	Redundant	Not Used	0.410571	1.49803	0.274074	28140683	7.71263e+06	1.15538e+07	2	778.909	1556.81	0.0340201	53.7181	6107	6107	MS2	10/140	SP_RL_EP2_july24_repeat.raw
High		VDFPQDQLATLTGR	P04636	1	1	HCD		96.77	4.65461e-08	0.742268	1	33		64	1.16211e+09	Light	Redundant	Not Used	0.251975	1.14554	0.219963	1145790416	2.52031e+08	2.88711e+08	2	780.908	1560.81	4.51184	63.0196	2907	2907	MS2	12/142	SP_RL_EP2_july24.raw
	High	NLTEEMAGLDEIIAK	G3V885	2	1	CID		96.74	4.21766e-08	1	1	32	33		86736072		No Quan Values	Not Used							2	823.92	1646.83	0.860773	73.3768	8803	8803	MS2	19/156	SP_RL_EP2_july24_repeat.raw
High		LTVTSLQETGLK	D3ZZ63	2	1	HCD		96.04	4.95283e-08	1	1	32	30		1.26742e+07		No Quan Values	Not Used							2	645.368	1289.73	-1.5412	45.816	4974	4974	MS2	9/112	SP_RL_EP2_july24_repeat.raw
High		TFVQEDVYDEFVER	F1LN88	2	1	HCD		96	1.45061e-08	1	1	27	21	1319	9.44926e+06	Light	Redundant	Not Used	0.357085	1.80503	0.197827	8.85509e+06	1.75178e+06	3.16202e+06	2	888.409	1775.81	-0.571234	65.5755	7757	7757	MS2	10/148	SP_RL_EP2_july24_repeat.raw
	High	LEEAGGATSVQIEmNK	G3V885	4	1	CID	M14(Oxidation)	95.86	2.90548e-08	1	1	30	29		8.8624e+06		No Quan Values	Not Used							2	846.909	1692.81	0.417534	30.0271	2649	2649	MS2	11/152	SP_RL_EP2_july24_repeat.raw
	High	VALVYGQmNEPPGAr	G3V6D3	2	1	CID	M8(Oxidation), R15(Label:13C(6)15N(4))	95.85	4.42027e-08	1	1	31	29	559	8.29585e+06	Heavy	Unique	Used	0.367893	1.12436	0.327201	22549632	7.37827e+06	8.29585e+06	2	814.41	1627.81	-0.861182	36.2639	3563	3563	MS2	18/128	SP_RL_EP2_july24_repeat.raw
High		GQSVQQVYYSIGALAK	G3V885	2	1	HCD		95.82	6.40015e-08	1	1	33	29	1290	72295585	Light	Redundant	Not Used	0.0917815	7.92244	0.011585	53253156	616938	4.88765e+06	2	856.455	1711.9	0.215957	64.3363	7590	7590	MS2	12/162	SP_RL_EP2_july24_repeat.raw
High		TGTAEmSSILEER	F1LP05	2	1	HCD	M6(Oxidation)	95.81	1.51549e-08	1	1	27	22	452	3.16243e+07	Light	Redundant	Not Used	0.240311	1.1086	0.21677	3.16243e+07	6.85521e+06	7.59966e+06	2	720.338	1439.67	-0.384875	31.7984	2911	2911	MS2	11/118	SP_RL_EP2_july24_repeat.raw
	High	SYELPDGQVITIGNER	P68035	10	1	CID		95.75	5.55426e-08	1	1	32	29	63	3004112776	Light	Redundant	Not Used	0.150069	0.872785	0.171942	2951229056	507441701	442887739	2	895.954	1790.9	4.44393	62.9974	2902	2902	MS2	11/164	SP_RL_EP2_july24.raw
High		YSGDFGADAQGAmSK	Q9QZ76	1	1	HCD	M13(Oxidation)	95.58	1.90919e-09	1	1	17	18		8.39967e+07		No Quan Values	Not Used							2	760.82	1520.63	-0.0174617	27.7725	2313	2313	MS2	14/146	SP_RL_EP2_july24_repeat.raw
High		WVVIGDENYGEGSSr	F1M0K2	2	1	HCD	R15(Label:13C(6))	95.53	2.14542e-08	1	1	28	22	950	8.37901e+06	Medium	Unique	Used	0.209371	1.20264	0.174093	4.75053e+07	8.27035e+06	9.94625e+06	2	837.397	1673.79	0.869259	50.2361	5612	5612	MS2	9/142	SP_RL_EP2_july24_repeat.raw
High		FASEASGYQDNIAr	Q6P725	2	1	HCD	R14(Label:13C(6)15N(4))	95.29	1.55e-08	1	1	26	25	446	1.13593e+07	Heavy	Unique	Used	0.719607	2.0845	0.345218	1.52909e+07	5.27872e+06	1.10035e+07	2	769.859	1538.71	-0.00338026	31.8079	2912	2912	MS2	12/128	SP_RL_EP2_july24_repeat.raw
High		FAIQDISVEETSAK	D3ZCV0	7	1	HCD		95.21	4.84491e-08	1	1	31	26	1004	32030368	Light	Unique	Used	0.241703	2.44393	0.0988994	32030368	3.16778e+06	7.74184e+06	2	769.39	1537.77	-0.660826	52.553	5947	5947	MS2	13/138	SP_RL_EP2_july24_repeat.raw
High		TFLIWINEEDHTR	P09605	1	1	HCD		95.07	5.00208e-08	1	1	31	29	1459	7.15248e+07	Light	Unique	Used	0.23131	1.4019	0.164997	65644431	1.08311e+07	1.51842e+07	2	837.418	1673.83	0.603366	71.7472	8571	8571	MS2	9/130	SP_RL_EP2_july24_repeat.raw
High		TFLIWINEEDHTr	P09605	1	1	HCD	R13(Label:13C(6)15N(4))	95.02	5.26461e-08	1	1	31	26	1477	3.17317e+06	Heavy	Unique	Used	0.267838	0.980923	0.273047	1.09457e+07	2988687	2.93167e+06	2	842.422	1683.84	0.473663	72.1517	8625	8625	MS2	9/130	SP_RL_EP2_july24_repeat.raw
High		LQNEIEDLmVDVER	G3V885	4	1	HCD	M9(Oxidation)	94.97	3.77805e-08	0.736842	1	30			641762		No Quan Values	Not Used							2	859.917	1718.83	-0.313526	58.3091	6756	6756	MS2	11/146	SP_RL_EP2_july24_repeat.raw
High		TFLIWINEEDHTr	P09605	1	1	HCD	R13(Label:13C(6)15N(4))	94.96	5.34263e-08	1	1	31	26	1432	1.21165e+07	Heavy	Unique	Used	0.265727	1.80506	0.147212	4.55976e+07	6.71251e+06	1.21165e+07	2	842.423	1683.84	0.763644	70.9761	8463	8463	MS2	9/130	SP_RL_EP2_july24_repeat.raw
High		IIVImDSYDNDLVER	P18163	1	1	HCD	M5(Oxidation)	94.9	5.20986e-08	1	1	31	18		1.08388e+07		No Quan Values	Not Used							2	905.948	1810.89	0.0571682	55.093	6300	6300	MS2	10/138	SP_RL_EP2_july24_repeat.raw
	High	VGEATETALTcLVEK	E9PSX6	11	1	CID	C11(Carbamidomethyl)	94.6	6.16845e-08	1	1	32	31	1063	74944093	Light	Redundant	Not Used	0.154284	2.01265	0.0766572	74944093	5.745e+06	1.15627e+07	2	810.911	1620.82	0.146744	55.1366	6305	6305	MS2	11/134	SP_RL_EP2_july24_repeat.raw
High		SYELPDGQVITIGNER	IPI:CON_00698900.1;P68035;F1LTQ2	10	3	HCD		94.49	7.0255e-08	1	1	32	35	1180	1.01857e+08	Light	Redundant	Not Used	0.153442	0.939506	0.163322	94887212	15497164	1.45597e+07	2	895.95	1790.89	0.831382	59.9539	6985	6985	MS2	10/164	SP_RL_EP2_july24_repeat.raw
High		VALTGLTVAEYFR	G3V6D3	2	1	HCD		94.4	7.96593e-08	1	1	32	28	1510	119437345	Light	Redundant	Not Used	0.343776	1.18478	0.29016	112884784	3.27547e+07	3.88071e+07	2	720.399	1439.79	0.510742	73.4075	8812	8812	MS2	9/108	SP_RL_EP2_july24_repeat.raw
	High	LQDAEEAVEAVNAK	G3V885	4	1	CID		93.96	5.43221e-08	1	1	30	25	627	7.80479e+07	Light	Unique	Used	0.125949	2.98398	0.0422086	74131826	3.129e+06	9.33686e+06	2	743.872	1486.74	-1.23858	39.4274	4028	4028	MS2	12/140	SP_RL_EP2_july24_repeat.raw
High		TSGGQALAELIVQEK	P56741	3	1	HCD		93.53	1.03383e-07	1	1	33	31				No Quan Values	Not Used							2	772.421	1543.83	0.868405	61.7807	7232	7232	MS2	12/158	SP_RL_EP2_july24_repeat.raw
	High	HADSVAELGEQIDNLQR	G3V885	9	1	CID		93.53	8.31323e-08	1	1	32	24		98546766		No Quan Values	Not Used							2	947.97	1894.93	3.94612	63.2754	2954	2954	MS2	15/160	SP_RL_EP2_july24.raw
	High	DVGPDDQGSYAVIAGSSK	P56741	3	1	CID		93.43	3.91752e-08	1	1	28	24	685	1.41225e+07	Light	Redundant	Not Used	0.1182	1.76858	0.0668328	10834575	724105	1280642	2	883.416	1765.83	0.852718	40.4728	4182	4182	MS2	14/190	SP_RL_EP2_july24_repeat.raw
High		GILAADESTGSIAK	P05065	3	1	HCD		93.34	8.57609e-08	1	1	32	31	575	4.10074e+07	Light	Redundant	Not Used	0.198797	2.05864	0.0965673	40067294	3.86919e+06	7.96525e+06	2	666.854	1332.7	-0.642808	36.6005	3615	3615	MS2	11/114	SP_RL_EP2_july24_repeat.raw
	High	NVQAEEmVEFSSGLK	F1LP05	2	1	CID	M7(Oxidation)	93.26	3.50743e-08	1	1	28	21		7.06672e+06		No Quan Values	Not Used							2	842.398	1683.79	-0.821222	43.3779	4616	4616	MS2	11/154	SP_RL_EP2_july24_repeat.raw
High		LQNEIEDLmVDVER	G3V885	4	1	HCD	M9(Oxidation)	93.24	5.85215e-08	0.72043	1	30		1111	1.08652e+07	Light	Redundant	Not Used	0.183524	2.31884	0.0791449	1.02059e+07	807742	1.87302e+06	2	859.917	1718.83	0.467689	57.0278	6578	6578	MS2	11/146	SP_RL_EP2_july24_repeat.raw
	High	LGSSEVEQVQLVVDGVK		1	0	CID		93.17	1.34319e-07	1	1	34	29		1.83953e+07		No Quan Values	Not Used							2	893.482	1785.96	-0.936248	62.4999	7326	7326	MS2	10/168	SP_RL_EP2_july24_repeat.raw
	High	FNSANEDNVTQVR		1	0	CID		93.11	2.96368e-08	1	1	27		315	3.38626e+06	Light	Unique	Used	0.490227	1.07473	0.456141	3.00095e+06	1.36886e+06	1.47115e+06	2	747.352	1493.7	-0.358845	26.6734	2154	2154	MS2	10/132	SP_RL_EP2_july24_repeat.raw
High		LEEAGGATSVQIEmNK	G3V885	4	1	HCD	M14(Oxidation)	92.97	5.65221e-08	1	1	30	22		8.8624e+06		No Quan Values	Not Used							2	846.909	1692.81	0.417534	30.08	2655	2655	MS2	13/152	SP_RL_EP2_july24_repeat.raw
	High	SYELPDGQVITIGNER	P68035	10	1	CID		92.87	1.0114e-07	1	1	32	33	1180	1.01857e+08	Light	Redundant	Not Used	0.153442	0.939506	0.163322	94887212	15497164	1.45597e+07	2	895.95	1790.89	-0.0547203	60.9026	7109	7109	MS2	11/164	SP_RL_EP2_july24_repeat.raw
High		TGTAEMSSILEER	F1LP05	2	1	HCD		92.47	3.89006e-08	1	1	27	24		1.39684e+07		No Quan Values	Not Used							2	712.34	1423.67	-0.188244	48.0238	5292	5292	MS2	11/118	SP_RL_EP2_july24_repeat.raw
	High	LAEQELIETSER	G3V885	4	1	CID		92.47	9.16175e-08	1	1	31	27		1.50715e+07		No Quan Values	Not Used							2	709.363	1417.72	1.02283	40.3676	4165	4165	MS2	9/120	SP_RL_EP2_july24_repeat.raw
High		GAGTGGLGLTVEGPcEAK	D3ZZ63	4	1	HCD	C15(Carbamidomethyl)	92.28	7.93284e-08	1	1	30	21		4.26244e+06		No Quan Values	Not Used							2	837.411	1673.81	-1.2897	43.6076	4647	4647	MS2	9/160	SP_RL_EP2_july24_repeat.raw
	High	IIYGGSVTGATcK		1	0	CID	C12(Carbamidomethyl)	92.2	8.30628e-08	1	1	30	25		1.2078e+07		No Quan Values	Not Used							2	663.84	1326.67	0.38577	31.3633	2845	2845	MS2	10/106	SP_RL_EP2_july24_repeat.raw
High		IINEPTAAAIAYGLDK	P06761;D4A4S3	6	2	HCD		92.14	1.54691e-07	1	1	33	25	1181	1.03274e+07	Light	Not Unique	Used	0.447465	4.32265	0.103516	8.64387e+06	894782	3.86783e+06	2	830.452	1659.9	0.453277	59.9632	6986	6986	MS2	12/168	SP_RL_EP2_july24_repeat.raw
	High	NAENAIEALKEYEPEMGK	E9PSX6	7	1	CID		92.14	7.6551e-08	1	1	30	23		175011207		No Quan Values	Not Used							2	1018.49	2035.97	3.51664	73.6747	3462	3462	MS2	11/194	SP_RL_EP2_july24.raw
	High	TGLEQGNDAGYLAESEK	Q64428	1	1	CID		92.13	3.80576e-08	1	1	27	25		1.91134e+06		No Quan Values	Not Used							2	891.412	1781.82	-1.57349	37.2973	3722	3722	MS2	10/182	SP_RL_EP2_july24_repeat.raw
High		GDVTTQVALQPALK		0	0	HCD		92.07	1.32183e-07	1	1	32	26	785	1.20365e+07	Light	No Proteins	Not Used	0.11137	1.18664	0.0938534	1.0001e+07	938624	1.11381e+06	2	720.907	1440.81	0.2336	43.5266	4637	4637	MS2	9/126	SP_RL_EP2_july24_repeat.raw
High		AQDTAELFFEDVR	P15650	1	1	HCD		91.84	4.99487e-08	1	1	28	22	1348	6.47751e+06	Light	Redundant	Not Used	0.291902	1.27926	0.22818	6.19803e+06	1.41427e+06	1809217	2	770.868	1540.73	1.14917	67.1518	7962	7962	MS2	9/134	SP_RL_EP2_july24_repeat.raw
High		TFVQEDVYDEFVER	F1LN88	2	1	HCD		91.79	3.78457e-08	1	1	27	20		1.51141e+06		No Quan Values	Not Used							2	888.409	1775.81	-1.1899	64.5568	7619	7619	MS2	11/148	SP_RL_EP2_july24_repeat.raw
	High	LGSSEVEQVQLVVDGVK		1	0	CID		91.79	1.81745e-07	1	1	33	27		3.26488e+06		No Quan Values	Not Used							2	893.483	1785.96	-0.116047	61.3779	7175	7175	MS2	10/168	SP_RL_EP2_july24_repeat.raw
	High	GTGGVDTAAVADVYDISNIDR	P09605	1	1	CID		91.65	9.69445e-08	1	1	31	18	1266	8.34681e+06	Light	Redundant	Not Used	0.367861	1.38489	0.265625	6.16932e+06	1.63872e+06	2.26946e+06	2	1055.01	2109.01	0.346231	63.4874	7467	7467	MS2	10/202	SP_RL_EP2_july24_repeat.raw
High		VcVQTVESGAMTK	P56574	1	1	HCD	C2(Carbamidomethyl)	91.41	6.25196e-08	1	1	28	18		9.3579e+06		No Quan Values	Not Used							2	705.342	1409.68	0.12483	31.6939	2895	2895	MS2	11/128	SP_RL_EP2_july24_repeat.raw
High		IEELEEEIEAEr	F1LSI0	8	1	HCD	R12(Label:13C(6)15N(4))	91.34	6.23602e-08	1	1	28		939	9.65113e+06	Heavy	Not Unique	Used	0.238253	1.98173	0.120225	4.05079e+07	4.87006e+06	9.65113e+06	2	749.861	1498.71	-0.0754592	49.8537	5552	5552	MS2	9/106	SP_RL_EP2_july24_repeat.raw
High		IEELEEELEAEr	G3V885	4	1	HCD	R12(Label:13C(6)15N(4))	91.34	6.23602e-08	1	2	28		939	9.65113e+06	Heavy	Redundant	Not Used	0.238253	1.98173	0.120225	4.05079e+07	4.87006e+06	9.65113e+06	2	749.861	1498.71	-0.0754592	49.8537	5552	5552	MS2	9/106	SP_RL_EP2_july24_repeat.raw
High		LmATLFSTYASADTGDSGK	G3V885	2	1	HCD	M2(Oxidation)	91.09	5.2712e-08	1	1	27	26		1.71408e+07		No Quan Values	Not Used							2	976.452	1951.9	0.748956	56.4188	6493	6493	MS2	10/170	SP_RL_EP2_july24_repeat.raw
	High	YSGDFGADAQGAMSK	Q9QZ76	1	1	CID		91.04	7.31953e-09	1	1	19	18		2.5352e+07		No Quan Values	Not Used							2	752.822	1504.64	-0.152024	35.4657	3442	3442	MS2	13/146	SP_RL_EP2_july24_repeat.raw
High		LGEYGFQNALIVR	IPI:CON_00708398.1	1	1	HCD		90.9	1.91259e-07	1	1	33	33		2.41976e+07		No Quan Values	Not Used							2	740.4	1479.79	-1.59676	62.1573	7282	7282	MS2	9/108	SP_RL_EP2_july24_repeat.raw
High		GVVDSEDIPLNLSR		0	0	HCD		90.84	1.75418e-07	1	1	32	25	1059	1.37621e+07	Light	No Proteins	Not Used	0.719384	1.15636	0.622111	1.1223e+07	6.98197e+06	8.07367e+06	2	757.397	1513.79	0.370714	55.0043	6288	6288	MS2	12/128	SP_RL_EP2_july24_repeat.raw
High		GVVDSEDLPLNISR	P34058;P82995	2	2	HCD		90.84	1.75418e-07	1	2	32	25	1059	1.37621e+07	Light	Not Unique	Used	0.719384	1.15636	0.622111	1.1223e+07	6.98197e+06	8.07367e+06	2	757.397	1513.79	0.370714	55.0043	6288	6288	MS2	12/128	SP_RL_EP2_july24_repeat.raw
High		cDENILWLDYK	P11980;P11980-2	3	2	HCD	C1(Carbamidomethyl)	90.66	4.57854e-08	1	1	26	18	1341	6.1059e+06	Light	Not Unique	Used	0.364043	1.30542	0.27887	5.41402e+06	1.50981e+06	1.97094e+06	2	734.843	1468.68	0.523665	66.7188	7909	7909	MS2	9/108	SP_RL_EP2_july24_repeat.raw
	High	FLEQQNAALAAEVNR		2	0	CID		90.45	2.0078e-07	1	1	33		845	1.07723e+07	Light	Redundant	Not Used	0.829885	3.42229	0.242494	1.0482e+07	2.54182e+06	8.69883e+06	2	837.432	1673.86	-1.96785	45.7706	4967	4967	MS2	11/152	SP_RL_EP2_july24_repeat.raw
High		RIESLNEEIAFLK	Q6P725	2	1	HCD		89.72	2.44357e-07	1	1	33			6.0941e+06		No Quan Values	Not Used							2	781.433	1561.86	0.114528	65.4336	7737	7737	MS2	9/130	SP_RL_EP2_july24_repeat.raw
	High	LQNEIEDLmVDVER	G3V885	4	1	CID	M9(Oxidation)	89.44	1.39985e-07	1	1	30			8.5415e+06		No Quan Values	Not Used							2	859.917	1718.83	0.609728	55.9772	6428	6428	MS2	10/146	SP_RL_EP2_july24_repeat.raw
High		LGEYGFQNALIVR	IPI:CON_00708398.1	1	1	HCD		89.38	2.61142e-07	1	1	33	34		3.97163e+07		No Quan Values	Not Used							2	740.404	1479.8	4.09512	79.1432	4091	4091	MS2	12/108	SP_RL_EP2_july24.raw
High		FASEASGYQDNIAR	Q6P725	2	1	HCD		88.96	5.81288e-08	1	1	26	18	446	1.61963e+07	Light	Redundant	Not Used	0.719607	2.0845	0.345218	1.52909e+07	5.27872e+06	1.10035e+07	2	764.856	1528.7	0.694477	32.6721	3035	3035	MS2	12/128	SP_RL_EP2_july24_repeat.raw
	High	GFGTDEQAIIDcLGSR	Q5XI77	1	1	CID	C12(Carbamidomethyl)	88.95	1.07293e-07	1	1	28	22	81	101927367	Light	Unique	Used	0.559938	1.39075	0.402616	88158114	35493896	49363114	2	869.911	1738.81	4.49349	73.5897	3443	3443	MS2	10/160	SP_RL_EP2_july24.raw
High		GcITIIGGGDTATccAK	P16617	1	1	HCD	C2(Carbamidomethyl), C14(Carbamidomethyl), C15(Carbamidomethyl)	88.89	4.90018e-08	1	1	25	18				No Quan Values	Not Used							2	877.896	1754.79	-0.937614	39.9928	4116	4116	MS2	11/146	SP_RL_EP2_july24_repeat.raw
	High	cIGAIAmTEPGAGSDLQGVR	P15650	1	1	CID	C1(Carbamidomethyl), M7(Oxidation)	88.63	1.84795e-07	1	1	30	28		1.40017e+06		No Quan Values	Not Used							2	1009.98	2018.96	-0.646123	44.0568	4716	4716	MS2	10/172	SP_RL_EP2_july24_repeat.raw
High		WVVIGDENYGEGSSR	F1M0K2	2	1	HCD		88.51	6.85619e-08	1	1	26	19	950	4.79884e+07	Light	Redundant	Not Used	0.209371	1.20264	0.174093	4.75053e+07	8.27035e+06	9.94625e+06	2	834.386	1667.77	-0.525843	50.5732	5660	5660	MS2	9/142	SP_RL_EP2_july24_repeat.raw
	High	VVDLmAYmASkE		12	0	CID	M5(Oxidation), M8(Oxidation), K11(Label:13C(6)15N(2))	88.27	9.04042e-08	1	1	27	23	584	9.08133e+06	Heavy	Not Unique	Used	0.198168	1.91098	0.103699	4.58265e+07	4.75217e+06	9.08133e+06	2	698.833	1396.66	-0.0041436	37.1717	3701	3701	MS2	10/106	SP_RL_EP2_july24_repeat.raw
High		FTQAGSEVSALLGR	G3V6D3	2	1	HCD		88.18	3.14069e-07	1	1	32	33	1104	4.19481e+06	Light	Unique	Used	0.351051	0.920258	0.38147	4.02538e+06	1.53556e+06	1.41311e+06	2	718.38	1435.75	-1.25122	56.8413	6551	6551	MS2	13/140	SP_RL_EP2_july24_repeat.raw
	High	RGTGGVDTAAVADVYDISNIDR	P09605	1	1	CID		88.11	3.07197e-07	1	1	32	26	1198	3.14527e+07	Light	Unique	Used	0.299643	2.10532	0.142326	2.70309e+07	3.8472e+06	8.09959e+06	3	755.707	2265.11	-1.34747	60.645	7075	7075	MS2	13/246	SP_RL_EP2_july24_repeat.raw
High		ALGQNPTQAEVLr	P16409	1	1	HCD	R13(Label:13C(6)15N(4))	87.97	3.47742e-07	1	1	32	32	519	2.05763e+07	Heavy	Unique	Used	0.407814	1.40439	0.290385	5.0455e+07	14651382	2.05763e+07	2	703.885	1406.76	0.333263	34.7091	3332	3332	MS2	9/120	SP_RL_EP2_july24_repeat.raw
High		EAGAGGLSIAVEGPSK	D3ZZ63	4	1	HCD		87.92	3.06002e-07	1	1	32	23		2.66257e+06		No Quan Values	Not Used							2	721.877	1442.75	-0.971285	42.0909	4423	4423	MS2	9/148	SP_RL_EP2_july24_repeat.raw
	High	mATQASTLYSNNITK		0	0	CID	M1(Oxidation)	87.9	2.15863e-07	1	1	30	22		2.52027e+06		No Proteins	Not Used							2	829.906	1658.81	-0.220032	32.7363	3044	3044	MS2	13/156	SP_RL_EP2_july24_repeat.raw
High		LTGTLSGWTSPK	F1M0K2	2	1	HCD		87.89	2.9138e-07	1	1	32	26		7.41378e+06		No Quan Values	Not Used							2	624.335	1247.66	0.335385	44.5558	4787	4787	MS2	8/104	SP_RL_EP2_july24_repeat.raw
High		IGIFGQDEDVTSK	E9PSX6	6	1	HCD		87.75	2.04814e-07	1	1	30	24		4.10325e+07		No Quan Values	Not Used							2	704.852	1408.7	0.145532	50.0257	5581	5581	MS2	11/120	SP_RL_EP2_july24_repeat.raw
High		NLTEEMAGLDEIIAK	G3V885	2	1	HCD		87.67	3.40464e-07	1	1	32	21		86736072		No Quan Values	Not Used							2	823.92	1646.83	0.860773	73.4141	8813	8813	MS2	13/156	SP_RL_EP2_july24_repeat.raw
	High	FASEASGYQDNIAR		2	0	CID		87.53	8.07962e-08	1	1	26	18	446	1.61963e+07	Light	Redundant	Not Used	0.719607	2.0845	0.345218	1.52909e+07	5.27872e+06	1.10035e+07	2	764.856	1528.7	0.694477	32.6423	3030	3030	MS2	11/128	SP_RL_EP2_july24_repeat.raw
High		FAIQDISVEETSAk	D3ZCV0	7	1	HCD	K14(Label:13C(6)15N(2))	87.51	3.16515e-07	1	1	32	27	979	9.91132e+06	Heavy	Redundant	Not Used	0.238686	1.69718	0.140637	39661057	5577813	9.46654e+06	2	773.398	1545.79	-0.208711	51.7196	5830	5830	MS2	11/138	SP_RL_EP2_july24_repeat.raw
	High	VIVVGNPANTNcLTASK	O88989	1	1	CID	C12(Carbamidomethyl)	87.42	4.73031e-07	1	1	33	25	712	1.57273e+07	Light	Unique	Used	0.245284	1.96145	0.125052	1.4704e+07	1.83877e+06	3.60665e+06	2	879.465	1757.92	0.295445	41.2007	4296	4296	MS2	12/162	SP_RL_EP2_july24_repeat.raw
	High	VIQYFASIAAIGDR	G3V885	2	1	CID		87.39	4.51141e-07	1	1	33	24	1435	1.5336e+08	Light	Unique	Used	0.13587	1.38747	0.0979259	1.5282e+08	1.4965e+07	2.07636e+07	2	762.413	1523.82	-2.57556	70.7362	8431	8431	MS2	10/138	SP_RL_EP2_july24_repeat.raw
	High	ETADTDTAEQVIASFR	D3ZCV0	1	1	CID		87.37	2.03845e-07	1	1	30	23	77	1.41773e+08	Light	Redundant	Not Used	0.329292	1.24485	0.264522	135514706	3.58467e+07	44623876	2	877.421	1753.84	6.4267	73.4401	3410	3410	MS2	12/158	SP_RL_EP2_july24.raw
High		AQDTAELFFEDVR	P15650	1	1	HCD		87.33	1.47202e-07	1	1	28	18		3.70863e+06		No Quan Values	Not Used							2	770.869	1540.73	2.09991	68.4212	8123	8123	MS2	9/134	SP_RL_EP2_july24_repeat.raw
	High	LAEQELIETSER	G3V885	4	1	CID		87.27	2.92593e-07	1	1	31	26		4.83946e+07		No Quan Values	Not Used							2	709.361	1417.71	-1.47417	39.3326	4014	4014	MS2	9/120	SP_RL_EP2_july24_repeat.raw
	High	TGTAEMSSILEER	F1LP05	2	1	CID		87.18	1.65392e-07	1	1	28	29	5	772086633	Light	Unique	Used	0.269067	1.10824	0.242789	742651688	180307352	199823312	2	712.345	1423.68	7.09988	41.608	1743	1743	MS2	9/118	SP_RL_EP2_july24.raw
High		VAVGEEQAFLVNTR	D3ZZ63	2	1	HCD		86.91	4.52834e-07	1	1	33	26	909	3.7249e+06	Light	Unique	Used	0.887733	0.67399	1.31713	2.84559e+06	3.74801e+06	2.52612e+06	2	766.906	1532.8	-1.27487	48.6484	5380	5380	MS2	9/134	SP_RL_EP2_july24_repeat.raw
High		GILAADESTGSIAk	P05065	3	1	HCD	K14(Label:13C(6)15N(2))	86.9	3.73536e-07	1	1	32	34	575	7.96525e+06	Heavy	Redundant	Not Used	0.198797	2.05864	0.0965673	40067294	3.86919e+06	7.96525e+06	2	670.86	1340.71	-0.850036	36.897	3661	3661	MS2	10/114	SP_RL_EP2_july24_repeat.raw
	High	NQVAmNPTNTVFDAK	D4A4S3	4	1	CID	M5(Oxidation)	86.72	2.12707e-07	1	1	29	20	565	3.76786e+06	Light	Redundant	Not Used	0.346313	1.3905	0.249056	3.59843e+06	896210	1.24618e+06	2	833.399	1665.79	0.752276	36.3555	3576	3576	MS2	11/150	SP_RL_EP2_july24_repeat.raw
	High	VGVPTETGALTLNR	G3V9U2	3	1	CID		86.49	4.8681e-07	1	1	32	31	824	2.84256e+07	Light	Unique	Used	0.280386	1.16595	0.240478	27403529	6.58995e+06	7683573	2	714.396	1427.78	-0.52375	45.1817	4878	4878	MS2	9/118	SP_RL_EP2_july24_repeat.raw
High		MADSGGQPQLTQPGK	Q8VBU2-2	2	1	HCD		86.47	2.02318e-07	1	1	29	18		3.18969e+06		No Quan Values	Not Used							2	757.866	1514.72	-1.36807	25.4806	1984	1984	MS2	12/144	SP_RL_EP2_july24_repeat.raw
	High	FTAVEDQYYcVDcYK	Q9WUH4	4	1	CID	C10(Carbamidomethyl), C13(Carbamidomethyl)	86.47	1.65687e-08	1	1	18	18		7.69313e+06		No Quan Values	Not Used							2	980.908	1960.81	-0.232496	49.7885	5543	5543	MS2	11/148	SP_RL_EP2_july24_repeat.raw
High		FASEIAGVDDLGTTGR	Q66HF1	1	1	HCD		86.38	2.8791e-07	1	1	30	21		5.80956e+06		No Quan Values	Not Used							2	804.896	1608.78	-1.09756	49.3735	5485	5485	MS2	12/142	SP_RL_EP2_july24_repeat.raw
High		DAFLGSFLYEYSR	IPI:CON_00708398.1	1	1	HCD		86.33	1.82872e-07	1	1	28	26		5.59729e+06		No Quan Values	Not Used							2	784.374	1567.74	-0.971311	71.853	8583	8583	MS2	9/118	SP_RL_EP2_july24_repeat.raw
	High	NVQAEEmVEFSSGLK	F1LP05	2	1	CID	M7(Oxidation)	86.31	1.74477e-07	1	1	28	21				No Quan Values	Not Used							2	842.398	1683.79	-0.60373	44.4477	4773	4773	MS2	10/154	SP_RL_EP2_july24_repeat.raw
High		LAmQEFmILPVGASSFR	P04764	3	1	HCD	M3(Oxidation), M7(Oxidation)	86.09	4.83585e-07	1	1	32	22		6.57396e+06		No Quan Values	Not Used							2	964.984	1928.96	-0.251162	70.411	8386	8386	MS2	11/174	SP_RL_EP2_july24_repeat.raw
High		LNEHFLNTTDFLDTIK	P56574	1	1	HCD		86.03	5.64527e-07	1	1	33	29		9.48516e+07		No Quan Values	Not Used							3	640.995	1920.97	0.671241	73.2501	8781	8781	MS2	10/170	SP_RL_EP2_july24_repeat.raw
High		LGEHNIDVLEGNEQFINAAK	SWISS-PROT:P00761	1	1	HCD		86	5.78739e-07	0.313953	1	33			6.3997e+08		No Quan Values	Not Used							3	737.706	2211.1	-0.0742962	58.469	6781	6781	MS2	19/202	SP_RL_EP2_july24_repeat.raw
	High	FTAVEDQYYcVDcYK	Q9WUH4	4	1	CID	C10(Carbamidomethyl), C13(Carbamidomethyl)	85.99	1.87567e-08	1	1	18	18		2.23283e+06		No Quan Values	Not Used							2	980.908	1960.81	-0.543772	48.7764	5399	5399	MS2	12/148	SP_RL_EP2_july24_repeat.raw
High		IGIFGQDEDVTSK	E9PSX6	6	1	HCD		85.91	3.14278e-07	1	1	30	24		4.10325e+07		No Quan Values	Not Used							2	704.851	1408.69	-0.721018	48.9818	5429	5429	MS2	8/120	SP_RL_EP2_july24_repeat.raw
High		ETEcTYFSTPLLLGK	P04636	1	1	HCD	C4(Carbamidomethyl)	85.86	4.11826e-07	1	1	31	18	1412	2.24447e+07	Light	Unique	Used	0.311881	3.35039	0.0930879	2.24447e+07	2.08933e+06	7.00006e+06	2	879.935	1758.86	0.242763	70.0455	8333	8333	MS2	10/128	SP_RL_EP2_july24_repeat.raw
High		LQDAEEAVEAVNAk	G3V885	4	1	HCD	K14(Label:13C(6)15N(2))	85.67	4.17234e-07	1	1	31	25	627	9.69865e+06	Heavy	Redundant	Not Used	0.125949	2.98398	0.0422086	74131826	3.129e+06	9.33686e+06	2	747.88	1494.75	-0.277929	38.916	3953	3953	MS2	9/140	SP_RL_EP2_july24_repeat.raw
High		TASLTSAASIDGSR	Q8VBU2-2	2	1	HCD		85.59	3.59289e-07	1	1	30	27	470	1.4537e+07	Light	Unique	Used	0.540453	0.646097	0.836489	1.21652e+07	1.0176e+07	6.57469e+06	2	668.839	1336.67	-0.110488	32.4427	3005	3005	MS2	10/128	SP_RL_EP2_july24_repeat.raw
	High	QAEEAEEQANTNLSK	G3V885	4	1	CID		85.59	1.3582e-07	1	1	26	21		2.22479e+06		No Quan Values	Not Used							2	831.385	1661.76	0.605021	20.6635	1306	1306	MS2	10/162	SP_RL_EP2_july24_repeat.raw
High		VDFPQDQLATLTGr	P04636	1	1	HCD	R14(Label:13C(6))	85.54	6.52338e-07	1	1	33	33		2.52031e+08		No Quan Values	Not Used							2	783.917	1566.83	3.56764	62.8267	2882	2882	MS2	12/142	SP_RL_EP2_july24.raw
	High	DFLAGGIAAAVSK		2	0	CID		85.49	5.52264e-07	0.529412	1	32			8.21249e+07		No Quan Values	Not Used							2	610.339	1219.67	1.85825	61.7125	7221	7221	MS2	19/118	SP_RL_EP2_july24_repeat.raw
	High	FLEQQNAALAAEVNR		2	0	CID		85.26	6.66145e-07	1	1	33	30	845	1.07723e+07	Light	Redundant	Not Used	0.829885	3.42229	0.242494	1.0482e+07	2.54182e+06	8.69883e+06	2	837.433	1673.86	-0.582224	46.7669	5109	5109	MS2	19/152	SP_RL_EP2_july24_repeat.raw
	High	ILGADTSVDLEETGr	F1LP05	2	1	CID	R15(Label:13C(6)15N(4))	85.21	4.79068e-07	1	1	31	27	849	9.16749e+06	Heavy	Redundant	Not Used	0.328505	1.37036	0.239721	2.59302e+07	6.21601e+06	8.5182e+06	2	793.4	1585.79	-1.6488	46.2924	5041	5041	MS2	10/128	SP_RL_EP2_july24_repeat.raw
	High	LGEYGFQNALIVR	IPI:CON_00708398.1	1	1	CID		85.1	7.00261e-07	1	1	33	29		1.71689e+09		No Quan Values	Not Used							2	740.407	1479.81	6.98229	73.4374	3409	3409	MS2	9/108	SP_RL_EP2_july24.raw
High		VPTPNVSVVDLTcR	P04797	7	1	HCD	C13(Carbamidomethyl)	85.09	6.7787e-07	1	1	32	21	1009	1.35645e+07	Light	Unique	Used	0.394349	1.25063	0.315321	1.10625e+07	3.48823e+06	4.36248e+06	2	778.908	1556.81	-0.671675	52.7354	5971	5971	MS2	9/140	SP_RL_EP2_july24_repeat.raw
	High	AIANEcQANFISIK	P46462	1	1	CID	C6(Carbamidomethyl)	85.09	5.15411e-07	1	1	31	28	892	1.14877e+07	Light	Unique	Used	0.419156	1.72857	0.242487	1.12616e+07	2.73079e+06	4.72036e+06	2	789.9	1578.79	-0.646487	47.8665	5266	5266	MS2	11/138	SP_RL_EP2_july24_repeat.raw
High		LQDAEEAVEAVNAK	G3V885	4	1	HCD		85.03	4.24597e-07	1	1	30	26	627	7.80479e+07	Light	Redundant	Not Used	0.125949	2.98398	0.0422086	74131826	3.129e+06	9.33686e+06	2	743.872	1486.74	-1.23858	39.4698	4038	4038	MS2	9/140	SP_RL_EP2_july24_repeat.raw
High		SFLVWVNEEDHLR	P00564	1	1	HCD		85.02	5.46606e-07	1	1	31	23	1455	2.69273e+07	Light	Unique	Used	0.223489	1.10826	0.201658	21466268	4.32884e+06	4.79746e+06	2	822.412	1643.82	-0.0905322	71.3021	8511	8511	MS2	9/126	SP_RL_EP2_july24_repeat.raw
High		GIADQELIAGGDVK	D3ZEC2	3	1	HCD		84.93	6.257e-07	1	1	32	19				No Quan Values	Not Used							2	693.368	1385.73	0.475925	44.3826	4761	4761	MS2	9/138	SP_RL_EP2_july24_repeat.raw
High		TITLEVEPSDTIENVK	P0CG51	8	1	HCD		84.85	7.83326e-07	1	1	33	23		6.28147e+07		No Quan Values	Not Used							2	894.467	1787.93	0.155825	54.3184	6195	6195	MS2	13/148	SP_RL_EP2_july24_repeat.raw
High		TFAPEEISAMVLTK	P06761	1	1	HCD		84.42	7.38722e-07	1	1	32	18	1472	3.34808e+06	Light	Unique	Used	0.513424	2.1704	0.236557	2.72698e+06	645087	1.4001e+06	2	768.902	1536.8	-0.948065	71.994	8603	8603	MS2	12/128	SP_RL_EP2_july24_repeat.raw
High		IIAcDGGGGALGHPK	D3ZCZ9	3	1	HCD	C4(Carbamidomethyl)	84.32	5.51599e-07	1	1	31	18		4.10334e+07		No Quan Values	Not Used							3	474.91	1422.71	-0.951063	24.2772	1817	1817	MS2	13/112	SP_RL_EP2_july24_repeat.raw
High		VDFPQDQLATLTGR	P04636	1	1	HCD		84.31	7.60822e-07	1	1	32		1207	2.30181e+07	Light	Redundant	Not Used	0.301596	1.1635	0.259214	18576826	4.81538e+06	5.6027e+06	2	780.904	1560.8	-0.25895	61.246	7159	7159	MS2	13/142	SP_RL_EP2_july24_repeat.raw
	High	AISFVGSNQAGEYIFER	G3V7J0	2	1	CID		84.27	6.416e-07	1	1	31	19		6.12295e+06		No Quan Values	Not Used							2	944.465	1887.92	-0.323143	65.331	7724	7724	MS2	10/172	SP_RL_EP2_july24_repeat.raw
High		LQNEIEDLmVDVER	G3V885	4	1	HCD	M9(Oxidation)	84.08	4.8093e-07	1	1	30			8.5415e+06		No Quan Values	Not Used							2	859.917	1718.83	0.609728	56.0225	6438	6438	MS2	11/146	SP_RL_EP2_july24_repeat.raw
High		YSGDFGADAQGAMSk	Q9QZ76	1	1	HCD	K15(Label:13C(6)15N(2))	84.07	6.6792e-08	1	1	21	18		2.81162e+06		No Quan Values	Not Used							2	756.83	1512.65	0.3073	36.2108	3554	3554	MS2	14/146	SP_RL_EP2_july24_repeat.raw
High		AQFGQPEILLGTIPGAGGTQR	P14604	1	1	HCD		83.91	1.07423e-06	1	1	33	23	1395	4.16017e+06	Light	Unique	Used	0.23707	1.04272	0.227357	2.82275e+06	641774	669191	2	1056.07	2111.13	1.65124	69.3322	8241	8241	MS2	10/222	SP_RL_EP2_july24_repeat.raw
High		LISWYDNEYGYSNR	P04797	13	1	HCD		83.83	2.03895e-07	1	1	26	18	1080	7.32722e+07	Light	Unique	Used	0.376232	1.18116	0.318528	71665716	2.28275e+07	2.6963e+07	2	890.403	1779.8	0.530438	55.9178	6422	6422	MS2	11/136	SP_RL_EP2_july24_repeat.raw
	High	TGTAEmSSILEER	F1LP05	2	1	CID	M6(Oxidation)	83.81	2.40188e-07	1	1	27	25	452	3.16243e+07	Light	Redundant	Not Used	0.240311	1.1086	0.21677	3.16243e+07	6.85521e+06	7.59966e+06	2	720.338	1439.67	-0.384875	31.7422	2901	2901	MS2	11/118	SP_RL_EP2_july24_repeat.raw
High		TGQAAGFSYTDANK	D4A5L9	2	1	HCD		83.77	1.84904e-07	1	1	26	19		1.51004e+07		No Quan Values	Not Used							2	715.831	1430.66	0.518508	28.8862	2478	2478	MS2	10/146	SP_RL_EP2_july24_repeat.raw
	High	VVDLmAYmASKE		12	0	CID	M5(Oxidation), M8(Oxidation)	83.74	2.07953e-07	1	1	26	24	584	4.58265e+07	Light	Redundant	Not Used	0.198168	1.91098	0.103699	4.58265e+07	4.75217e+06	9.08133e+06	2	694.825	1388.64	-0.855257	37.9134	3806	3806	MS2	20/106	SP_RL_EP2_july24_repeat.raw
	High	FASEASGYQDNIAR		2	0	CID		83.74	1.95062e-07	1	1	26	19	446	1.61963e+07	Light	Redundant	Not Used	0.719607	2.0845	0.345218	1.52909e+07	5.27872e+06	1.10035e+07	2	764.855	1528.7	0.295217	31.6533	2889	2889	MS2	11/128	SP_RL_EP2_july24_repeat.raw
High		WGDAGAEYVVESTGVFTTmEK	P04797	2	1	HCD	M19(Oxidation)	83.57	2.26144e-07	1	1	26	18	1365	2.95287e+07	Light	Unique	Used	0.235757	1.79255	0.131521	26162852	3.44096e+06	6.16809e+06	2	1147.02	2293.03	-0.32365	68.1373	8089	8089	MS2	20/194	SP_RL_EP2_july24_repeat.raw
High		KVPQVSTPTLVEVSR	IPI:CON_00708398.1	2	1	HCD		83.49	7.93348e-07	1	1	32	27		3.09159e+07		No Quan Values	Not Used							3	547.318	1639.94	0.978659	44.942	4845	4845	MS2	18/156	SP_RL_EP2_july24_repeat.raw
High		TmEWFTVLEHYR	P56741	3	1	HCD	M2(Oxidation)	83.34	3.26267e-07	1	1	28	18		1.92844e+06		No Quan Values	Not Used							2	814.383	1627.76	0.584903	72.8739	8720	8720	MS2	8/104	SP_RL_EP2_july24_repeat.raw
High		LGTIAIQGAIEK	P17764	1	1	HCD		83.32	7.22822e-07	0.674699	1	31		828	4.68214e+07	Light	Unique	Used	0.245343	1.82247	0.134621	4.57261e+07	6.15571e+06	1.12186e+07	2	607.36	1213.71	-1.50519	46.332	5048	5048	MS2	11/114	SP_RL_EP2_july24_repeat.raw
High		LASADIETYLLEK	F1LSI0;G3V885	14	2	HCD		83.31	1.03855e-06	1	1	33	25		5.74037e+07		No Quan Values	Not Used							2	733.393	1465.78	-0.0978243	66.2062	7838	7838	MS2	9/114	SP_RL_EP2_july24_repeat.raw
	High	IVSNAScTTNcLAPLAK		7	0	CID	C7(Carbamidomethyl), C11(Carbamidomethyl)	83.15	9.36389e-07	1	1	32	26		2.89303e+07		No Quan Values	Not Used							2	910.455	1819.9	-0.569002	39.4523	4035	4035	MS2	11/166	SP_RL_EP2_july24_repeat.raw
High		LmATLFSTYASADTGDSGK	G3V885	2	1	HCD	M2(Oxidation)	83.08	3.24992e-07	1	1	27	18		1.71408e+07		No Quan Values	Not Used							2	976.451	1951.9	-0.126595	55.2843	6329	6329	MS2	17/170	SP_RL_EP2_july24_repeat.raw
High		LSVEALNSLTGEFK	P00564	1	1	HCD		82.92	1.21653e-06	1	1	33	31		1.3357e+07		No Quan Values	Not Used							2	754.406	1507.8	2.27963	70.3015	8369	8369	MS2	10/138	SP_RL_EP2_july24_repeat.raw
	High	NKDPLNETVVGLYQK	G3V885	13	1	CID		82.84	1.30831e-06	1	1	33	28		135505762		No Quan Values	Not Used							2	859.466	1717.92	6.9179	41.5946	1738	1738	MS2	12/150	SP_RL_EP2_july24.raw
	High	TGGAEITGYYVNYR		2	0	CID		82.81	4.45846e-07	1	1	28	18	860	7.72704e+06	Light	Redundant	Not Used	0.161045	2.12624	0.0757417	6.05841e+06	458874	975677	2	782.375	1563.74	-0.708505	46.763	5108	5108	MS2	9/120	SP_RL_EP2_july24_repeat.raw
High		IIAcDGGGGALGHPK	D3ZCZ9	3	1	HCD	C4(Carbamidomethyl)	82.76	7.84961e-07	1	1	31	21		4.10334e+07		No Quan Values	Not Used							3	474.91	1422.72	-0.371906	25.287	1959	1959	MS2	12/112	SP_RL_EP2_july24_repeat.raw
	High	IIVImDSYDNDLVER	P18163	1	1	CID	M5(Oxidation)	82.67	8.70614e-07	1	1	31	21		1.08388e+07		No Quan Values	Not Used							2	905.948	1810.89	0.0571682	55.0527	6294	6294	MS2	10/138	SP_RL_EP2_july24_repeat.raw
High		AIGVSNFNPLQIEr	P07943	1	1	HCD	R14(Label:13C(6)15N(4))	82.26	1.38054e-06	1	1	33	28	79	222848159	Heavy	Unique	Used	0.421655	1.215	0.34704	528508762	183413932	222848159	2	784.43	1567.85	4.44875	73.6171	3451	3451	MS2	12/136	SP_RL_EP2_july24.raw
High		AIAELGIYPAVDPLDSTSR	G3V6D3	2	1	HCD		82.23	1.6217e-06	1	1	33	21	1450	4.89886e+07	Light	Unique	Used	0.387119	1.3221	0.292805	42889481	1.25583e+07	1.66034e+07	2	994.521	1988.03	0.688322	71.1341	8487	8487	MS2	14/172	SP_RL_EP2_july24_repeat.raw
	High	TSIAIDTIINQK	F1LP05	2	1	CID		82.06	1.33172e-06	1	1	32	35	1015	5.89497e+07	Light	Unique	Used	0.192228	1.52325	0.126196	5.72093e+07	7.21959e+06	1.09972e+07	2	658.875	1316.74	-0.146127	54.0232	6150	6150	MS2	9/104	SP_RL_EP2_july24_repeat.raw
High		GNPTVEVDLYTAk	P04764	3	1	HCD	K13(Label:13C(6)15N(2))	81.98	1.21449e-06	1	1	32	18	796	1.00076e+07	Heavy	Unique	Used	0.32449	1.83812	0.176534	3.0841e+07	5.44449e+06	1.00076e+07	2	707.869	1414.73	-0.463957	44.2158	4738	4738	MS2	9/132	SP_RL_EP2_july24_repeat.raw
High		LIDDmVAQVLK	P56574	1	1	HCD	M5(Oxidation)	81.95	1.27717e-06	1	1	32	22		1.65041e+07		No Quan Values	Not Used							2	630.847	1260.69	0.435658	51.5559	5805	5805	MS2	10/88	SP_RL_EP2_july24_repeat.raw
High		TLGDAYEFTVDmr		0	0	HCD	M12(Oxidation), R13(Label:13C(6)15N(4))	81.91	2.35122e-07	1	1	25	24				No Proteins	Not Used							2	772.352	1543.7	0.0712536	50.2266	5611	5611	MS2	11/116	SP_RL_EP2_july24_repeat.raw
High		cEFQDAYVLLSEK	P63039;D3Z9X1	3	2	HCD	C1(Carbamidomethyl)	81.9	5.10067e-07	1	1	28	18		5.48795e+06		No Quan Values	Not Used							2	801.38	1601.75	0.67916	64.5473	7618	7618	MS2	9/134	SP_RL_EP2_july24_repeat.raw
High		SSGGFVWAcK	P56574	1	1	HCD	C9(Carbamidomethyl)	81.71	2.08092e-07	1	1	24		791	4.82291e+07	Light	Unique	Used	0.117428	2.20277	0.0533091	47694399	2.54255e+06	5.60065e+06	2	549.755	1098.5	-1.03252	43.758	4671	4671	MS2	9/74	SP_RL_EP2_july24_repeat.raw
High		ALEESNYELEGK		0	0	HCD		81.69	3.80496e-07	1	1	27	27		1.12937e+07		No Proteins	Not Used							2	691.328	1381.65	-0.162474	32.8834	3067	3067	MS2	9/114	SP_RL_EP2_july24_repeat.raw
High		AQQDQLVLIFAGK		0	0	HCD		81.55	1.48017e-06	1	1	32	31		6.94995e+06		No Proteins	Not Used							2	715.904	1430.8	-0.37118	70.4015	8385	8385	MS2	9/118	SP_RL_EP2_july24_repeat.raw
High		NAcDSDYDFDVFVVR	Q5XIH3	1	1	HCD	C3(Carbamidomethyl)	81.54	9.92559e-08	1	1	21	18	1446	1.91803e+07	Light	Unique	Used	0.177431	1.45649	0.121821	1.45672e+07	1.77458e+06	2.58467e+06	2	911.391	1821.77	-0.383022	71.0683	8477	8477	MS2	10/152	SP_RL_EP2_july24_repeat.raw
High		TTPSYVAFTDTER	D4A4S3	6	1	HCD		81.52	4.74258e-07	1	1	27	29	787	1.5575e+07	Light	Unique	Used	0.758513	1.21784	0.622837	1.5575e+07	9.70065e+06	1.18138e+07	2	744.353	1487.7	-1.37457	43.7772	4673	4673	MS2	9/118	SP_RL_EP2_july24_repeat.raw
	High	YSGDFGADAQGAmSk	Q9QZ76	1	1	CID	M13(Oxidation), K15(Label:13C(6)15N(2))	81.39	8.82219e-08	1	1	20	18		9.1338e+06		No Quan Values	Not Used							2	764.827	1528.65	-0.122636	27.182	2229	2229	MS2	12/146	SP_RL_EP2_july24_repeat.raw
High		LcYVALDFENEmATAASSSSLEK	P68035	5	1	HCD	C2(Carbamidomethyl), M12(Oxidation)	81.22	4.65892e-07	1	1	27	18		8.16661e+06		No Quan Values	Not Used							2	1276.58	2552.15	-0.894851	63.9194	7532	7532	MS2	16/232	SP_RL_EP2_july24_repeat.raw
High		HALIIYDDLSK	F1LP05	2	1	HCD		81.21	1.54432e-06	1	1	32	23				No Quan Values	Not Used							2	644.351	1287.69	-0.27489	49.8441	5551	5551	MS2	10/86	SP_RL_EP2_july24_repeat.raw
High		GVNTGAVGSYIYDK	D4ACX1	2	1	HCD		81.19	9.58011e-07	1	1	30	30		4.88557e+06		No Quan Values	Not Used							2	722.359	1443.71	-0.766465	42.7794	4527	4527	MS2	11/144	SP_RL_EP2_july24_repeat.raw
High		ALGQNPTQAEVLr	P16409	1	1	HCD	R13(Label:13C(6)15N(4))	81.18	1.67276e-06	1	1	33	33	549	2.15935e+06	Heavy	Unique	Used	0.379618	1.43549	0.264453	5.68822e+06	1.50426e+06	2.15935e+06	2	703.885	1406.76	-0.18738	35.6978	3479	3479	MS2	10/120	SP_RL_EP2_july24_repeat.raw
	High	NEGTATYAAAVLFr		1	0	CID	R14(Label:13C(6)15N(4))	81.17	1.40431e-06	1	1	32	28	1263	1.22378e+06	Heavy	Unique	Used	0.554176	1.43842	0.385268	2.20829e+06	850785	1.22378e+06	2	747.386	1493.76	1.19523	63.413	7457	7457	MS2	11/138	SP_RL_EP2_july24_repeat.raw
	High	NVQAEEMVEFSSGLK	F1LP05	2	1	CID		81.01	8.42825e-07	1	1	29	20		3.92935e+06		No Quan Values	Not Used							2	834.402	1667.8	1.31864	56.7446	6540	6540	MS2	11/154	SP_RL_EP2_july24_repeat.raw
	High	TFVQEDVYDEFVER	P11884	2	1	CID		80.98	4.56054e-07	1	1	27	19		1.51141e+06		No Quan Values	Not Used							2	888.409	1775.81	-1.1899	64.4967	7611	7611	MS2	10/148	SP_RL_EP2_july24_repeat.raw
High		GmNTLVGYDLVPEPK	P11240	1	1	HCD	M2(Oxidation)	80.97	1.54008e-06	1	1	32	19		5703150		No Quan Values	Not Used							2	824.917	1648.83	0.564707	56.3902	6490	6490	MS2	9/154	SP_RL_EP2_july24_repeat.raw
High		LSVEALNSLTGEFK	P00564	1	1	HCD		80.88	1.87283e-06	1	1	33	24		4.90006e+06		No Quan Values	Not Used							2	754.403	1507.8	-1.60641	68.9815	8190	8190	MS2	11/138	SP_RL_EP2_july24_repeat.raw
High		TSGGAGGLGSLr	Q6P725	2	1	HCD	R12(Label:13C(6)15N(4))	80.87	1.05214e-06	1	1	30	26	350	1.06426e+07	Heavy	Unique	Used	0.60839	2.73969	0.222065	16340894	3.62874e+06	9.94163e+06	2	521.779	1042.55	-0.720781	27.9742	2345	2345	MS2	9/106	SP_RL_EP2_july24_repeat.raw
	High	VcVQTVESGAmTK	P56574	1	1	CID	C2(Carbamidomethyl), M11(Oxidation)	80.87	5.36094e-07	1	1	27	21	278	1.85428e+07	Light	Unique	Used	0.103172	1.22967	0.0839021	15889777	1.33319e+06	1.63937e+06	2	713.339	1425.67	0.00838004	25.179	1944	1944	MS2	10/128	SP_RL_EP2_july24_repeat.raw
High		mGEYYEQYSAYVFVR	F1LNI6	2	1	HCD	M1(Oxidation)	80.79	2.53439e-07	1	1	24	18		2.14691e+06		No Quan Values	Not Used							2	960.927	1920.85	-0.0524417	64.4504	7604	7604	MS2	9/140	SP_RL_EP2_july24_repeat.raw
High		LGEHNIDVLEGNEQFINAAK	SWISS-PROT:P00761	1	1	HCD		80.66	1.99892e-06	0.320988	1	33			3.09985e+08		No Quan Values	Not Used							3	737.707	2211.11	0.422574	59.4708	6917	6917	MS2	19/202	SP_RL_EP2_july24_repeat.raw
	High	TGTAEmSSILEEr	F1LP05	2	1	CID	M6(Oxidation), R13(Label:13C(6))	80.58	6.7505e-07	1	1	28	22	452	6.85521e+06	Medium	Redundant	Not Used	0.240311	1.1086	0.21677	3.16243e+07	6.85521e+06	7.59966e+06	2	723.349	1445.69	0.892006	32.0535	2950	2950	MS2	11/118	SP_RL_EP2_july24_repeat.raw
	High	GQSVQQVYYSIGALAK	G3V885	2	1	CID		80.54	2.17591e-06	1	1	33	25		72295585		No Quan Values	Not Used							2	856.454	1711.9	-0.211884	63.3221	7444	7444	MS2	9/162	SP_RL_EP2_july24_repeat.raw
High		YSGDFGADAQGAMSK	Q9QZ76	1	1	HCD		80.47	8.34609e-08	1	1	19	18		2.5352e+07		No Quan Values	Not Used							2	752.822	1504.64	-0.152024	35.5186	3450	3450	MS2	11/146	SP_RL_EP2_july24_repeat.raw
High		EAALGAGFSDK	Q60587	1	1	HCD		80.46	6.6293e-07	1	1	28		477	2.17989e+07	Light	Unique	Used	0.339999	2.38808	0.142374	2.01009e+07	2.86184e+06	6.8343e+06	2	533.264	1065.52	-0.129146	32.7622	3049	3049	MS2	9/98	SP_RL_EP2_july24_repeat.raw
High		LASADIETYLLEK	F1LSI0;G3V885	14	2	HCD		80.44	2.04496e-06	1	1	33	30		2.50351e+06		No Quan Values	Not Used							2	733.396	1465.78	3.73305	78.1587	3982	3982	MS2	9/114	SP_RL_EP2_july24.raw
High		KVPQVSTPTLVEVSR	IPI:CON_00708398.1	2	1	HCD		80.38	1.67073e-06	1	1	32	24		8.01011e+07		No Quan Values	Not Used							3	547.317	1639.94	-0.472841	45.9387	4990	4990	MS2	10/156	SP_RL_EP2_july24_repeat.raw
High		LASADIETYLLEK	F1LSI0;G3V885	14	2	HCD		80.37	2.08737e-06	1	1	33	31		59266097		No Quan Values	Not Used							2	733.396	1465.79	4.48257	74.2357	3563	3563	MS2	9/114	SP_RL_EP2_july24.raw
High		VPTPNVSVVDLTcr	P04797	7	1	HCD	C13(Carbamidomethyl), R14(Label:13C(6)15N(4))	80.3	2.00743e-06	1	1	32	20	1009	5.1373e+06	Heavy	Redundant	Not Used	0.394349	1.25063	0.315321	1.10625e+07	3.48823e+06	4.36248e+06	2	783.913	1566.82	-0.335462	52.9533	6001	6001	MS2	9/140	SP_RL_EP2_july24_repeat.raw
High		VGEATETALTcLVEK	E9PSX6	6	1	HCD	C11(Carbamidomethyl)	80.23	1.68297e-06	1	1	32	24	1039	3.78383e+07	Light	Not Unique	Used	0.147917	7.89507	0.0187353	29082447	544869	4.30178e+06	2	810.911	1620.81	-0.305141	54.1607	6170	6170	MS2	9/134	SP_RL_EP2_july24_repeat.raw
High		LASADIETYLLEK	F1LSI0;G3V885	14	2	HCD		80.18	2.15673e-06	1	1	33	26		1.26267e+06		No Quan Values	Not Used							2	733.393	1465.78	-0.430945	65.1669	7703	7703	MS2	9/114	SP_RL_EP2_july24_repeat.raw
High		VTVLFAGQNIEr	D3ZZ63	2	1	HCD	R12(Label:13C(6)15N(4))	80.07	2.20566e-06	0.675	1	33					No Quan Values	Not Used							2	678.879	1356.75	-0.169729	51.3342	5773	5773	MS2	8/114	SP_RL_EP2_july24_repeat.raw
	High	VVDLmAYmASKE		12	0	CID	M5(Oxidation), M8(Oxidation)	80.06	4.83277e-07	1	1	26	24	584	4.58265e+07	Light	Redundant	Not Used	0.198168	1.91098	0.103699	4.58265e+07	4.75217e+06	9.08133e+06	2	694.825	1388.64	-0.767351	36.8625	3654	3654	MS2	16/106	SP_RL_EP2_july24_repeat.raw
High		LALFNPDVSWDR	B2RZD6	1	1	HCD		79.96	1.47956e-06	1	1	31	27	1443	23098132	Light	Unique	Used	0.406821	1.19304	0.340994	20989247	7.15722e+06	8.53887e+06	2	716.865	1432.72	-0.0278303	70.9684	8462	8462	MS2	8/110	SP_RL_EP2_july24_repeat.raw
High		LGTIAIQGAIEk	P17764	1	1	HCD	K12(Label:13C(6)15N(2))	79.93	1.39226e-06	1	1	30		828	1.12186e+07	Heavy	Redundant	Not Used	0.245343	1.82247	0.134621	4.57261e+07	6.15571e+06	1.12186e+07	2	611.367	1221.73	-1.62702	45.8737	4981	4981	MS2	11/114	SP_RL_EP2_july24_repeat.raw
	High	AGAGSATLSmAYAGAR		1	0	CID	M10(Oxidation)	79.9	7.72075e-07	1	1	28	18	426	3.20879e+07	Light	Redundant	Not Used	0.257268	1.14998	0.223715	3.20879e+07	7.17856e+06	8.25521e+06	2	735.854	1470.7	0.064522	30.982	2790	2790	MS2	11/128	SP_RL_EP2_july24_repeat.raw
	High	VDQSILTGESVSVIK	E9PSX6	7	1	CID		79.9	2.40218e-06	1	1	33	26	1002	104860196	Light	Unique	Used	0.164326	2.34849	0.0699709	104860196	7.33716e+06	1.72312e+07	2	787.936	1574.86	0.570368	53.446	6070	6070	MS2	13/156	SP_RL_EP2_july24_repeat.raw
	High	VGLIGScTNSSYEDmGR	F1M0K2	2	1	CID	C7(Carbamidomethyl), M15(Oxidation)	79.87	1.62286e-07	1	1	21	17		7.38744e+06		No Quan Values	Not Used							2	931.406	1861.8	-0.579729	37.3861	3734	3734	MS2	12/160	SP_RL_EP2_july24_repeat.raw
High		TLTIVDTGIGmTK	P82995	2	1	HCD	M11(Oxidation)	79.66	2.21099e-06	1	1	32	29	899	1.49718e+07	Light	Unique	Used	0.451063	1.39297	0.323813	12772837	4.13602e+06	5.76135e+06	2	683.368	1365.73	-0.750623	49.0947	5446	5446	MS2	11/118	SP_RL_EP2_july24_repeat.raw
High		TLTLVDTGIGmTK	P34058	1	1	HCD	M11(Oxidation)	79.66	2.21099e-06	1	2	32	29	899	1.49718e+07	Light	Redundant	Not Used	0.451063	1.39297	0.323813	12772837	4.13602e+06	5.76135e+06	2	683.368	1365.73	-0.750623	49.0947	5446	5446	MS2	11/118	SP_RL_EP2_july24_repeat.raw
	High	AGAGSATLSmAYAGAR		1	0	CID	M10(Oxidation)	79.66	8.45681e-07	1	1	28	19	426	3.20879e+07	Light	Redundant	Not Used	0.257268	1.14998	0.223715	3.20879e+07	7.17856e+06	8.25521e+06	2	735.854	1470.7	0.396528	32.0387	2946	2946	MS2	11/128	SP_RL_EP2_july24_repeat.raw
	High	NLTEEmAGLDEIIAK	G3V885	2	1	CID	M6(Oxidation)	79.51	1.88457e-06	1	1	31	20		3.28344e+07		No Quan Values	Not Used							2	831.917	1662.83	0.239973	58.6137	6799	6799	MS2	11/156	SP_RL_EP2_july24_repeat.raw
High		TITLEVEPSDTIENVK	P0CG51	8	1	HCD		79.46	2.71889e-06	1	1	33	26		6.28147e+07		No Quan Values	Not Used							2	894.467	1787.93	0.0192753	53.3125	6051	6051	MS2	11/148	SP_RL_EP2_july24_repeat.raw
High		VIQYFASIAAIGDr	G3V885	2	1	HCD	R14(Label:13C(6)15N(4))	79.44	2.74453e-06	1	1	33	34	1435	2.07636e+07	Heavy	Redundant	Not Used	0.13587	1.38747	0.0979259	1.5282e+08	1.4965e+07	2.07636e+07	2	767.418	1533.83	-1.34425	70.7736	8435	8435	MS2	10/138	SP_RL_EP2_july24_repeat.raw
High		YSGDFGADAQGAMSK	Q9QZ76	1	1	HCD		79.42	1.02859e-07	1	1	19	17		2.5352e+07		No Quan Values	Not Used							2	752.822	1504.64	-1.04445	36.6294	3618	3618	MS2	13/146	SP_RL_EP2_july24_repeat.raw
High		AGFAGDDAPr	IPI:CON_00698900.1;P68035	8	2	HCD	R10(Label:13C(6))	79.34	4.90679e-07	1	1	25		224	4.82974e+06	Medium	Not Unique	Used	0.177145	1.04498	0.16952	2.84907e+07	4.82974e+06	5.04699e+06	2	491.738	982.468	-0.174034	23.2417	1676	1676	MS2	7/74	SP_RL_EP2_july24_repeat.raw
High		LVLEVAQHLGESTVR	G3V6D3	2	1	HCD		79.27	2.60979e-06	1	1	33	24	94	214084996	Light	Unique	Used	0.396159	1.27803	0.309977	164190456	50895208	65045572	2	825.966	1650.92	4.20534	74.1024	3537	3537	MS2	10/146	SP_RL_EP2_july24.raw
High		TPYTDVNIVTIR	F1LNF7	2	1	HCD		79.19	2.61613e-06	1	1	32	17	1005	1.37951e+07	Light	Unique	Used	0.747907	2.35376	0.317749	1.35341e+07	4.30046e+06	1.01223e+07	2	696.38	1391.75	-0.507587	52.5625	5948	5948	MS2	10/116	SP_RL_EP2_july24_repeat.raw
High		LTVELADPDAEVK	P56741	3	1	HCD		79.15	2.51082e-06	1	1	32	28		1.13976e+07		No Quan Values	Not Used							2	700.368	1399.73	-2.06898	47.7982	5258	5258	MS2	12/114	SP_RL_EP2_july24_repeat.raw
	High	LEDEEEmNAELTAK	G3V885	4	1	CID	M7(Oxidation)	79.15	2.66345e-07	1	1	22			6.91947e+06		No Quan Values	Not Used							2	819.364	1637.72	-0.253753	27.5737	2286	2286	MS2	10/136	SP_RL_EP2_july24_repeat.raw
	High	ALGQNPTQAEVLR		1	0	CID		79.13	2.70323e-06	1	1	33	26	549	6.85916e+06	Light	Redundant	Not Used	0.379618	1.43549	0.264453	5.68822e+06	1.50426e+06	2.15935e+06	2	698.881	1396.75	-0.298872	35.6489	3469	3469	MS2	9/120	SP_RL_EP2_july24_repeat.raw
High		LEDEEEmNAELTAK	G3V885	4	1	HCD	M7(Oxidation)	79.11	2.68809e-07	1	1	22	17		6.91947e+06		No Quan Values	Not Used							2	819.364	1637.72	-0.253753	27.6268	2292	2292	MS2	10/136	SP_RL_EP2_july24_repeat.raw
High		AAYFGVYDTAK	Q05962	2	1	HCD		79.09	8.88452e-07	1	1	28	18		5.44586e+07		No Quan Values	Not Used							2	603.296	1205.58	0.0303033	44.3535	4758	4758	MS2	8/82	SP_RL_EP2_july24_repeat.raw
High		TLEDQANEYR	G3V885	2	1	HCD		79.09	4.1494e-07	1	1	24	27		3.45069e+07		No Quan Values	Not Used							2	619.786	1238.56	-0.250755	28.1846	2377	2377	MS2	9/96	SP_RL_EP2_july24_repeat.raw
High		HALIIYDDLSk	F1LP05	2	1	HCD	K11(Label:13C(6)15N(2))	79.09	2.62651e-06	1	1	32	27	966	2.06464e+07	Heavy	Unique	Used	0.173513	1.66096	0.104465	118990844	1.24304e+07	2.06464e+07	2	648.358	1295.71	-0.0205351	50.9613	5719	5719	MS2	9/86	SP_RL_EP2_july24_repeat.raw
High		DGLGLcALIHR	D3ZCV0	1	1	HCD	C6(Carbamidomethyl)	79.08	2.42678e-06	1	1	32	31	82	1.66636e+08	Light	Unique	Used	0.282516	1.01519	0.278288	150659988	41926839	42563846	2	612.832	1224.66	3.95908	73.6351	3454	3454	MS2	9/80	SP_RL_EP2_july24.raw
High		FVFSLVDAmNGK	P04636	1	1	HCD	M9(Oxidation)	79.01	1.48965e-06	1	1	30	22	1255	1.53165e+07	Light	Unique	Used	0.159516	2.98741	0.0533959	13312944	710857	2.12362e+06	2	672.337	1343.67	0.05597	63.0745	7410	7410	MS2	9/98	SP_RL_EP2_july24_repeat.raw
High		IAATILTSPDLR	P00507	1	1	HCD		78.95	2.26556e-06	1	1	32			1.43221e+07		No Quan Values	Not Used							2	635.872	1270.74	-0.169647	52.8082	5982	5982	MS2	9/100	SP_RL_EP2_july24_repeat.raw
High		VEGDLAGHGQEVLISLFK	Q9QZ76	1	1	HCD		78.93	3.35646e-06	1	1	33	23	1516	92103970	Light	Unique	Used	0.157714	1.93669	0.0814346	85447290	6.95836e+06	1.34762e+07	2	956.514	1912.02	1.37964	73.4943	8829	8829	MS2	17/178	SP_RL_EP2_july24_repeat.raw
High		WVVIGDENYGEGSSr	F1M0K2	2	1	HCD	R15(Label:13C(6)15N(4))	78.87	7.06314e-07	1	1	26	22	950	9.94625e+06	Heavy	Redundant	Not Used	0.209371	1.20264	0.174093	4.75053e+07	8.27035e+06	9.94625e+06	2	839.391	1677.77	0.00553766	50.1161	5594	5594	MS2	12/142	SP_RL_EP2_july24_repeat.raw
High		LGYILTcPSNLGTGLR	P09605	3	1	HCD	C7(Carbamidomethyl)	78.86	3.24002e-06	1	1	33	25		8.99296e+06		No Quan Values	Not Used							2	867.963	1734.92	-1.59601	62.3959	7313	7313	MS2	9/146	SP_RL_EP2_july24_repeat.raw
High		AAYFGVYDTAK	Q05962	2	1	HCD		78.8	9.62327e-07	1	1	28	18	831	6.61547e+07	Light	Unique	Used	0.0183144	1.21189	0.0151123	58087754	877837	1.06384e+06	2	603.296	1205.58	0.334065	45.4158	4916	4916	MS2	8/82	SP_RL_EP2_july24_repeat.raw
High		AGFAGDDAPr	IPI:CON_00698900.1;P68035	8	2	HCD	R10(Label:13C(6)15N(4))	78.73	4.19319e-07	1	1	24		224	5.04699e+06	Heavy	Redundant	Not Used	0.177145	1.04498	0.16952	2.84907e+07	4.82974e+06	5.04699e+06	2	493.732	986.456	-0.40138	23.1489	1661	1661	MS2	7/74	SP_RL_EP2_july24_repeat.raw
High		AIANEcQANFISIK	P46462	1	1	HCD	C6(Carbamidomethyl)	78.46	2.37221e-06	1	1	31	19	892	1.14877e+07	Light	Redundant	Not Used	0.419156	1.72857	0.242487	1.12616e+07	2.73079e+06	4.72036e+06	2	789.9	1578.79	-0.646487	47.9214	5276	5276	MS2	12/138	SP_RL_EP2_july24_repeat.raw
	High	GAGTGGLGLTVEGPcEAK	D3ZZ63	2	1	CID	C15(Carbamidomethyl)	78.46	1.91174e-06	1	1	30	23		4.26244e+06		No Quan Values	Not Used							2	837.411	1673.81	-1.2897	43.5685	4643	4643	MS2	9/160	SP_RL_EP2_july24_repeat.raw
High		GmQIDADTLEIQR		0	0	HCD	M2(Oxidation)	78.44	1.3971e-06	1	1	29	28	719	4.5555e+06	Light	No Proteins	Not Used	0.293153	1.03648	0.282836	3990366	1.12862e+06	1.16979e+06	2	753.367	1505.73	-0.42413	41.4378	4328	4328	MS2	8/126	SP_RL_EP2_july24_repeat.raw
High		TVIIEQSWGSPK	P63039;D3Z9X1	2	2	HCD		78.33	2.90627e-06	1	1	32	30	820	6.76036e+07	Light	Not Unique	Used	0.322627	1.60756	0.200694	65383393	1.3122e+07	2.10945e+07	2	672.861	1344.71	-0.986204	45.9482	4991	4991	MS2	8/118	SP_RL_EP2_july24_repeat.raw
High		LGEHNIDVLEGNEQFINAAK	SWISS-PROT:P00761	1	1	HCD		78.24	3.50326e-06	0.474359	1	33			3.42711e+06		No Quan Values	Not Used							2	1106.06	2211.11	0.621883	58.7714	6825	6825	MS2	18/202	SP_RL_EP2_july24_repeat.raw
High		DAGQISGLNVLR	F1M953	2	1	HCD		78.09	3.11875e-06	1	1	32	29		1.73724e+07		No Quan Values	Not Used							2	621.844	1242.68	0.360745	51.6089	5813	5813	MS2	10/114	SP_RL_EP2_july24_repeat.raw
	High	TFVQEDVYDEFVEr	P11884	2	1	CID	R14(Label:13C(6))	78.05	1.37796e-06	1	1	29	17	1304	1.6343e+06	Medium	Unique	Used	0.271125	1.07098	0.253156	5.04951e+06	1.27831e+06	1.36905e+06	2	891.42	1781.83	0.602409	64.9843	7679	7679	MS2	10/148	SP_RL_EP2_july24_repeat.raw
High		VAELYEEEMR	Q6P725	2	1	HCD		78.01	6.47521e-07	1	1	25	26	641	2.72981e+06	Light	Unique	Used	0.984902	5.81141	0.169477	2.72981e+06	462641	2.6886e+06	2	634.795	1268.58	-0.754064	38.8969	3951	3951	MS2	8/82	SP_RL_EP2_july24_repeat.raw
High		SYELPDGQVITIGNEr	IPI:CON_00698900.1;P68035;F1LTQ2	10	3	HCD	R16(Label:13C(6)15N(4))	77.97	3.17979e-06	1	1	32	19	1180	1.45597e+07	Heavy	Redundant	Not Used	0.153442	0.939506	0.163322	94887212	15497164	1.45597e+07	2	900.954	1800.9	0.708843	60.3858	7040	7040	MS2	11/164	SP_RL_EP2_july24_repeat.raw
	High	NPVGEDQVNLTVK	P56741	3	1	CID		77.86	3.24826e-06	1	1	32	21		1.32424e+07		No Quan Values	Not Used							2	706.872	1412.74	-0.581201	36.7834	3644	3644	MS2	11/132	SP_RL_EP2_july24_repeat.raw
High		SIDDLEDELYAQK	P04692	2	1	HCD		77.85	1.14185e-06	1	1	28	17	1088	4.14258e+07	Light	Redundant	Not Used	0.235718	2.04438	0.115301	34319375	3.95705e+06	8089696	2	769.865	1538.72	0.378592	56.1285	6453	6453	MS2	11/112	SP_RL_EP2_july24_repeat.raw
High		VIGSGcNLDSAR	B5DEN4;P42123	2	2	HCD	C6(Carbamidomethyl)	77.83	1.12652e-06	1	1	27	26	284	5.03789e+07	Light	Redundant	Not Used	0.441726	1.39616	0.316387	5.02417e+07	1.58958e+07	2.21931e+07	2	624.803	1248.6	-0.806189	26.639	2150	2150	MS2	10/110	SP_RL_EP2_july24_repeat.raw
High		SFLVWVNEEDHLR	P00564	1	1	HCD		77.79	2.70471e-06	1	1	31	24	1463	30969855	Light	Unique	Used	0.202301	1.0959	0.184598	2.93975e+07	5.42672e+06	5.94715e+06	2	822.411	1643.82	-1.57574	72.3014	8643	8643	MS2	8/126	SP_RL_EP2_july24_repeat.raw
High		QADVmIVAGTLTNK		0	0	HCD	M5(Oxidation)	77.61	3.49622e-06	1	1	32	19		5.36772e+06		No Proteins	Not Used							2	738.889	1476.77	-0.815513	43.9863	4705	4705	MS2	9/148	SP_RL_EP2_july24_repeat.raw
	High	mADSGGQPQLTQPGK	Q8VBU2-2	2	1	CID	M1(Oxidation)	77.6	1.25469e-06	1	1	28	27				No Quan Values	Not Used							2	765.865	1530.72	0.373247	22.2056	1527	1527	MS2	11/144	SP_RL_EP2_july24_repeat.raw
High		LGSSEVEQVQLVVDGVK	P00564	1	1	HCD		77.59	4.79694e-06	1	1	33	26		1.77445e+07		No Quan Values	Not Used							3	595.991	1785.96	-0.362801	62.5433	7335	7335	MS2	17/168	SP_RL_EP2_july24_repeat.raw
High		WALGVmAADASR	A0JPQ4	1	1	HCD	M6(Oxidation)	77.56	1.44344e-06	1	1	28	22		5.95103e+06		No Quan Values	Not Used							2	632.311	1263.61	-0.931534	45.7038	4957	4957	MS2	9/92	SP_RL_EP2_july24_repeat.raw
High		YITPDQLADLYK	P04764	3	1	HCD		77.45	3.37198e-06	1	1	32	21	1286	2.31005e+07	Light	Unique	Used	0.31717	1.42056	0.223271	2.24204e+07	5.00583e+06	7.11108e+06	2	720.374	1439.74	-0.0601169	64.1787	7568	7568	MS2	10/112	SP_RL_EP2_july24_repeat.raw
High		VALVYGQmNEPPGAR	G3V6D3	2	1	HCD	M8(Oxidation)	77.44	2.82984e-06	1	1	31	24	559	2.83729e+07	Light	Redundant	Not Used	0.367893	1.12436	0.327201	22549632	7.37827e+06	8.29585e+06	2	809.406	1617.8	-0.659791	37.1242	3695	3695	MS2	10/128	SP_RL_EP2_july24_repeat.raw
	High	LISWYDNEYGYSNr		12	0	CID	R14(Label:13C(6)15N(4))	77.42	9.74501e-07	0.194805	1	26		1080	2.6963e+07	Heavy	Redundant	Not Used	0.376232	1.18116	0.318528	71665716	2.28275e+07	2.6963e+07	2	895.407	1789.81	0.204213	56.453	6497	6497	MS2	10/136	SP_RL_EP2_july24_repeat.raw
High		SFLVWVNEEDHLr	P00564	1	1	HCD	R13(Label:13C(6)15N(4))	77.39	3.33043e-06	1	1	32	28	1463	6.17861e+06	Heavy	Redundant	Not Used	0.202301	1.0959	0.184598	2.93975e+07	5.42672e+06	5.94715e+06	2	827.419	1653.83	2.80785	71.6253	8556	8556	MS2	8/126	SP_RL_EP2_july24_repeat.raw
High		LISWYDNEYGYSNr	P04797	13	1	HCD	R14(Label:13C(6)15N(4))	77.36	9.88058e-07	0.194805	1	26		1080	2.6963e+07	Heavy	Redundant	Not Used	0.376232	1.18116	0.318528	71665716	2.28275e+07	2.6963e+07	2	895.407	1789.81	0.204213	56.5	6506	6506	MS2	9/136	SP_RL_EP2_july24_repeat.raw
High		GmSLNLEPDNVGVVVFGNDK	F1LP05	2	1	HCD	M2(Oxidation)	77.25	3.44237e-06	1	1	32	18	1337	3.0152e+06	Light	Unique	Used	0.412745	2.92252	0.141229	3.0152e+06	425835	1.24451e+06	2	1060.52	2120.03	-0.211317	66.5898	7890	7890	MS2	9/214	SP_RL_EP2_july24_repeat.raw
	High	FWITNGPDADVLVVYAK		0	0	CID		77.24	4.92105e-06	1	1	33	26		3.48005e+07		No Proteins	Not Used							2	954.498	1907.99	-0.309057	73.8031	8881	8881	MS2	11/164	SP_RL_EP2_july24_repeat.raw
	High	DTGTYEDFVEGLR		1	0	CID		77.21	9.24875e-07	1	1	26	27	62	1058001074	Light	Unique	Used	0.08557	0.367541	0.232818	949222912	220995752	81225044	2	751.347	1501.69	3.65686	63.3576	2967	2967	MS2	8/114	SP_RL_EP2_july24.raw
	High	YSGDFGADAQGAMSk	Q9QZ76	1	1	CID	K15(Label:13C(6)15N(2))	77.16	3.27887e-07	1	1	21	17		2.81162e+06		No Quan Values	Not Used							2	756.83	1512.65	0.3073	36.1638	3548	3548	MS2	12/146	SP_RL_EP2_july24_repeat.raw
High		AGAGSATLSMAYAGAR	P04636	1	1	HCD		77.15	2.04607e-06	1	1	29	18	694	1.91121e+07	Light	Unique	Used	0.299785	1.45708	0.205743	1.91121e+07	3.93218e+06	5.72952e+06	2	727.856	1454.71	-0.409414	40.8194	4237	4237	MS2	10/128	SP_RL_EP2_july24_repeat.raw
	High	WVVIGDENYGEGSSr	F1M0K2	2	1	CID	R15(Label:13C(6)15N(4))	77.09	1.06414e-06	1	1	26	27	950	9.94625e+06	Heavy	Redundant	Not Used	0.209371	1.20264	0.174093	4.75053e+07	8.27035e+06	9.94625e+06	2	839.391	1677.77	0.00553766	50.0799	5587	5587	MS2	9/142	SP_RL_EP2_july24_repeat.raw
	High	FVTVQTISGTGALR	P00507	1	1	CID		77.05	4.62435e-06	1	1	33	28	947	7.09875e+06	Light	Unique	Used	0.246361	1.39829	0.176187	5.73317e+06	1.01011e+06	1.41243e+06	2	725.407	1449.81	0.0887308	49.9806	5572	5572	MS2	12/136	SP_RL_EP2_july24_repeat.raw
	High	AANEAGYFNEEmAPIEVK	G3V9U2	3	1	CID	M12(Oxidation)	77.02	1.17775e-06	1	1	27	17		3.34969e+06		No Quan Values	Not Used							2	999.959	1998.91	-0.799767	47.8845	5271	5271	MS2	13/190	SP_RL_EP2_july24_repeat.raw
	High	TTGIVLDSGDGVTHNVPIYEGYALPHAImR	P68035	5	1	CID	M29(Oxidation)	76.85	5.1934e-06	1	1	33	19	91	742011972	Light	Unique	Used	0.130477	0.975237	0.13379	644743728	86260196	84124168	3	1071.54	3212.62	3.83182	73.9847	3516	3516	MS2	29/300	SP_RL_EP2_july24.raw
	High	mQSSVSESSFQmGR		0	0	CID	M1(Oxidation), M12(Oxidation)	76.81	2.33463e-07	1	1	20	17	279	1.73782e+06	Light	No Proteins	Not Used	0.802404	2.73851	0.293007	1.73782e+06	509193	1.39443e+06	2	796.838	1592.67	0.233105	25.1923	1947	1947	MS2	10/140	SP_RL_EP2_july24_repeat.raw
High		HALIIYDDLSK	F1LP05	2	1	HCD		76.8	4.24649e-06	1	1	32	25	966	1.36582e+08	Light	Redundant	Not Used	0.173513	1.66096	0.104465	118990844	1.24304e+07	2.06464e+07	2	644.351	1287.69	0.293895	50.878	5706	5706	MS2	10/86	SP_RL_EP2_july24_repeat.raw
High		IAEFAFEYAr	F1LNF7	2	1	HCD	R10(Label:13C(6)15N(4))	76.66	2.08762e-06	1	1	29		1150	3.2114e+06	Heavy	Unique	Used	0.297632	1.33436	0.223052	10789809	2.40669e+06	3.2114e+06	2	613.807	1226.61	-0.648102	58.4748	6782	6782	MS2	8/80	SP_RL_EP2_july24_repeat.raw
	High	VALVYGQmNEPPGAR	G3V6D3	2	1	CID	M8(Oxidation)	76.52	3.49753e-06	1	1	31		559	2.83729e+07	Light	Redundant	Not Used	0.367893	1.12436	0.327201	22549632	7.37827e+06	8.29585e+06	2	809.406	1617.8	-0.659791	37.068	3685	3685	MS2	12/128	SP_RL_EP2_july24_repeat.raw
High		TSIAIDTIINQK	F1LP05	2	1	HCD		76.48	4.81972e-06	1	1	32	24	1015	5.89497e+07	Light	Redundant	Not Used	0.192228	1.52325	0.126196	5.72093e+07	7.21959e+06	1.09972e+07	2	658.875	1316.74	-0.238834	53.0245	6009	6009	MS2	8/104	SP_RL_EP2_july24_repeat.raw
High		YATALYSAASK	Q06647	1	1	HCD		76.45	2.74588e-06	1	1	30	28		1.35166e+07		No Quan Values	Not Used							2	573.296	1145.58	0.253734	31.3157	2839	2839	MS2	9/94	SP_RL_EP2_july24_repeat.raw
	High	FLEQQNAALAAEVNr		2	0	CID	R15(Label:13C(6)15N(4))	76.45	5.06261e-06	1	1	33	27	845	8.69883e+06	Heavy	Redundant	Not Used	0.829885	3.42229	0.242494	1.0482e+07	2.54182e+06	8.69883e+06	2	842.437	1683.87	-1.06735	46.016	5001	5001	MS2	11/152	SP_RL_EP2_july24_repeat.raw
	High	SPILVATAVAAr		0	0	CID	R12(Label:13C(6)15N(4))	76.43	2.68234e-06	1	1	30					No Proteins	Not Used							2	589.86	1178.71	0.424484	46.6896	5100	5100	MS2	9/100	SP_RL_EP2_july24_repeat.raw
High		LGEYGFQNALIVR	IPI:CON_00708398.1	1	1	HCD		76.42	5.16726e-06	1	1	33	17		1.71689e+09		No Quan Values	Not Used							2	740.407	1479.81	6.98229	73.4704	3419	3419	MS2	10/108	SP_RL_EP2_july24.raw
High		GQSVQQVYYSIGALAK	G3V885	2	1	HCD		76.37	5.68383e-06	1	1	33	29		72295585		No Quan Values	Not Used							2	856.454	1711.9	-0.211884	63.3883	7454	7454	MS2	10/162	SP_RL_EP2_july24_repeat.raw
	High	NAcDSDYDFDVFVVR		1	0	CID	C3(Carbamidomethyl)	76.35	3.27911e-07	1	1	21	17	1446	1.91803e+07	Light	Redundant	Not Used	0.177431	1.45649	0.121821	1.45672e+07	1.77458e+06	2.58467e+06	2	911.391	1821.77	-0.383022	71.025	8470	8470	MS2	12/152	SP_RL_EP2_july24_repeat.raw
High		VGEATETALTcLVEk	E9PSX6	6	1	HCD	C11(Carbamidomethyl), K15(Label:13C(6)15N(2))	76.33	4.6201e-06	1	1	32	20	1084	4.51512e+06	Heavy	Redundant	Not Used	0.150489	1.82053	0.0826622	28391572	2.34691e+06	4.27261e+06	2	814.919	1628.83	0.796667	56.0511	6441	6441	MS2	11/134	SP_RL_EP2_july24_repeat.raw
High		TTPSVVAFTPDGEr	F1M953	2	1	HCD	R14(Label:13C(6)15N(4))	76.27	3.86764e-06	1	1	31	26	4	283969347	Heavy	Unique	Used	0.592696	1.21479	0.487899	479114528	2.33759e+08	283969347	2	743.88	1486.75	7.07333	41.6473	1752	1752	MS2	9/128	SP_RL_EP2_july24.raw
High		LIAPVADDETAVPNNk	P42123	1	1	HCD	K16(Label:13C(6)15N(2))	76.25	5.93555e-06	1	1	33	25		9.20327e+06		No Quan Values	Not Used							2	837.942	1674.88	-1.07919	39.586	4054	4054	MS2	13/130	SP_RL_EP2_july24_repeat.raw
High		IHLDcPGSTPDTIVVVAGNK	P56741	3	1	HCD	C5(Carbamidomethyl)	76.17	6.19203e-06	1	1	33	21		5.17107e+06		No Quan Values	Not Used							3	698.362	2093.07	0.150564	50.7958	5692	5692	MS2	17/170	SP_RL_EP2_july24_repeat.raw
High		TSIAIDTIINQK	F1LP05	2	1	HCD		76.14	5.20492e-06	1	1	32	29	1015	5.89497e+07	Light	Redundant	Not Used	0.192228	1.52325	0.126196	5.72093e+07	7.21959e+06	1.09972e+07	2	658.875	1316.74	-0.146127	54.0523	6157	6157	MS2	8/104	SP_RL_EP2_july24_repeat.raw
	High	VGEATETALTcLVEK	E9PSX6	11	1	CID	C11(Carbamidomethyl)	76.13	4.3259e-06	1	1	32	28	1039	3.78383e+07	Light	Redundant	Not Used	0.147917	7.89507	0.0187353	29082447	544869	4.30178e+06	2	810.911	1620.81	-0.305141	54.1224	6166	6166	MS2	11/134	SP_RL_EP2_july24_repeat.raw
	High	VALVYGQmNEPPGAR	G3V6D3	2	1	CID	M8(Oxidation)	76.08	3.76934e-06	1	1	31		559	2.83729e+07	Light	Redundant	Not Used	0.367893	1.12436	0.327201	22549632	7.37827e+06	8.29585e+06	2	809.405	1617.8	-1.33888	36.0695	3535	3535	MS2	20/128	SP_RL_EP2_july24_repeat.raw
High		YmGGFADNITFTSVmLK		0	0	HCD	M2(Oxidation), M15(Oxidation)	76.04	2.12673e-06	1	1	28	17		2410863		No Proteins	Not Used							2	963.952	1926.9	-0.22155	66.1625	7833	7833	MS2	11/158	SP_RL_EP2_july24_repeat.raw
	High	LVNANGEAVYcK		1	0	CID	C11(Carbamidomethyl)	75.94	2.4144e-06	1	1	29	23		1.85878e+06		No Quan Values	Not Used							2	669.329	1337.65	-0.793081	26.8733	2183	2183	MS2	9/106	SP_RL_EP2_july24_repeat.raw
High		GPGLSQAFVGQK	D3ZZ63	2	1	HCD		75.9	4.72696e-06	1	1	32	31	609	8.86093e+06	Light	Unique	Used	0.447896	6.66344	0.067217	7843439	527212	3.51305e+06	2	594.821	1188.64	-1.70941	37.88	3802	3802	MS2	8/100	SP_RL_EP2_july24_repeat.raw
High		TFLIWINEEDHTR	P09605	1	1	HCD		75.89	4.10666e-06	1	1	31	26	1432	4.92265e+07	Light	Redundant	Not Used	0.265727	1.80506	0.147212	4.55976e+07	6.71251e+06	1.21165e+07	2	837.418	1673.83	-0.198851	70.6869	8426	8426	MS2	8/130	SP_RL_EP2_july24_repeat.raw
	High	DTGTYEDFVEGLR		1	0	CID		75.89	1.22762e-06	1	1	26	28	52	5.4219e+08	Light	Unique	Used	0.309998	0.844152	0.36723	538966652	1.97925e+08	167078629	2	751.347	1501.69	4.0633	62.3315	2811	2811	MS2	10/114	SP_RL_EP2_july24.raw
High		TLLESEEAImASK	F1LNI6	2	1	HCD	M10(Oxidation)	75.88	3.05869e-06	1	1	30	23		1.52585e+06		No Quan Values	Not Used							2	719.36	1437.71	-0.549341	41.9881	4409	4409	MS2	10/118	SP_RL_EP2_july24_repeat.raw
	High	YmGGFADNITFTSVmLK		0	0	CID	M2(Oxidation), M15(Oxidation)	75.88	2.20654e-06	1	1	28	17		2410863		No Proteins	Not Used							2	963.952	1926.9	-0.22155	66.1172	7827	7827	MS2	11/158	SP_RL_EP2_july24_repeat.raw
High		AFGPGLEGGLVNk	D3ZZ63	2	1	HCD	K13(Label:13C(6)15N(2))	75.83	5.07151e-06	1	1	32	25	879	5.5109e+06	Heavy	Unique	Used	0.385975	5.91281	0.0652778	1.31245e+07	856738	5.06573e+06	2	633.849	1266.69	-1.4498	47.8176	5260	5260	MS2	11/98	SP_RL_EP2_july24_repeat.raw
High		NTLLQAELEELR	G3V885	2	1	HCD		75.83	5.45158e-06	1	1	32	24		1.46199e+07		No Quan Values	Not Used							2	714.891	1428.78	4.26024	74.3282	3579	3579	MS2	10/126	SP_RL_EP2_july24.raw
	High	LISWYDNEYGYSNR		12	0	CID		75.53	1.33791e-06	1	1	26	17	1106	5.73991e+06	Light	Unique	Used	0.454137	1.30604	0.347721	5.04147e+06	1.75302e+06	2.28952e+06	2	890.402	1779.8	-0.224015	56.9069	6558	6558	MS2	9/136	SP_RL_EP2_july24_repeat.raw
High		VVDLmAYMASKE	P04797;F1LUR7	14	2	HCD	M5(Oxidation)	75.38	2.06725e-06	0.533333	1	28	18		85786.4		No Quan Values	Not Used							2	686.828	1372.65	-0.390007	52.3727	5923	5923	MS2	10/106	SP_RL_EP2_july24_repeat.raw
High		LAEQELIETSER	G3V885	4	1	HCD		75.38	4.6879e-06	1	1	31	30		1.50715e+07		No Quan Values	Not Used							2	709.363	1417.72	1.02283	40.4134	4174	4174	MS2	8/120	SP_RL_EP2_july24_repeat.raw
	High	AQQVSQGLDVLTAK	P85972	1	1	CID		75.3	6.50151e-06	1	1	33	26		4.44316e+06		No Quan Values	Not Used							2	729.402	1457.8	0.868049	44.8288	4828	4828	MS2	10/142	SP_RL_EP2_july24_repeat.raw
High		QAEEAEEQANTNLSK	G3V885	4	1	HCD		75.29	1.45534e-06	1	1	26	18		2.22479e+06		No Quan Values	Not Used							2	831.385	1661.76	0.605021	20.6818	1309	1309	MS2	10/162	SP_RL_EP2_july24_repeat.raw
High		VVDALGNAIDGK	F1LP05	2	1	HCD		75.27	4.92405e-06	1	1	31	28	665	2.60745e+07	Light	Unique	Used	0.200832	2.19647	0.0914339	24251797	2.21744e+06	4.87053e+06	2	586.319	1171.63	-0.554941	39.7762	4084	4084	MS2	10/112	SP_RL_EP2_july24_repeat.raw
	High	GADYLVTEVENGGSLGSK	P11980;P11980-2	3	2	CID		75.27	4.44115e-06	1	1	31	26		4.75805e+06		No Quan Values	Not Used							2	898.44	1795.87	1.20452	55.4371	6352	6352	MS2	17/178	SP_RL_EP2_july24_repeat.raw
High		FNSANEDNVTQVR	P04762	1	1	HCD		75.22	1.82319e-06	1	1	27	23	315	3.38626e+06	Light	Redundant	Not Used	0.490227	1.07473	0.456141	3.00095e+06	1.36886e+06	1.47115e+06	2	747.352	1493.7	-0.358845	26.714	2161	2161	MS2	11/132	SP_RL_EP2_july24_repeat.raw
	High	WVVIGDENYGEGSSR	F1M0K2	2	1	CID		75.05	1.52084e-06	1	1	26	17	950	4.79884e+07	Light	Redundant	Not Used	0.209371	1.20264	0.174093	4.75053e+07	8.27035e+06	9.94625e+06	2	834.386	1667.77	-0.525843	50.5381	5652	5652	MS2	11/142	SP_RL_EP2_july24_repeat.raw
	High	GISAQEIQAGNVK	D3ZEC2	3	1	CID		74.91	6.6507e-06	1	1	32	24		2.21881e+06		No Quan Values	Not Used							2	657.854	1314.7	-0.225121	31.7606	2906	2906	MS2	10/118	SP_RL_EP2_july24_repeat.raw
	High	DFTATDLTEFAAR	G3V9U2	3	1	CID		74.7	2.79208e-06	1	1	28	19	1272	2.95593e+07	Light	Unique	Used	0.29887	1.17999	0.253281	24427531	6.18703e+06	7.30065e+06	2	729.35	1457.69	1.13818	63.5971	7486	7486	MS2	15/112	SP_RL_EP2_july24_repeat.raw
	High	VIQYFASIAAIGDr	G3V885	2	1	CID	R14(Label:13C(6)15N(4))	74.66	8.25025e-06	1	1	33	25	1435	2.07636e+07	Heavy	Redundant	Not Used	0.13587	1.38747	0.0979259	1.5282e+08	1.4965e+07	2.07636e+07	2	767.418	1533.83	-1.34425	70.764	8434	8434	MS2	10/138	SP_RL_EP2_july24_repeat.raw
High		NTLLQAELEELR	G3V885	2	1	HCD		74.63	7.27956e-06	1	1	32	23	1457	4.90649e+07	Light	Unique	Used	0.0669798	0.881424	0.0759904	41730092	3.17109e+06	2.79507e+06	2	714.888	1428.77	-0.0116127	71.4803	8537	8537	MS2	8/126	SP_RL_EP2_july24_repeat.raw
High		FLEQQNQVLQTK	IPI:CON_00220327.3;IPI:CON_00021304.1	3	2	HCD		74.56	7.25436e-06	1	1	32	30		1.26337e+07		No Quan Values	Not Used							2	738.395	1475.78	-1.15489	36.9354	3665	3665	MS2	9/120	SP_RL_EP2_july24_repeat.raw
High		VTVLFAGQNIEr	D3ZZ63	2	1	HCD	R12(Label:13C(6)15N(4))	74.48	8.09322e-06	1	1	33	36	956	2.36666e+07	Heavy	Unique	Used	0.818031	1.45494	0.562244	2.89312e+07	1.62664e+07	2.36666e+07	2	678.879	1356.75	0.370106	50.3022	5621	5621	MS2	9/114	SP_RL_EP2_july24_repeat.raw
High		LISWYDNEYGYSNR	P04797	13	1	HCD		74.45	1.79102e-06	1	1	26	17	1056	1.40825e+07	Light	Unique	Used	0.539343	0.572858	0.941496	1.40825e+07	1.32586e+07	7.5953e+06	2	890.403	1779.8	0.804784	54.8757	6272	6272	MS2	11/136	SP_RL_EP2_july24_repeat.raw
High		IEELEEEIEAER	F1LSI0	8	1	HCD		74.37	2.5226e-06	1	1	27	29		33766352		No Quan Values	Not Used							2	744.856	1488.7	-1.73727	48.658	5381	5381	MS2	8/106	SP_RL_EP2_july24_repeat.raw
High		IEELEEELEAER	G3V885	4	1	HCD		74.37	2.5226e-06	1	2	27	29		33766352		No Quan Values	Not Used							2	744.856	1488.7	-1.73727	48.658	5381	5381	MS2	8/106	SP_RL_EP2_july24_repeat.raw
High		LIAPVADDETAVPNNK	P42123	1	1	HCD		74.36	8.80733e-06	1	1	33	17		3.76383e+07		No Quan Values	Not Used							2	833.935	1666.86	-1.28077	39.2862	4008	4008	MS2	13/130	SP_RL_EP2_july24_repeat.raw
	High	SYELPDGQVITIGNEr	P68035	10	1	CID	R16(Label:13C(6)15N(4))	74.35	7.3181e-06	1	1	32	20	1180	1.45597e+07	Heavy	Redundant	Not Used	0.153442	0.939506	0.163322	94887212	15497164	1.45597e+07	2	900.954	1800.9	0.708843	60.3668	7038	7038	MS2	13/164	SP_RL_EP2_july24_repeat.raw
	High	GVVDSEDIPLNLSR		0	0	CID		74.31	7.88994e-06	1	1	32	32	1059	1.37621e+07	Light	No Proteins	Not Used	0.719384	1.15636	0.622111	1.1223e+07	6.98197e+06	8.07367e+06	2	757.397	1513.79	0.370714	54.987	6285	6285	MS2	17/128	SP_RL_EP2_july24_repeat.raw
	High	GVVDSEDLPLNISR	P34058	2	1	CID		74.31	7.88994e-06	1	2	32	32	1059	1.37621e+07	Light	Redundant	Not Used	0.719384	1.15636	0.622111	1.1223e+07	6.98197e+06	8.07367e+06	2	757.397	1513.79	0.370714	54.987	6285	6285	MS2	17/128	SP_RL_EP2_july24_repeat.raw
	High	SGGGFSSGSAGIINYQR	IPI:CON_00220327.3	1	1	CID		74.25	3.61931e-06	1	1	29	19		806167		No Quan Values	Not Used							2	829.399	1657.79	-0.838341	42.4328	4476	4476	MS2	9/150	SP_RL_EP2_july24_repeat.raw
	High	GTSFEAAAASGGSASSEK		1	0	CID		74.17	1.2059e-06	1	1	24	18		4.21268e+06		No Quan Values	Not Used							2	807.865	1614.72	-0.365938	25.6925	2013	2013	MS2	10/166	SP_RL_EP2_july24_repeat.raw
	High	LASADIETYLLEK	G3V885	14	1	CID		74.1	8.74573e-06	1	1	33	26		1.26267e+06		No Quan Values	Not Used							2	733.393	1465.78	-0.430945	65.1364	7699	7699	MS2	9/114	SP_RL_EP2_july24_repeat.raw
High		WGDAGAEYVVESTGVFTTmEK	P04797	2	1	HCD	M19(Oxidation)	73.97	2.18873e-06	1	1	26	17	1346	1.57611e+07	Light	Unique	Used	0.284971	2.23189	0.127681	1.57611e+07	2.0124e+06	4.49146e+06	3	765.016	2293.03	0.495634	67.0098	7945	7945	MS2	16/194	SP_RL_EP2_july24_repeat.raw
High		TGTAEmSSILEEr	F1LP05	2	1	HCD	M6(Oxidation), R13(Label:13C(6)15N(4))	73.96	2.32235e-06	1	1	27	19	452	7.59966e+06	Heavy	Redundant	Not Used	0.240311	1.1086	0.21677	3.16243e+07	6.85521e+06	7.59966e+06	2	725.341	1449.67	-1.20235	31.9205	2929	2929	MS2	10/118	SP_RL_EP2_july24_repeat.raw
	High	LIAPVADDETAVPNNK		1	0	CID		73.92	9.7464e-06	1	1	33	21		3.76383e+07		No Quan Values	Not Used							2	833.935	1666.86	-1.28077	39.2295	3998	3998	MS2	13/130	SP_RL_EP2_july24_repeat.raw
High		TLTIVDTGIGMTK	P82995	2	1	HCD		73.91	8.72837e-06	1	1	32	26		3.59924e+06		No Quan Values	Not Used							2	675.371	1349.73	-0.276234	56.4283	6494	6494	MS2	10/118	SP_RL_EP2_july24_repeat.raw
High		TLTLVDTGIGMTK	P34058	1	1	HCD		73.91	8.72837e-06	1	2	32	26		3.59924e+06		No Quan Values	Not Used							2	675.371	1349.73	-0.276234	56.4283	6494	6494	MS2	10/118	SP_RL_EP2_july24_repeat.raw
High		IEELEEEIEAER	F1LSI0	8	1	HCD		73.65	3.25365e-06	1	1	28	21	939	4.05079e+07	Light	Redundant	Not Used	0.238253	1.98173	0.120225	4.05079e+07	4.87006e+06	9.65113e+06	2	744.857	1488.71	0.148678	49.6319	5521	5521	MS2	8/106	SP_RL_EP2_july24_repeat.raw
High		IEELEEELEAER	G3V885	4	1	HCD		73.65	3.25365e-06	1	2	28	21	939	4.05079e+07	Light	Redundant	Not Used	0.238253	1.98173	0.120225	4.05079e+07	4.87006e+06	9.65113e+06	2	744.857	1488.71	0.148678	49.6319	5521	5521	MS2	8/106	SP_RL_EP2_july24_repeat.raw
	High	ISADAmmQALLGTR	P23693	1	1	CID	M6(Oxidation), M7(Oxidation)	73.65	5.03151e-06	1	1	30	28	656	4372559	Light	Unique	Used	0.479253	1.55857	0.307495	4372559	1.34454e+06	2.09556e+06	2	755.373	1509.74	-0.992431	39.3583	4021	4021	MS2	9/138	SP_RL_EP2_july24_repeat.raw
High		YGLAAAVFTK	F1LN88	2	1	HCD		73.61	7.21861e-06	1	1	31	28	967	2.05131e+07	Light	Unique	Used	0.230893	2.6597	0.0868117	18248178	1.58415e+06	4.21337e+06	2	520.792	1040.58	-0.10679	50.8963	5708	5708	MS2	8/72	SP_RL_EP2_july24_repeat.raw
High		DAFLGSFLYEYSR	IPI:CON_00708398.1	1	1	HCD		73.46	3.87252e-06	1	1	28	28		3.6177e+07		No Quan Values	Not Used							2	784.376	1567.74	0.897419	74.1878	8952	8952	MS2	11/118	SP_RL_EP2_july24_repeat.raw
High		LTGTLSGWTSPK	F1M0K2	2	1	HCD		73.4	8.21616e-06	1	1	32	20		7.41378e+06		No Quan Values	Not Used							2	624.335	1247.66	-0.643007	45.6221	4945	4945	MS2	7/104	SP_RL_EP2_july24_repeat.raw
High		RHPEYAVSVLLR	IPI:CON_00708398.1	1	1	HCD		73.38	9.89572e-06	1	1	32	19		5.22061e+07		No Quan Values	Not Used							3	480.608	1439.81	-1.00284	58.3839	6768	6768	MS2	8/118	SP_RL_EP2_july24_repeat.raw
High		LGEHNIDVLEGNEQFINAAK	SWISS-PROT:P00761	1	1	HCD		73.29	1.05483e-05	0.273973	1	33					No Quan Values	Not Used							3	737.705	2211.1	-1.06804	57.4209	6630	6630	MS2	18/202	SP_RL_EP2_july24_repeat.raw
High		DLGATWVVLGHSER	P48500	1	1	HCD		73.27	9.396e-06	1	1	32	22				No Quan Values	Not Used							2	770.401	1539.8	2.41741	62.6419	7348	7348	MS2	8/128	SP_RL_EP2_july24_repeat.raw
	High	ELEEISERLEEAGGATSVQIEmNK	G3V885	4	1	CID	M22(Oxidation)	73.2	8.6991e-06	1	1	32	22		6770334		No Quan Values	Not Used							3	893.432	2678.28	-0.929992	59.5081	6921	6921	MS2	20/256	SP_RL_EP2_july24_repeat.raw
	High	LASELLEWIR	D3ZCV0	2	1	CID		73.19	9.23967e-06	0.520548	1	32			2.60108e+07		No Quan Values	Not Used							2	615.348	1229.69	-0.612635	73.908	8903	8903	MS2	7/80	SP_RL_EP2_july24_repeat.raw
High		LQDLVDKLQLK	G3V885	4	1	HCD		73.17	6.14242e-06	0.438356	1	30			2.55031e+07		No Quan Values	Not Used							3	438.266	1312.78	0.117111	55.6355	6381	6381	MS2	9/104	SP_RL_EP2_july24_repeat.raw
	High	NLTEEmAGLDEIIAK	G3V885	2	1	CID	M6(Oxidation)	73.17	8.03166e-06	1	1	31	17		1.55154e+06		No Quan Values	Not Used							2	831.916	1662.82	-0.640964	57.5247	6643	6643	MS2	11/156	SP_RL_EP2_july24_repeat.raw
	High	SSGGFVWAcK	P56574	1	1	CID	C9(Carbamidomethyl)	73.09	1.51445e-06	1	1	24		791	4.82291e+07	Light	Redundant	Not Used	0.117428	2.20277	0.0533091	47694399	2.54255e+06	5.60065e+06	2	549.755	1098.5	-1.03252	43.731	4665	4665	MS2	8/74	SP_RL_EP2_july24_repeat.raw
High		IINEPTAAAIAYGLDK	P06761;D4A4S3	6	2	HCD		73.08	1.24388e-05	1	1	33	17	51	288921208	Light	Not Unique	Used	0.551973	1.74073	0.317093	227825768	72241852	125753664	2	830.455	1659.9	3.90969	62.2797	2804	2804	MS2	11/168	SP_RL_EP2_july24.raw
High		HALIIYDDLSK	F1LP05	2	1	HCD		73.06	1.00098e-05	1	1	32	23	966	1.36582e+08	Light	Redundant	Not Used	0.173513	1.66096	0.104465	118990844	1.24304e+07	2.06464e+07	2	644.351	1287.69	0.388693	51.8727	5852	5852	MS2	10/86	SP_RL_EP2_july24_repeat.raw
High		ANTFVAELK	P04636	1	1	HCD		73.04	7.39178e-06	1	1	31	24	672	85833498	Light	Unique	Used	0.160211	1.82477	0.087798	79045120	6.94e+06	1.26639e+07	2	496.774	992.54	-1.27727	41.1032	4281	4281	MS2	7/86	SP_RL_EP2_july24_repeat.raw
	High	ITNSLTVLcSEK		0	0	CID	C9(Carbamidomethyl)	73.04	9.14226e-06	1	1	32	19		4.28246e+06		No Proteins	Not Used							2	682.858	1364.71	-0.6359	42.8219	4535	4535	MS2	8/124	SP_RL_EP2_july24_repeat.raw
High		ELEEISERLEEAGGATSVQIEmNK	G3V885	4	1	HCD	M22(Oxidation)	72.92	9.27843e-06	1	1	32	17		6770334		No Quan Values	Not Used							3	893.432	2678.28	-0.929992	59.5327	6926	6926	MS2	22/256	SP_RL_EP2_july24_repeat.raw
High		NAGVEGSLIVEK	P63039	3	1	HCD		72.89	9.62033e-06	1	1	32	32	578	1.39234e+07	Light	Unique	Used	0.363252	1.71119	0.21228	1.39234e+07	2.95566e+06	5.0577e+06	2	608.332	1215.66	-0.305125	36.8125	3647	3647	MS2	10/122	SP_RL_EP2_july24_repeat.raw
High		WGDAGAEYVVESTGVFTTmEK	P04797	2	1	HCD	M19(Oxidation)	72.84	2.62078e-06	1	1	26	17		1.5935e+07		No Quan Values	Not Used							3	765.015	2293.03	-0.702161	68.557	8140	8140	MS2	20/194	SP_RL_EP2_july24_repeat.raw
High		LGGEVScLVAGTK	P13803	1	1	HCD	C7(Carbamidomethyl)	72.82	9.31694e-06	1	1	32	24		1.17647e+07		No Quan Values	Not Used							2	645.839	1290.67	-0.848491	42.7699	4526	4526	MS2	11/112	SP_RL_EP2_july24_repeat.raw
High		VDQSILTGESVSVIK	E9PSX6	7	1	HCD		72.82	1.22633e-05	1	1	33	22	1002	104860196	Light	Redundant	Not Used	0.164326	2.34849	0.0699709	104860196	7.33716e+06	1.72312e+07	2	787.936	1574.86	0.570368	53.484	6077	6077	MS2	12/156	SP_RL_EP2_july24_repeat.raw
High		HALIIYDDLSK	F1LP05	2	1	HCD		72.75	1.07239e-05	1	1	32	24		9557416		No Quan Values	Not Used							2	644.35	1287.69	-1.22287	48.7908	5401	5401	MS2	10/86	SP_RL_EP2_july24_repeat.raw
	High	GDVTTQVALQPALK		0	0	CID		72.72	1.0587e-05	1	1	32			989907568		No Proteins	Not Used							2	720.911	1440.81	6.33366	41.6822	1761	1761	MS2	15/126	SP_RL_EP2_july24.raw
	High	AGAGSATLSMAYAGAR		1	0	CID		72.67	5.74011e-06	1	1	29	21	694	1.91121e+07	Light	Redundant	Not Used	0.299785	1.45708	0.205743	1.91121e+07	3.93218e+06	5.72952e+06	2	727.856	1454.71	-0.409414	40.7689	4227	4227	MS2	12/128	SP_RL_EP2_july24_repeat.raw
High		ILEDNSIPQVK	P49432	1	1	HCD		72.64	1.09853e-05	1	1	32	25		8.4178e+06		No Quan Values	Not Used							2	628.348	1255.69	-0.910536	39.7954	4086	4086	MS2	10/98	SP_RL_EP2_july24_repeat.raw
	High	AEAGDNLGALVR		0	0	CID		72.6	8.28708e-06	1	1	31	33		6.11621e+06		No Proteins	Not Used							2	593.315	1185.62	0.154199	41.768	4378	4378	MS2	10/106	SP_RL_EP2_july24_repeat.raw
High		cQLEINFNTLQTK	D3ZCV0	7	1	HCD	C1(Carbamidomethyl)	72.54	9.56409e-06	1	1	31	17		1.23805e+06		No Quan Values	Not Used							2	804.906	1608.8	-0.211462	57.5009	6640	6640	MS2	10/134	SP_RL_EP2_july24_repeat.raw
High		GQSIDDmIPAQK	P00564	1	1	HCD	M7(Oxidation)	72.51	4.16017e-06	1	1	28	17	365	2.08272e+07	Light	Unique	Used	0.136397	1.51136	0.0902481	18312265	1.65265e+06	2.49774e+06	2	659.818	1318.63	-1.04212	28.406	2410	2410	MS2	8/114	SP_RL_EP2_july24_repeat.raw
High		cDENILWLDYk	P11980;P11980-2	3	2	HCD	C1(Carbamidomethyl), K11(Label:13C(6)15N(2))	72.51	3.961e-06	1	1	28	17		8.5458e+06		No Quan Values	Not Used							2	738.85	1476.69	0.411854	67.3393	7987	7987	MS2	8/108	SP_RL_EP2_july24_repeat.raw
High		VTVLFAGQNIER	D3ZZ63	2	1	HCD		72.31	1.24959e-05	1	1	32	27		15716081		No Quan Values	Not Used							2	673.875	1346.74	0.077335	51.4282	5788	5788	MS2	11/114	SP_RL_EP2_july24_repeat.raw
High		EGTVTAGNASGmSDGAGVVIIASEDAVKK	G3V9U2	3	1	HCD	M12(Oxidation)	72.28	1.28931e-05	1	1	32	17		1.29906e+07		No Quan Values	Not Used							3	917.455	2750.35	-0.544511	51.2618	5761	5761	MS2	23/314	SP_RL_EP2_july24_repeat.raw
	High	GNDmQVGTYIEK	Q66HF1	1	1	CID	M4(Oxidation)	72.25	2.19501e-06	1	1	25	18		2.03334e+06		No Quan Values	Not Used							2	685.817	1370.63	0.135552	29.4212	2557	2557	MS2	9/124	SP_RL_EP2_july24_repeat.raw
High		mVVDSAYEVIk	P42123	1	1	HCD	M1(Oxidation), K11(Label:13C(6)15N(2))	72.24	8.71672e-06	1	1	31	23	725	2.24875e+07	Heavy	Unique	Used	0.273971	2.37289	0.115459	8.208e+07	9476867	2.24875e+07	2	639.331	1277.65	0.636568	41.7843	4381	4381	MS2	10/88	SP_RL_EP2_july24_repeat.raw
	High	GmSLNLEPDNVGVVVFGNDK	F1LP05	2	1	CID	M2(Oxidation)	72.23	1.22106e-05	1	1	32	17		9.75841e+06		No Quan Values	Not Used							2	1060.53	2120.04	4.74049	79.2227	4099	4099	MS2	12/214	SP_RL_EP2_july24.raw
High		YGLAAAVFTK	F1LN88	2	1	HCD		72.18	9.79744e-06	1	1	31	22	967	2.05131e+07	Light	Redundant	Not Used	0.230893	2.6597	0.0868117	18248178	1.58415e+06	4.21337e+06	2	520.793	1040.58	0.245141	51.8918	5854	5854	MS2	9/72	SP_RL_EP2_july24_repeat.raw
	High	LVLEVAQHLGESTVR	G3V6D3	2	1	CID		72.18	1.33538e-05	1	1	33	22	94	214084996	Light	Redundant	Not Used	0.396159	1.27803	0.309977	164190456	50895208	65045572	2	825.966	1650.92	4.20534	74.088	3534	3534	MS2	10/146	SP_RL_EP2_july24.raw
High		TITLEVEPSDTIENVk	P0CG51	8	1	HCD	K16(Label:13C(6)15N(2))	72.11	1.53548e-05	1	1	33	31		1.8035e+07		No Quan Values	Not Used							2	898.474	1795.94	-0.5462	53.6775	6103	6103	MS2	9/148	SP_RL_EP2_july24_repeat.raw
	High	SLGYAYVNFQQPADAEr		0	0	CID	R17(Label:13C(6)15N(4))	72.08	7.03375e-06	1	1	30	22		1.29106e+06		No Proteins	Not Used							2	969.964	1938.92	-0.632483	53.5451	6085	6085	MS2	11/176	SP_RL_EP2_july24_repeat.raw
	High	TAVETAVLLLR		0	0	CID		71.97	6.66144e-06	1	1	29			3432632		No Proteins	Not Used							2	593.364	1185.72	1.07263	67.5971	8019	8019	MS2	8/88	SP_RL_EP2_july24_repeat.raw
	High	GILAADESTGSIAK	P05065	3	1	CID		71.97	1.17568e-05	1	1	32	27	575	4.10074e+07	Light	Redundant	Not Used	0.198797	2.05864	0.0965673	40067294	3.86919e+06	7.96525e+06	2	666.854	1332.7	-0.642808	36.55	3605	3605	MS2	19/114	SP_RL_EP2_july24_repeat.raw
High		IFGVTTLDIVR	P04636	1	1	HCD		71.96	1.01028e-05	1	1	31	26	1424	3.26775e+08	Light	Unique	Used	0.282165	1.22713	0.22994	316079748	72679290	89186771	2	617.365	1233.72	2.11929	70.457	8392	8392	MS2	9/86	SP_RL_EP2_july24_repeat.raw
High		KQTALVELLK	IPI:CON_00708398.1	1	1	HCD		71.87	5.41558e-06	0.638889	1	28			1.44827e+07		No Quan Values	Not Used							2	571.861	1142.71	-0.417002	45.4254	4917	4917	MS2	9/98	SP_RL_EP2_july24_repeat.raw
High		VIQYFASIAAIGDR	G3V885	2	1	HCD		71.86	1.6118e-05	1	1	33	34	1435	1.5336e+08	Light	Redundant	Not Used	0.13587	1.38747	0.0979259	1.5282e+08	1.4965e+07	2.07636e+07	2	762.413	1523.82	-2.57556	70.7452	8432	8432	MS2	10/138	SP_RL_EP2_july24_repeat.raw
	High	LGEHNIDVLEGNEQFINAAK		1	0	CID		71.86	1.51634e-05	0.416667	1	33			3.09985e+08		No Quan Values	Not Used							3	737.707	2211.11	0.422574	59.4546	6914	6914	MS2	12/202	SP_RL_EP2_july24_repeat.raw
	High	SEIGIAmGSGTAVAk	E9PSX6	6	1	CID	M7(Oxidation), K15(Label:13C(6)15N(2))	71.83	1.21945e-05	1	1	32	28	415	3.68363e+06	Heavy	Unique	Used	0.143359	1.70484	0.0840895	2.51472e+07	2.11461e+06	3.60508e+06	2	708.368	1415.73	-0.375832	30.8763	2773	2773	MS2	12/132	SP_RL_EP2_july24_repeat.raw
High		GFGTDEQAIIDcLGSR		1	0	HCD	C12(Carbamidomethyl)	71.78	5.59204e-06	1	1	28	17	81	101927367	Light	Redundant	Not Used	0.559938	1.39075	0.402616	88158114	35493896	49363114	2	869.911	1738.81	4.49349	73.6288	3453	3453	MS2	10/160	SP_RL_EP2_july24.raw
	High	LISWYDNEYGYSNR		12	0	CID		71.76	3.28402e-06	1	1	26	19	1080	7.32722e+07	Light	Redundant	Not Used	0.376232	1.18116	0.318528	71665716	2.28275e+07	2.6963e+07	2	890.403	1779.8	0.530438	55.8749	6412	6412	MS2	10/136	SP_RL_EP2_july24_repeat.raw
High		cEFQDAYVLLSEK	P63039;D3Z9X1	3	2	HCD	C1(Carbamidomethyl)	71.75	5.23313e-06	1	1	28	17		5.48795e+06		No Quan Values	Not Used							2	801.38	1601.75	0.526739	65.6747	7770	7770	MS2	8/134	SP_RL_EP2_july24_repeat.raw
	High	DLEEATLQHEATAAALR	G3V885	7	1	CID		71.71	1.43944e-05	1	1	32	23		1.18809e+07		No Quan Values	Not Used							2	919.966	1838.92	0.195177	51.1287	5743	5743	MS2	14/168	SP_RL_EP2_july24_repeat.raw
High		SPFEVQVSPEAGAQK	D3ZZ63	2	1	HCD		71.65	1.0946e-05	1	1	31		730	6.87334e+06	Light	Unique	Used	0.416611	5.03734	0.0827047	6.35782e+06	525821	2.64874e+06	2	787.397	1573.79	1.05466	41.7269	4372	4372	MS2	11/148	SP_RL_EP2_july24_repeat.raw
	High	NTLLQAELEELR	G3V885	2	1	CID		71.6	1.46253e-05	1	1	32		1457	4.90649e+07	Light	Redundant	Not Used	0.0669798	0.881424	0.0759904	41730092	3.17109e+06	2.79507e+06	2	714.888	1428.77	-0.0116127	71.4488	8529	8529	MS2	9/126	SP_RL_EP2_july24_repeat.raw
	High	LISWYDNEYGYSNR		12	0	CID		71.59	3.46019e-06	1	1	26	17	1056	1.40825e+07	Light	Redundant	Not Used	0.539343	0.572858	0.941496	1.40825e+07	1.32586e+07	7.5953e+06	2	890.403	1779.8	0.804784	54.8341	6266	6266	MS2	9/136	SP_RL_EP2_july24_repeat.raw
	High	TSIAIDTIINQK	F1LP05	2	1	CID		71.57	1.49287e-05	1	1	32	24	1015	5.89497e+07	Light	Redundant	Not Used	0.192228	1.52325	0.126196	5.72093e+07	7.21959e+06	1.09972e+07	2	658.875	1316.74	-0.238834	53.0125	6007	6007	MS2	9/104	SP_RL_EP2_july24_repeat.raw
High		mQLLEIITTDK	Q64428	1	1	HCD	M1(Oxidation)	71.52	1.464e-05	1	1	32	24	1159	2.2198e+07	Light	Unique	Used	0.085739	1.84573	0.0464525	1.92458e+07	894017	1.65012e+06	2	660.858	1320.71	-0.140099	58.8272	6832	6832	MS2	10/108	SP_RL_EP2_july24_repeat.raw
High		LGTIAIQGAIEK	P17764	1	1	HCD		71.48	1.04371e-05	1	1	31	30	10	851638606	Light	Unique	Used	0.217489	1.64427	0.132271	830468216	109846798	180618005	2	607.365	1213.72	6.74198	41.711	1767	1767	MS2	11/114	SP_RL_EP2_july24.raw
High		QTALVELLK	IPI:CON_00708398.1	1	1	HCD		71.43	8.73771e-06	1	1	30			7.20118e+06		No Quan Values	Not Used							2	507.813	1014.62	-0.470341	59.7863	6961	6961	MS2	8/88	SP_RL_EP2_july24_repeat.raw
High		QGLLGINIAEK	P15650	1	1	HCD		71.32	1.21902e-05	1	1	31	28				No Quan Values	Not Used							2	578.341	1155.67	0.637285	56.7545	6541	6541	MS2	10/100	SP_RL_EP2_july24_repeat.raw
High		FWITNGPDADVLVVYAK	P12007	1	1	HCD		71.26	1.9501e-05	1	1	33	20		3.48005e+07		No Quan Values	Not Used							2	954.498	1907.99	-0.309057	73.8507	8891	8891	MS2	13/164	SP_RL_EP2_july24_repeat.raw
High		TLTIVDTGIGmTK	P82995	2	1	HCD	M11(Oxidation)	71.24	1.54158e-05	1	1	32	28	862	7.85422e+06	Light	Unique	Used	0.436777	1.07897	0.404811	6.78103e+06	2.74504e+06	2961801	2	683.367	1365.73	-1.64444	46.8953	5128	5128	MS2	10/118	SP_RL_EP2_july24_repeat.raw
High		TLTLVDTGIGmTK	P34058	1	1	HCD	M11(Oxidation)	71.24	1.54158e-05	1	2	32	28	862	7.85422e+06	Light	Redundant	Not Used	0.436777	1.07897	0.404811	6.78103e+06	2.74504e+06	2961801	2	683.367	1365.73	-1.64444	46.8953	5128	5128	MS2	10/118	SP_RL_EP2_july24_repeat.raw
High		VVDLLAPYAK	G3V6D3	2	1	HCD		71.15	1.18327e-05	1	1	31	26				No Quan Values	Not Used							2	544.822	1088.64	0.659988	55.9273	6423	6423	MS2	7/72	SP_RL_EP2_july24_repeat.raw
High		LAEQELIETSER	G3V885	4	1	HCD		71.12	1.20577e-05	1	1	31	28		4.83946e+07		No Quan Values	Not Used							2	709.361	1417.71	-1.47417	39.3868	4024	4024	MS2	8/120	SP_RL_EP2_july24_repeat.raw
High		LGTIAIQGAIEK	P17764	1	1	HCD		71.05	1.26227e-05	0.591549	1	31		828	4.68214e+07	Light	Redundant	Not Used	0.245343	1.82247	0.134621	4.57261e+07	6.15571e+06	1.12186e+07	2	607.361	1213.71	-0.398851	45.3141	4900	4900	MS2	11/114	SP_RL_EP2_july24_repeat.raw
High		DSYVGDEAQSKR	IPI:CON_00698900.1;P68035	7	2	HCD		71.05	3.48252e-06	1	1	26	18		2.65072e+06		No Quan Values	Not Used							2	677.815	1354.62	-0.226503	18.4543	1012	1012	MS2	9/112	SP_RL_EP2_july24_repeat.raw
High		NQSSLVLIGDAFR	G3V7K1	1	1	HCD		71.04	1.65004e-05	1	1	32	25		2.18701e+07		No Quan Values	Not Used							2	710.383	1419.76	0.315394	67.6416	8027	8027	MS2	8/134	SP_RL_EP2_july24_repeat.raw
High		IGLFGGAGVGk	G3V6D3	2	1	HCD	K11(Label:13C(6)15N(2))	70.99	1.17593e-05	1	1	31	32	930	1.00478e+07	Heavy	Unique	Used	0.194607	1.39859	0.139145	5.1631e+07	7.18422e+06	1.00478e+07	2	492.292	983.576	-0.244848	49.1964	5460	5460	MS2	9/82	SP_RL_EP2_july24_repeat.raw
	High	VVEQmcVTQYQK		0	0	CID	M5(Oxidation), C6(Carbamidomethyl)	70.94	4.99737e-06	1	1	27	22		687265		No Proteins	Not Used							2	764.861	1528.72	1.16258	24.1645	1800	1800	MS2	8/114	SP_RL_EP2_july24_repeat.raw
	High	SIIAGYNAILccAVR	P56741	3	1	CID	C11(Carbamidomethyl), C12(Carbamidomethyl)	70.86	1.67557e-05	1	1	32	27		4.29676e+06		No Quan Values	Not Used							2	840.932	1680.86	0.463943	67.5135	8006	8006	MS2	11/128	SP_RL_EP2_july24_repeat.raw
	High	VALVYGQmNEPPGAr	G3V6D3	2	1	CID	M8(Oxidation), R15(Label:13C(6)15N(4))	70.66	1.49769e-05	1	1	32	32	559	8.29585e+06	Heavy	Redundant	Not Used	0.367893	1.12436	0.327201	22549632	7.37827e+06	8.29585e+06	2	814.411	1627.81	0.0387034	37.3818	3733	3733	MS2	16/128	SP_RL_EP2_july24_repeat.raw
	High	LmATLFSTYASADTGDSGK	G3V885	2	1	CID	M2(Oxidation)	70.57	5.79259e-06	1	1	27	17		1.71408e+07		No Quan Values	Not Used							2	976.451	1951.9	-0.126595	55.2297	6319	6319	MS2	14/170	SP_RL_EP2_july24_repeat.raw
	High	FLEQQNQVLQTK	IPI:CON_00220327.3	2	1	CID		70.53	1.83484e-05	1	1	32	25		1.26337e+07		No Quan Values	Not Used							2	738.395	1475.78	-1.15489	36.8668	3655	3655	MS2	8/120	SP_RL_EP2_july24_repeat.raw
High		TTGIVLDSGDGVTHNVPIYEGYALPHAImR	P68035	5	1	HCD	M29(Oxidation)	70.52	2.23075e-05	1	1	33	21	91	742011972	Light	Redundant	Not Used	0.130477	0.975237	0.13379	644743728	86260196	84124168	3	1071.54	3212.62	3.83182	74.0021	3520	3520	MS2	31/300	SP_RL_EP2_july24.raw
High		HALIIYDDLSk	F1LP05	2	1	HCD	K11(Label:13C(6)15N(2))	70.46	1.93662e-05	1	1	32	29		2.48415e+06		No Quan Values	Not Used							2	648.358	1295.71	-0.208958	53.1056	6021	6021	MS2	10/86	SP_RL_EP2_july24_repeat.raw
High		mVVDSAYEVIK	P42123	1	1	HCD	M1(Oxidation)	70.44	1.163e-05	1	1	30	24	725	8.208e+07	Light	Redundant	Not Used	0.273971	2.37289	0.115459	8.208e+07	9476867	2.24875e+07	2	635.323	1269.64	-0.19413	41.6074	4355	4355	MS2	10/88	SP_RL_EP2_july24_repeat.raw
High		LIDDmVAQVLK	P56574	1	1	HCD	M5(Oxidation)	70.4	1.82858e-05	1	1	32	20		7.14957e+06		No Quan Values	Not Used							2	630.846	1260.68	-1.88823	52.6327	5957	5957	MS2	10/88	SP_RL_EP2_july24_repeat.raw
	High	GFEVVYmTEPIDEYcVQQLK	P34058	1	1	CID	M7(Oxidation), C15(Carbamidomethyl)	70.37	8.05378e-06	1	1	29	18	1312	3.40075e+06	Light	Unique	Used	0.477271	1.15584	0.412923	1.83572e+06	758010	876134	2	1232.57	2464.14	-0.00382283	65.2812	7718	7718	MS2	11/178	SP_RL_EP2_july24_repeat.raw
	High	LQDAEEAVEAVNAk	G3V885	4	1	CID	K14(Label:13C(6)15N(2))	70.36	1.41703e-05	1	1	31	26	627	9.69865e+06	Heavy	Redundant	Not Used	0.125949	2.98398	0.0422086	74131826	3.129e+06	9.33686e+06	2	747.88	1494.75	-0.277929	38.8688	3947	3947	MS2	8/140	SP_RL_EP2_july24_repeat.raw
High		YIVFVEGYPLTVSGK	Q499N5	1	1	HCD		70.34	2.25534e-05	1	1	33	18		1.7404e+07		No Quan Values	Not Used							2	836.453	1671.9	-0.190155	70.055	8334	8334	MS2	8/126	SP_RL_EP2_july24_repeat.raw
	High	mGEYYEQYSAYVFVR		2	0	CID	M1(Oxidation)	70.33	2.81756e-06	1	1	24	26		2.14691e+06		No Quan Values	Not Used							2	960.927	1920.85	-0.0524417	64.4081	7599	7599	MS2	11/140	SP_RL_EP2_july24_repeat.raw
High		NKDPLNETVVGLYQK	F1LSI0;G3V885	13	2	HCD		70.31	2.34267e-05	1	1	33	23		135505762		No Quan Values	Not Used							2	859.466	1717.92	6.9179	41.6262	1748	1748	MS2	8/150	SP_RL_EP2_july24.raw
	High	TGTAEmSSILEER	F1LP05	2	1	CID	M6(Oxidation)	70.31	5.44698e-06	1	1	27	24	452	3.16243e+07	Light	Redundant	Not Used	0.240311	1.1086	0.21677	3.16243e+07	6.85521e+06	7.59966e+06	2	720.338	1439.67	-0.0457124	32.8326	3058	3058	MS2	10/118	SP_RL_EP2_july24_repeat.raw
	High	LGEYGFQNALIVR	IPI:CON_00708398.1	1	1	CID		70.16	2.185e-05	1	1	33	32		3.01738e+07		No Quan Values	Not Used							2	740.402	1479.8	0.712995	64.2291	7573	7573	MS2	10/108	SP_RL_EP2_july24_repeat.raw
High		VAAAESMPLLLEcAR	D4A781	1	1	HCD	C13(Carbamidomethyl)	70.09	2.11962e-05	1	1	32	23	54	79300628	Light	Unique	Used	0.691334	1.8491	0.373876	57017060	2.13173e+07	39417855	2	815.921	1630.84	3.69588	62.3772	2819	2819	MS2	10/126	SP_RL_EP2_july24.raw
High		NEGTATYAAAVLFr	Q6P0K8	1	1	HCD	R14(Label:13C(6)15N(4))	70.03	1.82584e-05	1	1	32	24	1263	1.22378e+06	Heavy	Redundant	Not Used	0.554176	1.43842	0.385268	2.20829e+06	850785	1.22378e+06	2	747.386	1493.76	1.19523	63.441	7461	7461	MS2	10/138	SP_RL_EP2_july24_repeat.raw
	High	LGGEVScLVAGTK		1	0	CID	C7(Carbamidomethyl)	70.03	1.77122e-05	1	1	32	20		1.17647e+07		No Quan Values	Not Used							2	645.839	1290.67	-0.848491	42.7083	4516	4516	MS2	10/112	SP_RL_EP2_july24_repeat.raw
	High	SEIGIAmGSGTAVAK	E9PSX6	6	1	CID	M7(Oxidation)	70	1.629e-05	1	1	31	22	415	2.57939e+07	Light	Redundant	Not Used	0.143359	1.70484	0.0840895	2.51472e+07	2.11461e+06	3.60508e+06	2	704.361	1407.72	0.430059	30.4995	2718	2718	MS2	11/132	SP_RL_EP2_july24_repeat.raw
	High	EVYmGNVIQGGEGQAPTR		1	0	CID	M4(Oxidation)	69.89	1.05899e-05	1	1	29	19		1.94492e+06		No Quan Values	Not Used							2	961.457	1921.91	-0.10105	32.9581	3075	3075	MS2	21/192	SP_RL_EP2_july24_repeat.raw
High		IEYFEEAVNYLR		0	0	HCD		69.84	1.37473e-05	1	1	30	17		6.88645e+06		No Proteins	Not Used							2	773.383	1545.76	0.578125	71.1534	8489	8489	MS2	8/102	SP_RL_EP2_july24_repeat.raw
High		GFAFVTFESPADAK		0	0	HCD		69.81	1.14136e-05	1	1	29	29		3.8461e+06		No Proteins	Not Used							2	743.865	1486.72	0.745538	67.6905	8032	8032	MS2	11/116	SP_RL_EP2_july24_repeat.raw
High		RGTGGVDTAAVADVYDISNIDR	P09605	1	1	HCD		69.8	2.08169e-05	1	1	32	21	1198	3.14527e+07	Light	Redundant	Not Used	0.299643	2.10532	0.142326	2.70309e+07	3.8472e+06	8.09959e+06	3	755.707	2265.11	-1.34747	60.6613	7078	7078	MS2	10/246	SP_RL_EP2_july24_repeat.raw
	High	GIADQELIAGGDVK	D3ZEC2	3	1	CID		69.62	2.12503e-05	1	1	32	26				No Quan Values	Not Used							2	693.368	1385.73	0.475925	44.3315	4754	4754	MS2	11/138	SP_RL_EP2_july24_repeat.raw
	High	GmNTLVGYDLVPEPK		0	0	CID	M2(Oxidation)	69.62	2.10157e-05	1	1	32	19		5703150		No Proteins	Not Used							2	824.917	1648.83	0.564707	56.3462	6480	6480	MS2	11/154	SP_RL_EP2_july24_repeat.raw
	High	EGTVTAGNASGmSDGAGVVIIASEDAVK	G3V9U2	3	1	CID	M12(Oxidation)	69.57	2.08671e-05	1	1	32	25		3.27134e+06		No Quan Values	Not Used							3	874.759	2622.26	2.5243	54.9902	6286	6286	MS2	26/304	SP_RL_EP2_july24_repeat.raw
	High	FAIQDISVEETSAK	D3ZCV0	7	1	CID		69.44	1.8293e-05	1	1	31	23	1004	32030368	Light	Redundant	Not Used	0.241703	2.44393	0.0988994	32030368	3.16778e+06	7.74184e+06	2	769.39	1537.77	-0.660826	52.5197	5941	5941	MS2	11/138	SP_RL_EP2_july24_repeat.raw
	High	TIDWVSFVEImPQNQK		2	0	CID	M11(Oxidation)	69.39	2.14164e-05	1	1	32	25		56413041		No Quan Values	Not Used							2	975.985	1950.96	-0.128217	73.8002	8880	8880	MS2	17/142	SP_RL_EP2_july24_repeat.raw
	High	ANAGEESVmNLDK	Q920L2	2	1	CID	M9(Oxidation)	69.3	3.64806e-06	1	1	24	21		2.15701e+06		No Quan Values	Not Used							2	697.317	1393.63	-0.317258	25.8937	2044	2044	MS2	10/132	SP_RL_EP2_july24_repeat.raw
	High	TGTLTTNQmSVcR	E9PSX6	11	1	CID	M9(Oxidation), C12(Carbamidomethyl)	69.3	5.62776e-06	1	1	26	20	187	8.06698e+06	Light	Unique	Used	0.224029	1.09123	0.205301	7662925	1.5732e+06	1.71672e+06	2	742.845	1484.68	-0.0654904	20.9249	1343	1343	MS2	7/126	SP_RL_EP2_july24_repeat.raw
High		TTPSVVAFTPDGEr	F1M953	2	1	HCD	R14(Label:13C(6)15N(4))	69.2	1.62065e-05	0.565217	1	30		821	8.84061e+06	Heavy	Unique	Used	1.10635	2.41663	0.457806	7.99082e+06	3.65824e+06	8.84061e+06	2	743.873	1486.74	-2.12249	45.2306	4886	4886	MS2	10/128	SP_RL_EP2_july24_repeat.raw
High		HALIIYDDLSk	F1LP05	2	1	HCD	K11(Label:13C(6)15N(2))	69.15	2.59595e-05	1	1	32	29	966	2.06464e+07	Heavy	Redundant	Not Used	0.173513	1.66096	0.104465	118990844	1.24304e+07	2.06464e+07	2	648.358	1295.71	0.0736761	51.9677	5866	5866	MS2	10/86	SP_RL_EP2_july24_repeat.raw
High		DNQSGSLLFIGr		0	0	HCD	R12(Label:13C(6))	69.08	2.41442e-05	1	1	32	27	1147	5.9958e+06	Medium	No Proteins	Not Used	1.04741	1.09941	0.952701	6.29347e+06	5.9958e+06	6.59185e+06	2	656.852	1312.7	0.508937	58.891	6841	6841	MS2	9/118	SP_RL_EP2_july24_repeat.raw
High		IVVVTAGVr	P42123	1	1	HCD	R9(Label:13C(6)15N(4))	69.03	9.30193e-06	1	1	28		505	9.24506e+07	Heavy	Unique	Used	0.442562	1.09463	0.404303	2.08899e+08	8.44585e+07	9.24506e+07	2	462.299	923.592	0.312907	33.9778	3224	3224	MS2	7/64	SP_RL_EP2_july24_repeat.raw
	High	WVVIGDENYGEGSSr	F1M0K2	2	1	CID	R15(Label:13C(6))	69.02	9.60533e-06	1	1	28	20	950	8.37901e+06	Medium	Redundant	Not Used	0.209371	1.20264	0.174093	4.75053e+07	8.27035e+06	9.94625e+06	2	837.397	1673.79	0.869259	50.1766	5602	5602	MS2	8/142	SP_RL_EP2_july24_repeat.raw
	High	TLTIVDTGIGMTK		1	0	CID		69.01	2.69732e-05	1	1	32	23		3.59924e+06		No Quan Values	Not Used							2	675.371	1349.73	-0.276234	56.3605	6484	6484	MS2	9/118	SP_RL_EP2_july24_repeat.raw
	High	TLTLVDTGIGMTK	P34058	1	1	CID		69.01	2.69732e-05	1	2	32	23		3.59924e+06		No Quan Values	Not Used							2	675.371	1349.73	-0.276234	56.3605	6484	6484	MS2	9/118	SP_RL_EP2_july24_repeat.raw
High		AFGPGLEGGLVNK	D3ZZ63	2	1	HCD		68.99	2.41072e-05	1	1	32	21	879	1.42979e+07	Light	Redundant	Not Used	0.385975	5.91281	0.0652778	1.31245e+07	856738	5.06573e+06	2	629.843	1258.68	-0.846273	47.4415	5205	5205	MS2	10/98	SP_RL_EP2_july24_repeat.raw
High		AKDINQEVYNFLATAGAK	F1M0K2	2	1	HCD		68.96	3.34796e-05	1	1	33	21		1.11606e+07		No Quan Values	Not Used							3	651.675	1953.01	1.29325	72.8453	8717	8717	MS2	19/190	SP_RL_EP2_july24_repeat.raw
High		VSLAVLNPYIK	Q06647	1	1	HCD		68.84	1.62684e-05	1	1	30	31		143081890		No Quan Values	Not Used							2	608.871	1216.73	3.60909	63.2222	2947	2947	MS2	7/88	SP_RL_EP2_july24.raw
High		NPVGEDQVNLTVK	P56741	3	1	HCD		68.83	2.57123e-05	1	1	32	25		1.32424e+07		No Quan Values	Not Used							2	706.871	1412.74	-2.05012	37.8609	3800	3800	MS2	9/132	SP_RL_EP2_july24_repeat.raw
High		LLIIGDSGVGK		0	0	HCD		68.74	1.99888e-05	0.623188	1	31			4.73923e+06		No Proteins	Not Used							2	536.324	1071.64	-0.327322	51.9867	5868	5868	MS2	9/82	SP_RL_EP2_july24_repeat.raw
High		LLLIGDSGVGK		0	0	HCD		68.74	1.99888e-05	0.623188	2	31			4.73923e+06		No Proteins	Not Used							2	536.324	1071.64	-0.327322	51.9867	5868	5868	MS2	9/82	SP_RL_EP2_july24_repeat.raw
High		ANTFVAELK	P04636	1	1	HCD		68.56	2.00545e-05	1	1	31	26	672	85833498	Light	Redundant	Not Used	0.160211	1.82477	0.087798	79045120	6.94e+06	1.26639e+07	2	496.774	992.541	0.0140992	40.0585	4125	4125	MS2	8/86	SP_RL_EP2_july24_repeat.raw
	High	ELAEAEDVSIFK		0	0	CID		68.56	1.95112e-05	1	1	31	33	1044	2.17527e+07	Light	No Proteins	Not Used	0.0698664	2.60462	0.026824	19513316	523426	1.36332e+06	2	675.843	1350.68	-0.0390646	54.2906	6190	6190	MS2	8/104	SP_RL_EP2_july24_repeat.raw
	High	VAVGEEQAFLVNTR	D3ZZ63	2	1	CID		68.55	3.10413e-05	1	1	33	25	909	3.7249e+06	Light	Redundant	Not Used	0.887733	0.67399	1.31713	2.84559e+06	3.74801e+06	2.52612e+06	2	766.906	1532.8	-1.27487	48.5995	5373	5373	MS2	15/134	SP_RL_EP2_july24_repeat.raw
High		EWGSGSDTLR	E9PSX6	6	1	HCD		68.53	4.59421e-06	1	1	24	22	435	1.84476e+07	Light	Unique	Used	0.235047	1.09787	0.214095	17117439	3664757	4.02341e+06	2	554.257	1107.51	0.60356	31.4012	2852	2852	MS2	9/86	SP_RL_EP2_july24_repeat.raw
High		DGLGLcALIHR	D3ZCV0	1	1	HCD	C6(Carbamidomethyl)	68.52	2.72281e-05	1	1	32	29		680634		No Quan Values	Not Used							2	612.831	1224.66	2.76295	78.7954	4046	4046	MS2	7/80	SP_RL_EP2_july24.raw
	High	AVAGNISDPGLQK	P85972	1	1	CID		68.49	2.68859e-05	1	1	32	25		3836650		No Quan Values	Not Used							2	635.344	1269.68	-0.0600161	29.6443	2594	2594	MS2	8/114	SP_RL_EP2_july24_repeat.raw
High		TTPSVVAFTPDGER	F1M953	2	1	HCD		68.46	1.83975e-05	1	1	30	28	821	8.53103e+06	Light	Redundant	Not Used	1.10635	2.41663	0.457806	7.99082e+06	3.65824e+06	8.84061e+06	2	738.87	1476.73	0.238815	45.0344	4857	4857	MS2	8/128	SP_RL_EP2_july24_repeat.raw
High		HALIIYDDLSK	F1LP05	2	1	HCD		68.44	2.90018e-05	1	1	32	22		1.36582e+08		No Quan Values	Not Used							2	644.351	1287.69	0.388693	52.878	5991	5991	MS2	10/86	SP_RL_EP2_july24_repeat.raw
High		SLGYAYVNFQQPADAEr	Q9EPH8	1	1	HCD	R17(Label:13C(6)15N(4))	68.28	1.68728e-05	1	1	30	21		1.29106e+06		No Quan Values	Not Used							2	969.964	1938.92	-0.632483	53.5883	6090	6090	MS2	8/176	SP_RL_EP2_july24_repeat.raw
High		VGVPTETGALTLNR	G3V9U2	3	1	HCD		68.22	3.26858e-05	1	1	32	25	824	2.84256e+07	Light	Redundant	Not Used	0.280386	1.16595	0.240478	27403529	6.58995e+06	7683573	2	714.396	1427.78	-0.52375	45.25	4888	4888	MS2	11/118	SP_RL_EP2_july24_repeat.raw
High		AGAISASGPELEGASHSK	D3ZN29	1	1	HCD		68.09	2.40775e-05	1	1	31	17				No Quan Values	Not Used							3	556.944	1668.82	-0.0123001	27.507	2277	2277	MS2	18/160	SP_RL_EP2_july24_repeat.raw
	High	LPMGMTAENLAAK	G3V9U2	3	1	CID		68.08	2.5759e-05	1	1	31	21	12	201333876	Light	Unique	Used	0.112172	0.518716	0.216249	182445320	39453568	2.04652e+07	2	673.848	1346.69	5.9457	41.6768	1759	1759	MS2	19/108	SP_RL_EP2_july24.raw
High		VIGSGcNLDSAr	B5DEN4;P42123	2	2	HCD	C6(Carbamidomethyl), R12(Label:13C(6))	68.05	1.5174e-05	1	1	29		284	1.58958e+07	Medium	Redundant	Not Used	0.441726	1.39616	0.316387	5.02417e+07	1.58958e+07	2.21931e+07	2	627.814	1254.62	-0.40309	26.0126	2062	2062	MS2	11/110	SP_RL_EP2_july24_repeat.raw
	High	VVAAcAmPVmK	Q66HF1	1	1	CID	C5(Carbamidomethyl), M7(Oxidation), M10(Oxidation)	68.02	1.15954e-05	1	1	28	23		816736		No Quan Values	Not Used							2	604.795	1208.58	-0.925191	20.7258	1314	1314	MS2	7/82	SP_RL_EP2_july24_repeat.raw
High		FTAVEDQYYcVDcYK	Q9WUH4	4	1	HCD	C10(Carbamidomethyl), C13(Carbamidomethyl)	68	1.18075e-06	1	1	18	17		2.23283e+06		No Quan Values	Not Used							2	980.908	1960.81	-0.543772	48.8194	5404	5404	MS2	8/148	SP_RL_EP2_july24_repeat.raw
	High	VATVVDSVQASQK		0	0	CID		67.99	3.24302e-05	1	1	32	22	357	6.38376e+06	Light	No Proteins	Not Used	0.343748	2.85424	0.120434	5562050	669861	1.91194e+06	2	666.363	1331.72	1.20592	28.1495	2371	2371	MS2	9/120	SP_RL_EP2_july24_repeat.raw
High		ITYGQcGDVLR	P16409	1	1	HCD	C6(Carbamidomethyl)	67.97	1.32777e-05	1	1	28	18	528	6.92133e+07	Light	Unique	Used	0.40517	1.39987	0.289434	65797546	1.90441e+07	2.66592e+07	2	641.316	1281.63	-0.085376	35.9997	3525	3525	MS2	9/104	SP_RL_EP2_july24_repeat.raw
High		LVNELTEFAK	IPI:CON_00708398.1	1	1	HCD		67.96	2.98478e-05	1	1	32	29		5.07851e+07		No Quan Values	Not Used							2	582.319	1163.63	0.264469	51.5993	5812	5812	MS2	7/92	SP_RL_EP2_july24_repeat.raw
	High	LGEHNIDVLEGNEQFINAAK		1	0	CID		67.96	3.68538e-05	0.397059	1	33			6.3997e+08		No Quan Values	Not Used							3	737.706	2211.1	-0.0742962	58.4339	6773	6773	MS2	12/202	SP_RL_EP2_july24_repeat.raw
	High	TGTLTTNQmSVcr	E9PSX6	11	1	CID	M9(Oxidation), C12(Carbamidomethyl), R13(Label:13C(6))	67.95	1.1383e-05	1	1	28	23	187	1.66716e+06	Medium	Redundant	Not Used	0.224029	1.09123	0.205301	7662925	1.5732e+06	1.71672e+06	2	745.855	1490.7	-0.302436	21.6701	1446	1446	MS2	9/126	SP_RL_EP2_july24_repeat.raw
High		LQDAEEAVEAVNAK	G3V885	4	1	HCD		67.88	2.19955e-05	1	1	30	18	627	7.80479e+07	Light	Redundant	Not Used	0.125949	2.98398	0.0422086	74131826	3.129e+06	9.33686e+06	2	743.872	1486.74	-0.581725	38.478	3892	3892	MS2	11/140	SP_RL_EP2_july24_repeat.raw
	High	EVYMGNVIQGGEGQAPTR		1	0	CID		67.8	2.19729e-05	1	1	30	21		1.19169e+06		No Quan Values	Not Used							2	953.458	1905.91	-1.74514	43.0994	4576	4576	MS2	12/192	SP_RL_EP2_july24_repeat.raw
	High	GmSLNLEPDNVGVVVFGNDK	F1LP05	2	1	CID	M2(Oxidation)	67.74	3.07509e-05	1	1	32	17	1337	3.0152e+06	Light	Redundant	Not Used	0.412745	2.92252	0.141229	3.0152e+06	425835	1.24451e+06	2	1060.52	2120.03	-0.211317	66.5266	7881	7881	MS2	9/214	SP_RL_EP2_july24_repeat.raw
High		WGDAGAEYVVESTGVFTTmEK	P04797	2	1	HCD	M19(Oxidation)	67.67	9.31958e-06	1	1	26	17				No Quan Values	Not Used							2	1147.02	2293.03	0.421645	69.5734	8273	8273	MS2	10/194	SP_RL_EP2_july24_repeat.raw
High		YVVDSDTVQAHTVr	D4A702	1	1	HCD	R14(Label:13C(6)15N(4))	67.58	2.85005e-05	1	1	31	17		1.16209e+07		No Quan Values	Not Used							3	533.938	1599.8	-0.449248	30.5477	2723	2723	MS2	9/130	SP_RL_EP2_july24_repeat.raw
High		LLETIDQLHLEFAK	D3ZCV0	1	1	HCD		67.57	4.36499e-05	1	1	33	20	1419	1.75293e+07	Light	Unique	Used	0.193871	2.45048	0.0791153	13189344	1.04348e+06	2.55703e+06	3	557.311	1669.92	2.06384	70.2728	8366	8366	MS2	8/134	SP_RL_EP2_july24_repeat.raw
High		IVVVTAGVr	P42123	1	1	HCD	R9(Label:13C(6)15N(4))	67.5	1.33993e-05	1	1	28		505	9.24506e+07	Heavy	Redundant	Not Used	0.442562	1.09463	0.404303	2.08899e+08	8.44585e+07	9.24506e+07	2	462.299	923.591	-0.347939	35.0615	3387	3387	MS2	6/64	SP_RL_EP2_july24_repeat.raw
High		SPPNPENIAPGYSGPLK	D4A724	2	1	HCD		67.5	4.13983e-05	1	1	33	22	3	200855359	Light	Unique	Used	0.163598	0.738975	0.221386	189438076	41938851	30991764	2	869.45	1737.89	6.72095	41.6368	1750	1750	MS2	13/178	SP_RL_EP2_july24.raw
High		DYESASLTEVR	D3ZCV0	1	1	HCD		67.49	8.64454e-06	1	1	26		580	3.53497e+07	Light	Unique	Used	0.231115	1.03487	0.223327	3.52867e+07	7.88049e+06	8.15529e+06	2	635.301	1269.59	-0.793276	36.8317	3649	3649	MS2	9/96	SP_RL_EP2_july24_repeat.raw
	High	MADSGGQPQLTQPGK	Q8VBU2-2	2	1	CID		67.49	1.59968e-05	1	1	29	23		3.18969e+06		No Quan Values	Not Used							2	757.866	1514.72	-1.36807	25.4256	1977	1977	MS2	11/144	SP_RL_EP2_july24_repeat.raw
High		DFTPVcTTELGR	O35244	1	1	HCD	C6(Carbamidomethyl)	67.48	1.15675e-05	1	1	27	19	863	2.85425e+06	Light	Unique	Used	0.619517	1.19932	0.516556	2.85425e+06	1.47438e+06	1.76826e+06	2	698.331	1395.66	-1.19518	46.9144	5130	5130	MS2	10/104	SP_RL_EP2_july24_repeat.raw
High		FYSVNVDYSk	B2RZD6	1	1	HCD	K10(Label:13C(6)15N(2))	67.41	1.31353e-05	1	1	28	26	720	5.21711e+06	Heavy	Unique	Used	0.214425	1.80868	0.118554	24330665	2.88449e+06	5.21711e+06	2	615.299	1229.59	-1.41368	41.5338	4343	4343	MS2	7/94	SP_RL_EP2_july24_repeat.raw
	High	QATLGAGLPIATPcTTVNK		1	0	CID	C14(Carbamidomethyl)	67.39	4.78955e-05	1	1	33	18		7.14656e+06		No Quan Values	Not Used							2	957.012	1913.02	0.635793	53.7285	6110	6110	MS2	13/206	SP_RL_EP2_july24_repeat.raw
High		FSGGSAIIGYYLDKR	G3V7K1	1	1	HCD		67.35	4.10124e-05	1	1	33	26		9.8606e+06		No Quan Values	Not Used							3	549.623	1646.85	-0.375728	66.3375	7855	7855	MS2	20/136	SP_RL_EP2_july24_repeat.raw
High		LISWYDNEYGYSNR	P04797	13	1	HCD		67.35	8.79889e-06	1	1	26	17	1106	5.73991e+06	Light	Redundant	Not Used	0.454137	1.30604	0.347721	5.04147e+06	1.75302e+06	2.28952e+06	2	890.402	1779.8	-0.224015	56.9443	6567	6567	MS2	10/136	SP_RL_EP2_july24_repeat.raw
	High	EVDEQmLNVQNK	P69897-2	6	1	CID	M6(Oxidation)	67.33	1.08829e-05	1	1	27	25		1.98873e+06		No Quan Values	Not Used							2	731.845	1462.68	-0.70498	25.8816	2041	2041	MS2	8/108	SP_RL_EP2_july24_repeat.raw
High		TGAIVDVPVGDELLGr	F1LP05	2	1	HCD	R16(Label:13C(6))	67.24	4.38108e-05	1	1	33	18	1328	3.79245e+06	Medium	Unique	Used	0.251066	1.38234	0.181625	2.03531e+07	3.69663e+06	5.10999e+06	2	808.952	1616.9	0.469574	66.1531	7832	7832	MS2	8/142	SP_RL_EP2_july24_repeat.raw
	High	GFGTDEQAIIDcLGSR	Q5XI77	1	1	CID	C12(Carbamidomethyl)	67.22	1.55151e-05	1	1	28	19		8.11917e+06		No Quan Values	Not Used							2	869.91	1738.81	3.93187	79.0501	4076	4076	MS2	9/160	SP_RL_EP2_july24.raw
High		LVIITAGAr	B5DEN4	2	1	HCD	R9(Label:13C(6)15N(4))	66.99	1.5039e-05	0.537313	1	28		647	39421399	Heavy	Unique	Used	0.424677	1.3353	0.318037	88328626	28091805	37511096	2	462.299	923.591	0.0485684	39.1223	3984	3984	MS2	6/64	SP_RL_EP2_july24_repeat.raw
High		VEIIANDQGNR	P06761;D4A4S3	7	2	HCD		66.94	2.74928e-05	1	1	30	31	314	7.09394e+06	Light	Not Unique	Used	0.787021	1.34129	0.586766	6.77407e+06	3.97479e+06	5331336	2	614.818	1228.63	-0.200292	26.6486	2151	2151	MS2	8/100	SP_RL_EP2_july24_repeat.raw
High		ALGQNPTQAEVLR	P16409	1	1	HCD		66.88	4.5382e-05	1	1	33	27	519	5.30789e+07	Light	Redundant	Not Used	0.407814	1.40439	0.290385	5.0455e+07	14651382	2.05763e+07	2	698.881	1396.75	-0.298872	34.69	3330	3330	MS2	9/120	SP_RL_EP2_july24_repeat.raw
High		LISWYDNEYGYSNr	P04797	13	1	HCD	R14(Label:13C(6)15N(4))	66.87	1.13177e-05	0.0298507	1	26	17	1056	1.13479e+07	Heavy	Redundant	Not Used	0.539343	0.572858	0.941496	1.40825e+07	1.32586e+07	7.5953e+06	2	895.407	1789.81	0.545228	55.4737	6357	6357	MS2	10/136	SP_RL_EP2_july24_repeat.raw
	High	SPPNPENIAPGYSGPLK	D4A724	2	1	CID		66.83	4.8304e-05	1	1	33	27	3	200855359	Light	Redundant	Not Used	0.163598	0.738975	0.221386	189438076	41938851	30991764	2	869.45	1737.89	6.72095	41.5999	1740	1740	MS2	10/178	SP_RL_EP2_july24.raw
High		LGYILTcPSNLGTGLR	P09605	3	1	HCD	C7(Carbamidomethyl)	66.81	5.17788e-05	1	1	33	25	1265	1.28325e+07	Light	Unique	Used	0.261129	2.59284	0.100712	1.21335e+07	1.22199e+06	3.16842e+06	2	867.964	1734.92	-0.118435	63.5142	7473	7473	MS2	8/146	SP_RL_EP2_july24_repeat.raw
High		TVmENFVAFVDK	IPI:CON_00708398.1	1	1	HCD	M3(Oxidation)	66.8	2.15824e-05	1	1	29	30				No Quan Values	Not Used							2	708.348	1415.69	0.217216	59.4333	6912	6912	MS2	8/122	SP_RL_EP2_july24_repeat.raw
	High	SYELPDGQVITIGNEr	P68035	10	1	CID	R16(Label:13C(6))	66.75	4.71942e-05	1	1	33	25	63	507441701	Medium	Redundant	Not Used	0.150069	0.872785	0.171942	2951229056	507441701	442887739	2	898.963	1796.92	4.02846	63.1263	2927	2927	MS2	13/164	SP_RL_EP2_july24.raw
	High	LGEYGFQNALIVR	IPI:CON_00708398.1	1	1	CID		66.72	5.00751e-05	1	1	33	31		2.41976e+07		No Quan Values	Not Used							2	740.4	1479.79	-1.59676	62.1327	7277	7277	MS2	8/108	SP_RL_EP2_july24_repeat.raw
High		mVVDSAYEVIK	P42123	1	1	HCD	M1(Oxidation)	66.71	2.73776e-05	1	1	30	23	725	8.208e+07	Light	Redundant	Not Used	0.273971	2.37289	0.115459	8.208e+07	9476867	2.24875e+07	2	635.323	1269.64	-0.674858	42.6395	4507	4507	MS2	10/88	SP_RL_EP2_july24_repeat.raw
High		KLEDEcSELKK	F1LSI0;G3V885	10	2	HCD	C6(Carbamidomethyl)	66.71	2.86468e-05	1	1	30	22		1.2692e+07		No Quan Values	Not Used							3	460.234	1378.69	-0.4853	19.0285	1091	1091	MS2	15/110	SP_RL_EP2_july24_repeat.raw
High		VVDLLAPYAK	G3V6D3	2	1	HCD		66.69	3.58398e-05	1	1	31	25	1109	3.3708e+07	Light	Unique	Used	0.313583	4.38271	0.0715501	31913291	2.2834e+06	1.00075e+07	2	544.821	1088.63	-0.573459	56.9539	6568	6568	MS2	7/72	SP_RL_EP2_july24_repeat.raw
	High	HEVTEISNTDVETQPGK		0	0	CID		66.68	2.61176e-05	1	1	30	21	330	6.52097e+06	Light	No Proteins	Not Used	0.419294	7.06709	0.0593305	4.9731e+06	295056	2.08519e+06	3	628.637	1883.9	-0.50446	27.1925	2232	2232	MS2	11/168	SP_RL_EP2_july24_repeat.raw
High		TLGDAYEFTVDmR		0	0	HCD	M12(Oxidation)	66.65	7.10453e-06	1	1	24	17		1.18498e+07		No Proteins	Not Used							2	767.349	1533.69	0.687737	50.1352	5596	5596	MS2	8/116	SP_RL_EP2_july24_repeat.raw
High		GNPTVEVDLYTAK	P04764	3	1	HCD		66.63	3.46763e-05	1	1	31	17	796	3.22384e+07	Light	Redundant	Not Used	0.32449	1.83812	0.176534	3.0841e+07	5.44449e+06	1.00076e+07	2	703.862	1406.72	0.255228	45.0248	4856	4856	MS2	10/132	SP_RL_EP2_july24_repeat.raw
High		ALGQNPTQAEVLR	P16409	1	1	HCD		66.58	4.86276e-05	1	1	33	26	549	6.85916e+06	Light	Redundant	Not Used	0.379618	1.43549	0.264453	5.68822e+06	1.50426e+06	2.15935e+06	2	698.881	1396.75	-0.298872	35.6882	3478	3478	MS2	9/120	SP_RL_EP2_july24_repeat.raw
High		NTGIIcTIGPASR	P11980;P11980-2	3	2	HCD	C6(Carbamidomethyl)	66.45	4.18846e-05	1	1	32	25	701	2.40578e+07	Light	Not Unique	Used	0.649114	1.58474	0.409604	23171516	9.49115e+06	1.5041e+07	2	680.356	1359.7	-0.607587	42.0814	4422	4422	MS2	9/140	SP_RL_EP2_july24_repeat.raw
High		cAELEEELK	P04692	8	1	HCD	C1(Carbamidomethyl)	66.39	7.62321e-06	1	1	24	24	495	1.42356e+07	Light	Unique	Used	0.18018	1.89197	0.0952344	1.41336e+07	1.346e+06	2.5466e+06	2	560.763	1120.52	-0.793583	33.3511	3134	3134	MS2	8/72	SP_RL_EP2_july24_repeat.raw
	High	VYEDmILAmSR	G3V7K1	1	1	CID	M5(Oxidation), M9(Oxidation)	66.39	1.02523e-05	1	1	26	25		4577729		No Quan Values	Not Used							2	680.317	1359.63	-1.36718	37.9417	3814	3814	MS2	9/94	SP_RL_EP2_july24_repeat.raw
	High	VVANSPANADYQER	D3ZMH4	2	1	CID		66.34	1.87096e-05	1	1	28	17	228	2.08291e+06	Light	Unique	Used	0.198536	0.931841	0.213057	1.79296e+06	382003	355966	2	767.368	1533.73	-0.302489	22.9216	1627	1627	MS2	11/140	SP_RL_EP2_july24_repeat.raw
High		SAYLMGLNSADLLK	G3V885	4	1	HCD		66.31	4.80748e-05	1	1	32	31		4.14082e+06		No Quan Values	Not Used							2	748.396	1495.79	1.84827	69.4178	8254	8254	MS2	9/136	SP_RL_EP2_july24_repeat.raw
	High	IEELEEEIEAER		8	0	CID		66.31	1.76348e-05	1	1	28		939	4.05079e+07	Light	Redundant	Not Used	0.238253	1.98173	0.120225	4.05079e+07	4.87006e+06	9.65113e+06	2	744.857	1488.71	0.148678	49.6022	5516	5516	MS2	16/106	SP_RL_EP2_july24_repeat.raw
	High	IEELEEELEAER	G3V885	4	1	CID		66.31	1.76348e-05	1	2	28		939	4.05079e+07	Light	Redundant	Not Used	0.238253	1.98173	0.120225	4.05079e+07	4.87006e+06	9.65113e+06	2	744.857	1488.71	0.148678	49.6022	5516	5516	MS2	16/106	SP_RL_EP2_july24_repeat.raw
High		TPYTDVNIVTIr	F1LNF7	2	1	HCD	R12(Label:13C(6))	66.26	4.88917e-05	1	1	32	17	992	5.75561e+06	Medium	Unique	Used	0.633656	1.65953	0.381829	1.44254e+07	5508048	9.14076e+06	2	699.39	1397.77	-0.147057	52.0529	5876	5876	MS2	10/116	SP_RL_EP2_july24_repeat.raw
	High	LmATLFSTYASADTGDSGK	G3V885	2	1	CID	M2(Oxidation)	66.23	1.57829e-05	1	1	27	17	1058	1.00397e+07	Light	Unique	Used	0.118021	0.70989	0.166253	6.51158e+06	1.08257e+06	768504	2	976.451	1951.9	-0.00151599	54.9162	6276	6276	MS2	14/170	SP_RL_EP2_july24_repeat.raw
High		GQSVQQVYYSIGALAK	G3V885	2	1	HCD		66.16	6.06468e-05	1	1	33	22	73	5.21353e+07	Light	Redundant	Not Used	0.01	0.01	0.637585	45111846	28762635	276316	2	856.462	1711.92	8.55879	73.4149	3406	3406	MS2	8/162	SP_RL_EP2_july24.raw
High		EVYmGNVIQGGEGQAPTR	P17764	1	1	HCD	M4(Oxidation)	66.02	2.58161e-05	1	1	29	17		1.94492e+06		No Quan Values	Not Used							2	961.457	1921.91	-0.10105	32.9851	3079	3079	MS2	12/192	SP_RL_EP2_july24_repeat.raw
	High	SLTATGGNHVTAR	D3ZZ63	2	1	CID		66.01	3.86693e-05	1	1	31	26		959855		No Quan Values	Not Used							2	642.836	1284.67	-0.0688333	18.1024	965	965	MS2	9/126	SP_RL_EP2_july24_repeat.raw
High		TVLImELINNVAK	G3V6D3	2	1	HCD	M5(Oxidation)	65.96	5.08547e-05	1	1	32	26	1527	6.60748e+07	Light	Unique	Used	0.149139	1.22833	0.121416	56972300	6.91737e+06	8.4968e+06	2	737.421	1473.83	-0.306857	73.7681	8875	8875	MS2	10/114	SP_RL_EP2_july24_repeat.raw
	High	GcITIIGGGDTATccAK	P16617	1	1	CID	C2(Carbamidomethyl), C14(Carbamidomethyl), C15(Carbamidomethyl)	65.91	9.73222e-06	1	1	25	17				No Quan Values	Not Used							2	877.896	1754.79	-0.937614	39.936	4106	4106	MS2	12/146	SP_RL_EP2_july24_repeat.raw
High		INFDSNSAYR	F1M6A4	2	1	HCD		65.85	1.15447e-05	1	1	26	17		1.62465e+06		No Quan Values	Not Used							2	593.778	1186.55	0.405069	33.7724	3192	3192	MS2	8/94	SP_RL_EP2_july24_repeat.raw
	High	VLSIGDGIAR	F1LP05	2	1	CID		65.81	4.10428e-05	1	1	31	30	738	7.67322e+07	Light	Unique	Used	0.326105	1.30212	0.250442	71232198	1.78396e+07	2.32292e+07	2	500.793	1000.58	-0.885436	43.066	4567	4567	MS2	8/78	SP_RL_EP2_july24_repeat.raw
High		DAGQISGLNVLr	F1M953	2	1	HCD	R12(Label:13C(6)15N(4))	65.76	5.38354e-05	1	1	32	22		9040562		No Quan Values	Not Used							2	626.847	1252.69	-0.591234	51.8097	5843	5843	MS2	10/114	SP_RL_EP2_july24_repeat.raw
High		NVQAEEMVEFSSGLK	F1LP05	2	1	HCD		65.73	2.84274e-05	1	1	29	17		3.92935e+06		No Quan Values	Not Used							2	834.402	1667.8	1.31864	56.7836	6544	6544	MS2	8/154	SP_RL_EP2_july24_repeat.raw
High		SIIAGYNAILccAVR	P56741	3	1	HCD	C11(Carbamidomethyl), C12(Carbamidomethyl)	65.63	5.58679e-05	1	1	32	17		4.29676e+06		No Quan Values	Not Used							2	840.932	1680.86	0.463943	67.5338	8010	8010	MS2	13/128	SP_RL_EP2_july24_repeat.raw
	High	GmSLNLEPDNVGVVVFGNDK	F1LP05	2	1	CID	M2(Oxidation)	65.62	5.53661e-05	1	1	32	17		1.22927e+08		No Quan Values	Not Used							2	1060.52	2120.04	4.27986	73.595	3445	3445	MS2	10/214	SP_RL_EP2_july24.raw
High		DQLLLGPTYATPK	Q60587	1	1	HCD		65.57	5.92936e-05	1	1	32	30	1000	1.04516e+07	Light	Unique	Used	0.264166	2.02638	0.130364	9.00149e+06	1.17347e+06	2.37789e+06	2	708.891	1416.77	0.518184	52.4666	5935	5935	MS2	9/138	SP_RL_EP2_july24_repeat.raw
High		EAEAAVFHR	P11980	1	1	HCD		65.48	2.1108e-05	1	1	28	31	250	9.49835e+06	Light	Unique	Used	0.434364	1.17473	0.369758	9.49835e+06	3.5121e+06	4.12575e+06	2	515.259	1029.51	-0.230569	24.0953	1789	1789	MS2	8/68	SP_RL_EP2_july24_repeat.raw
High		ANTFVAELk	P04636	1	1	HCD	K9(Label:13C(6)15N(2))	65.47	4.53074e-05	1	1	31	22	672	1.35217e+07	Heavy	Redundant	Not Used	0.160211	1.82477	0.087798	79045120	6.94e+06	1.26639e+07	2	500.781	1000.56	0.0361654	40.5217	4190	4190	MS2	8/86	SP_RL_EP2_july24_repeat.raw
	High	SPFEVQVSPEAGAQK	D3ZZ63	2	1	CID		65.45	4.56305e-05	1	1	31	26	730	6.87334e+06	Light	Redundant	Not Used	0.416611	5.03734	0.0827047	6.35782e+06	525821	2.64874e+06	2	787.397	1573.79	1.05466	41.6689	4363	4363	MS2	11/148	SP_RL_EP2_july24_repeat.raw
High		YEELQITAGR	IPI:CON_00220327.3	1	1	HCD		65.37	3.65616e-05	1	1	30	26		1.48801e+07		No Quan Values	Not Used							2	590.303	1179.6	-0.690341	37.9803	3818	3818	MS2	7/92	SP_RL_EP2_july24_repeat.raw
	High	FASEIAGVDDLGTTGR	Q66HF1	1	1	CID		65.15	3.82171e-05	1	1	30	18		5.80956e+06		No Quan Values	Not Used							2	804.896	1608.78	-1.09756	49.3378	5480	5480	MS2	16/142	SP_RL_EP2_july24_repeat.raw
High		GmSLNLEPDNVGVVVFGNDK	F1LP05	2	1	HCD	M2(Oxidation)	65.13	5.825e-05	1	1	32	17		1.78476e+06		No Quan Values	Not Used							2	1060.52	2120.04	1.51606	67.6321	8026	8026	MS2	9/214	SP_RL_EP2_july24_repeat.raw
High		DYESASLTEVr	D3ZCV0	1	1	HCD	R11(Label:13C(6)15N(4))	65.11	1.66646e-05	1	1	26	17	580	8.15529e+06	Heavy	Redundant	Not Used	0.231115	1.03487	0.223327	3.52867e+07	7.88049e+06	8.15529e+06	2	640.305	1279.6	-0.666837	37.1147	3694	3694	MS2	9/96	SP_RL_EP2_july24_repeat.raw
High		GAAQNIIPASTGAAK	P04797	10	1	HCD		65.1	6.42009e-05	1	1	32	28	451	89195084	Light	Unique	Used	0.233817	1.99195	0.117381	89195084	1.04698e+07	2.08554e+07	2	685.375	1369.74	-0.196854	32.864	3065	3065	MS2	11/136	SP_RL_EP2_july24_repeat.raw
	High	TINEVETQILTr	D3ZCV0	1	1	CID	R12(Label:13C(6)15N(4))	65.08	6.7431e-05	1	1	32	31	945	4.44242e+06	Heavy	Unique	Used	0.203875	1.05507	0.193234	21789908	4.21055e+06	4.44242e+06	2	713.892	1426.78	-0.410129	49.8765	5555	5555	MS2	9/126	SP_RL_EP2_july24_repeat.raw
High		EQIEQFIPQmTAGK	P15650	1	1	HCD	M10(Oxidation)	65.01	4.62681e-05	1	1	31			4.79685e+06		No Quan Values	Not Used							2	818.405	1635.8	-1.43693	46.8858	5127	5127	MS2	8/148	SP_RL_EP2_july24_repeat.raw
High		NAVTQEFGPVPDTAR	F1M0K2	2	1	HCD		64.97	4.16652e-05	1	1	30	26		1.27084e+07		No Quan Values	Not Used							2	801.397	1601.79	-3.41291	43.7962	4675	4675	MS2	9/158	SP_RL_EP2_july24_repeat.raw
	High	VGVPTETGALTLNr	G3V9U2	3	1	CID	R14(Label:13C(6)15N(4))	64.97	7.03071e-05	1	1	33	32	824	7683573	Heavy	Redundant	Not Used	0.280386	1.16595	0.240478	27403529	6.58995e+06	7683573	2	719.4	1437.79	-0.243297	45.3943	4912	4912	MS2	9/118	SP_RL_EP2_july24_repeat.raw
High		IGLFGGAGVGk	G3V6D3	2	1	HCD	K11(Label:13C(6)15N(2))	64.95	4.59041e-05	1	1	31	29		4.95644e+06		No Quan Values	Not Used							2	492.292	983.577	0.748021	50.2457	5613	5613	MS2	9/82	SP_RL_EP2_july24_repeat.raw
	High	VcVQTVESGAMTK	P56574	1	1	CID	C2(Carbamidomethyl)	64.92	2.78622e-05	1	1	28	18		9.3579e+06		No Quan Values	Not Used							2	705.342	1409.68	0.12483	31.6394	2885	2885	MS2	7/128	SP_RL_EP2_july24_repeat.raw
	High	GLVYETSVLDPDEGIR	G3V936	2	1	CID		64.92	6.94301e-05	1	1	32	29	1153	7.16123e+06	Light	Unique	Used	0.308318	0.418329	0.737022	5.61733e+06	4.1401e+06	1.73193e+06	2	881.947	1762.89	0.726796	58.6304	6804	6804	MS2	10/136	SP_RL_EP2_july24_repeat.raw
	High	SYELPDGQVITIGNEr	P68035	10	1	CID	R16(Label:13C(6))	64.89	6.98303e-05	1	1	32	18	1204	4.19957e+06	Medium	Redundant	Not Used	0.034166	0.920063	0.0371344	113091102	4.19957e+06	3.86387e+06	2	898.959	1796.91	-0.523058	60.9055	7110	7110	MS2	13/164	SP_RL_EP2_july24_repeat.raw
High		VcVQTVESGAmTK	P56574	1	1	HCD	C2(Carbamidomethyl), M11(Oxidation)	64.87	2.13423e-05	1	1	27	17	278	1.85428e+07	Light	Redundant	Not Used	0.103172	1.22967	0.0839021	15889777	1.33319e+06	1.63937e+06	2	713.339	1425.67	0.00838004	25.2161	1950	1950	MS2	8/128	SP_RL_EP2_july24_repeat.raw
	High	GNPTVEVDLYTAK		3	0	CID		64.81	5.2727e-05	1	1	31	28	796	3.22384e+07	Light	Redundant	Not Used	0.32449	1.83812	0.176534	3.0841e+07	5.44449e+06	1.00076e+07	2	703.862	1406.72	0.255228	45.0005	4851	4851	MS2	10/132	SP_RL_EP2_july24_repeat.raw
High		WGDAGAEYVVESTGVFTTmEK	P04797	2	1	HCD	M19(Oxidation)	64.75	1.7234e-05	1	1	26	17	1347	7.90363e+06	Light	Redundant	Not Used	0.264385	1.08386	0.24393	5.38607e+06	1.31382e+06	1.424e+06	2	1147.02	2293.03	-0.32365	67.019	7946	7946	MS2	23/194	SP_RL_EP2_july24_repeat.raw
	High	NYVVLSWDPPSPR	G3V7K1	1	1	CID		64.7	5.85523e-05	1	1	31	22	1269	8308017	Light	Unique	Used	0.170362	1.28459	0.132619	7138296	946676	1.21609e+06	2	765.391	1529.78	0.522295	63.5737	7479	7479	MS2	9/130	SP_RL_EP2_july24_repeat.raw
	High	SPFEVNVGmALGDANK	D3ZZ63	2	1	CID	M9(Oxidation)	64.7	3.70357e-05	1	1	29	23		618329		No Quan Values	Not Used							2	832.903	1664.8	2.6536	55.996	6433	6433	MS2	10/164	SP_RL_EP2_july24_repeat.raw
High		NYHIFYQILSNK	G3V885	2	1	HCD		64.69	6.77722e-05	1	1	32	25		5.09916e+06		No Quan Values	Not Used							2	770.401	1539.8	0.0769747	66.0258	7816	7816	MS2	10/110	SP_RL_EP2_july24_repeat.raw
High		TTPSVVAFTPDGER	F1M953	2	1	HCD		64.65	5.21007e-05	1	1	31	26	4	479114528	Light	Redundant	Not Used	0.592696	1.21479	0.487899	479114528	2.33759e+08	283969347	2	738.875	1476.74	7.18241	41.6422	1751	1751	MS2	8/128	SP_RL_EP2_july24.raw
High		FLSQPFQVAEVFTGHmGK	G3V6D3	2	1	HCD	M16(Oxidation)	64.65	6.87592e-05	1	1	32	17	1504	158062623	Light	Unique	Used	0.210041	1.8174	0.115573	110755164	12800260	23263176	3	680.341	2039.01	0.679674	73.2438	8780	8780	MS2	12/184	SP_RL_EP2_july24_repeat.raw
	High	AAFDIFVLGAEDGcISTK		0	0	CID	C14(Carbamidomethyl)	64.64	5.73398e-05	1	1	31	28		2.27053e+07		No Proteins	Not Used							2	957.47	1913.93	0.445823	74.1536	8944	8944	MS2	22/162	SP_RL_EP2_july24_repeat.raw
High		GVAGVPAEFSIWTr	D3ZZ63	2	1	HCD	R14(Label:13C(6)15N(4))	64.61	7.29586e-05	1	1	32	26	1470	2.6217e+06	Heavy	Unique	Used	0.801703	1.401	0.572237	2.63933e+06	1.51032e+06	2.11596e+06	2	750.398	1499.79	0.728015	71.9247	8593	8593	MS2	9/114	SP_RL_EP2_july24_repeat.raw
	High	VGEATETALTcLVEk	E9PSX6	11	1	CID	C11(Carbamidomethyl), K15(Label:13C(6)15N(2))	64.61	6.86517e-05	1	1	32	22	1084	4.51512e+06	Heavy	Redundant	Not Used	0.150489	1.82053	0.0826622	28391572	2.34691e+06	4.27261e+06	2	814.919	1628.83	0.796667	55.9892	6431	6431	MS2	10/134	SP_RL_EP2_july24_repeat.raw
High		LISWYDNEYSYSNk	F1LUR7	1	1	HCD	K14(Label:13C(6)15N(2))	64.55	1.93089e-05		2	26	17		1.13479e+07		No Quan Values	Not Used							2	895.407	1789.81	-5.23193	55.4737	6357	6357	MS2	8/136	SP_RL_EP2_july24_repeat.raw
High		GQSIDDMIPAQK	P00564	1	1	HCD		64.54	3.10428e-05	1	1	29	19		1.12934e+07		No Quan Values	Not Used							2	651.822	1302.64	-0.0856062	41.409	4325	4325	MS2	10/114	SP_RL_EP2_july24_repeat.raw
High		RHPEYAVSVLLR	IPI:CON_00708398.1	1	1	HCD		64.54	7.3441e-05	1	1	32	19		1.16125e+08		No Quan Values	Not Used							3	480.609	1439.81	0.268895	59.3963	6908	6908	MS2	8/118	SP_RL_EP2_july24_repeat.raw
High		ALDSTTVAAHESEIYcK	G3V7U0	2	1	HCD	C16(Carbamidomethyl)	64.53	2.97753e-05	1	1	28	23	646	79392483	Light	Unique	Used	0.01	0.552681	0.0119462	59693704	713114	394124	3	632.3	1894.89	-0.0746125	39.1127	3983	3983	MS2	19/148	SP_RL_EP2_july24_repeat.raw
	High	RHPYFYAPELLYYANK	IPI:CON_00708398.1	1	1	CID		64.52	8.20445e-05	1	1	33	25		79409538		No Quan Values	Not Used							3	682.349	2045.03	1.46094	71.569	8547	8547	MS2	19/150	SP_RL_EP2_july24_repeat.raw
High		IAEFAFEYAr	F1LNF7	2	1	HCD	R10(Label:13C(6))	64.51	4.52232e-05	1	1	30	29	1108	4.66875e+06	Medium	Unique	Used	0.270914	0.806354	0.335974	1.38961e+07	4.66875e+06	3.76466e+06	2	611.813	1222.62	-0.665904	57.584	6654	6654	MS2	7/80	SP_RL_EP2_july24_repeat.raw
High		NKDPLNETVVGLYQK	F1LSI0;G3V885	13	2	HCD		64.51	9.25172e-05	1	1	33	23		28575735		No Quan Values	Not Used							3	573.309	1717.91	0.621542	50.2927	5620	5620	MS2	10/150	SP_RL_EP2_july24_repeat.raw
	High	WTEYGLTFTEK		0	0	CID		64.48	2.74646e-05	1	1	28	19		5.33119e+06		No Proteins	Not Used							2	687.832	1374.66	-0.718354	58.4471	6777	6777	MS2	8/96	SP_RL_EP2_july24_repeat.raw
	High	DAVLDAWAEDVDLR	P11980;P11980-2	3	2	CID		64.45	4.05402e-05	1	1	30	27	1517	1.79335e+07	Light	Not Unique	Used	0.715738	1.27604	0.560906	1.36295e+07	7.64487e+06	9.75515e+06	2	794.387	1587.77	1.10213	73.4593	8820	8820	MS2	8/126	SP_RL_EP2_july24_repeat.raw
High		VGVPTETGALTLNR	G3V9U2	3	1	HCD		64.43	7.87684e-05	1	1	32	20	22	3853676472	Light	Unique	Used	0.291527	1.22953	0.237105	3669246400	869997584	1069685304	2	714.399	1427.79	3.23807	41.9034	1812	1812	MS2	12/118	SP_RL_EP2_july24.raw
High		EGIEcEVINLR	P49432	1	1	HCD	C5(Carbamidomethyl)	64.39	4.22505e-05	1	1	30		1013	2.78255e+06	Light	Unique	Used	0.211083	1.94616	0.108461	2.46975e+06	267873	521323	2	666.335	1331.66	-0.399851	52.9628	6002	6002	MS2	7/94	SP_RL_EP2_july24_repeat.raw
High		AcLISmGYDLGEAEFAR	D3ZCV0	1	1	HCD	C2(Carbamidomethyl), M6(Oxidation)	64.39	1.785e-05	1	1	26	17		5.17318e+06		No Quan Values	Not Used							2	959.937	1918.87	0.0734859	62.9248	7386	7386	MS2	8/146	SP_RL_EP2_july24_repeat.raw
	High	TFLIWINEEDHTr	P09605	1	1	CID	R13(Label:13C(6))	64.34	7.02022e-05	1	1	32	24	1459	1.08311e+07	Medium	Redundant	Not Used	0.23131	1.4019	0.164997	65644431	1.08311e+07	1.51842e+07	2	840.428	1679.85	-0.190636	71.4673	8535	8535	MS2	18/130	SP_RL_EP2_july24_repeat.raw
High		GAGTGGLGLAIEGPSEAK	D3ZZ63	2	1	HCD		64.21	8.1401e-05	1	1	32	24				No Quan Values	Not Used							2	792.914	1584.82	-1.28274	47.1672	5166	5166	MS2	10/160	SP_RL_EP2_july24_repeat.raw
High		QEYDEAGPSIVHR	P68035	3	1	HCD		64.2	2.74877e-05	1	1	28	18		1.03649e+08		No Quan Values	Not Used							3	500.907	1500.71	-0.0226516	29.2503	2533	2533	MS2	9/134	SP_RL_EP2_july24_repeat.raw
High		GGDDLDPNYVLSSR	P00564	1	1	HCD		64.18	2.13316e-05	1	1	27	24				No Quan Values	Not Used							2	754.354	1507.7	-1.42494	47.4607	5207	5207	MS2	9/136	SP_RL_EP2_july24_repeat.raw
	High	TGTAEMSSILEER	F1LP05	2	1	CID		64.17	2.51899e-05	1	1	27	24		1.39684e+07		No Quan Values	Not Used							2	712.339	1423.67	-1.38865	46.9707	5140	5140	MS2	8/118	SP_RL_EP2_july24_repeat.raw
High		DFLAGGIAAAVSK	Q05962	2	1	HCD		64.15	7.51877e-05	1	1	32			8.21249e+07		No Quan Values	Not Used							2	610.339	1219.67	1.85825	61.7425	7228	7228	MS2	10/118	SP_RL_EP2_july24_repeat.raw
High		AQDTAELFFEDVr	P15650	1	1	HCD	R13(Label:13C(6)15N(4))	64.08	3.39836e-05	1	1	28	17	1348	1809217	Heavy	Redundant	Not Used	0.291902	1.27926	0.22818	6.19803e+06	1.41427e+06	1809217	2	775.873	1550.74	1.47712	67.1708	7964	7964	MS2	8/134	SP_RL_EP2_july24_repeat.raw
	High	YTFENFQYETK	D4A724	1	1	CID		64.03	1.25924e-05	1	1	24	17				No Quan Values	Not Used							2	735.332	1469.66	-0.739723	49.7972	5545	5545	MS2	9/108	SP_RL_EP2_july24_repeat.raw
High		DFTATDLTEFAAr	G3V9U2	3	1	HCD	R13(Label:13C(6)15N(4))	63.99	3.45356e-05	1	1	28	16	1272	7.30065e+06	Heavy	Redundant	Not Used	0.29887	1.17999	0.253281	24427531	6.18703e+06	7.30065e+06	2	734.354	1467.7	0.569871	63.8164	7516	7516	MS2	11/112	SP_RL_EP2_july24_repeat.raw
	High	TIEAEAAHGTVTR	P56574	1	1	CID		63.97	6.49404e-05	1	1	31	27	197	1.03921e+07	Light	Unique	Used	0.165893	1.25112	0.132595	1.00794e+07	1.33648e+06	1.6721e+06	2	678.349	1355.69	-0.343539	21.5677	1431	1431	MS2	9/118	SP_RL_EP2_july24_repeat.raw
	High	AEmEAAVAAcK	G3V7J0	2	1	CID	M3(Oxidation), C10(Carbamidomethyl)	63.92	8.4954e-06	1	1	22	20		675262		No Quan Values	Not Used							2	583.762	1166.52	-0.511477	17.9122	939	939	MS2	8/84	SP_RL_EP2_july24_repeat.raw
	High	FESAFLSHVVSQHQSLLGNIR	F1LP05	2	1	CID		63.92	0.000111069	1	1	33	20		7.12067e+06		No Quan Values	Not Used							3	790.417	2369.24	0.737307	71.4633	8534	8534	MS2	18/204	SP_RL_EP2_july24_repeat.raw
High		YALYDATYETK		0	0	HCD		63.89	2.17226e-05	1	1	26	18	711	1.12719e+07	Light	No Proteins	Not Used	0.495706	2.0238	0.244938	9.92341e+06	2.43062e+06	4.91909e+06	2	669.316	1337.62	-1.34432	41.1319	4284	4284	MS2	10/90	SP_RL_EP2_july24_repeat.raw
	High	FASEASGYQDNIAr		2	0	CID	R14(Label:13C(6)15N(4))	63.86	2.15442e-05	1	1	26	18	446	1.13593e+07	Heavy	Redundant	Not Used	0.719607	2.0845	0.345218	1.52909e+07	5.27872e+06	1.10035e+07	2	769.859	1538.71	-0.00338026	31.7456	2902	2902	MS2	11/128	SP_RL_EP2_july24_repeat.raw
High		ITYGQcGDVLr	P16409	1	1	HCD	C6(Carbamidomethyl), R11(Label:13C(6)15N(4))	63.83	3.93714e-05	1	1	29	27	528	2.66592e+07	Heavy	Redundant	Not Used	0.40517	1.39987	0.289434	65797546	1.90441e+07	2.66592e+07	2	646.32	1291.63	-0.910686	35.0999	3391	3391	MS2	7/104	SP_RL_EP2_july24_repeat.raw
	High	IVSNAScTTNcLAPLAK		7	0	CID	C7(Carbamidomethyl), C11(Carbamidomethyl)	63.72	8.3183e-05	1	1	32	21		1.50576e+07		No Quan Values	Not Used							2	910.456	1819.9	-0.166551	40.4667	4180	4180	MS2	11/166	SP_RL_EP2_july24_repeat.raw
High		AASGLLSIGLR	Q499N5	1	1	HCD		63.7	5.78868e-05	1	1	30	24				No Quan Values	Not Used							2	529.322	1057.64	0.615769	59.1941	6879	6879	MS2	7/88	SP_RL_EP2_july24_repeat.raw
High		AGFAGDDAPR	IPI:CON_00698900.1;P68035	8	2	HCD		63.55	1.04652e-05	1	1	23		224	2.91093e+07	Light	Redundant	Not Used	0.177145	1.04498	0.16952	2.84907e+07	4.82974e+06	5.04699e+06	2	488.728	976.448	-0.0629974	22.8505	1618	1618	MS2	9/74	SP_RL_EP2_july24_repeat.raw
High		NSLESYAFNmK	D4A4S3	5	1	HCD	M10(Oxidation)	63.53	1.35966e-05	1	1	24	16	743	8.80272e+06	Light	Unique	Used	0.439296	2.11185	0.208015	7.66057e+06	1.59352e+06	3.36526e+06	2	660.3	1319.59	-0.648127	42.1781	4436	4436	MS2	8/106	SP_RL_EP2_july24_repeat.raw
	High	TEAAEIVEGEDSAYSVr	D3ZZ63	2	1	CID	R17(Label:13C(6)15N(4))	63.51	3.87052e-05	1	1	28	20	805	3.98076e+06	Heavy	Unique	Used	0.763715	1.52533	0.500689	5.21237e+06	2.60977e+06	3.98076e+06	2	918.431	1835.85	0.432101	44.8207	4826	4826	MS2	24/156	SP_RL_EP2_july24_repeat.raw
	High	INFDSNSAYR		0	0	CID		63.49	1.98785e-05	1	1	26	27		1.62465e+06		No Proteins	Not Used							2	593.778	1186.55	0.405069	33.7446	3188	3188	MS2	7/94	SP_RL_EP2_july24_repeat.raw
	High	LGEYGFQNALIVR	IPI:CON_00708398.1	1	1	CID		63.47	0.000103202	1	1	33	32		56685474		No Quan Values	Not Used							2	740.402	1479.8	0.218048	63.2264	7430	7430	MS2	8/108	SP_RL_EP2_july24_repeat.raw
High		TTPSVVAFTPDGEr	F1M953	2	1	HCD	R14(Label:13C(6))	63.45	7.94363e-05	1	1	32	29	4	2.33759e+08	Medium	Redundant	Not Used	0.592696	1.21479	0.487899	479114528	2.33759e+08	283969347	2	741.883	1482.76	3.29242	41.8439	1798	1798	MS2	8/128	SP_RL_EP2_july24.raw
High		HQGVmVGMGQK	IPI:CON_00698900.1;P68035;F1LTQ2	9	3	HCD	M5(Oxidation)	63.43	2.56477e-05	0.571429	1	27	17		4.21724e+06		No Quan Values	Not Used							2	594.287	1187.57	0.0348089	19.0878	1099	1099	MS2	9/100	SP_RL_EP2_july24_repeat.raw
High		ADVDAATLAr	Q6P725	2	1	HCD	R10(Label:13C(6)15N(4))	63.42	4.51348e-05	1	1	29	28	364	1.00264e+07	Heavy	Unique	Used	0.603802	3.06793	0.196811	1.66055e+07	3.26813e+06	1.00264e+07	2	506.768	1012.53	-0.671553	28.5608	2431	2431	MS2	8/82	SP_RL_EP2_july24_repeat.raw
High		NTGIIcTIGPASR	P11980;P11980-2	3	2	HCD	C6(Carbamidomethyl)	63.34	8.62011e-05	1	1	32	26	701	2.40578e+07	Light	Redundant	Not Used	0.649114	1.58474	0.409604	23171516	9.49115e+06	1.5041e+07	2	680.355	1359.7	-0.966696	41.0406	4269	4269	MS2	7/140	SP_RL_EP2_july24_repeat.raw
	High	SLAmEmVLTGDR	P14604	1	1	CID	M4(Oxidation), M6(Oxidation)	63.33	2.6547e-05	1	1	27	22	520	6.72679e+06	Light	Unique	Used	0.195352	1.06826	0.182869	6.01818e+06	1.10054e+06	1.17566e+06	2	677.821	1354.63	0.0011606	34.6623	3326	3326	MS2	16/108	SP_RL_EP2_july24_repeat.raw
	High	DTGTYEDFVEGLr		1	0	CID	R13(Label:13C(6)15N(4))	63.33	2.09961e-05	1	1	26	18	1227	1.24413e+07	Heavy	Unique	Used	0.400221	1.23834	0.323192	3.07707e+07	9.94486e+06	1.23151e+07	2	756.348	1511.69	-0.141609	62.518	7331	7331	MS2	9/114	SP_RL_EP2_july24_repeat.raw
High		TSIAIDTIINQk	F1LP05	2	1	HCD	K12(Label:13C(6)15N(2))	63.28	9.64223e-05	1	1	32	31	1015	1.09972e+07	Heavy	Redundant	Not Used	0.192228	1.52325	0.126196	5.72093e+07	7.21959e+06	1.09972e+07	2	662.882	1324.76	0.470453	53.9432	6142	6142	MS2	8/104	SP_RL_EP2_july24_repeat.raw
High		mATQASTLYSNNITK	Q5BJZ3	1	1	HCD	M1(Oxidation)	63.27	6.26871e-05	1	1	30	18		2.52027e+06		No Quan Values	Not Used							2	829.906	1658.81	-0.220032	32.8007	3053	3053	MS2	8/156	SP_RL_EP2_july24_repeat.raw
	High	GNNTTSLLSQSVAK	P32551	1	1	CID		63.27	9.43839e-05	1	1	32	21		3.06445e+06		No Quan Values	Not Used							2	710.377	1419.75	1.87094	36.3664	3579	3579	MS2	8/142	SP_RL_EP2_july24_repeat.raw
	High	LEQQVDDLEGSLEQEK	G3V885	9	1	CID		63.25	5.278e-05	1	1	30	30		3.08101e+06		No Quan Values	Not Used							2	930.445	1859.88	-2.41274	47.6962	5244	5244	MS2	17/172	SP_RL_EP2_july24_repeat.raw
	High	NQLTSNPENTVFDAK	P06761	1	1	CID		63.16	5.52136e-05	1	1	30	16	752	2.79138e+06	Light	Unique	Used	0.40406	2.55185	0.15834	2.54551e+06	403057	1.02854e+06	2	839.407	1677.81	-0.589422	42.4153	4472	4472	MS2	11/158	SP_RL_EP2_july24_repeat.raw
High		ADLINNLGTIAK	P34058;P82995	4	2	HCD		63.08	0.000101705	1	1	32	28	1033	1.59316e+07	Light	Not Unique	Used	0.389889	1.73026	0.225336	13811329	3.11219e+06	5.38489e+06	2	621.856	1242.71	0.16145	53.76	6115	6115	MS2	9/116	SP_RL_EP2_july24_repeat.raw
	High	TEQGPQVDETQFK	P11884	2	1	CID		63.06	3.39839e-05	1	1	27	24		3.18474e+06		No Quan Values	Not Used							2	753.857	1506.71	-0.365521	30.8878	2776	2776	MS2	10/134	SP_RL_EP2_july24_repeat.raw
	High	DFLAGGVAAAISK		2	0	CID		63.04	9.78287e-05	0.365079	1	32			8.21249e+07		No Quan Values	Not Used							2	610.338	1219.67	-0.143442	60.7091	7084	7084	MS2	17/118	SP_RL_EP2_july24_repeat.raw
High		AFAFVTFADDk		0	0	HCD	K11(Label:13C(6)15N(2))	62.98	4.90661e-05	1	1	29	27				No Proteins	Not Used							2	620.311	1239.61	0.643088	66.6619	7900	7900	MS2	7/88	SP_RL_EP2_july24_repeat.raw
High		LVNELTEFAK	IPI:CON_00708398.1	1	1	HCD		62.96	9.37546e-05	1	1	32	33		5.07851e+07		No Quan Values	Not Used							2	582.319	1163.63	-0.260055	50.5827	5661	5661	MS2	7/92	SP_RL_EP2_july24_repeat.raw
High		AAFDIFVLGAEDGcISTK	E9PTA1	1	1	HCD	C14(Carbamidomethyl)	62.96	8.44221e-05	1	1	31	16		2.27053e+07		No Quan Values	Not Used							2	957.47	1913.93	0.445823	74.2067	8954	8954	MS2	8/162	SP_RL_EP2_july24_repeat.raw
High		TEAAEIVEGEDSAYSVR	D3ZZ63	2	1	HCD		62.87	4.28884e-05	1	1	28	16	805	6.4965e+06	Light	Redundant	Not Used	0.763715	1.52533	0.500689	5.21237e+06	2.60977e+06	3.98076e+06	2	913.427	1825.85	1.08563	44.392	4762	4762	MS2	8/156	SP_RL_EP2_july24_repeat.raw
	High	HALIIYDDLSK	F1LP05	2	1	CID		62.87	0.000104574	1	1	32	24		1.36582e+08		No Quan Values	Not Used							2	644.351	1287.69	0.388693	52.8582	5987	5987	MS2	18/86	SP_RL_EP2_july24_repeat.raw
High		VVDLmAYMASKE	P04797;F1LUR7	14	2	HCD	M5(Oxidation)	62.86	3.69312e-05	0.539683	1	28	16	975	1.27749e+07	Light	Not Unique	Used	0.251342	2.78119	0.0903721	11959037	1.08076e+06	3.00581e+06	2	686.828	1372.65	-0.123215	51.3437	5774	5774	MS2	9/106	SP_RL_EP2_july24_repeat.raw
High		VVANSPANADYQER	D3ZMH4	2	1	HCD		62.86	4.16932e-05	1	1	28	16	228	2.08291e+06	Light	Redundant	Not Used	0.198536	0.931841	0.213057	1.79296e+06	382003	355966	2	767.368	1533.73	-0.302489	22.9772	1635	1635	MS2	11/140	SP_RL_EP2_july24_repeat.raw
	High	VIGSGcNLDSAR		2	0	CID	C6(Carbamidomethyl)	62.86	3.42138e-05	1	1	27	27	284	5.03789e+07	Light	Redundant	Not Used	0.441726	1.39616	0.316387	5.02417e+07	1.58958e+07	2.21931e+07	2	624.803	1248.6	-1.09949	25.4143	1974	1974	MS2	8/110	SP_RL_EP2_july24_repeat.raw
	High	NYVVLSWDPPSPR	G3V7K1	1	1	CID		62.8	8.70656e-05	1	1	31	18		3.07479e+06		No Quan Values	Not Used							2	765.39	1529.77	-1.47261	62.5105	7329	7329	MS2	9/130	SP_RL_EP2_july24_repeat.raw
High		FTQAGSEVSALLGr	G3V6D3	2	1	HCD	R14(Label:13C(6)15N(4))	62.76	0.000117215	1	1	33	22		5.62657e+07		No Quan Values	Not Used							2	723.388	1445.77	5.11189	63.3198	2963	2963	MS2	12/140	SP_RL_EP2_july24.raw
High		TAVETAVLLLR		0	0	HCD		62.75	5.56632e-05	1	1	29	30		3432632		No Proteins	Not Used							2	593.364	1185.72	1.07263	67.6608	8029	8029	MS2	8/88	SP_RL_EP2_july24_repeat.raw
	High	LQDAEEAVEAVNAK	G3V885	4	1	CID		62.67	7.30018e-05	1	1	30	21	627	7.80479e+07	Light	Redundant	Not Used	0.125949	2.98398	0.0422086	74131826	3.129e+06	9.33686e+06	2	743.872	1486.74	-0.581725	38.4143	3882	3882	MS2	9/140	SP_RL_EP2_july24_repeat.raw
	High	ETEcTYFSTPLLLGK		1	0	CID	C4(Carbamidomethyl)	62.67	8.58447e-05	1	1	31	17	1412	2.24447e+07	Light	Redundant	Not Used	0.311881	3.35039	0.0930879	2.24447e+07	2.08933e+06	7.00006e+06	2	879.935	1758.86	0.242763	70.0326	8331	8331	MS2	9/128	SP_RL_EP2_july24_repeat.raw
High		YLGYLEQLLR	IPI:CON_CASA1	1	1	HCD		62.65	0.000114137	1	1	32			219565674		No Quan Values	Not Used							2	634.356	1267.71	0.757774	73.9162	8904	8904	MS2	8/78	SP_RL_EP2_july24_repeat.raw
	High	GcITIIGGGDTATccAk	P16617	1	1	CID	C2(Carbamidomethyl), C14(Carbamidomethyl), C15(Carbamidomethyl), K17(Label:13C(6)15N(2))	62.64	2.92942e-05	1	1	26	23		1.50584e+06		No Quan Values	Not Used							2	881.904	1762.8	-0.678394	40.0443	4123	4123	MS2	18/146	SP_RL_EP2_july24_repeat.raw
	High	GFYYLmQELPQER	P15650	1	1	CID	M6(Oxidation)	62.52	4.66838e-05	1	1	28	20		2.53492e+06		No Quan Values	Not Used							2	845.401	1689.8	0.902828	57.8045	6685	6685	MS2	9/116	SP_RL_EP2_july24_repeat.raw
High		SPFVVNVAPPLDLSK	D3ZZ63	2	1	HCD		62.51	0.00011911	1	1	32	20		1.18401e+07		No Quan Values	Not Used							2	791.945	1582.88	-0.335369	69.9621	8323	8323	MS2	8/156	SP_RL_EP2_july24_repeat.raw
High		IMNVIGEPIDER	G3V6D3	2	1	HCD		62.5	9.28988e-05	1	1	31	26				No Quan Values	Not Used							2	693.359	1385.71	0.783365	49.5393	5509	5509	MS2	7/114	SP_RL_EP2_july24_repeat.raw
	High	TGGAEITGYYVNYR		2	0	CID		62.48	4.70028e-05	1	1	28	23		4.41335e+06		No Quan Values	Not Used							2	782.374	1563.74	-1.64526	45.7667	4966	4966	MS2	16/120	SP_RL_EP2_july24_repeat.raw
	High	FTQAGSEVSALLGR	G3V6D3	2	1	CID		62.42	0.00012043	1	1	32	23	1130	1.3049e+07	Light	Redundant	Not Used	0.485471	1.67163	0.290417	12480841	3.62465e+06	6.05909e+06	2	718.381	1435.76	1.04437	57.8903	6696	6696	MS2	10/140	SP_RL_EP2_july24_repeat.raw
High		YVVDSDTVQAHTVR	D4A702	1	1	HCD		62.4	8.97686e-05	1	1	31	16		1.4409e+07		No Quan Values	Not Used							3	530.602	1589.79	-0.510459	30.4248	2705	2705	MS2	11/130	SP_RL_EP2_july24_repeat.raw
High		VGEATETALTcLVEk	E9PSX6	6	1	HCD	C11(Carbamidomethyl), K15(Label:13C(6)15N(2))	62.34	0.000115901	1	1	32	22	1039	5.84713e+06	Heavy	Redundant	Not Used	0.147917	7.89507	0.0187353	29082447	544869	4.30178e+06	2	814.919	1628.83	0.64678	54.6972	6248	6248	MS2	11/134	SP_RL_EP2_july24_repeat.raw
High		EGLLLWcQR	D3ZCV0	7	1	HCD	C7(Carbamidomethyl)	62.3	7.92878e-05	1	1	30	30		2.28413e+07		No Quan Values	Not Used							2	587.806	1174.6	0.737743	64.5188	7615	7615	MS2	8/66	SP_RL_EP2_july24_repeat.raw
High		VNQIGSVTESIQAcK	P15429	1	1	HCD	C14(Carbamidomethyl)	62.3	0.000106433	1	1	32	22		1.19271e+07		No Quan Values	Not Used							2	817.414	1633.82	-0.377593	41.9172	4400	4400	MS2	10/146	SP_RL_EP2_july24_repeat.raw
High		VNQIGSVTESLQAcK	P04764	3	1	HCD	C14(Carbamidomethyl)	62.3	0.000106433	1	2	32	22		1.19271e+07		No Quan Values	Not Used							2	817.414	1633.82	-0.377593	41.9172	4400	4400	MS2	10/146	SP_RL_EP2_july24_repeat.raw
High		SYELPDGQVITIGNEr	IPI:CON_00698900.1;P68035;F1LTQ2	10	3	HCD	R16(Label:13C(6))	62.3	0.000131489	1	1	33	19	63	507441701	Medium	Redundant	Not Used	0.150069	0.872785	0.171942	2951229056	507441701	442887739	2	898.963	1796.92	4.02846	63.1546	2935	2935	MS2	11/164	SP_RL_EP2_july24.raw
High		LNEHFLNTTDFLDTIK	P56574	1	1	HCD		62.23	0.000132967	1	1	33	26		3.77016e+06		No Quan Values	Not Used							3	640.994	1920.97	-1.04451	72.1422	8624	8624	MS2	10/170	SP_RL_EP2_july24_repeat.raw
	High	ADVDAATLAr		2	0	CID	R10(Label:13C(6)15N(4))	62.13	6.07452e-05	1	1	29	26	364	1.00264e+07	Heavy	Redundant	Not Used	0.603802	3.06793	0.196811	1.66055e+07	3.26813e+06	1.00264e+07	2	506.768	1012.53	-0.671553	28.5331	2425	2425	MS2	8/82	SP_RL_EP2_july24_repeat.raw
	High	VIPEDGPAAQNPDK	D4A7P8	4	1	CID		62.11	7.99115e-05	1	1	30	31	261	5.00207e+06	Light	Unique	Used	0.204975	2.42354	0.0845769	4.09127e+06	346027	838609	2	725.862	1450.72	-0.672156	24.5514	1857	1857	MS2	8/130	SP_RL_EP2_july24_repeat.raw
High		ALDSTTVAAHESEIYcK	G3V7U0	2	1	HCD	C16(Carbamidomethyl)	62.1	5.21023e-05	1	1	28	18		1.32971e+07		No Quan Values	Not Used							3	632.3	1894.89	0.022019	37.0404	3681	3681	MS2	19/148	SP_RL_EP2_july24_repeat.raw
High		TFESLVDFcK		0	0	HCD	C9(Carbamidomethyl)	62.08	3.33569e-05	1	1	26	16		6.02088e+06		No Proteins	Not Used							2	623.296	1245.58	1.68495	61.5848	7206	7206	MS2	7/84	SP_RL_EP2_july24_repeat.raw
	High	VcVQTVESGAmTk	P56574	1	1	CID	C2(Carbamidomethyl), M11(Oxidation), K13(Label:13C(6)15N(2))	62.07	4.7186e-05	1	1	28	22	278	1.84415e+06	Heavy	Redundant	Not Used	0.103172	1.22967	0.0839021	15889777	1.33319e+06	1.63937e+06	2	717.346	1433.68	-0.870205	25.5986	2000	2000	MS2	9/128	SP_RL_EP2_july24_repeat.raw
	High	LGEHNINVLEGDEQFINAAK		0	0	CID		62.05	0.000145704		2	33			3.42711e+06		No Proteins	Not Used							2	1106.06	2211.11	0.621883	58.7218	6817	6817	MS2	20/202	SP_RL_EP2_july24_repeat.raw
High		APILIATDVASr		1	0	HCD	R12(Label:13C(6))	62.04	0.000100715	1	1	31	34	898	4.77333e+06	Medium	Unique	Used	0.761606	1.18583	0.642255	6.91962e+06	4.44416e+06	5.27002e+06	2	616.868	1232.73	-0.886313	48.0827	5299	5299	MS2	6/96	SP_RL_EP2_july24_repeat.raw
High		NKDPLNETVVGLYQK	F1LSI0;G3V885	13	2	HCD		62.03	0.000162732	1	1	33	20				No Quan Values	Not Used							3	573.309	1717.91	-0.231146	51.3247	5772	5772	MS2	10/150	SP_RL_EP2_july24_repeat.raw
High		LISWYDNEYSYSNk	F1LUR7	1	1	HCD	K14(Label:13C(6)15N(2))	61.87	3.4977e-05		2	26			2.6963e+07		No Quan Values	Not Used							2	895.407	1789.81	-5.57295	56.5	6506	6506	MS2	8/136	SP_RL_EP2_july24_repeat.raw
High		VGEATETALTcLVEk	E9PSX6	6	1	HCD	C11(Carbamidomethyl), K15(Label:13C(6)15N(2))	61.86	0.000129413	1	1	32	24	1084	4.51512e+06	Heavy	Redundant	Not Used	0.150489	1.82053	0.0826622	28391572	2.34691e+06	4.27261e+06	2	814.919	1628.83	0.946553	56.2412	6467	6467	MS2	9/134	SP_RL_EP2_july24_repeat.raw
	High	LISWYDNEYSYSNk		1	0	CID	K14(Label:13C(6)15N(2))	61.86	3.50576e-05		2	26			2.6963e+07		No Quan Values	Not Used							2	895.407	1789.81	-5.57295	56.453	6497	6497	MS2	9/136	SP_RL_EP2_july24_repeat.raw
High		AVVIVDDR	F1LQW3	1	1	HCD		61.85	7.45875e-05	1	1	30	26	385	2.73431e+07	Light	Unique	Used	0.754249	1.27762	0.590356	2.73431e+07	1.61422e+07	20623531	2	443.753	886.498	-1.02837	29.353	2549	2549	MS2	6/58	SP_RL_EP2_july24_repeat.raw
High		IAEFAFEYAR	F1LNF7	2	1	HCD		61.83	6.30884e-05	1	1	29	26	1133	1.62126e+07	Light	Unique	Used	0.224094	1.27349	0.175968	1.58278e+07	2.78518e+06	3.54691e+06	2	608.804	1216.6	0.725165	58.0128	6716	6716	MS2	7/80	SP_RL_EP2_july24_repeat.raw
High		TmEWFTVLEHYR	P56741	3	1	HCD	M2(Oxidation)	61.83	4.71768e-05	1	1	28	16	1489	1.52547e+08	Light	Unique	Used	0.162077	1.30077	0.1246	149968312	18686076	2.43064e+07	3	543.258	1627.76	1.13909	72.7675	8706	8706	MS2	7/104	SP_RL_EP2_july24_repeat.raw
High		NFGPTGIGFGGLTHQVEK	G3V7U0	2	1	HCD		61.81	0.000158861	1	1	33	22		4.75587e+07		No Quan Values	Not Used							3	620.319	1858.94	-0.47905	60.7323	7089	7089	MS2	13/194	SP_RL_EP2_july24_repeat.raw
	High	TEAAEIVEGEDSAYSVR	D3ZZ63	2	1	CID		61.81	5.47444e-05	1	1	28	21	805	6.4965e+06	Light	Redundant	Not Used	0.763715	1.52533	0.500689	5.21237e+06	2.60977e+06	3.98076e+06	2	913.427	1825.85	1.08563	44.3351	4755	4755	MS2	13/156	SP_RL_EP2_july24_repeat.raw
High		LcTSATESEVTR	Q68FY0	1	1	HCD	C2(Carbamidomethyl)	61.79	3.51968e-05	1	1	26	16				No Quan Values	Not Used							2	677.319	1353.63	-0.817511	23.2704	1679	1679	MS2	11/104	SP_RL_EP2_july24_repeat.raw
High		NYVVLSWDPPSPR	G3V7K1	1	1	HCD		61.76	0.000115224	1	1	31	17	1269	8308017	Light	Redundant	Not Used	0.170362	1.28459	0.132619	7138296	946676	1.21609e+06	2	765.391	1529.78	0.522295	63.6102	7488	7488	MS2	7/130	SP_RL_EP2_july24_repeat.raw
High		FWLQAEHLSPDANFR	G3V7K1	1	1	HCD		61.68	0.000105141	1	1	31	24				No Quan Values	Not Used							3	610.969	1830.89	-0.313809	65.0707	7691	7691	MS2	15/144	SP_RL_EP2_july24_repeat.raw
High		QYALQcVQcK	O35115	1	1	HCD	C6(Carbamidomethyl), C9(Carbamidomethyl)	61.67	2.66521e-05	1	1	25	18		9.39851e+06		No Quan Values	Not Used							2	649.304	1297.6	-1.0969	30.7257	2751	2751	MS2	7/92	SP_RL_EP2_july24_repeat.raw
High		NmLFSGTNIAAGK	E9PSX6	7	1	HCD	M2(Oxidation)	61.67	7.62462e-05	1	1	30	16	724	1.34312e+07	Light	Unique	Used	0.160365	1.04576	0.153348	1.17227e+07	1.79765e+06	1.8799e+06	2	670.337	1339.67	-0.370625	41.5978	4354	4354	MS2	9/124	SP_RL_EP2_july24_repeat.raw
High		ANDDLKENIAIVER	G3V885	4	1	HCD		61.6	0.000149228	1	1	32	22	715	7.97977e+07	Light	Unique	Used	0.0591493	2.05365	0.028802	7.50791e+07	2.16243e+06	4.44088e+06	3	533.949	1599.83	-0.182575	41.2397	4300	4300	MS2	14/148	SP_RL_EP2_july24_repeat.raw
High		TKYWELIYEDcmDLIAK	G3V936	2	1	HCD	C11(Carbamidomethyl), M12(Oxidation)	61.57	9.17109e-05	1	1	30	25		44363740		No Quan Values	Not Used							3	736.353	2207.04	2.05636	73.1204	8757	8757	MS2	17/182	SP_RL_EP2_july24_repeat.raw
High		TIYAGNALcTVK	P13803	1	1	HCD	C9(Carbamidomethyl)	61.53	0.000109996	1	1	31	27		5.29116e+06		No Quan Values	Not Used							2	655.842	1310.68	-0.505051	38.6609	3919	3919	MS2	7/118	SP_RL_EP2_july24_repeat.raw
High		ELTEEkETAFEFLSSA	O88989	1	1	HCD	K6(Label:13C(6)15N(2))	61.53	8.24352e-05	1	1	30	21		1.95931e+07		No Quan Values	Not Used							2	919.942	1838.88	-0.697907	71.213	8498	8498	MS2	11/148	SP_RL_EP2_july24_repeat.raw
	High	DPLNETVVGLYQK	G3V885	13	1	CID		61.5	0.000134899	1	1	32	19		1.03141e+07		No Quan Values	Not Used							2	738.391	1475.77	0.250961	55.2418	6322	6322	MS2	9/124	SP_RL_EP2_july24_repeat.raw
	High	LGEHNIDVLEGNEQFINAAK		1	0	CID		61.5	0.000159288	0.0967742	1	33					No Quan Values	Not Used							3	737.705	2211.1	-1.06804	57.389	6626	6626	MS2	20/202	SP_RL_EP2_july24_repeat.raw
High		RGTGGVDTAAVGAVFDISNADR	P00564	1	1	HCD		61.49	0.000158449	1	1	33	23	1228	2.36517e+07	Light	Unique	Used	0.144366	1.69738	0.0850523	2.17322e+07	1.84837e+06	3.13739e+06	3	717.026	2149.06	-0.47009	62.0925	7273	7273	MS2	16/246	SP_RL_EP2_july24_repeat.raw
	High	IEEVDAQmVR		1	0	CID	M8(Oxidation)	61.49	5.11251e-05	1	1	28	26		7.41771e+06		No Quan Values	Not Used							2	603.295	1205.58	-0.0670951	25.7811	2025	2025	MS2	10/84	SP_RL_EP2_july24_repeat.raw
High		MVVDSAYEVIk	P42123	1	1	HCD	K11(Label:13C(6)15N(2))	61.46	0.000115927	1	1	31	24	904	2.06698e+07	Heavy	Unique	Used	0.243347	1.69861	0.143263	8.49395e+07	1.21687e+07	2.06698e+07	2	631.332	1261.66	-1.74096	48.529	5364	5364	MS2	9/88	SP_RL_EP2_july24_repeat.raw
High		EVVLEEGTIAFK	F1LQ28	5	1	HCD		61.44	0.000155869	1	1	32	25				No Quan Values	Not Used							2	667.864	1334.72	0.991904	57.84	6691	6691	MS2	7/102	SP_RL_EP2_july24_repeat.raw
	High	GILAADESTGSIAk	P05065	3	1	CID	K14(Label:13C(6)15N(2))	61.43	0.000131623	1	1	32	28	575	7.96525e+06	Heavy	Redundant	Not Used	0.198797	2.05864	0.0965673	40067294	3.86919e+06	7.96525e+06	2	670.86	1340.71	-0.850036	36.853	3651	3651	MS2	15/114	SP_RL_EP2_july24_repeat.raw
High		AAVEEGIVLGGGcALLR	P63039	3	1	HCD	C13(Carbamidomethyl)	61.4	0.000190998	1	1	33	25	1281	5.02464e+06	Light	Unique	Used	0.77786	1.45288	0.535393	3.71833e+06	1.99077e+06	2.89234e+06	2	842.956	1684.9	-0.4931	64.1033	7557	7557	MS2	9/130	SP_RL_EP2_july24_repeat.raw
High		ImDPNIVGSEHYDVAR	G3V6D3	2	1	HCD	M2(Oxidation)	61.37	7.25445e-05	1	1	29	16	630	4.37586e+07	Light	Unique	Used	0.367195	1.18247	0.310533	33573779	10425752	1.23281e+07	3	611.292	1831.86	-1.52844	39.5084	4042	4042	MS2	21/162	SP_RL_EP2_july24_repeat.raw
	High	NcAQFVTGSQAR		2	0	CID	C2(Carbamidomethyl)	61.32	3.8371e-05	1	1	26	22		2.60824e+06		No Quan Values	Not Used							2	669.815	1338.62	0.0228152	25.7888	2027	2027	MS2	8/114	SP_RL_EP2_july24_repeat.raw
High		GAAQNIIPASTGAAK	P04797	10	1	HCD		61.31	0.000156242	1	1	32	29	451	89195084	Light	Redundant	Not Used	0.233817	1.99195	0.117381	89195084	1.04698e+07	2.08554e+07	2	685.375	1369.74	-0.285973	31.7889	2910	2910	MS2	11/136	SP_RL_EP2_july24_repeat.raw
High		AWGPGLETGQVGK	D3ZZ63	2	1	HCD		61.25	0.000113384	1	1	31	23		6.46911e+06		No Quan Values	Not Used							2	650.338	1299.67	-0.198811	41.969	4407	4407	MS2	8/104	SP_RL_EP2_july24_repeat.raw
	High	SYELPDGQVITIGNEr	P68035	10	1	CID	R16(Label:13C(6)15N(4))	61.25	0.000155828	1	1	32	23		608418389		No Quan Values	Not Used							2	900.957	1800.91	3.48793	62.4346	2826	2826	MS2	12/164	SP_RL_EP2_july24.raw
	High	IGGIGTVPVGr		5	0	CID	R11(Label:13C(6)15N(4))	61.24	0.000109248	1	1	31	25	622	1.5006e+07	Heavy	Not Unique	Used	0.665219	0.885797	0.750984	2.2558e+07	1.69407e+07	1.5006e+07	2	518.312	1035.62	-1.49606	38.2125	3852	3852	MS2	8/80	SP_RL_EP2_july24_repeat.raw
	High	AIGVSNFNPLQIER		0	0	CID		61.21	0.000176531	1	1	33	23	79	533210430	Light	No Proteins	Not Used	0.421655	1.215	0.34704	528508762	183413932	222848159	2	779.427	1557.85	5.24051	73.512	3426	3426	MS2	9/136	SP_RL_EP2_july24.raw
	High	TTPSYVAFTDTER	D4A4S3	6	1	CID		61.15	5.16434e-05	1	1	27	27	787	1.5575e+07	Light	Redundant	Not Used	0.758513	1.21784	0.622837	1.5575e+07	9.70065e+06	1.18138e+07	2	744.353	1487.7	-1.37457	43.7375	4667	4667	MS2	8/118	SP_RL_EP2_july24_repeat.raw
High		PPYTIVYFPVR		0	0	HCD		61.13	0.00016956	1	1	33	23	1392	1.11681e+07	Light	No Proteins	Not Used	0.955878	1.22916	0.77767	1.11681e+07	8.68512e+06	1.06754e+07	2	676.375	1351.74	1.60407	69.2487	8228	8228	MS2	7/80	SP_RL_EP2_july24_repeat.raw
	High	VIGSGcNLDSAr		2	0	CID	C6(Carbamidomethyl), R12(Label:13C(6))	61.13	7.4662e-05	1	1	29	28	284	1.58958e+07	Medium	Redundant	Not Used	0.441726	1.39616	0.316387	5.02417e+07	1.58958e+07	2.21931e+07	2	627.814	1254.62	-0.40309	25.966	2052	2052	MS2	9/110	SP_RL_EP2_july24_repeat.raw
High		APSWIDTGLSEMR	P23928	1	1	HCD		61.11	7.75236e-05	1	1	29	22		278018889		No Quan Values	Not Used							2	731.857	1462.71	4.21464	73.708	3469	3469	MS2	7/112	SP_RL_EP2_july24.raw
High		PPYTIVYFPVr		0	0	HCD	R11(Label:13C(6)15N(4))	61.1	0.000171861	1	1	33	27	1392	1.06754e+07	Heavy	No Proteins	Not Used	0.955878	1.22916	0.77767	1.11681e+07	8.68512e+06	1.06754e+07	2	681.379	1361.75	1.07777	69.2397	8227	8227	MS2	7/80	SP_RL_EP2_july24_repeat.raw
High		GAAQNIIPASTGAAk	P04797	10	1	HCD	K15(Label:13C(6)15N(2))	61.08	0.000163686	1	1	32	26	451	2.08554e+07	Heavy	Redundant	Not Used	0.233817	1.99195	0.117381	89195084	1.04698e+07	2.08554e+07	2	689.382	1377.76	-0.755507	31.911	2928	2928	MS2	11/136	SP_RL_EP2_july24_repeat.raw
High		DTGTYEDFVEGLR	P16409	1	1	HCD		61.08	3.79387e-05	1	1	26	16	62	1058001074	Light	Redundant	Not Used	0.08557	0.367541	0.232818	949222912	220995752	81225044	2	751.347	1501.69	3.65686	63.3836	2974	2974	MS2	8/114	SP_RL_EP2_july24.raw
High		VQHELDEAEER	G3V885	4	1	HCD		61.05	3.48252e-05	1	1	26	25	168	1.72561e+07	Light	Unique	Used	0.174186	1.96099	0.0888258	15221668	1.35208e+06	2.65141e+06	3	452.213	1354.62	-0.288868	19.4792	1152	1152	MS2	8/110	SP_RL_EP2_july24_repeat.raw
High		LSSPATLNSR	SWISS-PROT:P00761	1	1	HCD		61.02	0.000114214	1	1	31	26		3.06797e+08		No Quan Values	Not Used							2	523.286	1045.56	0.423898	24.9558	1916	1916	MS2	9/90	SP_RL_EP2_july24_repeat.raw
High		TIEAEAAHGTVTR	P56574	1	1	HCD		60.99	0.000128978	1	1	31	29	197	1.03921e+07	Light	Redundant	Not Used	0.165893	1.25112	0.132595	1.00794e+07	1.33648e+06	1.6721e+06	2	678.349	1355.69	-0.343539	21.6057	1436	1436	MS2	7/118	SP_RL_EP2_july24_repeat.raw
High		VDFPQDQLATLTGR	P04636	1	1	HCD		60.96	0.000166308	1	1	32	33	1191	7.98006e+06	Light	Unique	Used	0.241332	1.20627	0.200065	6.71043e+06	1.34252e+06	1.61944e+06	2	780.905	1560.8	0.679569	60.2392	7022	7022	MS2	11/142	SP_RL_EP2_july24_repeat.raw
High		LGSFGSITR	D3ZZ63	2	1	HCD		60.93	9.40429e-05	1	1	30	32	607	7.68505e+06	Light	Unique	Used	0.779014	1.81585	0.429009	7.24022e+06	3.10612e+06	5640230	2	469.258	937.51	-0.739461	37.7798	3786	3786	MS2	6/74	SP_RL_EP2_july24_repeat.raw
High		TVIIEQSWGSPK	P63039;D3Z9X1	2	2	HCD		60.89	0.000164081	1	1	32	25	820	6.76036e+07	Light	Redundant	Not Used	0.322627	1.60756	0.200694	65383393	1.3122e+07	2.10945e+07	2	672.862	1344.72	0.647797	44.9793	4849	4849	MS2	7/118	SP_RL_EP2_july24_repeat.raw
High		TSGGAGGLGSLR	Q6P725	2	1	HCD		60.88	0.000100276	1	1	30	21	350	16340894	Light	Redundant	Not Used	0.60839	2.73969	0.222065	16340894	3.62874e+06	9.94163e+06	2	516.775	1032.54	-0.876771	27.9643	2344	2344	MS2	8/106	SP_RL_EP2_july24_repeat.raw
	High	QSILAIQNEVEk	D3ZCV0	1	1	CID	K12(Label:13C(6)15N(2))	60.87	0.000168972	1	1	32	32	16	241328994	Heavy	Redundant	Not Used	0.18684	1.94741	0.0959428	1291637392	123923303	241328994	2	690.387	1379.77	2.86897	41.8201	1793	1793	MS2	7/128	SP_RL_EP2_july24.raw
	High	FTQAGSEVSALLGR	G3V6D3	2	1	CID		60.85	0.000174562	1	1	32	25	47	519109509	Light	Unique	Used	0.334972	1.29194	0.259279	505245032	1.30999e+08	169242826	2	718.384	1435.76	4.78531	62.0607	2762	2762	MS2	10/140	SP_RL_EP2_july24.raw
High		WTEYGLTFTEK	Q9Z2L0	1	1	HCD		60.84	6.34998e-05	1	1	28	25		5.33119e+06		No Quan Values	Not Used							2	687.832	1374.66	-0.718354	58.5034	6785	6785	MS2	7/96	SP_RL_EP2_july24_repeat.raw
High		GGLVGTPAPFSIDTK	D3ZZ63	2	1	HCD		60.77	0.000181828	1	1	32	21		6.21649e+06		No Quan Values	Not Used							2	730.393	1459.78	-0.570901	57.0374	6579	6579	MS2	11/128	SP_RL_EP2_july24_repeat.raw
High		VNVKNEEIDEmIK	P08733	1	1	HCD	M11(Oxidation)	60.77	0.000135052	1	1	31	19	376	2.19088e+07	Light	Unique	Used	0.151198	5.26179	0.028735	19081563	548310	2.88509e+06	3	526.268	1576.79	0.0807	28.8669	2476	2476	MS2	10/126	SP_RL_EP2_july24_repeat.raw
High		AEAGDNLGALVR	F8WFG8	2	1	HCD		60.74	0.000127175	1	1	31	29		6.11621e+06		No Quan Values	Not Used							2	593.315	1185.62	0.154199	41.8131	4384	4384	MS2	8/106	SP_RL_EP2_july24_repeat.raw
	High	GAAQNIIPASTGAAK		8	0	CID		60.74	0.000175203	1	1	32	34	451	89195084	Light	Redundant	Not Used	0.233817	1.99195	0.117381	89195084	1.04698e+07	2.08554e+07	2	685.375	1369.74	-0.196854	32.8214	3055	3055	MS2	11/136	SP_RL_EP2_july24_repeat.raw
High		WTEYGLTFTEK	Q9Z2L0	1	1	HCD		60.7	6.52823e-05	1	1	28	25		1.51147e+07		No Quan Values	Not Used							2	687.832	1374.66	-1.07356	57.4018	6628	6628	MS2	7/96	SP_RL_EP2_july24_repeat.raw
High		VQLLHSQNTSLINQK	G3V885	4	1	HCD		60.68	0.000204617	1	1	33	21		1.25644e+07		No Quan Values	Not Used							3	574.987	1722.95	-1.1807	39.1733	3991	3991	MS2	11/146	SP_RL_EP2_july24_repeat.raw
	High	VNQIGSVTESIQAcK		1	0	CID	C14(Carbamidomethyl)	60.68	0.000154553	1	1	32	17		1.19271e+07		No Quan Values	Not Used							2	817.414	1633.82	-0.377593	41.8543	4390	4390	MS2	10/146	SP_RL_EP2_july24_repeat.raw
	High	VNQIGSVTESLQAcK		1	0	CID	C14(Carbamidomethyl)	60.68	0.000154553	1	2	32	17		1.19271e+07		No Quan Values	Not Used							2	817.414	1633.82	-0.377593	41.8543	4390	4390	MS2	10/146	SP_RL_EP2_july24_repeat.raw
High		LAAAFAVSr	Q60587	1	1	HCD	R9(Label:13C(6)15N(4))	60.66	0.000117169	0.540984	1	30		574	2.00621e+07	Heavy	Unique	Used	0.491428	1.27399	0.385739	38703137	1.49293e+07	1.90198e+07	2	458.268	915.529	0.091556	36.6923	3629	3629	MS2	6/64	SP_RL_EP2_july24_repeat.raw
High		MQLLEIITTDK	Q64428	1	1	HCD		60.66	0.000177043	1	1	32	33		1.53733e+07		No Quan Values	Not Used							2	652.86	1304.71	0.358144	71.0498	8475	8475	MS2	6/108	SP_RL_EP2_july24_repeat.raw
	High	VEGDLAGHGQEVLISLFK	Q9QZ76	1	1	CID		60.66	0.000225362	1	1	33	20	1516	92103970	Light	Redundant	Not Used	0.157714	1.93669	0.0814346	85447290	6.95836e+06	1.34762e+07	2	956.514	1912.02	1.37964	73.4565	8819	8819	MS2	21/178	SP_RL_EP2_july24_repeat.raw
	High	DLGATWVVLGHSER		1	0	CID		60.6	0.000173757	1	1	32	22				No Quan Values	Not Used							2	770.401	1539.8	2.41741	62.5993	7343	7343	MS2	11/128	SP_RL_EP2_july24_repeat.raw
High		SEIGIAmGSGTAVAk	E9PSX6	6	1	HCD	M7(Oxidation), K15(Label:13C(6)15N(2))	60.51	0.000165258	1	1	32	24	415	3.68363e+06	Heavy	Redundant	Not Used	0.143359	1.70484	0.0840895	2.51472e+07	2.11461e+06	3.60508e+06	2	708.368	1415.73	-0.375832	30.9311	2783	2783	MS2	10/132	SP_RL_EP2_july24_repeat.raw
High		VLGGLPDVVTIQEGK	F1LNI6	2	1	HCD		60.39	0.000170939	1	1	32	24		91220415		No Quan Values	Not Used							2	762.939	1524.87	4.44065	62.4164	2824	2824	MS2	8/130	SP_RL_EP2_july24.raw
	High	LIAPVADDETAVPNNk		1	0	CID	K16(Label:13C(6)15N(2))	60.36	0.000230389	1	1	33	18		9.20327e+06		No Quan Values	Not Used							2	837.942	1674.88	-1.07919	39.5367	4046	4046	MS2	12/130	SP_RL_EP2_july24_repeat.raw
	High	NTGIIcTIGPASr	P11980;P11980-2	3	2	CID	C6(Carbamidomethyl), R13(Label:13C(6)15N(4))	60.25	0.000172716	1	1	32	34	701	1.5041e+07	Heavy	Redundant	Not Used	0.649114	1.58474	0.409604	23171516	9.49115e+06	1.5041e+07	2	685.36	1369.71	-0.758187	40.8918	4248	4248	MS2	7/140	SP_RL_EP2_july24_repeat.raw
High		TKYETDAIQR	F1LSI0;G3V885	14	2	HCD		60.2	0.000126393	1	1	30					No Quan Values	Not Used							3	408.879	1224.62	-0.182557	20.1103	1234	1234	MS2	13/98	SP_RL_EP2_july24_repeat.raw
High		LVLEVAQHLGESTVR	G3V6D3	2	1	HCD		60.2	0.000223421	1	1	33	23		3.40709e+06		No Quan Values	Not Used							2	825.961	1650.91	-1.63597	57.2811	6612	6612	MS2	9/146	SP_RL_EP2_july24_repeat.raw
High		TLLDIDNTR	IPI:CON_00019359.3	1	1	HCD		60.14	0.000140546	1	1	31	29		7.12056e+06		No Quan Values	Not Used							2	530.785	1060.56	-0.767236	43.3998	4620	4620	MS2	6/82	SP_RL_EP2_july24_repeat.raw
	High	RHPEYAVSVLLR	IPI:CON_00708398.1	1	1	CID		60.12	0.000203207	1	1	32	25		1.16125e+08		No Quan Values	Not Used							3	480.609	1439.81	0.268895	59.3709	6902	6902	MS2	13/118	SP_RL_EP2_july24_repeat.raw
High		VcVQTVESGAmTk	P56574	1	1	HCD	C2(Carbamidomethyl), M11(Oxidation), K13(Label:13C(6)15N(2))	60.08	7.46128e-05	1	1	28	19	278	1.84415e+06	Heavy	Redundant	Not Used	0.103172	1.22967	0.0839021	15889777	1.33319e+06	1.63937e+06	2	717.346	1433.68	-0.870205	25.6441	2007	2007	MS2	8/128	SP_RL_EP2_july24_repeat.raw
High		GcITIIGGGDTATccAk	P16617	1	1	HCD	C2(Carbamidomethyl), C14(Carbamidomethyl), C15(Carbamidomethyl), K17(Label:13C(6)15N(2))	60.07	5.29398e-05	1	1	26	16		1.50584e+06		No Quan Values	Not Used							2	881.904	1762.8	-0.678394	40.0872	4128	4128	MS2	9/146	SP_RL_EP2_july24_repeat.raw
	High	VGVPTETGALTLNR	G3V9U2	3	1	CID		59.95	0.00022098	1	1	32	24	22	3853676472	Light	Redundant	Not Used	0.291527	1.22953	0.237105	3669246400	869997584	1069685304	2	714.399	1427.79	3.23807	41.8714	1802	1802	MS2	7/118	SP_RL_EP2_july24.raw
	High	GGLVGTPAPFSIDTK	D3ZZ63	2	1	CID		59.95	0.0002184	1	1	32	22		6.21649e+06		No Quan Values	Not Used							2	730.393	1459.78	-0.905391	56.8624	6553	6553	MS2	9/128	SP_RL_EP2_july24_repeat.raw
	High	HALIIYDDLSK	F1LP05	2	1	CID		59.92	0.000206265	1	1	32	25	966	1.36582e+08	Light	Redundant	Not Used	0.173513	1.66096	0.104465	118990844	1.24304e+07	2.06464e+07	2	644.351	1287.69	0.388693	51.8501	5847	5847	MS2	9/86	SP_RL_EP2_july24_repeat.raw
	High	EKLcYVALDFENEmATAASSSSLEK	P68035	5	1	CID	C4(Carbamidomethyl), M14(Oxidation)	59.8	8.08907e-05	1	1	28	20		5.90452e+06		No Quan Values	Not Used							3	937.1	2809.28	-2.12015	61.8753	7246	7246	MS2	21/284	SP_RL_EP2_july24_repeat.raw
	High	IGGIGTVPVGR		5	0	CID		59.69	0.000149983	1	1	31	30	622	2.2558e+07	Light	Redundant	Not Used	0.665219	0.885797	0.750984	2.2558e+07	1.69407e+07	1.5006e+07	2	513.309	1025.61	0.124668	38.5091	3895	3895	MS2	7/80	SP_RL_EP2_july24_repeat.raw
	High	APILIATDVASr	Q6AYI1	1	1	CID	R12(Label:13C(6)15N(4))	59.67	0.000188384	1	1	32	30	898	5.27002e+06	Heavy	Redundant	Not Used	0.761606	1.18583	0.642255	6.91962e+06	4.44416e+06	5.27002e+06	2	618.862	1236.72	-1.06536	48.1274	5304	5304	MS2	8/96	SP_RL_EP2_july24_repeat.raw
High		INISEGNcPER		0	0	HCD	C8(Carbamidomethyl)	59.6	4.73679e-05	1	1	25	17	287	2.53652e+06	Light	No Proteins	Not Used	0.823469	1.16584	0.70633	2.36027e+06	1.66713e+06	1.94361e+06	2	644.801	1288.59	-0.999307	25.6346	2006	2006	MS2	7/110	SP_RL_EP2_july24_repeat.raw
	High	WGTDEAQFIYILGNR	D4ABR6	3	1	CID		59.59	0.000197162	1	1	32	21	1531	3.35873e+07	Light	Unique	Used	0.476648	0.885541	0.538256	24042968	12941275	11460029	2	891.945	1782.88	0.751882	73.8091	8883	8883	MS2	11/132	SP_RL_EP2_july24_repeat.raw
	High	IVSNAScTTNcLAPLAk		7	0	CID	C7(Carbamidomethyl), C11(Carbamidomethyl), K17(Label:13C(6)15N(2))	59.58	0.000234958	1	1	32	16		7.71668e+06		No Quan Values	Not Used							2	914.462	1827.92	-0.454196	39.7536	4080	4080	MS2	8/166	SP_RL_EP2_july24_repeat.raw
High		IAEFAFEYAr	F1LNF7	2	1	HCD	R10(Label:13C(6)15N(4))	59.54	0.000108005	1	1	29	30	1108	3.97768e+06	Heavy	Redundant	Not Used	0.270914	0.806354	0.335974	1.38961e+07	4.66875e+06	3.76466e+06	2	613.807	1226.61	-1.34473	57.2906	6613	6613	MS2	8/80	SP_RL_EP2_july24_repeat.raw
	High	AAVEEGIVLGGGcALLr		3	0	CID	C13(Carbamidomethyl), R17(Label:13C(6)15N(4))	59.53	0.000283699	1	1	33	21	1281	2.89234e+06	Heavy	Redundant	Not Used	0.77786	1.45288	0.535393	3.71833e+06	1.99077e+06	2.89234e+06	2	847.96	1694.91	-0.399416	64.0677	7552	7552	MS2	17/130	SP_RL_EP2_july24_repeat.raw
High		NMLFSGTNIAAGK	E9PSX6	7	1	HCD		59.52	0.000156696	1	1	31	17		9.87858e+06		No Quan Values	Not Used							2	662.34	1323.67	-0.251188	50.0543	5584	5584	MS2	10/124	SP_RL_EP2_july24_repeat.raw
High		VDQSILTGESVSVIK	E9PSX6	7	1	HCD		59.49	0.000259728	1	1	33	19	1002	104860196	Light	Redundant	Not Used	0.164326	2.34849	0.0699709	104860196	7.33716e+06	1.72312e+07	2	787.937	1574.87	1.57802	52.4856	5937	5937	MS2	7/156	SP_RL_EP2_july24_repeat.raw
High		HALIIYDDLSK	F1LP05	2	1	HCD		59.35	0.00023891	1	1	32	20				No Quan Values	Not Used							2	644.351	1287.69	0.00950245	53.9337	6141	6141	MS2	9/86	SP_RL_EP2_july24_repeat.raw
	High	AIAELGIYPAVDPLDSTSR	G3V6D3	2	1	CID		59.35	0.000314753	1	1	33	18	1450	4.89886e+07	Light	Redundant	Not Used	0.387119	1.3221	0.292805	42889481	1.25583e+07	1.66034e+07	2	994.521	1988.03	0.688322	71.1021	8481	8481	MS2	8/172	SP_RL_EP2_july24_repeat.raw
High		LGFYGLHESDLDK	Q5XI78	1	1	HCD		59.32	0.000131569	1	1	30	25		4.05478e+06		No Quan Values	Not Used							3	498.581	1493.73	1.41283	53.4214	6067	6067	MS2	14/104	SP_RL_EP2_july24_repeat.raw
High		APSWIDTGLSEmR	P23928	1	1	HCD	M12(Oxidation)	59.31	8.35775e-05	1	1	28	25	974	1.17906e+07	Light	Unique	Used	0.283389	1.06501	0.26609	1.00904e+07	2.68495e+06	2859510	2	739.852	1478.7	0.838583	51.4377	5789	5789	MS2	10/112	SP_RL_EP2_july24_repeat.raw
	High	SSIQITGALEDQmNQLK	D3ZCV0	1	1	CID	M13(Oxidation)	59.31	0.00023608	1	1	32	23		2.48555e+06		No Quan Values	Not Used							2	946.474	1891.94	-1.36316	48.772	5398	5398	MS2	18/174	SP_RL_EP2_july24_repeat.raw
High		TIAmDGTEGLVr	G3V6D3	2	1	HCD	M4(Oxidation), R12(Label:13C(6)15N(4))	59.3	0.000132411	1	1	30	16	489	1.0963e+07	Heavy	Unique	Used	0.281618	1.00437	0.280392	38928555	1.09153e+07	1.0963e+07	2	644.826	1288.64	0.407885	33.4323	3146	3146	MS2	10/102	SP_RL_EP2_july24_repeat.raw
High		NSPTDTILFIR	P56741	3	1	HCD		59.29	0.000228809	1	1	32	20		7.44625e+07		No Quan Values	Not Used							2	638.849	1276.69	0.66264	64.2834	7582	7582	MS2	7/108	SP_RL_EP2_july24_repeat.raw
High		IEEVDAQmVR	Q68FY0	1	1	HCD	M8(Oxidation)	59.28	8.50421e-05	1	1	28	28		7.41771e+06		No Quan Values	Not Used							2	603.295	1205.58	-0.0670951	25.8209	2031	2031	MS2	9/84	SP_RL_EP2_july24_repeat.raw
High		mIAEAIPELK	P04636	1	1	HCD	M1(Oxidation)	59.24	0.000198461	1	1	31	24	7	3213528584	Light	Unique	Used	0.160527	1.42972	0.112279	3213528584	360811884	515858345	2	565.814	1130.62	6.54191	41.6954	1764	1764	MS2	8/80	SP_RL_EP2_july24.raw
High		TFVQEDVYDEFVEr	F1LN88	2	1	HCD	R14(Label:13C(6))	59.23	0.000105011	1	1	29	17	1304	1.6343e+06	Medium	Redundant	Not Used	0.271125	1.07098	0.253156	5.04951e+06	1.27831e+06	1.36905e+06	2	891.42	1781.83	0.602409	65.0165	7683	7683	MS2	8/148	SP_RL_EP2_july24_repeat.raw
High		AGLQFPVGR		0	0	HCD		59.22	0.000192615	1	1	31		2	258553393	Light	No Proteins	Not Used	0.219524	2.67937	0.0819311	241929488	1.98215e+07	53109224	2	472.772	944.537	6.22069	41.6317	1749	1749	MS2	8/76	SP_RL_EP2_july24.raw
High		SLEDQLVmVGQR	P56741	3	1	HCD	M8(Oxidation)	59.22	0.000182204	1	1	31	20		5870022		No Quan Values	Not Used							2	695.853	1390.7	-0.566789	49.2059	5461	5461	MS2	9/108	SP_RL_EP2_july24_repeat.raw
High		TINEVETQILTR	D3ZCV0	1	1	HCD		59.2	0.000258307	1	1	32	23				No Quan Values	Not Used							2	708.888	1416.77	0.0815083	49.1137	5448	5448	MS2	11/126	SP_RL_EP2_july24_repeat.raw
High		ITYGQcGDVLr	P16409	1	1	HCD	C6(Carbamidomethyl), R11(Label:13C(6)15N(4))	59.19	0.000113032	1	1	29		558	8.68997e+06	Heavy	Unique	Used	0.339604	1.14831	0.295744	25588505	7.56764e+06	8.68997e+06	2	646.32	1291.63	-0.721669	36.1115	3541	3541	MS2	7/104	SP_RL_EP2_july24_repeat.raw
	High	TPYTDVNIVTIr		2	0	CID	R12(Label:13C(6)15N(4))	59.19	0.000249864	1	1	32	27	992	9.14076e+06	Heavy	Redundant	Not Used	0.633656	1.65953	0.381829	1.44254e+07	5508048	9.14076e+06	2	701.385	1401.76	0.476628	52.084	5879	5879	MS2	8/116	SP_RL_EP2_july24_repeat.raw
	High	IGIFGQDEDVTSK	E9PSX6	6	1	CID		59.14	0.000148717	1	1	30	23		4.10325e+07		No Quan Values	Not Used							2	704.852	1408.7	0.145532	49.9777	5571	5571	MS2	11/120	SP_RL_EP2_july24_repeat.raw
	High	TLGDAYEFTVDmR		0	0	CID	M12(Oxidation)	59.14	4.00438e-05	1	1	24	16		1.18498e+07		No Proteins	Not Used							2	767.349	1533.69	0.687737	50.0868	5589	5589	MS2	10/116	SP_RL_EP2_july24_repeat.raw
High		AVDSLVPIGR	F1LP05	2	1	HCD		59.11	0.000207928	1	1	31	25		6.28373e+07		No Quan Values	Not Used							2	513.8	1026.59	-1.54135	46.418	5061	5061	MS2	8/74	SP_RL_EP2_july24_repeat.raw
High		IGGIGTVPVGr	P62632;D3ZC88	5	2	HCD	R11(Label:13C(6)15N(4))	59.06	0.000180474	1	1	31	31	622	1.5006e+07	Heavy	Redundant	Not Used	0.665219	0.885797	0.750984	2.2558e+07	1.69407e+07	1.5006e+07	2	518.312	1035.62	-1.49606	38.266	3860	3860	MS2	10/80	SP_RL_EP2_july24_repeat.raw
High		LIIVEGcQR	P06685	12	1	HCD	C7(Carbamidomethyl)	59.06	0.000194132	1	1	31	31	532	2.30678e+07	Light	Unique	Used	0.13844	0.93285	0.148406	2.15685e+07	3.20089e+06	2.98595e+06	2	544.3	1087.59	-0.629478	35.0807	3389	3389	MS2	6/66	SP_RL_EP2_july24_repeat.raw
High		NYHIFYQILSNK	G3V885	2	1	HCD		59.04	0.000249477	1	1	32	31		7.82852e+07		No Quan Values	Not Used							3	513.937	1539.8	-0.169589	65.8713	7796	7796	MS2	10/110	SP_RL_EP2_july24_repeat.raw
High		NcWQNYLDFHR	D3ZD09	1	1	HCD	C2(Carbamidomethyl)	59.03	2.54428e-05	1	1	22	16				No Quan Values	Not Used							3	518.229	1552.67	-1.31226	61.3187	7169	7169	MS2	7/100	SP_RL_EP2_july24_repeat.raw
High		LGVTADDVk	O88989	1	1	HCD	K9(Label:13C(6)15N(2))	58.94	0.00014628	1	1	30	22	313	3.81671e+06	Heavy	Unique	Used	0.23549	1.62895	0.144565	15057718	2.17682e+06	3.54595e+06	2	463.258	925.508	-0.314677	27.2533	2240	2240	MS2	6/70	SP_RL_EP2_july24_repeat.raw
High		IFGVTTLDIVr	P04636	1	1	HCD	R11(Label:13C(6)15N(4))	58.93	0.000201503	1	1	31	34	1424	90799545	Heavy	Redundant	Not Used	0.282165	1.22713	0.22994	316079748	72679290	89186771	2	622.368	1243.73	0.753714	71.6063	8554	8554	MS2	9/86	SP_RL_EP2_july24_repeat.raw
	High	ILGADTSVDLEETGR	F1LP05	2	1	CID		58.89	0.000195943	1	1	31	16	849	2.72213e+07	Light	Redundant	Not Used	0.328505	1.37036	0.239721	2.59302e+07	6.21601e+06	8.5182e+06	2	788.397	1575.79	0.102286	46.9558	5136	5136	MS2	12/128	SP_RL_EP2_july24_repeat.raw
High		GITWGEDTLmEYLENPKK	D4A5L9	2	1	HCD	M10(Oxidation)	58.86	0.000213488	1	1	31	16		15972178		No Quan Values	Not Used							3	714.015	2140.03	1.04183	70.6773	8425	8425	MS2	8/164	SP_RL_EP2_july24_repeat.raw
High		VYGTGSLALYEK	P35435	3	1	HCD		58.78	0.000234077	1	1	32	24		1.09789e+07		No Quan Values	Not Used							2	650.843	1300.68	0.196179	45.0535	4859	4859	MS2	7/102	SP_RL_EP2_july24_repeat.raw
High		WPVHLmETLLPR	G3V8V3	2	1	HCD	M6(Oxidation)	58.78	0.00031963	1	1	33	23				No Quan Values	Not Used							3	503.274	1507.81	-0.607955	64.9378	7673	7673	MS2	7/90	SP_RL_EP2_july24_repeat.raw
High		DTGTYEDFVEGLR	P16409	1	1	HCD		58.75	5.96084e-05	1	1	26	16	1227	3.20108e+07	Light	Redundant	Not Used	0.400221	1.23834	0.323192	3.07707e+07	9.94486e+06	1.23151e+07	2	751.344	1501.68	0.324018	62.0337	7266	7266	MS2	10/114	SP_RL_EP2_july24_repeat.raw
	High	YEELQITAGR	IPI:CON_00220327.3	1	1	CID		58.73	0.000171479	1	1	30	25		1.48801e+07		No Quan Values	Not Used							2	590.304	1179.6	-0.379888	38.9545	3958	3958	MS2	8/92	SP_RL_EP2_july24_repeat.raw
	High	TmEWFTVLEHYR	P56741	3	1	CID	M2(Oxidation)	58.71	9.47486e-05	1	1	28	20		1.92844e+06		No Quan Values	Not Used							2	814.383	1627.76	0.584903	72.8333	8715	8715	MS2	7/104	SP_RL_EP2_july24_repeat.raw
	High	RVIQYFASIAAIGDR	G3V885	2	1	CID		58.67	0.000315672	1	1	33	25		2.36192e+07		No Quan Values	Not Used							3	560.646	1679.92	1.2254	69.1729	8214	8214	MS2	9/152	SP_RL_EP2_july24_repeat.raw
High		LVNELTEFAK	IPI:CON_00708398.1	1	1	HCD		58.66	0.000246421	1	1	32	26		6.8524e+07		No Quan Values	Not Used							2	582.318	1163.63	-1.62382	52.6232	5956	5956	MS2	7/92	SP_RL_EP2_july24_repeat.raw
	High	AGFAGDDAPr	P68035	8	1	CID	R10(Label:13C(6))	58.66	5.73849e-05	1	1	25	24	224	4.82974e+06	Medium	Redundant	Not Used	0.177145	1.04498	0.16952	2.84907e+07	4.82974e+06	5.04699e+06	2	491.738	982.468	-0.174034	23.199	1666	1666	MS2	8/74	SP_RL_EP2_july24_repeat.raw
	High	FVTVQTISGTGALR	P00507	1	1	CID		58.6	0.000324045	1	1	33	24	960	1.66445e+07	Light	Unique	Used	0.138258	1.03537	0.133535	14989374	2.0016e+06	2.07239e+06	2	725.406	1449.81	-0.416455	51.0273	5727	5727	MS2	10/136	SP_RL_EP2_july24_repeat.raw
	High	YIVFVEGYPLTVSGK		0	0	CID		58.57	0.000339009	1	1	33	27		1.7404e+07		No Proteins	Not Used							2	836.453	1671.9	-0.190155	70.0361	8332	8332	MS2	20/126	SP_RL_EP2_july24_repeat.raw
High		VPGATmLLAK	G3V7J0	2	1	HCD	M6(Oxidation)	58.56	0.00023008	1	1	31	28		7.04879e+06		No Quan Values	Not Used							2	508.794	1016.58	-0.266836	36.3111	3569	3569	MS2	8/72	SP_RL_EP2_july24_repeat.raw
High		LGEHNINVLEGDEQFINAAK		0	0	HCD		58.51	0.0003247		2	33			6.3997e+08		No Proteins	Not Used							3	737.706	2211.1	-0.0742962	58.469	6781	6781	MS2	11/202	SP_RL_EP2_july24_repeat.raw
	High	VVDLMAYmASkE		12	0	CID	M8(Oxidation), K11(Label:13C(6)15N(2))	58.5	0.000116393	1	1	28	28	867	2.99786e+06	Heavy	Not Unique	Used	0.265686	1.62246	0.163755	1.12835e+07	1.84772e+06	2.99786e+06	2	690.834	1380.66	-1.21161	47.0509	5150	5150	MS2	8/106	SP_RL_EP2_july24_repeat.raw
	High	SFLVWVNEEDHLR		1	0	CID		58.49	0.000245853	1	1	31	21	1455	2.69273e+07	Light	Redundant	Not Used	0.223489	1.10826	0.201658	21466268	4.32884e+06	4.79746e+06	2	822.412	1643.82	-0.0905322	71.2687	8505	8505	MS2	9/126	SP_RL_EP2_july24_repeat.raw
High		GGGGNFGPGPGSNFR	A7VJC2-3	6	1	HCD		58.47	5.44752e-05	1	1	25	17	509	5.06946e+06	Light	Unique	Used	0.766219	1.243	0.616429	5.06946e+06	3.12496e+06	3.88432e+06	2	689.318	1377.63	0.11975	34.2776	3267	3267	MS2	11/132	SP_RL_EP2_july24_repeat.raw
High		FTQAGSEVSALLGr	G3V6D3	2	1	HCD	R14(Label:13C(6)15N(4))	58.39	0.000311486	1	1	32	19				No Quan Values	Not Used							2	723.384	1445.76	-1.0517	58.4843	6783	6783	MS2	11/140	SP_RL_EP2_july24_repeat.raw
High		HADSVAELGEQIDNLQR	F1LSI0;G3V885	9	2	HCD		58.34	0.000250682	1	1	31	23		1.99836e+07		No Quan Values	Not Used							3	632.314	1894.93	0.428169	55.7243	6393	6393	MS2	15/160	SP_RL_EP2_july24_repeat.raw
High		IFGVTTLDIVR	P04636	1	1	HCD		58.33	0.000246339	1	1	31	25	1424	3.26775e+08	Light	Redundant	Not Used	0.282165	1.22713	0.22994	316079748	72679290	89186771	2	617.364	1233.72	0.0414539	71.4885	8538	8538	MS2	9/86	SP_RL_EP2_july24_repeat.raw
High		YSGDFGADAQGAmSk	Q9QZ76	1	1	HCD	M13(Oxidation), K15(Label:13C(6)15N(2))	58.3	1.79712e-05	1	1	20	16		9.1338e+06		No Quan Values	Not Used							2	764.827	1528.65	-0.122636	27.2437	2239	2239	MS2	11/146	SP_RL_EP2_july24_repeat.raw
High		GYLGPEQLPDcLk	P04636	1	1	HCD	C11(Carbamidomethyl), K13(Label:13C(6)15N(2))	58.29	0.000232014	1	1	31	28	1025	4.98088e+06	Heavy	Unique	Used	0.301083	3.29434	0.091394	1.65432e+07	1.51195e+06	4.98088e+06	2	749.378	1497.75	-0.734085	53.9624	6144	6144	MS2	9/116	SP_RL_EP2_july24_repeat.raw
	High	SFYPEEVSSMVLTK	D4A4S3	4	1	CID		58.28	0.000222222	1	1	31	19	78	425476884	Light	Unique	Used	0.429594	1.52521	0.281662	329363984	92769160	141492808	2	808.902	1616.8	5.92994	73.5093	3425	3425	MS2	11/128	SP_RL_EP2_july24.raw
High		TIAmDGTEGLVR	G3V6D3	2	1	HCD	M4(Oxidation)	58.27	0.00015534	1	1	29	20	489	42952135	Light	Redundant	Not Used	0.281618	1.00437	0.280392	38928555	1.09153e+07	1.0963e+07	2	639.822	1278.64	0.195284	34.1747	3251	3251	MS2	8/102	SP_RL_EP2_july24_repeat.raw
High		SNAAAAALDK	G3V885	4	1	HCD		58.26	0.000142338	1	1	29	20		2.85333e+06		No Quan Values	Not Used							2	466.245	931.484	-0.752695	20.323	1264	1264	MS2	8/104	SP_RL_EP2_july24_repeat.raw
High		FVTVQTISGTGALR	P00507	1	1	HCD		58.25	0.000350792	1	1	33	27	947	7.09875e+06	Light	Redundant	Not Used	0.246361	1.39829	0.176187	5.73317e+06	1.01011e+06	1.41243e+06	2	725.407	1449.81	0.0887308	50.0352	5582	5582	MS2	10/136	SP_RL_EP2_july24_repeat.raw
High		QTALVELLK	IPI:CON_00708398.1	1	1	HCD		58.24	0.000178013	1	1	30			6.78292e+06		No Quan Values	Not Used							2	507.814	1014.62	0.672617	58.7619	6824	6824	MS2	8/88	SP_RL_EP2_july24_repeat.raw
High		VVDALGNAIDGKGPVGSK	F1LP05	2	1	HCD		58.18	0.000380745	1	1	33	25		6.00178e+06		No Quan Values	Not Used							3	566.312	1696.92	-1.06994	42.1493	4433	4433	MS2	18/186	SP_RL_EP2_july24_repeat.raw
High		EFDELSPSAQR	E9PSX6	6	1	HCD		58.17	7.47548e-05	1	1	26	20		2.70495e+07		No Quan Values	Not Used							2	639.801	1278.6	-0.393124	35.1864	3405	3405	MS2	9/96	SP_RL_EP2_july24_repeat.raw
High		TINEVETQILTr	D3ZCV0	1	1	HCD	R12(Label:13C(6)15N(4))	58.12	0.000334857	1	1	32	24	945	4.44242e+06	Heavy	Redundant	Not Used	0.203875	1.05507	0.193234	21789908	4.21055e+06	4.44242e+06	2	713.892	1426.78	-0.410129	49.9252	5565	5565	MS2	7/126	SP_RL_EP2_july24_repeat.raw
High		ELGEYGLQAYTEVK	F1LN88	2	1	HCD		58.12	0.00021738	1	1	31	18		1.96549e+06		No Quan Values	Not Used							2	800.399	1599.79	0.658832	54.5417	6226	6226	MS2	9/138	SP_RL_EP2_july24_repeat.raw
	High	DIDDLELTLAk	G3V885	13	1	CID	K11(Label:13C(6)15N(2))	58.12	0.000304409	1	1	32	26	45	2.82349e+08	Heavy	Not Unique	Used	0.12246	2.70188	0.0453241	2284973760	1.03564e+08	279818060	2	627.341	1253.68	2.83656	62.2031	2790	2790	MS2	9/94	SP_RL_EP2_july24.raw
High		VTLTPDEEAR	B5DEN4	1	1	HCD		58.08	0.00014945	1	1	29	27		8.18639e+06		No Quan Values	Not Used							2	565.788	1130.57	-0.608957	27.4083	2264	2264	MS2	9/84	SP_RL_EP2_july24_repeat.raw
High		QTVAVGVIK	P62632;D3ZC88	7	2	HCD		58.03	0.000190924	1	1	30	27	462	63050217	Light	Not Unique	Used	0.485179	1.31671	0.368479	63050217	2.32327e+07	3.05907e+07	2	457.787	914.567	0.0129735	32.1662	2967	2967	MS2	7/80	SP_RL_EP2_july24_repeat.raw
High		YLTVAAVFR	P69897	4	1	HCD		57.97	0.000263559	1	1	31	30	1277	15817141	Light	Unique	Used	0.619345	2.3361	0.265119	15817141	4.19342e+06	9.79627e+06	2	520.301	1039.59	0.256157	63.9003	7530	7530	MS2	8/64	SP_RL_EP2_july24_repeat.raw
High		ANDDLKENIAIVER	G3V885	4	1	HCD		57.9	0.000350149	1	1	32	21		5.14404e+07		No Quan Values	Not Used							3	533.949	1599.83	-0.41148	43.2953	4604	4604	MS2	13/148	SP_RL_EP2_july24_repeat.raw
High		SPASDTYIVFGEAK		0	0	HCD		57.89	0.000178892	1	1	30	26		2.82162e+06		No Proteins	Not Used							2	742.867	1484.73	-0.299949	52.4761	5936	5936	MS2	10/126	SP_RL_EP2_july24_repeat.raw
	High	NVTELNEPLSNEER		0	0	CID		57.89	0.000169707	1	1	29	31		894658		No Proteins	Not Used							2	822.398	1643.79	0.870256	37.7409	3782	3782	MS2	9/150	SP_RL_EP2_july24_repeat.raw
	High	DLAVDSASPVYQAVIK	D3ZMH4	5	1	CID		57.87	0.000411774	1	1	33	36		3.80068e+06		No Quan Values	Not Used							2	838.45	1675.89	1.44665	59.2904	6892	6892	MS2	12/142	SP_RL_EP2_july24_repeat.raw
High		GLDPYNmLPPK	P12075	1	1	HCD	M7(Oxidation)	57.86	0.00018406	1	1	30	29		9.91142e+06		No Quan Values	Not Used							2	630.818	1260.63	-1.08598	41.0118	4266	4266	MS2	9/90	SP_RL_EP2_july24_repeat.raw
	High	HEVTEISNTDVETQPGk		0	0	CID	K17(Label:13C(6)15N(2))	57.85	0.000227796	1	1	31	26	330	2.50891e+06	Heavy	No Proteins	Not Used	0.419294	7.06709	0.0593305	4.9731e+06	295056	2.08519e+06	3	631.308	1891.91	-1.10356	27.6619	2298	2298	MS2	18/168	SP_RL_EP2_july24_repeat.raw
	High	VALVYGQMNEPPGAR	G3V6D3	2	1	CID		57.84	0.000328217	1	1	32	24	816	9.72468e+06	Light	Unique	Used	0.284413	1.05468	0.269668	7.86969e+06	2.12221e+06	2.23824e+06	2	801.411	1601.82	3.01777	44.8039	4821	4821	MS2	10/128	SP_RL_EP2_july24_repeat.raw
	High	GEFITTVQQr	O88989	1	1	CID	R10(Label:13C(6))	57.72	0.000297687	1	1	32	22				No Quan Values	Not Used							2	592.822	1184.64	-0.160524	35.0394	3383	3383	MS2	8/84	SP_RL_EP2_july24_repeat.raw
High		DTQIQLDDAVR		2	0	HCD		57.71	0.000195272	1	1	30	25		2.89535e+07		No Quan Values	Not Used							2	637.322	1273.64	-1.13288	41.0023	4265	4265	MS2	7/110	SP_RL_EP2_july24_repeat.raw
High		DTQLQLDDAVR	G3V885	2	1	HCD		57.71	0.000195272	1	2	30	25		2.89535e+07		No Quan Values	Not Used							2	637.322	1273.64	-1.13288	41.0023	4265	4265	MS2	7/110	SP_RL_EP2_july24_repeat.raw
High		EAFQEALAAAGDK		0	0	HCD		57.7	0.000152842	1	1	29	23		1.0473e+06		No Proteins	Not Used							2	660.825	1320.64	-1.00714	46.9239	5131	5131	MS2	8/136	SP_RL_EP2_july24_repeat.raw
	High	WGDAGAEYVVESTGVFTTmEK		2	0	CID	M19(Oxidation)	57.69	8.75761e-05	1	1	26	16	1365	2.95287e+07	Light	Redundant	Not Used	0.235757	1.79255	0.131521	26162852	3.44096e+06	6.16809e+06	2	1147.02	2293.03	-0.32365	68.1144	8086	8086	MS2	10/194	SP_RL_EP2_july24_repeat.raw
	High	AISEELDHALNDmTSI	G3V9I6	2	1	CID	M13(Oxidation)	57.68	0.000115928	1	1	27	26		9.09534e+06		Indistinguishable Channels	Not Used							2	887.912	1774.82	-0.207719	57.4579	6635	6635	MS2	19/144	SP_RL_EP2_july24_repeat.raw
High		TGILQEAK	D4A702	1	1	HCD		57.63	0.000232729	1	1	30	30		5.70238e+06		No Quan Values	Not Used							2	430.248	859.488	-0.368349	25.9323	2048	2048	MS2	7/72	SP_RL_EP2_july24_repeat.raw
High		VNAGDQPGADLGPLITPQAK	G3V7J0	2	1	HCD		57.6	0.00047833	1	1	33	16				No Quan Values	Not Used							2	981.518	1962.03	0.202502	52.4951	5938	5938	MS2	8/210	SP_RL_EP2_july24_repeat.raw
	High	ALGQNPTQAEVLr		1	0	CID	R13(Label:13C(6)15N(4))	57.6	0.000381447	1	1	33	27	549	2.15935e+06	Heavy	Redundant	Not Used	0.379618	1.43549	0.264453	5.68822e+06	1.50426e+06	2.15935e+06	2	703.885	1406.76	-0.18738	35.6518	3470	3470	MS2	10/120	SP_RL_EP2_july24_repeat.raw
High		mIAEAIPELK	P04636	1	1	HCD	M1(Oxidation)	57.59	0.000312219	1	1	32	26	829	4.04981e+07	Light	Unique	Used	0.195249	2.24646	0.0869143	36981545	3.21423e+06	7220628	2	565.81	1130.61	-0.583953	45.3333	4902	4902	MS2	8/80	SP_RL_EP2_july24_repeat.raw
High		TPYTDVNIVTIr	F1LNF7	2	1	HCD	R12(Label:13C(6)15N(4))	57.57	0.000362831	1	1	32	16	992	9.14076e+06	Heavy	Redundant	Not Used	0.633656	1.65953	0.381829	1.44254e+07	5508048	9.14076e+06	2	701.385	1401.76	0.476628	52.1008	5882	5882	MS2	10/116	SP_RL_EP2_july24_repeat.raw
	High	AcLISmGYDLGEAEFAR	D3ZCV0	1	1	CID	C2(Carbamidomethyl), M6(Oxidation)	57.44	8.8438e-05	1	1	26	18		5.17318e+06		No Quan Values	Not Used							2	959.937	1918.87	0.0734859	62.867	7378	7378	MS2	11/146	SP_RL_EP2_july24_repeat.raw
	High	VIGSGcNLDSAr		2	0	CID	C6(Carbamidomethyl), R12(Label:13C(6)15N(4))	57.43	0.000128942	1	1	28	22	284	2.21931e+07	Heavy	Redundant	Not Used	0.441726	1.39616	0.316387	5.02417e+07	1.58958e+07	2.21931e+07	2	629.807	1258.61	-0.774528	25.5914	1998	1998	MS2	11/110	SP_RL_EP2_july24_repeat.raw
High		IQEAGTEVVK	P04636	1	1	HCD		57.41	0.000292933	1	1	31	28	203	2.16252e+07	Light	Unique	Used	0.181534	1.73349	0.104721	2.13137e+07	2.232e+06	3.86915e+06	2	537.296	1073.58	0.0153999	21.9118	1483	1483	MS2	9/96	SP_RL_EP2_july24_repeat.raw
High		NITEIADLTQK	P23693	1	1	HCD		57.33	0.000358203	1	1	32	27	872	1.43035e+08	Light	Unique	Used	0.299539	1.86208	0.160863	1.43035e+08	2.3009e+07	4.28446e+07	2	623.337	1245.67	-1.71143	48.3363	5335	5335	MS2	7/112	SP_RL_EP2_july24_repeat.raw
High		SISIIDSPGILSGEK	Q8R3Z7	1	1	HCD		57.32	0.000396285	1	1	32	27		26573950		No Quan Values	Not Used							2	758.42	1515.83	4.45844	62.644	2859	2859	MS2	9/138	SP_RL_EP2_july24.raw
	High	TSGGQALAELIVQEK	P56741	3	1	CID		57.31	0.000432961	1	1	33	20				No Quan Values	Not Used							2	772.421	1543.83	0.868405	61.7251	7225	7225	MS2	10/158	SP_RL_EP2_july24_repeat.raw
High		VLTPDLYNK	P00564	1	1	HCD		57.3	0.000324934	1	1	32		625	5.98964e+07	Light	Unique	Used	0.101723	1.65113	0.0616082	54483508	3.35663e+06	5.54225e+06	2	531.795	1062.58	-0.197659	38.3522	3874	3874	MS2	6/70	SP_RL_EP2_july24_repeat.raw
High		GDFcIQVGR		0	0	HCD	C4(Carbamidomethyl)	57.22	8.59208e-05	1	1	26	16	731	7.4758e+06	Light	No Proteins	Not Used	0.418081	1.13748	0.367549	7.4758e+06	2.74772e+06	3.12549e+06	2	526.253	1051.5	-0.624524	41.7079	4370	4370	MS2	6/70	SP_RL_EP2_july24_repeat.raw
	High	VQPIYGGTNEImK	P15650	1	1	CID	M12(Oxidation)	57.1	0.000278828	1	1	31		502	1.26683e+07	Light	Unique	Used	0.131386	2.39053	0.0549611	12369806	679858	1.62522e+06	2	733.371	1465.74	-0.391169	33.8228	3199	3199	MS2	13/122	SP_RL_EP2_july24_repeat.raw
	High	TGQAAGFSYTDANK		2	0	CID		57.09	8.60887e-05	1	1	26	20		1.51004e+07		No Quan Values	Not Used							2	715.831	1430.66	0.518508	28.823	2468	2468	MS2	15/146	SP_RL_EP2_july24_repeat.raw
	High	DGEVVSEATQQQHEVL		2	0	CID		57.09	0.000183903	1	1	29	26		3.73327e+07		Indistinguishable Channels	Not Used							2	884.92	1768.83	-0.819567	42.715	4518	4518	MS2	13/150	SP_RL_EP2_july24_repeat.raw
High		FVEGLPINDFSR	O88989	1	1	HCD		57.08	0.000339762	1	1	31	18	1243	2.04562e+07	Light	Unique	Used	0.429283	1.04743	0.409845	20152234	8.25929e+06	8.651e+06	2	697.359	1393.71	-0.61607	62.5595	7337	7337	MS2	7/112	SP_RL_EP2_july24_repeat.raw
	High	QTQTFTTYSDNQPGVLIQVYEGER	D4A4S3	6	1	CID		57.05	0.000345568	1	1	32	23		1.10998e+07		No Quan Values	Not Used							3	925.448	2774.33	0.533808	65.2776	7717	7717	MS2	24/272	SP_RL_EP2_july24_repeat.raw
High		QFAPIHAEAPEFIEmSVEQEILVTGIK	G3V6D3	2	1	HCD	M15(Oxidation)	57.02	0.000523733	1	1	33	16		167435782		No Quan Values	Not Used							3	1014.86	3042.55	0.563434	73.9284	8906	8906	MS2	20/292	SP_RL_EP2_july24_repeat.raw
	High	DTQIQLDDAVR		2	0	CID		56.95	0.000232617	1	1	30	30		2.89535e+07		No Quan Values	Not Used							2	637.322	1273.64	-1.13288	40.9644	4256	4256	MS2	9/110	SP_RL_EP2_july24_repeat.raw
	High	DTQLQLDDAVR	G3V885	2	1	CID		56.95	0.000232617	1	2	30	30		2.89535e+07		No Quan Values	Not Used							2	637.322	1273.64	-1.13288	40.9644	4256	4256	MS2	9/110	SP_RL_EP2_july24_repeat.raw
High		cNGVLEGIR	F1LSI0;G3V885	15	2	HCD	C1(Carbamidomethyl)	56.85	0.000177313	1	1	28	18		9.88709e+06		No Quan Values	Not Used							2	509.261	1017.51	-0.310044	35.608	3465	3465	MS2	7/78	SP_RL_EP2_july24_repeat.raw
High		DFTATDLTEFAAr	G3V9U2	3	1	HCD	R13(Label:13C(6))	56.77	0.000215637	1	1	29	24	1272	6.18703e+06	Medium	Redundant	Not Used	0.29887	1.17999	0.253281	24427531	6.18703e+06	7.30065e+06	2	732.36	1463.71	1.4757	63.9657	7538	7538	MS2	8/112	SP_RL_EP2_july24_repeat.raw
High		ALDSTTVAAHESEIYcK	G3V7U0	2	1	HCD	C16(Carbamidomethyl)	56.75	0.000178061	1	1	28	18		1.32971e+07		No Quan Values	Not Used							3	632.3	1894.88	-0.267875	38.0562	3831	3831	MS2	17/148	SP_RL_EP2_july24_repeat.raw
	High	VAELYEEEmR		2	0	CID	M9(Oxidation)	56.75	6.07628e-05	1	1	24	17		1.4142e+07		No Quan Values	Not Used							2	642.792	1284.58	-0.872362	29.8474	2624	2624	MS2	8/82	SP_RL_EP2_july24_repeat.raw
High		TAVETAVLLLR		0	0	HCD		56.73	0.000222622	1	1	29	28		1.93307e+06		No Proteins	Not Used							2	593.364	1185.72	1.07263	66.4806	7874	7874	MS2	6/88	SP_RL_EP2_july24_repeat.raw
	High	IINEPTAAAIAYGLDk	P06761;D4A4S3	6	2	CID	K16(Label:13C(6)15N(2))	56.71	0.00051513	1	1	33	20	51	147460094	Heavy	Redundant	Not Used	0.551973	1.74073	0.317093	227825768	72241852	125753664	2	834.461	1667.92	3.72124	62.6719	2863	2863	MS2	10/168	SP_RL_EP2_july24.raw
High		RLEGGSSNVFSmFEQTQIQEFK	P08733	2	1	HCD	M12(Oxidation)	56.67	0.000323886	1	1	31	19		5.07013e+06		No Quan Values	Not Used							3	860.081	2578.23	1.65405	68.0717	8081	8081	MS2	14/244	SP_RL_EP2_july24_repeat.raw
High		LPmGmTAENLAAK	G3V9U2	3	1	HCD	M3(Oxidation), M5(Oxidation)	56.62	0.000223542	1	1	29	27		5.73731e+06		No Quan Values	Not Used							2	689.838	1378.67	-1.07083	27.8938	2331	2331	MS2	8/108	SP_RL_EP2_july24_repeat.raw
High		LSEIVTLAK	F1M6A4	2	1	HCD		56.57	0.000287812	1	1	30	25	740	1.03506e+07	Light	Unique	Used	0.177736	2.65275	0.0670005	1.03506e+07	693498	1.83968e+06	2	487.3	973.592	-0.678534	42.0719	4421	4421	MS2	7/72	SP_RL_EP2_july24_repeat.raw
High		AAPAAAAAAPPGPR	P08461	1	1	HCD		56.5	0.000434872	1	1	32	17				No Quan Values	Not Used							2	594.828	1188.65	-0.296482	23.2513	1677	1677	MS2	8/106	SP_RL_EP2_july24_repeat.raw
High		IQLVEEELDr	P04692	23	1	HCD	R10(Label:13C(6)15N(4))	56.47	0.00041602	1	1	32	32	855	1.28521e+07	Heavy	Unique	Used	0.258891	0.984429	0.262986	45019044	11839365	11655011	2	627.334	1253.66	-0.105259	46.3512	5050	5050	MS2	8/96	SP_RL_EP2_july24_repeat.raw
	High	GYEEWLLNEIR	D3ZCV0	6	1	CID		56.45	0.00030233	1	1	30	26	1513	4.87485e+07	Light	Unique	Used	0.292387	0.905329	0.322962	39772814	1.28451e+07	1.16291e+07	2	711.357	1421.71	0.0639979	73.3993	8811	8811	MS2	7/98	SP_RL_EP2_july24_repeat.raw
	High	ANWYFVLTr		0	0	CID	R9(Label:13C(6)15N(4))	56.42	0.000346156	1	1	31	23	1447	18928749	Heavy	No Proteins	Not Used	0.438204	1.33368	0.328568	43196222	1.41929e+07	18928749	2	590.313	1179.62	-0.356649	71.3809	8520	8520	MS2	8/78	SP_RL_EP2_july24_repeat.raw
High		LNLVQR	B5DEN4;P42123	3	2	HCD		56.4	0.000197358	0.446429	1	28		339	6.94526e+07	Light	Not Unique	Used	0.448338	1.20678	0.371517	6.91958e+07	2.57074e+07	3.10231e+07	2	371.732	742.457	0.557284	28.6537	2444	2444	MS2	5/50	SP_RL_EP2_july24_repeat.raw
High		VLTGEYISK	F1LWK7	4	1	HCD		56.37	0.000333556	1	1	31	27	423	1.01062e+07	Light	Unique	Used	0.135181	1.8368	0.073596	9.34703e+06	687904	1.26354e+06	2	505.282	1009.56	-0.329246	30.8395	2768	2768	MS2	8/74	SP_RL_EP2_july24_repeat.raw
	High	LVNELTEFAK	IPI:CON_00708398.1	1	1	CID		56.34	0.000433423	1	1	32	26		5.07851e+07		No Quan Values	Not Used							2	582.319	1163.63	0.264469	51.5774	5807	5807	MS2	6/92	SP_RL_EP2_july24_repeat.raw
	High	APILIATDVASr	Q6AYI1	1	1	CID	R12(Label:13C(6))	56.33	0.000375056	1	1	31	27	898	4.77333e+06	Medium	Redundant	Not Used	0.761606	1.18583	0.642255	6.91962e+06	4.44416e+06	5.27002e+06	2	616.868	1232.73	-0.886313	48.0645	5296	5296	MS2	8/96	SP_RL_EP2_july24_repeat.raw
	High	AIAGTGANVIVTGGK		0	0	CID		56.29	0.000518212	1	1	33	25		3.16903e+06		No Proteins	Not Used							2	664.881	1328.75	0.567915	35.7617	3488	3488	MS2	10/140	SP_RL_EP2_july24_repeat.raw
High		LNLVQr	B5DEN4;P42123	3	2	HCD	R6(Label:13C(6)15N(4))	56.28	0.000210659	0.446429	1	29		339	3.10231e+07	Heavy	Redundant	Not Used	0.448338	1.20678	0.371517	6.91958e+07	2.57074e+07	3.10231e+07	2	376.736	752.465	-0.543482	27.8745	2329	2329	MS2	5/50	SP_RL_EP2_july24_repeat.raw
High		QATLGAGLPIATPcTTVNK	P17764	1	1	HCD	C14(Carbamidomethyl)	56.28	0.000618436	1	1	33	22		7.14656e+06		No Quan Values	Not Used							2	957.012	1913.02	0.635793	53.7791	6117	6117	MS2	11/206	SP_RL_EP2_july24_repeat.raw
High		GYLGPEQLPDcLK	P04636	1	1	HCD	C11(Carbamidomethyl)	56.21	0.000317354	1	1	30	23	1047	1.12445e+07	Light	Unique	Used	0.222373	2.09824	0.105981	10782641	1.14275e+06	2.39776e+06	2	745.372	1489.74	0.10745	54.5131	6223	6223	MS2	7/116	SP_RL_EP2_july24_repeat.raw
High		EIDGGLETIR	Q68FU3	1	1	HCD		56.2	0.000320844	1	1	30	22		6.38284e+06		No Quan Values	Not Used							2	551.79	1102.57	-1.80876	38.8363	3942	3942	MS2	8/86	SP_RL_EP2_july24_repeat.raw
High		TLAFASVDLTNK		0	0	HCD		56.2	0.000475689	1	1	32	18		1824963		No Proteins	Not Used							2	640.349	1279.69	0.823571	54.3471	6198	6198	MS2	9/108	SP_RL_EP2_july24_repeat.raw
High		DLEEATLQHEATAAALR	F1LSI0;G3V885	7	2	HCD		56.19	0.000507681	1	1	32	20				No Quan Values	Not Used							3	613.647	1838.93	0.685725	51.7005	5828	5828	MS2	16/168	SP_RL_EP2_july24_repeat.raw
	High	AQFEGIVTDLIK		2	0	CID		56.18	0.000520058	1	1	32	26	1471	6.40848e+06	Light	Unique	Used	0.389496	2.15716	0.18056	5.68425e+06	1.02635e+06	2.21399e+06	2	667.372	1333.74	0.0857919	71.9584	8597	8597	MS2	9/118	SP_RL_EP2_july24_repeat.raw
High		SISISVAR	IPI:CON_00220327.3	1	1	HCD		56.17	0.000315942	1	1	30			42819486		No Quan Values	Not Used							2	416.749	832.491	2.30259	33.1582	3105	3105	MS2	7/64	SP_RL_EP2_july24_repeat.raw
	High	EVSQLQSEVAYK	D4A4G1	2	1	CID		56.16	0.000380102	1	1	31	26		2.22382e+06		No Quan Values	Not Used							2	690.854	1380.7	-0.0682611	34.8605	3356	3356	MS2	8/118	SP_RL_EP2_july24_repeat.raw
High		MNVFDTELK	E9PSX6	6	1	HCD		56.15	0.000177264	1	1	28	28	971	8.70283e+06	Light	Unique	Used	0.248706	1.10474	0.225125	6.90719e+06	1.55498e+06	1.71786e+06	2	548.771	1096.53	0.527487	51.2428	5759	5759	MS2	7/82	SP_RL_EP2_july24_repeat.raw
High		LGVTADDVK	O88989	1	1	HCD		56.14	0.000272164	1	1	30	23	313	1.59551e+07	Light	Redundant	Not Used	0.23549	1.62895	0.144565	15057718	2.17682e+06	3.54595e+06	2	459.25	917.493	-0.541185	26.61	2147	2147	MS2	8/70	SP_RL_EP2_july24_repeat.raw
High		mDELQLFR	P46462	1	1	HCD	M1(Oxidation)	56.11	0.000158332	1	1	27	20				No Quan Values	Not Used							2	534.263	1067.52	-0.205967	52.837	5985	5985	MS2	7/64	SP_RL_EP2_july24_repeat.raw
High		RVIQYFASIAAIGDR	G3V885	2	1	HCD		56.1	0.000570474	1	1	33	25		2.36192e+07		No Quan Values	Not Used							3	560.646	1679.92	1.2254	69.2118	8224	8224	MS2	13/152	SP_RL_EP2_july24_repeat.raw
High		LVNANGEAVYcK	P04762	1	1	HCD	C11(Carbamidomethyl)	56.06	0.00023486	1	1	29	17		1.85878e+06		No Quan Values	Not Used							2	669.329	1337.65	-0.793081	26.9378	2192	2192	MS2	7/106	SP_RL_EP2_july24_repeat.raw
	High	TSGGAGGLGSLR		2	0	CID		56.05	0.000304929	1	1	30	19	350	16340894	Light	Redundant	Not Used	0.60839	2.73969	0.222065	16340894	3.62874e+06	9.94163e+06	2	516.775	1032.54	-0.876771	27.9247	2334	2334	MS2	10/106	SP_RL_EP2_july24_repeat.raw
High		FVTVQTISGTGALr	P00507	1	1	HCD	R14(Label:13C(6)15N(4))	55.97	0.00055594	1	1	33	31	960	2.07239e+06	Heavy	Redundant	Not Used	0.138258	1.03537	0.133535	14989374	2.0016e+06	2.07239e+06	2	730.411	1459.81	0.109893	50.5168	5650	5650	MS2	7/136	SP_RL_EP2_july24_repeat.raw
	High	IGIFGQDEDVTSK	E9PSX6	6	1	CID		55.93	0.000312834	1	1	30	23		4.10325e+07		No Quan Values	Not Used							2	704.851	1408.69	-0.721018	48.9486	5422	5422	MS2	8/120	SP_RL_EP2_july24_repeat.raw
High		FTQAGSEVSALLGr	G3V6D3	2	1	HCD	R14(Label:13C(6)15N(4))	55.9	0.000557262	1	1	32	19	1104	1.41311e+06	Heavy	Redundant	Not Used	0.351051	0.920258	0.38147	4.02538e+06	1.53556e+06	1.41311e+06	2	723.385	1445.76	0.805826	57.1641	6597	6597	MS2	11/140	SP_RL_EP2_july24_repeat.raw
	High	SLVNELTFTAR	Q62651	1	1	CID		55.9	0.000508681	1	1	32	22		2.43687e+06		No Quan Values	Not Used							2	625.841	1250.67	0.305999	60.4106	7043	7043	MS2	8/110	SP_RL_EP2_july24_repeat.raw
	High	AFGPGLEGGLVNk	D3ZZ63	2	1	CID	K13(Label:13C(6)15N(2))	55.87	0.000502502	1	1	32	22	879	5.5109e+06	Heavy	Redundant	Not Used	0.385975	5.91281	0.0652778	1.31245e+07	856738	5.06573e+06	2	633.849	1266.69	-1.4498	47.7778	5254	5254	MS2	7/98	SP_RL_EP2_july24_repeat.raw
High		ELAEAEDVSIFK	P29419	1	1	HCD		55.86	0.000363315	1	1	31	29	1044	2.17527e+07	Light	Unique	Used	0.0698664	2.60462	0.026824	19513316	523426	1.36332e+06	2	675.843	1350.68	-0.0390646	54.3279	6196	6196	MS2	10/104	SP_RL_EP2_july24_repeat.raw
High		SIQFVDWcPTGFK	IPI:CON_00700865.3;Q5XIF6	4	2	HCD	C8(Carbamidomethyl)	55.84	0.000222435	1	1	28	20		1.44538e+07		No Quan Values	Not Used							2	792.88	1584.75	0.101772	70.8375	8444	8444	MS2	10/134	SP_RL_EP2_july24_repeat.raw
High		VVDLmAYmASKE	P04797;F1LUR7	14	2	HCD	M5(Oxidation), M8(Oxidation)	55.8	0.000129409	1	1	26	16	584	4.58265e+07	Light	Redundant	Not Used	0.198168	1.91098	0.103699	4.58265e+07	4.75217e+06	9.08133e+06	2	694.825	1388.64	-0.855257	37.9611	3816	3816	MS2	8/106	SP_RL_EP2_july24_repeat.raw
High		ETEcTYFSTPLLLGK	P04636	1	1	HCD	C4(Carbamidomethyl)	55.77	0.000462825	1	1	32	16				No Quan Values	Not Used							2	879.939	1758.87	4.61513	74.2594	3566	3566	MS2	10/128	SP_RL_EP2_july24.raw
High		IEISELNR	IPI:CON_00220327.3;IPI:CON_00021304.1	2	2	HCD		55.74	0.000353759	0.321429	1	30			1.05423e+07		No Quan Values	Not Used							2	487.269	973.531	-0.160007	36.8221	3648	3648	MS2	6/64	SP_RL_EP2_july24_repeat.raw
	High	YSGDFGADAQGAMSK	Q9QZ76	1	1	CID		55.7	2.42238e-05	1	1	19	16		2.5352e+07		No Quan Values	Not Used							2	752.822	1504.64	-1.04445	36.5615	3608	3608	MS2	12/146	SP_RL_EP2_july24_repeat.raw
	High	GmSLNLEPDNVGVVVFGNDK	F1LP05	2	1	CID	M2(Oxidation)	55.67	0.000514394	1	1	32	18		1.78476e+06		No Quan Values	Not Used							2	1060.52	2120.04	1.51606	67.5866	8016	8016	MS2	12/214	SP_RL_EP2_july24_repeat.raw
High		NmLFSGTNIAAGK	E9PSX6	7	1	HCD	M2(Oxidation)	55.64	0.000302644	1	1	30	22		12803362		No Quan Values	Not Used							2	670.336	1339.67	-1.55519	42.6587	4509	4509	MS2	10/124	SP_RL_EP2_july24_repeat.raw
	High	VLAVNQENEr	D3ZCV0	1	1	CID	R10(Label:13C(6)15N(4))	55.64	0.000406481	1	1	31	22	201	1.09703e+06	Heavy	Unique	Used	0.330677	1.19895	0.275806	3.31754e+06	914997	1.09703e+06	2	591.311	1181.61	-0.400146	21.8798	1478	1478	MS2	9/86	SP_RL_EP2_july24_repeat.raw
High		GSTASQVLQR	G3V741	3	1	HCD		55.62	0.00040822	1	1	31	26		4.0739e+06		No Quan Values	Not Used							2	523.783	1046.56	-0.753166	22.4343	1559	1559	MS2	8/86	SP_RL_EP2_july24_repeat.raw
High		ALNEGGLQSIPK	Q66HF3	2	1	HCD		55.61	0.000578432	1	1	32	25		3.86587e+06		No Quan Values	Not Used							2	613.84	1226.67	-0.691299	37.7701	3785	3785	MS2	9/116	SP_RL_EP2_july24_repeat.raw
	High	LGEHNINVLEGDEQFINAAK		0	0	CID		55.53	0.000629771		2	33					No Proteins	Not Used							3	737.705	2211.1	-1.06804	57.389	6626	6626	MS2	10/202	SP_RL_EP2_july24_repeat.raw
	High	VAGmLQSFEGK	Q66HF1	1	1	CID	M4(Oxidation)	55.52	0.000246598	1	1	29	17		6.22987e+06		No Quan Values	Not Used							2	591.794	1182.58	-0.68979	32.7407	3045	3045	MS2	8/94	SP_RL_EP2_july24_repeat.raw
High		GAAMVTAVAYR	P05708	1	1	HCD		55.51	0.000353737	1	1	30	19		3148345		No Quan Values	Not Used							2	555.292	1109.58	-0.599882	36.5155	3601	3601	MS2	8/80	SP_RL_EP2_july24_repeat.raw
	High	FmcSQLPNQVLK		0	0	CID	M2(Oxidation), C3(Carbamidomethyl)	55.5	0.000342574	1	1	30	23		1.0324e+06		No Proteins	Not Used							2	740.869	1480.73	1.44	42.9263	4551	4551	MS2	11/102	SP_RL_EP2_july24_repeat.raw
High		AAVPSIK	P16617	1	1	HCD		55.43	0.000328378	1	1	30	33		1.87747e+06		No Quan Values	Not Used							2	343.216	685.424	0.122173	24.7006	1877	1877	MS2	5/48	SP_RL_EP2_july24_repeat.raw
High		AQFEGIVTDLIK	F1M953	2	1	HCD		55.42	0.000619514	1	1	32	17	1471	6.40848e+06	Light	Redundant	Not Used	0.389496	2.15716	0.18056	5.68425e+06	1.02635e+06	2.21399e+06	2	667.372	1333.74	0.0857919	71.9849	8602	8602	MS2	9/118	SP_RL_EP2_july24_repeat.raw
High		TINEVETQILTR	D3ZCV0	1	1	HCD		55.42	0.000618223	1	1	32	27	945	2.25291e+07	Light	Redundant	Not Used	0.203875	1.05507	0.193234	21789908	4.21055e+06	4.44242e+06	2	708.889	1416.77	1.11544	50.1447	5597	5597	MS2	8/126	SP_RL_EP2_july24_repeat.raw
	High	VALVYGQmNEPPGAR	G3V6D3	2	1	CID	M8(Oxidation)	55.42	0.000457172	1	1	31	28	619	3.33568e+06	Light	Unique	Used	0.488125	1.26809	0.384929	3.13779e+06	1.20783e+06	1.53163e+06	2	809.407	1617.81	0.698386	38.1287	3841	3841	MS2	10/128	SP_RL_EP2_july24_repeat.raw
High		LLVALAK	Q07936	3	1	HCD		55.38	6.11339e-05	0.490909	1	22		713	10481883	Light	Unique	Used	0.648795	4.54344	0.142798	10481883	1.49679e+06	6.8006e+06	2	364.257	727.508	-0.173712	41.5048	4340	4340	MS2	5/50	SP_RL_EP2_july24_repeat.raw
High		VLDSGAPIK	G3V6D3	2	1	HCD		55.34	0.000413914	0.436364	1	31		324	1.96435e+07	Light	Unique	Used	0.191257	1.55983	0.122614	19588288	2401796	3.7464e+06	2	450.264	899.52	0.124166	27.005	2204	2204	MS2	8/66	SP_RL_EP2_july24_repeat.raw
High		VSEPVAALDPAEK	F1LNI6	2	1	HCD		55.33	0.00052844	1	1	32	24		3.59989e+06		No Quan Values	Not Used							2	663.351	1325.69	-0.77553	40.0118	4118	4118	MS2	8/116	SP_RL_EP2_july24_repeat.raw
High		DTGTYEDFVEGLR	P16409	1	1	HCD		55.32	0.000139979	1	1	26	16	52	5.4219e+08	Light	Redundant	Not Used	0.309998	0.844152	0.36723	538966652	1.97925e+08	167078629	2	751.347	1501.69	4.0633	62.3544	2816	2816	MS2	10/114	SP_RL_EP2_july24.raw
High		LQTENGELAR	G3V885	2	1	HCD		55.27	0.000334015	1	1	30			5.20915e+06		No Quan Values	Not Used							2	565.794	1130.58	-0.284621	21.7973	1466	1466	MS2	8/96	SP_RL_EP2_july24_repeat.raw
	High	VGLIGScTNSSYEDMGR	F1M0K2	2	1	CID	C7(Carbamidomethyl)	55.25	8.71732e-05	1	1	24	16		2.94313e+06		No Quan Values	Not Used							2	923.409	1845.81	0.363848	45.406	4915	4915	MS2	11/160	SP_RL_EP2_july24_repeat.raw
High		mNVFDTELK	E9PSX6	6	1	HCD	M1(Oxidation)	55.24	0.000152157	1	1	26		747	3.48388e+07	Light	Unique	Used	0.143006	1.62481	0.0880136	31763484	2.79562e+06	4.54236e+06	2	556.768	1112.53	-0.615039	43.1998	4590	4590	MS2	6/82	SP_RL_EP2_july24_repeat.raw
	High	TGTAEMSSILEER	F1LP05	2	1	CID		55.22	0.000206517	1	1	27	24		1.39684e+07		No Quan Values	Not Used							2	712.34	1423.67	-0.188244	47.9688	5282	5282	MS2	9/118	SP_RL_EP2_july24_repeat.raw
	High	TGTAEMSSILEEr	F1LP05	2	1	CID	R13(Label:13C(6))	55.19	0.000304659	1	1	29	24	5	191219357	Medium	Redundant	Not Used	0.269067	1.10824	0.242789	742651688	180307352	199823312	2	715.353	1429.7	3.83431	41.7562	1779	1779	MS2	9/118	SP_RL_EP2_july24.raw
High		EmLTTQAER	P08733	1	1	HCD	M2(Oxidation)	55.17	0.00014581	1	1	26	19	152	5.57218e+06	Light	Unique	Used	0.497996	1.47622	0.337346	5.07256e+06	1.71121e+06	2.52612e+06	2	547.761	1094.51	0.213681	18.6548	1040	1040	MS2	7/84	SP_RL_EP2_july24_repeat.raw
High		LDSLTFLTAK		0	0	HCD		55.15	0.000574478	1	1	32	26		2.38155e+06		No Proteins	Not Used							2	554.816	1108.62	-0.308475	60.6053	7071	7071	MS2	7/84	SP_RL_EP2_july24_repeat.raw
High		VVDALGNAIDGKGPVGSK	F1LP05	2	1	HCD		55.1	0.000771029	1	1	33	24		5.52566e+06		No Quan Values	Not Used							3	566.312	1696.92	-1.60946	41.1223	4283	4283	MS2	17/186	SP_RL_EP2_july24_repeat.raw
High		ILVGPSEIGDASK	D3ZZ63	2	1	HCD		55.08	0.000640471	1	1	32	17				No Quan Values	Not Used							2	643.353	1285.7	-0.763135	42.4507	4479	4479	MS2	8/108	SP_RL_EP2_july24_repeat.raw
High		VHLVGIDIFTGK	G3V7J7	2	1	HCD		55.08	0.000563012	1	1	32	29				No Quan Values	Not Used							3	433.587	1298.75	0.616693	70.5048	8399	8399	MS2	13/94	SP_RL_EP2_july24_repeat.raw
High		TPcEEVYVK	D3ZZ63	2	1	HCD	C3(Carbamidomethyl)	55.07	0.000142517	1	1	26			3.02763e+06		No Quan Values	Not Used							2	562.768	1124.53	-0.481249	27.3168	2251	2251	MS2	6/72	SP_RL_EP2_july24_repeat.raw
High		VQPIYGGTNEImK	P15650	1	1	HCD	M12(Oxidation)	55.06	0.000446001	1	1	31	19	502	1.26683e+07	Light	Redundant	Not Used	0.131386	2.39053	0.0549611	12369806	679858	1.62522e+06	2	733.371	1465.74	-0.391169	33.885	3209	3209	MS2	10/122	SP_RL_EP2_july24_repeat.raw
	High	ALELFr	Q9QZ76	1	1	CID	R6(Label:13C(6)15N(4))	55.05	0.000357311	0.436364	1	30		38	296371952	Heavy	Unique	Used	0.277906	1.31823	0.210818	1066445412	224825477	296371952	2	379.727	758.446	3.08273	42.2912	1896	1896	MS2	5/40	SP_RL_EP2_july24.raw
	High	TGTLTTNQMSVcR	E9PSX6	11	1	CID	C12(Carbamidomethyl)	55.04	0.000212907	1	1	27	20		6.45807e+06		No Quan Values	Not Used							2	734.848	1468.69	0.710398	29.741	2608	2608	MS2	9/126	SP_RL_EP2_july24_repeat.raw
High		HLVDEPQNLIK	IPI:CON_00708398.1	1	1	HCD		55.03	0.000658722	1	1	32	22		4.23075e+06		No Quan Values	Not Used							2	653.361	1305.72	-0.61397	43.2189	4592	4592	MS2	9/90	SP_RL_EP2_july24_repeat.raw
High		YAIGSYTR	P17764	1	1	HCD		55.02	0.000213575	1	1	27	24	419	8998779	Light	Unique	Used	0.349967	0.968209	0.361458	8998779	3.25268e+06	3.14927e+06	2	465.737	930.467	-0.948648	30.7161	2750	2750	MS2	6/60	SP_RL_EP2_july24_repeat.raw
High		RHPEYAVSVLLR	IPI:CON_00708398.1	1	1	HCD		54.89	0.000664734	1	1	32	25		1.16125e+08		No Quan Values	Not Used							3	480.609	1439.81	1.34987	60.4433	7050	7050	MS2	7/118	SP_RL_EP2_july24_repeat.raw
	High	ALDFSEAPSFTQPLTNR	P56741	3	1	CID		54.84	0.000631091	1	1	32	19		4.4901e+06		No Quan Values	Not Used							2	947.472	1893.94	1.50904	63.6869	7499	7499	MS2	12/162	SP_RL_EP2_july24_repeat.raw
High		mmDFETFLPmLQHISK	P16409	1	1	HCD	M1(Oxidation), M2(Oxidation), M10(Oxidation)	54.81	0.000249429	1	1	28	16	1415	160143164	Light	Unique	Used	0.222361	6.07409	0.0366081	137045432	5.01698e+06	30473583	3	672.647	2015.93	-0.17166	70.1862	8353	8353	MS2	10/152	SP_RL_EP2_july24_repeat.raw
	High	VDFPQDQLATLTGr		1	0	CID	R14(Label:13C(6)15N(4))	54.81	0.000726483	1	1	33	29	64	2.88711e+08	Heavy	Redundant	Not Used	0.251975	1.14554	0.219963	1145790416	2.52031e+08	2.88711e+08	2	785.912	1570.82	4.03706	63.1291	2928	2928	MS2	11/142	SP_RL_EP2_july24.raw
	High	DQEGQDVLLFIDNIFR	G3V6D3	2	1	CID		54.79	0.000764187	1	1	33	16		1.14526e+07		No Quan Values	Not Used							2	961.488	1921.97	1.77337	74.1507	8943	8943	MS2	10/170	SP_RL_EP2_july24_repeat.raw
	High	ALGQNPTQAEVLR		1	0	CID		54.77	0.000737706	1	1	33	21	519	5.30789e+07	Light	Redundant	Not Used	0.407814	1.40439	0.290385	5.0455e+07	14651382	2.05763e+07	2	698.881	1396.75	-0.298872	34.6408	3320	3320	MS2	9/120	SP_RL_EP2_july24_repeat.raw
	High	EAAENSLVAYK		0	0	CID		54.75	0.000378343	1	1	30	20	461	4.87085e+06	Light	No Proteins	Not Used	0.325395	1.42919	0.227678	3.9901e+06	908459	1.29836e+06	2	597.804	1194.6	0.616421	32.0494	2949	2949	MS2	7/102	SP_RL_EP2_july24_repeat.raw
High		IIVAMAK	P14604	1	1	HCD		54.74	0.000357896	0.363636	1	29			4.99283e+06		No Quan Values	Not Used							2	373.236	745.465	0.555141	31.5743	2877	2877	MS2	5/50	SP_RL_EP2_july24_repeat.raw
High		VDQSILTGESVSVIk	E9PSX6	7	1	HCD	K15(Label:13C(6)15N(2))	54.74	0.000741309	1	1	33	23	1002	2.08487e+07	Heavy	Redundant	Not Used	0.164326	2.34849	0.0699709	104860196	7.33716e+06	1.72312e+07	2	791.943	1582.88	-0.0740135	53.9719	6145	6145	MS2	7/156	SP_RL_EP2_july24_repeat.raw
High		YIDQEELNK	P34058;P82995	5	2	HCD		54.71	0.00023242	1	1	27	22	306	9.70347e+06	Light	Not Unique	Used	0.43666	1.79101	0.243806	8.6233e+06	2.10241e+06	3.76545e+06	2	576.282	1151.56	-0.337442	26.2282	2095	2095	MS2	8/80	SP_RL_EP2_july24_repeat.raw
High		VLGLVLLR		0	0	HCD		54.7	7.14961e-05	0.381818	1	22			3.37812e+06		No Proteins	Not Used							2	441.81	882.613	-0.113731	71.3117	8512	8512	MS2	7/58	SP_RL_EP2_july24_repeat.raw
	High	mVSDIAGAWQR	D3ZCV0	1	1	CID	M1(Oxidation)	54.7	0.000224315	1	1	27	19				No Quan Values	Not Used							2	625.303	1249.6	-1.10935	41.8656	4393	4393	MS2	13/84	SP_RL_EP2_july24_repeat.raw
	High	GGGGNFGPGPGSNFR		0	0	CID		54.63	0.000131886	1	1	25	16	509	5.06946e+06	Light	No Proteins	Not Used	0.766219	1.243	0.616429	5.06946e+06	3.12496e+06	3.88432e+06	2	689.318	1377.63	0.11975	34.228	3257	3257	MS2	17/132	SP_RL_EP2_july24_repeat.raw
	High	GAPAYNPTGPQVTPLAR	D3ZMH4	4	1	CID		54.62	0.000858372	1	1	33	23		5.77576e+06		No Quan Values	Not Used							2	855.451	1709.9	-0.785907	41.4789	4335	4335	MS2	9/160	SP_RL_EP2_july24_repeat.raw
High		LDPTQTSFLK	Q8VBU2-2	2	1	HCD		54.61	0.000563535	1	1	31	34	839	2.18656e+07	Light	Unique	Used	0.288715	1.4172	0.203722	1.97552e+07	4.02457e+06	5.7036e+06	2	575.311	1149.61	-0.657515	45.5157	4931	4931	MS2	9/92	SP_RL_EP2_july24_repeat.raw
High		ITHTGQVYDEK	D3ZCZ9	1	1	HCD		54.61	0.000314286	1	1	29	22				No Quan Values	Not Used							3	430.882	1290.63	-0.268513	17.9456	943	943	MS2	7/106	SP_RL_EP2_july24_repeat.raw
High		GAGAFGYFEVTHDITR	P04762	2	1	HCD		54.61	0.000424295	1	1	30	22		4.62531e+07		No Quan Values	Not Used							3	580.95	1740.83	0.0691236	63.6197	7489	7489	MS2	18/132	SP_RL_EP2_july24_repeat.raw
High		ESTLHLVLr	P0CG51	11	1	HCD	R9(Label:13C(6)15N(4))	54.6	0.000615111	1	1	32	21	727	9.597e+06	Heavy	Unique	Used	0.53305	1.23369	0.432078	1.80039e+07	7.7791e+06	9.597e+06	2	539.318	1077.63	-0.570449	41.617	4356	4356	MS2	8/68	SP_RL_EP2_july24_repeat.raw
High		ENFScLTR	O88989	1	1	HCD	C5(Carbamidomethyl)	54.57	9.37442e-05	1	1	23	26	465	1.47548e+07	Light	Unique	Used	0.241869	0.787368	0.307186	1.37643e+07	4.2282e+06	3.32915e+06	2	513.737	1026.47	-0.725759	32.2553	2980	2980	MS2	7/80	SP_RL_EP2_july24_repeat.raw
High		LGEHNINVLEGDEQFINAAK		0	0	HCD		54.57	0.00081245		2	33			3.09985e+08		No Proteins	Not Used							3	737.707	2211.11	0.422574	59.4708	6917	6917	MS2	11/202	SP_RL_EP2_july24_repeat.raw
High		ELTEEKETAFEFLSSA	O88989	1	1	HCD		54.52	0.000389561	1	1	30	27		8.57118e+07		No Quan Values	Not Used							2	915.937	1830.87	0.787073	71.1247	8486	8486	MS2	11/148	SP_RL_EP2_july24_repeat.raw
High		VIFLENYR	P53534;G3V8V3	6	2	HCD		54.51	0.000557723	0.527273	1	31			8.01969e+06		No Quan Values	Not Used							2	527.29	1053.57	-0.106177	53.5693	6088	6088	MS2	7/60	SP_RL_EP2_july24_repeat.raw
High		IKYPENFFLLR		0	0	HCD		54.49	0.000783811	1	1	33	24	1491	2.59565e+06	Light	No Proteins	Not Used	0.359719	1.66754	0.215718	2.32039e+06	500549	834688	3	480.607	1439.81	0.571089	72.7929	8709	8709	MS2	7/98	SP_RL_EP2_july24_repeat.raw
	High	APILIATDVASR	Q6AYI1	1	1	CID		54.45	0.000667415	1	1	32		898	7.63514e+06	Light	Redundant	Not Used	0.761606	1.18583	0.642255	6.91962e+06	4.44416e+06	5.27002e+06	2	613.859	1226.71	-0.204362	47.9836	5286	5286	MS2	8/96	SP_RL_EP2_july24_repeat.raw
High		IPVGPETLGR	G3V6D3	2	1	HCD		54.41	0.000623782	1	1	31	29	629	3.03079e+07	Light	Unique	Used	0.358565	1.19995	0.298817	27555063	8.23392e+06	9.88028e+06	2	519.801	1038.59	-0.465727	38.4589	3890	3890	MS2	9/74	SP_RL_EP2_july24_repeat.raw
	High	SIDDLEDELYAQK	G3V9I6	2	1	CID		54.4	0.000252702	1	1	28	18	1088	4.14258e+07	Light	Redundant	Not Used	0.235718	2.04438	0.115301	34319375	3.95705e+06	8089696	2	769.865	1538.72	0.378592	56.0853	6445	6445	MS2	13/112	SP_RL_EP2_july24_repeat.raw
High		MVVDSAYEVIK	P42123	1	1	HCD		54.32	0.0005479	1	1	31	24	904	8.49395e+07	Light	Redundant	Not Used	0.243347	1.69861	0.143263	8.49395e+07	1.21687e+07	2.06698e+07	2	627.326	1253.64	-0.455259	49.4406	5495	5495	MS2	9/88	SP_RL_EP2_july24_repeat.raw
	High	SYELPDGQVITIGNER	P68035	10	1	CID		54.31	0.00073228	1	1	32	22	1180	1.01857e+08	Light	Redundant	Not Used	0.153442	0.939506	0.163322	94887212	15497164	1.45597e+07	2	895.95	1790.89	0.831382	59.9004	6975	6975	MS2	20/164	SP_RL_EP2_july24_repeat.raw
High		IITHPNFNGNTLDNDImLIK	SWISS-PROT:P00761	1	1	HCD	M17(Oxidation)	54.29	0.00102464	1	1	33	24		3.34109e+07		No Quan Values	Not Used							3	767.063	2299.17	-0.659858	64.1692	7567	7567	MS2	17/204	SP_RL_EP2_july24_repeat.raw
High		VLAVNQENER	D3ZCV0	1	1	HCD		54.25	0.000532562	1	1	31	27	201	3.31754e+06	Light	Redundant	Not Used	0.330677	1.19895	0.275806	3.31754e+06	914997	1.09703e+06	2	586.307	1171.61	-0.430691	22.0286	1500	1500	MS2	8/86	SP_RL_EP2_july24_repeat.raw
High		ITEGDLSQLTASIR	D3ZZ63	2	1	HCD		54.25	0.000871755	1	1	33	27				No Quan Values	Not Used							2	752.404	1503.8	-0.286195	60.5588	7065	7065	MS2	9/136	SP_RL_EP2_july24_repeat.raw
High		LSDYFPKPYPNPEAAR	D3ZFQ8	1	1	HCD		54.23	0.000673589	1	1	32	16		3.96587e+06		No Quan Values	Not Used							3	622.312	1864.92	-0.363003	49.1042	5447	5447	MS2	18/160	SP_RL_EP2_july24_repeat.raw
	High	TGTAEmSSILEEr	F1LP05	2	1	CID	M6(Oxidation), R13(Label:13C(6)15N(4))	54.2	0.000219749	1	1	27		452	7.59966e+06	Heavy	Redundant	Not Used	0.240311	1.1086	0.21677	3.16243e+07	6.85521e+06	7.59966e+06	2	725.341	1449.67	-1.20235	31.8529	2919	2919	MS2	7/118	SP_RL_EP2_july24_repeat.raw
High		ANDDLKENIAIVER	G3V885	4	1	HCD		54.18	0.000821753	1	1	32	20	715	7.97977e+07	Light	Redundant	Not Used	0.0591493	2.05365	0.028802	7.50791e+07	2.16243e+06	4.44088e+06	3	533.949	1599.83	-1.55601	42.2513	4449	4449	MS2	13/148	SP_RL_EP2_july24_repeat.raw
High		WDGQETTLTR		0	0	HCD		54.14	0.000223577	1	1	27	16		6.09607e+06		No Proteins	Not Used							2	603.791	1206.58	0.107363	31.034	2796	2796	MS2	9/98	SP_RL_EP2_july24_repeat.raw
	High	LcTSATESEVTR		1	0	CID	C2(Carbamidomethyl)	54.08	0.000207732	1	1	26	17				No Quan Values	Not Used							2	677.319	1353.63	-0.817511	23.2088	1669	1669	MS2	10/104	SP_RL_EP2_july24_repeat.raw
	High	AmGVVVATGVNTEIGK	E9PSX6	6	1	CID	M2(Oxidation)	54.07	0.000851059	1	1	32	27		2.14582e+07		No Quan Values	Not Used							2	781.417	1561.83	0.76286	40.6833	4215	4215	MS2	15/140	SP_RL_EP2_july24_repeat.raw
High		IAATILTSPDLR	P00507	1	1	HCD		54.03	0.000699206	1	1	32	33		7.95474e+06		No Quan Values	Not Used							2	635.872	1270.74	-0.553898	51.8192	5844	5844	MS2	8/100	SP_RL_EP2_july24_repeat.raw
High		ILNPAAIPEGQFIDSR	G3V885	3	1	HCD		54	0.000987505	1	1	33	21		3.50129e+07		No Quan Values	Not Used							2	870.968	1740.93	0.78555	62.2463	7294	7294	MS2	13/158	SP_RL_EP2_july24_repeat.raw
	High	ASAELALGENSEVLK	P00507	1	1	CID		54	0.00088539	1	1	33	36		4.03011e+06		No Quan Values	Not Used							2	765.904	1530.8	-0.550564	47.3084	5186	5186	MS2	15/142	SP_RL_EP2_july24_repeat.raw
	High	LSYTQQmEDLK	G3V885	2	1	CID	M7(Oxidation)	53.99	0.000238018	1	1	27	20		770014		No Quan Values	Not Used							2	686.327	1371.65	0.221342	29.2364	2531	2531	MS2	8/106	SP_RL_EP2_july24_repeat.raw
High		VAELYEEEmr	Q6P725	2	1	HCD	M9(Oxidation), R10(Label:13C(6)15N(4))	53.98	0.000123783	1	1	24	16		9.29539e+06		No Quan Values	Not Used							2	647.797	1294.59	0.00756902	30.0413	2651	2651	MS2	8/82	SP_RL_EP2_july24_repeat.raw
	High	TTPSVVAFTPDGER		2	0	CID		53.96	0.000610722	1	1	31	22	4	479114528	Light	Redundant	Not Used	0.592696	1.21479	0.487899	479114528	2.33759e+08	283969347	2	738.875	1476.74	7.18241	41.6027	1741	1741	MS2	9/128	SP_RL_EP2_july24.raw
High		EGISYVFR	F1LNI6	2	1	HCD		53.95	0.000415403	1	1	29	23	24	608406296	Light	Unique	Used	0.119914	1.2173	0.0985082	552318272	54407892	66230703	2	485.755	970.503	3.73513	41.9141	1814	1814	MS2	7/62	SP_RL_EP2_july24.raw
High		VcNLIDSGAK	G3V7J0	2	1	HCD	C2(Carbamidomethyl)	53.95	0.000339289	1	1	28	28		5.54165e+06		No Quan Values	Not Used							2	538.774	1076.54	-0.520844	29.1502	2518	2518	MS2	6/88	SP_RL_EP2_july24_repeat.raw
High		IVYGHLDDPANQEIER	F1M0K2	2	1	HCD		53.89	0.000709251	1	1	31	23		1.51628e+07		No Quan Values	Not Used							3	623.643	1868.91	0.555282	40.3138	4159	4159	MS2	9/146	SP_RL_EP2_july24_repeat.raw
High		LDWSHNFTNmLGYTEPQFTELmR	G3V936	1	1	HCD	M10(Oxidation), M22(Oxidation)	53.89	0.000243563	1	1	27	16	1426	1.37449e+07	Light	Unique	Used	0.248489	0.84258	0.294915	7.50109e+06	2.21218e+06	1.86394e+06	3	954.767	2862.29	0.212448	70.5144	8400	8400	MS2	21/246	SP_RL_EP2_july24_repeat.raw
High		ASTHETWAYGK	D3ZCV0	1	1	HCD		53.88	0.000195013	1	1	26	16		1.05025e+07		No Quan Values	Not Used							3	417.531	1250.58	-0.105653	24.5788	1861	1861	MS2	8/88	SP_RL_EP2_july24_repeat.raw
High		FFTGQITAAGK	Q5BJZ3	2	1	HCD		53.87	0.00063397	1	1	31	20		9.10571e+06		No Quan Values	Not Used							2	570.807	1140.61	1.12694	40.6364	4207	4207	MS2	10/100	SP_RL_EP2_july24_repeat.raw
High		SFYPEEVSSMVLTK	D4A4S3	4	1	HCD		53.87	0.00061346	1	1	31	16	78	425476884	Light	Redundant	Not Used	0.429594	1.52521	0.281662	329363984	92769160	141492808	2	808.902	1616.8	5.92994	73.5422	3435	3435	MS2	11/128	SP_RL_EP2_july24.raw
	High	IEELEEEIEAER		8	0	CID		53.85	0.000284347	1	1	27	24		33766352		No Quan Values	Not Used							2	744.856	1488.7	-1.73727	48.6028	5374	5374	MS2	15/106	SP_RL_EP2_july24_repeat.raw
	High	IEELEEELEAER	G3V885	4	1	CID		53.85	0.000284347	1	2	27	24		33766352		No Quan Values	Not Used							2	744.856	1488.7	-1.73727	48.6028	5374	5374	MS2	15/106	SP_RL_EP2_july24_repeat.raw
	High	VDFPQDQLATLTGr		1	0	CID	R14(Label:13C(6)15N(4))	53.82	0.000909164	1	1	32	21				No Quan Values	Not Used							2	785.911	1570.82	3.57079	62.1184	2772	2772	MS2	10/142	SP_RL_EP2_july24.raw
	High	TFLIWINEEDHTR	P09605	1	1	CID		53.81	0.000668576	1	1	31	22	1459	7.15248e+07	Light	Redundant	Not Used	0.23131	1.4019	0.164997	65644431	1.08311e+07	1.51842e+07	2	837.418	1673.83	0.603366	71.7319	8568	8568	MS2	15/130	SP_RL_EP2_july24_repeat.raw
High		LSSPATLNSR	SWISS-PROT:P00761	1	1	HCD		53.79	0.000604183	1	1	31	27		3.06797e+08		No Quan Values	Not Used							2	523.285	1045.56	-0.977111	26.0055	2061	2061	MS2	6/90	SP_RL_EP2_july24_repeat.raw
High		GIVNEQFLLQR	D3ZMF5	3	1	HCD		53.78	0.000904594	1	1	32	24		1.11589e+06		No Quan Values	Not Used							2	658.87	1316.73	0.875398	57.1545	6596	6596	MS2	7/94	SP_RL_EP2_july24_repeat.raw
High		YSALILGmAYGAK	P29419	1	1	HCD	M8(Oxidation)	53.77	0.000754307	1	1	32	25				No Quan Values	Not Used							2	687.361	1373.72	1.52535	53.5129	6080	6080	MS2	10/96	SP_RL_EP2_july24_repeat.raw
High		VATVVDSVQASQk		0	0	HCD	K13(Label:13C(6)15N(2))	53.75	0.000855201	1	1	32	20	357	2.1179e+06	Heavy	No Proteins	Not Used	0.343748	2.85424	0.120434	5562050	669861	1.91194e+06	2	670.369	1339.73	-0.379249	28.5021	2422	2422	MS2	8/120	SP_RL_EP2_july24_repeat.raw
	High	mTPSGYTLDQcIQTGVDNPGHPFIK	P09605	1	1	CID	M1(Oxidation), C11(Carbamidomethyl)	53.74	0.000485224	1	1	30	16		9.74191e+06		No Quan Values	Not Used							3	931.44	2792.3	0.864928	59.2828	6890	6890	MS2	24/252	SP_RL_EP2_july24_repeat.raw
High		VLGDVIEVHGK	P23928	1	1	HCD		53.71	0.000768844	1	1	32	30	561	23697160	Light	Unique	Used	0.372443	2.23906	0.166339	21345272	3.55055e+06	7949907	3	389.224	1165.66	0.406113	36.131	3543	3543	MS2	9/86	SP_RL_EP2_july24_repeat.raw
High		YYITIIDAPGHR	P62632	1	1	HCD		53.71	0.000847579	1	1	32	22		1.77113e+07		No Quan Values	Not Used							3	473.586	1418.74	0.515284	53.3832	6063	6063	MS2	8/94	SP_RL_EP2_july24_repeat.raw
	High	IFGVTTLDIVR		1	0	CID		53.69	0.000685383	1	1	31	24		7.93125e+06		No Quan Values	Not Used							2	617.366	1233.72	3.80135	74.3786	3585	3585	MS2	9/86	SP_RL_EP2_july24.raw
High		VLGDVIEVHGK	P23928	1	1	HCD		53.68	0.000779101	1	1	32	25		5.35302e+06		No Quan Values	Not Used							3	389.224	1165.66	-0.143678	37.751	3783	3783	MS2	7/86	SP_RL_EP2_july24_repeat.raw
High		GGDVSVcEWYR	D3ZD09	1	1	HCD	C7(Carbamidomethyl)	53.65	5.37241e-05	1	1	20	16		1.42549e+07		No Quan Values	Not Used							2	664.29	1327.57	-0.980795	45.5349	4933	4933	MS2	8/90	SP_RL_EP2_july24_repeat.raw
	High	DYGVLLESAGIALR		0	0	CID		53.61	0.00097032	1	1	33	19		98930927		No Proteins	Not Used							2	738.907	1476.81	0.806513	73.8898	8897	8897	MS2	18/118	SP_RL_EP2_july24_repeat.raw
High		VAIIDTYK	F1LQ28	5	1	HCD		53.57	0.000603271	1	1	30					No Quan Values	Not Used							2	461.766	922.524	-0.441056	37.238	3712	3712	MS2	6/58	SP_RL_EP2_july24_repeat.raw
	High	WGDAGAEYVVESTGVFTTmEK		2	0	CID	M19(Oxidation)	53.57	0.00023999	1	1	26	16	1346	1.57611e+07	Light	Redundant	Not Used	0.284971	2.23189	0.127681	1.57611e+07	2.0124e+06	4.49146e+06	3	765.016	2293.03	0.495634	66.9902	7941	7941	MS2	12/194	SP_RL_EP2_july24_repeat.raw
	High	TINEVETQILTR	D3ZCV0	1	1	CID		53.54	0.000953114	1	1	32	33	945	2.25291e+07	Light	Redundant	Not Used	0.203875	1.05507	0.193234	21789908	4.21055e+06	4.44242e+06	2	708.889	1416.77	1.11544	50.09	5590	5590	MS2	8/126	SP_RL_EP2_july24_repeat.raw
	High	GWEFMWNEr	P09605	3	1	CID	R9(Label:13C(6))	53.5	0.000103854	1	1	23	18	1436	2.72158e+07	Medium	Unique	Used	0.212807	1.18124	0.180155	151068846	2.72158e+07	3.21485e+07	2	630.782	1260.56	0.250567	70.7978	8438	8438	MS2	6/78	SP_RL_EP2_july24_repeat.raw
High		TIAmDGTEGLVR	G3V6D3	2	1	HCD	M4(Oxidation)	53.47	0.000478566	1	1	29	16	489	42952135	Light	Redundant	Not Used	0.281618	1.00437	0.280392	38928555	1.09153e+07	1.0963e+07	2	639.822	1278.64	1.34091	33.1869	3108	3108	MS2	9/102	SP_RL_EP2_july24_repeat.raw
High		VHLVGIDIFTGK	G3V7J7	2	1	HCD		53.4	0.000827787	1	1	32	27		1.0235e+07		No Quan Values	Not Used							3	433.587	1298.75	0.334721	69.4708	8260	8260	MS2	10/94	SP_RL_EP2_july24_repeat.raw
High		LGEHNINVLEGDEQFINAAK		0	0	HCD		53.39	0.00103082		2	33					No Proteins	Not Used							3	737.705	2211.1	-1.06804	57.4209	6630	6630	MS2	11/202	SP_RL_EP2_july24_repeat.raw
High		EGVIEcSFVQSK	P04636	1	1	HCD	C6(Carbamidomethyl)	53.38	0.00037195	1	1	28	16	716	4.7263e+07	Light	Unique	Used	0.197947	2.03519	0.0972626	4.5777e+07	4.45239e+06	9.06144e+06	2	691.834	1382.66	-1.02207	41.2492	4301	4301	MS2	8/112	SP_RL_EP2_july24_repeat.raw
High		GADPEETILNAFK	P08733	1	1	HCD		53.37	0.000630321	1	1	30	16				No Quan Values	Not Used							2	702.854	1404.7	0.69366	72.0865	8617	8617	MS2	9/110	SP_RL_EP2_july24_repeat.raw
High		DNLIDDLQr	Q6P725	2	1	HCD	R9(Label:13C(6)15N(4))	53.32	0.000482114	1	1	29	29	973	10150466	Heavy	Unique	Used	0.632561	2.92481	0.216274	15171886	3.28129e+06	9597140	2	556.284	1111.56	-0.096435	51.2332	5758	5758	MS2	6/88	SP_RL_EP2_july24_repeat.raw
High		EGLLLWcQR	D3ZCV0	7	1	HCD	C7(Carbamidomethyl)	53.31	0.00061459	1	1	30	30	1259	37654339	Light	Unique	Used	0.315807	0.894514	0.353048	32109457	11336194	1.01404e+07	2	587.805	1174.6	-0.509353	63.3788	7453	7453	MS2	6/66	SP_RL_EP2_july24_repeat.raw
High		GSITSVQAIYVPADDLTDPAPATTFAHLDATTVLSR	G3V6D3	2	1	HCD		53.29	0.00109515	1	1	33	16		3.98075e+07		No Quan Values	Not Used							3	1238.97	3714.9	2.44625	73.609	8847	8847	MS2	26/404	SP_RL_EP2_july24_repeat.raw
	High	mVVDSAYEVIK		1	0	CID	M1(Oxidation)	53.29	0.000603363	1	1	30	28	725	8.208e+07	Light	Redundant	Not Used	0.273971	2.37289	0.115459	8.208e+07	9476867	2.24875e+07	2	635.323	1269.64	-0.19413	41.5679	4347	4347	MS2	13/88	SP_RL_EP2_july24_repeat.raw
High		NLTEEMAGLDEIIAK	G3V885	2	1	HCD		53.28	0.000994531	1	1	32	16		1.12881e+07		No Quan Values	Not Used							2	823.922	1646.84	3.75161	74.3462	3581	3581	MS2	12/156	SP_RL_EP2_july24.raw
High		LVIIESDLER	P04692	11	1	HCD		53.26	0.000944126	1	1	32		968	2.7723e+07	Light	Unique	Used	0.370869	2.21103	0.167736	24387629	4.09068e+06	9.04461e+06	2	593.838	1186.67	0.0446447	51.0513	5732	5732	MS2	6/80	SP_RL_EP2_july24_repeat.raw
	High	VATVSLPR		1	0	CID		53.24	0.000557709	1	1	30	27		3.66086e+09		No Quan Values	Not Used							2	421.759	842.511	1.34762	33.1104	3094	3094	MS2	5/60	SP_RL_EP2_july24_repeat.raw
High		ANWYFVLTr		0	0	HCD	R9(Label:13C(6)15N(4))	53.13	0.000745662	1	1	31	17	1484	4.52482e+06	Heavy	No Proteins	Not Used	0.424379	1.38112	0.307271	1.06622e+07	3.27619e+06	4.52482e+06	2	590.313	1179.62	0.574697	72.4848	8667	8667	MS2	6/78	SP_RL_EP2_july24_repeat.raw
High		KTGQAAGFSYTDANK	D4A5L9	2	1	HCD		53.04	0.000513973	1	1	29	16		2.642e+07		No Quan Values	Not Used							3	520.255	1558.75	0.271941	24.4667	1844	1844	MS2	16/160	SP_RL_EP2_july24_repeat.raw
High		FKDIFQEIFDK	P56574	1	1	HCD		52.98	0.000879112	1	1	32	30		130505809		No Quan Values	Not Used							3	477.25	1429.74	-0.185512	73.7483	8872	8872	MS2	8/112	SP_RL_EP2_july24_repeat.raw
High		GEFITTVQQr	O88989	1	1	HCD	R10(Label:13C(6))	52.97	0.000888709	1	1	32	17				No Quan Values	Not Used							2	592.822	1184.64	-0.160524	35.0903	3390	3390	MS2	6/84	SP_RL_EP2_july24_repeat.raw
High		LDPTQTSFLk	Q8VBU2-2	2	1	HCD	K10(Label:13C(6)15N(2))	52.95	0.000887234	1	1	32	27	839	5.7036e+06	Heavy	Redundant	Not Used	0.288715	1.4172	0.203722	1.97552e+07	4.02457e+06	5.7036e+06	2	579.317	1157.63	-1.74101	45.8255	4975	4975	MS2	9/92	SP_RL_EP2_july24_repeat.raw
	High	LGVTADDVk	O88989	1	1	CID	K9(Label:13C(6)15N(2))	52.95	0.000581011	1	1	30	20	313	3.81671e+06	Heavy	Redundant	Not Used	0.23549	1.62895	0.144565	15057718	2.17682e+06	3.54595e+06	2	463.258	925.508	-0.314677	27.186	2230	2230	MS2	7/70	SP_RL_EP2_july24_repeat.raw
	High	cEFQDAYVLLSEK		3	0	CID	C1(Carbamidomethyl)	52.91	0.000400647	1	1	28	16		5.48795e+06		No Quan Values	Not Used							2	801.38	1601.75	0.526739	65.6275	7764	7764	MS2	11/134	SP_RL_EP2_july24_repeat.raw
	High	LISWYDNEYGYSNr		12	0	CID	R14(Label:13C(6)15N(4))	52.86	0.000284943	0.320755	1	26		1056	1.13479e+07	Heavy	Redundant	Not Used	0.539343	0.572858	0.941496	1.40825e+07	1.32586e+07	7.5953e+06	2	895.407	1789.81	0.545228	55.4175	6347	6347	MS2	11/136	SP_RL_EP2_july24_repeat.raw
High		EGLLLWcQr	D3ZCV0	7	1	HCD	C7(Carbamidomethyl), R9(Label:13C(6)15N(4))	52.84	0.000710575	1	1	30	30		6.40016e+06		No Quan Values	Not Used							2	592.81	1184.61	-0.272127	64.6143	7629	7629	MS2	6/66	SP_RL_EP2_july24_repeat.raw
High		AHGGYSVFAGVGER	G3V6D3	2	1	HCD		52.8	0.000538452	1	1	29	30				No Quan Values	Not Used							3	469.565	1406.68	0.314897	42.9458	4553	4553	MS2	7/118	SP_RL_EP2_july24_repeat.raw
High		LVIIESDLER	P04692	11	1	HCD		52.79	0.00105203	1	1	32			2.7723e+07		No Quan Values	Not Used							2	593.838	1186.67	0.0446447	50.0447	5583	5583	MS2	6/80	SP_RL_EP2_july24_repeat.raw
High		SYELPDGQVITIGNEr	IPI:CON_00698900.1;P68035;F1LTQ2	10	3	HCD	R16(Label:13C(6)15N(4))	52.79	0.00109306	1	1	32	21		608418389		No Quan Values	Not Used							2	900.957	1800.91	3.48793	62.4569	2832	2832	MS2	7/164	SP_RL_EP2_july24.raw
High		VVFIFGPDK	O35244	2	1	HCD		52.78	0.000862021	1	1	31	18		1.17381e+07		No Quan Values	Not Used							2	511.29	1021.57	1.02803	61.7616	7230	7230	MS2	6/64	SP_RL_EP2_july24_repeat.raw
	High	DGEVVSEATQQQHEVL		2	0	CID		52.78	0.000505086	1	1	29	21		3.73327e+07		Indistinguishable Channels	Not Used							2	884.921	1768.83	-0.129449	41.6652	4362	4362	MS2	21/150	SP_RL_EP2_july24_repeat.raw
High		VVDLLVIK		0	0	HCD		52.77	0.00023278	0.45283	1	26			4.37039e+06		No Proteins	Not Used							2	449.802	898.597	-0.221276	60.7402	7090	7090	MS2	7/56	SP_RL_EP2_july24_repeat.raw
	High	TIAmDGTEGLVr	G3V6D3	2	1	CID	M4(Oxidation), R12(Label:13C(6)15N(4))	52.73	0.000601068	1	1	30	19	489	1.0963e+07	Heavy	Redundant	Not Used	0.281618	1.00437	0.280392	38928555	1.09153e+07	1.0963e+07	2	644.826	1288.64	0.407885	33.4014	3139	3139	MS2	10/102	SP_RL_EP2_july24_repeat.raw
High		ITLDNAYmEk	P11980;P11980-2	3	2	HCD	M8(Oxidation), K10(Label:13C(6)15N(2))	52.71	0.000387113	1	1	28	16		3.00421e+06		No Quan Values	Not Used							2	611.299	1221.59	-0.643153	33.8945	3210	3210	MS2	7/96	SP_RL_EP2_july24_repeat.raw
	High	DmAEEVAITR	D4A7P8	4	1	CID	M2(Oxidation)	52.71	0.000250753	1	1	26	21	374	5.46291e+06	Light	Unique	Used	0.332705	0.965112	0.344732	4.98557e+06	1.71869e+06	1.65872e+06	2	575.775	1150.54	1.0652	28.7321	2455	2455	MS2	8/88	SP_RL_EP2_july24_repeat.raw
High		FVTVQTISGTGALR	P00507	1	1	HCD		52.6	0.00129005	1	1	33	28	960	1.66445e+07	Light	Redundant	Not Used	0.138258	1.03537	0.133535	14989374	2.0016e+06	2.07239e+06	2	725.406	1449.81	-0.416455	51.0706	5734	5734	MS2	7/136	SP_RL_EP2_july24_repeat.raw
High		LVLEVAQHLGESTVR	G3V6D3	2	1	HCD		52.52	0.00123035	1	1	33	22		4.17651e+06		No Quan Values	Not Used							2	825.966	1650.92	4.42716	78.4179	4010	4010	MS2	7/146	SP_RL_EP2_july24.raw
	High	VEGDLAGHGQEVLISLFK	Q9QZ76	1	1	CID		52.51	0.0014677	1	1	33	24	1512	704432804	Light	Unique	Used	0.139458	1.83585	0.0759636	704432804	5.35112e+07	98238732	3	638.011	1912.02	1.02147	73.3849	8806	8806	MS2	16/178	SP_RL_EP2_july24_repeat.raw
High		LKDDEVAQLRK	P42123	1	1	HCD		52.5	0.00119244	1	1	32	23	212	1.75932e+07	Light	Unique	Used	0.140865	2.42536	0.0580803	1.7149e+07	996020	2.4157e+06	3	438.917	1314.74	0.0332772	22.355	1548	1548	MS2	9/102	SP_RL_EP2_july24_repeat.raw
High		SVDEILR	Q63716	1	1	HCD		52.48	0.000623408	1	1	30	31				No Quan Values	Not Used							2	416.232	831.458	0.48685	35.1769	3404	3404	MS2	6/54	SP_RL_EP2_july24_repeat.raw
	High	VPTPNVSVVDLTcr		4	0	CID	C13(Carbamidomethyl), R14(Label:13C(6)15N(4))	52.44	0.00122642	1	1	32	16	1009	5.1373e+06	Heavy	Redundant	Not Used	0.394349	1.25063	0.315321	1.10625e+07	3.48823e+06	4.36248e+06	2	783.913	1566.82	-0.335462	52.928	5996	5996	MS2	9/140	SP_RL_EP2_july24_repeat.raw
High		YYITIIDAPGHr	P62632	1	1	HCD	R12(Label:13C(6)15N(4))	52.41	0.00111895	1	1	32	19				No Quan Values	Not Used							3	476.922	1428.75	0.897031	53.6585	6101	6101	MS2	6/94	SP_RL_EP2_july24_repeat.raw
	High	AGAGSATLSmAYAGAr		1	0	CID	M10(Oxidation), R16(Label:13C(6)15N(4))	52.41	0.000484267	1	1	28	17	426	8.25521e+06	Heavy	Redundant	Not Used	0.257268	1.14998	0.223715	3.20879e+07	7.17856e+06	8.25521e+06	2	740.858	1480.71	-0.738856	31.4689	2862	2862	MS2	10/128	SP_RL_EP2_july24_repeat.raw
	High	rIESLNEEIAFLK		2	0	CID	R1(Label:13C(6)15N(4))	52.4	0.0013192	1	1	33	24				Inconsistently Labeled	Not Used							2	786.436	1571.87	-0.875556	66.0064	7814	7814	MS2	7/130	SP_RL_EP2_july24_repeat.raw
High		KDLYANNVLSGGTTmYPGIADR	P68035	4	1	HCD	M15(Oxidation)	52.39	0.00107855	1	1	32	16		4.46703e+06		No Quan Values	Not Used							3	791.39	2372.16	0.591457	51.3628	5776	5776	MS2	19/248	SP_RL_EP2_july24_repeat.raw
High		VVFIFGPDK	O35244	2	1	HCD		52.37	0.000941572	1	1	31	21	1249	1.17381e+07	Light	Unique	Used	0.199299	1.73002	0.1152	1.17381e+07	1.35223e+06	2.3394e+06	2	511.29	1021.57	0.848789	62.7662	7364	7364	MS2	8/64	SP_RL_EP2_july24_repeat.raw
	High	QEVVAGDVGTTR	D4ABA9	2	1	CID		52.33	0.000756718	1	1	30	17	257	1.9954e+06	Light	Unique	Used	0.906133	1.95826	0.462723	1.77811e+06	822772	1.6112e+06	2	616.317	1231.63	-0.328318	24.4339	1837	1837	MS2	8/128	SP_RL_EP2_july24_repeat.raw
High		IGIEIIK	P63039	3	1	HCD		52.3	0.000369205	0.346154	1	27		880	8058123	Light	Unique	Used	0.33022	1.97239	0.167421	8058123	1.3491e+06	2.66095e+06	2	393.26	785.513	-0.144126	47.4319	5204	5204	MS2	6/48	SP_RL_EP2_july24_repeat.raw
High		EGVIEcSFVQSK	P04636	1	1	HCD	C6(Carbamidomethyl)	52.29	0.000472161	1	1	28	22	716	4.7263e+07	Light	Redundant	Not Used	0.197947	2.03519	0.0972626	4.5777e+07	4.45239e+06	9.06144e+06	2	691.834	1382.66	-1.37521	42.2596	4450	4450	MS2	9/112	SP_RL_EP2_july24_repeat.raw
High		VQLLHSQNTSLINQK	G3V885	4	1	HCD		52.29	0.0014032	1	1	33	20		19784517		No Quan Values	Not Used							3	574.988	1722.95	-0.543048	37.1338	3696	3696	MS2	11/146	SP_RL_EP2_july24_repeat.raw
High		IGGIGTVPVGr	P62632;D3ZC88	5	2	HCD	R11(Label:13C(6))	52.25	0.000743982	1	1	30	28	622	1.69407e+07	Medium	Redundant	Not Used	0.665219	0.885797	0.750984	2.2558e+07	1.69407e+07	1.5006e+07	2	516.319	1031.63	-0.218827	38.6415	3917	3917	MS2	6/80	SP_RL_EP2_july24_repeat.raw
High		VImITGDNK	E9PSX6	7	1	HCD	M3(Oxidation)	52.23	0.000641497	1	1	29	22		1.35859e+07		No Quan Values	Not Used							2	503.765	1006.52	-0.450334	26.1149	2078	2078	MS2	7/70	SP_RL_EP2_july24_repeat.raw
	High	IILDLISESPIK		2	0	CID		52.21	0.000677222	1	1	30	22	1518	4.42901e+07	Light	Unique	Used	0.399662	1.41755	0.281939	42338750	1.19369e+07	1.69212e+07	2	670.906	1340.81	1.29336	73.4621	8821	8821	MS2	6/98	SP_RL_EP2_july24_repeat.raw
	High	IILDLLSESPIK	D3ZJL5	1	1	CID		52.21	0.000677222	1	2	30	22	1518	4.42901e+07	Light	Redundant	Not Used	0.399662	1.41755	0.281939	42338750	1.19369e+07	1.69212e+07	2	670.906	1340.81	1.29336	73.4621	8821	8821	MS2	6/98	SP_RL_EP2_july24_repeat.raw
	High	LGPALATGNVVVmK	P11884	1	1	CID	M13(Oxidation)	52.18	0.001247	1	1	32	28		6.8193e+06		No Quan Values	Not Used							2	693.394	1385.78	-1.08174	43.0877	4573	4573	MS2	9/114	SP_RL_EP2_july24_repeat.raw
High		mSDGLFLQK	F1LNF7	2	1	HCD	M1(Oxidation)	52.14	0.000464316	1	1	28	24	675	6339632	Light	Unique	Used	0.236085	1.92223	0.122818	6339632	778623	1.49669e+06	2	527.765	1054.52	-0.314077	40.1771	4141	4141	MS2	8/68	SP_RL_EP2_july24_repeat.raw
High		GAWSNVLR	Q05962;Q09073	4	2	HCD		52.12	0.000597497	0.326923	1	29			2.48723e+07		No Quan Values	Not Used							2	451.746	902.484	-0.0906461	42.5532	4495	4495	MS2	6/62	SP_RL_EP2_july24_repeat.raw
	High	TAVETAVLLLR		0	0	CID		52.07	0.000650981	1	1	29	28		1.93307e+06		No Proteins	Not Used							2	593.364	1185.72	1.07263	66.4394	7869	7869	MS2	7/88	SP_RL_EP2_july24_repeat.raw
High		GTSFEAAAASGGSASSEK	P13803	1	1	HCD		51.98	0.000199669	1	1	24	16		4.21268e+06		No Quan Values	Not Used							2	807.865	1614.72	-0.365938	25.7335	2019	2019	MS2	9/166	SP_RL_EP2_july24_repeat.raw
High		DGLTDVYNK	P17764	1	1	HCD		51.97	0.000354197	1	1	27	21		9.78114e+06		No Quan Values	Not Used							2	512.751	1024.49	-0.760656	33.8754	3208	3208	MS2	6/74	SP_RL_EP2_july24_repeat.raw
	High	VEKPVVEmDGDEmTR	P56574	1	1	CID	M8(Oxidation), M13(Oxidation)	51.97	0.000257309	1	1	25	16		5.7546e+06		No Quan Values	Not Used							3	589.602	1766.79	-0.741335	20.1588	1240	1240	MS2	16/160	SP_RL_EP2_july24_repeat.raw
	High	VATVVDSVQASQk		0	0	CID	K13(Label:13C(6)15N(2))	51.95	0.0012944	1	1	32	20	357	2.1179e+06	Heavy	No Proteins	Not Used	0.343748	2.85424	0.120434	5562050	669861	1.91194e+06	2	670.369	1339.73	-0.379249	28.4592	2417	2417	MS2	9/120	SP_RL_EP2_july24_repeat.raw
High		EGNDLYHEmIESGVINLK	G3V6D3	2	1	HCD	M9(Oxidation)	51.89	0.000829637	1	1	30	16	1054	2.2805e+07	Light	Unique	Used	0.19866	3.73369	0.0532075	1.66857e+07	887805	3.31479e+06	3	693.001	2076.99	-0.430921	54.7772	6259	6259	MS2	15/188	SP_RL_EP2_july24_repeat.raw
High		EQGFLSFWR	Q05962	2	1	HCD		51.85	0.000557773	1	1	28	27	1522	2.86169e+08	Light	Unique	Used	0.0356192	1.21334	0.0293564	279785028	8213472	9.96571e+06	2	585.291	1169.57	-0.0797149	73.6558	8856	8856	MS2	8/88	SP_RL_EP2_july24_repeat.raw
High		VDNEILDYKDLAAIPK	F1LWK7	5	1	HCD		51.84	0.0018045	1	1	33	33		9.47095e+06		No Quan Values	Not Used							3	606.328	1816.97	0.750079	63.9099	7531	7531	MS2	17/162	SP_RL_EP2_july24_repeat.raw
High		FYSVNVDYSK	B2RZD6	1	1	HCD		51.83	0.000374003	1	1	27	17	720	30058230	Light	Redundant	Not Used	0.214425	1.80868	0.118554	24330665	2.88449e+06	5.21711e+06	2	611.293	1221.58	-0.291943	41.8883	4397	4397	MS2	8/94	SP_RL_EP2_july24_repeat.raw
High		TGTcGYcGLQFK	D3ZCZ9	2	1	HCD	C4(Carbamidomethyl), C7(Carbamidomethyl)	51.83	0.000125652	1	1	22	16		5.41109e+06		No Quan Values	Not Used							2	696.307	1391.61	-0.581936	42.1589	4434	4434	MS2	7/96	SP_RL_EP2_july24_repeat.raw
High		mTPSGYTLDQcIQTGVDNPGHPFIK	P09605	1	1	HCD	M1(Oxidation), C11(Carbamidomethyl)	51.81	0.000756732	1	1	30	16		9.74191e+06		No Quan Values	Not Used							3	931.44	2792.3	0.864928	59.321	6897	6897	MS2	25/252	SP_RL_EP2_july24_repeat.raw
High		EGNDLYHEmIESGVINLK	G3V6D3	2	1	HCD	M9(Oxidation)	51.8	0.000843045	1	1	30	16		2.2805e+07		No Quan Values	Not Used							3	693.001	2076.99	-0.607239	53.668	6102	6102	MS2	15/188	SP_RL_EP2_july24_repeat.raw
	High	GNPTVEVDLYTAK		3	0	CID		51.77	0.00104448	1	1	31	23	796	3.22384e+07	Light	Redundant	Not Used	0.32449	1.83812	0.176534	3.0841e+07	5.44449e+06	1.00076e+07	2	703.861	1406.71	-1.74064	43.9448	4699	4699	MS2	9/132	SP_RL_EP2_july24_repeat.raw
	High	LcYVALDFENEmATAASSSSLEK	P68035	5	1	CID	C2(Carbamidomethyl), M12(Oxidation)	51.77	0.000446398	1	1	27	16	1270	1.71005e+07	Light	Unique	Used	0.101405	0.499013	0.203211	10259477	2.08484e+06	1.04036e+06	3	851.39	2552.16	1.10875	63.5838	7482	7482	MS2	16/232	SP_RL_EP2_july24_repeat.raw
High		IEAAcFATIK	F1LNF7	2	1	HCD	C5(Carbamidomethyl)	51.74	0.000879224	1	1	30	28		4.52639e+06		No Quan Values	Not Used							2	562.294	1123.58	-1.04431	43.1476	4581	4581	MS2	9/84	SP_RL_EP2_july24_repeat.raw
High		YLTVAAVFR	P69897	4	1	HCD		51.7	0.00113514	1	1	31	30	1247	3.60071e+06	Light	Unique	Used	0.509137	0.974767	0.522316	3.60071e+06	1.88071e+06	1.83325e+06	2	520.3	1039.59	-0.448371	62.7002	7356	7356	MS2	7/64	SP_RL_EP2_july24_repeat.raw
High		GQSIDDmIPAQK	P00564	1	1	HCD	M7(Oxidation)	51.67	0.000519427	1	1	28	16	365	2.08272e+07	Light	Redundant	Not Used	0.136397	1.51136	0.0902481	18312265	1.65265e+06	2.49774e+06	2	659.819	1318.63	-0.02381	29.4859	2568	2568	MS2	9/114	SP_RL_EP2_july24_repeat.raw
High		IGGIGTVPVGR	P62632;D3ZC88	5	2	HCD		51.66	0.000952886	1	1	31	30	622	2.2558e+07	Light	Redundant	Not Used	0.665219	0.885797	0.750984	2.2558e+07	1.69407e+07	1.5006e+07	2	513.309	1025.61	0.124668	38.5522	3905	3905	MS2	6/80	SP_RL_EP2_july24_repeat.raw
High		VVDLmAYmASKE	P04797;F1LUR7	14	2	HCD	M5(Oxidation), M8(Oxidation)	51.6	0.000338997	1	1	26	16	584	4.58265e+07	Light	Redundant	Not Used	0.198168	1.91098	0.103699	4.58265e+07	4.75217e+06	9.08133e+06	2	694.825	1388.64	-0.767351	36.9259	3664	3664	MS2	8/106	SP_RL_EP2_july24_repeat.raw
	High	IPSAVGYQPTLATDmGTmQER	G3V6D3	2	1	CID	M15(Oxidation), M18(Oxidation)	51.58	0.000782597	1	1	30	21	794	6.93826e+06	Light	Unique	Used	0.330041	1.48566	0.222152	6.31872e+06	1.40371e+06	2.08544e+06	2	1149.54	2298.07	0.147597	43.8387	4683	4683	MS2	14/220	SP_RL_EP2_july24_repeat.raw
High		YEELQITAGR	IPI:CON_00220327.3	1	1	HCD		51.57	0.000891682	1	1	30	27		1.48801e+07		No Quan Values	Not Used							2	590.304	1179.6	-0.379888	39.012	3968	3968	MS2	6/92	SP_RL_EP2_july24_repeat.raw
High		GLLSSLDHTSIR	D3ZFQ8	1	1	HCD		51.56	0.00145302	1	1	32	30		7.96128e+06		No Quan Values	Not Used							3	433.574	1298.71	0.722045	55.2938	6330	6330	MS2	8/100	SP_RL_EP2_july24_repeat.raw
High		VLITTDLLAR		0	0	HCD		51.51	0.000832042	1	1	30	29	1179	3.08166e+06	Light	No Proteins	Not Used	0.574263	0.676028	0.849466	2.80207e+06	2.38027e+06	1.60913e+06	2	557.845	1114.68	-0.492144	59.862	6970	6970	MS2	6/76	SP_RL_EP2_july24_repeat.raw
	High	VAELYEEEmr		2	0	CID	M9(Oxidation), R10(Label:13C(6)15N(4))	51.47	0.000220628	1	1	24	17		9.29539e+06		No Quan Values	Not Used							2	647.797	1294.59	0.00756902	30.0136	2645	2645	MS2	8/82	SP_RL_EP2_july24_repeat.raw
High		IITHPNFNGNTLDNDIMLIK	SWISS-PROT:P00761	1	1	HCD		51.46	0.00199845	1	1	34	29		4.56245e+06		No Quan Values	Not Used							3	761.734	2283.19	3.39049	68.0908	8083	8083	MS2	7/204	SP_RL_EP2_july24_repeat.raw
High		IPVGPETLGr	G3V6D3	2	1	HCD	R10(Label:13C(6)15N(4))	51.45	0.00124143	0.431373	1	31		629	9.88028e+06	Heavy	Redundant	Not Used	0.358565	1.19995	0.298817	27555063	8.23392e+06	9.88028e+06	2	524.805	1048.6	-0.0817365	38.5714	3907	3907	MS2	9/74	SP_RL_EP2_july24_repeat.raw
High		QVEVLTNQR	Q6P725	2	1	HCD		51.42	0.00113214	1	1	31	28	292	8.81229e+06	Light	Unique	Used	0.658415	3.15506	0.208685	7.9695e+06	1.66312e+06	5.24724e+06	2	543.799	1086.59	-0.322064	25.8113	2030	2030	MS2	7/86	SP_RL_EP2_july24_repeat.raw
High		ITLDNAYmEK	P11980;P11980-2	3	2	HCD	M8(Oxidation)	51.42	0.000439876	1	1	27	23		9.3322e+06		No Quan Values	Not Used							2	607.292	1213.58	-0.414218	33.856	3206	3206	MS2	7/96	SP_RL_EP2_july24_repeat.raw
	High	TTPSVVAFTPDGEr		2	0	CID	R14(Label:13C(6)15N(4))	51.41	0.00118426	1	1	31	23	4	283969347	Heavy	Redundant	Not Used	0.592696	1.21479	0.487899	479114528	2.33759e+08	283969347	2	743.88	1486.75	7.07333	41.6054	1742	1742	MS2	10/128	SP_RL_EP2_july24.raw
	High	NAVTQEFGPVPDTAR	F1M0K2	2	1	CID		51.4	0.000947924	1	1	30	25		1.27084e+07		No Quan Values	Not Used							2	801.397	1601.79	-3.41291	43.745	4669	4669	MS2	16/158	SP_RL_EP2_july24_repeat.raw
High		HIQKEDVPSER	IPI:CON_CASA1	1	1	HCD		51.34	0.00109957	1	1	31	33		1.62991e+07		No Quan Values	Not Used							3	446.565	1337.68	-0.304427	17.6318	893	893	MS2	7/106	SP_RL_EP2_july24_repeat.raw
	High	SASYNLSLTLQK	D3ZMH4	5	1	CID		51.32	0.00151418	1	1	32	25		4.85333e+06		No Quan Values	Not Used							2	662.858	1324.71	-1.84323	48.4254	5349	5349	MS2	9/118	SP_RL_EP2_july24_repeat.raw
High		TIIPLISQcTPK	P04636	1	1	HCD	C9(Carbamidomethyl)	51.29	0.00152207	1	1	32	23	1107	30955436	Light	Unique	Used	0.173769	3.194	0.0544049	26857491	1.46118e+06	4.66701e+06	2	685.889	1370.77	0.112786	56.9634	6569	6569	MS2	10/114	SP_RL_EP2_july24_repeat.raw
High		LELAQYR	F1LP05	2	1	HCD		51.28	0.000792767	1	1	29		516	4.13809e+07	Light	Unique	Used	0.265098	1.1585	0.228828	38519706	8814394	1.02115e+07	2	446.747	892.487	-1.53393	34.5166	3302	3302	MS2	6/52	SP_RL_EP2_july24_repeat.raw
	High	YYITIIDAPGHR		1	0	CID		51.27	0.00148655	1	1	32	26		1.77113e+07		No Quan Values	Not Used							3	473.586	1418.74	0.515284	53.3438	6054	6054	MS2	8/94	SP_RL_EP2_july24_repeat.raw
High		GYSFVTTAER	P68035	5	1	HCD		51.25	0.000479182	1	1	27	20	589	255731027	Light	Unique	Used	0.12528	1.18621	0.105614	251479918	2.65598e+07	31505516	2	565.777	1130.55	-1.12068	39.1829	3992	3992	MS2	6/84	SP_RL_EP2_july24_repeat.raw
High		YLGYLEQLLR	IPI:CON_CASA1	1	1	HCD		51.23	0.00158054	1	1	32			9.6739e+06		No Quan Values	Not Used							2	634.356	1267.7	0.276313	65.2277	7712	7712	MS2	9/78	SP_RL_EP2_july24_repeat.raw
High		ALANSLAcQGK	P05065	3	1	HCD	C8(Carbamidomethyl)	51.22	0.000851366	1	1	30	27		2.44641e+06		No Quan Values	Not Used							2	566.793	1132.58	0.389765	25.3602	1968	1968	MS2	7/94	SP_RL_EP2_july24_repeat.raw
	High	TmEWFTVLEHYR	P56741	3	1	CID	M2(Oxidation)	51.19	0.000546675	1	1	28	21	1489	1.52547e+08	Light	Redundant	Not Used	0.162077	1.30077	0.1246	149968312	18686076	2.43064e+07	3	543.258	1627.76	1.13909	72.7366	8699	8699	MS2	12/104	SP_RL_EP2_july24_repeat.raw
High		APILIATDVASr		1	0	HCD	R12(Label:13C(6)15N(4))	51.15	0.00133981	1	1	32	27	898	5.27002e+06	Heavy	Redundant	Not Used	0.761606	1.18583	0.642255	6.91962e+06	4.44416e+06	5.27002e+06	2	618.862	1236.72	-1.06536	48.1588	5309	5309	MS2	6/96	SP_RL_EP2_july24_repeat.raw
	High	QAASSLQQASLK		2	0	CID		51.14	0.00154403	1	1	32	19	276	6.01274e+06	Light	Unique	Used	0.374747	2.08028	0.180143	5.11445e+06	921332	1.91663e+06	2	616.336	1231.66	0.470218	25.0297	1926	1926	MS2	7/122	SP_RL_EP2_july24_repeat.raw
High		VSFYQLSHFLQcK	E9PSX6	6	1	HCD	C12(Carbamidomethyl)	51.13	0.0013988	1	1	32	19		4.86089e+07		No Quan Values	Not Used							3	552.947	1656.83	2.8555	73.1138	8756	8756	MS2	7/122	SP_RL_EP2_july24_repeat.raw
High		MIAEAIPELK	P04636	1	1	HCD		51.12	0.00137383	1	1	32	23		2.55009e+07		No Quan Values	Not Used							2	557.812	1114.62	-0.77373	52.5816	5950	5950	MS2	9/80	SP_RL_EP2_july24_repeat.raw
	High	TSKDTTASAVAVGLK	Q64428	1	1	CID		51.12	0.00172269	1	1	33	23		2.2606e+06		No Quan Values	Not Used							3	483.603	1448.8	-0.214038	28.7397	2457	2457	MS2	9/150	SP_RL_EP2_july24_repeat.raw
High		ILLLGAGESGK		0	0	HCD		51.08	0.00122862	1	1	31		896	4.75545e+06	Light	No Proteins	Not Used	0.392818	1.68086	0.2337	4.75545e+06	1111348	1.86802e+06	2	529.316	1057.62	-0.423441	47.9409	5278	5278	MS2	6/82	SP_RL_EP2_july24_repeat.raw
High		LLLLGAGESGK		0	0	HCD		51.08	0.00122862	1	2	31		896	4.75545e+06	Light	No Proteins	Not Used	0.392818	1.68086	0.2337	4.75545e+06	1111348	1.86802e+06	2	529.316	1057.62	-0.423441	47.9409	5278	5278	MS2	6/82	SP_RL_EP2_july24_repeat.raw
High		MIAEAIPELK	P04636	1	1	HCD		51.07	0.00140107	1	1	32	29		2.55009e+07		No Quan Values	Not Used							2	557.813	1114.62	0.759517	51.5367	5803	5803	MS2	8/80	SP_RL_EP2_july24_repeat.raw
High		HLVDEPQNLIK	IPI:CON_00708398.1	1	1	HCD		51.07	0.00163712	1	1	32	22		1.26017e+07		No Quan Values	Not Used							2	653.362	1305.72	0.227433	41.9976	4410	4410	MS2	9/90	SP_RL_EP2_july24_repeat.raw
High		LLLQVQHASK	Q05962;Q09073	4	2	HCD		51.06	0.00105019	1	1	30	30		65998796		No Quan Values	Not Used							3	379.564	1136.68	-0.194766	30.8103	2765	2765	MS2	8/84	SP_RL_EP2_july24_repeat.raw
High		ImNVIGEPIDER	G3V6D3	2	1	HCD	M2(Oxidation)	51.05	0.00119631	1	1	31	26	708	1.87084e+07	Light	Unique	Used	0.367902	1.25252	0.293729	1.82687e+07	5.36604e+06	6.72108e+06	2	701.355	1401.7	-0.474722	41.0309	4268	4268	MS2	6/114	SP_RL_EP2_july24_repeat.raw
	High	LIDDmVAQVLK	P56574	1	1	CID	M5(Oxidation)	51.05	0.0015744	1	1	32	27		7.14957e+06		No Quan Values	Not Used							2	630.846	1260.68	-1.88823	52.6056	5953	5953	MS2	8/88	SP_RL_EP2_july24_repeat.raw
	High	QSILAIQNEVEK	D3ZCV0	1	1	CID		50.99	0.0017615	1	1	33	22	16	1345183132	Light	Redundant	Not Used	0.18684	1.94741	0.0959428	1291637392	123923303	241328994	2	686.38	1371.75	3.89292	41.7404	1773	1773	MS2	8/128	SP_RL_EP2_july24.raw
	High	LGYILTcPSNLGTGLR	P09605	3	1	CID	C7(Carbamidomethyl)	50.99	0.00197766	1	1	33	22	1265	1.28325e+07	Light	Redundant	Not Used	0.261129	2.59284	0.100712	1.21335e+07	1.22199e+06	3.16842e+06	2	867.964	1734.92	-0.118435	63.4812	7465	7465	MS2	17/146	SP_RL_EP2_july24_repeat.raw
	High	ELTEEKETAFEFLSSA	O88989	1	1	CID		50.99	0.000878164	1	1	30	17		8.57118e+07		No Quan Values	Not Used							2	915.937	1830.87	0.787073	71.0991	8480	8480	MS2	16/148	SP_RL_EP2_july24_repeat.raw
High		FNPETDFLTGK	F1M0K2	2	1	HCD		50.94	0.000636249	1	1	28	24		1.9057e+07		No Quan Values	Not Used							2	634.811	1268.62	-0.120695	54.2537	6185	6185	MS2	9/108	SP_RL_EP2_july24_repeat.raw
High		ELISNSSDALDK	P82995	4	1	HCD		50.93	0.000905314	1	1	30	22		3.48818e+06		No Quan Values	Not Used							2	646.324	1291.64	1.85884	33.0895	3092	3092	MS2	9/122	SP_RL_EP2_july24_repeat.raw
High		DFTPSGIAGAFR		0	0	HCD		50.91	0.000896923	1	1	30	20		234141752		No Proteins	Not Used							2	619.814	1238.62	3.56518	62.1711	2785	2785	MS2	8/96	SP_RL_EP2_july24.raw
	High	PPYTIVYFPVR		0	0	CID		50.88	0.00179607	1	1	33	18	1392	1.11681e+07	Light	No Proteins	Not Used	0.955878	1.22916	0.77767	1.11681e+07	8.68512e+06	1.06754e+07	2	676.375	1351.74	1.60407	69.1853	8218	8218	MS2	8/80	SP_RL_EP2_july24_repeat.raw
High		GGAGFPTGLK	Q5XIH3	1	1	HCD		50.87	0.000896219	1	1	29	22		3238442		No Quan Values	Not Used							2	452.748	904.488	-0.534541	35.8105	3496	3496	MS2	8/72	SP_RL_EP2_july24_repeat.raw
High		GcDVVVIPAGVPR	P04636	1	1	HCD	C2(Carbamidomethyl)	50.85	0.00167491	1	1	32	17		5.18595e+07		No Quan Values	Not Used							2	669.863	1338.72	-0.287797	50.488	5647	5647	MS2	6/96	SP_RL_EP2_july24_repeat.raw
High		GQDVSVLEVAGK	G3V7K1	1	1	HCD		50.8	0.00147929	1	1	32	29		1.26362e+07		No Quan Values	Not Used							2	601.325	1201.64	0.321638	40.829	4238	4238	MS2	9/118	SP_RL_EP2_july24_repeat.raw
High		HQGLPQEVLNENLLR	IPI:CON_CASA1	1	1	HCD		50.79	0.0021509	1	1	33	26		5.1879e+06		No Quan Values	Not Used							3	587.322	1759.95	3.16167	78.1257	3978	3978	MS2	15/146	SP_RL_EP2_july24.raw
	High	AGLQFPVGR		0	0	CID		50.79	0.00134181	1	1	31	34	2	258553393	Light	No Proteins	Not Used	0.219524	2.67937	0.0819311	241929488	1.98215e+07	53109224	2	472.772	944.537	6.22069	41.5974	1739	1739	MS2	7/76	SP_RL_EP2_july24.raw
	High	ALDSTTVAAHESEIYcK	G3V7U0	2	1	CID	C16(Carbamidomethyl)	50.75	0.000710979	1	1	28	26	646	79392483	Light	Redundant	Not Used	0.01	0.552681	0.0119462	59693704	713114	394124	3	632.3	1894.89	-0.0746125	39.0604	3974	3974	MS2	9/148	SP_RL_EP2_july24_repeat.raw
High		VGSVLQEGcEK	Q920L2	2	1	HCD	C9(Carbamidomethyl)	50.74	0.000602563	1	1	28	24		3.43685e+06		No Quan Values	Not Used							2	603.295	1205.58	-0.665496	24.7949	1892	1892	MS2	8/104	SP_RL_EP2_july24_repeat.raw
	High	DIDDLELTLAK	G3V885	13	1	CID		50.67	0.00162323	1	1	32	25	45	2322207044	Light	Redundant	Not Used	0.12246	2.70188	0.0453241	2284973760	1.03564e+08	279818060	2	623.335	1245.66	4.94391	62.0442	2756	2756	MS2	9/94	SP_RL_EP2_july24.raw
High		NSSYFVEWIPNNVK	P69897	5	1	HCD		50.64	0.00128195	1	1	31	16	1408	2.88779e+07	Light	Not Unique	Used	0.363343	1.90589	0.190642	2.88779e+07	5.50534e+06	1.04926e+07	2	848.92	1696.83	0.39159	69.943	8321	8321	MS2	10/140	SP_RL_EP2_july24_repeat.raw
High		TLmLQIAK	P23693	1	1	HCD	M3(Oxidation)	50.63	0.00136405	1	1	31	29	660	6.08196e+07	Light	Unique	Used	0.384142	2.55671	0.150249	6.04845e+07	9.0877e+06	2.32346e+07	2	467.275	933.543	-0.464617	39.5668	4052	4052	MS2	7/62	SP_RL_EP2_july24_repeat.raw
High		ELADIAHR	P05065	2	1	HCD		50.58	0.000875859	1	1	29	30		3.22317e+06		No Quan Values	Not Used							2	462.748	924.489	-0.338331	24.8045	1893	1893	MS2	7/62	SP_RL_EP2_july24_repeat.raw
High		IGLFGGAGVGK	G3V6D3	2	1	HCD		50.53	0.00132148	1	1	31	27		5.1631e+07		No Quan Values	Not Used							2	488.284	975.561	-1.1455	48.5386	5365	5365	MS2	7/82	SP_RL_EP2_july24_repeat.raw
High		IITHPNFNGNTLDNDIMLIK	SWISS-PROT:P00761	1	1	HCD		50.53	0.00244646	1	1	34	17		4.74419e+07		No Quan Values	Not Used							3	761.732	2283.18	1.14497	69.2302	8226	8226	MS2	19/204	SP_RL_EP2_july24_repeat.raw
	High	LGTIAIQGAIEK		1	0	CID		50.53	0.00129891	1	1	31	27	10	851638606	Light	Redundant	Not Used	0.217489	1.64427	0.132271	830468216	109846798	180618005	2	607.365	1213.72	6.74198	41.6716	1757	1757	MS2	13/114	SP_RL_EP2_july24.raw
High		SSIQITGALEDQmNQLK	D3ZCV0	1	1	HCD	M13(Oxidation)	50.52	0.00178673	1	1	32	16		2.48555e+06		No Quan Values	Not Used							2	946.474	1891.94	-1.36316	48.8099	5403	5403	MS2	8/174	SP_RL_EP2_july24_repeat.raw
	High	IWHHTFYNELR	P68035	4	1	CID		50.52	0.00114399	1	1	30	24	1020	434096974	Light	Not Unique	Used	0.161323	0.932021	0.173089	434096974	75137492	70029722	3	505.921	1515.75	0.455395	53.2393	6038	6038	MS2	9/94	SP_RL_EP2_july24_repeat.raw
High		NSPTDTILFIR	P56741	3	1	HCD		50.49	0.00176785	1	1	32	18	1256	7.44625e+07	Light	Unique	Used	0.126974	0.970952	0.130773	72351841	9.46167e+06	9.18682e+06	2	638.849	1276.69	0.0889522	63.2495	7434	7434	MS2	7/108	SP_RL_EP2_july24_repeat.raw
High		EQVVGGDVQGYk	D4ABA9	2	1	HCD	K12(Label:13C(6)15N(2))	50.47	0.00111147	1	1	30	23	349	1.89759e+06	Heavy	Unique	Used	0.401924	4.16985	0.0963881	4.72127e+06	455074	1.89759e+06	2	643.827	1286.65	-0.707847	27.9934	2347	2347	MS2	8/120	SP_RL_EP2_july24_repeat.raw
	High	ETEcTYFSTPLLLGK		1	0	CID	C4(Carbamidomethyl)	50.44	0.00157913	1	1	32	17				No Quan Values	Not Used							2	879.939	1758.87	4.61513	74.2088	3556	3556	MS2	8/128	SP_RL_EP2_july24.raw
High		FANEITPITISVK	P17764	1	1	HCD		50.43	0.00191608	1	1	32	20	1164	6.5896e+06	Light	Unique	Used	0.543476	2.5828	0.210421	5.49538e+06	1.15634e+06	2.98661e+06	2	716.906	1432.81	0.470511	59.1846	6878	6878	MS2	8/130	SP_RL_EP2_july24_repeat.raw
	High	TPYTDVNIVTIr		2	0	CID	R12(Label:13C(6))	50.43	0.0018717	1	1	32	16	992	5.75561e+06	Medium	Redundant	Not Used	0.633656	1.65953	0.381829	1.44254e+07	5508048	9.14076e+06	2	699.39	1397.77	-0.147057	52.0303	5873	5873	MS2	7/116	SP_RL_EP2_july24_repeat.raw
	High	AQFGQPEILLGTIPGAGGTQR	P14604	1	1	CID		50.42	0.00239937	1	1	33	23	1395	4.16017e+06	Light	Redundant	Not Used	0.23707	1.04272	0.227357	2.82275e+06	641774	669191	2	1056.07	2111.13	1.65124	69.2794	8233	8233	MS2	8/222	SP_RL_EP2_july24_repeat.raw
	High	EGIEcEVINLR		1	0	CID	C5(Carbamidomethyl)	50.39	0.00106129	1	1	30	27	1013	2.78255e+06	Light	Redundant	Not Used	0.211083	1.94616	0.108461	2.46975e+06	267873	521323	2	666.335	1331.66	-0.399851	52.9316	5997	5997	MS2	7/94	SP_RL_EP2_july24_repeat.raw
	High	mDELQLFR	P46462	1	1	CID	M1(Oxidation)	50.33	0.000599195	1	1	27	21				No Quan Values	Not Used							2	534.263	1067.52	-0.205967	52.7802	5978	5978	MS2	6/64	SP_RL_EP2_july24_repeat.raw
High		GADPEETILNAFk	P08733	1	1	HCD	K13(Label:13C(6)15N(2))	50.29	0.00151816	1	1	31	23				No Quan Values	Not Used							2	706.862	1412.72	0.748637	72.7844	8708	8708	MS2	8/110	SP_RL_EP2_july24_repeat.raw
High		AKDIVPGDIVEIAVGDKVPADIR	E9PSX6	6	1	HCD		50.28	0.00123289	1	1	30	19		44392864		No Quan Values	Not Used							4	598.339	2390.33	2.40898	73.1066	8755	8755	MS2	29/254	SP_RL_EP2_july24_repeat.raw
High		NAGVEGSLIVEK	P63039	3	1	HCD		50.26	0.00169258	1	1	32	20		1.1316e+07		No Quan Values	Not Used							2	608.332	1215.66	-1.51011	37.8704	3801	3801	MS2	10/122	SP_RL_EP2_july24_repeat.raw
High		INVLVLEAR		0	0	HCD		50.25	0.00104177	1	1	30	30	1097	1.32346e+07	Light	No Proteins	Not Used	0.453815	1.03333	0.439179	10941419	4.80524e+06	4.96538e+06	2	513.819	1026.63	0.358205	56.586	6519	6519	MS2	7/78	SP_RL_EP2_july24_repeat.raw
High		EGQPLAGEEVSIR	P56741	3	1	HCD		50.23	0.00155209	1	1	31	16	624	1.34164e+07	Light	Unique	Used	0.167295	1.38534	0.120761	1.10797e+07	1337997	1.85358e+06	2	692.857	1384.71	-0.299611	38.3618	3875	3875	MS2	9/136	SP_RL_EP2_july24_repeat.raw
	High	DQLLLGPTYATPK		1	0	CID		50.21	0.00203708	1	1	32	28	1000	1.04516e+07	Light	Redundant	Not Used	0.264166	2.02638	0.130364	9.00149e+06	1.17347e+06	2.37789e+06	2	708.891	1416.77	0.518184	52.4356	5930	5930	MS2	12/138	SP_RL_EP2_july24_repeat.raw
High		LQDLVDK	F1LSI0;G3V885	16	2	HCD		50.18	0.000970434	1	1	29			1.24554e+07		No Quan Values	Not Used							2	415.735	830.462	-0.0140995	26.2186	2094	2094	MS2	6/64	SP_RL_EP2_july24_repeat.raw
	High	GQSIDDMIPAQK		1	0	CID		50.16	0.000851061	1	1	29	25		1.12934e+07		No Quan Values	Not Used							2	651.822	1302.64	-0.0856062	41.3695	4318	4318	MS2	6/114	SP_RL_EP2_july24_repeat.raw
High		TLTIVDTGIGmTk	P82995	2	1	HCD	M11(Oxidation), K13(Label:13C(6)15N(2))	50.15	0.00207363	1	1	32	21	899	6.90678e+06	Heavy	Redundant	Not Used	0.451063	1.39297	0.323813	12772837	4.13602e+06	5.76135e+06	2	687.374	1373.74	-2.28514	48.4585	5353	5353	MS2	7/118	SP_RL_EP2_july24_repeat.raw
High		TLTLVDTGIGmTk	P34058	1	1	HCD	M11(Oxidation), K13(Label:13C(6)15N(2))	50.15	0.00207363	1	2	32	21	899	6.90678e+06	Heavy	Redundant	Not Used	0.451063	1.39297	0.323813	12772837	4.13602e+06	5.76135e+06	2	687.374	1373.74	-2.28514	48.4585	5353	5353	MS2	7/118	SP_RL_EP2_july24_repeat.raw
	High	SEIGIAMGSGTAVAK	E9PSX6	6	1	CID		50.14	0.00177921	1	1	32	27		6.22077e+06		No Quan Values	Not Used							2	696.363	1391.72	-0.587396	41.5744	4349	4349	MS2	12/132	SP_RL_EP2_july24_repeat.raw
	High	TTGIVLDSGDGVTHNVPIYEGYALPHAImR	P68035	5	1	CID	M29(Oxidation)	50.06	0.00246668	1	1	33	20		1.79892e+07		No Quan Values	Not Used							3	1071.54	3212.61	0.754055	66.3141	7852	7852	MS2	18/300	SP_RL_EP2_july24_repeat.raw
High		GLTSVINQK	P42123	1	1	HCD		50.04	0.00168739	1	1	31	35	443	9.53544e+07	Light	Unique	Used	0.253016	1.7973	0.140776	94822949	1.33488e+07	2.39917e+07	2	480.28	959.552	-0.266675	31.6843	2894	2894	MS2	6/70	SP_RL_EP2_july24_repeat.raw
High		AIGVSNFNPLQIER	P07943	1	1	HCD		50.01	0.00232714	1	1	33	28	79	533210430	Light	Redundant	Not Used	0.421655	1.215	0.34704	528508762	183413932	222848159	2	779.427	1557.85	5.24051	73.5483	3436	3436	MS2	7/136	SP_RL_EP2_july24.raw
High		NKDTGTYEDFVEGLR	P16409	1	1	HCD		49.89	0.000888727	1	1	28	18		1.41363e+07		No Quan Values	Not Used							3	581.944	1743.82	-0.231073	58.1913	6741	6741	MS2	18/158	SP_RL_EP2_july24_repeat.raw
High		AILAELTGR	D4A5G8	3	1	HCD		49.84	0.00152672	1	1	31					No Quan Values	Not Used							2	472.282	943.557	-0.436689	49.2804	5473	5473	MS2	8/68	SP_RL_EP2_july24_repeat.raw
	High	LSSPATLNSR		1	0	CID		49.84	0.00150027	1	1	31	25		3.06797e+08		No Quan Values	Not Used							2	523.285	1045.56	-0.977111	25.9634	2051	2051	MS2	7/90	SP_RL_EP2_july24_repeat.raw
	High	ILEDNSIPQVK		1	0	CID		49.83	0.00209804	1	1	32	33		8.4178e+06		No Quan Values	Not Used							2	628.348	1255.69	-0.910536	39.7366	4076	4076	MS2	6/98	SP_RL_EP2_july24_repeat.raw
High		VDFPQDQLATLTGr	P04636	1	1	HCD	R14(Label:13C(6)15N(4))	49.82	0.00228372	1	1	32	23				No Quan Values	Not Used							2	785.911	1570.82	3.57079	62.1517	2782	2782	MS2	10/142	SP_RL_EP2_july24.raw
High		KPLIVFTPK	Q5XI78	4	1	HCD		49.8	0.000735608	1	1	28	23		4.01985e+06		No Quan Values	Not Used							2	521.837	1042.67	-0.155579	40.7447	4224	4224	MS2	8/80	SP_RL_EP2_july24_repeat.raw
High		VVDLmAYmASkE	P04797;F1LUR7	14	2	HCD	M5(Oxidation), M8(Oxidation), K11(Label:13C(6)15N(2))	49.79	0.000637072	1	1	27	16	584	9.08133e+06	Heavy	Redundant	Not Used	0.198168	1.91098	0.103699	4.58265e+07	4.75217e+06	9.08133e+06	2	698.833	1396.66	-0.0041436	37.2283	3711	3711	MS2	9/106	SP_RL_EP2_july24_repeat.raw
	High	KVPQVSTPTLVEVSR	IPI:CON_00708398.1	2	1	CID		49.79	0.00185979	1	1	32	22		3.09159e+07		No Quan Values	Not Used							3	547.318	1639.94	0.978659	44.9027	4836	4836	MS2	15/156	SP_RL_EP2_july24_repeat.raw
High		ADLINNLGTIAk	P34058;P82995	4	2	HCD	K12(Label:13C(6)15N(2))	49.77	0.00203444	1	1	32	27	1033	5.38489e+06	Heavy	Redundant	Not Used	0.389889	1.73026	0.225336	13811329	3.11219e+06	5.38489e+06	2	625.863	1250.72	-0.749043	54.0906	6161	6161	MS2	8/116	SP_RL_EP2_july24_repeat.raw
High		TVIIEQSWGSPk	P63039;D3Z9X1	2	2	HCD	K12(Label:13C(6)15N(2))	49.76	0.00223517	1	1	32	29	820	2.17715e+07	Heavy	Redundant	Not Used	0.322627	1.60756	0.200694	65383393	1.3122e+07	2.10945e+07	2	676.868	1352.73	-1.2798	45.1381	4871	4871	MS2	9/118	SP_RL_EP2_july24_repeat.raw
	High	TVVGQITVDmmYGGmR	G3V936	2	1	CID	M10(Oxidation), M11(Oxidation), M15(Oxidation)	49.76	0.000574909	1	1	26	16		2.47135e+06		No Quan Values	Not Used							2	903.414	1805.82	-0.872455	42.4196	4473	4473	MS2	10/158	SP_RL_EP2_july24_repeat.raw
High		THINIVVIGHVDSGK	P62632;D3ZC88	3	2	HCD		49.68	0.00246457	1	1	33	33		5.09536e+06		No Quan Values	Not Used							3	530.297	1588.88	-2.75443	51.7292	5831	5831	MS2	15/158	SP_RL_EP2_july24_repeat.raw
	High	ImNVIGEPIDER	G3V6D3	2	1	CID	M2(Oxidation)	49.68	0.00163999	1	1	31		708	1.87084e+07	Light	Redundant	Not Used	0.367902	1.25252	0.293729	1.82687e+07	5.36604e+06	6.72108e+06	2	701.355	1401.7	-0.474722	40.975	4259	4259	MS2	10/114	SP_RL_EP2_july24_repeat.raw
High		LFMPNLVPPK	P50753-2	6	1	HCD		49.67	0.00184068	1	1	31	25	41	1990088233	Light	Unique	Used	0.296317	1.90047	0.155918	1965655280	306481176	582456832	2	578.337	1155.67	5.96897	62.0202	2753	2753	MS2	8/84	SP_RL_EP2_july24.raw
	High	IVVVTAGVr		1	0	CID	R9(Label:13C(6)15N(4))	49.65	0.000806442	1	1	28		505	9.24506e+07	Heavy	Redundant	Not Used	0.442562	1.09463	0.404303	2.08899e+08	8.44585e+07	9.24506e+07	2	462.299	923.592	0.312907	33.9223	3214	3214	MS2	7/64	SP_RL_EP2_july24_repeat.raw
High		TVLIMELINNVAK	G3V6D3	2	1	HCD		49.6	0.00194844	1	1	32	27		6.19265e+07		No Quan Values	Not Used							2	729.424	1457.84	0.974559	74.1803	8951	8951	MS2	7/114	SP_RL_EP2_july24_repeat.raw
High		LLLQVQHASK	Q05962;Q09073	4	2	HCD		49.57	0.00149051	1	1	30	24		65998796		No Quan Values	Not Used							3	379.564	1136.68	0.127411	29.7635	2612	2612	MS2	8/84	SP_RL_EP2_july24_repeat.raw
High		DFTPSGIAGAFR		0	0	HCD		49.55	0.00122619	1	1	30	17		2.17621e+08		No Proteins	Not Used							2	619.814	1238.62	4.1565	63.1674	2937	2937	MS2	10/96	SP_RL_EP2_july24.raw
High		HLVDEPQNLIK	IPI:CON_00708398.1	1	1	HCD		49.52	0.00231302	1	1	32	25		1.26017e+07		No Quan Values	Not Used							2	653.361	1305.71	-1.73584	40.9335	4253	4253	MS2	12/90	SP_RL_EP2_july24_repeat.raw
High		TPVLFDVYEIK		1	0	HCD		49.49	0.00248931	1	1	33	23	1460	2.90315e+07	Light	Unique	Used	0.385919	2.28713	0.168735	25343055	4.27625e+06	9780361	2	662.363	1323.72	0.0912511	71.4965	8539	8539	MS2	10/96	SP_RL_EP2_july24_repeat.raw
	High	SENEEFVEVGr		0	0	CID	R11(Label:13C(6)15N(4))	49.49	0.000425101	1	1	25	25	553	1.19786e+06	Heavy	No Proteins	Not Used	0.624735	1.38752	0.450253	1.91739e+06	863308	1.19786e+06	2	652.803	1304.6	0.258067	35.7817	3493	3493	MS2	8/110	SP_RL_EP2_july24_repeat.raw
High		EITALAPSTmK	IPI:CON_00698900.1;P68035	8	2	HCD	M10(Oxidation)	49.46	0.00160914	1	1	31	16	429	1.61757e+08	Light	Not Unique	Used	0.131592	1.33396	0.0986481	1.61757e+08	1.5957e+07	2.1286e+07	2	589.31	1177.61	-0.239121	31.1062	2808	2808	MS2	8/96	SP_RL_EP2_july24_repeat.raw
High		KGSSFQTVSALHR	G3V885	4	1	HCD		49.45	0.00237444	1	1	32	21		1.49867e+07		No Quan Values	Not Used							3	473.256	1417.75	-0.465063	27.1198	2221	2221	MS2	8/132	SP_RL_EP2_july24_repeat.raw
High		LGDVYVNDAFGTAHR	P16617	1	1	HCD		49.45	0.00143352	1	1	30	16	883	5.5233e+06	Light	Not Unique	Used	0.54744	3.44355	0.158976	5.5233e+06	878070	3.02368e+06	3	545.603	1634.79	0.633562	47.6507	5235	5235	MS2	11/146	SP_RL_EP2_july24_repeat.raw
	High	IGGIGTVPVGr		5	0	CID	R11(Label:13C(6))	49.44	0.0014209	1	1	30	25	622	1.69407e+07	Medium	Redundant	Not Used	0.665219	0.885797	0.750984	2.2558e+07	1.69407e+07	1.5006e+07	2	516.319	1031.63	-0.218827	38.6125	3911	3911	MS2	9/80	SP_RL_EP2_july24_repeat.raw
	High	ALDSTTVAAHESEIYcK	G3V7U0	2	1	CID	C16(Carbamidomethyl)	49.42	0.000962875	1	1	28	25		1.32971e+07		No Quan Values	Not Used							3	632.3	1894.88	-0.267875	38.0111	3821	3821	MS2	10/148	SP_RL_EP2_july24_repeat.raw
	High	DNQSGSLLFIGr		0	0	CID	R12(Label:13C(6))	49.38	0.00225327	1	1	32	17	1147	5.9958e+06	Medium	No Proteins	Not Used	1.04741	1.09941	0.952701	6.29347e+06	5.9958e+06	6.59185e+06	2	656.852	1312.7	0.508937	58.8674	6836	6836	MS2	7/118	SP_RL_EP2_july24_repeat.raw
High		EITALAPSTMK	IPI:CON_00698900.1;P68035	8	2	HCD		49.35	0.00196575	1	1	31	21	649	6.89915e+07	Light	Not Unique	Used	0.127912	1.17133	0.109202	62592178	6.8352e+06	8006294	2	581.313	1161.62	0.00387552	40.1675	4140	4140	MS2	9/96	SP_RL_EP2_july24_repeat.raw
High		TTYLVLDEADR		1	0	HCD		49.35	0.0012352	1	1	29	18	886	1.00511e+07	Light	Unique	Used	0.708544	1.16331	0.609076	9.4916e+06	5.7811e+06	6.72521e+06	2	648.326	1295.65	-1.65463	47.7492	5250	5250	MS2	9/98	SP_RL_EP2_july24_repeat.raw
High		HFVALSTNTDK	D4A2V9	2	1	HCD		49.34	0.00139695	0.469388	1	30			2.49666e+06		No Quan Values	Not Used							2	616.813	1232.62	-6.94903	27.4275	2266	2266	MS2	10/94	SP_RL_EP2_july24_repeat.raw
	High	HTNYTmEHIR	D3ZCV0	5	1	CID	M6(Oxidation)	49.33	0.000385047	1	1	24	16	129	7.13333e+06	Light	Unique	Used	0.350577	1.15351	0.303922	7.13333e+06	2.16798e+06	2.50078e+06	3	439.872	1317.6	0.340745	17.6989	902	902	MS2	7/96	SP_RL_EP2_july24_repeat.raw
	High	HTNYTmEHLR		1	0	CID	M6(Oxidation)	49.33	0.000385047	1	2	24	16	129	7.13333e+06	Light	Redundant	Not Used	0.350577	1.15351	0.303922	7.13333e+06	2.16798e+06	2.50078e+06	3	439.872	1317.6	0.340745	17.6989	902	902	MS2	7/96	SP_RL_EP2_july24_repeat.raw
High		IGLFGGAGVGK	G3V6D3	2	1	HCD		49.31	0.00178056	1	1	31	26	930	5.1631e+07	Light	Redundant	Not Used	0.194607	1.39859	0.139145	5.1631e+07	7.18422e+06	1.00478e+07	2	488.285	975.563	0.731419	49.6223	5520	5520	MS2	8/82	SP_RL_EP2_july24_repeat.raw
High		LIVEGAVVEFVK		0	0	HCD		49.31	0.00155199	1	1	30	16		870948		No Proteins	Not Used							2	651.889	1302.77	2.56983	66.6714	7901	7901	MS2	8/98	SP_RL_EP2_july24_repeat.raw
High		RHPEYAVSVLLR	IPI:CON_00708398.1	1	1	HCD		49.31	0.00245165	1	1	32	17				No Quan Values	Not Used							3	480.609	1439.81	0.0781357	57.3429	6620	6620	MS2	9/118	SP_RL_EP2_july24_repeat.raw
High		VcFELFADK		0	0	HCD	C2(Carbamidomethyl)	49.3	0.000748997	1	1	27	22	80	332250095	Light	No Proteins	Not Used	0.387406	1.40009	0.276701	321615662	8.89914e+07	124595754	2	564.777	1128.55	5.85072	73.5597	3438	3438	MS2	8/72	SP_RL_EP2_july24.raw
High		INLIYSR	Q62651	1	1	HCD		49.28	0.00176576	0.244898	1	31			5.73522e+06		No Quan Values	Not Used							2	439.759	878.511	1.80149	40.6267	4206	4206	MS2	5/58	SP_RL_EP2_july24_repeat.raw
High		IITHPNFNGNTLDNDImLIK	SWISS-PROT:P00761	1	1	HCD	M17(Oxidation)	49.26	0.00330533	1	1	34	18		3.34109e+07		No Quan Values	Not Used							3	767.064	2299.18	0.534737	65.2203	7711	7711	MS2	17/204	SP_RL_EP2_july24_repeat.raw
	High	TPVLFDVYEIk	Q5XI77	1	1	CID	K11(Label:13C(6)15N(2))	49.26	0.00252924	1	1	32	24	1478	3.05279e+06	Heavy	Unique	Used	0.367564	2.09463	0.175479	8.30546e+06	1.45744e+06	3.05279e+06	2	666.37	1331.73	-0.855094	72.1332	8623	8623	MS2	8/96	SP_RL_EP2_july24_repeat.raw
	High	NSSYFVEWIPNNVK	P69897-2	6	1	CID		49.23	0.00177367	1	1	31	18	1408	2.88779e+07	Light	Redundant	Not Used	0.363343	1.90589	0.190642	2.88779e+07	5.50534e+06	1.04926e+07	2	848.92	1696.83	0.39159	69.9241	8317	8317	MS2	8/140	SP_RL_EP2_july24_repeat.raw
High		YEGFFGLYR		0	0	HCD		49.22	0.000712659	1	1	27	25	1410	1.26725e+07	Light	No Proteins	Not Used	0.181316	1.64227	0.110406	1.06245e+07	1.173e+06	1.92638e+06	2	576.28	1151.55	-0.107523	69.9525	8322	8322	MS2	8/64	SP_RL_EP2_july24_repeat.raw
High		YYITIIDAPGHR	P62632	1	1	HCD		49.21	0.00233243	1	1	32	20	1046	2.98352e+07	Light	Unique	Used	0.426508	1.20398	0.35425	25759357	9125249	10986582	3	473.586	1418.74	-0.323618	54.402	6207	6207	MS2	6/94	SP_RL_EP2_july24_repeat.raw
High		ANWYFVLTr		0	0	HCD	R9(Label:13C(6)15N(4))	49.17	0.00183769	1	1	31	17	1447	18928749	Heavy	No Proteins	Not Used	0.438204	1.33368	0.328568	43196222	1.41929e+07	18928749	2	590.313	1179.62	-0.356649	71.399	8524	8524	MS2	6/78	SP_RL_EP2_july24_repeat.raw
High		SGmFWLR	Q68FY0	1	1	HCD	M3(Oxidation)	49.15	0.000499244	1	1	25	28				No Quan Values	Not Used							2	456.723	912.438	-1.8088	47.8271	5261	5261	MS2	6/48	SP_RL_EP2_july24_repeat.raw
	High	IMNVIGEPIDER	G3V6D3	2	1	CID		49.12	0.00202307	1	1	31	25				No Quan Values	Not Used							2	693.359	1385.71	0.783365	49.5006	5501	5501	MS2	6/114	SP_RL_EP2_july24_repeat.raw
High		VNPcIGGVILFHETLYQK	P05065	2	1	HCD	C4(Carbamidomethyl)	49.11	0.00346138	1	1	34	30	1439	4.4515e+06	Light	Unique	Used	1.26091	2.28499	0.551824	4.4515e+06	2.45644e+06	5612935	3	696.704	2088.1	1.18137	70.8565	8446	8446	MS2	22/170	SP_RL_EP2_july24_repeat.raw
High		EAFQEALAAAGDK		0	0	HCD		49.1	0.00128871	1	1	29	21		280983908		No Proteins	Not Used							2	660.827	1320.65	3.15231	41.9953	1832	1832	MS2	8/136	SP_RL_EP2_july24.raw
High		TVEAEAAHGTVTR		0	0	HCD		49.09	0.00169305	1	1	30	27	154	4.0093e+06	Light	No Proteins	Not Used	0.613197	1.04435	0.587155	4.0093e+06	2.35408e+06	2.45849e+06	3	447.897	1341.68	0.161893	18.6645	1041	1041	MS2	7/118	SP_RL_EP2_july24_repeat.raw
	High	EGQPLAGEEVSIR	P56741	3	1	CID		49.08	0.00202263	1	1	31	19	624	1.34164e+07	Light	Redundant	Not Used	0.167295	1.38534	0.120761	1.10797e+07	1337997	1.85358e+06	2	692.857	1384.71	-0.299611	38.3036	3865	3865	MS2	13/136	SP_RL_EP2_july24_repeat.raw
	High	LDWSHNFTNmLGYTEPQFTELmR	G3V936	1	1	CID	M10(Oxidation), M22(Oxidation)	49.08	0.000737243	1	1	27	17	1426	1.37449e+07	Light	Redundant	Not Used	0.248489	0.84258	0.294915	7.50109e+06	2.21218e+06	1.86394e+06	3	954.767	2862.29	0.212448	70.4899	8396	8396	MS2	12/246	SP_RL_EP2_july24_repeat.raw
High		VATVSLPR	SWISS-PROT:P00761	1	1	HCD		49.07	0.00145682	1	1	30	25		3.66086e+09		No Quan Values	Not Used							2	421.759	842.511	1.34762	33.1527	3104	3104	MS2	6/60	SP_RL_EP2_july24_repeat.raw
High		DVVVDLVcYR	Q5XI78	4	1	HCD	C8(Carbamidomethyl)	49.04	0.00145258	1	1	30	19	1146	2.08587e+07	Light	Unique	Used	0.174477	0.709704	0.245845	2.08587e+07	5128003	3.63937e+06	2	619.316	1237.62	-0.316892	58.3935	6769	6769	MS2	6/80	SP_RL_EP2_july24_repeat.raw
High		IINEPTAAAIAYGLDk	P06761;D4A4S3	6	2	HCD	K16(Label:13C(6)15N(2))	49.04	0.00301243	1	1	33	21	51	147460094	Heavy	Redundant	Not Used	0.551973	1.74073	0.317093	227825768	72241852	125753664	2	834.461	1667.92	3.72124	62.6919	2867	2867	MS2	7/168	SP_RL_EP2_july24.raw
	High	YLGYLEQLLR		1	0	CID		49.03	0.00262679	1	1	32			219565674		No Quan Values	Not Used							2	634.356	1267.71	0.757774	73.8809	8894	8894	MS2	13/78	SP_RL_EP2_july24_repeat.raw
	High	RQAEEAEEQANTNLSK	G3V885	4	1	CID		49.03	0.00133215	1	1	29	22		7.12438e+06		No Quan Values	Not Used							3	606.626	1817.86	-0.117443	18.7714	1054	1054	MS2	19/172	SP_RL_EP2_july24_repeat.raw
High		mVSLLQEK	G3V885	6	1	HCD	M1(Oxidation)	48.97	0.00159788	1	1	30	24		57141220		No Quan Values	Not Used							2	482.262	963.518	-0.447954	32.6625	3034	3034	MS2	7/68	SP_RL_EP2_july24_repeat.raw
High		TIIPLISQcTPK	P04636	1	1	HCD	C9(Carbamidomethyl)	48.93	0.0026061	1	1	32	16	1081	2.27949e+07	Light	Unique	Used	0.180898	2.0513	0.0881874	2.25394e+07	1.98769e+06	4.07734e+06	2	685.889	1370.77	0.201838	55.956	6426	6426	MS2	9/114	SP_RL_EP2_july24_repeat.raw
High		LDIDSAPITAr	P11980;P11980-2	3	2	HCD	R11(Label:13C(6)15N(4))	48.91	0.00228845	1	1	32	26	765	2.02193e+07	Heavy	Not Unique	Used	0.651059	1.3298	0.489591	30402014	1.48845e+07	1.97935e+07	2	591.323	1181.64	-0.411576	42.8445	4539	4539	MS2	6/94	SP_RL_EP2_july24_repeat.raw
High		ANWYFVLTr		0	0	HCD	R9(Label:13C(6))	48.88	0.00228361	1	1	32	19	1447	1.41929e+07	Medium	No Proteins	Not Used	0.438204	1.33368	0.328568	43196222	1.41929e+07	18928749	2	588.319	1175.63	0.352665	71.2225	8499	8499	MS2	6/78	SP_RL_EP2_july24_repeat.raw
High		EQVANSAFVEr	P34058	2	1	HCD	R11(Label:13C(6)15N(4))	48.87	0.00132766	1	1	29	25	401	6.67807e+06	Heavy	Unique	Used	0.704281	1.27463	0.552536	9.48211e+06	5239212	6.67807e+06	2	630.316	1259.62	-0.723217	29.9077	2632	2632	MS2	8/116	SP_RL_EP2_july24_repeat.raw
High		VYEVATFYTMYNR	P19234	1	1	HCD		48.87	0.000947589	1	1	28	16		798407		No Quan Values	Not Used							2	828.892	1656.78	2.54215	63.4601	7463	7463	MS2	7/110	SP_RL_EP2_july24_repeat.raw
High		AQFEGIVTDLIKR	F1M953	2	1	HCD		48.85	0.00265911	1	1	32	23				No Quan Values	Not Used							3	497.285	1489.84	2.00349	69.3227	8240	8240	MS2	9/128	SP_RL_EP2_july24_repeat.raw
High		VVFIFGPDK	O35244	2	1	HCD		48.84	0.00209118	1	1	31	17		1.62992e+06		No Quan Values	Not Used							2	511.29	1021.57	1.3865	60.3228	7033	7033	MS2	6/64	SP_RL_EP2_july24_repeat.raw
High		EITALAPSTmK	IPI:CON_00698900.1;P68035	8	2	HCD	M10(Oxidation)	48.84	0.0018737	1	1	31	24	429	1.61757e+08	Light	Redundant	Not Used	0.131592	1.33396	0.0986481	1.61757e+08	1.5957e+07	2.1286e+07	2	589.31	1177.61	-0.135462	32.1757	2968	2968	MS2	9/96	SP_RL_EP2_july24_repeat.raw
	High	DTGTYEDFVEGLr		1	0	CID	R13(Label:13C(6)15N(4))	48.79	0.000737283	1	1	27	17	62	81225044	Heavy	Redundant	Not Used	0.08557	0.367541	0.232818	949222912	220995752	81225044	2	756.351	1511.7	4.13817	62.8515	2885	2885	MS2	8/114	SP_RL_EP2_july24.raw
High		VIQSYSIr	D3ZCV0	1	1	HCD	R8(Label:13C(6)15N(4))	48.77	0.00210658	1	1	31	24	394	5.26377e+06	Heavy	Unique	Used	0.363497	1.4388	0.252638	1.44809e+07	3.65843e+06	5.26377e+06	2	488.278	975.55	-0.208282	29.9824	2642	2642	MS2	7/70	SP_RL_EP2_july24_repeat.raw
High		EAYEAGLIGK	Q5XIH3	1	1	HCD		48.75	0.0016589	1	1	30	17		6.2081e+06		No Quan Values	Not Used							2	525.777	1050.55	-0.555134	35.4244	3436	3436	MS2	6/78	SP_RL_EP2_july24_repeat.raw
High		LVTDIQTAVr		0	0	HCD	R10(Label:13C(6))	48.74	0.00209378	1	1	31		623	3.05128e+06	Medium	No Proteins	Not Used	0.468483	1.18205	0.396332	7.69881e+06	3.05128e+06	3.60676e+06	2	561.334	1121.66	-1.89058	38.2755	3861	3861	MS2	6/88	SP_RL_EP2_july24_repeat.raw
High		DGFIDkNDLr	P08733	2	1	HCD	K6(Label:13C(6)15N(2)), R10(Label:13C(6)15N(4))	48.73	0.00180253	1	1	30	29	542	1.12699e+07	Heavy	Unique	Used	0.287849	2.14967	0.133904	37509930	5.02271e+06	1.07972e+07	3	404.211	1210.62	0.570633	35.509	3449	3449	MS2	5/94	SP_RL_EP2_july24_repeat.raw
	High	HQGVMVGmGQK	P68035	9	1	CID	M8(Oxidation)	48.71	0.000756374	0.428571	1	27	25		1.8061e+06		No Quan Values	Not Used							2	594.287	1187.57	0.240389	17.8086	923	923	MS2	13/100	SP_RL_EP2_july24_repeat.raw
High		QIGVEHVVVYVNK	F8WFG8	2	1	HCD		48.69	0.0029847	1	1	33	19				No Quan Values	Not Used							3	495.28	1483.83	-0.415002	43.0254	4563	4563	MS2	8/120	SP_RL_EP2_july24_repeat.raw
High		VEGDLAGHGQEVLISLFK	Q9QZ76	1	1	HCD		48.67	0.0035907	1	1	33	16		63867638		No Quan Values	Not Used							3	638.013	1912.02	3.51136	74.4295	3596	3596	MS2	18/178	SP_RL_EP2_july24.raw
High		IILLFDAHK	Q8R3Z7	1	1	HCD		48.64	0.00204134	1	1	31	24		806150		No Quan Values	Not Used							3	357.219	1069.64	1.64052	62.1117	7275	7275	MS2	6/64	SP_RL_EP2_july24_repeat.raw
	High	ITYGQcGDVLR		1	0	CID	C6(Carbamidomethyl)	48.64	0.00110307	1	1	28	21	528	6.92133e+07	Light	Redundant	Not Used	0.40517	1.39987	0.289434	65797546	1.90441e+07	2.66592e+07	2	641.315	1281.62	-1.51408	34.948	3369	3369	MS2	8/104	SP_RL_EP2_july24_repeat.raw
High		FNPETDFLTGK	F1M0K2	2	1	HCD		48.6	0.00108291	1	1	28	25		1.9057e+07		No Quan Values	Not Used							2	634.812	1268.62	0.456644	55.4832	6358	6358	MS2	9/108	SP_RL_EP2_july24_repeat.raw
High		ImNVIGEPIDEr	G3V6D3	2	1	HCD	M2(Oxidation), R12(Label:13C(6)15N(4))	48.59	0.00213	1	1	31	23	708	7.18493e+06	Heavy	Redundant	Not Used	0.367902	1.25252	0.293729	1.82687e+07	5.36604e+06	6.72108e+06	2	706.359	1411.71	-1.05413	41.2204	4298	4298	MS2	8/114	SP_RL_EP2_july24_repeat.raw
High		NYHIFYQILSNK	G3V885	2	1	HCD		48.59	0.00280034	1	1	32	29		210993163		No Quan Values	Not Used							3	513.937	1539.8	0.306073	66.9162	7933	7933	MS2	12/110	SP_RL_EP2_july24_repeat.raw
	High	GcDVVVIPAGVPR		1	0	CID	C2(Carbamidomethyl)	48.59	0.00281832	1	1	32	23		5.18595e+07		No Quan Values	Not Used							2	669.863	1338.72	-0.287797	50.4493	5640	5640	MS2	13/96	SP_RL_EP2_july24_repeat.raw
High		QmSLLLR	F1LP05	2	1	HCD	M2(Oxidation)	48.57	0.00187574	1	1	30	31				No Quan Values	Not Used							2	438.752	876.497	0.0498365	35.5984	3464	3464	MS2	6/60	SP_RL_EP2_july24_repeat.raw
	High	YALNHPDTVEGLVLINIDPNAK	Q8VBU2-2	2	1	CID		48.56	0.00373993	1	1	33	27	1508	5.4475e+07	Light	Unique	Used	0.325517	1.20772	0.26953	35273135	9.50717e+06	11482001	3	802.761	2406.27	1.42099	73.2901	8786	8786	MS2	15/226	SP_RL_EP2_july24_repeat.raw
High		AFITNIPFDVK		0	0	HCD		48.54	0.00273269	1	1	32	25	1397	3.5157e+06	Light	No Proteins	Not Used	0.560804	1.94509	0.288318	3.0504e+06	879484	1.71067e+06	2	632.851	1264.7	1.34325	69.4082	8253	8253	MS2	9/102	SP_RL_EP2_july24_repeat.raw
High		IVPNILLEQGK	G3V936	2	1	HCD		48.53	0.00180402	1	1	30	25		19878363		No Quan Values	Not Used							2	612.371	1223.73	-1.47492	53.034	6010	6010	MS2	9/94	SP_RL_EP2_july24_repeat.raw
	High	ImDPNIVGSEHYDVAR	G3V6D3	2	1	CID	M2(Oxidation)	48.52	0.00139831	1	1	29	21	630	4.37586e+07	Light	Redundant	Not Used	0.367195	1.18247	0.310533	33573779	10425752	1.23281e+07	3	611.292	1831.86	-1.52844	39.4417	4032	4032	MS2	17/162	SP_RL_EP2_july24_repeat.raw
	High	LcYVALDFENEmATAASSSSLEK	P68035	5	1	CID	C2(Carbamidomethyl), M12(Oxidation)	48.5	0.000862354	1	1	27	16		1.66187e+07		No Quan Values	Not Used							3	851.388	2552.15	-1.04361	62.4387	7318	7318	MS2	19/232	SP_RL_EP2_july24_repeat.raw
High		IGADFLGR	P13221	1	1	HCD		48.46	0.00158741	1	1	30	28		4648676		No Quan Values	Not Used							2	424.735	848.463	0.407665	44.7794	4818	4818	MS2	6/56	SP_RL_EP2_july24_repeat.raw
High		SLVNLGGSK	IPI:CON_00220327.3	1	1	HCD		48.46	0.0018091	0.25	1	30			4.51669e+07		No Quan Values	Not Used							2	437.753	874.499	-0.682076	32.8739	3066	3066	MS2	8/88	SP_RL_EP2_july24_repeat.raw
High		VVDLLVIK		0	0	HCD		48.46	0.000630119	1	1	26		1155	6.69042e+06	Light	No Proteins	Not Used	0.0640082	0.546074	0.117215	6.52854e+06	765245	417880	2	449.803	898.599	1.54471	58.6848	6812	6812	MS2	7/56	SP_RL_EP2_july24_repeat.raw
High		KVLELTGK		0	0	HCD		48.44	0.00165633	1	1	30					No Proteins	Not Used							2	444.281	887.556	-0.427735	24.0857	1788	1788	MS2	7/74	SP_RL_EP2_july24_repeat.raw
	High	ccSGAIIVLTk	P11980-2	2	1	CID	C1(Carbamidomethyl), C2(Carbamidomethyl), K11(Label:13C(6)15N(2))	48.42	0.00244164	1	1	31	30	774	1.74309e+06	Heavy	Unique	Used	0.796184	0.744031	1.0701	1.85609e+06	1.98619e+06	1.47779e+06	2	615.327	1229.65	0.112362	43.1831	4587	4587	MS2	8/94	SP_RL_EP2_july24_repeat.raw
High		DTGTYEDFVEGLr	P16409	1	1	HCD	R13(Label:13C(6)15N(4))	48.37	0.000812146	1	1	27	16	62	81225044	Heavy	Redundant	Not Used	0.08557	0.367541	0.232818	949222912	220995752	81225044	2	756.351	1511.7	4.13817	62.8599	2886	2886	MS2	7/114	SP_RL_EP2_july24.raw
High		NFGPTGIGFGGLTHQVEK	G3V7U0	2	1	HCD		48.35	0.00357137	1	1	33	18		1.57082e+07		No Quan Values	Not Used							3	620.32	1858.95	0.801446	59.7074	6951	6951	MS2	21/194	SP_RL_EP2_july24_repeat.raw
	High	DAFVAIVQSVK	D4ABR6	3	1	CID		48.27	0.00303011	1	1	32	24		1.36957e+07		No Quan Values	Not Used							2	588.835	1176.66	0.552551	62.9572	7391	7391	MS2	9/102	SP_RL_EP2_july24_repeat.raw
High		IVVLLQr		0	0	HCD	R7(Label:13C(6))	48.25	0.000438397	0.145833	1	24		790	6.14744e+06	Medium	No Proteins	Not Used	0.662167	0.957509	0.691552	8.88935e+06	6.14744e+06	5.88623e+06	2	423.797	846.587	0.213004	43.8897	4690	4690	MS2	6/52	SP_RL_EP2_july24_repeat.raw
High		DLFDPIIQDR	P00564	1	1	HCD		48.25	0.00209099	1	1	31	29				No Quan Values	Not Used							2	616.32	1231.63	0.273115	65.7435	7780	7780	MS2	7/92	SP_RL_EP2_july24_repeat.raw
High		YEGFFGLYR		0	0	HCD		48.23	0.000917668	1	1	27	25		2.39385e+06		No Proteins	Not Used							2	576.28	1151.55	1.37655	68.8277	8172	8172	MS2	7/64	SP_RL_EP2_july24_repeat.raw
	High	AQFEGIVTDLIk		2	0	CID	K12(Label:13C(6)15N(2))	48.23	0.00316862	1	1	32	24	1471	2.21399e+06	Heavy	Redundant	Not Used	0.389496	2.15716	0.18056	5.68425e+06	1.02635e+06	2.21399e+06	2	671.378	1341.75	-1.30835	71.9647	8599	8599	MS2	8/118	SP_RL_EP2_july24_repeat.raw
High		DSYVGDEAQSKR	IPI:CON_00698900.1;P68035	7	2	HCD		48.22	0.00066592	1	1	26	23	150	5.34333e+06	Light	Not Unique	Used	0.0870965	1.19475	0.0728992	5.34333e+06	389524	465385	3	452.212	1354.62	-0.416657	18.4447	1011	1011	MS2	14/112	SP_RL_EP2_july24_repeat.raw
High		LYSPSQIGAFVLmK	F1M953	2	1	HCD	M13(Oxidation)	48.22	0.00352923	1	1	33	24	1433	1.38942e+07	Light	Unique	Used	0.259231	2.1383	0.121233	1.38942e+07	1.68443e+06	3.6018e+06	3	523.95	1569.83	-0.0181269	70.6964	8427	8427	MS2	8/124	SP_RL_EP2_july24_repeat.raw
	High	LAmQEFmILPVGASSFR		2	0	CID	M3(Oxidation), M7(Oxidation)	48.21	0.00296806	1	1	32	16		6.57396e+06		No Quan Values	Not Used							2	964.984	1928.96	-0.251162	70.3448	8376	8376	MS2	9/174	SP_RL_EP2_july24_repeat.raw
High		NGFVVLK	G3V7J7	2	1	HCD		48.19	0.00202375	1	1	30	25				No Quan Values	Not Used							2	388.737	776.467	0.311847	40.3428	4162	4162	MS2	5/62	SP_RL_EP2_july24_repeat.raw
High		AFVDScLQLHETK	P15650	1	1	HCD	C6(Carbamidomethyl)	48.19	0.00165358	1	1	29	19		12923333		No Quan Values	Not Used							3	516.588	1547.75	-1.35554	41.5433	4344	4344	MS2	10/122	SP_RL_EP2_july24_repeat.raw
High		FGLDLK	G3V9U2	3	1	HCD		48.18	0.0015426	1	1	29		23	1380856160	Light	Unique	Used	0.200355	2.0085	0.0997535	1310869120	130763742	262639076	2	346.704	692.4	3.73467	41.9087	1813	1813	MS2	5/40	SP_RL_EP2_july24.raw
	High	mVVDSAYEVIK		1	0	CID	M1(Oxidation)	48.17	0.00195612	1	1	30	28	725	8.208e+07	Light	Redundant	Not Used	0.273971	2.37289	0.115459	8.208e+07	9476867	2.24875e+07	2	635.323	1269.64	-0.674858	42.6133	4501	4501	MS2	9/88	SP_RL_EP2_july24_repeat.raw
	High	AQQDQLVLIFAGK		0	0	CID		48.12	0.0032607	1	1	32	26		6.94995e+06		No Proteins	Not Used							2	715.904	1430.8	-0.37118	70.342	8375	8375	MS2	9/118	SP_RL_EP2_july24_repeat.raw
	High	KmEGDLNEmEIQLSQANR	G3V885	2	1	CID	M2(Oxidation), M9(Oxidation)	48.12	0.00133511	1	1	28	18		2705813		No Quan Values	Not Used							3	713.333	2137.99	0.182707	35.4784	3445	3445	MS2	17/192	SP_RL_EP2_july24_repeat.raw
	High	EGTVTAGNASGmSDGAGVVIIASEDAVKK	G3V9U2	3	1	CID	M12(Oxidation)	48.12	0.00336014	1	1	32	18		1.29906e+07		No Quan Values	Not Used							3	917.455	2750.35	-0.544511	51.2204	5756	5756	MS2	23/314	SP_RL_EP2_july24_repeat.raw
High		SLESTNVTDKDGELYcK	G3V7U0	2	1	HCD	C16(Carbamidomethyl)	48.02	0.00115954	1	1	28	16		2.32576e+07		No Quan Values	Not Used							3	653.638	1958.9	-0.91229	34.0718	3235	3235	MS2	16/174	SP_RL_EP2_july24_repeat.raw
	High	EQIEQFIPQmTAGK	P15650	1	1	CID	M10(Oxidation)	48	0.00232425	1	1	31	19		4.79685e+06		No Quan Values	Not Used							2	818.405	1635.8	-1.43693	46.8578	5121	5121	MS2	9/148	SP_RL_EP2_july24_repeat.raw
High		VSGPGVEPHGVLR	D3ZZ63	2	1	HCD		47.99	0.00339393	1	1	32	27	382	8748897	Light	Unique	Used	0.889966	1.88278	0.472686	7714696	3.64663e+06	6.86581e+06	3	435.242	1303.71	0.174847	29.179	2521	2521	MS2	17/106	SP_RL_EP2_july24_repeat.raw
	High	NSLESYAFNmK	D4A4S3	5	1	CID	M10(Oxidation)	47.99	0.00048689	1	1	24	15	743	8.80272e+06	Light	Redundant	Not Used	0.439296	2.11185	0.208015	7.66057e+06	1.59352e+06	3.36526e+06	2	660.3	1319.59	-0.648127	42.1234	4428	4428	MS2	8/106	SP_RL_EP2_july24_repeat.raw
High		LTELLK	F1LP05	2	1	HCD		47.98	0.00150145	0.395833	1	29		498	5.70655e+07	Light	Unique	Used	0.175327	1.59695	0.109788	54795911	6.01596e+06	9.60718e+06	2	358.731	716.455	-0.330253	33.5348	3161	3161	MS2	5/42	SP_RL_EP2_july24_repeat.raw
High		AISEELDHALNDmTSI	P04692	2	1	HCD	M13(Oxidation)	47.98	0.00108191	1	1	27	15		9.09534e+06		Indistinguishable Channels	Not Used							2	887.912	1774.82	-0.207719	57.4914	6639	6639	MS2	9/144	SP_RL_EP2_july24_repeat.raw
High		ADVDAATLAR	Q6P725	2	1	HCD		47.97	0.00149215	1	1	29	20	364	1.78028e+07	Light	Redundant	Not Used	0.603802	3.06793	0.196811	1.66055e+07	3.26813e+06	1.00264e+07	2	501.764	1002.52	-0.588195	28.3964	2409	2409	MS2	9/82	SP_RL_EP2_july24_repeat.raw
High		mVLAAAGGVK	Q68FY0	1	1	HCD	M1(Oxidation)	47.94	0.00222802	1	1	31	31		10415895		No Quan Values	Not Used							2	466.765	932.523	-0.863993	24.5884	1862	1862	MS2	8/74	SP_RL_EP2_july24_repeat.raw
High		KLEVYQSIADLAVGAK	P56741	3	1	HCD		47.94	0.0033328	1	1	32	36		2.92161e+07		No Quan Values	Not Used							3	568.989	1704.95	0.368458	68.744	8161	8161	MS2	13/164	SP_RL_EP2_july24_repeat.raw
	High	DYESASLTEVR	D3ZCV0	1	1	CID		47.92	0.000782964	1	1	26	19	580	3.53497e+07	Light	Redundant	Not Used	0.231115	1.03487	0.223327	3.52867e+07	7.88049e+06	8.15529e+06	2	635.301	1269.59	-0.793276	36.7651	3639	3639	MS2	9/96	SP_RL_EP2_july24_repeat.raw
	High	IEDEQALALQLQK	G3V885	2	1	CID		47.92	0.00382684	1	1	33	27		2.42852e+07		No Quan Values	Not Used							2	749.908	1498.81	-2.29145	48.6951	5388	5388	MS2	8/116	SP_RL_EP2_july24_repeat.raw
High		DSDSILETLQR	P19234	1	1	HCD		47.9	0.00185778	1	1	30	20		8.20276e+06		No Quan Values	Not Used							2	638.822	1276.64	-0.672658	55.1929	6314	6314	MS2	8/96	SP_RL_EP2_july24_repeat.raw
	High	TFLIWINEEDHTr	P09605	1	1	CID	R13(Label:13C(6)15N(4))	47.9	0.00271248	1	1	31	25	1477	3.17317e+06	Heavy	Redundant	Not Used	0.267838	0.980923	0.273047	1.09457e+07	2988687	2.93167e+06	2	842.422	1683.84	0.473663	72.1298	8622	8622	MS2	14/130	SP_RL_EP2_july24_repeat.raw
High		TIEAEAAHGTVTR	P56574	1	1	HCD		47.88	0.00264516	1	1	31	24	195	9.05616e+07	Light	Unique	Used	0.156543	1.04831	0.149329	9.00421e+07	1.34459e+07	1.40954e+07	3	452.569	1355.69	-0.195882	22.5202	1573	1573	MS2	16/118	SP_RL_EP2_july24_repeat.raw
High		LVTDLTK	IPI:CON_00708398.1	2	1	HCD		47.85	0.00192113	1	1	30	28		8.4813e+07		No Quan Values	Not Used							2	395.24	789.472	0.135561	28.953	2489	2489	MS2	6/54	SP_RL_EP2_july24_repeat.raw
High		NIVVVEGVR	Q60587	1	1	HCD		47.84	0.00236461	1	1	31	23	592	1.07055e+08	Light	Unique	Used	0.468442	1.20088	0.390084	1.05641e+08	41208779	4.94867e+07	2	492.795	984.584	-0.0462502	37.2092	3709	3709	MS2	7/80	SP_RL_EP2_july24_repeat.raw
	High	VNAGDQPGADLGPLITPQAK	G3V7J0	2	1	CID		47.81	0.00455751	1	1	33	21				No Quan Values	Not Used							2	981.518	1962.03	0.202502	52.4468	5933	5933	MS2	25/210	SP_RL_EP2_july24_repeat.raw
High		SLNDFTTQr	G3V885	2	1	HCD	R9(Label:13C(6)15N(4))	47.8	0.00120071	1	1	28	17	450	9.27584e+06	Heavy	Unique	Used	0.150037	1.73872	0.0862916	61823727	5.33487e+06	9.27584e+06	2	546.271	1091.53	-0.894889	31.7131	2897	2897	MS2	6/88	SP_RL_EP2_july24_repeat.raw
High		NKDTGTYEDFVEGLR	P16409	1	1	HCD		47.8	0.00149197	1	1	29	17		28868098		No Quan Values	Not Used							3	581.945	1743.82	0.71395	57.1268	6593	6593	MS2	8/158	SP_RL_EP2_july24_repeat.raw
High		VEGDLAGHGQEVLISLFK	Q9QZ76	1	1	HCD		47.78	0.00436152	1	1	33	16	1512	704432804	Light	Redundant	Not Used	0.139458	1.83585	0.0759636	704432804	5.35112e+07	98238732	3	638.011	1912.02	1.02147	73.437	8816	8816	MS2	14/178	SP_RL_EP2_july24_repeat.raw
	High	WTEYGLTFTEK		0	0	CID		47.78	0.00127878	1	1	28	17		1.51147e+07		No Proteins	Not Used							2	687.832	1374.66	-1.07356	57.3831	6624	6624	MS2	8/96	SP_RL_EP2_july24_repeat.raw
High		FVVHGLTTGEQYIFR	G3V7K1	1	1	HCD		47.77	0.00417271	1	1	33	20	1300	3.01268e+07	Light	Unique	Used	0.133406	1.37128	0.0972858	22786243	2.21678e+06	3039814	3	589.646	1766.92	-0.191297	64.8576	7663	7663	MS2	16/126	SP_RL_EP2_july24_repeat.raw
High		DFTPSGIAGAFR		0	0	HCD		47.73	0.00177678	1	1	29	19		9.33016e+06		No Proteins	Not Used							2	619.812	1238.62	0.31292	61.977	7259	7259	MS2	8/96	SP_RL_EP2_july24_repeat.raw
High		VHLVGIDIFTGk	G3V7J7	2	1	HCD	K12(Label:13C(6)15N(2))	47.68	0.00247382	1	1	31	20		1.6055e+06		No Quan Values	Not Used							3	436.26	1306.76	2.96524	69.6738	8286	8286	MS2	10/94	SP_RL_EP2_july24_repeat.raw
	High	TDYNASVSVPDSSGPER	D3ZJL5	3	1	CID		47.66	0.000716434	1	1	25	24	511	1.1702e+06	Light	Unique	Used	0.482341	0.936478	0.515059	982116	505847	473715	2	890.902	1780.8	-0.532542	34.352	3278	3278	MS2	11/184	SP_RL_EP2_july24_repeat.raw
High		SGmFWLR	Q68FY0	1	1	HCD	M3(Oxidation)	47.59	0.00072285	1	1	25	28		9.6602e+06		No Quan Values	Not Used							2	456.723	912.439	-1.27366	48.9078	5418	5418	MS2	6/48	SP_RL_EP2_july24_repeat.raw
High		LLILADmADVYK		0	0	HCD	M7(Oxidation)	47.56	0.00386994	1	1	33	18		3.6889e+06		No Proteins	Not Used							2	690.877	1380.75	1.62472	58.7905	6827	6827	MS2	7/94	SP_RL_EP2_july24_repeat.raw
High		QmSLLLr	F1LP05	2	1	HCD	M2(Oxidation), R7(Label:13C(6))	47.54	0.00226062	1	1	30	31		7.96405e+06		No Quan Values	Not Used							2	441.762	882.517	-0.696988	35.7265	3482	3482	MS2	6/60	SP_RL_EP2_july24_repeat.raw
High		IVVVTAGVr	P42123	1	1	HCD	R9(Label:13C(6))	47.53	0.00104196	0.416667	1	27		505	8.44585e+07	Medium	Redundant	Not Used	0.442562	1.09463	0.404303	2.08899e+08	8.44585e+07	9.24506e+07	2	460.304	919.602	-1.63136	34.98	3375	3375	MS2	5/64	SP_RL_EP2_july24_repeat.raw
	High	PPYTIVYFPVr		0	0	CID	R11(Label:13C(6)15N(4))	47.51	0.00392806	1	1	33	22	1392	1.06754e+07	Heavy	No Proteins	Not Used	0.955878	1.22916	0.77767	1.11681e+07	8.68512e+06	1.06754e+07	2	681.379	1361.75	1.07777	69.1825	8217	8217	MS2	7/80	SP_RL_EP2_july24_repeat.raw
High		SADTLWDIQK	P42123	1	1	HCD		47.47	0.00186581	1	1	29	21	928	62093016	Light	Unique	Used	0.185531	1.44296	0.128576	62093016	7.98369e+06	11520166	2	588.798	1176.59	-0.56648	49.1772	5458	5458	MS2	9/86	SP_RL_EP2_july24_repeat.raw
High		NNGAGYFLEHLAFK	Q68FY0	1	1	HCD		47.45	0.00282333	1	1	31	15		1.19559e+07		No Quan Values	Not Used							3	527.6	1580.79	0.628767	72.7748	8707	8707	MS2	10/130	SP_RL_EP2_july24_repeat.raw
High		YVVDSDTVQAHTVr	D4A702	1	1	HCD	R14(Label:13C(6)15N(4))	47.44	0.0029299	1	1	31	16		1.16209e+07		No Quan Values	Not Used							3	533.938	1599.8	-0.334792	31.6033	2880	2880	MS2	15/130	SP_RL_EP2_july24_repeat.raw
High		VGGVQSLGGTGALR	P13221	1	1	HCD		47.43	0.00377157	1	1	32	27		4.40544e+06		No Quan Values	Not Used							2	636.357	1271.71	-0.279053	36.7115	3631	3631	MS2	6/130	SP_RL_EP2_july24_repeat.raw
	High	RIFSSEHDIFR	P15650	1	1	CID		47.43	0.00293847	1	1	31	24				No Quan Values	Not Used							3	469.578	1406.72	0.291029	51.7633	5835	5835	MS2	9/108	SP_RL_EP2_july24_repeat.raw
High		DTSLVILWK	G3V7K1	1	1	HCD		47.39	0.00302128	1	1	31	23		16010229		No Quan Values	Not Used							2	537.814	1074.62	0.919047	71.0588	8476	8476	MS2	6/68	SP_RL_EP2_july24_repeat.raw
	High	NAGVEGSLIVEK		3	0	CID		47.38	0.00342129	1	1	32	27	578	1.39234e+07	Light	Redundant	Not Used	0.363252	1.71119	0.21228	1.39234e+07	2.95566e+06	5.0577e+06	2	608.332	1215.66	-0.305125	36.7583	3637	3637	MS2	8/122	SP_RL_EP2_july24_repeat.raw
High		VIIVVK	Q64428	1	1	HCD		47.36	0.000120293	1	1	17	20	494	6.39017e+07	Light	Unique	Used	0.180057	1.92426	0.0935717	6.33949e+07	5.93197e+06	1.14147e+07	2	335.747	670.486	-0.0278629	34.3738	3282	3282	MS2	5/42	SP_RL_EP2_july24_repeat.raw
High		VHLVGIDIFTGk	G3V7J7	2	1	HCD	K12(Label:13C(6)15N(2))	47.34	0.00287453	1	1	31	22		2.5006e+06		No Quan Values	Not Used							3	436.258	1306.76	-0.888092	70.7159	8429	8429	MS2	10/94	SP_RL_EP2_july24_repeat.raw
	High	GVQVETISSGDGR		0	0	CID		47.32	0.00184982	1	1	29	20	353	2.19595e+06	Light	No Proteins	Not Used	0.706747	1.44053	0.490615	2.00381e+06	983098	1.41619e+06	2	652.825	1304.64	-0.701513	28.0592	2359	2359	MS2	8/128	SP_RL_EP2_july24_repeat.raw
High		SIYYITGESK	P34058	2	1	HCD		47.31	0.00181507	1	1	29	21	614	3.33317e+07	Light	Unique	Used	0.366858	1.6619	0.220747	3.33317e+07	7.35785e+06	1.2228e+07	2	580.795	1160.58	-0.929112	37.9707	3817	3817	MS2	8/88	SP_RL_EP2_july24_repeat.raw
	High	SLYYFIQQDTK		0	0	CID		47.26	0.00262165	1	1	31	18		3.46952e+06		No Proteins	Not Used							2	703.354	1405.7	0.727013	58.8708	6837	6837	MS2	8/106	SP_RL_EP2_july24_repeat.raw
High		NFDEILR	O35244	2	1	HCD		47.25	0.00185728	1	1	29	24	8	5.18984e+08	Light	Unique	Used	0.505747	1.69015	0.299231	486517216	145581240	246054428	2	453.741	906.474	7.14038	41.7006	1765	1765	MS2	6/62	SP_RL_EP2_july24.raw
High		VPDFSDYR		0	0	HCD		47.24	0.000401198	1	1	22	15		1865658		No Proteins	Not Used							2	499.732	998.456	-1.7828	39.9068	4102	4102	MS2	5/62	SP_RL_EP2_july24_repeat.raw
High		ITLPVDFVTADKFDENAK	P16617	1	1	HCD		47.21	0.0050312	1	1	33	15		2.69865e+07		No Quan Values	Not Used							3	675.019	2023.04	2.63118	70.6251	8417	8417	MS2	22/174	SP_RL_EP2_july24_repeat.raw
High		VcFELFADk		0	0	HCD	C2(Carbamidomethyl), K9(Label:13C(6)15N(2))	47.15	0.00142348	1	1	28	21	112	3.07414e+06	Heavy	No Proteins	Not Used	0.43771	1.26489	0.346045	7.02323e+06	2.43035e+06	3.07414e+06	2	568.782	1136.56	3.51983	78.7245	4039	4039	MS2	6/72	SP_RL_EP2_july24.raw
High		LAAAFAVSR	Q60587	1	1	HCD		47.12	0.00263475	1	1	30		574	4.1939e+07	Light	Redundant	Not Used	0.491428	1.27399	0.385739	38703137	1.49293e+07	1.90198e+07	2	453.264	905.52	-0.34695	37.5798	3760	3760	MS2	5/64	SP_RL_EP2_july24_repeat.raw
High		SLTATGGNHVTAR	D3ZZ63	2	1	HCD		47.12	0.00299091	1	1	31	23		5.26432e+06		No Quan Values	Not Used							3	428.893	1284.67	0.0157209	18.2117	980	980	MS2	14/126	SP_RL_EP2_july24_repeat.raw
High		mVSLLQEK	G3V885	6	1	HCD	M1(Oxidation)	47.11	0.00240447	1	1	30	26		57141220		No Quan Values	Not Used							2	482.263	963.518	0.122162	33.7006	3183	3183	MS2	7/68	SP_RL_EP2_july24_repeat.raw
High		GLTSVINQk	P42123	1	1	HCD	K9(Label:13C(6)15N(2))	47.11	0.00297251	1	1	31	21	443	2.39917e+07	Heavy	Redundant	Not Used	0.253016	1.7973	0.140776	94822949	1.33488e+07	2.39917e+07	2	484.287	967.566	-0.304612	31.5936	2879	2879	MS2	6/70	SP_RL_EP2_july24_repeat.raw
	High	LAAAFAVSR		1	0	CID		47.11	0.00264083	1	1	30	27	574	4.1939e+07	Light	Redundant	Not Used	0.491428	1.27399	0.385739	38703137	1.49293e+07	1.90198e+07	2	453.264	905.52	-0.34695	37.5542	3755	3755	MS2	8/64	SP_RL_EP2_july24_repeat.raw
High		IFGVTTLDIVr	P04636	1	1	HCD	R11(Label:13C(6))	47.09	0.00278689	1	1	31	25	1424	72679290	Medium	Redundant	Not Used	0.282165	1.22713	0.22994	316079748	72679290	89186771	2	620.373	1239.74	-0.53937	71.5448	8544	8544	MS2	8/86	SP_RL_EP2_july24_repeat.raw
High		DLISHDELFSDIYK		0	0	HCD		47.04	0.00284585	1	1	31	15	1380	7762493	Light	No Proteins	Not Used	0.732417	3.26559	0.224283	6.29132e+06	1.41104e+06	4.60787e+06	3	565.615	1694.83	1.11186	68.7017	8155	8155	MS2	14/124	SP_RL_EP2_july24_repeat.raw
High		FVQENLAPK	P12007	1	1	HCD		47.01	0.00295416	1	1	31	23	400	1.01434e+07	Light	Unique	Used	0.202351	2.64195	0.0765916	8.8427e+06	677277	1.78933e+06	2	523.287	1045.57	-0.978714	29.8885	2630	2630	MS2	7/76	SP_RL_EP2_july24_repeat.raw
High		EAALGAGFSDk	Q60587	1	1	HCD	K11(Label:13C(6)15N(2))	47.01	0.0019847	1	1	29	25	477	6.8343e+06	Heavy	Redundant	Not Used	0.339999	2.38808	0.142374	2.01009e+07	2.86184e+06	6.8343e+06	2	537.272	1073.54	1.9961	32.791	3052	3052	MS2	9/98	SP_RL_EP2_july24_repeat.raw
High		AAPAPAAAPAAAPEPERPK	P16409	1	1	HCD		47	0.00519766	1	1	33	23		3.94112e+07		No Quan Values	Not Used							3	594.988	1782.95	-0.0505434	24.6812	1875	1875	MS2	18/152	SP_RL_EP2_july24_repeat.raw
	High	NITEIADLTQK	P23693	1	1	CID		47	0.00386482	1	1	32	20	872	1.43035e+08	Light	Redundant	Not Used	0.299539	1.86208	0.160863	1.43035e+08	2.3009e+07	4.28446e+07	2	623.337	1245.67	-1.71143	48.3002	5327	5327	MS2	9/112	SP_RL_EP2_july24_repeat.raw
High		NcAQFVTGSQAR	D3ZWT8	2	1	HCD	C2(Carbamidomethyl)	46.96	0.00104714	1	1	26	15		2.60824e+06		No Quan Values	Not Used							2	669.815	1338.62	0.0228152	25.8402	2033	2033	MS2	6/114	SP_RL_EP2_july24_repeat.raw
High		ImNTFSVVPSPK	P69897	4	1	HCD	M2(Oxidation)	46.94	0.00331472	1	1	31	22		3.96686e+06		No Quan Values	Not Used							2	668.35	1335.69	-3.72067	44.4958	4778	4778	MS2	9/118	SP_RL_EP2_july24_repeat.raw
High		SQFTITPGSEQIR	F1M0K2	2	1	HCD		46.92	0.00354951	1	1	32	24	781	6.03955e+06	Light	Unique	Used	0.164901	2.88152	0.057227	5034576	288113	830204	2	732.378	1463.75	-0.495137	43.4383	4624	4624	MS2	6/136	SP_RL_EP2_july24_repeat.raw
	High	TITLEVEPSDTIENVK		7	0	CID		46.89	0.00489714	1	1	33	31		6.28147e+07		No Quan Values	Not Used							2	894.467	1787.93	0.155825	54.2873	6189	6189	MS2	15/148	SP_RL_EP2_july24_repeat.raw
	High	GFEVVYmTEPIDEYcVQQLK	P34058	1	1	CID	M7(Oxidation), C15(Carbamidomethyl)	46.89	0.00168627	1	1	28	15		3.62693e+06		No Quan Values	Not Used							3	822.05	2464.14	-2.11468	64.9811	7678	7678	MS2	19/178	SP_RL_EP2_july24_repeat.raw
High		VVDLLAPYAK	G3V6D3	2	1	HCD		46.87	0.00324934	1	1	31	21	1057	1.51156e+07	Light	Unique	Used	0.633458	4.98474	0.127079	1.49155e+07	1.89545e+06	9.44834e+06	2	544.821	1088.64	0.323593	54.8662	6271	6271	MS2	9/72	SP_RL_EP2_july24_repeat.raw
High		GQLHALTSVSR	D4ABA9	2	1	HCD		46.87	0.00384863	1	1	32	29	308	8.50359e+06	Light	Unique	Used	0.836483	2.066	0.40488	8.50359e+06	3.44294e+06	7.11311e+06	3	390.219	1168.64	-0.310456	26.3047	2107	2107	MS2	5/104	SP_RL_EP2_july24_repeat.raw
	High	APSGNEEPcLLK	D3ZZ63	2	1	CID	C9(Carbamidomethyl)	46.83	0.00178235	1	1	28	19		8.48387e+06		No Quan Values	Not Used							2	657.822	1314.64	1.12685	33.2244	3115	3115	MS2	8/110	SP_RL_EP2_july24_repeat.raw
High		VSILESLDKWER	P09456	1	1	HCD		46.8	0.00451915	1	1	32	23		2.02818e+06		No Quan Values	Not Used							3	492.269	1474.79	1.62247	72.9393	8729	8729	MS2	9/112	SP_RL_EP2_july24_repeat.raw
High		VLSIGDGIAR	F1LP05	2	1	HCD		46.79	0.00327519	1	1	31	29	738	7.67322e+07	Light	Redundant	Not Used	0.326105	1.30212	0.250442	71232198	1.78396e+07	2.32292e+07	2	500.793	1000.58	-0.885436	43.1093	4577	4577	MS2	8/78	SP_RL_EP2_july24_repeat.raw
High		LmATLFSTYASADTGDSGK	G3V885	2	1	HCD	M2(Oxidation)	46.79	0.00138735	1	1	27	15	1058	1.00397e+07	Light	Redundant	Not Used	0.118021	0.70989	0.166253	6.51158e+06	1.08257e+06	768504	2	976.451	1951.9	-0.00151599	54.937	6280	6280	MS2	14/170	SP_RL_EP2_july24_repeat.raw
	High	ADVDAATLAR		2	0	CID		46.79	0.001958	1	1	29	23	364	1.78028e+07	Light	Redundant	Not Used	0.603802	3.06793	0.196811	1.66055e+07	3.26813e+06	1.00264e+07	2	501.764	1002.52	-0.588195	28.3455	2399	2399	MS2	8/82	SP_RL_EP2_july24_repeat.raw
High		ALTALFK		0	0	HCD		46.78	0.00241588	1	1	30		36	228490803	Light	No Proteins	Not Used	0.324372	1.41065	0.229946	214902472	49415891	69708362	2	382.241	763.474	3.84876	42.2487	1889	1889	MS2	5/48	SP_RL_EP2_july24.raw
	High	SSGGFVWAcK	P56574	1	1	CID	C9(Carbamidomethyl)	46.78	0.000655919	1	1	24	20	763	2.20148e+07	Light	Unique	Used	0.126744	1.73917	0.0728762	1.99757e+07	1.45575e+06	2.53179e+06	2	549.755	1098.5	-0.921394	42.7229	4520	4520	MS2	6/74	SP_RL_EP2_july24_repeat.raw
	High	EQGFLSFWR		2	0	CID		46.78	0.00179249	1	1	28	26	1522	2.86169e+08	Light	Redundant	Not Used	0.0356192	1.21334	0.0293564	279785028	8213472	9.96571e+06	2	585.291	1169.57	-0.0797149	73.6294	8849	8849	MS2	7/88	SP_RL_EP2_july24_repeat.raw
High		LNFDLLR	P56741	3	1	HCD		46.77	0.00251717	1	1	30		1288	1.20913e+07	Light	Unique	Used	0.19901	1.89113	0.105233	11400026	1.19966e+06	2.26872e+06	2	445.758	890.509	-0.301432	64.6239	7630	7630	MS2	6/58	SP_RL_EP2_july24_repeat.raw
High		RGTGGVDTAAVGAVFDISNADR	P00564	1	1	HCD		46.74	0.00474513	1	1	33	19		2.36517e+07		No Quan Values	Not Used							3	717.026	2149.06	0.296732	63.1833	7425	7425	MS2	9/246	SP_RL_EP2_july24_repeat.raw
	High	FYSVNVDYSk		0	0	CID	K10(Label:13C(6)15N(2))	46.72	0.00153971	1	1	28	25	720	5.21711e+06	Heavy	No Proteins	Not Used	0.214425	1.80868	0.118554	24330665	2.88449e+06	5.21711e+06	2	615.299	1229.59	-1.41368	41.4707	4333	4333	MS2	8/94	SP_RL_EP2_july24_repeat.raw
High		EITALAPSTMK	IPI:CON_00698900.1;P68035	8	2	HCD		46.66	0.00365198	1	1	31	24	649	6.89915e+07	Light	Redundant	Not Used	0.127912	1.17133	0.109202	62592178	6.8352e+06	8006294	2	581.313	1161.62	0.00387552	39.1032	3982	3982	MS2	6/96	SP_RL_EP2_july24_repeat.raw
	High	DLYANNVLSGGTTmYPGIADR	P68035	4	1	CID	M14(Oxidation)	46.65	0.00280505	1	1	30	28		1.78836e+07		No Quan Values	Not Used							3	748.692	2244.06	0.815294	57.9834	6710	6710	MS2	20/230	SP_RL_EP2_july24_repeat.raw
	High	GYSFVTTAER	P68035	5	1	CID		46.64	0.00138083	1	1	27	16	589	255731027	Light	Redundant	Not Used	0.12528	1.18621	0.105614	251479918	2.65598e+07	31505516	2	565.777	1130.55	-0.14891	38.1163	3837	3837	MS2	8/84	SP_RL_EP2_july24_repeat.raw
	High	EANLAASFGKPINF		1	0	CID		46.64	0.00411647	1	1	32	19		5.40993e+06		No Quan Values	Not Used							2	739.887	1478.77	2.11938	66.1098	7825	7825	MS2	19/136	SP_RL_EP2_july24_repeat.raw
	High	GIQVSNDGPcLGSR	P18163	1	1	CID	C10(Carbamidomethyl)	46.63	0.00174577	1	1	28	15	529	2.74601e+06	Light	Unique	Used	0.195506	0.788903	0.24782	2.59752e+06	643719	507832	2	730.35	1459.69	-1.85824	34.958	3372	3372	MS2	8/142	SP_RL_EP2_july24_repeat.raw
	High	HALIIYDDLSk	F1LP05	2	1	CID	K11(Label:13C(6)15N(2))	46.61	0.00469942	1	1	32	24		2.48415e+06		No Quan Values	Not Used							2	648.358	1295.71	-0.208958	53.0617	6014	6014	MS2	9/86	SP_RL_EP2_july24_repeat.raw
	High	RYSGDFGADAQGAmSK	Q9QZ76	1	1	CID	M14(Oxidation)	46.52	0.000460172	1	1	22	15		6.85248e+06		No Quan Values	Not Used							3	559.582	1676.73	-0.342369	23.6754	1734	1734	MS2	9/174	SP_RL_EP2_july24_repeat.raw
High		DIDDLELTLAK	F1LSI0;G3V885	13	2	HCD		46.48	0.00438341	1	1	32	22	45	2322207044	Light	Redundant	Not Used	0.12246	2.70188	0.0453241	2284973760	1.03564e+08	279818060	2	623.335	1245.66	3.57197	63.0849	2921	2921	MS2	9/94	SP_RL_EP2_july24.raw
High		NSSYFVEWIPNNVK	P69897	5	1	HCD		46.48	0.00342306	1	1	31	15	1396	1.97993e+07	Light	Not Unique	Used	0.399113	1.39991	0.2851	1.85742e+07	5.29549e+06	7.41319e+06	2	848.921	1696.83	1.03905	69.3987	8252	8252	MS2	9/140	SP_RL_EP2_july24_repeat.raw
	High	TITLEVEPSDTIENVK		7	0	CID		46.46	0.00542491	1	1	33	31		6.28147e+07		No Quan Values	Not Used							2	894.467	1787.93	0.0192753	53.2509	6041	6041	MS2	19/148	SP_RL_EP2_july24_repeat.raw
High		RHPYFYAPELLYYANK	IPI:CON_00708398.1	1	1	HCD		46.44	0.0052729	1	1	33	19		79409538		No Quan Values	Not Used							3	682.349	2045.03	1.46094	71.5993	8553	8553	MS2	11/150	SP_RL_EP2_july24_repeat.raw
	High	GQSIDDmIPAQk		1	0	CID	M7(Oxidation), K12(Label:13C(6)15N(2))	46.44	0.00207125	1	1	29	17	365	2.65927e+06	Heavy	Redundant	Not Used	0.136397	1.51136	0.0902481	18312265	1.65265e+06	2.49774e+06	2	663.826	1326.65	0.315111	28.8348	2471	2471	MS2	9/114	SP_RL_EP2_july24_repeat.raw
High		DLFDPIIQDR	P00564	1	1	HCD		46.43	0.00321926	1	1	31	29	1343	2.45432e+07	Light	Unique	Used	0.199831	1.10082	0.181529	20000516	3.63068e+06	3996733	2	616.319	1231.63	-0.222449	66.7977	7919	7919	MS2	8/92	SP_RL_EP2_july24_repeat.raw
High		IGIEIIK	P63039	3	1	HCD		46.39	0.00134899	0.347826	1	27					No Quan Values	Not Used							2	393.26	785.512	-1.15424	48.4681	5354	5354	MS2	6/48	SP_RL_EP2_july24_repeat.raw
High		LAAAFAVSR	Q60587	1	1	HCD		46.35	0.00307982	1	1	30		574	4.1939e+07	Light	Redundant	Not Used	0.491428	1.27399	0.385739	38703137	1.49293e+07	1.90198e+07	2	453.264	905.52	-0.481757	36.591	3614	3614	MS2	5/64	SP_RL_EP2_july24_repeat.raw
	High	LPmGmTAENLAAK	G3V9U2	3	1	CID	M3(Oxidation), M5(Oxidation)	46.35	0.00237881	1	1	29	22		5.73731e+06		No Quan Values	Not Used							2	689.838	1378.67	-1.07083	27.8315	2321	2321	MS2	9/108	SP_RL_EP2_july24_repeat.raw
High		IQTQPGYANTLR	G3V741	3	1	HCD		46.33	0.00472137	1	1	32	26	411	1.67235e+07	Light	Unique	Used	0.0574731	1.34444	0.0427487	1.41634e+07	605467	814015	2	681.362	1361.72	-0.373717	30.4442	2707	2707	MS2	7/122	SP_RL_EP2_july24_repeat.raw
High		VQQTVQDLFGR	F1M953	2	1	HCD		46.3	0.00474003	1	1	32	35		7.96124e+06		No Quan Values	Not Used							2	645.844	1290.68	0.260499	49.29	5474	5474	MS2	6/104	SP_RL_EP2_july24_repeat.raw
High		LLFEELAR	P11980	1	1	HCD		46.29	0.00376881	1	1	31	32	1234	2.42924e+07	Light	Unique	Used	0.826346	1.82206	0.453523	2.34461e+07	1.06333e+07	1.93746e+07	2	495.784	990.562	-0.220272	62.5337	7334	7334	MS2	5/58	SP_RL_EP2_july24_repeat.raw
High		IVPNILLEQGK	G3V936	2	1	HCD		46.26	0.00301418	1	1	30	32	1037	19878363	Light	Unique	Used	0.162481	2.4081	0.0674725	19878363	1.34124e+06	3.22985e+06	2	612.371	1223.74	-0.477398	54.0715	6159	6159	MS2	8/94	SP_RL_EP2_july24_repeat.raw
High		VLTPDLYNK	P00564	1	1	HCD		46.25	0.00414042	1	1	32		625	5.98964e+07	Light	Redundant	Not Used	0.101723	1.65113	0.0616082	54483508	3.35663e+06	5.54225e+06	2	531.794	1062.58	-1.23159	39.3773	4023	4023	MS2	7/70	SP_RL_EP2_july24_repeat.raw
	High	TIAmDGTEGLVr	G3V6D3	2	1	CID	M4(Oxidation), R12(Label:13C(6)15N(4))	46.18	0.00270873	1	1	30	20	489	1.0963e+07	Heavy	Redundant	Not Used	0.281618	1.00437	0.280392	38928555	1.09153e+07	1.0963e+07	2	644.825	1288.64	-0.539392	34.5638	3311	3311	MS2	8/102	SP_RL_EP2_july24_repeat.raw
	High	VIGSGcNLDSAR		2	0	CID	C6(Carbamidomethyl)	46.17	0.00165097	1	1	27	25	284	5.03789e+07	Light	Redundant	Not Used	0.441726	1.39616	0.316387	5.02417e+07	1.58958e+07	2.21931e+07	2	624.803	1248.6	-0.806189	26.5829	2142	2142	MS2	6/110	SP_RL_EP2_july24_repeat.raw
High		SQFTITPGSEQIr	F1M0K2	2	1	HCD	R13(Label:13C(6)15N(4))	46.08	0.00466081	1	1	32	17	748	4284243	Heavy	Unique	Used	0.164488	1.51203	0.108786	23449506	2.55098e+06	3.85717e+06	2	737.382	1473.76	-0.38738	42.4886	4483	4483	MS2	6/136	SP_RL_EP2_july24_repeat.raw
High		AAVEQLTEEQKNEFk	E9PTA1	1	1	HCD	K15(Label:13C(6)15N(2))	46.08	0.00535254	1	1	32	19		3.21625e+07		Inconsistently Labeled	Not Used							3	591.303	1771.9	0.101942	35.8893	3508	3508	MS2	9/150	SP_RL_EP2_july24_repeat.raw
High		AAVEQLTEEQkNEFK	E9PTA1	1	1	HCD	K11(Label:13C(6)15N(2))	46.08	0.00535254	1	2	32	19		3.21625e+07		Inconsistently Labeled	Not Used							3	591.303	1771.9	0.101942	35.8893	3508	3508	MS2	9/150	SP_RL_EP2_july24_repeat.raw
High		FGVTFR	G3V7K1	1	1	HCD		46.07	0.00190694	1	1	28	29		5.17859e+06		No Quan Values	Not Used							2	363.7	726.393	-0.522259	41.898	4398	4398	MS2	5/40	SP_RL_EP2_july24_repeat.raw
High		mIAEAIPELk	P04636	1	1	HCD	M1(Oxidation), K10(Label:13C(6)15N(2))	46.07	0.00455044	1	1	32	20	7	515858345	Heavy	Redundant	Not Used	0.160527	1.42972	0.112279	3213528584	360811884	515858345	2	569.819	1138.63	3.35274	41.8387	1797	1797	MS2	7/80	SP_RL_EP2_july24.raw
High		VLGDVIEVHGk	P23928	1	1	HCD	K11(Label:13C(6)15N(2))	46.07	0.00416115	1	1	31	23	561	8.71952e+06	Heavy	Redundant	Not Used	0.372443	2.23906	0.166339	21345272	3.55055e+06	7949907	3	391.895	1173.67	-0.0977877	36.5059	3600	3600	MS2	6/86	SP_RL_EP2_july24_repeat.raw
High		MVVDSAYEVIK	P42123	1	1	HCD		46.06	0.00367773	1	1	31	15	904	8.49395e+07	Light	Redundant	Not Used	0.243347	1.69861	0.143263	8.49395e+07	1.21687e+07	2.06698e+07	2	627.325	1253.64	-1.42898	48.4393	5351	5351	MS2	10/88	SP_RL_EP2_july24_repeat.raw
	High	FSKEEIDQmFAAFPPDVTGNLDYK		1	0	CID	M9(Oxidation)	46.05	0.00273393	1	1	30	27		2.22839e+07		No Quan Values	Not Used							3	926.769	2778.29	-1.67256	68.3555	8114	8114	MS2	21/266	SP_RL_EP2_july24_repeat.raw
High		GLSLPPAcSR	P09605	1	1	HCD	C8(Carbamidomethyl)	46.04	0.00278005	1	1	30	30		4.82565e+07		No Quan Values	Not Used							2	529.276	1057.55	-0.461016	35.4148	3435	3435	MS2	8/84	SP_RL_EP2_july24_repeat.raw
High		GDLGIEIPAEk	P11980;P11980-2	4	2	HCD	K11(Label:13C(6)15N(2))	46.03	0.00442042	1	1	32	24		15601989		No Quan Values	Not Used							2	575.316	1149.62	-0.11244	48.0142	5291	5291	MS2	8/96	SP_RL_EP2_july24_repeat.raw
	High	AGLLGLLEEmRDER	G3V885	4	1	CID	M10(Oxidation)	46.02	0.00486692	1	1	32		1353	1.18175e+08	Light	Unique	Used	0.0991443	1.53302	0.0646725	92795720	6001332	9200170	3	539.948	1617.83	0.85902	67.5836	8015	8015	MS2	9/120	SP_RL_EP2_july24_repeat.raw
	High	MVVDSAYEVIK		1	0	CID		46.01	0.0037128	1	1	31		904	8.49395e+07	Light	Redundant	Not Used	0.243347	1.69861	0.143263	8.49395e+07	1.21687e+07	2.06698e+07	2	627.326	1253.64	-0.455259	49.414	5489	5489	MS2	7/88	SP_RL_EP2_july24_repeat.raw
	High	LSVEALNSLTGEFK		1	0	CID		46	0.00598583	1	1	33	17		1.3357e+07		No Quan Values	Not Used							2	754.406	1507.8	2.27963	70.2539	8362	8362	MS2	9/138	SP_RL_EP2_july24_repeat.raw
	High	DSYVGDEAQSKR	P68035	7	1	CID		45.96	0.00112433	1	1	26	18		2.65072e+06		No Quan Values	Not Used							2	677.815	1354.62	-0.226503	18.3955	1002	1002	MS2	9/112	SP_RL_EP2_july24_repeat.raw
	High	STVAQLVK	F1LP05	2	1	CID		45.89	0.0031006	1	1	30	18	371	3.73822e+07	Light	Unique	Used	0.158324	1.75546	0.0901894	35056670	3.16174e+06	5.55031e+06	2	423.258	845.509	-0.131913	29.6189	2587	2587	MS2	7/64	SP_RL_EP2_july24_repeat.raw
High		LLLEGVENK	P18163	1	1	HCD		45.87	0.00401561	0.347826	1	31			5.62265e+06		No Quan Values	Not Used							2	507.794	1014.58	-1.30957	40.7255	4222	4222	MS2	6/72	SP_RL_EP2_july24_repeat.raw
High		ILNPAAIPEGQFIDSr	G3V885	3	1	HCD	R16(Label:13C(6))	45.83	0.00614119	1	1	33	26		1.32926e+06		No Quan Values	Not Used							2	873.979	1746.95	1.06956	61.6231	7210	7210	MS2	8/158	SP_RL_EP2_july24_repeat.raw
High		NSSYFVEWIPNNVk	P69897	5	1	HCD	K14(Label:13C(6)15N(2))	45.81	0.00471834	1	1	32	15	1396	7.80642e+06	Heavy	Redundant	Not Used	0.399113	1.39991	0.2851	1.85742e+07	5.29549e+06	7.41319e+06	2	852.928	1704.85	0.868177	69.4612	8259	8259	MS2	9/140	SP_RL_EP2_july24_repeat.raw
High		EAFTImDQNR	P08733	3	1	HCD	M6(Oxidation)	45.79	0.00082649	1	1	24	21	454	1.7392e+07	Light	Unique	Used	0.501238	1.80466	0.277746	1.70173e+07	4.7265e+06	8.52972e+06	2	620.785	1240.56	-0.439246	31.8174	2913	2913	MS2	6/88	SP_RL_EP2_july24_repeat.raw
High		DYYFALAHTVR	G3V8V3	3	1	HCD		45.79	0.00322819	1	1	30	16		3.76731e+06		No Quan Values	Not Used							2	678.341	1355.67	0.233718	56.605	6521	6521	MS2	8/96	SP_RL_EP2_july24_repeat.raw
High		DAGQISGLNVLr	F1M953	2	1	HCD	R12(Label:13C(6))	45.7	0.00536827	1	1	32	26				No Quan Values	Not Used							2	624.854	1248.7	1.0534	52.2098	5898	5898	MS2	8/114	SP_RL_EP2_july24_repeat.raw
High		NYIVEDGDIIFFK		0	0	HCD		45.69	0.00491663	1	1	32	16		1.01139e+07		No Proteins	Not Used							2	786.902	1572.8	1.15142	71.232	8500	8500	MS2	7/126	SP_RL_EP2_july24_repeat.raw
High		ALIADSGLK	F1M6A4	2	1	HCD		45.67	0.00387693	1	1	31					No Quan Values	Not Used							2	444.263	887.52	-0.149238	34.3835	3283	3283	MS2	6/66	SP_RL_EP2_july24_repeat.raw
	High	IQLVEEELDR	G3V9I6	11	1	CID		45.67	0.00468863	1	1	31	29	19	3440843338	Light	Unique	Used	0.764971	2.45283	0.311873	3338566304	1041209464	2553906736	2	622.332	1243.66	3.79451	41.8175	1792	1792	MS2	7/96	SP_RL_EP2_july24.raw
High		SFLVWVNEEDHLr	P00564	1	1	HCD	R13(Label:13C(6)15N(4))	45.66	0.00488144	1	1	32	23	1474	1.05341e+08	Heavy	Unique	Used	0.223531	1.46915	0.15215	467984058	7.12039e+07	1.04609e+08	3	551.948	1653.83	1.43422	72.0673	8615	8615	MS2	7/126	SP_RL_EP2_july24_repeat.raw
	High	ILQEGVDPK	Q64428	1	1	CID		45.64	0.00425175	1	1	31	30	272	8.9652e+06	Light	Unique	Used	0.148217	1.87768	0.0789364	8.32415e+06	657079	1.23378e+06	2	499.779	998.552	-0.119167	24.8322	1897	1897	MS2	6/82	SP_RL_EP2_july24_repeat.raw
High		HIGISFTPK	D3ZZ63	2	1	HCD		45.61	0.00442136	1	1	31	25		3.12296e+06		No Quan Values	Not Used							2	500.284	999.561	-0.782677	37.7606	3784	3784	MS2	7/68	SP_RL_EP2_july24_repeat.raw
	High	mIAEAIPELK		1	0	CID	M1(Oxidation)	45.6	0.00458855	1	1	31	27	7	3213528584	Light	Redundant	Not Used	0.160527	1.42972	0.112279	3213528584	360811884	515858345	2	565.814	1130.62	6.54191	41.6636	1754	1754	MS2	11/80	SP_RL_EP2_july24.raw
	High	DGLGLcALIHR	D3ZCV0	1	1	CID	C6(Carbamidomethyl)	45.6	0.00540793	1	1	32	24	82	1.66636e+08	Light	Redundant	Not Used	0.282516	1.01519	0.278288	150659988	41926839	42563846	2	612.832	1224.66	3.95908	73.5925	3444	3444	MS2	8/80	SP_RL_EP2_july24.raw
High		QIGVEHVVVYVNK	F8WFG8	2	1	HCD		45.54	0.00619945	1	1	33	23	823	7.72267e+06	Light	Unique	Used	0.325486	2.43517	0.13366	6.82641e+06	912420	2.2219e+06	3	495.28	1483.83	-0.600103	45.119	4869	4869	MS2	8/120	SP_RL_EP2_july24_repeat.raw
High		VWFVSNIDGTHIAK	D4A2V9	2	1	HCD		45.47	0.00683797	1	1	33	18		2.06908e+06		No Quan Values	Not Used							3	529.616	1586.83	1.03437	61.604	7208	7208	MS2	10/130	SP_RL_EP2_july24_repeat.raw
High		NSSYFVEWIPNNVK	P69897	5	1	HCD		45.47	0.00418593	1	1	31	15	1386	3.00678e+06	Light	Not Unique	Used	0.506815	3.4008	0.149028	2.47791e+06	369278	1.25584e+06	2	848.92	1696.83	-0.183931	68.8863	8178	8178	MS2	8/140	SP_RL_EP2_july24_repeat.raw
High		VNEHITSVNVESNFITGK		0	0	HCD		45.38	0.00728827	1	1	33	18		5.2715e+06		No Proteins	Not Used							3	663.342	1988.01	1.03111	51.6376	5816	5816	MS2	18/194	SP_RL_EP2_july24_repeat.raw
	High	EYQDLLNVK		2	0	CID		45.38	0.00409105	1	1	31	28		3720887584		No Quan Values	Not Used							2	561.298	1121.59	4.38605	41.7353	1771	1771	MS2	6/82	SP_RL_EP2_july24.raw
High		mNVFDTELK	E9PSX6	6	1	HCD	M1(Oxidation)	45.37	0.00149267	1	1	26	30	747	3.48388e+07	Light	Redundant	Not Used	0.143006	1.62481	0.0880136	31763484	2.79562e+06	4.54236e+06	2	556.768	1112.53	-0.285869	42.1877	4437	4437	MS2	7/82	SP_RL_EP2_july24_repeat.raw
High		GGVVGIKVDK	P05065	3	1	HCD		45.31	0.00365108	1	1	30			3.61308e+06		No Quan Values	Not Used							2	486.298	971.589	0.142355	25.9033	2045	2045	MS2	7/78	SP_RL_EP2_july24_repeat.raw
High		DYGVLLESAGIALR		0	0	HCD		45.31	0.00656017	1	1	33	15		98930927		No Proteins	Not Used							2	738.907	1476.81	0.806513	73.9379	8907	8907	MS2	9/118	SP_RL_EP2_july24_repeat.raw
	High	IVVVTAGVR		1	0	CID		45.31	0.00250865	1	1	28	28	505	2.09113e+08	Light	Redundant	Not Used	0.442562	1.09463	0.404303	2.08899e+08	8.44585e+07	9.24506e+07	2	457.294	913.582	-1.45548	34.9331	3364	3364	MS2	13/64	SP_RL_EP2_july24_repeat.raw
High		DLYANNVLSGGTTmYPGIADR	P68035	4	1	HCD	M14(Oxidation)	45.27	0.00395826	1	1	30	16	1131	2.7615e+07	Light	Redundant	Not Used	0.111257	1.29541	0.0858855	23145442	1.98786e+06	2.57509e+06	2	1122.54	2244.06	1.90922	57.9401	6705	6705	MS2	13/230	SP_RL_EP2_july24_repeat.raw
High		IAQLEEIK		0	0	HCD		45.25	0.00430194	1	1	31	31		6.8123e+06		No Proteins	Not Used							2	472.277	943.546	0.284964	34.2036	3254	3254	MS2	5/68	SP_RL_EP2_july24_repeat.raw
High		YYVTIIDAPGHrDFIk	D3ZC88	2	1	HCD	R12(Label:13C(6)), K16(Label:2H(4))	45.22	0.0076174	1	1	33	17	1190	4.38154e+06	Medium	Unique	Used	3.00517	0.788916	3.80924	1.03415e+06	3.93934e+06	3.10781e+06	3	640.02	1918.05	-0.722121	60.2297	7021	7021	MS2	8/146	SP_RL_EP2_july24_repeat.raw
High		VIMITGDNK	E9PSX6	7	1	HCD		45.19	0.00406363	1	1	30	29		1.04197e+07		No Quan Values	Not Used							2	495.768	990.529	0.324174	31.584	2878	2878	MS2	8/70	SP_RL_EP2_july24_repeat.raw
High		GYSFTTTAEr	IPI:CON_00698900.1	3	1	HCD	R10(Label:13C(6))	45.15	0.00178866	1	1	27	21	440	1.56079e+07	Medium	Unique	Used	1.66856	0.784431	2.12709	7.33766e+06	1.56079e+07	1.22433e+07	2	569.777	1138.55	-0.0400782	31.5287	2870	2870	MS2	6/84	SP_RL_EP2_july24_repeat.raw
High		SADTLWDIQk	P42123	1	1	HCD	K10(Label:13C(6)15N(2))	45.15	0.00365369	1	1	30	19	928	1.23519e+07	Heavy	Redundant	Not Used	0.185531	1.44296	0.128576	62093016	7.98369e+06	11520166	2	592.805	1184.6	-1.41982	49.3545	5483	5483	MS2	6/86	SP_RL_EP2_july24_repeat.raw
High		GYLGPEQLPDcLK	P04636	1	1	HCD	C11(Carbamidomethyl)	45.11	0.00408831	1	1	30	22	1025	2.18044e+07	Light	Redundant	Not Used	0.301083	3.29434	0.091394	1.65432e+07	1.51195e+06	4.98088e+06	2	745.372	1489.74	0.10745	53.4935	6078	6078	MS2	6/116	SP_RL_EP2_july24_repeat.raw
	High	HLVDEPQNLIK	IPI:CON_00708398.1	1	1	CID		45.11	0.00644695	1	1	32	26		1.26017e+07		No Quan Values	Not Used							2	653.361	1305.72	-0.426991	39.7621	4082	4082	MS2	9/90	SP_RL_EP2_july24_repeat.raw
High		mmDFETFLPmLQHISK	P16409	1	1	HCD	M1(Oxidation), M2(Oxidation), M10(Oxidation)	45.06	0.00264326	1	1	28	15		20576531		No Quan Values	Not Used							3	672.649	2015.93	2.91653	69.1239	8209	8209	MS2	17/152	SP_RL_EP2_july24_repeat.raw
High		HADSVAELGEQIDNLQR	F1LSI0;G3V885	9	2	HCD		45.05	0.00512052	1	1	31	23		2.36018e+07		No Quan Values	Not Used							3	632.313	1894.92	-0.731384	54.6782	6246	6246	MS2	14/160	SP_RL_EP2_july24_repeat.raw
	High	IINEPTAAAIAYGLDK	P06761;D4A4S3	6	2	CID		45.05	0.00791523	1	1	33	23	1181	1.03274e+07	Light	Redundant	Not Used	0.447465	4.32265	0.103516	8.64387e+06	894782	3.86783e+06	2	830.452	1659.9	0.453277	59.9033	6976	6976	MS2	10/168	SP_RL_EP2_july24_repeat.raw
High		mIAEAIPELk	P04636	1	1	HCD	M1(Oxidation), K10(Label:13C(6)15N(2))	45.04	0.00594854	1	1	32	28	829	7.91107e+06	Heavy	Redundant	Not Used	0.195249	2.24646	0.0869143	36981545	3.21423e+06	7220628	2	569.816	1138.63	-1.36442	46.123	5016	5016	MS2	7/80	SP_RL_EP2_july24_repeat.raw
High		TTTWLFETTPIHEFNETR	D3ZEC2	3	1	HCD		45.04	0.00501639	1	1	31	15	1469	7530181	Light	Unique	Used	0.675032	1.23819	0.545177	7530181	4.10528e+06	5.08312e+06	3	741.696	2223.07	0.329086	71.9153	8592	8592	MS2	10/174	SP_RL_EP2_july24_repeat.raw
	High	GAAQNIIPASTGAAK		8	0	CID		45.04	0.00661907	1	1	32	34	451	89195084	Light	Redundant	Not Used	0.233817	1.99195	0.117381	89195084	1.04698e+07	2.08554e+07	2	685.375	1369.74	-0.285973	31.7386	2900	2900	MS2	8/136	SP_RL_EP2_july24_repeat.raw
	High	ANWYFVLTR		0	0	CID		45.03	0.00473275	1	1	31	23	1447	4.44559e+07	Light	No Proteins	Not Used	0.438204	1.33368	0.328568	43196222	1.41929e+07	18928749	2	585.309	1169.61	0.134969	71.031	8472	8472	MS2	7/78	SP_RL_EP2_july24_repeat.raw
High		FQVTVPGTK	D3ZN29	1	1	HCD		45.01	0.00462208	1	1	31	27		4.64018e+06		No Quan Values	Not Used							2	488.777	976.546	-0.125092	40.2421	4150	4150	MS2	7/86	SP_RL_EP2_july24_repeat.raw
High		YYITIIDAPGHr	P62632	1	1	HCD	R12(Label:13C(6)15N(4))	45	0.00620913	1	1	32	19	1046	1.30298e+07	Heavy	Redundant	Not Used	0.426508	1.20398	0.35425	25759357	9125249	10986582	3	476.922	1428.75	0.44848	54.7963	6261	6261	MS2	6/94	SP_RL_EP2_july24_repeat.raw
	High	QFAPIHAEAPEFIEmSVEQEILVTGIK	G3V6D3	2	1	CID	M15(Oxidation)	44.99	0.00835815	1	1	33	20		167435782		No Quan Values	Not Used							3	1014.86	3042.55	0.563434	73.8868	8896	8896	MS2	15/292	SP_RL_EP2_july24_repeat.raw
Medium		VEGDLAGHGQEVLISLFK	Q9QZ76	1	1	HCD		44.97	0.00832986	1	1	33	17		19530905		No Quan Values	Not Used							3	638.011	1912.02	1.02147	74.4428	8988	8988	MS2	18/178	SP_RL_EP2_july24_repeat.raw
High		VATVSLPR	SWISS-PROT:P00761	1	1	HCD		44.91	0.00372568	1	1	30	24		3.66086e+09		No Quan Values	Not Used							2	421.759	842.51	0.550728	34.1652	3250	3250	MS2	7/60	SP_RL_EP2_july24_repeat.raw
High		ILVPEGTR	P08461	1	1	HCD		44.9	0.00448015	1	1	30	32	407	1.78963e+07	Light	Unique	Used	0.196862	1.52243	0.129308	1.70471e+07	2.20432e+06	3.35593e+06	2	442.763	884.519	-0.660835	30.2267	2677	2677	MS2	5/60	SP_RL_EP2_july24_repeat.raw
	High	LVNELTEFAK	IPI:CON_00708398.1	1	1	CID		44.9	0.00599781	1	1	32	24		5.07851e+07		No Quan Values	Not Used							2	582.319	1163.63	-0.260055	50.5412	5653	5653	MS2	7/92	SP_RL_EP2_july24_repeat.raw
High		VFSHNmVGSSDR	P56741	3	1	HCD	M6(Oxidation)	44.89	0.000801119	1	1	23	15		8.78486e+06		No Quan Values	Not Used							3	451.207	1351.61	-0.335068	17.936	942	942	MS2	10/118	SP_RL_EP2_july24_repeat.raw
	High	GILAADESTGSIAK	P05065	3	1	CID		44.88	0.00601574	1	1	32	26	575	4.10074e+07	Light	Redundant	Not Used	0.198797	2.05864	0.0965673	40067294	3.86919e+06	7.96525e+06	2	666.854	1332.7	-0.551212	37.5573	3756	3756	MS2	13/114	SP_RL_EP2_july24_repeat.raw
High		IWHHTFYNELR	IPI:CON_00698900.1;P68035	4	2	HCD		44.85	0.00416705	1	1	30	15	1020	434096974	Light	Redundant	Not Used	0.161323	0.932021	0.173089	434096974	75137492	70029722	3	505.921	1515.75	0.15339	54.3117	6194	6194	MS2	9/94	SP_RL_EP2_july24_repeat.raw
High		ImDPNIVGSEHYDVAR	G3V6D3	2	1	HCD	M2(Oxidation)	44.85	0.00331105	1	1	29	15	630	4.37586e+07	Light	Redundant	Not Used	0.367195	1.18247	0.310533	33573779	10425752	1.23281e+07	3	611.292	1831.86	-0.928699	38.4875	3893	3893	MS2	10/162	SP_RL_EP2_july24_repeat.raw
	High	NSPTDTILFIR	P56741	3	1	CID		44.84	0.00649301	1	1	32	23	1256	7.44625e+07	Light	Redundant	Not Used	0.126974	0.970952	0.130773	72351841	9.46167e+06	9.18682e+06	2	638.849	1276.69	0.0889522	63.2236	7429	7429	MS2	7/108	SP_RL_EP2_july24_repeat.raw
High		VLSIGDGIAr	F1LP05	2	1	HCD	R10(Label:13C(6)15N(4))	44.83	0.00495908	1	1	31		738	2.32292e+07	Heavy	Redundant	Not Used	0.326105	1.30212	0.250442	71232198	1.78396e+07	2.32292e+07	2	505.797	1010.59	-1.0868	41.9785	4408	4408	MS2	7/78	SP_RL_EP2_july24_repeat.raw
	High	HALIIYDDLSk	F1LP05	2	1	CID	K11(Label:13C(6)15N(2))	44.83	0.00700454	1	1	32	24	966	2.06464e+07	Heavy	Redundant	Not Used	0.173513	1.66096	0.104465	118990844	1.24304e+07	2.06464e+07	2	648.358	1295.71	-0.0205351	50.9274	5711	5711	MS2	9/86	SP_RL_EP2_july24_repeat.raw
High		EGLLLWcQR	D3ZCV0	7	1	HCD	C7(Carbamidomethyl)	44.78	0.00444267	1	1	30	27		1.45735e+06		No Quan Values	Not Used							2	587.805	1174.6	-0.301503	65.566	7756	7756	MS2	7/66	SP_RL_EP2_july24_repeat.raw
High		IVVVTAGVR	P42123	1	1	HCD		44.75	0.00285391	1	1	28	31	505	2.09113e+08	Light	Redundant	Not Used	0.442562	1.09463	0.404303	2.08899e+08	8.44585e+07	9.24506e+07	2	457.294	913.582	-1.45548	34.9703	3374	3374	MS2	7/64	SP_RL_EP2_july24_repeat.raw
	High	HVIQSISAQQEK		0	0	CID		44.73	0.00707347	1	1	32	18		924110		No Proteins	Not Used							2	684.368	1367.73	0.557072	21.4943	1422	1422	MS2	16/116	SP_RL_EP2_july24_repeat.raw
	High	mQLLEIITTDK	Q64428	1	1	CID	M1(Oxidation)	44.72	0.00700714	1	1	32	31	1159	2.2198e+07	Light	Redundant	Not Used	0.085739	1.84573	0.0464525	1.92458e+07	894017	1.65012e+06	2	660.858	1320.71	-0.140099	58.8116	6829	6829	MS2	8/108	SP_RL_EP2_july24_repeat.raw
	High	GKLDGNQDLIR	P56574	1	1	CID		44.68	0.00680987	1	1	32	24				No Quan Values	Not Used							2	614.835	1228.66	-1.20443	27.8547	2327	2327	MS2	9/106	SP_RL_EP2_july24_repeat.raw
High		YISFEER	O35115	1	1	HCD		44.65	0.00147904	1	1	25	27		2.34988e+07		No Quan Values	Not Used							2	472.23	943.452	-0.117059	36.4867	3598	3598	MS2	6/54	SP_RL_EP2_july24_repeat.raw
High		SIQFVDWcPTGFk	IPI:CON_00700865.3;Q5XIF6	4	2	HCD	C8(Carbamidomethyl), K13(Label:13C(6)15N(2))	44.59	0.00348926	1	1	29	18		4.97401e+06		No Quan Values	Not Used							2	796.885	1592.76	-1.60922	70.9022	8452	8452	MS2	6/134	SP_RL_EP2_july24_repeat.raw
	High	LNLVQR		3	0	CID		44.59	0.00299402	0.4	1	28		339	6.94526e+07	Light	Redundant	Not Used	0.448338	1.20678	0.371517	6.91958e+07	2.57074e+07	3.10231e+07	2	371.732	742.457	0.557284	28.621	2437	2437	MS2	5/50	SP_RL_EP2_july24_repeat.raw
High		FAILTEK	Q66HF3	2	1	HCD		44.56	0.00442681	1	1	30	26		4.53914e+06		No Quan Values	Not Used							2	411.242	821.476	-0.493431	41.9268	4401	4401	MS2	6/50	SP_RL_EP2_july24_repeat.raw
High		SLSTEIFK		2	0	HCD		44.55	0.00432477	1	1	30	21		3.49641e+07		No Quan Values	Not Used							2	462.755	924.504	-0.133761	47.6122	5231	5231	MS2	7/64	SP_RL_EP2_july24_repeat.raw
High		SLSTELFK	F1LSI0;G3V885	11	2	HCD		44.55	0.00432477	1	2	30	21		3.49641e+07		No Quan Values	Not Used							2	462.755	924.504	-0.133761	47.6122	5231	5231	MS2	7/64	SP_RL_EP2_july24_repeat.raw
	High	YYVTIIDAPGHr		3	0	CID	R12(Label:13C(6))	44.54	0.00737398	1	1	32	32	882	7.73968e+06	Medium	Unique	Used	2.17283	1.6842	1.29012	5.99918e+06	7.73968e+06	13035192	3	470.92	1410.75	-0.298798	47.577	5223	5223	MS2	11/94	SP_RL_EP2_july24_repeat.raw
High		VLSIGDGIAr	F1LP05	2	1	HCD	R10(Label:13C(6)15N(4))	44.51	0.00510287	0.4	1	31		738	2.32292e+07	Heavy	Redundant	Not Used	0.326105	1.30212	0.250442	71232198	1.78396e+07	2.32292e+07	2	505.797	1010.59	-0.905614	43.1189	4578	4578	MS2	7/78	SP_RL_EP2_july24_repeat.raw
	High	NTIIATGGYGR	Q920L2	2	1	CID		44.51	0.0051365	1	1	31	24	457	13047043	Light	Unique	Used	0.0776418	1.51877	0.0511213	1.19879e+07	612837	930761	2	561.799	1122.59	0.340704	31.945	2932	2932	MS2	7/108	SP_RL_EP2_july24_repeat.raw
High		NAGVEGSLIVEk	P63039	3	1	HCD	K12(Label:13C(6)15N(2))	44.49	0.0071802	1	1	32	24	578	5.0577e+06	Heavy	Redundant	Not Used	0.363252	1.71119	0.21228	1.39234e+07	2.95566e+06	5.0577e+06	2	612.34	1223.67	0.0641591	37.0309	3680	3680	MS2	9/122	SP_RL_EP2_july24_repeat.raw
High		VPmTPGVK	E9PSX6	6	1	HCD	M3(Oxidation)	44.48	0.00411701	1	1	30	31		2.12897e+06		No Quan Values	Not Used							2	422.734	844.46	0.00958675	19.8809	1206	1206	MS2	6/56	SP_RL_EP2_july24_repeat.raw
High		GYSFVTTAER	P68035	5	1	HCD		44.48	0.00227059	1	1	27	15	589	255731027	Light	Redundant	Not Used	0.12528	1.18621	0.105614	251479918	2.65598e+07	31505516	2	565.777	1130.55	-0.14891	38.1428	3843	3843	MS2	8/84	SP_RL_EP2_july24_repeat.raw
High		VKLEEAQR	G3V885	2	1	HCD		44.47	0.00528228	1	1	31	30		3.29232e+06		No Quan Values	Not Used							3	324.854	972.548	0.705862	17.8502	928	928	MS2	6/70	SP_RL_EP2_july24_repeat.raw
	High	VSLAVLNPYIK		0	0	CID		44.47	0.00444983	1	1	30	23		143081890		No Proteins	Not Used							2	608.871	1216.73	3.60909	63.1998	2941	2941	MS2	8/88	SP_RL_EP2_july24.raw
High		FSKEEIDQmFAAFPPDVTGNLDYK	P08733	1	1	HCD	M9(Oxidation)	44.46	0.00394264	1	1	30	16		2.22839e+07		No Quan Values	Not Used							3	926.769	2778.29	-1.67256	68.3745	8116	8116	MS2	17/266	SP_RL_EP2_july24_repeat.raw
	High	IHLDcPGSTPDTIVVVAGNK	P56741	3	1	CID	C5(Carbamidomethyl)	44.46	0.0091798	1	1	33	25		5.17107e+06		No Quan Values	Not Used							3	698.362	2093.07	0.150564	50.746	5685	5685	MS2	19/170	SP_RL_EP2_july24_repeat.raw
High		SFYPEEVSSMVLTK	D4A4S3	4	1	HCD		44.45	0.00484186	1	1	30	21	1318	3.58042e+06	Light	Unique	Used	0.473211	2.76812	0.17095	3.06929e+06	524696	1.45242e+06	2	808.899	1616.79	1.47537	65.5147	7749	7749	MS2	10/128	SP_RL_EP2_july24_repeat.raw
High		IILDLISESPIK	P61980	2	1	HCD		44.43	0.00406192	1	1	30	16	1518	4.42901e+07	Light	Redundant	Not Used	0.399662	1.41755	0.281939	42338750	1.19369e+07	1.69212e+07	2	670.906	1340.81	1.29336	73.5121	8831	8831	MS2	6/98	SP_RL_EP2_july24_repeat.raw
High		IILDLLSESPIK		1	0	HCD		44.43	0.00406192	1	2	30	16	1518	4.42901e+07	Light	Redundant	Not Used	0.399662	1.41755	0.281939	42338750	1.19369e+07	1.69212e+07	2	670.906	1340.81	1.29336	73.5121	8831	8831	MS2	6/98	SP_RL_EP2_july24_repeat.raw
High		QKYEESQSELESSQK	G3V885	4	1	HCD		44.43	0.00247537	1	1	27	15		2.53086e+07		No Quan Values	Not Used							3	600.614	1799.83	-0.77464	20.4756	1284	1284	MS2	8/158	SP_RL_EP2_july24_repeat.raw
High		DVNAAIAAIK	Q5XIF6	1	1	HCD		44.4	0.00545343	1	1	31	19		6.0881e+06		No Quan Values	Not Used							2	493.287	985.568	-0.181437	45.4542	4920	4920	MS2	8/86	SP_RL_EP2_july24_repeat.raw
High		INVLVLEAR		0	0	HCD		44.37	0.0039795	1	1	29	33				No Proteins	Not Used							2	513.819	1026.63	-0.593026	54.0811	6160	6160	MS2	7/78	SP_RL_EP2_july24_repeat.raw
High		SADTLWDIQK	P42123	1	1	HCD		44.36	0.00391905	1	1	29	22	928	62093016	Light	Redundant	Not Used	0.185531	1.44296	0.128576	62093016	7.98369e+06	11520166	2	588.799	1176.59	0.574762	50.2076	5609	5609	MS2	7/86	SP_RL_EP2_july24_repeat.raw
High		FLAFANPLSGR	D4A724	2	1	HCD		44.34	0.00697973	1	1	32	26		1.36246e+06		No Quan Values	Not Used							2	596.826	1192.65	-1.4286	68.3319	8111	8111	MS2	7/90	SP_RL_EP2_july24_repeat.raw
High		SKGGVVGIKVDK	P05065	3	1	HCD		44.33	0.00450891	1	1	30	25		6.72894e+06		No Quan Values	Not Used							3	396.243	1186.72	-0.294306	21.028	1357	1357	MS2	14/128	SP_RL_EP2_july24_repeat.raw
	High	AQDTAELFFEDVR	P15650	1	1	CID		44.33	0.00293706	1	1	28	15		3.70863e+06		No Quan Values	Not Used							2	770.869	1540.73	2.09991	68.396	8118	8118	MS2	8/134	SP_RL_EP2_july24_repeat.raw
High		INVLVLEAr		0	0	HCD	R9(Label:13C(6)15N(4))	44.32	0.0036539	1	1	29	30				No Proteins	Not Used							2	518.823	1036.64	-1.14542	55.5487	6369	6369	MS2	8/78	SP_RL_EP2_july24_repeat.raw
	High	AIAELGIYPAVDPLDSTSR	G3V6D3	2	1	CID		44.32	0.00976901	1	1	33	20		9.88532e+06		No Quan Values	Not Used							2	994.526	1988.04	5.53909	78.9277	4060	4060	MS2	7/172	SP_RL_EP2_july24.raw
High		GYSFVTTAEr	P68035	5	1	HCD	R10(Label:13C(6)15N(4))	44.31	0.00259662	1	1	28	15	589	3.19323e+07	Heavy	Redundant	Not Used	0.12528	1.18621	0.105614	251479918	2.65598e+07	31505516	2	570.781	1140.56	-0.333793	38.4685	3891	3891	MS2	5/84	SP_RL_EP2_july24_repeat.raw
	High	GWEFmWNER	P09605	3	1	CID	M5(Oxidation)	44.31	0.000240942	1	1	17	15	1251	2.05273e+08	Light	Unique	Used	0.21162	1.10512	0.191491	2.03107e+08	3.88932e+07	4.29815e+07	2	635.769	1270.53	0.397817	62.8526	7374	7374	MS2	7/78	SP_RL_EP2_july24_repeat.raw
	High	AATPPNPSSTADSAGNPVAP		0	0	CID		44.31	0.00375314	1	1	29	18		3.39748e+06		Indistinguishable Channels	Not Used							2	911.435	1821.86	0.567033	36.3589	3577	3577	MS2	8/192	SP_RL_EP2_july24_repeat.raw
High		GmSLNLEPDNVGVVVFGNDK	F1LP05	2	1	HCD	M2(Oxidation)	44.28	0.00761617	1	1	32	15		9.75841e+06		No Quan Values	Not Used							2	1060.53	2120.04	4.74049	79.2317	4100	4100	MS2	6/214	SP_RL_EP2_july24.raw
High		LQDPFSLYR		0	0	HCD		44.24	0.00530776	1	1	31	27		3.2992e+06		No Proteins	Not Used							2	569.799	1138.59	0.525192	60.5397	7063	7063	MS2	8/84	SP_RL_EP2_july24_repeat.raw
High		AAVEQLTEEQKNEFK	E9PTA1	1	1	HCD		44.24	0.00709145	1	1	32	19		47057738		No Quan Values	Not Used							3	588.632	1763.88	-0.498424	36.803	3646	3646	MS2	19/150	SP_RL_EP2_july24_repeat.raw
	High	DQSLQEELAr	D3ZCV0	1	1	CID	R10(Label:13C(6)15N(4))	44.23	0.00369077	0.363636	1	29		570	2.59638e+06	Heavy	Unique	Used	0.307921	0.960798	0.320485	8.43197e+06	2.70232e+06	2.59638e+06	2	599.8	1198.59	-0.332817	36.6696	3625	3625	MS2	7/100	SP_RL_EP2_july24_repeat.raw
High		VDQSILTGESVSVIk	E9PSX6	7	1	HCD	K15(Label:13C(6)15N(2))	44.18	0.00850399	1	1	33	18	1002	2.08487e+07	Heavy	Redundant	Not Used	0.164326	2.34849	0.0699709	104860196	7.33716e+06	1.72312e+07	2	791.943	1582.88	0.54294	52.8875	5992	5992	MS2	6/156	SP_RL_EP2_july24_repeat.raw
High		AAVEQLTEEQKNEFK	E9PTA1	1	1	HCD		44.13	0.00737188	1	1	32	16		47057738		No Quan Values	Not Used							3	588.632	1763.88	-0.186998	35.7913	3494	3494	MS2	18/150	SP_RL_EP2_july24_repeat.raw
High		DGSVAIASKPR		0	0	HCD		44.12	0.0066647	1	1	31	19		898206		No Proteins	Not Used							2	550.806	1100.6	-1.02432	19.3102	1127	1127	MS2	5/98	SP_RL_EP2_july24_repeat.raw
High		GYSFTTTAEr	IPI:CON_00698900.1	3	1	HCD	R10(Label:13C(6)15N(4))	44.12	0.00158969	1	1	25	15	440	1.22433e+07	Heavy	Redundant	Not Used	1.66856	0.784431	2.12709	7.33766e+06	1.56079e+07	1.22433e+07	2	571.771	1142.54	-0.0231514	32.1853	2969	2969	MS2	7/84	SP_RL_EP2_july24_repeat.raw
	High	ADIAESQVNK	G3V885	13	1	CID		44.12	0.0038416	1	1	29	28		691000		No Quan Values	Not Used							2	537.774	1074.54	-1.11849	19.3519	1134	1134	MS2	12/86	SP_RL_EP2_july24_repeat.raw
	High	VVDLMAYmASKE		12	0	CID	M8(Oxidation)	44.12	0.00290637	1	1	28	23	33	395087146	Light	Not Unique	Used	0.215167	1.94662	0.110533	379853728	4.19865e+07	8.17319e+07	2	686.83	1372.65	3.07827	42.1525	1866	1866	MS2	14/106	SP_RL_EP2_july24.raw
High		NAENAIEALKEYEPEmGK	E9PSX6	7	1	HCD	M16(Oxidation)	44.11	0.00369325	1	1	29	21		3.57806e+06		No Quan Values	Not Used							3	684.657	2051.96	-1.14821	58.0309	6718	6718	MS2	16/194	SP_RL_EP2_july24_repeat.raw
	High	AISEELDHALNDmTSI	G3V9I6	2	1	CID	M13(Oxidation)	44.1	0.00294507	1	1	28	24		563728204		Indistinguishable Channels	Not Used							2	887.915	1774.82	3.09367	62.1242	2774	2774	MS2	19/144	SP_RL_EP2_july24.raw
High		HrPDLIDYSK	D3ZCV0	1	1	HCD	R2(Label:13C(6)15N(4))	44.09	0.00630341	1	1	31	19		2.34203e+06		Inconsistently Labeled	Not Used							3	418.555	1253.65	-0.528391	27.6173	2291	2291	MS2	7/98	SP_RL_EP2_july24_repeat.raw
	High	SFYPEEVSSmVLTK	D4A4S3	4	1	CID	M10(Oxidation)	44	0.00421396	1	1	29	18		964992		No Quan Values	Not Used							2	816.895	1632.78	0.388554	53.9093	6136	6136	MS2	10/128	SP_RL_EP2_july24_repeat.raw
High		VIIVVK	Q64428	1	1	HCD		43.99	0.000261361	1	1	17	20	494	6.39017e+07	Light	Redundant	Not Used	0.180057	1.92426	0.0935717	6.33949e+07	5.93197e+06	1.14147e+07	2	335.747	670.486	-0.0278629	33.3415	3133	3133	MS2	5/42	SP_RL_EP2_july24_repeat.raw
High		GFGFILFK		0	0	HCD		43.96	0.00560699	1	1	31	22	1536	2.9525e+07	Light	No Proteins	Not Used	0.43873	1.52719	0.287279	29108600	8.36228e+06	1.27708e+07	2	464.768	928.529	-0.515022	74.0075	8920	8920	MS2	5/58	SP_RL_EP2_july24_repeat.raw
	High	HALIIYDDLSK	F1LP05	2	1	CID		43.95	0.0080483	1	1	32	23	887	1.21672e+07	Light	Unique	Used	0.317714	1.20491	0.263682	1.03887e+07	2.73932e+06	3.30064e+06	2	644.35	1287.69	-1.41246	47.6892	5242	5242	MS2	12/86	SP_RL_EP2_july24_repeat.raw
	High	LIGPNcPGIINPGEcK		0	0	CID	C6(Carbamidomethyl), C15(Carbamidomethyl)	43.95	0.00713413	1	1	32	22				No Proteins	Not Used							2	869.932	1738.86	-2.36352	46.2956	5042	5042	MS2	10/142	SP_RL_EP2_july24_repeat.raw
	High	GLTSVINQK		1	0	CID		43.87	0.00698578	1	1	31	28	443	9.53544e+07	Light	Redundant	Not Used	0.253016	1.7973	0.140776	94822949	1.33488e+07	2.39917e+07	2	480.28	959.552	-0.266675	31.6367	2884	2884	MS2	6/70	SP_RL_EP2_july24_repeat.raw
High		DFTATDLTEFAAR	G3V9U2	3	1	HCD		43.85	0.003202	1	1	28	16	1272	2.95593e+07	Light	Redundant	Not Used	0.29887	1.17999	0.253281	24427531	6.18703e+06	7.30065e+06	2	729.349	1457.69	-0.62041	64.7847	7651	7651	MS2	10/112	SP_RL_EP2_july24_repeat.raw
	High	EVTTEFTVDAr	D3ZZ63	2	1	CID	R11(Label:13C(6))	43.84	0.00458689	1	1	30	21	670	4757742	Medium	Unique	Used	0.736785	0.984463	0.748414	6357102	4757742	4.68382e+06	2	637.322	1273.64	-0.108423	39.9521	4110	4110	MS2	8/96	SP_RL_EP2_july24_repeat.raw
	High	AGLLGLLEEmRDER	G3V885	4	1	CID	M10(Oxidation)	43.84	0.00827954	0.409091	1	32			1.58914e+07		No Quan Values	Not Used							3	539.949	1617.83	2.78307	69.6359	8279	8279	MS2	15/120	SP_RL_EP2_july24_repeat.raw
Medium		HSQFIGYPITLYLEKER	P34058	1	1	HCD		43.81	0.0112441	1	1	33	24		5.58107e+06		No Quan Values	Not Used							3	698.707	2094.11	2.12315	72.6043	8681	8681	MS2	10/184	SP_RL_EP2_july24_repeat.raw
Medium		AIANEcQANFISIk	P46462	1	1	HCD	C6(Carbamidomethyl), K14(Label:13C(6)15N(2))	43.8	0.00819148	1	1	32	16	892	4.72036e+06	Heavy	Redundant	Not Used	0.419156	1.72857	0.242487	1.12616e+07	2.73079e+06	4.72036e+06	2	793.907	1586.81	-1.43698	48.1778	5311	5311	MS2	9/138	SP_RL_EP2_july24_repeat.raw
High		GGDVSVcEWYR	D3ZD09	1	1	HCD	C7(Carbamidomethyl)	43.79	0.000528555	1	1	20	16		1.42549e+07		No Quan Values	Not Used							2	664.29	1327.57	-0.888845	46.6285	5091	5091	MS2	8/90	SP_RL_EP2_july24_repeat.raw
	High	WALSQSNPSALR	P46462	1	1	CID		43.79	0.00743529	1	1	32	20				No Quan Values	Not Used							2	665.348	1329.69	-1.24288	44.1632	4732	4732	MS2	6/112	SP_RL_EP2_july24_repeat.raw
Medium		GGLVGTPAPFSIDTK	D3ZZ63	2	1	HCD		43.77	0.0090626	1	1	32	19		6.21649e+06		No Quan Values	Not Used							2	730.393	1459.78	-0.905391	56.8757	6555	6555	MS2	10/128	SP_RL_EP2_july24_repeat.raw
	High	LADLVErDr		0	0	CID	R7(Label:13C(6)15N(4)), R9(Label:13C(6)15N(4))	43.76	0.00746369	0.295455	1	32			4.67109e+08		No Proteins	Not Used							2	553.812	1106.62	8.6582	61.9844	2745	2745	MS2	6/78	SP_RL_EP2_july24.raw
	High	IFGVTTLDIVR		1	0	CID		43.73	0.00710449	1	1	31	29	1424	3.26775e+08	Light	Redundant	Not Used	0.282165	1.22713	0.22994	316079748	72679290	89186771	2	617.364	1233.72	0.0414539	71.4516	8530	8530	MS2	8/86	SP_RL_EP2_july24_repeat.raw
	High	DIDDLELTLAK	G3V885	13	1	CID		43.72	0.00789155	1	1	32	20		1.47624e+07		No Quan Values	Not Used							2	623.332	1245.66	-0.249892	63.4944	7469	7469	MS2	7/94	SP_RL_EP2_july24_repeat.raw
High		ELAEAEDVSIFK	P29419	1	1	HCD		43.71	0.00604137	1	1	31	19		2.17527e+07		No Quan Values	Not Used							2	675.843	1350.68	-0.671704	55.587	6373	6373	MS2	8/104	SP_RL_EP2_july24_repeat.raw
High		QYPYNNLYLER		0	0	HCD		43.71	0.00486459	1	1	30	19		230832483		No Proteins	Not Used							2	736.864	1472.72	2.96574	42.0605	1847	1847	MS2	7/100	SP_RL_EP2_july24.raw
	High	TLGDAYEFTVDmr		0	0	CID	M12(Oxidation), R13(Label:13C(6)15N(4))	43.69	0.0015606	1	1	25	15				No Proteins	Not Used							2	772.352	1543.7	0.0712536	50.1731	5601	5601	MS2	9/116	SP_RL_EP2_july24_repeat.raw
High		ALNEINQFYQK	IPI:CON_CASA2	1	1	HCD		43.64	0.00631903	1	1	31	30		7.3655e+06		No Quan Values	Not Used							2	684.351	1367.69	-0.76608	45.554	4935	4935	MS2	9/96	SP_RL_EP2_july24_repeat.raw
Medium		TNVSGGAIALGHPLGGSGSR	G3V9U2	3	1	HCD		43.64	0.0104257	1	1	33	25		9.25762e+06		No Quan Values	Not Used							3	603.317	1807.94	-2.81208	38.7298	3927	3927	MS2	9/224	SP_RL_EP2_july24_repeat.raw
Medium		KGQHAAEIQPLAQSHATK	Q9QZ76	1	1	HCD		43.64	0.0112691	1	1	33	25		3.86282e+07		No Quan Values	Not Used							4	479.509	1915.01	0.146168	19.4888	1153	1153	MS2	15/190	SP_RL_EP2_july24_repeat.raw
Medium		LASLSEKPPAIDWAYYR	D3ZWT8	2	1	HCD		43.59	0.0116468	1	1	33	15		2.25474e+07		No Quan Values	Not Used							3	660.68	1980.02	0.866072	64.3554	7592	7592	MS2	18/166	SP_RL_EP2_july24_repeat.raw
High		SLDLDPSK	G3V9U2	3	1	HCD		43.57	0.00432948	1	1	29	31		1.57245e+07		No Quan Values	Not Used							2	437.73	874.452	0.379244	31.3061	2838	2838	MS2	7/68	SP_RL_EP2_july24_repeat.raw
	High	DGGQYALVAAcAAGGQGHAmIVEAYPK		1	0	CID	C11(Carbamidomethyl), M20(Oxidation)	43.57	0.00525692	1	1	30	18				No Quan Values	Not Used							3	907.762	2721.27	-2.21463	53.0683	6016	6016	MS2	21/298	SP_RL_EP2_july24_repeat.raw
High		SLTATGGNHVTAR	D3ZZ63	2	1	HCD		43.56	0.00679776	1	1	31	25		959855		No Quan Values	Not Used							2	642.836	1284.67	-0.0688333	18.1552	971	971	MS2	7/126	SP_RL_EP2_july24_repeat.raw
Medium		SDIGEVILVGGmTR	F1M953	2	1	HCD	M12(Oxidation)	43.55	0.00834568	1	1	32	23				No Quan Values	Not Used							2	731.883	1462.76	0.605616	54.6319	6239	6239	MS2	14/128	SP_RL_EP2_july24_repeat.raw
	High	VLAVNQENER	D3ZCV0	1	1	CID		43.55	0.00625705	1	1	31	22	201	3.31754e+06	Light	Redundant	Not Used	0.330677	1.19895	0.275806	3.31754e+06	914997	1.09703e+06	2	586.307	1171.61	-0.430691	21.9699	1490	1490	MS2	8/86	SP_RL_EP2_july24_repeat.raw
High		SLVSVTK	P34058	5	1	HCD		43.51	0.00424042	1	1	29		273	5720788	Light	Unique	Used	0.47047	2.29651	0.204864	5.38355e+06	1.10289e+06	2.5328e+06	2	367.226	733.446	0.194887	24.8684	1903	1903	MS2	5/58	SP_RL_EP2_july24_repeat.raw
	High	ITYGQcGDVLR		1	0	CID	C6(Carbamidomethyl)	43.48	0.00373356	1	1	28	19	528	6.92133e+07	Light	Redundant	Not Used	0.40517	1.39987	0.289434	65797546	1.90441e+07	2.66592e+07	2	641.316	1281.63	-0.085376	35.952	3515	3515	MS2	8/104	SP_RL_EP2_july24_repeat.raw
Medium		LEDTLWAGLTDQHVK	G3V9U2	3	1	HCD		43.47	0.0104934	1	1	33	18		7.57714e+06		No Quan Values	Not Used							3	575.965	1725.88	-0.419091	64.8671	7664	7664	MS2	17/136	SP_RL_EP2_july24_repeat.raw
	High	VDFPQDQLATLTGR		1	0	CID		43.46	0.00997432	1	1	33	31		1725508060		No Quan Values	Not Used							2	780.909	1560.81	5.8414	61.9921	2748	2748	MS2	10/142	SP_RL_EP2_july24.raw
	High	SPILVATAVAAR		0	0	CID		43.42	0.00596717	1	1	30	26		4.95871e+06		No Proteins	Not Used							2	584.856	1168.7	-0.956915	46.9596	5137	5137	MS2	8/100	SP_RL_EP2_july24_repeat.raw
	High	ANTFVAELK		1	0	CID		43.34	0.00689841	1	1	31	28	672	85833498	Light	Redundant	Not Used	0.160211	1.82477	0.087798	79045120	6.94e+06	1.26639e+07	2	496.774	992.54	-1.27727	41.0618	4271	4271	MS2	6/86	SP_RL_EP2_july24_repeat.raw
	High	IVVVTAGVR		1	0	CID		43.32	0.00395981	1	1	28	24	505	2.09113e+08	Light	Redundant	Not Used	0.442562	1.09463	0.404303	2.08899e+08	8.44585e+07	9.24506e+07	2	457.295	913.583	0.481973	33.9158	3212	3212	MS2	7/64	SP_RL_EP2_july24_repeat.raw
High		TLNDELEIIEGmKFDR	P63039	1	1	HCD	M12(Oxidation)	43.31	0.00803354	0.139535	1	31			1.85254e+06		No Quan Values	Not Used							3	646.988	1938.95	0.704282	66.2674	7846	7846	MS2	15/174	SP_RL_EP2_july24_repeat.raw
High		EFNGLGDcLTK	Q05962	2	1	HCD	C8(Carbamidomethyl)	43.29	0.00225968	1	1	26	27		1.78587e+07		No Quan Values	Not Used							2	627.295	1253.58	-0.0557512	44.741	4814	4814	MS2	9/114	SP_RL_EP2_july24_repeat.raw
	High	mmDFETFLPmLQHISK		1	0	CID	M1(Oxidation), M2(Oxidation), M10(Oxidation)	43.28	0.0035477	1	1	28	15	1415	160143164	Light	Redundant	Not Used	0.222361	6.07409	0.0366081	137045432	5.01698e+06	30473583	3	672.647	2015.93	-0.17166	70.1614	8347	8347	MS2	16/152	SP_RL_EP2_july24_repeat.raw
	High	DLEEATLQHEATAAALR	G3V885	7	1	CID		43.27	0.0101967	1	1	32	17		1.18809e+07		No Quan Values	Not Used							2	919.968	1838.93	2.38576	52.1622	5892	5892	MS2	13/168	SP_RL_EP2_july24_repeat.raw
	High	GWEFmWNER	P09605	3	1	CID	M5(Oxidation)	43.23	0.000240044	1	1	16	15	1220	7.44661e+07	Light	Unique	Used	0.246431	1.33613	0.184436	7.40355e+07	1.36548e+07	1.82447e+07	2	635.768	1270.53	-1.23551	61.8012	7234	7234	MS2	5/78	SP_RL_EP2_july24_repeat.raw
	High	IWHHTFYNELR	P68035	4	1	CID		43.23	0.00594644	1	1	30	21	1020	434096974	Light	Redundant	Not Used	0.161323	0.932021	0.173089	434096974	75137492	70029722	3	505.921	1515.75	-0.0882139	55.3249	6333	6333	MS2	8/94	SP_RL_EP2_july24_repeat.raw
High		GAGAFGYFEVTHDITr	P04762	2	1	HCD	R16(Label:13C(6)15N(4))	43.22	0.0065676	1	1	30	20		1.47432e+07		No Quan Values	Not Used							3	584.286	1750.84	0.644647	63.5237	7474	7474	MS2	11/132	SP_RL_EP2_july24_repeat.raw
	High	MQLLEIITTDK	Q64428	1	1	CID		43.21	0.00984188	1	1	32	26		1.53733e+07		No Quan Values	Not Used							2	652.86	1304.71	0.358144	71.019	8468	8468	MS2	6/108	SP_RL_EP2_july24_repeat.raw
High		DImIEELSHFGNR	D4A724	1	1	HCD	M3(Oxidation)	43.2	0.00356579	1	1	28	15	1126	6.23171e+06	Light	Unique	Used	0.341309	0.822945	0.414741	5.97431e+06	2.47779e+06	2.03909e+06	3	526.252	1576.74	-0.638703	57.737	6675	6675	MS2	16/112	SP_RL_EP2_july24_repeat.raw
High		VAIDVGFR	D3ZF77	1	1	HCD		43.19	0.00645241	1	1	30	28	35	148020069	Light	Unique	Used	0.660075	1.04725	0.630293	135298788	85277874	89307346	2	438.752	876.497	3.05336	42.3361	1908	1908	MS2	5/56	SP_RL_EP2_july24.raw
	High	FANEITPITISVK		1	0	CID		43.15	0.0102427	1	1	32	27	1164	6.5896e+06	Light	Redundant	Not Used	0.543476	2.5828	0.210421	5.49538e+06	1.15634e+06	2.98661e+06	2	716.906	1432.81	0.470511	59.1603	6874	6874	MS2	6/130	SP_RL_EP2_july24_repeat.raw
High		LSDGVAVLK	P63039	2	1	HCD		43.13	0.00672215	1	1	30		526	23512248	Light	Unique	Used	0.375965	2.25226	0.166928	23512248	3.92485e+06	8839783	2	451.271	901.535	-0.716259	34.8833	3359	3359	MS2	7/66	SP_RL_EP2_july24_repeat.raw
High		NIVVVEGVR	Q60587	1	1	HCD		43.11	0.00694131	1	1	31	22	592	1.07055e+08	Light	Redundant	Not Used	0.468442	1.20088	0.390084	1.05641e+08	41208779	4.94867e+07	2	492.795	984.582	-1.41005	38.237	3857	3857	MS2	7/80	SP_RL_EP2_july24_repeat.raw
Medium		IDEAVLITWTK	P05708	1	1	HCD		43.11	0.0100931	1	1	32	19		2.5073e+06		No Quan Values	Not Used							2	644.862	1288.72	0.835414	64.7278	7644	7644	MS2	10/96	SP_RL_EP2_july24_repeat.raw
High		IQLVEEELDR	P04692	23	1	HCD		43.09	0.00826198	1	1	31	28		45019044		No Quan Values	Not Used							2	622.33	1243.65	-0.0335061	46.0467	5006	5006	MS2	7/96	SP_RL_EP2_july24_repeat.raw
	High	AGFAGDDAPr	P68035	8	1	CID	R10(Label:13C(6)15N(4))	43.08	0.00154008	1	1	24	21	224	5.04699e+06	Heavy	Redundant	Not Used	0.177145	1.04498	0.16952	2.84907e+07	4.82974e+06	5.04699e+06	2	493.732	986.456	-0.40138	23.1006	1651	1651	MS2	9/74	SP_RL_EP2_july24_repeat.raw
	High	ELISNASDALDK	P34058	1	1	CID		43.08	0.00642112	1	1	30	18		7.55178e+06		No Quan Values	Not Used							2	638.326	1275.64	0.762796	38.4397	3888	3888	MS2	9/122	SP_RL_EP2_july24_repeat.raw
	High	ALAEEVEVQDGPNEDGNmFmRPGK	D3ZFQ8	1	1	CID	M18(Oxidation), M20(Oxidation)	43.06	0.00255559	1	1	26	17		4.27129e+06		No Quan Values	Not Used							3	889.068	2665.19	0.421435	40.7827	4231	4231	MS2	14/236	SP_RL_EP2_july24_repeat.raw
High		YLAEVATGEK		0	0	HCD		43.03	0.00639343	1	1	30	20				No Proteins	Not Used							2	540.782	1080.56	0.419678	28.9801	2492	2492	MS2	7/82	SP_RL_EP2_july24_repeat.raw
Medium		WPLYLSTK	P56574	1	1	HCD		43	0.00788869	1	1	31	17		7.54387e+06		No Quan Values	Not Used							2	504.282	1007.56	0.127678	58.2995	6755	6755	MS2	6/58	SP_RL_EP2_july24_repeat.raw
High		VFVSPLAK	P08461	1	1	HCD		42.99	0.00547805	1	1	29			8.44754e+06		No Quan Values	Not Used							2	430.766	860.524	0.323397	40.716	4221	4221	MS2	6/56	SP_RL_EP2_july24_repeat.raw
High		EAFTImDQNr	P08733	3	1	HCD	M6(Oxidation), R10(Label:13C(6)15N(4))	42.99	0.00186871	1	1	25	16	454	8.52972e+06	Heavy	Redundant	Not Used	0.501238	1.80466	0.277746	1.70173e+07	4.7265e+06	8.52972e+06	2	625.788	1250.57	-1.0936	32.0019	2941	2941	MS2	6/88	SP_RL_EP2_july24_repeat.raw
High		GWEFmWNER	P09605	3	1	HCD	M5(Oxidation)	42.99	0.000276288	1	1	16	15	1202	1.85415e+06	Light	Unique	Used	0.254851	0.638819	0.39894	1.39714e+06	557374	356061	2	635.769	1270.53	-0.466886	60.8068	7098	7098	MS2	6/78	SP_RL_EP2_july24_repeat.raw
Medium		LTQESImDLENDKLQLEEK	G3V885	2	1	HCD	M7(Oxidation)	42.95	0.0107305	1	1	32	15		4.31741e+06		No Quan Values	Not Used							3	764.713	2292.13	-0.979849	54.1512	6169	6169	MS2	16/208	SP_RL_EP2_july24_repeat.raw
	High	WALGVmAADASR		0	0	CID	M6(Oxidation)	42.95	0.00417253	1	1	28	24		5.95103e+06		No Proteins	Not Used							2	632.311	1263.61	-0.931534	45.6656	4950	4950	MS2	9/92	SP_RL_EP2_july24_repeat.raw
	High	DFTATDLTEFAAR	G3V9U2	3	1	CID		42.95	0.00393932	1	1	28	15	1272	2.95593e+07	Light	Redundant	Not Used	0.29887	1.17999	0.253281	24427531	6.18703e+06	7.30065e+06	2	729.349	1457.69	-0.62041	64.7621	7648	7648	MS2	10/112	SP_RL_EP2_july24_repeat.raw
	High	IAEFAFEYAR		2	0	CID		42.94	0.00475637	1	1	29	19	1108	1.42808e+07	Light	Redundant	Not Used	0.270914	0.806354	0.335974	1.38961e+07	4.66875e+06	3.76466e+06	2	608.803	1216.6	-0.779894	56.9229	6563	6563	MS2	8/80	SP_RL_EP2_july24_repeat.raw
Medium		TGPNLHGLFGR	D4A5L9	3	1	HCD		42.91	0.00857579	1	1	31	18		3.03216e+06		No Quan Values	Not Used							3	390.213	1168.62	0.840132	51.5463	5804	5804	MS2	13/94	SP_RL_EP2_july24_repeat.raw
Medium		QVEVLTNQr	Q6P725	2	1	HCD	R9(Label:13C(6)15N(4))	42.89	0.00842518	1	1	31	23	292	5.54166e+06	Heavy	Redundant	Not Used	0.658415	3.15506	0.208685	7.9695e+06	1.66312e+06	5.24724e+06	2	548.803	1096.6	0.043809	25.9129	2046	2046	MS2	7/86	SP_RL_EP2_july24_repeat.raw
	High	IITHPNFNGNTLDNDImLIK		1	0	CID	M17(Oxidation)	42.89	0.014532	1	1	34	23		2343541186		No Quan Values	Not Used							3	767.066	2299.18	4.1185	74.0359	3525	3525	MS2	18/204	SP_RL_EP2_july24.raw
Medium		HLIIGVSSDR	P35435	3	1	HCD		42.88	0.0095678	1	1	32	27		7.46694e+06		No Quan Values	Not Used							2	548.809	1096.61	-0.642169	33.4515	3148	3148	MS2	7/76	SP_RL_EP2_july24_repeat.raw
	High	mLQVASQASr		0	0	CID	M1(Oxidation), R10(Label:13C(6)15N(4))	42.87	0.00586391	1	1	30		186	527802	Heavy	No Proteins	Not Used	0.409979	1.44844	0.283047	1.28739e+06	364392	527802	2	558.789	1116.57	-0.210646	20.7386	1317	1317	MS2	8/92	SP_RL_EP2_july24_repeat.raw
	High	DYYFALAHTVR		0	0	CID		42.86	0.0063381	1	1	30	21		3.76731e+06		No Proteins	Not Used							2	678.341	1355.67	0.233718	56.5577	6513	6513	MS2	7/96	SP_RL_EP2_july24_repeat.raw
Medium		mIAEAIPELK	P04636	1	1	HCD	M1(Oxidation)	42.85	0.00928393	1	1	32	20	829	4.04981e+07	Light	Redundant	Not Used	0.195249	2.24646	0.0869143	36981545	3.21423e+06	7220628	2	565.81	1130.61	-0.475985	46.3225	5047	5047	MS2	7/80	SP_RL_EP2_july24_repeat.raw
High		SLNDFTTQR	G3V885	2	1	HCD		42.83	0.00344249	1	1	27	25	450	6.36049e+07	Light	Redundant	Not Used	0.150037	1.73872	0.0862916	61823727	5.33487e+06	9.27584e+06	2	541.267	1081.53	-0.706819	32.3473	2993	2993	MS2	7/88	SP_RL_EP2_july24_repeat.raw
High		TAVETAVLLLR		0	0	HCD		42.83	0.0057592	1	1	30	23	1363	5.37047e+06	Light	No Proteins	Not Used	0.891881	1.19448	0.746668	4.57829e+06	3418462	4.08329e+06	2	593.364	1185.72	0.351983	68.0813	8082	8082	MS2	6/88	SP_RL_EP2_july24_repeat.raw
	High	ITLDNAYmEk	P11980;P11980-2	3	2	CID	M8(Oxidation), K10(Label:13C(6)15N(2))	42.8	0.00379173	1	1	28	22		3.00421e+06		No Quan Values	Not Used							2	611.299	1221.59	-0.643153	33.8264	3200	3200	MS2	6/96	SP_RL_EP2_july24_repeat.raw
Medium		VIDVPDAPAAPK	P56741	3	1	HCD		42.77	0.0111423	1	1	32	15		17027233		No Quan Values	Not Used							2	596.832	1192.66	-0.423777	38.5809	3908	3908	MS2	7/94	SP_RL_EP2_july24_repeat.raw
	High	RHPEYAVSVLLR	IPI:CON_00708398.1	1	1	CID		42.76	0.0114142	1	1	32	24		5.22061e+07		No Quan Values	Not Used							3	480.608	1439.81	-1.00284	58.3427	6760	6760	MS2	8/118	SP_RL_EP2_july24_repeat.raw
Medium		HHLIINEATLEDAGHYAVR	P56741	3	1	HCD		42.74	0.014061	1	1	33	17	1182	1.62129e+07	Light	Unique	Used	0.144243	1.27289	0.11332	1.51934e+07	1.72171e+06	2.19153e+06	4	540.53	2159.1	0.208814	59.9729	6987	6987	MS2	14/180	SP_RL_EP2_july24_repeat.raw
Medium		LGEVSPNLVR	Q66HF1	1	1	HCD		42.71	0.00896924	1	1	31	25		8.20514e+06		No Quan Values	Not Used							2	542.311	1083.61	-0.987139	37.8896	3803	3803	MS2	8/82	SP_RL_EP2_july24_repeat.raw
	High	GmGGAmDLVSSSK		0	0	CID	M2(Oxidation), M6(Oxidation)	42.71	0.00129395	1	1	23	15		2.52025e+06		No Proteins	Not Used							2	636.284	1271.56	0.107989	22.6081	1586	1586	MS2	8/106	SP_RL_EP2_july24_repeat.raw
High		FKDLGEEHFK	IPI:CON_00708398.1	1	1	HCD		42.68	0.00550031	1	1	29	23		4.59799e+07		No Quan Values	Not Used							3	417.211	1249.62	-1.34466	29.3626	2550	2550	MS2	8/96	SP_RL_EP2_july24_repeat.raw
	High	NITEIADLTQK	P23693	1	1	CID		42.66	0.010317	1	1	32	18	872	1.43035e+08	Light	Redundant	Not Used	0.299539	1.86208	0.160863	1.43035e+08	2.3009e+07	4.28446e+07	2	623.337	1245.67	-1.22144	47.208	5170	5170	MS2	9/112	SP_RL_EP2_july24_repeat.raw
High		AAYIYIR	Q5XIH3	1	1	HCD		42.61	0.00704536	1	1	30	28	636	2.4765e+07	Light	Unique	Used	0.207338	1.31652	0.15749	2.31633e+07	3.64798e+06	4.80263e+06	2	435.247	869.488	-0.51284	38.6705	3920	3920	MS2	6/50	SP_RL_EP2_july24_repeat.raw
Medium		VPPPLPQFGR	P09605	1	1	HCD		42.6	0.0103946	1	1	32	23	933	2.26352e+07	Light	Unique	Used	0.150752	0.626498	0.240626	2.07106e+07	4.9835e+06	3.12215e+06	2	554.319	1107.63	-0.305577	49.2708	5472	5472	MS2	5/80	SP_RL_EP2_july24_repeat.raw
High		DIMIEELSHFGNR	D4A724	1	1	HCD		42.6	0.00522888	1	1	29	15		1.77117e+06		No Quan Values	Not Used							3	520.921	1560.75	1.18052	69.5271	8267	8267	MS2	7/112	SP_RL_EP2_july24_repeat.raw
High		DGGQYALVAAcAAGGQGHAmIVEAYPK	Q60587	1	1	HCD	C11(Carbamidomethyl), M20(Oxidation)	42.6	0.00657251	1	1	30	15				No Quan Values	Not Used							3	907.762	2721.27	-2.21463	53.1246	6023	6023	MS2	10/298	SP_RL_EP2_july24_repeat.raw
	High	SLPSVETLGcTSVIcSDK	E9PSX6	12	1	CID	C10(Carbamidomethyl), C15(Carbamidomethyl)	42.59	0.00745518	1	1	30	29	1083	1.80832e+07	Light	Unique	Used	0.287391	3.03634	0.0946502	1.21779e+07	1.15265e+06	3.49983e+06	2	976.972	1952.94	3.32727	55.9815	6429	6429	MS2	14/168	SP_RL_EP2_july24_repeat.raw
	High	DFTATDLTEFAAr	G3V9U2	3	1	CID	R13(Label:13C(6)15N(4))	42.57	0.00478925	1	1	28	15	1272	7.30065e+06	Heavy	Redundant	Not Used	0.29887	1.17999	0.253281	24427531	6.18703e+06	7.30065e+06	2	734.354	1467.7	0.569871	63.7742	7511	7511	MS2	10/112	SP_RL_EP2_july24_repeat.raw
High		FGFYEVFK	G3V741	3	1	HCD		42.56	0.00449247	1	1	28	29				No Quan Values	Not Used							2	518.76	1036.51	-0.744976	71.3597	8518	8518	MS2	7/56	SP_RL_EP2_july24_repeat.raw
High		NIVVVEGVr	Q60587	1	1	HCD	R9(Label:13C(6)15N(4))	42.54	0.00774767	1	1	31	30	592	4.94867e+07	Heavy	Redundant	Not Used	0.468442	1.20088	0.390084	1.05641e+08	41208779	4.94867e+07	2	497.799	994.591	-0.750236	37.3073	3723	3723	MS2	5/80	SP_RL_EP2_july24_repeat.raw
High		FEEILTR	P00564	1	1	HCD		42.51	0.00660353	1	1	30	25	616	3.41447e+07	Light	Unique	Used	0.226005	1.12624	0.200673	32026713	6.42689e+06	7238208	2	454.248	907.488	-0.281609	37.9899	3819	3819	MS2	6/56	SP_RL_EP2_july24_repeat.raw
Medium		HADSVAELGEQIDNLQR	F1LSI0;G3V885	9	2	HCD		42.47	0.0106113	1	1	32	15	66	5.04559e+08	Light	Not Unique	Used	0.175585	1.33594	0.131432	380110112	49958498	66741770	3	632.316	1894.93	4.10007	63.0967	2923	2923	MS2	15/160	SP_RL_EP2_july24.raw
High		TLSDYNIQK	P0CG51	12	1	HCD		42.43	0.00654343	1	1	30	17	402	1.29686e+08	Light	Unique	Used	0.290971	1.56062	0.186445	1.29686e+08	2.41794e+07	3.77349e+07	2	541.28	1081.55	-0.362209	29.9533	2639	2639	MS2	7/76	SP_RL_EP2_july24_repeat.raw
Medium		FVEGLPINDFSR	O88989	1	1	HCD		42.43	0.010178	1	1	32	16				No Quan Values	Not Used							2	697.361	1393.71	2.18669	62.6509	2860	2860	MS2	7/112	SP_RL_EP2_july24.raw
	High	GVNTGAVGSYIYDK		0	0	CID		42.4	0.00725054	1	1	30	21		4.88557e+06		No Proteins	Not Used							2	722.359	1443.71	-0.766465	42.7114	4517	4517	MS2	9/144	SP_RL_EP2_july24_repeat.raw
High		IFSSEHDIFR	P15650	1	1	HCD		42.38	0.00544277	1	1	29	25				No Quan Values	Not Used							3	417.543	1250.62	-0.660924	47.2713	5181	5181	MS2	8/80	SP_RL_EP2_july24_repeat.raw
	High	ITYGQcGDVLr		1	0	CID	C6(Carbamidomethyl), R11(Label:13C(6)15N(4))	42.37	0.00543504	1	1	29	19	558	8.68997e+06	Heavy	Redundant	Not Used	0.339604	1.14831	0.295744	25588505	7.56764e+06	8.68997e+06	2	646.32	1291.63	-0.721669	36.0567	3532	3532	MS2	7/104	SP_RL_EP2_july24_repeat.raw
High		INVLVLEAR		0	0	HCD		42.32	0.00645924	1	1	30	31		1.51873e+07		No Proteins	Not Used							2	513.819	1026.63	0.714916	55.4639	6356	6356	MS2	5/78	SP_RL_EP2_july24_repeat.raw
Medium		FALPQYLK	IPI:CON_CASA2	1	1	HCD		42.29	0.00908615	1	1	31	23		3.20302e+06		No Quan Values	Not Used							2	490.284	979.561	0.0444335	58.5638	6794	6794	MS2	5/64	SP_RL_EP2_july24_repeat.raw
	High	FLSQPFQVAEVFTGHmGK	G3V6D3	2	1	CID	M16(Oxidation)	42.29	0.0118394	1	1	32	30	1504	158062623	Light	Redundant	Not Used	0.210041	1.8174	0.115573	110755164	12800260	23263176	3	680.341	2039.01	0.679674	73.2088	8770	8770	MS2	18/184	SP_RL_EP2_july24_repeat.raw
High		GWEFMWNER	P09605	3	1	HCD		42.27	0.000758944	1	1	20	15	1436	1.53415e+08	Light	Redundant	Not Used	0.212807	1.18124	0.180155	151068846	2.72158e+07	3.21485e+07	2	627.772	1254.54	0.43633	71.2048	8497	8497	MS2	7/78	SP_RL_EP2_july24_repeat.raw
High		ALELFR	Q9QZ76	1	1	HCD		42.26	0.00593995	0.357143	1	29		889	4.53045e+08	Light	Unique	Used	0.224132	1.21313	0.184756	4.52783e+08	8.36545e+07	1.01483e+08	2	374.721	748.435	-0.18052	49.8248	5549	5549	MS2	5/40	SP_RL_EP2_july24_repeat.raw
High		SAPLLLPGR	Q5BJZ3	2	1	HCD		42.25	0.00668035	1	1	30	29		7.30023e+06		No Quan Values	Not Used							2	462.287	923.567	-0.619636	44.0055	4707	4707	MS2	5/64	SP_RL_EP2_july24_repeat.raw
High		GWEFMWNEr	P09605	3	1	HCD	R9(Label:13C(6))	42.25	0.00138491	1	1	23	18	1436	2.72158e+07	Medium	Redundant	Not Used	0.212807	1.18124	0.180155	151068846	2.72158e+07	3.21485e+07	2	630.782	1260.56	0.250567	70.828	8443	8443	MS2	7/78	SP_RL_EP2_july24_repeat.raw
High		TLLEGEESR	IPI:CON_00220327.3	2	1	HCD		42.23	0.00532586	1	1	29	27		1.09516e+07		No Quan Values	Not Used							2	517.261	1033.52	-0.867895	26.324	2109	2109	MS2	6/78	SP_RL_EP2_july24_repeat.raw
Medium		YYVTIIDAPGHr	D3ZC88	3	1	HCD	R12(Label:13C(6))	42.22	0.0125806	1	1	32	16	882	7.73968e+06	Medium	Redundant	Not Used	2.17283	1.6842	1.29012	5.99918e+06	7.73968e+06	13035192	3	470.92	1410.75	-0.298798	47.6315	5233	5233	MS2	15/94	SP_RL_EP2_july24_repeat.raw
Medium		VQLLHSQNTSLINQK	G3V885	4	1	HCD		42.2	0.0143319	1	1	33	22		9.57468e+06		No Quan Values	Not Used							3	574.988	1722.95	-0.11795	40.2325	4149	4149	MS2	10/146	SP_RL_EP2_july24_repeat.raw
High		ALELFR	Q9QZ76	1	1	HCD		42.14	0.00594752	0.404762	1	29					No Quan Values	Not Used							2	374.721	748.435	0.0641311	50.8867	5707	5707	MS2	5/40	SP_RL_EP2_july24_repeat.raw
	High	LSDYFPKPYPNPEAAR	D3ZFQ8	1	1	CID		42.14	0.0108992	1	1	32	22		3.96587e+06		No Quan Values	Not Used							3	622.312	1864.92	-0.363003	49.0489	5437	5437	MS2	6/160	SP_RL_EP2_july24_repeat.raw
High		GNDmQVGTYIEK	Q66HF1	1	1	HCD	M4(Oxidation)	42.13	0.00225651	1	1	25	15		2.03334e+06		No Quan Values	Not Used							2	685.817	1370.63	0.135552	29.4764	2567	2567	MS2	7/124	SP_RL_EP2_july24_repeat.raw
High		VAVTPPGLAR	Q66HF1	1	1	HCD		42.12	0.00885045	1	1	31	26		6.56848e+06		No Quan Values	Not Used							2	490.798	980.589	0.240219	35.5282	3451	3451	MS2	7/72	SP_RL_EP2_july24_repeat.raw
	High	ADLIAYLK		2	0	CID		42.12	0.00767509	0.309524	1	30		1143	2.32289e+07	Light	Unique	Used	0.0338122	1.59857	0.0211515	2.15675e+07	456185	729245	2	453.768	906.529	-0.812046	58.34	6759	6759	MS2	7/56	SP_RL_EP2_july24_repeat.raw
Medium		RHPYFYAPELLYYANK	IPI:CON_00708398.1	1	1	HCD		42.11	0.0138815	1	1	33	25		304326177		No Quan Values	Not Used							4	512.012	2045.03	-0.127447	71.977	8601	8601	MS2	11/150	SP_RL_EP2_july24_repeat.raw
	High	SLNDFTTQR	G3V885	2	1	CID		42.1	0.00407261	1	1	27	26	450	6.36049e+07	Light	Redundant	Not Used	0.150037	1.73872	0.0862916	61823727	5.33487e+06	9.27584e+06	2	541.267	1081.53	-0.706819	32.3157	2986	2986	MS2	7/88	SP_RL_EP2_july24_repeat.raw
High		AVVIVDDr	F1LQW3	1	1	HCD	R8(Label:13C(6)15N(4))	42.09	0.00743474	1	1	30	31	385	2.15332e+07	Heavy	Redundant	Not Used	0.754249	1.27762	0.590356	2.73431e+07	1.61422e+07	20623531	2	448.757	896.507	-0.368712	29.2599	2534	2534	MS2	5/58	SP_RL_EP2_july24_repeat.raw
Medium		FKLEAPDADELPR	F1M0K2	2	1	HCD		42.09	0.0115136	1	1	32	21		9.983e+06		No Quan Values	Not Used							3	500.929	1500.77	2.56948	52.2193	5899	5899	MS2	7/130	SP_RL_EP2_july24_repeat.raw
	High	ESTLHLVLR		11	0	CID		42.07	0.0099308	1	1	31	23		4.21536e+06		No Quan Values	Not Used							2	534.313	1067.62	-1.17726	48.61	5376	5376	MS2	7/68	SP_RL_EP2_july24_repeat.raw
High		LTILYTK	Q63362	1	1	HCD		42.05	0.00602528	1	1	29	27		9.41688e+06		No Quan Values	Not Used							2	426.266	851.524	0.462876	40.8098	4236	4236	MS2	5/56	SP_RL_EP2_july24_repeat.raw
	High	TTYLVLDEADR	Q6AYI1	1	1	CID		42.05	0.00663342	1	1	29	22	886	1.00511e+07	Light	Redundant	Not Used	0.708544	1.16331	0.609076	9.4916e+06	5.7811e+06	6.72521e+06	2	648.326	1295.65	-1.65463	47.6848	5241	5241	MS2	6/98	SP_RL_EP2_july24_repeat.raw
Medium		VLAIDHLNEDQLR	P50753-2	6	1	HCD		42.04	0.0141164	1	1	33	21	885	4.69664e+06	Light	Unique	Used	1.92823	4.64194	0.415393	4.35148e+06	1.80757e+06	8.39064e+06	3	512.61	1535.81	-1.97349	47.7203	5247	5247	MS2	14/116	SP_RL_EP2_july24_repeat.raw
High		GGGGNFGPGPGSNFr	A7VJC2-3	6	1	HCD	R15(Label:13C(6))	42.02	0.00403213	1	1	27	15	509	3.251e+06	Medium	Redundant	Not Used	0.766219	1.243	0.616429	5.06946e+06	3.12496e+06	3.88432e+06	2	692.328	1383.65	-0.0481108	34.2871	3268	3268	MS2	8/132	SP_RL_EP2_july24_repeat.raw
	High	VIGSGcNLDSAr		2	0	CID	C6(Carbamidomethyl), R12(Label:13C(6)15N(4))	42.02	0.00449062	1	1	28	18	284	2.21931e+07	Heavy	Redundant	Not Used	0.441726	1.39616	0.316387	5.02417e+07	1.58958e+07	2.21931e+07	2	629.808	1258.61	-0.483562	26.7848	2171	2171	MS2	10/110	SP_RL_EP2_july24_repeat.raw
High		NAENAIEALKEYEPEMGK	E9PSX6	7	1	HCD		42.01	0.00808915	1	1	30	21		1014509548		No Quan Values	Not Used							3	679.329	2035.97	4.55927	73.6909	3466	3466	MS2	16/194	SP_RL_EP2_july24.raw
	High	EALISQLTr	G3V885	3	1	CID	R9(Label:13C(6)15N(4))	42.01	0.0104278	1	1	31	33	850	1.07519e+07	Heavy	Unique	Used	0.145219	0.550313	0.263883	7.36465e+07	1.94341e+07	1.06948e+07	2	520.802	1040.6	-0.694807	45.9984	4996	4996	MS2	7/84	SP_RL_EP2_july24_repeat.raw
	High	ANSEVAQWR	G3V885	14	1	CID		41.98	0.00394901	1	1	27	15		1.88318e+07		No Quan Values	Not Used							2	530.762	1060.52	-1.09811	27.8391	2323	2323	MS2	7/80	SP_RL_EP2_july24_repeat.raw
Medium		NVIIWGNHSSTQYPDVNHAK	O88989	1	1	HCD		41.95	0.0137993	1	1	32	15		8.20644e+06		No Quan Values	Not Used							3	760.711	2280.12	0.653176	50.2171	5610	5610	MS2	18/202	SP_RL_EP2_july24_repeat.raw
Medium		DVNAAIATIK	IPI:CON_00700865.3	3	1	HCD		41.92	0.0102348	1	1	31	20	717	1.01884e+07	Light	Redundant	Not Used	0.366526	1.92076	0.190823	9.44509e+06	1.80234e+06	3.46188e+06	2	508.292	1015.58	-0.71787	41.3995	4324	4324	MS2	8/100	SP_RL_EP2_july24_repeat.raw
	High	LGEHNINVLEGDEQFINAAK		0	0	CID		41.92	0.0149553		2	33			3.09985e+08		No Proteins	Not Used							3	737.707	2211.11	0.422574	59.4546	6914	6914	MS2	16/202	SP_RL_EP2_july24_repeat.raw
High		VLYPNDNFFEGK	P53534;G3V8V3	5	2	HCD		41.91	0.00632896	1	1	29	15		3.549e+06		No Quan Values	Not Used							2	721.851	1442.69	-0.250609	56.2964	6475	6475	MS2	10/110	SP_RL_EP2_july24_repeat.raw
High		ALELFR	Q9QZ76	1	1	HCD		41.88	0.00594798	1	1	29		889	4.53045e+08	Light	Redundant	Not Used	0.224132	1.21313	0.184756	4.52783e+08	8.36545e+07	1.01483e+08	2	374.721	748.434	-1.72998	47.73	5248	5248	MS2	5/40	SP_RL_EP2_july24_repeat.raw
Medium		AAPAPAAAPAAAPEPERPK	P16409	1	1	HCD		41.85	0.0172198	1	1	33	15		3.94112e+07		No Quan Values	Not Used							3	594.988	1782.95	0.462947	25.7143	2017	2017	MS2	12/152	SP_RL_EP2_july24_repeat.raw
High		ILAEWK	G3V885	5	1	HCD		41.82	0.00728685	1	1	30	29		5.2325e+07		No Quan Values	Not Used							2	380.223	759.439	-0.72634	37.9515	3815	3815	MS2	5/40	SP_RL_EP2_july24_repeat.raw
High		SLLGKDVLFLK	P16617	1	1	HCD		41.77	0.00510597	1	1	28	26		602804		No Quan Values	Not Used							3	411.593	1232.77	3.14789	68.2447	8102	8102	MS2	8/102	SP_RL_EP2_july24_repeat.raw
	High	HVLATLGER		1	0	CID		41.75	0.0102724	1	1	31	16	320	7.63709e+07	Light	Unique	Used	0.413286	1.53703	0.268886	75898741	2.04081e+07	3.13679e+07	2	498.285	995.563	-0.573139	27.8225	2318	2318	MS2	5/70	SP_RL_EP2_july24_repeat.raw
Medium		LATFWHYAR		0	0	HCD		41.74	0.00851423	1	1	30	26		4.68533e+06		No Proteins	Not Used							3	388.87	1164.59	-0.583365	56.6921	6533	6533	MS2	11/64	SP_RL_EP2_july24_repeat.raw
Medium		NITEIADLTQK	P23693	1	1	HCD		41.74	0.0127513	1	1	32	20	872	1.43035e+08	Light	Redundant	Not Used	0.299539	1.86208	0.160863	1.43035e+08	2.3009e+07	4.28446e+07	2	623.337	1245.67	-1.22144	47.2425	5178	5178	MS2	6/112	SP_RL_EP2_july24_repeat.raw
	High	AAYFGVYDTAK		2	0	CID		41.74	0.00482652	1	1	28	17		5.44586e+07		No Quan Values	Not Used							2	603.296	1205.58	0.0303033	44.3213	4751	4751	MS2	13/82	SP_RL_EP2_july24_repeat.raw
	High	LGTIAIQGAIEK		1	0	CID		41.74	0.0104	1	1	31	24	828	4.68214e+07	Light	Redundant	Not Used	0.245343	1.82247	0.134621	4.57261e+07	6.15571e+06	1.12186e+07	2	607.36	1213.71	-1.50519	46.2831	5038	5038	MS2	16/114	SP_RL_EP2_july24_repeat.raw
	High	ILNPAAIPEGQFIDSR	G3V885	3	1	CID		41.73	0.0168059	1	1	33	22		1.58475e+07		No Quan Values	Not Used							2	870.968	1740.93	0.294725	61.1364	7143	7143	MS2	19/158	SP_RL_EP2_july24_repeat.raw
	High	EAEAAVFHR	P11980	1	1	CID		41.71	0.00502861	1	1	28	31	250	9.49835e+06	Light	Redundant	Not Used	0.434364	1.17473	0.369758	9.49835e+06	3.5121e+06	4.12575e+06	2	515.259	1029.51	-0.230569	24.0535	1783	1783	MS2	7/68	SP_RL_EP2_july24_repeat.raw
High		ImSVIR	E9PSX6	6	1	HCD	M2(Oxidation)	41.69	0.00585143	0.333333	1	28			1.64473e+07		No Quan Values	Not Used							2	367.715	734.423	0.241008	23.3743	1695	1695	MS2	5/40	SP_RL_EP2_july24_repeat.raw
Medium		QEVVAGDVGTTR	D4ABA9	2	1	HCD		41.68	0.0087889	1	1	30	26	257	1.9954e+06	Light	Redundant	Not Used	0.906133	1.95826	0.462723	1.77811e+06	822772	1.6112e+06	2	616.317	1231.63	-0.328318	24.486	1846	1846	MS2	7/128	SP_RL_EP2_july24_repeat.raw
Medium		IILLFDAHK	Q8R3Z7	1	1	HCD		41.66	0.0100236	1	1	31	22				No Quan Values	Not Used							3	357.219	1069.64	0.442231	63.2682	7436	7436	MS2	6/64	SP_RL_EP2_july24_repeat.raw
Medium		VSGPGVEPHGVLr	D3ZZ63	2	1	HCD	R13(Label:13C(6)15N(4))	41.65	0.0142527	1	1	32	22	382	7.3081e+06	Heavy	Redundant	Not Used	0.889966	1.88278	0.472686	7714696	3.64663e+06	6.86581e+06	3	438.578	1313.72	-0.870869	29.3919	2553	2553	MS2	10/106	SP_RL_EP2_july24_repeat.raw
High		GYSFTTTAER	IPI:CON_00698900.1	3	1	HCD		41.63	0.00245971	1	1	25	19	440	7.45012e+06	Light	Redundant	Not Used	1.66856	0.784431	2.12709	7.33766e+06	1.56079e+07	1.22433e+07	2	566.766	1132.53	-1.12928	31.8918	2926	2926	MS2	7/84	SP_RL_EP2_july24_repeat.raw
High		GYSFVTTAEr	P68035	5	1	HCD	R10(Label:13C(6)15N(4))	41.6	0.00475288	1	1	27	15	589	3.19323e+07	Heavy	Redundant	Not Used	0.12528	1.18621	0.105614	251479918	2.65598e+07	31505516	2	570.781	1140.56	-0.547847	37.4156	3737	3737	MS2	8/84	SP_RL_EP2_july24_repeat.raw
	High	KGQHAAEIQPLAQSHATK	Q9QZ76	1	1	CID		41.59	0.0180672	1	1	33	34		3.86282e+07		No Quan Values	Not Used							4	479.509	1915.01	0.146168	19.43	1143	1143	MS2	14/190	SP_RL_EP2_july24_repeat.raw
Medium		AAVEQLTEEQKNEFk	E9PTA1	1	1	HCD	K15(Label:13C(6)15N(2))	41.56	0.0149422	1	1	32	17		1.12893e+07		Inconsistently Labeled	Not Used							3	591.303	1771.89	-0.311414	37.0022	3677	3677	MS2	8/150	SP_RL_EP2_july24_repeat.raw
Medium		AAVEQLTEEQkNEFK	E9PTA1	1	1	HCD	K11(Label:13C(6)15N(2))	41.56	0.0149422	1	2	32	17		1.12893e+07		Inconsistently Labeled	Not Used							3	591.303	1771.89	-0.311414	37.0022	3677	3677	MS2	8/150	SP_RL_EP2_july24_repeat.raw
	High	GYSFTTTAER		3	0	CID		41.55	0.00250543	1	1	25	15	440	7.45012e+06	Light	Redundant	Not Used	1.66856	0.784431	2.12709	7.33766e+06	1.56079e+07	1.22433e+07	2	566.766	1132.53	-1.12928	31.8428	2916	2916	MS2	9/84	SP_RL_EP2_july24_repeat.raw
High		VSTVTTHSSDSEVPSr	G3V836	2	1	HCD	R16(Label:13C(6)15N(4))	41.52	0.00781505	1	1	30	15	165	3.47608e+06	Heavy	Unique	Used	0.641755	1.16758	0.549646	5.41652e+06	2.97717e+06	3.47608e+06	3	566.944	1698.82	-0.492171	19.6006	1169	1169	MS2	15/146	SP_RL_EP2_july24_repeat.raw
High		GLDPYNmLPPK	P12075	1	1	HCD	M7(Oxidation)	41.51	0.00784012	1	1	30	23		9.56238e+06		No Quan Values	Not Used							2	630.817	1260.63	-1.86064	39.9737	4114	4114	MS2	8/90	SP_RL_EP2_july24_repeat.raw
High		YQVDPDAcFSAK	Q9Z2L0	2	1	HCD	C8(Carbamidomethyl)	41.51	0.00126078	1	1	22	15		2.34049e+06		No Quan Values	Not Used							2	700.81	1400.61	-2.2556	39.2957	4009	4009	MS2	9/120	SP_RL_EP2_july24_repeat.raw
High		YEGFFSLWK		0	0	HCD		41.47	0.00515393	1	1	28	16		1.59199e+07		No Proteins	Not Used							2	588.789	1176.57	-0.644608	74.0137	8921	8921	MS2	8/72	SP_RL_EP2_july24_repeat.raw
Medium		EANLAASFGKPINF	Q6P6R2	1	1	HCD		41.43	0.0136623	1	1	32	17		5.40993e+06		No Quan Values	Not Used							2	739.887	1478.77	2.11938	66.1435	7831	7831	MS2	8/136	SP_RL_EP2_july24_repeat.raw
	High	TLTIVDTGIGmTK		1	0	CID	M11(Oxidation)	41.43	0.0148278	1	1	32	21	899	1.49718e+07	Light	Redundant	Not Used	0.451063	1.39297	0.323813	12772837	4.13602e+06	5.76135e+06	2	683.368	1365.73	-0.482479	47.9949	5289	5289	MS2	9/118	SP_RL_EP2_july24_repeat.raw
	High	TLTLVDTGIGmTK	P34058	1	1	CID	M11(Oxidation)	41.43	0.0148278	1	2	32	21	899	1.49718e+07	Light	Redundant	Not Used	0.451063	1.39297	0.323813	12772837	4.13602e+06	5.76135e+06	2	683.368	1365.73	-0.482479	47.9949	5289	5289	MS2	9/118	SP_RL_EP2_july24_repeat.raw
High		GFEVVYmTEPIDEYcVQQLK	P34058	1	1	HCD	M7(Oxidation), C15(Carbamidomethyl)	41.4	0.0063533	1	1	29	15	1312	3.40075e+06	Light	Redundant	Not Used	0.477271	1.15584	0.412923	1.83572e+06	758010	876134	2	1232.57	2464.14	-0.00382283	65.3008	7720	7720	MS2	10/178	SP_RL_EP2_july24_repeat.raw
	High	LVLEVAQHLGESTVR	G3V6D3	2	1	CID		41.39	0.0159598	1	1	33	15		4.17651e+06		No Quan Values	Not Used							2	825.966	1650.92	4.42716	78.3987	4008	4008	MS2	8/146	SP_RL_EP2_july24.raw
Medium		EALISQLTR	G3V885	3	1	HCD		41.38	0.0134312	0	1	32			7.48429e+07		No Quan Values	Not Used							2	515.798	1030.59	-1.08773	45.2209	4885	4885	MS2	5/84	SP_RL_EP2_july24_repeat.raw
Medium		EALLRAMAR		0	0	HCD		41.38	0.0134312		2	32			7.48429e+07		No Proteins	Not Used							2	515.798	1030.59	5.21934	45.2209	4885	4885	MS2	5/72	SP_RL_EP2_july24_repeat.raw
Medium		DGLGLcALIHR	D3ZCV0	1	1	HCD	C6(Carbamidomethyl)	41.37	0.0142244	1	1	32	29	114	2.46945e+06	Light	Unique	Used	0.345277	1.81866	0.189853	2.28151e+06	433150	787752	3	408.891	1224.66	5.46817	78.8314	4050	4050	MS2	7/80	SP_RL_EP2_july24.raw
	High	HALIIYDDLSK	F1LP05	2	1	CID		41.37	0.0148846	1	1	32	23				No Quan Values	Not Used							2	644.351	1287.69	-0.27489	49.7815	5541	5541	MS2	9/86	SP_RL_EP2_july24_repeat.raw
High		LVFTPK	P56574	1	1	HCD		41.32	0.00584051	1	1	28	25	484	3.75095e+07	Light	Unique	Used	0.0971919	1.58391	0.0613622	36120414	2.21643e+06	3.51061e+06	2	352.721	704.435	1.15386	33.0512	3088	3088	MS2	5/40	SP_RL_EP2_july24_repeat.raw
Medium		VLYAYGYYTGDPSKR		0	0	HCD		41.29	0.0126685	1	1	31	15		4.59311e+06		No Proteins	Not Used							3	584.959	1752.86	1.09925	44.2062	4737	4737	MS2	11/122	SP_RL_EP2_july24_repeat.raw
Medium		TKYETDAIQR	F1LSI0;G3V885	14	2	HCD		41.28	0.00994962	1	1	30	21	173	1.74071e+07	Light	Redundant	Not Used	0.0616295	1.81686	0.0339209	15338624	520300	945312	2	612.814	1224.62	-0.445697	19.8521	1203	1203	MS2	6/98	SP_RL_EP2_july24_repeat.raw
High		IFSSEHDIFR	P15650	1	1	HCD		41.25	0.00678654	1	1	29	27				No Quan Values	Not Used							3	417.543	1250.61	-1.90543	48.346	5336	5336	MS2	8/80	SP_RL_EP2_july24_repeat.raw
Medium		LQDLVDkLQTk	F1LSI0	4	1	HCD	K7(Label:13C(6)15N(2)), K11(Label:2H(4))	41.25	0.0095574		2	30			2.55031e+07		Inconsistently Labeled	Not Used							3	438.266	1312.78	-2.10412	55.6355	6381	6381	MS2	5/112	SP_RL_EP2_july24_repeat.raw
Medium		LQDLVDkLQTk	F1LSI0	4	1	HCD	K7(Label:2H(4)), K11(Label:13C(6)15N(2))	41.25	0.0095574		3	30			2.55031e+07		Inconsistently Labeled	Not Used							3	438.266	1312.78	-2.10412	55.6355	6381	6381	MS2	5/112	SP_RL_EP2_july24_repeat.raw
High		ATDFVVDR	P56574	1	1	HCD		41.23	0.00479511	1	1	27	28		2.90084e+07		No Quan Values	Not Used							2	461.735	922.463	-0.18015	31.5093	2868	2868	MS2	5/66	SP_RL_EP2_july24_repeat.raw
Medium		LGEHNINVLEGDEQFINAAK		0	0	HCD		41.2	0.0177204		2	33			3.42711e+06		No Proteins	Not Used							2	1106.06	2211.11	0.621883	58.7714	6825	6825	MS2	9/202	SP_RL_EP2_july24_repeat.raw
High		NISEAEEWYk	Q6P725	2	1	HCD	K10(Label:13C(6)15N(2))	41.19	0.00352031	1	1	26	15		9948888		No Quan Values	Not Used							2	638.8	1276.59	-0.992913	43.3241	4607	4607	MS2	6/98	SP_RL_EP2_july24_repeat.raw
Medium		HVLATLGER	P16409	1	1	HCD		41.18	0.0121018	1	1	31	21	320	7.63709e+07	Light	Redundant	Not Used	0.413286	1.53703	0.268886	75898741	2.04081e+07	3.13679e+07	2	498.286	995.564	0.53039	26.8375	2177	2177	MS2	7/70	SP_RL_EP2_july24_repeat.raw
Medium		SLHVYLEK		0	0	HCD		41.16	0.012016	1	1	31	22	464	4.45143e+06	Light	No Proteins	Not Used	0.128036	1.27203	0.100655	4.45143e+06	448056	569943	3	330.187	988.546	0.0682829	32.195	2970	2970	MS2	6/68	SP_RL_EP2_july24_repeat.raw
High		INVLVLEAr		0	0	HCD	R9(Label:13C(6)15N(4))	41.14	0.00759901	1	1	29	25	1097	4.96538e+06	Heavy	No Proteins	Not Used	0.453815	1.03333	0.439179	10941419	4.80524e+06	4.96538e+06	2	518.823	1036.64	-1.14542	56.7113	6535	6535	MS2	6/78	SP_RL_EP2_july24_repeat.raw
	High	NYHIFYQILSNK	G3V885	2	1	CID		41.14	0.015348	1	1	32	21		5.09916e+06		No Quan Values	Not Used							2	770.401	1539.8	0.0769747	65.995	7811	7811	MS2	15/110	SP_RL_EP2_july24_repeat.raw
	High	GFLTERDDILcPDcGKDI		1	0	CID	C11(Carbamidomethyl), C14(Carbamidomethyl)	41.14	0.00647992	1	1	28	16		30528003		No Quan Values	Not Used							2	1062.49	2123.98	2.39083	74.1455	3546	3546	MS2	11/182	SP_RL_EP2_july24.raw
High		FEEILTr	P00564	1	1	HCD	R7(Label:13C(6)15N(4))	41.12	0.00868879	1	1	30	25	616	7.63418e+06	Heavy	Redundant	Not Used	0.226005	1.12624	0.200673	32026713	6.42689e+06	7238208	2	459.251	917.495	-1.3748	38.2564	3859	3859	MS2	6/56	SP_RL_EP2_july24_repeat.raw
Medium		SEIGIAMGSGTAVAK	E9PSX6	6	1	HCD		41.11	0.0142307	1	1	32	20		6.22077e+06		No Quan Values	Not Used							2	696.363	1391.72	-0.587396	41.6265	4357	4357	MS2	12/132	SP_RL_EP2_july24_repeat.raw
High		IQFNESFAEmNK	P10888	1	1	HCD	M10(Oxidation)	41.07	0.00301318	1	1	25	15		3.07083e+06		No Quan Values	Not Used							2	737.338	1473.67	0.226774	42.9554	4554	4554	MS2	10/116	SP_RL_EP2_july24_repeat.raw
	High	SSGGFVWAcK	P56574	1	1	CID	C9(Carbamidomethyl)	41.07	0.0024973	1	1	24	20		4.82291e+07		No Quan Values	Not Used							2	549.756	1098.5	0.300972	44.8146	4824	4824	MS2	7/74	SP_RL_EP2_july24_repeat.raw
	High	YLGYLEQLLR		1	0	CID		41.06	0.0164364	1	1	32	31		9.6739e+06		No Quan Values	Not Used							2	634.356	1267.7	0.276313	65.2011	7707	7707	MS2	7/78	SP_RL_EP2_july24_repeat.raw
Medium		DQWTKYEEDKFYLEPYLK	B2RYS2	1	1	HCD		41.05	0.013243	1	1	31	15		1.92546e+07		No Quan Values	Not Used							3	799.055	2395.15	0.766507	68.8182	8171	8171	MS2	12/194	SP_RL_EP2_july24_repeat.raw
	High	IVYGHLDDPANQEIER	F1M0K2	2	1	CID		41.04	0.0128367	1	1	31	26		6.3971e+06		No Quan Values	Not Used							3	623.641	1868.91	-2.77585	39.253	4004	4004	MS2	10/146	SP_RL_EP2_july24_repeat.raw
Medium		AVFPSIVGRPR	IPI:CON_00698900.1;P68035	8	2	HCD		41.02	0.0126034	1	1	31	21		7.95041e+06		No Quan Values	Not Used							3	400.24	1198.71	-0.128344	49.8346	5550	5550	MS2	12/84	SP_RL_EP2_july24_repeat.raw
Medium		LIIWDSYTTNk		0	0	HCD	K11(Label:13C(6)15N(2))	41.02	0.0161457	1	1	32	28	1138	2.76549e+06	Heavy	No Proteins	Not Used	1.86078	1.92028	0.969013	1.41003e+06	1.36634e+06	2.62375e+06	2	681.364	1361.72	0.652118	58.2295	6745	6745	MS2	6/90	SP_RL_EP2_july24_repeat.raw
Medium		ILNPAAIPEGQFIDSR	G3V885	3	1	HCD		41.02	0.0197907	1	1	33	25		1.58475e+07		No Quan Values	Not Used							2	870.968	1740.93	0.294725	61.1762	7150	7150	MS2	6/158	SP_RL_EP2_july24_repeat.raw
	High	YHGHSmSDPGVSYR	D4A5G8	3	1	CID	M6(Oxidation)	41	0.00104057	1	1	20	19	136	2.5881e+06	Light	Unique	Used	0.157644	1.18668	0.132845	2263285	300666	356794	3	536.9	1608.69	-0.416124	17.9035	937	937	MS2	7/118	SP_RL_EP2_july24_repeat.raw
	High	FSNEEIAmATVTALR	P05065	2	1	CID	M8(Oxidation)	41	0.0131263	1	1	31	20		1.85251e+06		No Quan Values	Not Used							2	834.916	1668.82	-0.741557	58.3487	6762	6762	MS2	10/156	SP_RL_EP2_july24_repeat.raw
High		IVVLLQR		0	0	HCD		40.98	0.00363088	0.341463	1	26		790	8.88935e+06	Light	No Proteins	Not Used	0.662167	0.957509	0.691552	8.88935e+06	6.14744e+06	5.88623e+06	2	420.787	840.566	-0.236134	43.7097	4663	4663	MS2	6/52	SP_RL_EP2_july24_repeat.raw
Medium		EVLASDLVVK	Q5BJZ3	2	1	HCD		40.97	0.0133652	1	1	31	20	827	2.6188e+07	Light	Unique	Used	0.132408	2.24022	0.0591049	24058941	1.422e+06	3.1856e+06	2	536.815	1072.62	-1.23859	45.2404	4887	4887	MS2	8/82	SP_RL_EP2_july24_repeat.raw
High		IIAPPER	IPI:CON_00698900.1;P68035	8	2	HCD		40.96	0.00733135	1	1	29	27	271	4.85209e+07	Light	Not Unique	Used	0.180378	1.00524	0.179437	4.81113e+07	8.63296e+06	8.6782e+06	2	398.24	795.473	0.277167	24.8587	1902	1902	MS2	5/48	SP_RL_EP2_july24_repeat.raw
High		LVVLQLr		0	0	HCD	R7(Label:13C(6))	40.95	0.00235433		2	24		790	6.14744e+06	Medium	No Proteins	Not Used	0.662167	0.957509	0.691552	8.88935e+06	6.14744e+06	5.88623e+06	2	423.797	846.587	0.213004	43.8897	4690	4690	MS2	5/54	SP_RL_EP2_july24_repeat.raw
High		KQTALVELLK	IPI:CON_00708398.1	1	1	HCD		40.94	0.00672491	1	1	28	29		2.8179e+06		No Quan Values	Not Used							3	381.576	1142.71	0.42583	56.3156	6477	6477	MS2	6/98	SP_RL_EP2_july24_repeat.raw
Medium		IFGVTTLDIVR	P04636	1	1	HCD		40.9	0.0135377	1	1	31	26		1956489		No Quan Values	Not Used							2	617.364	1233.72	0.635123	72.8025	8710	8710	MS2	6/86	SP_RL_EP2_july24_repeat.raw
Medium		FGQGGAGPVGGQGPR	F1LQW3	1	1	HCD		40.9	0.00993279	1	1	30	24	281	2.8684e+06	Light	Unique	Used	0.739936	1.16919	0.63286	2.8684e+06	1.8153e+06	2.12243e+06	2	671.337	1341.67	1.29603	25.3794	1970	1970	MS2	6/138	SP_RL_EP2_july24_repeat.raw
	High	LGEHNINVLEGDEQFINAAK		0	0	CID		40.89	0.0187708		2	33			6.3997e+08		No Proteins	Not Used							3	737.706	2211.1	-0.0742962	58.4339	6773	6773	MS2	11/202	SP_RL_EP2_july24_repeat.raw
	High	HPYFYAPELLYYANK	IPI:CON_00708398.1	1	1	CID		40.86	0.0153857	1	1	32	22		2.89892e+07		No Quan Values	Not Used							3	630.315	1888.93	2.09059	73.0773	8748	8748	MS2	8/114	SP_RL_EP2_july24_repeat.raw
High		APSWIDTGLSEmr	P23928	1	1	HCD	M12(Oxidation), R13(Label:13C(6))	40.83	0.00721544	0	1	28	18	974	2.68495e+06	Medium	Redundant	Not Used	0.283389	1.06501	0.26609	1.00904e+07	2.68495e+06	2859510	2	742.86	1484.71	-1.70509	51.4472	5790	5790	MS2	7/112	SP_RL_EP2_july24_repeat.raw
	High	VTVLFAGQNIER	D3ZZ63	2	1	CID		40.83	0.0175698	1	1	32	21		15716081		No Quan Values	Not Used							2	673.875	1346.74	0.077335	51.3841	5778	5778	MS2	9/114	SP_RL_EP2_july24_repeat.raw
Medium		SLVGLGGTK	IPI:CON_00021304.1	1	1	HCD		40.82	0.0117775	1	1	31	28		7.11531e+06		No Quan Values	Not Used							2	416.25	831.493	-0.116096	32.2843	2983	2983	MS2	7/78	SP_RL_EP2_july24_repeat.raw
	High	LNEHFLNTTDFLDTIK	P56574	1	1	CID		40.82	0.0183969	1	1	33	26		3.77016e+06		No Quan Values	Not Used							3	640.994	1920.97	-1.04451	72.1263	8621	8621	MS2	6/170	SP_RL_EP2_july24_repeat.raw
Medium		LVLEVAQHLGESTVR	G3V6D3	2	1	HCD		40.81	0.0184559	1	1	33	23	121	6.22935e+07	Light	Unique	Used	0.345562	1.41217	0.244703	59225758	1.44927e+07	20466172	3	550.979	1650.92	3.93841	79.1529	4092	4092	MS2	14/146	SP_RL_EP2_july24.raw
Medium		SAYLMGLNSADLLK	G3V885	4	1	HCD		40.8	0.0172757	1	1	32	15		1.16279e+07		No Quan Values	Not Used							2	748.397	1495.79	2.66437	74.321	3578	3578	MS2	11/136	SP_RL_EP2_july24.raw
Medium		QQVLLR	G3V7J0	2	1	HCD		40.76	0.00858348	0.390244	1	29			2526269		No Quan Values	Not Used							2	378.74	756.473	-0.13156	25.942	2049	2049	MS2	5/52	SP_RL_EP2_july24_repeat.raw
High		NIDALSGMEGr	P23693	1	1	HCD	R11(Label:13C(6))	40.76	0.00690876	1	1	28	30	707	4.7876e+06	Medium	Unique	Used	0.450397	1.05065	0.428684	1.11681e+07	4.7876e+06	5.0301e+06	2	584.789	1168.57	-1.13801	41.0214	4267	4267	MS2	5/112	SP_RL_EP2_july24_repeat.raw
	High	YEINVLR		0	0	CID		40.76	0.00989723	1	1	30	20	759	6.0299e+07	Light	No Proteins	Not Used	0.596946	1.37155	0.435235	59037767	2.56953e+07	3.52424e+07	2	453.755	906.504	-0.931819	42.6992	4513	4513	MS2	6/54	SP_RL_EP2_july24_repeat.raw
High		FDEcVLDK		0	0	HCD	C4(Carbamidomethyl)	40.75	0.00160286	1	1	22	20		6.14908e+06		No Proteins	Not Used							2	513.234	1025.46	-0.726204	35.7073	3480	3480	MS2	7/66	SP_RL_EP2_july24_repeat.raw
	High	TLEDQANEYR	G3V885	2	1	CID		40.73	0.00284436	1	1	24	17		3.45069e+07		No Quan Values	Not Used							2	619.786	1238.56	-0.250755	28.1327	2367	2367	MS2	6/96	SP_RL_EP2_july24_repeat.raw
High		QLIVGVNk	P62632;D3ZC88	6	2	HCD	K8(Label:13C(6)15N(2))	40.71	0.00670428	1	1	28	25	458	7.19823e+06	Heavy	Not Unique	Used	0.500272	1.32876	0.376494	1.43886e+07	5.41724e+06	7.19823e+06	2	439.781	878.555	-0.267714	31.9923	2940	2940	MS2	5/72	SP_RL_EP2_july24_repeat.raw
Medium		TGPNLHGLFGR	D4A5L9	3	1	HCD		40.7	0.0140055	1	1	31	16		31991687		No Quan Values	Not Used							3	390.212	1168.62	0.605105	54.5935	6235	6235	MS2	13/94	SP_RL_EP2_july24_repeat.raw
Medium		SLSTEIFK		2	0	HCD		40.67	0.0105673	1	1	30	20		4.57841e+07		No Quan Values	Not Used							2	462.755	924.504	-0.133761	46.521	5077	5077	MS2	6/64	SP_RL_EP2_july24_repeat.raw
Medium		SLSTELFK	F1LSI0;G3V885	11	2	HCD		40.67	0.0105673	1	2	30	20		4.57841e+07		No Quan Values	Not Used							2	462.755	924.504	-0.133761	46.521	5077	5077	MS2	6/64	SP_RL_EP2_july24_repeat.raw
Medium		rIESLNEEIAFLK	Q6P725	2	1	HCD	R1(Label:13C(6)15N(4))	40.67	0.0196476	1	1	33	20				Inconsistently Labeled	Not Used							2	786.436	1571.87	-0.875556	66.0545	7819	7819	MS2	6/130	SP_RL_EP2_july24_repeat.raw
Medium		VKVGNEYVTK	F1LSI0;G3V885	14	2	HCD		40.65	0.0158724	1	1	32	18		1.6652e+07		No Quan Values	Not Used							3	379.549	1136.63	0.621766	21.3335	1401	1401	MS2	7/94	SP_RL_EP2_july24_repeat.raw
	High	AIANEcQANFISIk	P46462	1	1	CID	C6(Carbamidomethyl), K14(Label:13C(6)15N(2))	40.64	0.0169575	1	1	32	22	892	4.72036e+06	Heavy	Redundant	Not Used	0.419156	1.72857	0.242487	1.12616e+07	2.73079e+06	4.72036e+06	2	793.907	1586.81	-1.43698	48.1356	5306	5306	MS2	11/138	SP_RL_EP2_july24_repeat.raw
	High	MVVDSAYEVIK		1	0	CID		40.6	0.0129295	1	1	31	20	904	8.49395e+07	Light	Redundant	Not Used	0.243347	1.69861	0.143263	8.49395e+07	1.21687e+07	2.06698e+07	2	627.325	1253.64	-1.42898	48.3961	5341	5341	MS2	9/88	SP_RL_EP2_july24_repeat.raw
High		INVLVLEAr		0	0	HCD	R9(Label:13C(6))	40.59	0.00716709	1	1	28	29	1097	5.21207e+06	Medium	No Proteins	Not Used	0.453815	1.03333	0.439179	10941419	4.80524e+06	4.96538e+06	2	516.829	1032.65	-0.222734	56.3997	6491	6491	MS2	5/78	SP_RL_EP2_july24_repeat.raw
High		SPASDTYIVFGEAK		0	0	HCD		40.59	0.0076254		2	28	18		2.68495e+06		No Proteins	Not Used							2	742.86	1484.71	-9.91948	51.4472	5790	5790	MS2	11/126	SP_RL_EP2_july24_repeat.raw
Medium		RIESLNEEIAFLK	Q6P725	2	1	HCD		40.59	0.019991	1	1	33	21	1322	4.81946e+07	Light	Unique	Used	0.385825	7.41477	0.0520346	43811338	2.2797e+06	1.69035e+07	3	521.291	1561.86	-0.0113166	65.8805	7797	7797	MS2	7/130	SP_RL_EP2_july24_repeat.raw
Medium		IITHPNFNGNTLDNDImLIK	SWISS-PROT:P00761	1	1	HCD	M17(Oxidation)	40.59	0.0246789	1	1	34	25		2343541186		No Quan Values	Not Used							3	767.066	2299.18	4.1185	74.0529	3529	3529	MS2	15/204	SP_RL_EP2_july24.raw
High		FFQEEVIPYHEEWEK	P15650	1	1	HCD		40.57	0.00647665	1	1	28	19		25158678		No Quan Values	Not Used							3	670.648	2009.93	0.714558	61.9076	7250	7250	MS2	18/156	SP_RL_EP2_july24_repeat.raw
	High	TSGGAGGLGSLr		2	0	CID	R12(Label:13C(6)15N(4))	40.57	0.0112738	1	1	30	15	350	1.06426e+07	Heavy	Redundant	Not Used	0.60839	2.73969	0.222065	16340894	3.62874e+06	9.94163e+06	2	521.779	1042.55	-0.720781	27.9276	2335	2335	MS2	9/106	SP_RL_EP2_july24_repeat.raw
	High	AVAQGNLSSADVQAAK	P32551	1	1	CID		40.56	0.0180419	1	1	32	15		6.25095e+06		No Quan Values	Not Used							2	765.399	1529.79	-0.780687	27.0967	2218	2218	MS2	12/150	SP_RL_EP2_july24_repeat.raw
Medium		DLAVDSASPVYQAVIK	D3ZMH4;D3ZNJ6	5	2	HCD		40.55	0.0222156	1	1	33	17		3.80068e+06		No Quan Values	Not Used							2	838.45	1675.89	1.44665	59.34	6899	6899	MS2	9/142	SP_RL_EP2_july24_repeat.raw
	High	VLDSGAPIkIPVGPETLGr	G3V6D3	2	1	CID	K9(Label:13C(6)15N(2)), R19(Label:13C(6)15N(4))	40.53	0.0103382	1	1	30	20		2.90428e+06		No Quan Values	Not Used							3	646.377	1937.12	-0.816034	61.3054	7167	7167	MS2	19/190	SP_RL_EP2_july24_repeat.raw
Medium		LEDLIVK	P17764	1	1	HCD		40.49	0.0115281	1	1	30	30		1.0141e+07		No Quan Values	Not Used							2	415.255	829.503	0.203847	39.1319	3985	3985	MS2	6/50	SP_RL_EP2_july24_repeat.raw
	High	GYSFVTTAER	P68035	5	1	CID		40.47	0.00573457	1	1	27	18	589	255731027	Light	Redundant	Not Used	0.12528	1.18621	0.105614	251479918	2.65598e+07	31505516	2	565.777	1130.55	-1.12068	39.1579	3988	3988	MS2	7/84	SP_RL_EP2_july24_repeat.raw
	High	TAVETAVLLLR		0	0	CID		40.47	0.00991659	1	1	30	28	1363	5.37047e+06	Light	No Proteins	Not Used	0.891881	1.19448	0.746668	4.57829e+06	3418462	4.08329e+06	2	593.364	1185.72	0.351983	68.0402	8077	8077	MS2	8/88	SP_RL_EP2_july24_repeat.raw
Medium		FSNEEIAMATVTALRR	P05065	2	1	HCD		40.45	0.0217143	1	1	33	25		1.27002e+07		No Quan Values	Not Used							3	603.649	1808.93	0.790932	66.7474	7912	7912	MS2	8/166	SP_RL_EP2_july24_repeat.raw
	High	LGTIAIQGAIEK		1	0	CID		40.44	0.0145262	1	1	31	28	828	4.68214e+07	Light	Redundant	Not Used	0.245343	1.82247	0.134621	4.57261e+07	6.15571e+06	1.12186e+07	2	607.361	1213.71	-0.398851	45.2714	4890	4890	MS2	9/114	SP_RL_EP2_july24_repeat.raw
High		IVVVTAGVR	P42123	1	1	HCD		40.43	0.00770326	1	1	28	26	505	2.09113e+08	Light	Redundant	Not Used	0.442562	1.09463	0.404303	2.08899e+08	8.44585e+07	9.24506e+07	2	457.295	913.583	0.481973	33.9587	3222	3222	MS2	7/64	SP_RL_EP2_july24_repeat.raw
	High	EQVVGGDVQGYK	D4ABA9	2	1	CID		40.41	0.0084076	1	1	29	15	349	4.72127e+06	Light	Redundant	Not Used	0.401924	4.16985	0.0963881	4.72127e+06	455074	1.89759e+06	2	639.82	1278.63	-0.490965	27.8468	2325	2325	MS2	8/120	SP_RL_EP2_july24_repeat.raw
Medium		RNTLLQAELEELR	G3V885	2	1	HCD		40.4	0.0208622	1	1	33	21		5.28727e+06		No Quan Values	Not Used							3	528.962	1584.87	0.221738	66.5708	7888	7888	MS2	11/136	SP_RL_EP2_july24_repeat.raw
Medium		TAVAPIER	Q05962;Q09073	6	2	HCD		40.34	0.0119379	1	1	30	22	238	1.19319e+07	Light	Not Unique	Used	0.0384795	1.06102	0.0362664	1.13281e+07	410831	435901	2	428.748	856.489	0.373584	23.3546	1693	1693	MS2	6/68	SP_RL_EP2_july24_repeat.raw
Medium		EIQNAVQGVK	G3V836	2	1	HCD		40.33	0.015631	1	1	31	23	264	3.6402e+06	Light	Unique	Used	0.30493	1.74668	0.174576	3.33967e+06	583027	1.01836e+06	2	543.301	1085.59	-0.0967842	24.6716	1874	1874	MS2	7/86	SP_RL_EP2_july24_repeat.raw
Medium		NTIIATGGYGR	Q920L2	2	1	HCD		40.31	0.0135104	1	1	31	24	457	13047043	Light	Redundant	Not Used	0.0776418	1.51877	0.0511213	1.19879e+07	612837	930761	2	561.799	1122.59	0.340704	31.9827	2939	2939	MS2	6/108	SP_RL_EP2_july24_repeat.raw
	High	VNVKNEEIDEmIK		1	0	CID	M11(Oxidation)	40.29	0.0150834	1	1	31	26	376	2.19088e+07	Light	Redundant	Not Used	0.151198	5.26179	0.028735	19081563	548310	2.88509e+06	3	526.268	1576.79	0.0807	28.8164	2466	2466	MS2	11/126	SP_RL_EP2_july24_repeat.raw
	High	VLDSGAPIK	G3V6D3	2	1	CID		40.28	0.0132712	1	1	31		324	1.96435e+07	Light	Redundant	Not Used	0.191257	1.55983	0.122614	19588288	2401796	3.7464e+06	2	450.264	899.52	0.124166	26.9591	2194	2194	MS2	7/66	SP_RL_EP2_july24_repeat.raw
Medium		EGNDLYHEMIESGVINLK	G3V6D3	2	1	HCD		40.27	0.014561	1	1	31	15	1464	1.71157e+06	Light	Unique	Used	0.56361	1.82453	0.308906	1.71157e+06	528715	964659	3	687.671	2061	1.48141	71.6158	8555	8555	MS2	17/188	SP_RL_EP2_july24_repeat.raw
Medium		TTLVIMER		0	0	HCD		40.25	0.0134481	1	1	31	31		2.28497e+06		No Proteins	Not Used							2	481.771	962.534	0.382383	41.7364	4373	4373	MS2	6/68	SP_RL_EP2_july24_repeat.raw
Medium		RPFFPFHSPSR	P23928	1	1	HCD		40.25	0.0169884	1	1	32	23		9.48608e+06		No Quan Values	Not Used							3	458.907	1374.71	0.167657	57.2022	6602	6602	MS2	7/104	SP_RL_EP2_july24_repeat.raw
	High	NIDALSGMEGr	P23693	1	1	CID	R11(Label:13C(6))	40.25	0.00776962	1	1	28	24	707	4.7876e+06	Medium	Redundant	Not Used	0.450397	1.05065	0.428684	1.11681e+07	4.7876e+06	5.0301e+06	2	584.789	1168.57	-1.13801	40.972	4258	4258	MS2	7/112	SP_RL_EP2_july24_repeat.raw
High		HTNYTmEHIR	D3ZCV0	5	1	HCD	M6(Oxidation)	40.24	0.00312258	1	1	24	15	129	7.13333e+06	Light	Redundant	Not Used	0.350577	1.15351	0.303922	7.13333e+06	2.16798e+06	2.50078e+06	3	439.872	1317.6	0.340745	17.7525	912	912	MS2	10/96	SP_RL_EP2_july24_repeat.raw
High		HTNYTmEHLR		1	0	HCD	M6(Oxidation)	40.24	0.00312258	1	2	24	15	129	7.13333e+06	Light	Redundant	Not Used	0.350577	1.15351	0.303922	7.13333e+06	2.16798e+06	2.50078e+06	3	439.872	1317.6	0.340745	17.7525	912	912	MS2	10/96	SP_RL_EP2_july24_repeat.raw
	High	DAGQISGLNVLr		2	0	CID	R12(Label:13C(6))	40.23	0.0189162	1	1	32	27				No Quan Values	Not Used							2	624.854	1248.7	1.0534	52.1518	5889	5889	MS2	13/114	SP_RL_EP2_july24_repeat.raw
High		HFSPEELK	P23928	1	1	HCD		40.18	0.00660068	1	1	27	22	342	34647967	Light	Unique	Used	0.369905	2.59381	0.142611	34647967	4.94118e+06	12816461	2	493.751	986.494	-0.456488	27.6752	2300	2300	MS2	9/62	SP_RL_EP2_july24_repeat.raw
	High	DFLAGGVAAAISK		2	0	CID		40.18	0.0187563		2	32			8.21249e+07		No Quan Values	Not Used							2	610.339	1219.67	1.85825	61.7125	7221	7221	MS2	8/118	SP_RL_EP2_july24_repeat.raw
High		NIDALSGmEGR	P23693	1	1	HCD	M8(Oxidation)	40.17	0.00419744	1	1	25	15	372	2.68685e+07	Light	Unique	Used	0.507508	1.24724	0.406905	2.61833e+07	1.06541e+07	1.32882e+07	2	589.776	1178.55	-1.38183	28.58	2433	2433	MS2	8/112	SP_RL_EP2_july24_repeat.raw
Medium		YYVTIIDAPGHr	D3ZC88	3	1	HCD	R12(Label:13C(6)15N(4))	40.17	0.0186841	1	1	32	21				No Quan Values	Not Used							3	472.249	1414.73	-2.18267	48.2407	5321	5321	MS2	7/94	SP_RL_EP2_july24_repeat.raw
Medium		VLDSGAPIKIPVGPETLGR	G3V6D3	2	1	HCD		40.17	0.0124336	1	1	30	15		5.7769e+06		No Quan Values	Not Used							3	640.37	1919.1	-0.565584	60.9571	7120	7120	MS2	18/190	SP_RL_EP2_july24_repeat.raw
High		YDLLEK	F1M0K2	2	1	HCD		40.16	0.00731546	1	1	28		530	2.4702e+07	Light	Unique	Used	0.110304	1.6965	0.0650184	23379091	1.52007e+06	2.5788e+06	2	390.71	780.413	-1.11591	34.9993	3377	3377	MS2	5/46	SP_RL_EP2_july24_repeat.raw
Medium		YLTVAAVFr	P69897	4	1	HCD	R9(Label:13C(6)15N(4))	40.15	0.0169397	1	1	32	29	1277	9.79627e+06	Heavy	Redundant	Not Used	0.619345	2.3361	0.265119	15817141	4.19342e+06	9.79627e+06	2	525.305	1049.6	0.167692	64.0195	7544	7544	MS2	7/64	SP_RL_EP2_july24_repeat.raw
High		cDIDIR	P68035	5	1	HCD	C1(Carbamidomethyl)	40.13	0.00317357	0.35	1	24			1.00637e+07		No Quan Values	Not Used							2	396.19	791.372	0.121814	26.4497	2124	2124	MS2	5/44	SP_RL_EP2_july24_repeat.raw
High		LVQLLVK	Q6P0K8	1	1	HCD		40.13	0.00167898	1	1	21		11	290731183	Light	Unique	Used	0.286861	3.49279	0.0821294	278925424	22907987	80012719	2	406.787	812.566	6.79855	41.7163	1768	1768	MS2	6/58	SP_RL_EP2_july24.raw
	High	VLSIGDGIAr	F1LP05	2	1	CID	R10(Label:13C(6)15N(4))	40.13	0.0139899	1	1	31	23	738	2.32292e+07	Heavy	Redundant	Not Used	0.326105	1.30212	0.250442	71232198	1.78396e+07	2.32292e+07	2	505.797	1010.59	-0.905614	43.0691	4568	4568	MS2	8/78	SP_RL_EP2_july24_repeat.raw
High		GWEFmWNER	P09605	3	1	HCD	M5(Oxidation)	40.12	0.000491237	1	1	16	15	1220	7.44661e+07	Light	Redundant	Not Used	0.246431	1.33613	0.184436	7.40355e+07	1.36548e+07	1.82447e+07	2	635.768	1270.53	-1.23551	61.8183	7237	7237	MS2	7/78	SP_RL_EP2_july24_repeat.raw
	High	DFTPSGIAGAFR		0	0	CID		40.1	0.0108082	1	1	30	16		234141752		No Proteins	Not Used							2	619.814	1238.62	3.56518	62.127	2775	2775	MS2	9/96	SP_RL_EP2_july24.raw
High		LNLVQr	B5DEN4;P42123	3	2	HCD	R6(Label:13C(6))	40.08	0.0092137	1	1	29		339	2.57074e+07	Medium	Redundant	Not Used	0.448338	1.20678	0.371517	6.91958e+07	2.57074e+07	3.10231e+07	2	374.742	748.477	-0.572003	27.685	2301	2301	MS2	5/50	SP_RL_EP2_july24_repeat.raw
Medium		MQIFVK	P0CG51	9	1	HCD		40.07	0.00973679	1	1	29	28	638	5.24754e+07	Light	Unique	Used	0.237705	1.51444	0.156959	5.20215e+07	8.16523e+06	12365764	2	383.22	765.432	-1.21496	39.8876	4100	4100	MS2	5/50	SP_RL_EP2_july24_repeat.raw
High		VcFELFADK		0	0	HCD	C2(Carbamidomethyl)	40.05	0.00616363	1	1	27	15	112	7.02323e+06	Light	No Proteins	Not Used	0.43771	1.26489	0.346045	7.02323e+06	2.43035e+06	3.07414e+06	2	564.776	1128.55	4.9854	78.7647	4043	4043	MS2	8/72	SP_RL_EP2_july24.raw
	High	DAGTIAGLNVmR	P06761	1	1	CID	M11(Oxidation)	40.03	0.0114655	1	1	30	28	700	3.27795e+06	Light	Unique	Used	0.857692	0.94809	0.904652	3.00532e+06	2.71877e+06	2.57764e+06	2	617.315	1233.62	-1.99393	40.8876	4247	4247	MS2	8/100	SP_RL_EP2_july24_repeat.raw
	High	VEGDLAGHGQEVLISLFK	Q9QZ76	1	1	CID		40.03	0.026253	1	1	33	22		63867638		No Quan Values	Not Used							3	638.013	1912.02	3.51136	74.3816	3586	3586	MS2	15/178	SP_RL_EP2_july24.raw
Medium		VSTVTTHSSDSEVPSR	G3V836	2	1	HCD		40.01	0.01084	1	1	29	15	165	5.46264e+06	Light	Redundant	Not Used	0.641755	1.16758	0.549646	5.41652e+06	2.97717e+06	3.47608e+06	3	563.607	1688.81	-0.658471	19.2909	1125	1125	MS2	10/146	SP_RL_EP2_july24_repeat.raw
	High	IFPYEmLmVTNR	E9PT39	4	1	CID	M6(Oxidation), M8(Oxidation)	40	0.01004	1	1	29	26		2.66748e+06		No Quan Values	Not Used							2	773.376	1545.75	1.0233	55.4328	6351	6351	MS2	11/100	SP_RL_EP2_july24_repeat.raw
High		LLcETEGR	P56741	3	1	HCD	C3(Carbamidomethyl)	39.99	0.00490628	1	1	26	25		1.45e+06		No Quan Values	Not Used							2	489.24	977.472	0.050367	21.931	1485	1485	MS2	7/60	SP_RL_EP2_july24_repeat.raw
High		HTDPVPDPR	E9PSX6	7	1	HCD		39.99	0.00704119	1	1	28	22	167	1.78481e+07	Light	Unique	Used	0.25107	1.35581	0.18518	17517805	3.24395e+06	4.39819e+06	2	517.256	1033.51	-0.501658	19.6655	1179	1179	MS2	6/74	SP_RL_EP2_july24_repeat.raw
Medium		DTFAALGR	P08733	2	1	HCD		39.98	0.00842873	1	1	28	20	658	89767830	Light	Unique	Used	0.547886	1.52092	0.360233	85384854	30758422	46781151	2	425.725	850.442	0.177355	40.5027	4188	4188	MS2	6/58	SP_RL_EP2_july24_repeat.raw
	High	IWHHTFYNELr	P68035	4	1	CID	R11(Label:13C(6)15N(4))	39.96	0.01363	1	1	30	19				No Quan Values	Not Used							3	509.257	1525.76	-0.086807	55.7037	6389	6389	MS2	8/94	SP_RL_EP2_july24_repeat.raw
Medium		YYVTIIDAPGHr	D3ZC88	3	1	HCD	R12(Label:13C(6))	39.94	0.0215659	1	1	32	17				No Quan Values	Not Used							3	470.92	1410.75	-0.623282	46.5306	5078	5078	MS2	8/94	SP_RL_EP2_july24_repeat.raw
Medium		SPILVATAVAAR		0	0	HCD		39.93	0.0133281	1	1	30			4.95871e+06		No Proteins	Not Used							2	584.856	1168.7	-0.956915	47.0229	5146	5146	MS2	5/100	SP_RL_EP2_july24_repeat.raw
	High	SADTLWDIQK		1	0	CID		39.93	0.0105893	1	1	29	23	928	62093016	Light	Redundant	Not Used	0.185531	1.44296	0.128576	62093016	7.98369e+06	11520166	2	588.798	1176.59	-0.56648	49.1451	5451	5451	MS2	7/86	SP_RL_EP2_july24_repeat.raw
Medium		DFLAGGVAAAISK	Q09073	3	1	HCD		39.92	0.0200663	1	1	32	35		8.21249e+07		No Quan Values	Not Used							2	610.338	1219.67	-0.143442	60.7497	7091	7091	MS2	10/118	SP_RL_EP2_july24_repeat.raw
Medium		LGDVYVNDAFGTAHR	P16617	1	1	HCD		39.9	0.0128423	1	1	30	15	912	7.87873e+06	Light	Unique	Used	0.540516	2.57377	0.210009	6.31053e+06	1.32527e+06	3.41094e+06	3	545.601	1634.79	-1.71855	48.6389	5379	5379	MS2	17/146	SP_RL_EP2_july24_repeat.raw
Medium		VALVYGQmNEPPGAr	G3V6D3	2	1	HCD	M8(Oxidation), R15(Label:13C(6)15N(4))	39.88	0.0179235	1	1	32	21	559	8.29585e+06	Heavy	Redundant	Not Used	0.367893	1.12436	0.327201	22549632	7.37827e+06	8.29585e+06	2	814.411	1627.81	0.0387034	37.4347	3739	3739	MS2	7/128	SP_RL_EP2_july24_repeat.raw
	High	ANWYFVLTR		0	0	CID		39.87	0.0155279	1	1	31	20	1473	3.4795e+07	Light	No Proteins	Not Used	0.399768	1.29785	0.308023	3.39624e+07	1.04612e+07	1.35771e+07	2	585.309	1169.61	0.134969	72.0373	8608	8608	MS2	6/78	SP_RL_EP2_july24_repeat.raw
Medium		VHLVGIDIFTGK	G3V7J7	2	1	HCD		39.86	0.0190544	1	1	32	18	1417	9.78909e+06	Light	Unique	Used	0.523209	1.97214	0.2653	8.50988e+06	2257670	4.45245e+06	2	649.876	1298.75	-1.13528	70.2227	8357	8357	MS2	9/94	SP_RL_EP2_july24_repeat.raw
	High	DAGQISGLNVLR		2	0	CID		39.86	0.0207482	1	1	32	25		1.73724e+07		No Quan Values	Not Used							2	621.844	1242.68	0.360745	51.5801	5808	5808	MS2	11/114	SP_RL_EP2_july24_repeat.raw
Medium		ILNPAAIPEGQFIDSr	G3V885	3	1	HCD	R16(Label:13C(6)15N(4))	39.84	0.02571	1	1	33	23				No Quan Values	Not Used							2	875.97	1750.93	-2.4775	61.826	7238	7238	MS2	8/158	SP_RL_EP2_july24_repeat.raw
Medium		EVLASDLVVK	Q5BJZ3	2	1	HCD		39.83	0.0175591	1	1	31	24	827	2.6188e+07	Light	Redundant	Not Used	0.132408	2.24022	0.0591049	24058941	1.422e+06	3.1856e+06	2	536.816	1072.62	-1.01098	46.2299	5032	5032	MS2	8/82	SP_RL_EP2_july24_repeat.raw
	High	ANTFVAELK		1	0	CID		39.82	0.0150042	1	1	31	20	672	85833498	Light	Redundant	Not Used	0.160211	1.82477	0.087798	79045120	6.94e+06	1.26639e+07	2	496.774	992.541	0.0140992	40.0337	4120	4120	MS2	5/86	SP_RL_EP2_july24_repeat.raw
	High	VATPFGGFEK	D4A724	2	1	CID		39.82	0.0125964	1	1	30	26	6	789595010	Light	Unique	Used	0.182542	1.31391	0.138931	773903388	1.07519e+08	141269973	2	526.778	1052.55	6.49845	41.6134	1745	1745	MS2	8/84	SP_RL_EP2_july24.raw
Medium		LcENIANHLK	P04762	2	1	HCD	C2(Carbamidomethyl)	39.79	0.0136808	1	1	30	17	373	9.74575e+06	Light	Unique	Used	0.192358	1.62602	0.1183	8734725	1.03332e+06	1.68019e+06	3	404.545	1211.62	0.64335	28.6925	2448	2448	MS2	8/84	SP_RL_EP2_july24_repeat.raw
Medium		ATIGLIR	Q6P0K8	1	1	HCD		39.78	0.01073	0.375	1	29			3.43056e+06		No Quan Values	Not Used							2	372.242	743.477	-0.871709	37.3267	3725	3725	MS2	6/48	SP_RL_EP2_july24_repeat.raw
High		EcFVcTAcK	O35115	1	1	HCD	C2(Carbamidomethyl), C5(Carbamidomethyl), C8(Carbamidomethyl)	39.77	0.000405939	1	1	15	15		2.17023e+06		No Quan Values	Not Used							2	587.737	1174.47	-1.11909	27.4469	2268	2268	MS2	6/74	SP_RL_EP2_july24_repeat.raw
Medium		VDQSILTGESVSVIK	E9PSX6	7	1	HCD		39.77	0.0249204	1	1	33	15		6.12066e+06		No Quan Values	Not Used							3	525.626	1574.86	-0.639601	53.0959	6020	6020	MS2	16/156	SP_RL_EP2_july24_repeat.raw
Medium		QTALVELLK	IPI:CON_00708398.1	1	1	HCD		39.76	0.0125444	1	1	30	24				No Quan Values	Not Used							2	507.813	1014.62	0.191372	57.6664	6666	6666	MS2	8/88	SP_RL_EP2_july24_repeat.raw
Medium		NAYEESLEHLETFKR	G3V885	4	1	HCD		39.74	0.015161	1	1	31	17		5.38025e+07		No Quan Values	Not Used							3	622.639	1865.9	0.0246094	59.2408	6885	6885	MS2	18/156	SP_RL_EP2_july24_repeat.raw
Medium		SLVNELTFTAR	Q62651	1	1	HCD		39.73	0.0210594	1	1	32	18		2.43687e+06		No Quan Values	Not Used							2	625.841	1250.67	0.305999	60.4523	7051	7051	MS2	6/110	SP_RL_EP2_july24_repeat.raw
Medium		ILSESPPPAR	A0JPQ4	1	1	HCD		39.72	0.0177375	0.3	1	31		258	3.10267e+06	Light	Unique	Used	0.371409	1.54059	0.241082	2.89122e+06	697022	1.07383e+06	2	533.798	1066.59	-0.717048	24.4956	1847	1847	MS2	8/76	SP_RL_EP2_july24_repeat.raw
	High	DFLAGGIAAAVSK		2	0	CID		39.72	0.0210119		2	32			8.21249e+07		No Quan Values	Not Used							2	610.338	1219.67	-0.143442	60.7091	7084	7084	MS2	8/118	SP_RL_EP2_july24_repeat.raw
Medium		ILYGDFR	G3V885	4	1	HCD		39.71	0.01223	1	1	30	33		1.04978e+08		No Quan Values	Not Used							2	442.238	883.468	0.840825	42.9362	4552	4552	MS2	6/48	SP_RL_EP2_july24_repeat.raw
	High	KLEDEcSELKK	G3V885	10	1	CID	C6(Carbamidomethyl)	39.69	0.0144237	1	1	30	16		1.2692e+07		No Quan Values	Not Used							3	460.234	1378.69	-0.4853	18.9688	1082	1082	MS2	8/110	SP_RL_EP2_july24_repeat.raw
Medium		GFGFVSFEr	Q9EPH8	1	1	HCD	R9(Label:13C(6)15N(4))	39.67	0.00814065	1	1	28	21	1284	2.69291e+06	Heavy	Unique	Used	1.07902	0.82553	1.30706	2.1193e+06	2.77006e+06	2.28676e+06	2	528.263	1055.52	0.809467	64.1224	7559	7559	MS2	5/68	SP_RL_EP2_july24_repeat.raw
High		HDcDLLR	F1LSI0;G3V885	15	2	HCD	C3(Carbamidomethyl)	39.65	0.00332224	1	1	24	23	235	2.14904e+07	Light	Not Unique	Used	0.149274	1.31192	0.113783	2.04948e+07	2.33196e+06	3.05934e+06	2	464.719	928.43	-0.236797	23.2609	1678	1678	MS2	5/52	SP_RL_EP2_july24_repeat.raw
[truncated: 802 more rows]
