# Supplementary material for: Quantitative Non-canonical Amino Acid Tagging (QuaNCAT) Proteomics Identifies Distinct Patterns of Protein Synthesis Rapidly Induced by Hypertrophic Agents in Cardiomyocytes, Revealing New Aspects of Metabolic Remodeling
Source: Mol Cell Proteomics. 2016 Aug 9;15(10):3170–89. doi: 10.1074/mcp.M115.054312 (PMC5054342; doi:10.1074/mcp.M115.054312)
Supplement: Supplemental Data [file 10.1074_M115.054312_mcp.M115.054312-15.xlsx]

## Sheet: Pe_vs-Ctrl_Exp 3_Peptides
A3	A5	Sequence	Protein Accessions	# Proteins	# Protein Groups	Activation Type	Modifications	IonScore	Exp Value	Δ Score	Rank	Identity High	Homology Threshold	QuanResultID	Area	Quan Channel	Quan Info	Quan Usage	Heavy/Light	Heavy/Medium	Medium/Light	Light	Medium	Heavy	Charge	m/z [Da]	MH+ [Da]	ΔM [ppm]	RT [min]	First Scan	Last Scan	MS Order	Ions Matched	Spectrum File	Annotation
High		LGSSEVEQVQLVVDGVK	P00564	1	1	HCD		135.78	1.42716e-11	1	1	46	35	753	380174494	Light	Unique	Used	0.414843	5.38376	0.0770544	297486928	22922677	123410276	2	893.483	1785.96	-0.184397	73.8819	8490	8490	MS2	13/168	SP_RL_ZnsvsCtrlpSILAC_022013.raw
High		DLYANNVLSGGTTmYPGIADR	P63269	4	1	HCD	M14(Oxidation)	127.09	8.0597e-11	1	1	44	26				No Quan Values	Not Used							2	1122.53	2244.06	0.494904	70.3051	7855	7855	MS2	17/230	SP_RL_ZnsvsCtrlpSILAC_022013.raw
High		SLPSVETLGcTSVIcSDK	E9PSX6	12	1	HCD	C10(Carbamidomethyl), C15(Carbamidomethyl)	126.61	7.58062e-11	1	1	44	24	716	393773324	Light	Unique	Used	0.393048	4.49617	0.0874185	393773324	34423074	154771982	2	976.968	1952.93	-0.673119	72.5585	8234	8234	MS2	13/168	SP_RL_ZnsvsCtrlpSILAC_022013.raw
	High	GVVPLAGTnGETTTQGLDGLSER		2	0	CID	N9(Deamidated)	122.68	3.65438e-10	0.186992	1	47	33	669	53148346	Light	Unique	Used	0.842836	2.09689	0.401947	53148346	21362800	44795340	2	1137.07	2273.13	0.79701	66.7842	7277	7277	MS2	14/232	SP_RL_ZnsvsCtrlpSILAC_022013.raw
High		NETLGGTcLNVGcIPSK	D3ZIY6	2	1	HCD	C8(Carbamidomethyl), C13(Carbamidomethyl)	121.91	1.9718e-10	1	1	43	29		3.99172e+07		No Quan Values	Not Used							2	910.437	1819.87	-0.56734	62.7461	6619	6619	MS2	15/188	SP_RL_ZnsvsCtrlpSILAC_022013.raw
	High	YSGDFGADAQGAMSK		1	0	CID		121.16	2.15898e-11	1	1	33			3.58389e+07		No Quan Values	Not Used							2	752.822	1504.64	-0.0708942	54.3153	5317	5317	MS2	13/146	SP_RL_ZnsvsCtrlpSILAC_022013.raw
High		DLYANNVLSGGTTmYPGIADr	P63269	4	1	HCD	M14(Oxidation), R21(Label:13C(6)15N(4))	120.52	3.80058e-10	1	1	45	24		131961545		No Quan Values	Not Used							2	1127.54	2254.07	-0.901238	70.3306	7858	7858	MS2	15/230	SP_RL_ZnsvsCtrlpSILAC_022013.raw
High		DLYANNVLSGGTTmYPGIADR	P63269	4	1	HCD	M14(Oxidation)	120.49	3.63084e-10	1	1	44	22				No Quan Values	Not Used							2	1122.53	2244.06	-0.266655	71.3228	8027	8027	MS2	15/230	SP_RL_ZnsvsCtrlpSILAC_022013.raw
High		YSGDFGADAQGAMSK	Q9QZ76	1	1	HCD		115.71	7.57267e-11	1	1	33	26		3.58389e+07		No Quan Values	Not Used							2	752.822	1504.64	-0.0708942	54.3425	5324	5324	MS2	14/146	SP_RL_ZnsvsCtrlpSILAC_022013.raw
	High	VNQIGSVTESIQAcK		0	0	CID	C14(Carbamidomethyl)	114.83	1.33744e-09	1	1	44	26		5.54004e+06		No Proteins	Not Used							2	817.415	1633.82	1.34084	58.3795	5934	5934	MS2	12/146	SP_RL_ZnsvsCtrlpSILAC_022013.raw
	High	VNQIGSVTESLQAcK		0	0	CID	C14(Carbamidomethyl)	114.83	1.33744e-09	1	2	44	26		5.54004e+06		No Proteins	Not Used							2	817.415	1633.82	1.34084	58.3795	5934	5934	MS2	12/146	SP_RL_ZnsvsCtrlpSILAC_022013.raw
High		DQTNDQVTIDSALATQK	P56574	1	1	HCD		113.3	1.94531e-09	1	1	44	26		2.40262e+07		No Quan Values	Not Used							2	924.454	1847.9	1.01235	55.3366	5464	5464	MS2	11/186	SP_RL_ZnsvsCtrlpSILAC_022013.raw
High		cIGAIAmTEPGAGSDLQGVR	P15650	1	1	HCD	C1(Carbamidomethyl), M7(Oxidation)	112.96	1.99118e-09	1	1	44	31		2.35267e+07		No Quan Values	Not Used							2	1009.99	2018.96	0.260805	60.04	6186	6186	MS2	16/172	SP_RL_ZnsvsCtrlpSILAC_022013.raw
	High	DLYANNVLSGGTTmYPGIADR		4	0	CID	M14(Oxidation)	112.52	2.30508e-09	1	1	44	29				No Quan Values	Not Used							2	1122.53	2244.06	0.277316	69.254	7681	7681	MS2	14/230	SP_RL_ZnsvsCtrlpSILAC_022013.raw
	High	DLYANNVLSGGTTmYPGIADr		4	0	CID	M14(Oxidation), R21(Label:13C(6)15N(4))	110.53	3.79184e-09	1	1	45	28		131961545		No Quan Values	Not Used							2	1127.54	2254.07	-0.901238	70.2771	7848	7848	MS2	11/230	SP_RL_ZnsvsCtrlpSILAC_022013.raw
High		IVSNAScTTNcLAPLAk	P04797;F1M5I8	10	2	HCD	C7(Carbamidomethyl), C11(Carbamidomethyl), K17(Label:13C(6)15N(2))	108.82	6.72371e-09	1	1	45	20		151347519		No Quan Values	Not Used							2	914.463	1827.92	-0.12029	60.5325	6261	6261	MS2	15/166	SP_RL_ZnsvsCtrlpSILAC_022013.raw
High		GVVPLAGTNGETTTQGLDGLSEr	P05065	2	1	HCD	R23(Label:13C(6)15N(4))	106.66	1.5717e-08	1	1	47	21				No Quan Values	Not Used							2	1141.58	2282.15	1.5063	69.0253	7645	7645	MS2	17/232	SP_RL_ZnsvsCtrlpSILAC_022013.raw
	High	DLYANNVLSGGTTmYPGIADR		4	0	CID	M14(Oxidation)	106.49	9.25377e-09	1	1	44	27				No Quan Values	Not Used							2	1122.53	2244.06	0.494904	70.2689	7845	7845	MS2	15/230	SP_RL_ZnsvsCtrlpSILAC_022013.raw
	High	GVVPLAGTNGETTTQGLDGLSER		2	0	CID		106.13	1.72902e-08	1	1	47	24				No Quan Values	Not Used							2	1136.57	2272.14	0.317006	68.3215	7529	7529	MS2	13/232	SP_RL_ZnsvsCtrlpSILAC_022013.raw
High		VNQIGSVTESIQAck		0	0	HCD	C14(Carbamidomethyl), K15(Label:13C(6)15N(2))	105.34	1.28677e-08	1	1	45	32	581	1.65849e+07	Heavy	No Proteins	Not Used	0.302725	2.50582	0.120809	49181254	5.94152e+06	14888374	2	821.421	1641.83	-0.622459	60.2721	6222	6222	MS2	13/146	SP_RL_ZnsvsCtrlpSILAC_022013.raw
High		VNQIGSVTESLQAck	P04764	1	1	HCD	C14(Carbamidomethyl), K15(Label:13C(6)15N(2))	105.34	1.28677e-08	1	2	45	32	581	1.65849e+07	Heavy	Unique	Used	0.302725	2.50582	0.120809	49181254	5.94152e+06	14888374	2	821.421	1641.83	-0.622459	60.2721	6222	6222	MS2	13/146	SP_RL_ZnsvsCtrlpSILAC_022013.raw
	High	DLYANNVLSGGTTmYPGIADR		4	0	CID	M14(Oxidation)	105.25	1.21341e-08	1	1	44	30				No Quan Values	Not Used							2	1122.53	2244.06	-0.266655	71.2984	8023	8023	MS2	11/230	SP_RL_ZnsvsCtrlpSILAC_022013.raw
High		DVGPDDQGSYAVIAGSSK	P56741	3	1	HCD		105.23	6.31624e-09	1	1	41	22		2.83419e+06		No Quan Values	Not Used							2	883.414	1765.82	-1.35942	53.0703	5136	5136	MS2	11/190	SP_RL_ZnsvsCtrlpSILAC_022013.raw
High		ISADAmmQALLGTr	P23693	1	1	HCD	M6(Oxidation), M7(Oxidation), R14(Label:13C(6)15N(4))	104.52	9.35935e-09	1	1	42	22	542	2.9441e+08	Heavy	Unique	Used	0.634757	2.53751	0.250149	439041680	109825964	278684802	2	760.377	1519.75	-0.643691	58.574	5965	5965	MS2	10/138	SP_RL_ZnsvsCtrlpSILAC_022013.raw
High		ISADAmmQALLGTR	P23693	1	1	HCD	M6(Oxidation), M7(Oxidation)	104.5	8.78518e-09	1	1	42	30				No Quan Values	Not Used							2	755.373	1509.74	-0.83072	59.2857	6067	6067	MS2	10/138	SP_RL_ZnsvsCtrlpSILAC_022013.raw
High		ISADAmmQALLGTr	P23693	1	1	HCD	M6(Oxidation), M7(Oxidation), R14(Label:13C(6)15N(4))	104.27	9.95134e-09	1	1	42	22	542	2.9441e+08	Heavy	Redundant	Not Used	0.634757	2.53751	0.250149	439041680	109825964	278684802	2	760.377	1519.75	-0.724014	57.539	5804	5804	MS2	10/138	SP_RL_ZnsvsCtrlpSILAC_022013.raw
High		ISADAmmQALLGTR	P23693	1	1	HCD	M6(Oxidation), M7(Oxidation)	104.22	9.43836e-09	1	1	42	29	542	452407962	Light	Redundant	Not Used	0.634757	2.53751	0.250149	439041680	109825964	278684802	2	755.373	1509.74	-0.588154	58.2279	5908	5908	MS2	10/138	SP_RL_ZnsvsCtrlpSILAC_022013.raw
	High	GTGGVDTAAVADVYDISNIDR		1	0	CID		103.73	1.75155e-08	1	1	44	30		1.63784e+08		No Quan Values	Not Used							2	1055.01	2109.01	0.11471	73.7631	8463	8463	MS2	13/202	SP_RL_ZnsvsCtrlpSILAC_022013.raw
High		YSGDFGADAQGAMSK	Q9QZ76	1	1	HCD		103.58	1.21254e-09	1	1	33		458	3.58389e+07	Light	Unique	Used	0.409688	6.77942	0.060431	31643125	1.91223e+06	1.29638e+07	2	752.822	1504.64	-0.557671	53.3462	5179	5179	MS2	14/146	SP_RL_ZnsvsCtrlpSILAC_022013.raw
High		DLAVDSASPVYQAVIk	D3ZNJ6	5	1	HCD	K16(Label:13C(6)15N(2))	102.71	2.61522e-08	1	1	45	33	726	1.17822e+08	Heavy	Unique	Used	0.436111	3.96172	0.110081	204950928	22561240	89381400	2	842.456	1683.9	-0.178138	73.1839	8346	8346	MS2	10/142	SP_RL_ZnsvsCtrlpSILAC_022013.raw
	High	VNQIGSVTESIQAcK		0	0	CID	C14(Carbamidomethyl)	102.23	2.40442e-08	1	1	44	22	581	5.2764e+07	Light	No Proteins	Not Used	0.302725	2.50582	0.120809	49181254	5.94152e+06	14888374	2	817.414	1633.82	-0.377593	60.9031	6313	6313	MS2	12/146	SP_RL_ZnsvsCtrlpSILAC_022013.raw
	High	VNQIGSVTESLQAcK		0	0	CID	C14(Carbamidomethyl)	102.23	2.40442e-08	1	2	44	22	581	5.2764e+07	Light	No Proteins	Not Used	0.302725	2.50582	0.120809	49181254	5.94152e+06	14888374	2	817.414	1633.82	-0.377593	60.9031	6313	6313	MS2	12/146	SP_RL_ZnsvsCtrlpSILAC_022013.raw
High		DLYANNVLSGGTTmYPGIADR	P63269	4	1	HCD	M14(Oxidation)	101.03	3.1937e-08	1	1	44	22				No Quan Values	Not Used							3	748.691	2244.06	-0.408639	69.284	7685	7685	MS2	14/230	SP_RL_ZnsvsCtrlpSILAC_022013.raw
	High	GVVPLAGTNGETTTqGLDGLSER		2	0	CID	Q15(Deamidated)	100.48	6.06475e-08		2	47	33	669	53148346	Light	Redundant	Not Used	0.842836	2.09689	0.401947	53148346	21362800	44795340	2	1137.07	2273.13	0.79701	66.7842	7277	7277	MS2	14/232	SP_RL_ZnsvsCtrlpSILAC_022013.raw
High		LEEGPPVTTVLTr	D4A5G8	3	1	HCD	R13(Label:13C(6)15N(4))	100.33	3.34632e-08	1	1	44					No Quan Values	Not Used							2	711.397	1421.79	-0.728484	68.1083	7493	7493	MS2	9/116	SP_RL_ZnsvsCtrlpSILAC_022013.raw
High		VVDSLQTSLDAETr	P02563	4	1	HCD	R14(Label:13C(6)15N(4))	99.95	4.00383e-08	1	1	44	30		2.29588e+07		No Quan Values	Not Used							2	772.397	1543.79	1.68045	60.9479	6322	6322	MS2	10/140	SP_RL_ZnsvsCtrlpSILAC_022013.raw
High		YSGDFGADAQGAmSK	Q9QZ76	1	1	HCD	M13(Oxidation)	99.62	2.05191e-09	1	1	31	22		3.58861e+06		No Quan Values	Not Used							2	760.82	1520.63	0.54447	49.944	4711	4711	MS2	13/146	SP_RL_ZnsvsCtrlpSILAC_022013.raw
High		DLYANNVLSGGTTmYPGIADr	P63269	4	1	HCD	M14(Oxidation), R21(Label:13C(6)15N(4))	99.58	4.82254e-08	1	1	45	23				No Quan Values	Not Used							2	1127.54	2254.07	-0.251371	69.2096	7673	7673	MS2	14/230	SP_RL_ZnsvsCtrlpSILAC_022013.raw
High		YSGDFGADAQGAMSk	Q9QZ76	1	1	HCD	K15(Label:13C(6)15N(2))	99.49	4.40845e-09	1	1	34		458	1.5065e+07	Heavy	Redundant	Not Used	0.409688	6.77942	0.060431	31643125	1.91223e+06	1.29638e+07	2	756.83	1512.65	0.145901	53.5219	5203	5203	MS2	14/146	SP_RL_ZnsvsCtrlpSILAC_022013.raw
High		ISADAmmQALLGTR	P23693	1	1	HCD	M6(Oxidation), M7(Oxidation)	98.9	3.21096e-08	1	1	42	28	519	275978840	Light	Unique	Used	0.368459	1.30052	0.283318	275978840	78189646	101687004	2	755.373	1509.74	-0.669009	57.1915	5751	5751	MS2	10/138	SP_RL_ZnsvsCtrlpSILAC_022013.raw
High		ISADAmmQALLGTR	P23693	1	1	HCD	M6(Oxidation), M7(Oxidation)	98.9	3.26571e-08	1	1	42	29	519	275978840	Light	Redundant	Not Used	0.368459	1.30052	0.283318	275978840	78189646	101687004	2	755.374	1509.74	0.0586879	56.2007	5595	5595	MS2	10/138	SP_RL_ZnsvsCtrlpSILAC_022013.raw
High		QATLGAGLPIATPcTTVNK	P17764	1	1	HCD	C14(Carbamidomethyl)	98.62	7.86158e-08	1	1	46	31		145684272		No Quan Values	Not Used							2	957.011	1913.01	-0.768036	72.0779	8148	8148	MS2	16/206	SP_RL_ZnsvsCtrlpSILAC_022013.raw
High		DLYANNVLSGGTTmYPGIADR	P63269	4	1	HCD	M14(Oxidation)	98.49	5.73184e-08	1	1	44	23		589885332		No Quan Values	Not Used							3	748.691	2244.06	-0.408639	71.3161	8026	8026	MS2	25/230	SP_RL_ZnsvsCtrlpSILAC_022013.raw
High		DLYANNVLSGGTTmYPGIADR	P63269	4	1	HCD	M14(Oxidation)	98.46	5.79581e-08	1	1	44	25				No Quan Values	Not Used							3	748.691	2244.06	-0.327044	70.299	7854	7854	MS2	23/230	SP_RL_ZnsvsCtrlpSILAC_022013.raw
	High	VNQIGSVTESIQAck		0	0	CID	C14(Carbamidomethyl), K15(Label:13C(6)15N(2))	98.06	6.87863e-08	1	1	45	25	581	1.65849e+07	Heavy	No Proteins	Not Used	0.302725	2.50582	0.120809	49181254	5.94152e+06	14888374	2	821.421	1641.83	-0.622459	60.2452	6219	6219	MS2	12/146	SP_RL_ZnsvsCtrlpSILAC_022013.raw
	High	VNQIGSVTESLQAck		0	0	CID	C14(Carbamidomethyl), K15(Label:13C(6)15N(2))	98.06	6.87863e-08	1	2	45	25	581	1.65849e+07	Heavy	No Proteins	Not Used	0.302725	2.50582	0.120809	49181254	5.94152e+06	14888374	2	821.421	1641.83	-0.622459	60.2452	6219	6219	MS2	12/146	SP_RL_ZnsvsCtrlpSILAC_022013.raw
High		SSIQITGALEDQMNQLk	D3ZCV0	1	1	HCD	K17(Label:13C(6)15N(2))	97.87	9.4668e-08	1	1	46	27		7.63526e+07		No Quan Values	Not Used							2	942.485	1883.96	0.446964	73.9816	8509	8509	MS2	12/174	SP_RL_ZnsvsCtrlpSILAC_022013.raw
High		TLGDAYEFTVDmR	B5DFG4	2	1	HCD	M12(Oxidation)	97.47	1.51485e-08	1	1	37	20				No Quan Values	Not Used							2	767.348	1533.69	-0.187781	70.651	7911	7911	MS2	9/116	SP_RL_ZnsvsCtrlpSILAC_022013.raw
	High	VVDLmAYmASKE		16	0	CID	M5(Oxidation), M8(Oxidation)	97.35	2.19236e-08	0.0309278	1	39	30	536	266658180	Light	Unique	Used	0.573396	5.68701	0.100825	256625744	2.58744e+07	147148093	2	694.825	1388.64	-0.855257	58.0209	5873	5873	MS2	20/106	SP_RL_ZnsvsCtrlpSILAC_022013.raw
High		IVSNAScTTNcLAPLAK	P04797;F1M5I8	10	2	HCD	C7(Carbamidomethyl), C11(Carbamidomethyl)	97.32	8.64951e-08	1	1	45	27		343183300		No Quan Values	Not Used							2	910.455	1819.9	-0.837303	60.2538	6220	6220	MS2	11/166	SP_RL_ZnsvsCtrlpSILAC_022013.raw
High		ILGADTSVDLEETGR	F1LP05	2	1	HCD		96.94	7.07045e-08	1	1	44	31	607	1.15586e+08	Light	Unique	Used	0.895931	3.00039	0.298605	112584116	33618183	100867559	2	788.397	1575.79	0.334685	61.7353	6457	6457	MS2	10/128	SP_RL_ZnsvsCtrlpSILAC_022013.raw
High		VIVVGNPANTNcLTASk	O88989	1	1	HCD	C12(Carbamidomethyl), K17(Label:13C(6)15N(2))	96.93	1.08603e-07	1	1	45	25		91092592		No Quan Values	Not Used							2	883.471	1765.93	-0.557392	58.3212	5924	5924	MS2	13/162	SP_RL_ZnsvsCtrlpSILAC_022013.raw
	High	YSGDFGADAQGAmSK		1	0	CID	M13(Oxidation)	96.52	4.18946e-09	1	1	31	21		3.58861e+06		No Quan Values	Not Used							2	760.82	1520.63	0.54447	49.9299	4709	4709	MS2	12/146	SP_RL_ZnsvsCtrlpSILAC_022013.raw
High		GVVPLAGTnGETTTQGLDGLSER	P05065	2	1	HCD	N9(Deamidated)	96.44	1.53749e-07	1	1	47	22	669	53148346	Light	Redundant	Not Used	0.842836	2.09689	0.401947	53148346	21362800	44795340	2	1137.07	2273.13	0.79701	66.8243	7284	7284	MS2	19/232	SP_RL_ZnsvsCtrlpSILAC_022013.raw
High		DLAVDSASPVYQAVIK	D3ZNJ6	5	1	HCD		96.38	1.15659e-07	1	1	45	23	726	263088084	Light	Redundant	Not Used	0.436111	3.96172	0.110081	204950928	22561240	89381400	2	838.448	1675.89	-0.520007	73.178	8345	8345	MS2	14/142	SP_RL_ZnsvsCtrlpSILAC_022013.raw
	High	DQTNDQVTIDSALATQK		1	0	CID		96.24	9.88528e-08	1	1	44	30		2.40262e+07		No Quan Values	Not Used							2	924.454	1847.9	1.01235	55.2885	5459	5459	MS2	14/186	SP_RL_ZnsvsCtrlpSILAC_022013.raw
High		QATLGAGLPIATPcTTVNK	P17764	1	1	HCD	C14(Carbamidomethyl)	96.21	1.36335e-07	1	1	46	30	698	131993420	Light	Unique	Used	0.578657	5.74937	0.100647	106752950	10744368	61773378	2	957.011	1913.02	-0.257552	71.0242	7977	7977	MS2	16/206	SP_RL_ZnsvsCtrlpSILAC_022013.raw
	High	VNQIGSVTESIQAcK		0	0	CID	C14(Carbamidomethyl)	96.05	9.91888e-08	1	1	44	24	581	5.2764e+07	Light	No Proteins	Not Used	0.302725	2.50582	0.120809	49181254	5.94152e+06	14888374	2	817.414	1633.82	-0.527023	59.8313	6153	6153	MS2	12/146	SP_RL_ZnsvsCtrlpSILAC_022013.raw
	High	VNQIGSVTESLQAcK		0	0	CID	C14(Carbamidomethyl)	96.05	9.91888e-08	1	2	44	24	581	5.2764e+07	Light	No Proteins	Not Used	0.302725	2.50582	0.120809	49181254	5.94152e+06	14888374	2	817.414	1633.82	-0.527023	59.8313	6153	6153	MS2	12/146	SP_RL_ZnsvsCtrlpSILAC_022013.raw
High		GVVPLAGTNGETTTqGLDGLSER	P05065	2	1	HCD	Q15(Deamidated)	95.5	1.90903e-07	1	2	47	22	669	53148346	Light	Redundant	Not Used	0.842836	2.09689	0.401947	53148346	21362800	44795340	2	1137.07	2273.13	0.79701	66.8243	7284	7284	MS2	17/232	SP_RL_ZnsvsCtrlpSILAC_022013.raw
	High	NETLGGTcLNVGcIPSK		0	0	CID	C8(Carbamidomethyl), C13(Carbamidomethyl)	95.26	9.11724e-08	1	1	43	27		3.99172e+07		No Proteins	Not Used							2	910.437	1819.87	-0.56734	62.7045	6613	6613	MS2	12/188	SP_RL_ZnsvsCtrlpSILAC_022013.raw
High		FSSVTNTPQIVQAk	D3Z802	3	1	HCD	K14(Label:13C(6)15N(2))	94.9	1.38579e-07	1	1	45	33		1.14248e+07		No Quan Values	Not Used							2	764.417	1527.83	0.713121	56.1094	5581	5581	MS2	11/130	SP_RL_ZnsvsCtrlpSILAC_022013.raw
High		VIGSGcNLDSAR	P42123	2	1	HCD	C6(Carbamidomethyl)	94.69	4.9857e-08	1	1	40		399	4.27414e+07	Light	Unique	Used	1.0053	2.50965	0.400574	38170580	15290131	38372853	2	624.804	1248.6	-0.219594	50.6813	4811	4811	MS2	11/110	SP_RL_ZnsvsCtrlpSILAC_022013.raw
High		QATLGAGLPIATPcTTVNK	P17764	1	1	HCD	C14(Carbamidomethyl)	94.62	1.95265e-07	1	1	46	33				No Quan Values	Not Used							2	957.012	1913.02	0.444362	69.9319	7792	7792	MS2	16/206	SP_RL_ZnsvsCtrlpSILAC_022013.raw
	High	VVnLmAYmASKE		1	0	CID	N3(Deamidated), M5(Oxidation), M8(Oxidation)	94.34	4.38442e-08		2	39	30	536	266658180	Light	Redundant	Not Used	0.573396	5.68701	0.100825	256625744	2.58744e+07	147148093	2	694.825	1388.64	-0.852377	58.0209	5873	5873	MS2	20/108	SP_RL_ZnsvsCtrlpSILAC_022013.raw
	High	VIVVGNPANTNcLTASK		0	0	CID	C12(Carbamidomethyl)	94.22	2.02788e-07	1	1	45	29		189259697		No Proteins	Not Used							2	879.464	1757.92	-0.885038	58.2753	5914	5914	MS2	13/162	SP_RL_ZnsvsCtrlpSILAC_022013.raw
High		VIVVGNPANTNcLTASK	O88989	1	1	HCD	C12(Carbamidomethyl)	93.89	2.17593e-07	1	1	45	24		189259697		No Quan Values	Not Used							2	879.464	1757.92	-0.260076	59.3538	6079	6079	MS2	10/162	SP_RL_ZnsvsCtrlpSILAC_022013.raw
High		LGDVISIQPcPDVK	P46462	1	1	HCD	C10(Carbamidomethyl)	93.85	1.76481e-07	1	1	45	38	675	73434270	Light	Unique	Used	0.902298	10.858	0.0830996	73434270	6.10236e+06	66259560	2	770.906	1540.8	-0.179623	67.7284	7435	7435	MS2	11/134	SP_RL_ZnsvsCtrlpSILAC_022013.raw
High		VGEATETALTcLVEK	E9PSX6	11	1	HCD	C11(Carbamidomethyl)	93.5	1.75256e-07	1	1	44	35		2.12653e+08		No Quan Values	Not Used							2	810.91	1620.81	-0.83234	73.6622	8444	8444	MS2	11/134	SP_RL_ZnsvsCtrlpSILAC_022013.raw
High		VNQIGSVTESIQAcK		0	0	HCD	C14(Carbamidomethyl)	93.41	1.82164e-07	1	1	44	20	581	5.2764e+07	Light	No Proteins	Not Used	0.302725	2.50582	0.120809	49181254	5.94152e+06	14888374	2	817.414	1633.82	-0.527023	59.8757	6160	6160	MS2	13/146	SP_RL_ZnsvsCtrlpSILAC_022013.raw
High		VNQIGSVTESLQAcK	P04764	1	1	HCD	C14(Carbamidomethyl)	93.41	1.82164e-07	1	2	44	20	581	5.2764e+07	Light	Redundant	Not Used	0.302725	2.50582	0.120809	49181254	5.94152e+06	14888374	2	817.414	1633.82	-0.527023	59.8757	6160	6160	MS2	13/146	SP_RL_ZnsvsCtrlpSILAC_022013.raw
	High	GVVPLAGTNGETTTQGLDGLSEr		2	0	CID	R23(Label:13C(6)15N(4))	92.98	3.6675e-07	1	1	47	31				No Quan Values	Not Used							2	1141.58	2282.15	1.5063	68.9848	7639	7639	MS2	15/232	SP_RL_ZnsvsCtrlpSILAC_022013.raw
High		LGDVISIQPcPDVk	P46462	1	1	HCD	C10(Carbamidomethyl), K14(Label:13C(6)15N(2))	92.88	2.22965e-07	1	1	45	29	675	66259560	Heavy	Redundant	Not Used	0.902298	10.858	0.0830996	73434270	6.10236e+06	66259560	2	774.913	1548.82	-0.124958	68.4461	7551	7551	MS2	12/134	SP_RL_ZnsvsCtrlpSILAC_022013.raw
High		GAGTGGLGLAIEGPSEAK	D3ZZ63	2	1	HCD		92.8	2.39522e-07	1	1	45	29		67792612		No Quan Values	Not Used							2	792.916	1584.82	1.25907	66.8337	7285	7285	MS2	11/160	SP_RL_ZnsvsCtrlpSILAC_022013.raw
High		SSIQITGALEDQMNQLK	D3ZCV0	1	1	HCD		92.73	2.87548e-07	1	1	46	26		1.37841e+08		No Quan Values	Not Used							2	938.477	1875.95	-0.376346	73.9031	8493	8493	MS2	12/174	SP_RL_ZnsvsCtrlpSILAC_022013.raw
High		QLImANPQmQQLIQr		0	0	HCD	M4(Oxidation), M9(Oxidation), R15(Label:13C(6)15N(4))	92.42	3.25491e-07	1	1	46	32	561	2.61776e+07	Heavy	No Proteins	Not Used	2.02617	3.20432	0.632324	1.29198e+07	8.16947e+06	2.61776e+07	2	927.484	1853.96	0.169608	58.7769	5992	5992	MS2	13/142	SP_RL_ZnsvsCtrlpSILAC_022013.raw
High		FLEQQNQVLQTK	IPI:CON_00220327.3	2	1	HCD		92.02	2.43247e-07	1	1	44	38		149773236		No Quan Values	Not Used							2	738.396	1475.78	-0.410448	57.5542	5806	5806	MS2	11/120	SP_RL_ZnsvsCtrlpSILAC_022013.raw
High		ILGADTSVDLEETGr	F1LP05	2	1	HCD	R15(Label:13C(6)15N(4))	91.71	2.46169e-07	0.565217	1	44		607	104139911	Heavy	Redundant	Not Used	0.895931	3.00039	0.298605	112584116	33618183	100867559	2	793.401	1585.79	0.121682	62.1488	6526	6526	MS2	10/128	SP_RL_ZnsvsCtrlpSILAC_022013.raw
High		LQDAEEAVEAVNAK	P02563	4	1	HCD		91.22	2.16976e-07	1	1	43	32		13457924		No Quan Values	Not Used							2	743.873	1486.74	0.15723	56.6071	5658	5658	MS2	12/140	SP_RL_ZnsvsCtrlpSILAC_022013.raw
High		SLPSVETLGcTSVIcSDk	E9PSX6	12	1	HCD	C10(Carbamidomethyl), C15(Carbamidomethyl), K18(Label:13C(6)15N(2))	90.84	3.33982e-07	1	1	44	24	716	1.63931e+08	Heavy	Redundant	Not Used	0.393048	4.49617	0.0874185	393773324	34423074	154771982	2	980.976	1960.94	0.119084	72.6331	8246	8246	MS2	11/168	SP_RL_ZnsvsCtrlpSILAC_022013.raw
High		VDFPQDQLATLTGr	P04636	1	1	HCD	R14(Label:13C(6)15N(4))	90.73	3.55313e-07	1	1	44	27	752	180580756	Heavy	Unique	Used	0.785041	2.92634	0.268267	223081298	5.98453e+07	175127886	2	785.909	1570.81	0.15149	73.9545	8505	8505	MS2	13/142	SP_RL_ZnsvsCtrlpSILAC_022013.raw
High		VNQIGSVTESIQAcK		0	0	HCD	C14(Carbamidomethyl)	90.64	3.46745e-07	1	1	44	21	581	5.2764e+07	Light	No Proteins	Not Used	0.302725	2.50582	0.120809	49181254	5.94152e+06	14888374	2	817.414	1633.82	-0.377593	60.9288	6320	6320	MS2	13/146	SP_RL_ZnsvsCtrlpSILAC_022013.raw
High		VNQIGSVTESLQAcK	P04764	1	1	HCD	C14(Carbamidomethyl)	90.64	3.46745e-07	1	2	44	21	581	5.2764e+07	Light	Redundant	Not Used	0.302725	2.50582	0.120809	49181254	5.94152e+06	14888374	2	817.414	1633.82	-0.377593	60.9288	6320	6320	MS2	13/146	SP_RL_ZnsvsCtrlpSILAC_022013.raw
High		VIGSGcNLDSAr	P42123	2	1	HCD	C6(Carbamidomethyl), R12(Label:13C(6)15N(4))	90.55	1.38016e-07	0.626374	1	40		399	4.14701e+07	Heavy	Redundant	Not Used	1.0053	2.50965	0.400574	38170580	15290131	38372853	2	629.808	1258.61	0.0983678	50.2305	4750	4750	MS2	10/110	SP_RL_ZnsvsCtrlpSILAC_022013.raw
	High	ISADAmmQALLGTR	P23693	1	1	CID	M6(Oxidation), M7(Oxidation)	90.3	2.32754e-07	1	1	42	32	542	452407962	Light	Redundant	Not Used	0.634757	2.53751	0.250149	439041680	109825964	278684802	2	755.373	1509.74	-0.588154	58.1894	5899	5899	MS2	11/138	SP_RL_ZnsvsCtrlpSILAC_022013.raw
High		ISADAmmQALLGTr	P23693	1	1	HCD	M6(Oxidation), M7(Oxidation), R14(Label:13C(6)15N(4))	90.09	2.64756e-07	1	1	43	23	519	117194485	Heavy	Redundant	Not Used	0.368459	1.30052	0.283318	275978840	78189646	101687004	2	760.378	1519.75	-0.0814319	56.5285	5646	5646	MS2	13/138	SP_RL_ZnsvsCtrlpSILAC_022013.raw
High		VIGSGcNLDSAr	P42123	2	1	HCD	C6(Carbamidomethyl), R12(Label:13C(6)15N(4))	89.99	1.56811e-07	0.622222	1	40		399	4.14701e+07	Heavy	Redundant	Not Used	1.0053	2.50965	0.400574	38170580	15290131	38372853	2	629.808	1258.61	-0.0956088	51.2616	4889	4889	MS2	11/110	SP_RL_ZnsvsCtrlpSILAC_022013.raw
	High	DLYANNVLSGGTTmYPGIADR		4	0	CID	M14(Oxidation)	89.99	4.07487e-07	1	1	44	24				No Quan Values	Not Used							3	748.691	2244.06	-0.327044	70.2658	7844	7844	MS2	19/230	SP_RL_ZnsvsCtrlpSILAC_022013.raw
High		VNQPASFAVQLnGAr	D3ZZ63	2	1	HCD	N12(Deamidated), R15(Label:13C(6)15N(4))	89.86	4.68306e-07	0.377778	1	45	24		1.67743e+07		No Quan Values	Not Used							2	791.914	1582.82	0.223968	63.8586	6805	6805	MS2	9/138	SP_RL_ZnsvsCtrlpSILAC_022013.raw
High		FLEQQNQVLQTK	IPI:CON_00220327.3	2	1	HCD		89.47	4.42485e-07	1	1	44	36		149773236		No Quan Values	Not Used							2	738.396	1475.79	0.251276	56.52	5645	5645	MS2	9/120	SP_RL_ZnsvsCtrlpSILAC_022013.raw
High		IVSNAScTTNcLAPLAk	P04797;F1M5I8	10	2	HCD	C7(Carbamidomethyl), C11(Carbamidomethyl), K17(Label:13C(6)15N(2))	88.95	6.44393e-07	1	1	45	20		151347519		No Quan Values	Not Used							2	914.462	1827.92	-0.788101	59.5168	6104	6104	MS2	13/166	SP_RL_ZnsvsCtrlpSILAC_022013.raw
High		VPTPNVSVVDLTcr	P04797	7	1	HCD	C13(Carbamidomethyl), R14(Label:13C(6)15N(4))	88.84	5.45522e-07	1	1	44	27	694	5.41584e+08	Heavy	Unique	Used	0.957331	3.28535	0.291394	536126768	156224030	513251040	2	783.913	1566.82	-0.257552	71.0976	7991	7991	MS2	9/140	SP_RL_ZnsvsCtrlpSILAC_022013.raw
High		VPTPNVSVVDLTcr	P04797	7	1	HCD	C13(Carbamidomethyl), R14(Label:13C(6)15N(4))	88.77	5.56245e-07	1	1	44	27	694	5.41584e+08	Heavy	Redundant	Not Used	0.957331	3.28535	0.291394	536126768	156224030	513251040	2	783.913	1566.82	-0.101733	70.077	7815	7815	MS2	9/140	SP_RL_ZnsvsCtrlpSILAC_022013.raw
High		VALVYGQmNEPPGAR	G3V6D3	2	1	HCD	M8(Oxidation)	88.72	5.00449e-07	1	1	44			3.03624e+07		No Quan Values	Not Used							2	809.406	1617.81	-0.13161	56.2896	5609	5609	MS2	11/128	SP_RL_ZnsvsCtrlpSILAC_022013.raw
High		VALVYGQmNEPPGAR	G3V6D3	2	1	HCD	M8(Oxidation)	88.71	5.09879e-07	1	1	44	37		3.03624e+07		No Quan Values	Not Used							2	809.408	1617.81	1.8302	55.2037	5447	5447	MS2	11/128	SP_RL_ZnsvsCtrlpSILAC_022013.raw
	High	ISADAmmQALLGTR	P23693	1	1	CID	M6(Oxidation), M7(Oxidation)	88.65	3.37871e-07	1	1	42	27				No Quan Values	Not Used							2	755.373	1509.74	-0.83072	59.2503	6062	6062	MS2	12/138	SP_RL_ZnsvsCtrlpSILAC_022013.raw
High		VPTPNVSVVDLTcR	P04797	7	1	HCD	C13(Carbamidomethyl)	88.54	5.90556e-07	1	1	44	32	717	4.52794e+08	Light	Unique	Used	1.07282	3.20223	0.335024	449790004	150690443	482545730	2	778.908	1556.81	-0.671675	72.609	8243	8243	MS2	9/140	SP_RL_ZnsvsCtrlpSILAC_022013.raw
High		LGDVISIQPcPDVk	P46462	1	1	HCD	C10(Carbamidomethyl), K14(Label:13C(6)15N(2))	88.5	6.10428e-07	1	1	45	28		66259560		No Quan Values	Not Used							2	774.913	1548.82	-0.203773	69.5738	7730	7730	MS2	12/134	SP_RL_ZnsvsCtrlpSILAC_022013.raw
High		HGcTVLTALGTILk	Q9QZ76	1	1	HCD	C3(Carbamidomethyl), K14(Label:13C(6)15N(2))	88.49	4.66716e-07	1	1	43	21		9.85627e+06		No Quan Values	Not Used							2	746.426	1491.84	-0.222919	76.268	8859	8859	MS2	11/118	SP_RL_ZnsvsCtrlpSILAC_022013.raw
	High	YSGDFGADAQGAmSK		1	0	CID	M13(Oxidation)	88.04	2.8188e-08	1	1	31	20	387	5.54296e+06	Light	Unique	Used	0.507137	7.04284	0.0720075	4.6836e+06	337254	2.37523e+06	2	760.82	1520.63	-0.178014	48.8983	4595	4595	MS2	11/146	SP_RL_ZnsvsCtrlpSILAC_022013.raw
High		GSYGDLGGPIITTQVTIPK		0	0	HCD		88.02	8.1318e-07	1	1	45	19		166395950		No Proteins	Not Used							2	959.02	1917.03	0.272032	73.7263	8458	8458	MS2	13/182	SP_RL_ZnsvsCtrlpSILAC_022013.raw
	High	LGSSEVEQVQLVVDGVK	P00564	1	1	CID		87.93	8.6991e-07	1	1	46	30	753	380174494	Light	Redundant	Not Used	0.414843	5.38376	0.0770544	297486928	22922677	123410276	2	893.483	1785.96	-0.184397	73.8461	8480	8480	MS2	10/168	SP_RL_ZnsvsCtrlpSILAC_022013.raw
High		FASEASGYQDNIAR	Q6P725	2	1	HCD		87.57	2.0377e-07	1	1	39	28				No Quan Values	Not Used							2	764.855	1528.7	-0.183897	51.9228	4980	4980	MS2	11/128	SP_RL_ZnsvsCtrlpSILAC_022013.raw
High		AITIAGVPQSVTEcVK	D3ZS68	1	1	HCD	C14(Carbamidomethyl)	87.19	9.76031e-07	1	1	45	32				No Quan Values	Not Used							2	836.949	1672.89	-1.42759	72.5652	8235	8235	MS2	9/154	SP_RL_ZnsvsCtrlpSILAC_022013.raw
High		IVSNAScTTNcLAPLAK	P04797;F1M5I8	10	2	HCD	C7(Carbamidomethyl), C11(Carbamidomethyl)	87.17	9.09545e-07	1	1	45	25		343183300		No Quan Values	Not Used							2	910.455	1819.9	-0.300702	59.1931	6054	6054	MS2	15/166	SP_RL_ZnsvsCtrlpSILAC_022013.raw
High		EGVIEcSFVQSK	P04636	1	1	HCD	C6(Carbamidomethyl)	87.14	3.45629e-07	1	1	41	29		7.85824e+07		No Quan Values	Not Used							2	691.834	1382.66	-0.757206	62.3407	6556	6556	MS2	10/112	SP_RL_ZnsvsCtrlpSILAC_022013.raw
High		YSGDFGADAQGAmSK	Q9QZ76	1	1	HCD	M13(Oxidation)	86.77	3.77628e-08	1	1	31	22	387	5.54296e+06	Light	Redundant	Not Used	0.507137	7.04284	0.0720075	4.6836e+06	337254	2.37523e+06	2	760.82	1520.63	-0.178014	48.9125	4597	4597	MS2	11/146	SP_RL_ZnsvsCtrlpSILAC_022013.raw
High		IFPVETLVEEAIQcAEK	P14604	1	1	HCD	C14(Carbamidomethyl)	86.73	1.27618e-06	1	1	46	23		1.90103e+07		No Quan Values	Not Used							2	988.505	1976	-0.947445	76.1153	8833	8833	MS2	15/158	SP_RL_ZnsvsCtrlpSILAC_022013.raw
High		SGGGGGGGLGSGGSIR	IPI:CON_00019359.3	1	1	HCD		86.63	3.29816e-07	1	1	40	26		3.85607e+06		No Quan Values	Not Used							2	616.802	1232.6	-0.548218	49.1482	4622	4622	MS2	11/146	SP_RL_ZnsvsCtrlpSILAC_022013.raw
	High	VNQPASFAVQLnGAr	D3ZZ63	2	1	CID	N12(Deamidated), R15(Label:13C(6)15N(4))	86.58	9.9662e-07	0.471264	1	45	32		1.67743e+07		No Quan Values	Not Used							2	791.914	1582.82	0.223968	63.8127	6795	6795	MS2	9/138	SP_RL_ZnsvsCtrlpSILAC_022013.raw
High		FASEASGYQDNIAr	Q6P725	2	1	HCD	R14(Label:13C(6)15N(4))	86.4	2.94491e-07	1	1	39	24		1.62294e+07		No Quan Values	Not Used							2	769.858	1538.71	-1.11404	51.9937	4989	4989	MS2	12/128	SP_RL_ZnsvsCtrlpSILAC_022013.raw
	High	IFPVETLVEEAIQcAEK		0	0	CID	C14(Carbamidomethyl)	86.4	1.37693e-06	1	1	46	30		1.90103e+07		No Proteins	Not Used							2	988.505	1976	-0.947445	76.0772	8823	8823	MS2	14/158	SP_RL_ZnsvsCtrlpSILAC_022013.raw
	High	ISADAmmQALLGTR	P23693	1	1	CID	M6(Oxidation), M7(Oxidation)	86.36	5.86108e-07	1	1	42	27	519	275978840	Light	Redundant	Not Used	0.368459	1.30052	0.283318	275978840	78189646	101687004	2	755.374	1509.74	0.0586879	56.1507	5587	5587	MS2	10/138	SP_RL_ZnsvsCtrlpSILAC_022013.raw
High		VVDSLQTSLDAETR	P02563	4	1	HCD		86.21	9.01323e-07	1	1	44	27		36851907		No Quan Values	Not Used							2	767.392	1533.78	0.238108	60.8438	6307	6307	MS2	11/140	SP_RL_ZnsvsCtrlpSILAC_022013.raw
High		GDVTTQVALQPALK		0	0	HCD		86.1	8.75226e-07	1	1	44	29		1.44944e+08		No Proteins	Not Used							2	720.906	1440.8	-0.528913	59.2761	6066	6066	MS2	9/126	SP_RL_ZnsvsCtrlpSILAC_022013.raw
	High	VVDSLQTSLDAETR	P02563	4	1	CID		85.92	9.63563e-07	1	1	44	28		36851907		No Quan Values	Not Used							2	767.392	1533.78	0.238108	60.8149	6299	6299	MS2	11/140	SP_RL_ZnsvsCtrlpSILAC_022013.raw
High		GDVTTQVALQPALK		0	0	HCD		85.9	9.33182e-07	1	1	44	27		1.44944e+08		No Proteins	Not Used							2	720.907	1440.81	0.148876	60.3163	6229	6229	MS2	9/126	SP_RL_ZnsvsCtrlpSILAC_022013.raw
High		TPIGSFLGSLASQPATK	P17764	1	1	HCD		85.87	1.29333e-06	1	1	45	22				No Quan Values	Not Used							2	837.958	1674.91	1.22957	75.0287	8696	8696	MS2	13/166	SP_RL_ZnsvsCtrlpSILAC_022013.raw
	High	IVSNAScTTNcLAPLAK		8	0	CID	C7(Carbamidomethyl), C11(Carbamidomethyl)	85.71	1.25312e-06	1	1	45	25		343183300		No Quan Values	Not Used							2	910.455	1819.9	-0.837303	60.2396	6217	6217	MS2	11/166	SP_RL_ZnsvsCtrlpSILAC_022013.raw
High		SSIQITGALEDQmNQLK	D3ZCV0	1	1	HCD	M13(Oxidation)	85.65	1.33644e-06	1	1	45	31		55113266		No Quan Values	Not Used							2	946.475	1891.94	-0.653424	65.275	7035	7035	MS2	14/174	SP_RL_ZnsvsCtrlpSILAC_022013.raw
	High	TPIGSFLGSLASQPATK		1	0	CID		85.2	1.50907e-06	1	1	45	31				No Quan Values	Not Used							2	837.958	1674.91	1.22957	74.989	8691	8691	MS2	9/166	SP_RL_ZnsvsCtrlpSILAC_022013.raw
High		FLEQQNAALAAEVNR	Q6P725	2	1	HCD		84.88	1.57716e-06	1	1	45	24		98017527		No Quan Values	Not Used							2	837.434	1673.86	0.0741234	63.1262	6679	6679	MS2	10/152	SP_RL_ZnsvsCtrlpSILAC_022013.raw
High		DLYANNVLSGGTTmYPGIADr	P63269	4	1	HCD	M14(Oxidation), R21(Label:13C(6)15N(4))	84.53	1.53088e-06	1	1	45	22		177403340		No Quan Values	Not Used							3	752.027	2254.07	-0.528114	70.3835	7869	7869	MS2	24/230	SP_RL_ZnsvsCtrlpSILAC_022013.raw
High		TSGGAGGLGSLr	Q6P725	2	1	HCD	R12(Label:13C(6)15N(4))	84.45	7.45122e-07	1	1	41	28				No Quan Values	Not Used							2	521.78	1042.55	0.450099	54.7273	5383	5383	MS2	9/106	SP_RL_ZnsvsCtrlpSILAC_022013.raw
High		LIGPNcPGIINPGEcK	P13086	1	1	HCD	C6(Carbamidomethyl), C15(Carbamidomethyl)	83.95	1.69403e-06	1	1	44	19				No Quan Values	Not Used							2	869.934	1738.86	-0.257477	64.8696	6968	6968	MS2	13/142	SP_RL_ZnsvsCtrlpSILAC_022013.raw
High		LmAGQEDSnGcINYEAFVK	P16409	1	1	HCD	M2(Oxidation), N9(Deamidated), C11(Carbamidomethyl)	83.91	3.47712e-07	0.27381	1	38					No Quan Values	Not Used							3	721.651	2162.94	0.417979	69.2001	7672	7672	MS2	20/190	SP_RL_ZnsvsCtrlpSILAC_022013.raw
High		VLAVNQENEr	D3ZCV0	1	1	HCD	R10(Label:13C(6)15N(4))	83.86	1.08317e-06	1	1	42	28		3.36344e+06		No Quan Values	Not Used							2	591.311	1181.62	0.632934	48.6965	4575	4575	MS2	8/86	SP_RL_ZnsvsCtrlpSILAC_022013.raw
High		VAGmLQSFEGK		0	0	HCD	M4(Oxidation)	83.85	6.96239e-07	1	1	40	23		1.12359e+07		No Proteins	Not Used							2	591.795	1182.58	1.06501	55.0875	5432	5432	MS2	9/94	SP_RL_ZnsvsCtrlpSILAC_022013.raw
	High	SGGGGGGGLGSGGSIR		0	0	CID		83.78	6.32797e-07	1	1	40	26		3.61756e+06		No Proteins	Not Used							2	616.802	1232.6	-0.152078	24.7054	1850	1850	MS2	13/146	SP_RL_ZnsvsCtrlpSILAC_022013.raw
High		VAVLGASGGIGQPLSLLLK	P04636	1	1	HCD		83.73	3.40821e-07	1	1	37	18	763	8.8191e+07	Light	Unique	Used	0.363463	8.62686	0.0421315	66079614	2784035	24017477	2	897.047	1793.09	-1.60828	75.2445	8717	8717	MS2	15/174	SP_RL_ZnsvsCtrlpSILAC_022013.raw
	High	cIGAIAMTEPGAGSDLQGVR	P15650	1	1	CID	C1(Carbamidomethyl)	83.69	1.88534e-06	1	1	45	29		45505335		No Quan Values	Not Used							2	1001.99	2002.97	0.0400548	72.2069	8169	8169	MS2	10/172	SP_RL_ZnsvsCtrlpSILAC_022013.raw
High		FLEQQNAALAAEVNr	Q6P725	2	1	HCD	R15(Label:13C(6)15N(4))	83.46	2.17722e-06	1	1	45			89986420		No Quan Values	Not Used							2	842.437	1683.87	-0.849865	64.1	6847	6847	MS2	13/152	SP_RL_ZnsvsCtrlpSILAC_022013.raw
High		VPTPNVSVVDLTcR	P04797	7	1	HCD	C13(Carbamidomethyl)	83.12	2.05542e-06	1	1	44	32	694	566513645	Light	Redundant	Not Used	0.957331	3.28535	0.291394	536126768	156224030	513251040	2	778.908	1556.81	-0.593265	71.609	8078	8078	MS2	9/140	SP_RL_ZnsvsCtrlpSILAC_022013.raw
High		VPTPNVSVVDLTcR	P04797	7	1	HCD	C13(Carbamidomethyl)	83.07	2.0696e-06	1	1	44	32	694	566513645	Light	Redundant	Not Used	0.957331	3.28535	0.291394	536126768	156224030	513251040	2	778.909	1556.81	0.190841	70.5505	7896	7896	MS2	9/140	SP_RL_ZnsvsCtrlpSILAC_022013.raw
	High	VVDLmAYmASKE		16	0	CID	M5(Oxidation), M8(Oxidation)	82.84	6.35695e-07	0	1	39	25	536	266658180	Light	Redundant	Not Used	0.573396	5.68701	0.100825	256625744	2.58744e+07	147148093	2	694.825	1388.64	-0.32782	56.9818	5714	5714	MS2	10/106	SP_RL_ZnsvsCtrlpSILAC_022013.raw
	High	VVnLmAYmASKE		1	0	CID	N3(Deamidated), M5(Oxidation), M8(Oxidation)	82.84	6.35695e-07		2	39	25	536	266658180	Light	Redundant	Not Used	0.573396	5.68701	0.100825	256625744	2.58744e+07	147148093	2	694.825	1388.64	-0.324939	56.9818	5714	5714	MS2	10/108	SP_RL_ZnsvsCtrlpSILAC_022013.raw
High		VPTPNVSVVDLTcR	P04797	7	1	HCD	C13(Carbamidomethyl)	82.68	2.25704e-06	1	1	44	31				No Quan Values	Not Used							2	778.909	1556.81	-0.0443904	69.4902	7719	7719	MS2	9/140	SP_RL_ZnsvsCtrlpSILAC_022013.raw
High		SGGGGGGGLGSGGSIR	IPI:CON_00019359.3	1	1	HCD		82.55	8.39971e-07	1	1	40	26		3.61756e+06		No Quan Values	Not Used							2	616.802	1232.6	-0.152078	24.7365	1857	1857	MS2	10/146	SP_RL_ZnsvsCtrlpSILAC_022013.raw
	High	VPTPNVSVVDLTcr		4	0	CID	C13(Carbamidomethyl), R14(Label:13C(6)15N(4))	82.29	2.48622e-06	1	1	44	25	694	5.41584e+08	Heavy	Redundant	Not Used	0.957331	3.28535	0.291394	536126768	156224030	513251040	2	783.912	1566.82	-0.88083	72.1277	8154	8154	MS2	9/140	SP_RL_ZnsvsCtrlpSILAC_022013.raw
	High	VPTPNVSVVDLTcr		4	0	CID	C13(Carbamidomethyl), R14(Label:13C(6)15N(4))	82.27	2.47635e-06	1	1	44	25	694	5.41584e+08	Heavy	Redundant	Not Used	0.957331	3.28535	0.291394	536126768	156224030	513251040	2	783.913	1566.82	-0.257552	71.0644	7982	7982	MS2	9/140	SP_RL_ZnsvsCtrlpSILAC_022013.raw
High		FLEQQNAALAAEVNr	Q6P725	2	1	HCD	R15(Label:13C(6)15N(4))	82.13	3.00633e-06	1	1	45			89986420		No Quan Values	Not Used							2	842.438	1683.87	0.0925567	63.0335	6665	6665	MS2	12/152	SP_RL_ZnsvsCtrlpSILAC_022013.raw
High		VIVVGNPANTNcLTASK	O88989	1	1	HCD	C12(Carbamidomethyl)	82.09	3.28321e-06	1	1	45	31		189259697		No Quan Values	Not Used							2	879.464	1757.92	-0.537837	57.3135	5769	5769	MS2	11/162	SP_RL_ZnsvsCtrlpSILAC_022013.raw
High		VIVVGNPANTNcLTASK	O88989	1	1	HCD	C12(Carbamidomethyl)	81.87	3.48372e-06	1	1	45	18		189259697		No Quan Values	Not Used							2	879.464	1757.92	-0.885038	58.3116	5923	5923	MS2	14/162	SP_RL_ZnsvsCtrlpSILAC_022013.raw
High		IIYGGSVTGATcK	P48500	1	1	HCD	C12(Carbamidomethyl)	81.77	1.83848e-06	1	1	43	30		6.89424e+06		No Quan Values	Not Used							2	663.84	1326.67	-0.350329	53.5863	5213	5213	MS2	11/106	SP_RL_ZnsvsCtrlpSILAC_022013.raw
	High	FLEQQNAALAAEVNr		2	0	CID	R15(Label:13C(6)15N(4))	81.7	3.31923e-06	1	1	45	28		89986420		No Quan Values	Not Used							2	842.438	1683.87	0.0925567	62.9852	6655	6655	MS2	11/152	SP_RL_ZnsvsCtrlpSILAC_022013.raw
	High	DLYANNVLSGGTTmYPGIADR		4	0	CID	M14(Oxidation)	81.58	2.81381e-06	1	1	44	25		589885332		No Quan Values	Not Used							3	748.691	2244.06	-0.408639	71.2955	8022	8022	MS2	19/230	SP_RL_ZnsvsCtrlpSILAC_022013.raw
High		VVDLmAYmASKE	P04797	16	1	HCD	M5(Oxidation), M8(Oxidation)	81.43	8.56864e-07	0	1	39		536	266658180	Light	Redundant	Not Used	0.573396	5.68701	0.100825	256625744	2.58744e+07	147148093	2	694.825	1388.64	-0.855257	58.0448	5879	5879	MS2	9/106	SP_RL_ZnsvsCtrlpSILAC_022013.raw
High		VVnLmAYmASKE	F1M5I8	1	1	HCD	N3(Deamidated), M5(Oxidation), M8(Oxidation)	81.43	8.56864e-07		2	39		536	266658180	Light	Redundant	Not Used	0.573396	5.68701	0.100825	256625744	2.58744e+07	147148093	2	694.825	1388.64	-0.852377	58.0448	5879	5879	MS2	9/108	SP_RL_ZnsvsCtrlpSILAC_022013.raw
	High	VAVLGASGGIGQPLSLLLK		1	0	CID		81.38	5.85499e-07	1	1	37	22	763	8.8191e+07	Light	Redundant	Not Used	0.363463	8.62686	0.0421315	66079614	2784035	24017477	2	897.047	1793.09	-1.60828	75.2359	8716	8716	MS2	13/174	SP_RL_ZnsvsCtrlpSILAC_022013.raw
	High	SLPSVETLGcTSVIcSDk		7	0	CID	C10(Carbamidomethyl), C15(Carbamidomethyl), K18(Label:13C(6)15N(2))	81.27	3.02498e-06	1	1	44	26	716	1.63931e+08	Heavy	Redundant	Not Used	0.393048	4.49617	0.0874185	393773324	34423074	154771982	2	980.976	1960.94	0.119084	72.595	8240	8240	MS2	14/168	SP_RL_ZnsvsCtrlpSILAC_022013.raw
High		TLTISQcSLADDAAYQcVVGGEk	P56741	3	1	HCD	C7(Carbamidomethyl), C17(Carbamidomethyl), K23(Label:13C(6)15N(2))	80.76	3.47956e-06	1	1	44	21	725	29966090	Heavy	Unique	Used	0.31752	1.94244	0.163465	94375370	1.5427e+07	29966090	3	832.06	2494.17	-0.613528	73.0435	8319	8319	MS2	25/252	SP_RL_ZnsvsCtrlpSILAC_022013.raw
High		NAVTQEFGPVPDTAr	F1M0K2	2	1	HCD	R15(Label:13C(6)15N(4))	80.71	3.05917e-06	1	1	44	31	612	1.79161e+07	Heavy	Unique	Used	0.397556	1.88284	0.211147	45065682	9515471	1.79161e+07	2	806.404	1611.8	0.187578	61.9923	6499	6499	MS2	9/158	SP_RL_ZnsvsCtrlpSILAC_022013.raw
	High	mGHAGAIIAGGK		1	0	CID	M1(Oxidation)	80.69	1.98858e-06	1	1	42	26		499622		No Quan Values	Not Used							2	549.79	1098.57	-0.407089	20.8467	1287	1287	MS2	10/90	SP_RL_ZnsvsCtrlpSILAC_022013.raw
High		SYELPDGQVITIGNER	P63269	10	1	HCD		80.45	4.13731e-06	1	1	45	35	746	2.3782e+08	Light	Unique	Used	0.564	2.85094	0.197829	217955656	43118016	122926916	2	895.95	1790.89	-0.122882	73.72	8457	8457	MS2	12/164	SP_RL_ZnsvsCtrlpSILAC_022013.raw
High		LIAPVADDETAVPNNk	P42123	1	1	HCD	K16(Label:13C(6)15N(2))	80.27	4.84474e-06	1	1	45	23	484	6.96248e+07	Heavy	Unique	Used	0.44138	3.26411	0.135222	157743393	2.13304e+07	6.96248e+07	2	837.943	1674.88	-0.0588231	54.6312	5367	5367	MS2	13/130	SP_RL_ZnsvsCtrlpSILAC_022013.raw
High		LIAPVADDETAVPNNK	P42123	1	1	HCD		80.08	4.98924e-06	1	1	45	20	484	157743393	Light	Redundant	Not Used	0.44138	3.26411	0.135222	157743393	2.13304e+07	6.96248e+07	2	833.936	1666.86	0.0374311	56.5469	5648	5648	MS2	14/130	SP_RL_ZnsvsCtrlpSILAC_022013.raw
	High	LQNEIEDLmVDVER	P02563	4	1	CID	M9(Oxidation)	79.95	2.90981e-06	1	1	43	34		1.5622e+08		No Quan Values	Not Used							2	859.916	1718.83	-0.810663	73.6253	8436	8436	MS2	10/146	SP_RL_ZnsvsCtrlpSILAC_022013.raw
High		LEEGPPVTTVLTR	D4A5G8	3	1	HCD		79.88	3.69572e-06	1	1	44	38		4.698e+07		No Quan Values	Not Used							2	706.393	1411.78	-0.669694	67.8189	7450	7450	MS2	8/116	SP_RL_ZnsvsCtrlpSILAC_022013.raw
	High	VIGSGcNLDSAr		2	0	CID	C6(Carbamidomethyl), R12(Label:13C(6)15N(4))	79.61	1.71368e-06	0.6125	1	40		399	4.14701e+07	Heavy	Redundant	Not Used	1.0053	2.50965	0.400574	38170580	15290131	38372853	2	629.808	1258.61	0.0983678	50.2054	4745	4745	MS2	8/110	SP_RL_ZnsvsCtrlpSILAC_022013.raw
High		TITLEVEPSDTIENVk	P0CG51	8	1	HCD	K16(Label:13C(6)15N(2))	79.25	6.57479e-06	1	1	46	25	714	255528366	Heavy	Unique	Used	0.357165	2.20796	0.161763	715434852	115730589	255528366	3	599.319	1795.94	0.227969	72.7658	8268	8268	MS2	9/148	SP_RL_ZnsvsCtrlpSILAC_022013.raw
High		AGFAGDDAPr	P63269	8	1	HCD	R10(Label:13C(6)15N(4))	78.98	7.81607e-07	0.64557	1	36		401	9.60719e+06	Heavy	Unique	Used	0.475929	2.7073	0.175794	20186192	3.54862e+06	9.60719e+06	2	493.732	986.457	-0.0301407	49.8085	4695	4695	MS2	7/74	SP_RL_ZnsvsCtrlpSILAC_022013.raw
High		ILGADTSVDLEETGR	F1LP05	2	1	HCD		78.7	4.67416e-06	0.670886	1	44		607	1.15586e+08	Light	Redundant	Not Used	0.895931	3.00039	0.298605	112584116	33618183	100867559	2	788.397	1575.79	-0.0526461	62.7887	6624	6624	MS2	9/128	SP_RL_ZnsvsCtrlpSILAC_022013.raw
High		LYAQDADGcPIDIK	D3ZZ63	2	1	HCD	C9(Carbamidomethyl)	78.67	2.62834e-06	1	1	41	28		2.79569e+07		No Quan Values	Not Used							2	789.876	1578.74	-1.48907	59.5443	6107	6107	MS2	11/138	SP_RL_ZnsvsCtrlpSILAC_022013.raw
High		VSDLTQAANK	Q6P725	2	1	HCD		78.62	2.87175e-06	0.556962	1	41		103	3.37262e+06	Light	Unique	Used	0.563218	6.63412	0.0848972	3.14784e+06	267243	1.77292e+06	2	523.777	1046.55	-0.52034	22.7118	1563	1563	MS2	7/86	SP_RL_ZnsvsCtrlpSILAC_022013.raw
	High	QLImANPQmQQLIQR		0	0	CID	M4(Oxidation), M9(Oxidation)	78.51	7.86524e-06	1	1	46	40	561	1.29198e+07	Light	No Proteins	Not Used	2.02617	3.20432	0.632324	1.29198e+07	8.16947e+06	2.61776e+07	2	922.479	1843.95	-0.44251	58.9841	6026	6026	MS2	12/142	SP_RL_ZnsvsCtrlpSILAC_022013.raw
	High	SLPSVETLGcTSVIcSDK		7	0	CID	C10(Carbamidomethyl), C15(Carbamidomethyl)	78.13	5.34201e-06	1	1	44	24	716	393773324	Light	Redundant	Not Used	0.393048	4.49617	0.0874185	393773324	34423074	154771982	2	976.968	1952.93	-0.673119	72.5119	8224	8224	MS2	13/168	SP_RL_ZnsvsCtrlpSILAC_022013.raw
	High	ILGADTSVDLEETGR		2	0	CID		78.01	5.52646e-06	1	1	44	25	607	1.15586e+08	Light	Redundant	Not Used	0.895931	3.00039	0.298605	112584116	33618183	100867559	2	788.397	1575.79	0.334685	61.7029	6449	6449	MS2	9/128	SP_RL_ZnsvsCtrlpSILAC_022013.raw
	High	VPTPNVSVVDLTcr		4	0	CID	C13(Carbamidomethyl), R14(Label:13C(6)15N(4))	77.94	6.73389e-06	1	1	44	25	694	5.41584e+08	Heavy	Redundant	Not Used	0.957331	3.28535	0.291394	536126768	156224030	513251040	2	783.913	1566.82	-0.101733	70.0442	7808	7808	MS2	9/140	SP_RL_ZnsvsCtrlpSILAC_022013.raw
	High	ALGQNPTQAEVLR		1	0	CID		77.77	6.36184e-06	1	1	44	29				No Quan Values	Not Used							2	698.881	1396.75	0.138106	55.2798	5456	5456	MS2	10/120	SP_RL_ZnsvsCtrlpSILAC_022013.raw
High		SPFEVQVSPEAGAQK	D3ZZ63	2	1	HCD		77.59	5.9056e-06	1	1	43	34		26714832		No Quan Values	Not Used							2	787.396	1573.78	-1.11715	60.6897	6283	6283	MS2	12/148	SP_RL_ZnsvsCtrlpSILAC_022013.raw
High		VALVYGQmNEPPGAr	G3V6D3	2	1	HCD	M8(Oxidation), R15(Label:13C(6)15N(4))	77.54	7.05231e-06	1	1	44	38				No Quan Values	Not Used							2	814.41	1627.81	-0.261258	55.5031	5488	5488	MS2	8/128	SP_RL_ZnsvsCtrlpSILAC_022013.raw
High		TGTLTTNQMSVcR	E9PSX6	11	1	HCD	C12(Carbamidomethyl)	77.51	2.77749e-06	1	1	40	24	425	2.17348e+06	Light	Unique	Used	1.77596	4.12904	0.430114	2.17348e+06	934842	3.86e+06	2	734.848	1468.69	0.128592	51.3649	4903	4903	MS2	9/126	SP_RL_ZnsvsCtrlpSILAC_022013.raw
High		LIGPNcPGIINPGEcK	P13086	1	1	HCD	C6(Carbamidomethyl), C15(Carbamidomethyl)	77.26	7.88467e-06	1	1	44	19				No Quan Values	Not Used							2	869.934	1738.86	-0.608484	63.8417	6803	6803	MS2	9/142	SP_RL_ZnsvsCtrlpSILAC_022013.raw
	High	cIGAIAmTEPGAGSDLQGVR	P15650	1	1	CID	C1(Carbamidomethyl), M7(Oxidation)	77.25	7.41498e-06	1	1	44	29		2.35267e+07		No Quan Values	Not Used							2	1009.99	2018.96	0.260805	59.9961	6179	6179	MS2	14/172	SP_RL_ZnsvsCtrlpSILAC_022013.raw
High		ImNVIGEPIDEr	G3V6D3	2	1	HCD	M2(Oxidation), R12(Label:13C(6)15N(4))	77.11	6.17749e-06	1	1	43	28	589	8.47697e+07	Heavy	Unique	Used	0.954137	2.83861	0.336128	88273518	2.96712e+07	8.42251e+07	2	706.36	1411.71	0.675261	61.4565	6411	6411	MS2	10/114	SP_RL_ZnsvsCtrlpSILAC_022013.raw
	High	VIVVGNPANTNcLTASK		0	0	CID	C12(Carbamidomethyl)	77.1	1.03585e-05	1	1	45	21		189259697		No Proteins	Not Used							2	879.464	1757.92	-0.537837	57.258	5760	5760	MS2	23/162	SP_RL_ZnsvsCtrlpSILAC_022013.raw
High		IPSAVGYQPTLATDMGTMQER	G3V6D3	2	1	HCD		76.91	1.0009e-05	1	1	45	19	733	175685642	Light	Unique	Used	0.893316	2.089	0.427628	175685642	75128165	156942762	3	756.033	2266.08	0.0730373	73.3509	8379	8379	MS2	24/220	SP_RL_ZnsvsCtrlpSILAC_022013.raw
High		FASEASGYQDNIAR	Q6P725	2	1	HCD		76.77	2.52664e-06	1	1	39	18				No Quan Values	Not Used							2	764.855	1528.7	0.534773	53.1651	5150	5150	MS2	12/128	SP_RL_ZnsvsCtrlpSILAC_022013.raw
	High	GDVTTQVALQPALK		0	0	CID		76.71	7.74402e-06	1	1	44	38		1.44944e+08		No Proteins	Not Used							2	720.907	1440.81	0.148876	60.296	6225	6225	MS2	10/126	SP_RL_ZnsvsCtrlpSILAC_022013.raw
	High	LIGPNcPGIINPGEcK		1	0	CID	C6(Carbamidomethyl), C15(Carbamidomethyl)	76.67	9.05568e-06	1	1	44	24				No Quan Values	Not Used							2	869.934	1738.86	-0.257477	64.8218	6958	6958	MS2	13/142	SP_RL_ZnsvsCtrlpSILAC_022013.raw
High		VNAGDQPGADLGPLITPQAK	G3V7J0	2	1	HCD		76.52	1.35767e-05	1	1	46	18		83230172		No Quan Values	Not Used							2	981.518	1962.03	-0.357446	69.3813	7703	7703	MS2	13/210	SP_RL_ZnsvsCtrlpSILAC_022013.raw
High		SQIFSTASDNQPTVTIK	P06761	1	1	HCD		76.03	1.33748e-05	1	1	45	24				No Quan Values	Not Used							2	918.97	1836.93	-0.446561	62.956	6650	6650	MS2	11/186	SP_RL_ZnsvsCtrlpSILAC_022013.raw
High		IPSAVGYQPTLATDMGTmQER	G3V6D3	2	1	HCD	M18(Oxidation)	76.03	1.08203e-05	0.197368	1	45	22		98054036		No Quan Values	Not Used							3	761.365	2282.08	0.107632	65.6577	7095	7095	MS2	21/220	SP_RL_ZnsvsCtrlpSILAC_022013.raw
High		KLSSAMSAAK	O88989	1	1	HCD		75.96	5.51264e-06	1	1	42			1.32521e+06		No Quan Values	Not Used							2	497.274	993.54	0.287217	19.374	1062	1062	MS2	8/98	SP_RL_ZnsvsCtrlpSILAC_022013.raw
High		VPTPNVSVVDLTcr	P04797	7	1	HCD	C13(Carbamidomethyl), R14(Label:13C(6)15N(4))	75.92	1.0778e-05	1	1	44	26	694	5.41584e+08	Heavy	Redundant	Not Used	0.957331	3.28535	0.291394	536126768	156224030	513251040	2	783.912	1566.82	-0.88083	72.1501	8159	8159	MS2	8/140	SP_RL_ZnsvsCtrlpSILAC_022013.raw
	High	FASEASGYQDNIAR		2	0	CID		75.92	2.97947e-06	1	1	39	21				No Quan Values	Not Used							2	764.855	1528.7	-0.183897	51.9094	4978	4978	MS2	12/128	SP_RL_ZnsvsCtrlpSILAC_022013.raw
	High	IPSAVGYQPTLATDmGTMQER		2	0	CID	M15(Oxidation)	75.82	1.13066e-05	0.421053	1	45	21	600	63050752	Light	Unique	Used	0.895218	2.22307	0.402694	63050752	2.53902e+07	56444182	3	761.365	2282.08	0.0273962	61.1868	6363	6363	MS2	20/220	SP_RL_ZnsvsCtrlpSILAC_022013.raw
High		QLEDELVSLQK	P04692	4	1	HCD		75.75	9.00522e-06	0.657895	1	43			21818217		No Quan Values	Not Used							2	651.351	1301.69	-0.586908	69.9243	7791	7791	MS2	10/110	SP_RL_ZnsvsCtrlpSILAC_022013.raw
	High	ALGQNPTQAEVLr		1	0	CID	R13(Label:13C(6)15N(4))	75.71	1.01613e-05	1	1	44	28	520	397962420	Heavy	Unique	Used	0.857955	3.2127	0.267051	414391888	110663828	355529600	2	703.885	1406.76	-0.0138325	56.3984	5623	5623	MS2	10/120	SP_RL_ZnsvsCtrlpSILAC_022013.raw
High		LGTIAIQGAIEK	P17764	1	1	HCD		75.65	5.93549e-06	0.644737	1	42			2.28707e+08		No Quan Values	Not Used							2	607.361	1213.71	-0.1977	67.5039	7397	7397	MS2	11/114	SP_RL_ZnsvsCtrlpSILAC_022013.raw
	High	FLEQQNQVLQTK		1	0	CID		75.64	1.05693e-05	1	1	44	34		149773236		No Quan Values	Not Used							2	738.396	1475.78	-0.410448	57.5203	5800	5800	MS2	15/120	SP_RL_ZnsvsCtrlpSILAC_022013.raw
High		LGSSEVEQVQLVVDGVk	P00564	1	1	HCD	K17(Label:13C(6)15N(2))	75.54	1.4316e-05	1	1	45	22	753	1.59633e+08	Heavy	Redundant	Not Used	0.414843	5.38376	0.0770544	297486928	22922677	123410276	2	897.491	1793.97	0.679354	74.0487	8523	8523	MS2	10/168	SP_RL_ZnsvsCtrlpSILAC_022013.raw
High		QLEDELVSLQK	P04692	4	1	HCD		75.39	9.90491e-06	0.613333	1	44			100648136		No Quan Values	Not Used							2	651.351	1301.7	0.350872	71.0172	7976	7976	MS2	10/110	SP_RL_ZnsvsCtrlpSILAC_022013.raw
	High	VIVVGNPANTNcLTASK		0	0	CID	C12(Carbamidomethyl)	75.28	1.57996e-05	1	1	45	26		189259697		No Proteins	Not Used							2	879.464	1757.92	-0.260076	59.3193	6071	6071	MS2	24/162	SP_RL_ZnsvsCtrlpSILAC_022013.raw
High		GQSIDDmIPAQK	P00564	1	1	HCD	M7(Oxidation)	74.66	5.71106e-06	1	1	40	28		7.63885e+06		No Quan Values	Not Used							2	659.819	1318.63	-0.579252	49.2936	4638	4638	MS2	7/114	SP_RL_ZnsvsCtrlpSILAC_022013.raw
High		VcVQTVESGAMTK	P56574	1	1	HCD	C2(Carbamidomethyl)	74.58	7.1444e-06	1	1	41	36		1.72888e+07		No Quan Values	Not Used							2	705.342	1409.68	0.29802	52.3314	5035	5035	MS2	8/128	SP_RL_ZnsvsCtrlpSILAC_022013.raw
High		ALGQNPTQAEVLr	P16409	1	1	HCD	R13(Label:13C(6)15N(4))	74.4	1.36082e-05	1	1	44	36				No Quan Values	Not Used							2	703.885	1406.76	-0.534476	58.5033	5953	5953	MS2	8/120	SP_RL_ZnsvsCtrlpSILAC_022013.raw
High		cQLPEDVDPTSVTSALr	B5DFG4	2	1	HCD	C1(Carbamidomethyl), R17(Label:13C(6)15N(4))	74.11	1.6052e-05	1	1	44	23		4.38092e+07		No Quan Values	Not Used							2	949.464	1897.92	0.292702	70.5657	7898	7898	MS2	15/176	SP_RL_ZnsvsCtrlpSILAC_022013.raw
	High	ISADAmmQALLGTR	P23693	1	1	CID	M6(Oxidation), M7(Oxidation)	73.95	1.00377e-05	1	1	42	29	519	275978840	Light	Redundant	Not Used	0.368459	1.30052	0.283318	275978840	78189646	101687004	2	755.373	1509.74	-0.669009	57.1591	5742	5742	MS2	10/138	SP_RL_ZnsvsCtrlpSILAC_022013.raw
	High	DLYANNVLSGGTTmYPGIADR		4	0	CID	M14(Oxidation)	73.89	1.65308e-05	1	1	44	23				No Quan Values	Not Used							3	748.691	2244.06	-0.408639	69.2458	7678	7678	MS2	20/230	SP_RL_ZnsvsCtrlpSILAC_022013.raw
	High	VIVVGNPANTNcLTASk		0	0	CID	C12(Carbamidomethyl), K17(Label:13C(6)15N(2))	73.88	2.192e-05	1	1	45	25		91092592		No Proteins	Not Used							2	883.471	1765.93	-0.557392	58.2782	5915	5915	MS2	13/162	SP_RL_ZnsvsCtrlpSILAC_022013.raw
	High	VDQSILTGESVSVIK		7	0	CID		73.81	1.80526e-05	1	1	45	35	713	143380995	Light	Unique	Used	0.425189	4.25299	0.099974	108504932	1.08477e+07	46135084	2	787.934	1574.86	-1.44494	72.2888	8184	8184	MS2	18/156	SP_RL_ZnsvsCtrlpSILAC_022013.raw
High		ALGQNPTQAEVLr	P16409	1	1	HCD	R13(Label:13C(6)15N(4))	73.57	1.66103e-05	1	1	44		520	397962420	Heavy	Redundant	Not Used	0.857955	3.2127	0.267051	414391888	110663828	355529600	2	703.884	1406.76	-0.708024	57.4573	5792	5792	MS2	11/120	SP_RL_ZnsvsCtrlpSILAC_022013.raw
High		ANTFVAELK	P04636	1	1	HCD		73.52	9.92195e-06	1	1	42	28	695	6.24375e+07	Light	Unique	Used	0.390387	3.56346	0.109553	59840776	6.55572e+06	23361073	2	496.774	992.541	-0.600839	70.1506	7827	7827	MS2	7/86	SP_RL_ZnsvsCtrlpSILAC_022013.raw
	High	FLEQQNAALAAEVNr		2	0	CID	R15(Label:13C(6)15N(4))	73.3	2.25893e-05	1	1	45	35		89986420		No Quan Values	Not Used							2	842.437	1683.87	-0.849865	64.072	6841	6841	MS2	18/152	SP_RL_ZnsvsCtrlpSILAC_022013.raw
High		GILAADESTGSIAK	P05065	3	1	HCD		73.28	1.58166e-05	1	1	43	28	543	48786196	Light	Unique	Used	0.319605	3.3584	0.0951658	48786196	4642776	1.55923e+07	2	666.854	1332.7	-0.642808	57.6991	5826	5826	MS2	12/114	SP_RL_ZnsvsCtrlpSILAC_022013.raw
High		IPSAVGYQPTLATDmGTmQEr	G3V6D3	2	1	HCD	M15(Oxidation), M18(Oxidation), R21(Label:13C(6)15N(4))	73.16	1.70737e-05	1	1	44	21				No Quan Values	Not Used							3	770.031	2308.08	-1.8813	57.7724	5836	5836	MS2	18/220	SP_RL_ZnsvsCtrlpSILAC_022013.raw
	High	ALGQNPTQAEVLR		1	0	CID		73.14	1.88268e-05	1	1	44	30	520	475979768	Light	Redundant	Not Used	0.857955	3.2127	0.267051	414391888	110663828	355529600	2	698.881	1396.75	-0.298872	56.3208	5612	5612	MS2	9/120	SP_RL_ZnsvsCtrlpSILAC_022013.raw
High		IEDEQALALQLQK	P02563	2	1	HCD		73.03	2.07979e-05	0.60274	1	44			73459569		No Quan Values	Not Used							2	749.909	1498.81	-0.0109918	67.0609	7320	7320	MS2	10/116	SP_RL_ZnsvsCtrlpSILAC_022013.raw
	High	IVSNAScTTNcLAPLAK		8	0	CID	C7(Carbamidomethyl), C11(Carbamidomethyl)	72.84	2.46504e-05	1	1	45	24		343183300		No Quan Values	Not Used							2	910.455	1819.9	-0.300702	59.1658	6048	6048	MS2	20/166	SP_RL_ZnsvsCtrlpSILAC_022013.raw
High		SIDDLEDELYAQK	P04692	2	1	HCD		72.72	8.75349e-06	1	1	40	24		224324299		No Quan Values	Not Used							2	769.865	1538.72	-0.176733	73.257	8361	8361	MS2	10/112	SP_RL_ZnsvsCtrlpSILAC_022013.raw
	High	LIAPVADDETAVPNNK		1	0	CID		72.33	2.91401e-05	1	1	45	30	484	157743393	Light	Redundant	Not Used	0.44138	3.26411	0.135222	157743393	2.13304e+07	6.96248e+07	2	833.935	1666.86	-0.987839	55.439	5477	5477	MS2	12/130	SP_RL_ZnsvsCtrlpSILAC_022013.raw
High		DATNVGDEGGFAPNILENk	P04764	2	1	HCD	K19(Label:13C(6)15N(2))	72.23	2.03071e-05	1	1	44					No Quan Values	Not Used							2	984.971	1968.93	-2.6496	68.0521	7484	7484	MS2	15/206	SP_RL_ZnsvsCtrlpSILAC_022013.raw
High		TITLEVEPSDTIENVk	P0CG51	8	1	HCD	K16(Label:13C(6)15N(2))	72.14	3.37881e-05	1	1	46	33	712	876534100	Heavy	Unique	Used	0.375089	2.33656	0.160531	2299122016	369079929	862376116	2	898.474	1795.94	-0.954022	72.462	8216	8216	MS2	10/148	SP_RL_ZnsvsCtrlpSILAC_022013.raw
	High	VAGmLQSFEGK	Q66HF1	1	1	CID	M4(Oxidation)	72.13	1.03457e-05	1	1	40	20		1.12359e+07		No Quan Values	Not Used							2	591.795	1182.58	1.06501	55.0586	5429	5429	MS2	8/94	SP_RL_ZnsvsCtrlpSILAC_022013.raw
High		LIDDmVAQVLk	P56574	1	1	HCD	M5(Oxidation), K11(Label:13C(6)15N(2))	72.12	2.08648e-05	1	1	44	32	718	223390436	Heavy	Unique	Used	0.283892	3.46803	0.0818597	720936352	59015644	204668224	2	634.854	1268.7	-0.367445	72.7793	8270	8270	MS2	9/88	SP_RL_ZnsvsCtrlpSILAC_022013.raw
	High	VIGSGcNLDSAR		2	0	CID	C6(Carbamidomethyl)	71.82	9.65442e-06	1	1	40	32	399	4.27414e+07	Light	Redundant	Not Used	1.0053	2.50965	0.400574	38170580	15290131	38372853	2	624.804	1248.6	-0.219594	50.6618	4807	4807	MS2	9/110	SP_RL_ZnsvsCtrlpSILAC_022013.raw
High		LEEGPPVTTVLTR	D4A5G8	3	1	HCD		71.79	2.38431e-05	1	1	44	28				No Quan Values	Not Used							2	706.393	1411.78	-1.01556	69.073	7653	7653	MS2	11/116	SP_RL_ZnsvsCtrlpSILAC_022013.raw
	High	DLAVDSASPVYQAVIk		0	0	CID	K16(Label:13C(6)15N(2))	71.66	3.3305e-05	1	1	45	33	726	1.17822e+08	Heavy	No Proteins	Not Used	0.436111	3.96172	0.110081	204950928	22561240	89381400	2	842.456	1683.9	-0.178138	73.1477	8336	8336	MS2	13/142	SP_RL_ZnsvsCtrlpSILAC_022013.raw
High		NmLFSGTNIAAGK	E9PSX6	7	1	HCD	M2(Oxidation)	71.39	1.69183e-05	1	1	42	25	622	43450519	Light	Unique	Used	0.418596	5.28457	0.079211	43450519	3.44176e+06	1.81882e+07	2	670.337	1339.67	-0.461745	62.7366	6618	6618	MS2	10/124	SP_RL_ZnsvsCtrlpSILAC_022013.raw
High		LIAPVADDETAVPNNk	P42123	1	1	HCD	K16(Label:13C(6)15N(2))	71	4.07451e-05	1	1	45	23	484	6.96248e+07	Heavy	Redundant	Not Used	0.44138	3.26411	0.135222	157743393	2.13304e+07	6.96248e+07	2	837.944	1674.88	0.597124	55.674	5518	5518	MS2	14/130	SP_RL_ZnsvsCtrlpSILAC_022013.raw
High		DVVIcPDTSLEEAK		0	0	HCD	C5(Carbamidomethyl)	70.87	1.87265e-05	1	1	42	36	566	2.1933e+07	Light	No Proteins	Not Used	0.306951	6.21633	0.0493781	20108342	992911	6.17227e+06	2	788.381	1575.76	-1.01827	58.946	6018	6018	MS2	11/126	SP_RL_ZnsvsCtrlpSILAC_022013.raw
High		LAADGTVmNTFAHK	B5DFG4	2	1	HCD	M8(Oxidation)	70.8	1.90931e-05	1	1	42	23		92337542		No Quan Values	Not Used							3	497.913	1491.72	-1.19187	63.5391	6752	6752	MS2	8/126	SP_RL_ZnsvsCtrlpSILAC_022013.raw
	High	FLEQQNAALAAEVNR		2	0	CID		70.45	4.37397e-05	1	1	45	33		98017527		No Quan Values	Not Used							2	837.434	1673.86	0.0741234	63.0757	6672	6672	MS2	13/152	SP_RL_ZnsvsCtrlpSILAC_022013.raw
High		TVLImELINNVAK	G3V6D3	2	1	HCD	M5(Oxidation)	70.42	2.89413e-05	1	1	43		768	1.55871e+08	Light	Unique	Used	0.480454	4.40396	0.109096	151647262	1.65441e+07	72859536	2	737.421	1473.83	-0.224032	75.7122	8768	8768	MS2	10/114	SP_RL_ZnsvsCtrlpSILAC_022013.raw
High		FLEQQNQVLQTK	IPI:CON_00220327.3	2	1	HCD		70.29	3.63031e-05	1	1	44	31				No Quan Values	Not Used							2	738.395	1475.78	-2.14748	55.408	5474	5474	MS2	10/120	SP_RL_ZnsvsCtrlpSILAC_022013.raw
	High	ISADAmmQALLGTr	P23693	1	1	CID	M6(Oxidation), M7(Oxidation), R14(Label:13C(6)15N(4))	70.27	2.49027e-05	1	1	42	25	542	2.9441e+08	Heavy	Redundant	Not Used	0.634757	2.53751	0.250149	439041680	109825964	278684802	2	760.377	1519.75	-0.643691	58.5438	5957	5957	MS2	8/138	SP_RL_ZnsvsCtrlpSILAC_022013.raw
High		DGEVVSEATQQQHEVL	Q6P725	2	1	HCD		70.15	2.58274e-05	1	1	42	18		1.57318e+08		Indistinguishable Channels	Not Used							2	884.922	1768.84	0.767702	55.8235	5540	5540	MS2	17/150	SP_RL_ZnsvsCtrlpSILAC_022013.raw
High		TIAmDGTEGLVr	G3V6D3	2	1	HCD	M4(Oxidation), R12(Label:13C(6)15N(4))	69.9	2.39706e-05	1	1	42	29	477	4.19048e+07	Heavy	Unique	Used	1.0525	3.57388	0.294496	39814742	1.17253e+07	4.19048e+07	2	644.826	1288.64	0.21843	54.3616	5326	5326	MS2	10/102	SP_RL_ZnsvsCtrlpSILAC_022013.raw
High		ALGQNPTQAEVLr	P16409	1	1	HCD	R13(Label:13C(6)15N(4))	69.51	4.23595e-05	1	1	44	36	520	397962420	Heavy	Redundant	Not Used	0.857955	3.2127	0.267051	414391888	110663828	355529600	2	703.885	1406.76	-0.0138325	56.4282	5631	5631	MS2	11/120	SP_RL_ZnsvsCtrlpSILAC_022013.raw
High		LGGEVScLVAGTk	P13803	1	1	HCD	C7(Carbamidomethyl), K13(Label:13C(6)15N(2))	69.25	4.14074e-05	1	1	44	26	629	2.5974e+07	Heavy	Unique	Used	0.296485	5.75374	0.0515291	85168220	4.38864e+06	25251089	2	649.846	1298.69	-0.685174	63.2063	6693	6693	MS2	10/112	SP_RL_ZnsvsCtrlpSILAC_022013.raw
High		LGTIAIQGAIEK	P17764	1	1	HCD		69.23	2.54678e-05	0.478261	1	41		663	2.28707e+08	Light	Unique	Used	0.153193	1.85761	0.0824676	204335136	1.6851e+07	31302613	2	607.361	1213.72	0.405755	66.4543	7227	7227	MS2	11/114	SP_RL_ZnsvsCtrlpSILAC_022013.raw
High		LYAQDADGcPIDIK	D3ZZ63	2	1	HCD	C9(Carbamidomethyl)	69.09	2.54143e-05	1	1	41	22				No Quan Values	Not Used							2	789.877	1578.75	-0.174613	60.5517	6263	6263	MS2	12/138	SP_RL_ZnsvsCtrlpSILAC_022013.raw
High		IGGIGTVPVGr	F1M6C2	5	1	HCD	R11(Label:13C(6)15N(4))	68.93	2.4852e-05	1	1	41	31		1.32762e+08		No Quan Values	Not Used							2	518.312	1035.62	-2.67478	60.4535	6250	6250	MS2	9/80	SP_RL_ZnsvsCtrlpSILAC_022013.raw
High		TVLImELINNVAk	G3V6D3	2	1	HCD	M5(Oxidation), K13(Label:13C(6)15N(2))	68.88	3.85088e-05	1	1	43	33	768	72859536	Heavy	Redundant	Not Used	0.480454	4.40396	0.109096	151647262	1.65441e+07	72859536	2	741.428	1481.85	-0.166656	75.756	8773	8773	MS2	10/114	SP_RL_ZnsvsCtrlpSILAC_022013.raw
	High	FLEQQNQVLQTK		1	0	CID		68.88	5.06872e-05	1	1	44			149773236		No Quan Values	Not Used							2	738.396	1475.79	0.251276	56.4887	5638	5638	MS2	15/120	SP_RL_ZnsvsCtrlpSILAC_022013.raw
High		ADVDAATLAr	Q6P725	2	1	HCD	R10(Label:13C(6)15N(4))	68.8	2.20478e-05	1	1	40			2.34373e+07		No Quan Values	Not Used							2	506.769	1012.53	0.0518059	51.4632	4919	4919	MS2	9/82	SP_RL_ZnsvsCtrlpSILAC_022013.raw
High		VGVNGFGr	P04797	7	1	HCD	R8(Label:13C(6)15N(4))	68.62	1.47022e-05	1	1	38	24				No Quan Values	Not Used							2	408.224	815.44	0.194625	54.783	5390	5390	MS2	6/66	SP_RL_ZnsvsCtrlpSILAC_022013.raw
High		TASLTSAASIDGSR	Q8VBU2-2	2	1	HCD		68.62	3.52717e-05	1	1	42	25		2134022		No Quan Values	Not Used							2	668.838	1336.67	-0.749757	52.5265	5061	5061	MS2	10/128	SP_RL_ZnsvsCtrlpSILAC_022013.raw
	High	VcVQTVESGAMTK		1	0	CID	C2(Carbamidomethyl)	68.59	2.83769e-05	1	1	41	36		1.72888e+07		No Quan Values	Not Used							2	705.342	1409.68	0.29802	52.2915	5027	5027	MS2	11/128	SP_RL_ZnsvsCtrlpSILAC_022013.raw
High		GNPTVEVDLYTAK	P04764	3	1	HCD		68.48	4.41256e-05	1	1	43	21				No Quan Values	Not Used							2	703.861	1406.71	-1.56709	64.4376	6897	6897	MS2	10/132	SP_RL_ZnsvsCtrlpSILAC_022013.raw
High		QATLGAGLPIATPcTTVNK	P17764	1	1	HCD	C14(Carbamidomethyl)	68.46	8.15661e-05	1	1	46	38		145684272		No Quan Values	Not Used							2	957.011	1913.01	-0.768036	73.1238	8333	8333	MS2	15/206	SP_RL_ZnsvsCtrlpSILAC_022013.raw
	High	LIDDmVAQVLK		1	0	CID	M5(Oxidation)	68.13	5.20512e-05	1	1	43	33	718	7.9986e+08	Light	Redundant	Not Used	0.283892	3.46803	0.0818597	720936352	59015644	204668224	2	630.847	1260.69	-0.629455	72.9775	8305	8305	MS2	16/88	SP_RL_ZnsvsCtrlpSILAC_022013.raw
High		ALGQNPTQAEVLr	P16409	1	1	HCD	R13(Label:13C(6)15N(4))	68.08	5.83721e-05	1	1	44					No Quan Values	Not Used							2	703.885	1406.76	0.767132	55.2458	5452	5452	MS2	9/120	SP_RL_ZnsvsCtrlpSILAC_022013.raw
High		SPPNPENIAPGYSGPLk	D3ZX18	2	1	HCD	K17(Label:13C(6)15N(2))	67.98	8.16644e-05	1	1	45	28		23363182		No Quan Values	Not Used							2	873.453	1745.9	2.12319	61.5801	6430	6430	MS2	8/178	SP_RL_ZnsvsCtrlpSILAC_022013.raw
High		TSGGAGGLGSLr	Q6P725	2	1	HCD	R12(Label:13C(6)15N(4))	67.91	3.24991e-05	1	1	41	25				No Quan Values	Not Used							2	521.779	1042.55	-0.0182527	55.7492	5529	5529	MS2	8/106	SP_RL_ZnsvsCtrlpSILAC_022013.raw
High		VALVYGQMNEPPGAr	G3V6D3	2	1	HCD	R15(Label:13C(6)15N(4))	67.8	6.9155e-05	1	1	44	33				No Quan Values	Not Used							2	806.414	1611.82	0.670992	64.2267	6863	6863	MS2	8/128	SP_RL_ZnsvsCtrlpSILAC_022013.raw
	High	LIAPVADDETAVPNNk		1	0	CID	K16(Label:13C(6)15N(2))	67.68	8.75135e-05	1	1	45	26	484	6.96248e+07	Heavy	Redundant	Not Used	0.44138	3.26411	0.135222	157743393	2.13304e+07	6.96248e+07	2	837.944	1674.88	0.597124	55.6269	5508	5508	MS2	10/130	SP_RL_ZnsvsCtrlpSILAC_022013.raw
	High	DPLNETVVGLYQK	P02563	13	1	CID		67.64	6.228e-05	1	1	44	30		17558683		No Quan Values	Not Used							2	738.39	1475.77	-0.410768	73.1618	8341	8341	MS2	9/124	SP_RL_ZnsvsCtrlpSILAC_022013.raw
	High	ADIAESQVNK	P02563	18	1	CID		67.52	2.99945e-05	1	1	40			550732		No Quan Values	Not Used							2	537.775	1074.54	-0.55048	22.1676	1485	1485	MS2	8/86	SP_RL_ZnsvsCtrlpSILAC_022013.raw
High		ANTFVAELK	P04636	1	1	HCD		67.29	4.17509e-05	1	1	42	28				No Quan Values	Not Used							2	496.774	992.541	-0.416358	69.0826	7654	7654	MS2	7/86	SP_RL_ZnsvsCtrlpSILAC_022013.raw
	High	DLAVDSASPVYQAVIK		0	0	CID		67.29	9.37949e-05	1	1	45	34	726	263088084	Light	No Proteins	Not Used	0.436111	3.96172	0.110081	204950928	22561240	89381400	2	838.448	1675.89	-0.520007	73.145	8335	8335	MS2	7/142	SP_RL_ZnsvsCtrlpSILAC_022013.raw
High		IVVVTAGVr	P42123	1	1	HCD	R9(Label:13C(6)15N(4))	67.25	1.77534e-05	1	1	38			79009486		No Quan Values	Not Used							2	462.299	923.591	-0.612278	59.6182	6121	6121	MS2	6/64	SP_RL_ZnsvsCtrlpSILAC_022013.raw
	High	ISADAmmQALLGTr	P23693	1	1	CID	M6(Oxidation), M7(Oxidation), R14(Label:13C(6)15N(4))	67.13	5.23415e-05	1	1	43	24	519	117194485	Heavy	Redundant	Not Used	0.368459	1.30052	0.283318	275978840	78189646	101687004	2	760.378	1519.75	-0.0814319	56.4915	5639	5639	MS2	12/138	SP_RL_ZnsvsCtrlpSILAC_022013.raw
	High	LIAPVADDETAVPNNK		1	0	CID		67.05	0.000100239	1	1	45	28	484	157743393	Light	Redundant	Not Used	0.44138	3.26411	0.135222	157743393	2.13304e+07	6.96248e+07	2	833.936	1666.86	0.0374311	56.4973	5641	5641	MS2	14/130	SP_RL_ZnsvsCtrlpSILAC_022013.raw
High		FNTTAVPK	D3ZX18	2	1	HCD		66.99	3.13778e-05	1	1	40	33				No Quan Values	Not Used							2	439.243	877.478	-0.000567678	51.4826	4921	4921	MS2	7/70	SP_RL_ZnsvsCtrlpSILAC_022013.raw
	High	AGFAGDDAPR		8	0	CID		66.89	1.19308e-05	1	1	36		401	2.17147e+07	Light	Redundant	Not Used	0.475929	2.7073	0.175794	20186192	3.54862e+06	9.60719e+06	2	488.728	976.449	0.437061	50.1129	4732	4732	MS2	9/74	SP_RL_ZnsvsCtrlpSILAC_022013.raw
	High	LIDDmVAQVLk		1	0	CID	M5(Oxidation), K11(Label:13C(6)15N(2))	66.89	6.95689e-05	1	1	44	26	718	223390436	Heavy	Redundant	Not Used	0.283892	3.46803	0.0818597	720936352	59015644	204668224	2	634.854	1268.7	-0.367445	72.7462	8263	8263	MS2	9/88	SP_RL_ZnsvsCtrlpSILAC_022013.raw
High		LPmGMTAENLAAK	F1LWF9	3	1	HCD	M3(Oxidation)	66.87	5.28981e-05	0.179104	1	42	27		18308382		No Quan Values	Not Used							2	681.841	1362.67	-0.515122	58.0733	5882	5882	MS2	12/108	SP_RL_ZnsvsCtrlpSILAC_022013.raw
High		ATDAEADVASLNr	P04692	10	1	HCD	R13(Label:13C(6)15N(4))	66.82	3.88799e-05	1	1	41	29		2.85359e+06		No Quan Values	Not Used							2	671.826	1342.65	-1.4203	52.1166	5004	5004	MS2	7/114	SP_RL_ZnsvsCtrlpSILAC_022013.raw
	High	VPTPNVSVVDLTcR		4	0	CID	C13(Carbamidomethyl)	66.78	8.84913e-05	1	1	44	24	694	566513645	Light	Redundant	Not Used	0.957331	3.28535	0.291394	536126768	156224030	513251040	2	778.908	1556.81	-0.593265	71.5761	8068	8068	MS2	11/140	SP_RL_ZnsvsCtrlpSILAC_022013.raw
	High	GVVPLAGTNGETTTQGLDGLSEr		2	0	CID	R23(Label:13C(6)15N(4))	66.75	0.000148916	1	1	47	21				No Quan Values	Not Used							2	1141.58	2282.14	-2.9868	67.7831	7444	7444	MS2	14/232	SP_RL_ZnsvsCtrlpSILAC_022013.raw
High		LIDDmVAQVLK	P56574	1	1	HCD	M5(Oxidation)	66.69	7.25154e-05	1	1	43	28	718	7.9986e+08	Light	Redundant	Not Used	0.283892	3.46803	0.0818597	720936352	59015644	204668224	2	630.847	1260.69	-0.629455	73.0108	8315	8315	MS2	10/88	SP_RL_ZnsvsCtrlpSILAC_022013.raw
	High	ILGADTSVDLEETGr		2	0	CID	R15(Label:13C(6)15N(4))	66.62	7.94755e-05	1	1	44	35	607	104139911	Heavy	Redundant	Not Used	0.895931	3.00039	0.298605	112584116	33618183	100867559	2	793.401	1585.79	0.121682	62.1181	6519	6519	MS2	13/128	SP_RL_ZnsvsCtrlpSILAC_022013.raw
High		QAASSLQQASLK	F1M953	2	1	HCD		66.6	7.1146e-05	1	1	43	28				No Quan Values	Not Used							2	616.336	1231.66	0.569327	50.4631	4780	4780	MS2	9/122	SP_RL_ZnsvsCtrlpSILAC_022013.raw
High		TLGDAYEFTVDmr	B5DFG4	2	1	HCD	M12(Oxidation), R13(Label:13C(6)15N(4))	66.55	2.10465e-05	1	1	38	19				No Quan Values	Not Used							2	772.352	1543.7	-0.324129	70.2445	7842	7842	MS2	11/116	SP_RL_ZnsvsCtrlpSILAC_022013.raw
High		GVVPLAGTnGETTTQGLDGLSER	P05065	2	1	HCD	N9(Deamidated)	66.55	0.000147115	0.223881	1	46	22	665	206086660	Light	Unique	Used	0.966736	4.22982	0.228552	182848250	41790408	176766028	3	758.379	2273.12	-1.06161	67.4893	7395	7395	MS2	19/232	SP_RL_ZnsvsCtrlpSILAC_022013.raw
High		EMLTTQAEr	P08733	1	1	HCD	R9(Label:13C(6)15N(4))	66.53	2.68798e-05	1	1	39	28	405	9922137	Heavy	Unique	Used	1.05003	2.95917	0.354839	9.4494e+06	3.35302e+06	9922137	2	544.768	1088.53	-0.0538339	50.0533	4726	4726	MS2	7/84	SP_RL_ZnsvsCtrlpSILAC_022013.raw
High		GAAQNIIPASTGAAK	P04797	7	1	HCD		66.34	8.7451e-05	1	1	44	30		233867768		No Quan Values	Not Used							2	685.376	1369.74	0.337861	52.8798	5111	5111	MS2	13/136	SP_RL_ZnsvsCtrlpSILAC_022013.raw
High		VIGSGcNLDSAR	P42123	2	1	HCD	C6(Carbamidomethyl)	66.15	3.5841e-05	1	1	40		399	4.27414e+07	Light	Redundant	Not Used	1.0053	2.50965	0.400574	38170580	15290131	38372853	2	624.803	1248.6	-0.512892	51.7223	4956	4956	MS2	8/110	SP_RL_ZnsvsCtrlpSILAC_022013.raw
	High	TLNDELEIIEGmK	P63039	1	1	CID	M12(Oxidation)	66.14	7.16041e-05	1	1	43	26		4.53549e+07		No Quan Values	Not Used							2	760.88	1520.75	0.757983	73.929	8498	8498	MS2	9/134	SP_RL_ZnsvsCtrlpSILAC_022013.raw
	High	DLYANNVLSGGTTmYPGIADr		4	0	CID	M14(Oxidation), R21(Label:13C(6)15N(4))	66.02	0.000108628	1	1	45	22		177403340		No Quan Values	Not Used							3	752.027	2254.07	-0.528114	70.3526	7860	7860	MS2	23/230	SP_RL_ZnsvsCtrlpSILAC_022013.raw
High		YIcDNQDTISSK	IPI:CON_00708398.1	1	1	HCD	C3(Carbamidomethyl)	65.95	1.73294e-05	1	1	37			797151		No Quan Values	Not Used							2	722.325	1443.64	0.80406	26.2004	2068	2068	MS2	10/116	SP_RL_ZnsvsCtrlpSILAC_022013.raw
	High	VPTPNVSVVDLTcR		4	0	CID	C13(Carbamidomethyl)	65.84	0.000109367	1	1	44	26	694	566513645	Light	Redundant	Not Used	0.957331	3.28535	0.291394	536126768	156224030	513251040	2	778.909	1556.81	0.190841	70.5209	7889	7889	MS2	11/140	SP_RL_ZnsvsCtrlpSILAC_022013.raw
High		GVVPLAGTnGETTTQGLDGLSEr	P05065	2	1	HCD	N9(Deamidated), R23(Label:13C(6)15N(4))	65.55	0.0001855	0.484848	1	46	25	665	176766028	Heavy	Redundant	Not Used	0.966736	4.22982	0.228552	182848250	41790408	176766028	3	761.716	2283.13	-0.454907	66.8172	7283	7283	MS2	15/232	SP_RL_ZnsvsCtrlpSILAC_022013.raw
	High	ISADAmmQALLGTr	P23693	1	1	CID	M6(Oxidation), M7(Oxidation), R14(Label:13C(6)15N(4))	65.44	7.60119e-05	1	1	42	26	542	2.9441e+08	Heavy	Redundant	Not Used	0.634757	2.53751	0.250149	439041680	109825964	278684802	2	760.377	1519.75	-0.724014	57.5148	5798	5798	MS2	11/138	SP_RL_ZnsvsCtrlpSILAC_022013.raw
High		TLLDIDNTR	IPI:CON_00019359.3	1	1	HCD		65.35	6.94639e-05	1	1	42	31				No Quan Values	Not Used							2	530.785	1060.56	0.0384616	66.9672	7306	7306	MS2	6/82	SP_RL_ZnsvsCtrlpSILAC_022013.raw
High		LIAPVADDETAVPNNK	P42123	1	1	HCD		65.16	0.000151877	1	1	45	21	484	157743393	Light	Redundant	Not Used	0.44138	3.26411	0.135222	157743393	2.13304e+07	6.96248e+07	2	833.935	1666.86	-0.987839	55.4657	5484	5484	MS2	12/130	SP_RL_ZnsvsCtrlpSILAC_022013.raw
High		IGGIGTVPVGr	F1M6C2	5	1	HCD	R11(Label:13C(6)15N(4))	65.08	5.93747e-05	1	1	41			1.32762e+08		No Quan Values	Not Used							2	518.312	1035.62	-0.906696	59.345	6078	6078	MS2	10/80	SP_RL_ZnsvsCtrlpSILAC_022013.raw
	High	LIAPVADDETAVPNNk		1	0	CID	K16(Label:13C(6)15N(2))	65.02	0.000162282	1	1	45	23	484	6.96248e+07	Heavy	Redundant	Not Used	0.44138	3.26411	0.135222	157743393	2.13304e+07	6.96248e+07	2	837.943	1674.88	-0.0588231	54.5963	5362	5362	MS2	11/130	SP_RL_ZnsvsCtrlpSILAC_022013.raw
High		NPVGEDQVNLTVK	P56741	3	1	HCD		64.92	0.000117231	1	1	44	24		9819578		No Quan Values	Not Used							2	706.873	1412.74	1.06053	56.8544	5695	5695	MS2	11/132	SP_RL_ZnsvsCtrlpSILAC_022013.raw
High		VGLQVVAVK	P63039	2	1	HCD		64.77	2.32231e-05	1	1	37					No Quan Values	Not Used							2	456.798	912.588	0.0929811	65.933	7141	7141	MS2	6/76	SP_RL_ZnsvsCtrlpSILAC_022013.raw
	High	LIGPNcPGIINPGEcK		1	0	CID	C6(Carbamidomethyl), C15(Carbamidomethyl)	64.71	0.000141835	1	1	44	24				No Quan Values	Not Used							2	869.934	1738.86	-0.608484	63.8069	6793	6793	MS2	12/142	SP_RL_ZnsvsCtrlpSILAC_022013.raw
	High	IVSNAScTTNcLAPLAk		8	0	CID	C7(Carbamidomethyl), C11(Carbamidomethyl), K17(Label:13C(6)15N(2))	64.65	0.00017344	1	1	45	22		151347519		No Quan Values	Not Used							2	914.462	1827.92	-0.788101	59.4908	6097	6097	MS2	11/166	SP_RL_ZnsvsCtrlpSILAC_022013.raw
	High	GTGGVDTAAVGAVFDISNADR	P00564	1	1	CID		64.65	0.000147476	1	1	45	23	758	50417088	Light	Unique	Used	0.711284	1.66292	0.427731	33283010	14236179	23673660	2	996.985	1992.96	0.10469	73.9345	8500	8500	MS2	14/202	SP_RL_ZnsvsCtrlpSILAC_022013.raw
High		IPSAVGYQPTLATDmGTmQER	G3V6D3	2	1	HCD	M15(Oxidation), M18(Oxidation)	64.56	0.000120889	1	1	44		554	3.75855e+07	Light	Unique	Used	0.641219	1.70081	0.377009	25026481	9.43521e+06	16047449	3	766.695	2298.07	-1.29246	58.4155	5938	5938	MS2	22/220	SP_RL_ZnsvsCtrlpSILAC_022013.raw
High		LIDDMVAQVLK	P56574	1	1	HCD		64.54	0.000111515	1	1	43	29				No Quan Values	Not Used							2	622.849	1244.69	-1.0942	75.3003	8723	8723	MS2	10/88	SP_RL_ZnsvsCtrlpSILAC_022013.raw
	High	GAGGQGQLDVR	D3ZZ63	2	1	CID		64.54	5.82184e-05	1	1	40	27	148	661242	Light	Unique	Used	1.34851	4.44551	0.303342	633760	192246	854631	2	529.273	1057.54	-0.173633	25.0468	1900	1900	MS2	8/92	SP_RL_ZnsvsCtrlpSILAC_022013.raw
High		IQEAGTEVVK	P04636	1	1	HCD		64.53	8.8128e-05	1	1	42			1.3766e+07		No Quan Values	Not Used							2	537.295	1073.58	-0.666822	48.852	4591	4591	MS2	8/96	SP_RL_ZnsvsCtrlpSILAC_022013.raw
High		TINEVETQILTR	D3ZCV0	1	1	HCD		64.43	0.000138066	1	1	44	33		104126139		No Quan Values	Not Used							2	708.888	1416.77	-0.780103	72.9586	8303	8303	MS2	10/126	SP_RL_ZnsvsCtrlpSILAC_022013.raw
	High	ALGQNPTQAEVLR		1	0	CID		64.37	0.000139657	1	1	44	29	520	475979768	Light	Redundant	Not Used	0.857955	3.2127	0.267051	414391888	110663828	355529600	2	698.881	1396.75	0.0507104	57.345	5772	5772	MS2	10/120	SP_RL_ZnsvsCtrlpSILAC_022013.raw
High		GVVPLAGTnGETTTQGLDGLSER	P05065	2	1	HCD	N9(Deamidated)	64.26	0.000249226	0.484375	1	46	19	665	206086660	Light	Redundant	Not Used	0.966736	4.22982	0.228552	182848250	41790408	176766028	3	758.38	2273.12	-0.739399	66.4707	7229	7229	MS2	20/232	SP_RL_ZnsvsCtrlpSILAC_022013.raw
High		NmLFSGTNIAAGK	E9PSX6	7	1	HCD	M2(Oxidation)	64.16	8.90776e-05	1	1	42	18		43450519		No Quan Values	Not Used							2	670.337	1339.67	-1.28182	63.8494	6804	6804	MS2	11/124	SP_RL_ZnsvsCtrlpSILAC_022013.raw
	High	TIAmDGTEGLVr		2	0	CID	M4(Oxidation), R12(Label:13C(6)15N(4))	64.04	9.24016e-05	1	1	42	26	477	4.19048e+07	Heavy	Redundant	Not Used	1.0525	3.57388	0.294496	39814742	1.17253e+07	4.19048e+07	2	644.826	1288.64	0.21843	54.3215	5319	5319	MS2	10/102	SP_RL_ZnsvsCtrlpSILAC_022013.raw
	High	HGcTVLTALGTILk		1	0	CID	C3(Carbamidomethyl), K14(Label:13C(6)15N(2))	64.01	0.000130934	1	1	43	23		9.85627e+06		No Quan Values	Not Used							2	746.426	1491.84	-0.222919	76.2453	8855	8855	MS2	9/118	SP_RL_ZnsvsCtrlpSILAC_022013.raw
High		NTGIIcTIGPASr	P11980	3	1	HCD	C6(Carbamidomethyl), R13(Label:13C(6)15N(4))	64	0.000140193	1	1	44	24	599	207257320	Heavy	Unique	Used	1.22399	3.61776	0.338329	151599964	51290718	185557508	2	685.36	1369.71	-0.490824	62.1412	6525	6525	MS2	11/140	SP_RL_ZnsvsCtrlpSILAC_022013.raw
High		ALGQNPTQAEVLR	P16409	1	1	HCD		63.98	0.000155159	1	1	44	32	520	475979768	Light	Redundant	Not Used	0.857955	3.2127	0.267051	414391888	110663828	355529600	2	698.881	1396.75	-0.298872	56.3408	5617	5617	MS2	11/120	SP_RL_ZnsvsCtrlpSILAC_022013.raw
High		LVVPATQcGSLIGK	D3ZS68	1	1	HCD	C8(Carbamidomethyl)	63.93	0.000153274	1	1	44	36				No Quan Values	Not Used							2	721.905	1442.8	-0.253011	65.8523	7127	7127	MS2	9/126	SP_RL_ZnsvsCtrlpSILAC_022013.raw
High		LDEAEQIALK	P02563	4	1	HCD		63.87	0.00010815	1	1	42	26		2.16098e+07		No Quan Values	Not Used							2	565.308	1129.61	-0.827642	58.3404	5926	5926	MS2	7/86	SP_RL_ZnsvsCtrlpSILAC_022013.raw
High		LDEAEQLALK		16	0	HCD		63.87	0.00010815	1	2	42	26		2.16098e+07		No Quan Values	Not Used							2	565.308	1129.61	-0.827642	58.3404	5926	5926	MS2	7/86	SP_RL_ZnsvsCtrlpSILAC_022013.raw
High		NAVTQEFGPVPDTAR	F1M0K2	2	1	HCD		63.73	0.000138235	1	1	43	23	612	45065682	Light	Redundant	Not Used	0.397556	1.88284	0.211147	45065682	9515471	1.79161e+07	2	801.398	1601.79	-2.19356	62.8654	6636	6636	MS2	7/158	SP_RL_ZnsvsCtrlpSILAC_022013.raw
	High	LGSSEVEQVQLVVDGVk	P00564	1	1	CID	K17(Label:13C(6)15N(2))	63.73	0.000217181	1	1	45	22	753	1.59633e+08	Heavy	Redundant	Not Used	0.414843	5.38376	0.0770544	297486928	22922677	123410276	2	897.491	1793.97	0.679354	74.005	8513	8513	MS2	13/168	SP_RL_ZnsvsCtrlpSILAC_022013.raw
High		VIGSGcNLDSAR	P42123	2	1	HCD	C6(Carbamidomethyl)	63.63	6.32926e-05	1	1	40		399	4.27414e+07	Light	Redundant	Not Used	1.0053	2.50965	0.400574	38170580	15290131	38372853	2	624.803	1248.6	-0.610658	49.5932	4671	4671	MS2	7/110	SP_RL_ZnsvsCtrlpSILAC_022013.raw
High		LTVTSLQETGLK	D3ZZ63	2	1	HCD		63.6	0.00013006	1	1	43	30		53304275		No Quan Values	Not Used							2	645.369	1289.73	-0.310771	66.7547	7272	7272	MS2	9/112	SP_RL_ZnsvsCtrlpSILAC_022013.raw
High		ALGQNPTQAEVLR	P16409	1	1	HCD		63.4	0.000174013	1	1	44	32				No Quan Values	Not Used							2	698.881	1396.75	0.138106	55.3079	5461	5461	MS2	10/120	SP_RL_ZnsvsCtrlpSILAC_022013.raw
	High	VPTPNVSVVDLTcR		4	0	CID	C13(Carbamidomethyl)	63.29	0.000197816	1	1	44	24	717	4.52794e+08	Light	Redundant	Not Used	1.07282	3.20223	0.335024	449790004	150690443	482545730	2	778.908	1556.81	-0.671675	72.5869	8237	8237	MS2	11/140	SP_RL_ZnsvsCtrlpSILAC_022013.raw
	High	ALGQNPTQAEVLr		1	0	CID	R13(Label:13C(6)15N(4))	63.17	0.000180803	1	1	44	32				No Quan Values	Not Used							2	703.885	1406.76	0.767132	55.2343	5450	5450	MS2	9/120	SP_RL_ZnsvsCtrlpSILAC_022013.raw
High		VVnLmAYmASK	F1M5I8	1	1	HCD	N3(Deamidated), M5(Oxidation), M8(Oxidation)	63.12	6.4695e-05	0.031746	1	39	18		1.34349e+08		No Quan Values	Not Used							2	630.304	1259.6	0.318139	56.2703	5607	5607	MS2	10/96	SP_RL_ZnsvsCtrlpSILAC_022013.raw
	High	DVGPDDQGSYAVIAGSSK		0	0	CID		62.99	0.000105793	1	1	41	24		2.83419e+06		No Proteins	Not Used							2	883.414	1765.82	-1.35942	53.032	5132	5132	MS2	14/190	SP_RL_ZnsvsCtrlpSILAC_022013.raw
	High	LAEQELIETSER	P02563	4	1	CID		62.96	0.000163609	1	1	43	28		1.59107e+07		No Quan Values	Not Used							2	709.362	1417.72	-0.699236	59.5946	6117	6117	MS2	8/120	SP_RL_ZnsvsCtrlpSILAC_022013.raw
High		AGFAGDDAPR	P63269	8	1	HCD		62.8	2.93367e-05	1	1	36					No Quan Values	Not Used							2	488.728	976.448	0.0620172	26.8507	2159	2159	MS2	9/74	SP_RL_ZnsvsCtrlpSILAC_022013.raw
High		VVDLmAYmASk	P04797	16	1	HCD	M5(Oxidation), M8(Oxidation), K11(Label:13C(6)15N(2))	62.71	8.86476e-05	0	1	40	20		3.58431e+07		No Quan Values	Not Used							2	634.312	1267.62	0.474927	56.5975	5657	5657	MS2	10/94	SP_RL_ZnsvsCtrlpSILAC_022013.raw
High		VVnLmAYmASk	F1M5I8	1	1	HCD	N3(Deamidated), M5(Oxidation), M8(Oxidation), K11(Label:13C(6)15N(2))	62.71	8.86476e-05		2	40	20		3.58431e+07		No Quan Values	Not Used							2	634.312	1267.62	0.478083	56.5975	5657	5657	MS2	10/96	SP_RL_ZnsvsCtrlpSILAC_022013.raw
	High	QATLGAGLPIATPcTTVNk		1	0	CID	C14(Carbamidomethyl), K19(Label:13C(6)15N(2))	62.48	0.000312551	1	1	46	21		73767946		No Quan Values	Not Used							2	961.018	1921.03	-1.10277	72.0544	8144	8144	MS2	15/206	SP_RL_ZnsvsCtrlpSILAC_022013.raw
High		VVDLmAYmASK	P04797	16	1	HCD	M5(Oxidation), M8(Oxidation)	62.41	7.46926e-05	0	1	39			1.34349e+08		No Quan Values	Not Used							2	630.304	1259.6	-0.751068	57.2845	5766	5766	MS2	10/94	SP_RL_ZnsvsCtrlpSILAC_022013.raw
High		VVnLmAYmASK	F1M5I8	1	1	HCD	N3(Deamidated), M5(Oxidation), M8(Oxidation)	62.41	7.46926e-05		2	39			1.34349e+08		No Quan Values	Not Used							2	630.304	1259.6	-0.747892	57.2845	5766	5766	MS2	10/96	SP_RL_ZnsvsCtrlpSILAC_022013.raw
High		KVLELTGK	P56571	1	1	HCD		62.28	8.84976e-05	1	1	40					No Quan Values	Not Used							2	444.282	887.556	-0.152664	27.499	2244	2244	MS2	7/74	SP_RL_ZnsvsCtrlpSILAC_022013.raw
High		ELISNASDALDK	P34058	1	1	HCD		62.26	0.000149167	1	1	42	26		2.11473e+07		No Quan Values	Not Used							2	638.325	1275.64	-0.0984416	57.1372	5740	5740	MS2	10/122	SP_RL_ZnsvsCtrlpSILAC_022013.raw
High		NTGIIcTIGPASR	P11980	3	1	HCD	C6(Carbamidomethyl)	62.21	0.00021008	1	1	44	23	599	151599964	Light	Redundant	Not Used	1.22399	3.61776	0.338329	151599964	51290718	185557508	2	680.356	1359.71	0.200407	63.1069	6677	6677	MS2	7/140	SP_RL_ZnsvsCtrlpSILAC_022013.raw
High		AGFAGDDAPR	P63269	8	1	HCD		62.15	3.5536e-05	1	1	36		401	2.17147e+07	Light	Redundant	Not Used	0.475929	2.7073	0.175794	20186192	3.54862e+06	9.60719e+06	2	488.728	976.449	0.437061	50.1463	4739	4739	MS2	9/74	SP_RL_ZnsvsCtrlpSILAC_022013.raw
	High	VGVPTETGALTLNR		3	0	CID		61.95	0.000234179	1	1	44	26		198851144		No Quan Values	Not Used							2	714.396	1427.79	-0.181765	63.4064	6728	6728	MS2	11/118	SP_RL_ZnsvsCtrlpSILAC_022013.raw
High		ImNVIGEPIDEr	G3V6D3	2	1	HCD	M2(Oxidation), R12(Label:13C(6)15N(4))	61.82	0.000201506	1	1	43	23	589	8.47697e+07	Heavy	Redundant	Not Used	0.954137	2.83861	0.336128	88273518	2.96712e+07	8.42251e+07	2	706.36	1411.71	-0.275905	60.3829	6238	6238	MS2	11/114	SP_RL_ZnsvsCtrlpSILAC_022013.raw
High		NTGIIcTIGPASr	P11980	3	1	HCD	C6(Carbamidomethyl), R13(Label:13C(6)15N(4))	61.72	0.000238166	1	1	44	25	599	207257320	Heavy	Redundant	Not Used	1.22399	3.61776	0.338329	151599964	51290718	185557508	2	685.36	1369.71	-0.669066	61.0122	6332	6332	MS2	10/140	SP_RL_ZnsvsCtrlpSILAC_022013.raw
High		VcVQTVESGAMTK	P56574	1	1	HCD	C2(Carbamidomethyl)	61.7	0.000138665	1	1	41			1.72888e+07		No Quan Values	Not Used							2	705.342	1409.68	0.29802	51.2906	4892	4892	MS2	7/128	SP_RL_ZnsvsCtrlpSILAC_022013.raw
High		KVQTILEK		0	0	HCD		61.62	9.44142e-05	1	1	40		165	2.99676e+06	Light	No Proteins	Not Used	0.304643	7.80539	0.0390298	2.79815e+06	109211	852435	2	479.8	958.593	0.112683	25.6164	1985	1985	MS2	7/76	SP_RL_ZnsvsCtrlpSILAC_022013.raw
High		GYLGPEQLPDcLk	P04636	1	1	HCD	C11(Carbamidomethyl), K13(Label:13C(6)15N(2))	61.62	0.00020725	1	1	43	27		7.55408e+07		No Quan Values	Not Used							2	749.376	1497.75	-3.01616	73.4259	8395	8395	MS2	9/116	SP_RL_ZnsvsCtrlpSILAC_022013.raw
High		VVDLmAYmASK	P04797	16	1	HCD	M5(Oxidation), M8(Oxidation)	61.42	9.5691e-05		2	39	18		1.34349e+08		No Quan Values	Not Used							2	630.304	1259.6	0.314963	56.2703	5607	5607	MS2	10/94	SP_RL_ZnsvsCtrlpSILAC_022013.raw
	High	TSGGAGGLGSLr		2	0	CID	R12(Label:13C(6)15N(4))	61.39	0.000145838	1	1	41	20				No Quan Values	Not Used							2	521.779	1042.55	-0.0182527	55.7179	5523	5523	MS2	10/106	SP_RL_ZnsvsCtrlpSILAC_022013.raw
High		GAGGQGQLDVr	D3ZZ63	2	1	HCD	R11(Label:13C(6)15N(4))	61.37	0.000138743	1	1	41	28	148	882178	Heavy	Redundant	Not Used	1.34851	4.44551	0.303342	633760	192246	854631	2	534.277	1067.55	-0.370928	24.857	1872	1872	MS2	9/92	SP_RL_ZnsvsCtrlpSILAC_022013.raw
	High	SYELPDGQVITIGNER		10	0	CID		61.35	0.000336293	1	1	45	34	746	2.3782e+08	Light	Redundant	Not Used	0.564	2.85094	0.197829	217955656	43118016	122926916	2	895.95	1790.89	-0.122882	73.6869	8447	8447	MS2	19/164	SP_RL_ZnsvsCtrlpSILAC_022013.raw
High		DGYAQILr	F1M0K2	2	1	HCD	R8(Label:13C(6)15N(4))	61.3	0.000137031	1	1	41	24	592	13345204	Heavy	Unique	Used	0.359606	2.31387	0.155413	3.71107e+07	5.76749e+06	13345204	2	473.255	945.502	-0.985346	60.6508	6277	6277	MS2	7/62	SP_RL_ZnsvsCtrlpSILAC_022013.raw
High		SLEAQAEK	P04692	11	1	HCD		61.24	8.21524e-05	0.491803	1	39			5.2307e+06		No Quan Values	Not Used							2	438.227	875.447	-0.121489	19.5839	1095	1095	MS2	7/74	SP_RL_ZnsvsCtrlpSILAC_022013.raw
High		GQSIDDMIPAQK	P00564	1	1	HCD		61.22	0.000148036	1	1	41	26		78690952		No Quan Values	Not Used							2	651.821	1302.64	-0.460447	59.9407	6171	6171	MS2	8/114	SP_RL_ZnsvsCtrlpSILAC_022013.raw
	High	IGGIGTVPVGr	D3ZC88	3	1	CID	R11(Label:13C(6)15N(4))	61.22	0.000146677	1	1	41	26		1.32762e+08		No Quan Values	Not Used							2	518.312	1035.62	-2.67478	60.4237	6242	6242	MS2	8/80	SP_RL_ZnsvsCtrlpSILAC_022013.raw
High		LmAGQEDSNGcInYEAFVK	P16409	1	1	HCD	M2(Oxidation), C11(Carbamidomethyl), N13(Deamidated)	61.21	6.47471e-05		2	38					No Quan Values	Not Used							3	721.651	2162.94	0.417979	69.2001	7672	7672	MS2	19/190	SP_RL_ZnsvsCtrlpSILAC_022013.raw
High		IPSAVGYQPTLATDmGTMQER	G3V6D3	2	1	HCD	M15(Oxidation)	61.2	0.000329033		2	45	22		98054036		No Quan Values	Not Used							3	761.365	2282.08	0.107632	65.6577	7095	7095	MS2	19/220	SP_RL_ZnsvsCtrlpSILAC_022013.raw
	High	ADVDAATLAR		2	0	CID		61.16	0.000118553	1	1	40	32		2.07585e+07		No Quan Values	Not Used							2	501.765	1002.52	0.32503	51.2264	4882	4882	MS2	9/82	SP_RL_ZnsvsCtrlpSILAC_022013.raw
	High	cIGAIAMTEPGAGSDLQGVR	P15650	1	1	CID	C1(Carbamidomethyl)	61.15	0.000321793	1	1	44	26		7.85437e+06		No Quan Values	Not Used							2	1001.99	2002.96	-2.15396	70.6112	7906	7906	MS2	9/172	SP_RL_ZnsvsCtrlpSILAC_022013.raw
	High	QATLGAGLPIATPcTTVNK		1	0	CID	C14(Carbamidomethyl)	61.14	0.000438135	1	1	46	22	698	131993420	Light	Redundant	Not Used	0.578657	5.74937	0.100647	106752950	10744368	61773378	2	957.011	1913.02	-0.257552	70.9883	7969	7969	MS2	12/206	SP_RL_ZnsvsCtrlpSILAC_022013.raw
High		QAAEGPLK	P04797	2	1	HCD		61.12	8.4029e-05	1	1	39		58	9.38966e+06	Light	Unique	Used	0.524891	6.84524	0.0766796	8.99879e+06	690024	4.72338e+06	2	407.227	813.446	-0.101504	20.8055	1281	1281	MS2	7/70	SP_RL_ZnsvsCtrlpSILAC_022013.raw
High		mGHAGAIIAGGK	P13086	1	1	HCD	M1(Oxidation)	61.08	0.000181778	1	1	42	28		499622		No Quan Values	Not Used							2	549.79	1098.57	-0.407089	20.904	1296	1296	MS2	7/90	SP_RL_ZnsvsCtrlpSILAC_022013.raw
	High	FASEASGYQDNIAr		2	0	CID	R14(Label:13C(6)15N(4))	61.05	0.000100942	1	1	39	21		1.62294e+07		No Quan Values	Not Used							2	769.858	1538.71	-1.11404	51.9601	4985	4985	MS2	11/128	SP_RL_ZnsvsCtrlpSILAC_022013.raw
High		ADVDAATLAr	Q6P725	2	1	HCD	R10(Label:13C(6)15N(4))	61.01	0.000137618	1	1	41	30		2.34373e+07		No Quan Values	Not Used							2	506.769	1012.53	0.172366	50.4344	4777	4777	MS2	9/82	SP_RL_ZnsvsCtrlpSILAC_022013.raw
High		SLAmEmVLTGDR	P14604	1	1	HCD	M4(Oxidation), M6(Oxidation)	60.98	0.000103061	1	1	39	24		7.60825e+07		No Quan Values	Not Used							2	677.821	1354.63	0.181387	55.6646	5517	5517	MS2	8/108	SP_RL_ZnsvsCtrlpSILAC_022013.raw
High		ENTTLLr	A1A5Q0	1	1	HCD	R7(Label:13C(6)15N(4))	60.92	0.000129617	0.57377	1	40		264	2.04387e+06	Heavy	Unique	Used	1.12413	2.53497	0.443447	1.77968e+06	789192	2.00058e+06	2	428.742	856.476	-0.161689	29.8714	2567	2567	MS2	6/64	SP_RL_ZnsvsCtrlpSILAC_022013.raw
High		SLEAQAEk	P04692	11	1	HCD	K8(Label:13C(6)15N(2))	60.89	9.79275e-05	0.540984	1	39					No Quan Values	Not Used							2	442.234	883.461	-0.0952686	19.671	1110	1110	MS2	6/74	SP_RL_ZnsvsCtrlpSILAC_022013.raw
High		GPGLSQAFVGQK	D3ZZ63	2	1	HCD		60.88	0.000242566	1	1	43	29		44896312		No Quan Values	Not Used							2	594.823	1188.64	1.47422	60.7083	6285	6285	MS2	10/100	SP_RL_ZnsvsCtrlpSILAC_022013.raw
	High	GSYGDLGGPIITTQVTIPK		0	0	CID		60.81	0.000427747	1	1	45	27		166395950		No Proteins	Not Used							2	959.02	1917.03	0.272032	73.6897	8448	8448	MS2	8/182	SP_RL_ZnsvsCtrlpSILAC_022013.raw
High		VPGATmLLAK	G3V7J0	2	1	HCD	M6(Oxidation)	60.73	0.000198007	1	1	42	25		29038155		No Quan Values	Not Used							2	508.794	1016.58	-0.266836	59.4696	6095	6095	MS2	8/72	SP_RL_ZnsvsCtrlpSILAC_022013.raw
High		ITYGQcGDVLr	P16409	1	1	HCD	C6(Carbamidomethyl), R11(Label:13C(6)15N(4))	60.7	0.000175845	1	1	41	24		61139350		No Quan Values	Not Used							2	646.32	1291.63	-0.532651	57.8742	5852	5852	MS2	6/104	SP_RL_ZnsvsCtrlpSILAC_022013.raw
High		TNIcVTR	P15650	1	1	HCD	C4(Carbamidomethyl)	60.63	8.54588e-05	0.57377	1	38		143	4.3066e+06	Light	Unique	Used	0.701504	2.89032	0.242708	4.13493e+06	1.00358e+06	2.90067e+06	2	432.224	863.44	-0.329177	24.5767	1832	1832	MS2	6/68	SP_RL_ZnsvsCtrlpSILAC_022013.raw
High		INATLETK	P02563	4	1	HCD		60.59	0.000173328	1	1	41	33				No Quan Values	Not Used							2	445.253	889.499	-0.219719	26.1618	2064	2064	MS2	7/74	SP_RL_ZnsvsCtrlpSILAC_022013.raw
High		ADVDAATLAR	Q6P725	2	1	HCD		60.59	0.00013518	1	1	40			2.07585e+07		No Quan Values	Not Used							2	501.765	1002.52	0.32503	51.252	4888	4888	MS2	9/82	SP_RL_ZnsvsCtrlpSILAC_022013.raw
High		ITYGQcGDVLR	P16409	1	1	HCD	C6(Carbamidomethyl)	60.46	0.000165013	1	1	41	32	533	101864880	Light	Unique	Used	0.262146	0.822939	0.318549	101864880	32448960	26703513	2	641.316	1281.62	-0.847348	57.1089	5737	5737	MS2	6/104	SP_RL_ZnsvsCtrlpSILAC_022013.raw
High		LGVTADDVk	O88989	1	1	HCD	K9(Label:13C(6)15N(2))	60.43	0.000142608	1	1	40	27	429	7.36339e+06	Heavy	Unique	Used	0.329808	3.90063	0.0845525	20362151	1.72167e+06	6.71559e+06	2	463.258	925.508	0.3448	51.8693	4974	4974	MS2	6/70	SP_RL_ZnsvsCtrlpSILAC_022013.raw
	High	VVDLmAYmASK		16	0	CID	M5(Oxidation), M8(Oxidation)	60.43	0.000120191	0	1	39	18		1.34349e+08		No Quan Values	Not Used							2	630.304	1259.6	0.314963	56.2351	5599	5599	MS2	15/94	SP_RL_ZnsvsCtrlpSILAC_022013.raw
	High	VVnLmAYmASK		1	0	CID	N3(Deamidated), M5(Oxidation), M8(Oxidation)	60.43	0.000120191		2	39	18		1.34349e+08		No Quan Values	Not Used							2	630.304	1259.6	0.318139	56.2351	5599	5599	MS2	15/96	SP_RL_ZnsvsCtrlpSILAC_022013.raw
High		VVDLmAYmASKE	P04797	16	1	HCD	M5(Oxidation), M8(Oxidation)	60.41	0.000111237	0	1	39	17	536	266658180	Light	Redundant	Not Used	0.573396	5.68701	0.100825	256625744	2.58744e+07	147148093	2	694.825	1388.64	-0.32782	57.0148	5723	5723	MS2	9/106	SP_RL_ZnsvsCtrlpSILAC_022013.raw
High		VVnLmAYmASKE	F1M5I8	1	1	HCD	N3(Deamidated), M5(Oxidation), M8(Oxidation)	60.41	0.000111237		2	39	17	536	266658180	Light	Redundant	Not Used	0.573396	5.68701	0.100825	256625744	2.58744e+07	147148093	2	694.825	1388.64	-0.324939	57.0148	5723	5723	MS2	9/108	SP_RL_ZnsvsCtrlpSILAC_022013.raw
	High	GcDVVVIPAGVPR		1	0	CID	C2(Carbamidomethyl)	60.35	0.000325068	1	1	44	29	684	606528188	Light	Unique	Used	0.850538	3.47345	0.244869	528157264	129329164	449217888	2	669.863	1338.72	-0.287797	68.5666	7571	7571	MS2	8/96	SP_RL_ZnsvsCtrlpSILAC_022013.raw
	High	ALGQNPTQAEVLr		1	0	CID	R13(Label:13C(6)15N(4))	60.26	0.00035594	1	1	44	35	520	397962420	Heavy	Redundant	Not Used	0.857955	3.2127	0.267051	414391888	110663828	355529600	2	703.884	1406.76	-0.708024	57.4358	5787	5787	MS2	7/120	SP_RL_ZnsvsCtrlpSILAC_022013.raw
High		GcDVVVIPAGVPr	P04636	1	1	HCD	C2(Carbamidomethyl), R13(Label:13C(6)15N(4))	60.09	0.000352323	1	1	44	28		449217888		No Quan Values	Not Used							2	674.867	1348.73	-1.71022	70.7179	7924	7924	MS2	6/96	SP_RL_ZnsvsCtrlpSILAC_022013.raw
High		VGVPTETGALTLNR	F1LWF9	3	1	HCD		60.05	0.0003627	1	1	44	28		198851144		No Quan Values	Not Used							2	714.396	1427.79	-0.181765	63.438	6737	6737	MS2	13/118	SP_RL_ZnsvsCtrlpSILAC_022013.raw
	High	VLSIGDGIAr		2	0	CID	R10(Label:13C(6)15N(4))	59.93	0.000200506	1	1	41	35				No Quan Values	Not Used							2	505.797	1010.59	-0.543239	66.8581	7288	7288	MS2	8/78	SP_RL_ZnsvsCtrlpSILAC_022013.raw
High		GcDVVVIPAGVPR	P04636	1	1	HCD	C2(Carbamidomethyl)	59.89	0.000365388	1	1	44	28				No Quan Values	Not Used							2	669.863	1338.72	-0.378981	67.5727	7409	7409	MS2	6/96	SP_RL_ZnsvsCtrlpSILAC_022013.raw
	High	GVVPLAGTnGETTTQGLDGLSER		2	0	CID	N9(Deamidated)	59.8	0.000696079	0.4	1	46	20	665	206086660	Light	Redundant	Not Used	0.966736	4.22982	0.228552	182848250	41790408	176766028	3	758.379	2273.12	-1.06161	67.4612	7387	7387	MS2	22/232	SP_RL_ZnsvsCtrlpSILAC_022013.raw
High		VGAFTVVcK	P00507	1	1	HCD	C8(Carbamidomethyl)	59.75	0.000200729	1	1	41	27				No Quan Values	Not Used							2	490.765	980.523	0.0711852	62.4339	6572	6572	MS2	6/64	SP_RL_ZnsvsCtrlpSILAC_022013.raw
	High	AGFAGDDAPR		8	0	CID		59.58	6.1576e-05	1	1	36					No Quan Values	Not Used							2	488.728	976.448	0.0620172	26.8381	2157	2157	MS2	9/74	SP_RL_ZnsvsCtrlpSILAC_022013.raw
High		AGFAGDDAPr	P63269	8	1	HCD	R10(Label:13C(6)15N(4))	59.56	6.63421e-05	1	1	36		223	630044	Heavy	Unique	Used	0.485362	3.19971	0.15169	1.29809e+06	196907	630044	2	493.732	986.456	-0.40138	28.2984	2350	2350	MS2	8/74	SP_RL_ZnsvsCtrlpSILAC_022013.raw
High		GGDDLDPNYVLSSr	P00564	1	1	HCD	R14(Label:13C(6)15N(4))	59.5	0.000170771	1	1	40			5.00079e+07		No Quan Values	Not Used							2	759.358	1517.71	-0.992454	62.8749	6637	6637	MS2	10/136	SP_RL_ZnsvsCtrlpSILAC_022013.raw
	High	SPPNPENIAPGYSGPLk		2	0	CID	K17(Label:13C(6)15N(2))	59.48	0.00057814	0.542373	1	45			23363182		No Quan Values	Not Used							2	873.453	1745.9	2.12319	61.5246	6420	6420	MS2	8/178	SP_RL_ZnsvsCtrlpSILAC_022013.raw
High		TIAMDGTEGLVR	G3V6D3	2	1	HCD		59.45	0.00026843	1	1	42	23	645	80592356	Light	Unique	Used	0.505069	0.957249	0.527626	80592356	42522583	40704700	2	631.823	1262.64	-1.31587	64.293	6873	6873	MS2	8/102	SP_RL_ZnsvsCtrlpSILAC_022013.raw
High		GDVTTQVALQPALK		0	0	HCD		59.45	0.00041059	1	1	44	21				No Proteins	Not Used							3	480.94	1440.81	-0.0722653	60.1897	6212	6212	MS2	7/126	SP_RL_ZnsvsCtrlpSILAC_022013.raw
High		VLENAEGAR	F1M953	2	1	HCD		59.24	0.000162843	0.525424	1	40		61	651865	Light	Unique	Used	1.09017	2.47672	0.440166	620752	273234	676724	2	479.751	958.495	-0.259348	20.9867	1308	1308	MS2	6/80	SP_RL_ZnsvsCtrlpSILAC_022013.raw
	High	VALVYGQmNEPPGAr		2	0	CID	M8(Oxidation), R15(Label:13C(6)15N(4))	59.2	0.000481206	1	1	44	30				No Quan Values	Not Used							2	814.41	1627.81	-0.261258	55.4502	5481	5481	MS2	18/128	SP_RL_ZnsvsCtrlpSILAC_022013.raw
High		ITYGQcGDVLR	P16409	1	1	HCD	C6(Carbamidomethyl)	59.19	0.000227933	1	1	41	31	533	101864880	Light	Redundant	Not Used	0.262146	0.822939	0.318549	101864880	32448960	26703513	2	641.316	1281.62	-0.561609	58.1465	5894	5894	MS2	9/104	SP_RL_ZnsvsCtrlpSILAC_022013.raw
High		VVDLmAYmASKE	P04797	16	1	HCD	M5(Oxidation), M8(Oxidation)	59.05	0.000149031	0	1	39		516	126693839	Light	Not Unique	Used	0.446387	6.01961	0.0741556	126693839	9.39505e+06	56554513	3	463.552	1388.64	-1.01878	57.1982	5752	5752	MS2	9/106	SP_RL_ZnsvsCtrlpSILAC_022013.raw
High		VVnLmAYmASKE	F1M5I8	1	1	HCD	N3(Deamidated), M5(Oxidation), M8(Oxidation)	59.05	0.000149031		2	39		516	126693839	Light	Redundant	Not Used	0.446387	6.01961	0.0741556	126693839	9.39505e+06	56554513	3	463.552	1388.64	-1.0159	57.1982	5752	5752	MS2	9/108	SP_RL_ZnsvsCtrlpSILAC_022013.raw
High		LDEAEQIALK	P02563	4	1	HCD		58.99	0.00033552	1	1	42	29		2.0276e+07		No Quan Values	Not Used							2	565.308	1129.61	-1.15184	59.373	6081	6081	MS2	8/86	SP_RL_ZnsvsCtrlpSILAC_022013.raw
High		LDEAEQLALK		16	0	HCD		58.99	0.00033552	1	2	42	29		2.0276e+07		No Quan Values	Not Used							2	565.308	1129.61	-1.15184	59.373	6081	6081	MS2	8/86	SP_RL_ZnsvsCtrlpSILAC_022013.raw
High		VEIIANDQGNR	P06761	1	1	HCD		58.87	0.000313009	1	1	42	30	410	1.34445e+07	Light	Unique	Used	1.16659	2.57006	0.453913	1.07951e+07	4.90003e+06	1.25934e+07	2	614.817	1228.63	-0.399002	50.307	4759	4759	MS2	8/100	SP_RL_ZnsvsCtrlpSILAC_022013.raw
High		ANAcNSVIK	E9PSX6	6	1	HCD	C4(Carbamidomethyl)	58.79	0.000156375	1	1	39	30		2.03724e+06		No Quan Values	Not Used							2	488.748	976.488	-0.125616	21.4118	1370	1370	MS2	8/78	SP_RL_ZnsvsCtrlpSILAC_022013.raw
High		TITLEVEPSDTIENVK	P0CG51	8	1	HCD		58.78	0.000707927	1	1	45	28	712	2299122016	Light	Redundant	Not Used	0.375089	2.33656	0.160531	2299122016	369079929	862376116	2	894.467	1787.93	-0.322099	72.3003	8186	8186	MS2	9/148	SP_RL_ZnsvsCtrlpSILAC_022013.raw
High		LIDDmVAQVLK	P56574	1	1	HCD	M5(Oxidation)	58.68	0.000454192	1	1	43	23		7.9986e+08		No Quan Values	Not Used							2	630.846	1260.68	-1.59774	71.9911	8134	8134	MS2	10/88	SP_RL_ZnsvsCtrlpSILAC_022013.raw
High		DSYVGDEAQSK	P63269	7	1	HCD		58.67	4.95105e-05	1	1	34	18		1.65118e+06		No Quan Values	Not Used							2	599.764	1198.52	-0.523358	23.3237	1649	1649	MS2	8/102	SP_RL_ZnsvsCtrlpSILAC_022013.raw
High		QGVDADINGLR	IPI:CON_00019359.3	1	1	HCD		58.61	0.000292795	1	1	41	34		3.2019e+07		No Quan Values	Not Used							2	579.299	1157.59	0.420669	55.8426	5542	5542	MS2	8/104	SP_RL_ZnsvsCtrlpSILAC_022013.raw
	High	VNAGDQPGADLGPLITPQAK		0	0	CID		58.56	0.000844601	1	1	46	28		83230172		No Proteins	Not Used							2	981.518	1962.03	0.264718	70.3665	7865	7865	MS2	12/210	SP_RL_ZnsvsCtrlpSILAC_022013.raw
High		HQGVMVGmGQk	P63269	9	1	HCD	M8(Oxidation), K11(Label:13C(6)15N(2))	58.54	0.000208818	0.491525	1	40	24		1.50629e+06		No Quan Values	Not Used							2	598.294	1195.58	0.00208607	19.2635	1045	1045	MS2	13/100	SP_RL_ZnsvsCtrlpSILAC_022013.raw
High		VVDLmAYmASk	P04797	16	1	HCD	M5(Oxidation), M8(Oxidation), K11(Label:13C(6)15N(2))	58.41	0.000226052	0	1	40	17		19536557		No Quan Values	Not Used							2	634.31	1267.61	-1.25846	55.5907	5503	5503	MS2	10/94	SP_RL_ZnsvsCtrlpSILAC_022013.raw
High		VVnLmAYmASk	F1M5I8	1	1	HCD	N3(Deamidated), M5(Oxidation), M8(Oxidation), K11(Label:13C(6)15N(2))	58.41	0.000226052		2	40	17		19536557		No Quan Values	Not Used							2	634.31	1267.61	-1.2553	55.5907	5503	5503	MS2	10/96	SP_RL_ZnsvsCtrlpSILAC_022013.raw
	High	DGEVVSEATQQQHEVL		2	0	CID		58.38	0.000377622	1	1	42	25		1.57318e+08		Indistinguishable Channels	Not Used							2	884.921	1768.83	-0.0604377	56.888	5699	5699	MS2	11/150	SP_RL_ZnsvsCtrlpSILAC_022013.raw
High		TGTLTTNQMSVcr	E9PSX6	11	1	HCD	C12(Carbamidomethyl), R13(Label:13C(6)15N(4))	58.32	0.000249631	1	1	40	20	425	3.86e+06	Heavy	Redundant	Not Used	1.77596	4.12904	0.430114	2.17348e+06	934842	3.86e+06	2	739.852	1478.7	-0.0984438	51.5818	4936	4936	MS2	8/126	SP_RL_ZnsvsCtrlpSILAC_022013.raw
	High	IVSNAScTTNcLAPLAk		8	0	CID	C7(Carbamidomethyl), C11(Carbamidomethyl), K17(Label:13C(6)15N(2))	58.31	0.000738296	1	1	45	22		151347519		No Quan Values	Not Used							2	914.461	1827.92	-1.58948	58.4611	5946	5946	MS2	11/166	SP_RL_ZnsvsCtrlpSILAC_022013.raw
High		LQSLQLQPDK		0	0	HCD		58.2	0.000436208	1	1	43	37		3.88437e+07		No Proteins	Not Used							2	585.33	1169.65	-0.311282	57.3945	5783	5783	MS2	8/100	SP_RL_ZnsvsCtrlpSILAC_022013.raw
High		GPGLSQAFVGQK	D3ZZ63	2	1	HCD		58.17	0.000450358	1	1	43	30		44896312		No Quan Values	Not Used							2	594.822	1188.64	-0.477035	61.7448	6458	6458	MS2	7/100	SP_RL_ZnsvsCtrlpSILAC_022013.raw
High		SNAAAAALDK	P02563	4	1	HCD		58.16	0.000218977	1	1	40	19		3.11418e+06		No Quan Values	Not Used							2	466.245	931.484	-0.752695	23.6959	1703	1703	MS2	8/104	SP_RL_ZnsvsCtrlpSILAC_022013.raw
High		NTGIIcTIGPASR	P11980	3	1	HCD	C6(Carbamidomethyl)	58.03	0.000556088	1	1	44	24	599	151599964	Light	Redundant	Not Used	1.22399	3.61776	0.338329	151599964	51290718	185557508	2	680.356	1359.7	-0.158702	62.0572	6512	6512	MS2	7/140	SP_RL_ZnsvsCtrlpSILAC_022013.raw
High		DGPNALTPPPTTPEWVK		0	0	HCD		58	0.000818677	1	1	45	28		26233413		No Proteins	Not Used							2	910.464	1819.92	-0.96561	67.9722	7473	7473	MS2	10/180	SP_RL_ZnsvsCtrlpSILAC_022013.raw
High		DQTNDQVTIDSALATQK	P56574	1	1	HCD		57.98	0.000656468	1	1	44		506	3.87464e+07	Light	Unique	Used	0.308827	3.84957	0.0802239	31343356	2514487	9679684	3	616.638	1847.9	0.476597	55.6835	5519	5519	MS2	18/186	SP_RL_ZnsvsCtrlpSILAC_022013.raw
High		NITEIADLTQK	P23693	1	1	HCD		57.96	0.000522656	1	1	43	33				No Quan Values	Not Used							2	623.338	1245.67	0.34649	69.6278	7742	7742	MS2	7/112	SP_RL_ZnsvsCtrlpSILAC_022013.raw
	High	LYQSAGGmPGGmPGGFPGGGAPPSGGASSGPTIEEVD		0	0	CID	M8(Oxidation), M12(Oxidation)	57.96	0.000293839	1	1	41	24		83859659		Indistinguishable Channels	Not Used							3	1126.83	3378.49	0.140844	55.895	5550	5550	MS2	27/354	SP_RL_ZnsvsCtrlpSILAC_022013.raw
High		EYQDLLNVK	G3V8C3;Q6P725	4	2	HCD		57.91	0.000362045	1	1	42	23		143825884		No Quan Values	Not Used							2	561.295	1121.58	-0.72929	69.2745	7684	7684	MS2	7/82	SP_RL_ZnsvsCtrlpSILAC_022013.raw
High		SLAmEmVLTGDr	P14604	1	1	HCD	M4(Oxidation), M6(Oxidation), R12(Label:13C(6)15N(4))	57.89	0.000233673	1	1	40	27				No Quan Values	Not Used							2	682.825	1364.64	-0.0650111	55.7395	5528	5528	MS2	8/108	SP_RL_ZnsvsCtrlpSILAC_022013.raw
High		GAAQNIIPASTGAAK	P04797	7	1	HCD		57.81	0.000626129	1	1	44	29		233867768		No Quan Values	Not Used							2	685.376	1369.74	0.605218	53.9178	5262	5262	MS2	11/136	SP_RL_ZnsvsCtrlpSILAC_022013.raw
High		TGILQEAK		0	0	HCD		57.79	0.000316631	1	1	41	34	278	3.76757e+06	Light	No Proteins	Not Used	0.40616	2.36718	0.17158	3.76757e+06	646438	1.53024e+06	2	430.248	859.488	-0.297336	30.4936	2647	2647	MS2	7/72	SP_RL_ZnsvsCtrlpSILAC_022013.raw
	High	LQDAEEAVEAVNAK	P02563	4	1	CID		57.61	0.000498209	1	1	43	35		13457924		No Quan Values	Not Used							2	743.873	1486.74	0.15723	56.5741	5652	5652	MS2	12/140	SP_RL_ZnsvsCtrlpSILAC_022013.raw
	High	VSDLTQAANK		2	0	CID		57.47	0.000374237	1	1	41	32	103	3.37262e+06	Light	Redundant	Not Used	0.563218	6.63412	0.0848972	3.14784e+06	267243	1.77292e+06	2	523.777	1046.55	-0.52034	22.6512	1553	1553	MS2	8/86	SP_RL_ZnsvsCtrlpSILAC_022013.raw
High		SLAmEmVLTGDR	P14604	1	1	HCD	M4(Oxidation), M6(Oxidation)	57.41	0.000236017	1	1	39	21		7.60825e+07		No Quan Values	Not Used							2	677.821	1354.63	0.0011606	54.6217	5366	5366	MS2	8/108	SP_RL_ZnsvsCtrlpSILAC_022013.raw
	High	VGVPTETGALTLNR		3	0	CID		57.35	0.000677588	1	1	44	23		198851144		No Quan Values	Not Used							2	714.396	1427.79	-0.0107726	64.8358	6963	6963	MS2	9/118	SP_RL_ZnsvsCtrlpSILAC_022013.raw
High		LVQDVANNTNEEAGDGTTTATVLAr	P63039	2	1	HCD	R25(Label:13C(6)15N(4))	57.3	0.00126892	1	1	47	17		4.1912e+07		No Quan Values	Not Used							3	857.424	2570.26	0.716613	54.7368	5384	5384	MS2	19/270	SP_RL_ZnsvsCtrlpSILAC_022013.raw
	High	SGGGGGGGLGSGGSIR		0	0	CID		57.28	0.000271623	1	1	40	22		409664		No Proteins	Not Used							2	616.802	1232.6	-1.04339	26.3436	2093	2093	MS2	12/146	SP_RL_ZnsvsCtrlpSILAC_022013.raw
High		mVGVPAAFDmmLTGR	Q64428	1	1	HCD	M1(Oxidation), M10(Oxidation), M11(Oxidation)	57.27	0.000298124	1	1	40	16	720	1.4313e+08	Light	Unique	Used	0.735698	2.17909	0.337617	140359202	47387703	1.03262e+08	2	822.383	1643.76	0.0526672	72.8778	8287	8287	MS2	13/120	SP_RL_ZnsvsCtrlpSILAC_022013.raw
High		VAELYEEEmr	Q6P725	2	1	HCD	M9(Oxidation), R10(Label:13C(6)15N(4))	57.25	0.00012677	1	1	36					No Quan Values	Not Used							2	647.797	1294.59	-0.0867239	53.2473	5163	5163	MS2	8/82	SP_RL_ZnsvsCtrlpSILAC_022013.raw
	High	YSGDFGADAQGAMSK		1	0	CID		57.21	5.25648e-05	1	1	33	20	458	3.58389e+07	Light	Redundant	Not Used	0.409688	6.77942	0.060431	31643125	1.91223e+06	1.29638e+07	2	752.822	1504.64	-0.557671	53.2868	5169	5169	MS2	10/146	SP_RL_ZnsvsCtrlpSILAC_022013.raw
	High	RAEVLDSTK		0	0	CID		57.2	0.000423393	1	1	42	30		3.50206e+06		No Proteins	Not Used							2	509.78	1018.55	0.220719	19.5247	1084	1084	MS2	6/90	SP_RL_ZnsvsCtrlpSILAC_022013.raw
High		GSGTAEVELKK	P11980	3	1	HCD		57.12	0.000500652	1	1	42	23		448340		No Quan Values	Not Used							2	559.807	1118.61	0.791521	21.1448	1329	1329	MS2	8/94	SP_RL_ZnsvsCtrlpSILAC_022013.raw
High		IGGIGTVPVGR	F1M6C2	5	1	HCD		57.09	0.000352661	1	1	41	30		1.35307e+08		No Quan Values	Not Used							2	513.308	1025.61	-0.827509	58.8442	6003	6003	MS2	9/80	SP_RL_ZnsvsCtrlpSILAC_022013.raw
High		IGQFQLmQGK		0	0	HCD	M7(Oxidation)	57.06	0.000447497	1	1	42	24		17278757		No Proteins	Not Used							2	583.305	1165.6	-0.440483	59.0737	6036	6036	MS2	8/88	SP_RL_ZnsvsCtrlpSILAC_022013.raw
High		VKLEEAQR	P02563	2	1	HCD		57.04	0.000399051	1	1	41	35	38	6.43788e+06	Light	Unique	Used	0.205646	4.38375	0.046911	6.04997e+06	283810	1.24415e+06	3	324.854	972.547	0.141041	19.9858	1156	1156	MS2	6/70	SP_RL_ZnsvsCtrlpSILAC_022013.raw
High		NLTEEmAGLDEIIAK	P02563	2	1	HCD	M6(Oxidation)	57.02	0.000739225	1	1	44	20		1.60476e+08		No Quan Values	Not Used							2	831.917	1662.83	0.313384	73.7391	8460	8460	MS2	11/156	SP_RL_ZnsvsCtrlpSILAC_022013.raw
High		TSGGAGGLGSLR	Q6P725	2	1	HCD		56.97	0.000425124	1	1	41	24		31807688		No Quan Values	Not Used							2	516.776	1032.54	0.778351	55.1847	5445	5445	MS2	10/106	SP_RL_ZnsvsCtrlpSILAC_022013.raw
High		EAEFDASK	P16409	1	1	HCD		56.89	5.82213e-05	1	1	33		95	2.59454e+06	Light	Unique	Used	0.385595	6.40582	0.0601945	2.44065e+06	146914	941102	2	448.704	896.4	0.196979	22.3543	1511	1511	MS2	6/68	SP_RL_ZnsvsCtrlpSILAC_022013.raw
High		LNLVQr	P42123	2	1	HCD	R6(Label:13C(6)15N(4))	56.62	0.000218098	0.45614	1	38		491	1.22769e+08	Heavy	Unique	Used	0.929028	2.27863	0.407714	130710084	53292333	121433386	2	376.736	752.465	0.0243132	54.9373	5412	5412	MS2	5/50	SP_RL_ZnsvsCtrlpSILAC_022013.raw
	High	VNAGDQPGADLGPLITPQAK		0	0	CID		56.56	0.00134523	1	1	46	25		83230172		No Proteins	Not Used							2	981.518	1962.03	-0.357446	69.3289	7693	7693	MS2	12/210	SP_RL_ZnsvsCtrlpSILAC_022013.raw
High		LIVDEAINEDNSVVSLSQPK	P46462	1	1	HCD		56.53	0.00159656	1	1	47	18	739	140828229	Light	Unique	Used	0.500852	1.05535	0.474585	96382188	45741517	48273180	3	724.046	2170.12	0.0858429	73.4962	8410	8410	MS2	18/202	SP_RL_ZnsvsCtrlpSILAC_022013.raw
High		HIVENAVQK		0	0	HCD		56.48	0.000527066	1	1	42	32	18	2.16982e+06	Light	No Proteins	Not Used	0.549914	5.21874	0.105373	2.03133e+06	214047	1.11706e+06	2	519.291	1037.57	-0.0802184	19.0745	1015	1015	MS2	10/72	SP_RL_ZnsvsCtrlpSILAC_022013.raw
	High	AVTEGAQAVEEPSIc	Q66HF1	1	1	CID	C15(Carbamidomethyl)	56.4	0.000338934	1	1	40	27		3.50881e+06		Indistinguishable Channels	Not Used							2	780.864	1560.72	0.092076	46.0636	4311	4311	MS2	10/132	SP_RL_ZnsvsCtrlpSILAC_022013.raw
High		GTGGVDTAAVADVYDISNIDR	P09605	1	1	HCD		56.39	0.000949343	1	1	44	17		1.63784e+08		No Quan Values	Not Used							2	1055.01	2109.01	0.11471	73.796	8473	8473	MS2	10/202	SP_RL_ZnsvsCtrlpSILAC_022013.raw
High		TITLEVEPSDTIENVK	P0CG51	8	1	HCD		56.36	0.00123591	1	1	45	36				No Quan Values	Not Used							2	894.467	1787.93	-0.322099	71.2721	8019	8019	MS2	7/148	SP_RL_ZnsvsCtrlpSILAC_022013.raw
High		GVVDSEDIPLNLSr		0	0	HCD	R14(Label:13C(6)15N(4))	56.31	0.000948282	1	1	44	29	722	2.05391e+08	Heavy	No Proteins	Not Used	1.29312	2.54595	0.507912	157759045	8.01277e+07	2.04001e+08	2	762.401	1523.79	-0.0114115	72.9522	8302	8302	MS2	7/128	SP_RL_ZnsvsCtrlpSILAC_022013.raw
High		GVVDSEDLPLNISr	P34058	1	1	HCD	R14(Label:13C(6)15N(4))	56.31	0.000948282	1	2	44	29	722	2.05391e+08	Heavy	Unique	Used	1.29312	2.54595	0.507912	157759045	8.01277e+07	2.04001e+08	2	762.401	1523.79	-0.0114115	72.9522	8302	8302	MS2	7/128	SP_RL_ZnsvsCtrlpSILAC_022013.raw
	High	LIDDMVAQVLK		1	0	CID		56.08	0.000782228	1	1	43	27				No Quan Values	Not Used							2	622.849	1244.69	-1.0942	75.2919	8722	8722	MS2	9/88	SP_RL_ZnsvsCtrlpSILAC_022013.raw
High		TTPSVVAFTPDGEr	F1M953	2	1	HCD	R14(Label:13C(6)15N(4))	56.07	0.000731507	1	1	43	28		38597820		No Quan Values	Not Used							2	743.874	1486.74	-0.726688	65.3808	7049	7049	MS2	9/128	SP_RL_ZnsvsCtrlpSILAC_022013.raw
High		VNQPASFAVqLNGAr	D3ZZ63	2	1	HCD	Q10(Deamidated), R15(Label:13C(6)15N(4))	56	0.00113901		2	45	24		1.67743e+07		No Quan Values	Not Used							2	791.914	1582.82	0.223968	63.8586	6805	6805	MS2	7/138	SP_RL_ZnsvsCtrlpSILAC_022013.raw
High		GQSIDDMIPAQk	P00564	1	1	HCD	K12(Label:13C(6)15N(2))	55.94	0.000569599	1	1	42	20		3.7754e+07		No Quan Values	Not Used							2	655.828	1310.65	-1.04609	59.7027	6132	6132	MS2	10/114	SP_RL_ZnsvsCtrlpSILAC_022013.raw
	High	LYQSAGGmPGGMPGGFPGGGAPPSGGASSGPTIEEVD		0	0	CID	M8(Oxidation)	55.94	0.000558775	0.178571	1	42	24		1.93945e+08		Indistinguishable Channels	Not Used							3	1121.5	3362.49	-0.317955	62.2015	6532	6532	MS2	26/354	SP_RL_ZnsvsCtrlpSILAC_022013.raw
	High	ELISNASDALDK		0	0	CID		55.87	0.000649641	1	1	42	24		2.11473e+07		No Proteins	Not Used							2	638.325	1275.64	-0.0984416	57.0842	5733	5733	MS2	9/122	SP_RL_ZnsvsCtrlpSILAC_022013.raw
High		GVVPLAGTNGETTTQGLDGLSER	P05065	2	1	HCD		55.76	0.00188981	1	1	47	20	690	72677771	Light	Unique	Used	0.546785	1.35179	0.404489	72677771	2.93973e+07	39739100	3	758.052	2272.14	-0.0918475	69.4309	7711	7711	MS2	19/232	SP_RL_ZnsvsCtrlpSILAC_022013.raw
	High	VVDLmAYmASk		16	0	CID	M5(Oxidation), M8(Oxidation), K11(Label:13C(6)15N(2))	55.7	0.000421898	0	1	40	20		19536557		No Quan Values	Not Used							2	634.31	1267.61	-1.25846	55.5332	5493	5493	MS2	8/94	SP_RL_ZnsvsCtrlpSILAC_022013.raw
	High	VVnLmAYmASk		1	0	CID	N3(Deamidated), M5(Oxidation), M8(Oxidation), K11(Label:13C(6)15N(2))	55.7	0.000421898		2	40	20		19536557		No Quan Values	Not Used							2	634.31	1267.61	-1.2553	55.5332	5493	5493	MS2	8/96	SP_RL_ZnsvsCtrlpSILAC_022013.raw
High		DTQIQLDDAVR		2	0	HCD		55.67	0.000636489	0.535714	1	42		508	29452681	Light	Unique	Used	0.428906	10.663	0.0402239	29452681	1.1847e+06	1.26324e+07	2	637.323	1273.64	0.592306	55.7587	5530	5530	MS2	6/110	SP_RL_ZnsvsCtrlpSILAC_022013.raw
High		DTQLQLDDAVR	P02563	2	1	HCD		55.67	0.000636489	0.535714	2	42		508	29452681	Light	Redundant	Not Used	0.428906	10.663	0.0402239	29452681	1.1847e+06	1.26324e+07	2	637.323	1273.64	0.592306	55.7587	5530	5530	MS2	6/110	SP_RL_ZnsvsCtrlpSILAC_022013.raw
High		IGQFQLmQGK		0	0	HCD	M7(Oxidation)	55.61	0.000628443	1	1	42	25		23097364		No Proteins	Not Used							2	583.305	1165.6	-0.859392	58.0638	5881	5881	MS2	8/88	SP_RL_ZnsvsCtrlpSILAC_022013.raw
	High	VVDLmAYmASK		16	0	CID	M5(Oxidation), M8(Oxidation)	55.61	0.000383606	0	1	40	21		1.34349e+08		No Quan Values	Not Used							2	630.305	1259.6	1.96246	55.1685	5442	5442	MS2	8/94	SP_RL_ZnsvsCtrlpSILAC_022013.raw
	High	VVnLmAYmASK		1	0	CID	N3(Deamidated), M5(Oxidation), M8(Oxidation)	55.61	0.000383606		2	40	21		1.34349e+08		No Quan Values	Not Used							2	630.305	1259.6	1.96564	55.1685	5442	5442	MS2	8/96	SP_RL_ZnsvsCtrlpSILAC_022013.raw
High		mVVDSAYEVIk	P42123	1	1	HCD	M1(Oxidation), K11(Label:13C(6)15N(2))	55.41	0.000803945	1	1	43	24				No Quan Values	Not Used							2	639.33	1277.65	-0.509942	62.5876	6596	6596	MS2	8/88	SP_RL_ZnsvsCtrlpSILAC_022013.raw
	High	LPMGmTAENLAAK		3	0	CID	M5(Oxidation)	55.3	0.000791072	0.145455	1	42	27				No Quan Values	Not Used							2	681.842	1362.68	1.36608	56.8997	5703	5703	MS2	11/108	SP_RL_ZnsvsCtrlpSILAC_022013.raw
High		VLENAEGAr	F1M953	2	1	HCD	R9(Label:13C(6)15N(4))	55.28	0.000413742	1	1	40	29	61	695022	Heavy	Redundant	Not Used	1.09017	2.47672	0.440166	620752	273234	676724	2	484.755	968.503	-0.349894	20.9135	1297	1297	MS2	6/80	SP_RL_ZnsvsCtrlpSILAC_022013.raw
High		DFNmPLTISSLK		0	0	HCD	M4(Oxidation)	55.26	0.000948211	1	1	43	24	740	6.33676e+07	Light	No Proteins	Not Used	0.480431	0.447158	1.07441	49564434	53252592	23812302	2	691.355	1381.7	-0.406732	73.5024	8411	8411	MS2	10/124	SP_RL_ZnsvsCtrlpSILAC_022013.raw
	High	SSIQITGALEDQmNQLK	D3ZCV0	1	1	CID	M13(Oxidation)	55.24	0.00146875	1	1	45	30		55113266		No Quan Values	Not Used							2	946.475	1891.94	-0.653424	65.2278	7030	7030	MS2	20/174	SP_RL_ZnsvsCtrlpSILAC_022013.raw
High		VIGSGcNLDSAr	P42123	2	1	HCD	C6(Carbamidomethyl), R12(Label:13C(6)15N(4))	55.23	0.000468169	0.527273	1	40			4.14701e+07		No Quan Values	Not Used							2	629.807	1258.61	-0.580551	49.2204	4630	4630	MS2	6/110	SP_RL_ZnsvsCtrlpSILAC_022013.raw
	High	NIDALSGmEGr	P23693	1	1	CID	M8(Oxidation), R11(Label:13C(6)15N(4))	55.18	0.00030976	1	1	38	24		2.71333e+07		No Quan Values	Not Used							2	594.782	1188.56	0.402532	52.2101	5016	5016	MS2	7/112	SP_RL_ZnsvsCtrlpSILAC_022013.raw
High		NTGIIcTIGPASR	P11980	3	1	HCD	C6(Carbamidomethyl)	55.14	0.00106893	1	1	44	24	599	151599964	Light	Redundant	Not Used	1.22399	3.61776	0.338329	151599964	51290718	185557508	2	680.356	1359.7	-0.607587	61.0217	6333	6333	MS2	7/140	SP_RL_ZnsvsCtrlpSILAC_022013.raw
High		GAAQNIIPASTGAAk	P04797	7	1	HCD	K15(Label:13C(6)15N(2))	55.13	0.00114674	1	1	44	28		107704616		No Quan Values	Not Used							2	689.382	1377.76	-0.0467004	53.2188	5160	5160	MS2	11/136	SP_RL_ZnsvsCtrlpSILAC_022013.raw
High		ITYGQcGDVLr	P16409	1	1	HCD	C6(Carbamidomethyl), R11(Label:13C(6)15N(4))	55.11	0.000645774	1	1	41	23	533	26703513	Heavy	Redundant	Not Used	0.262146	0.822939	0.318549	101864880	32448960	26703513	2	646.321	1291.63	0.695958	56.8252	5692	5692	MS2	6/104	SP_RL_ZnsvsCtrlpSILAC_022013.raw
	High	NmLFSGTNIAAGK		7	0	CID	M2(Oxidation)	55.11	0.000715762	1	1	42	29		43450519		No Quan Values	Not Used							2	670.337	1339.67	-1.28182	63.8099	6794	6794	MS2	15/124	SP_RL_ZnsvsCtrlpSILAC_022013.raw
	High	GcDVVVIPAGVPR		1	0	CID	C2(Carbamidomethyl)	54.98	0.00113176	1	1	44	31				No Quan Values	Not Used							2	669.863	1338.72	-0.378981	67.5443	7402	7402	MS2	13/96	SP_RL_ZnsvsCtrlpSILAC_022013.raw
High		SEALGVGEVALPGQGGLPK	Q6AYF2	1	1	HCD		54.92	0.00165627	1	1	45	23		57154732		No Quan Values	Not Used							2	889.985	1778.96	-0.772807	73.4382	8397	8397	MS2	12/168	SP_RL_ZnsvsCtrlpSILAC_022013.raw
High		ITYGQcGDVLr	P16409	1	1	HCD	C6(Carbamidomethyl), R11(Label:13C(6)15N(4))	54.84	0.000673087	1	1	41	21		61139350		No Quan Values	Not Used							2	646.32	1291.63	-1.38323	59.0121	6029	6029	MS2	6/104	SP_RL_ZnsvsCtrlpSILAC_022013.raw
	High	LYQSAGGMPGGmPGGFPGGGAPPSGGASSGPTIEEVD		0	0	CID	M12(Oxidation)	54.78	0.000759295	0.218182	1	42	21		32789165		Indistinguishable Channels	Not Used							3	1121.5	3362.49	0.226598	60.158	6205	6205	MS2	27/354	SP_RL_ZnsvsCtrlpSILAC_022013.raw
High		VVDLmAYmASK	P04797	16	1	HCD	M5(Oxidation), M8(Oxidation)	54.74	0.00046869	0	1	40	19		1.34349e+08		No Quan Values	Not Used							2	630.305	1259.6	1.96246	55.1942	5446	5446	MS2	8/94	SP_RL_ZnsvsCtrlpSILAC_022013.raw
High		VVnLmAYmASK	F1M5I8	1	1	HCD	N3(Deamidated), M5(Oxidation), M8(Oxidation)	54.74	0.00046869		2	40	19		1.34349e+08		No Quan Values	Not Used							2	630.305	1259.6	1.96564	55.1942	5446	5446	MS2	8/96	SP_RL_ZnsvsCtrlpSILAC_022013.raw
	High	rLVVQQAGK		0	0	CID	R1(Label:13C(6)15N(4))	54.73	0.000498542	1	1	40	27		778617		Inconsistently Labeled	Not Used							2	504.813	1008.62	0.204094	20.0527	1165	1165	MS2	6/82	SP_RL_ZnsvsCtrlpSILAC_022013.raw
High		LPMGmTAENLAAK	F1LWF9	3	1	HCD	M5(Oxidation)	54.71	0.000869841		2	42	27		18308382		No Quan Values	Not Used							2	681.841	1362.67	-0.515122	58.0733	5882	5882	MS2	11/108	SP_RL_ZnsvsCtrlpSILAC_022013.raw
	High	VSDLTQAANk		2	0	CID	K10(Label:13C(6)15N(2))	54.71	0.000764534	1	1	42	28	103	1.91866e+06	Heavy	Redundant	Not Used	0.563218	6.63412	0.0848972	3.14784e+06	267243	1.77292e+06	2	527.784	1054.56	-0.321711	22.6592	1555	1555	MS2	8/86	SP_RL_ZnsvsCtrlpSILAC_022013.raw
High		LPmGmTAENLAAK	F1LWF9	3	1	HCD	M3(Oxidation), M5(Oxidation)	54.69	0.000750232	1	1	42	23		8.55802e+06		No Quan Values	Not Used							2	689.838	1378.67	-0.71666	49.5502	4666	4666	MS2	8/108	SP_RL_ZnsvsCtrlpSILAC_022013.raw
High		KLNVVEQEK	P04764	2	1	HCD		54.66	0.000823828	1	1	42	32		469905		No Quan Values	Not Used							2	543.811	1086.61	-0.446835	21.491	1381	1381	MS2	8/84	SP_RL_ZnsvsCtrlpSILAC_022013.raw
High		QLImANPQmQQLIQr		0	0	HCD	M4(Oxidation), M9(Oxidation), R15(Label:13C(6)15N(4))	54.66	0.00194415	1	1	46	32	555	42684848	Heavy	No Proteins	Not Used	0.856218	1.51513	0.565112	49852784	28172383	42684848	3	618.658	1853.96	-0.101016	58.5808	5966	5966	MS2	7/142	SP_RL_ZnsvsCtrlpSILAC_022013.raw
	High	DAGMQLQGYR		0	0	CID		54.66	0.000295299	1	1	38	22	457	4.07138e+06	Light	No Proteins	Not Used	0.486083	4.7386	0.102579	4.07138e+06	417640	1.97903e+06	2	569.769	1138.53	-0.0789721	53.2055	5158	5158	MS2	9/82	SP_RL_ZnsvsCtrlpSILAC_022013.raw
High		GcDVVVIPAGVPr	P04636	1	1	HCD	C2(Carbamidomethyl), R13(Label:13C(6)15N(4))	54.63	0.00125395	1	1	44	26		449217888		No Quan Values	Not Used							2	674.867	1348.73	-0.352605	69.6403	7744	7744	MS2	6/96	SP_RL_ZnsvsCtrlpSILAC_022013.raw
High		TLSDYNIQK	P0CG51	12	1	HCD		54.59	0.000661883	1	1	41	28		7.00511e+07		No Quan Values	Not Used							2	541.28	1081.55	-0.587941	51.6268	4943	4943	MS2	8/76	SP_RL_ZnsvsCtrlpSILAC_022013.raw
	High	QLImANPQmQQLIQr		0	0	CID	M4(Oxidation), M9(Oxidation), R15(Label:13C(6)15N(4))	54.58	0.00197943	1	1	46	24	561	2.61776e+07	Heavy	No Proteins	Not Used	2.02617	3.20432	0.632324	1.29198e+07	8.16947e+06	2.61776e+07	2	927.484	1853.96	0.169608	58.7236	5985	5985	MS2	10/142	SP_RL_ZnsvsCtrlpSILAC_022013.raw
High		LSSPATLNSR	SWISS-PROT:P00761	1	1	HCD		54.41	0.000805447	0.481481	1	42			1.40344e+08		No Quan Values	Not Used							2	523.285	1045.56	-0.159855	49.4805	4659	4659	MS2	7/90	SP_RL_ZnsvsCtrlpSILAC_022013.raw
	High	DSDSILETLQR		0	0	CID		54.35	0.000895434	1	1	42	30	728	4.10362e+07	Light	No Proteins	Not Used	0.608844	2.28595	0.266342	32825617	8.74283e+06	19985674	2	638.822	1276.64	-0.290183	73.2265	8352	8352	MS2	8/96	SP_RL_ZnsvsCtrlpSILAC_022013.raw
	High	RLDSASASMAK	P15650	1	1	CID		54.3	0.000694771	1	1	41	29		713110		No Quan Values	Not Used							2	568.79	1136.57	0.0195987	20.8587	1290	1290	MS2	9/110	SP_RL_ZnsvsCtrlpSILAC_022013.raw
High		VGVNGFGR	P04797	7	1	HCD		54.29	0.000362523	1	1	38	32		1.92008e+07		No Quan Values	Not Used							2	403.22	805.432	0.460702	54.7927	5391	5391	MS2	6/66	SP_RL_ZnsvsCtrlpSILAC_022013.raw
	High	LGGEVScLVAGTk		0	0	CID	C7(Carbamidomethyl), K13(Label:13C(6)15N(2))	54.29	0.00129741	1	1	44	26	629	2.5974e+07	Heavy	No Proteins	Not Used	0.296485	5.75374	0.0515291	85168220	4.38864e+06	25251089	2	649.846	1298.69	-0.685174	63.1566	6684	6684	MS2	9/112	SP_RL_ZnsvsCtrlpSILAC_022013.raw
High		VcVQTVESGAMTk	P56574	1	1	HCD	C2(Carbamidomethyl), K13(Label:13C(6)15N(2))	54.2	0.000954465	1	1	42	18				No Quan Values	Not Used							2	709.349	1417.69	0.69946	52.2578	5023	5023	MS2	10/128	SP_RL_ZnsvsCtrlpSILAC_022013.raw
High		LSSPATLNSR	SWISS-PROT:P00761	1	1	HCD		54.07	0.000884161	0.5	1	42			1.40344e+08		No Quan Values	Not Used							2	523.286	1045.56	0.190397	50.5187	4790	4790	MS2	8/90	SP_RL_ZnsvsCtrlpSILAC_022013.raw
	High	HQGVMVGmGQK		9	0	CID	M8(Oxidation)	54.03	0.000487289	0.425926	1	39	24		5.68604e+06		No Quan Values	Not Used							2	594.287	1187.57	0.0348089	19.1511	1027	1027	MS2	9/100	SP_RL_ZnsvsCtrlpSILAC_022013.raw
High		TLmLQIAK	P23693	1	1	HCD	M3(Oxidation)	53.93	0.000800049	1	1	41	35	647	468016690	Light	Unique	Used	0.457159	3.75382	0.121785	440954336	53701623	201586360	2	467.276	933.544	0.189184	66.7378	7270	7270	MS2	7/62	SP_RL_ZnsvsCtrlpSILAC_022013.raw
	High	LVESAIQSmEEPQmALYLQQAK		0	0	CID	M9(Oxidation), M14(Oxidation)	53.9	0.00279341	1	1	47	17				No Proteins	Not Used							3	847.085	2539.24	-0.430216	64.499	6906	6906	MS2	14/214	SP_RL_ZnsvsCtrlpSILAC_022013.raw
High		LmVEMEK	P00564	1	1	HCD	M2(Oxidation)	53.76	0.000252646	0.481481	1	36					No Quan Values	Not Used							2	448.217	895.427	0.434554	53.5767	5212	5212	MS2	6/52	SP_RL_ZnsvsCtrlpSILAC_022013.raw
High		VVDLmAYmASKE	P04797	16	1	HCD	M5(Oxidation), M8(Oxidation)	53.73	0.000502017	0	1	39	19		266658180		No Quan Values	Not Used							2	694.825	1388.64	-1.3827	55.7784	5532	5532	MS2	10/106	SP_RL_ZnsvsCtrlpSILAC_022013.raw
High		VVnLmAYmASKE	F1M5I8	1	1	HCD	N3(Deamidated), M5(Oxidation), M8(Oxidation)	53.73	0.000502017		2	39	19		266658180		No Quan Values	Not Used							2	694.825	1388.64	-1.37981	55.7784	5532	5532	MS2	10/108	SP_RL_ZnsvsCtrlpSILAC_022013.raw
High		EAFTImDQNr	P08733	1	1	HCD	M6(Oxidation), R10(Label:13C(6)15N(4))	53.72	0.000363899	1	1	38	22	460	3.45692e+07	Heavy	Unique	Used	1.20325	3.08269	0.390324	2.87299e+07	1.1214e+07	3.45692e+07	2	625.789	1250.57	0.468187	54.4503	5341	5341	MS2	9/88	SP_RL_ZnsvsCtrlpSILAC_022013.raw
High		IIVAmAK	P14604	1	1	HCD	M5(Oxidation)	53.69	0.000461554	0.277778	1	39		130	6.11521e+06	Light	Unique	Used	0.360873	3.86281	0.0934225	5.59783e+06	522963	2.02011e+06	2	381.233	761.459	-0.15286	23.8602	1731	1731	MS2	6/50	SP_RL_ZnsvsCtrlpSILAC_022013.raw
High		TLNEADcATVPPAIR	Q920L2	2	1	HCD	C7(Carbamidomethyl)	53.65	0.00165293	0.222222	1	44					No Quan Values	Not Used							2	814.409	1627.81	-0.197091	57.5637	5807	5807	MS2	10/152	SP_RL_ZnsvsCtrlpSILAC_022013.raw
High		DLYANNVLSGGTTMYPGIADR	P63269	4	1	HCD		53.57	0.00199046	1	1	45			6.49516e+07		No Quan Values	Not Used							2	1114.54	2228.06	-0.359315	73.9675	8507	8507	MS2	15/230	SP_RL_ZnsvsCtrlpSILAC_022013.raw
	High	QATLGAGLPIATPcTTVNK		1	0	CID	C14(Carbamidomethyl)	53.41	0.00260922	1	1	46	23		145684272		No Quan Values	Not Used							2	957.011	1913.01	-0.768036	72.0428	8140	8140	MS2	12/206	SP_RL_ZnsvsCtrlpSILAC_022013.raw
High		TIAPALVSK	P04764	1	1	HCD		53.38	0.000703951	0.433962	1	40			7.28127e+07		No Quan Values	Not Used							2	450.281	899.555	-0.964832	57.7186	5828	5828	MS2	8/78	SP_RL_ZnsvsCtrlpSILAC_022013.raw
High		LQDLVDK	P02563	20	1	HCD		53.37	0.000634694	0.415094	1	40		277	4.4951e+06	Light	Unique	Used	0.313945	4.67965	0.0670873	4.32944e+06	290450	1.35921e+06	2	415.734	830.462	-0.234586	30.484	2646	2646	MS2	6/64	SP_RL_ZnsvsCtrlpSILAC_022013.raw
High		GVVPLAGTNGETTTQGLDGLSER	P05065	2	1	HCD		53.35	0.00327666	1	1	47	21		72677771		No Quan Values	Not Used							3	758.051	2272.14	-0.817133	68.4286	7549	7549	MS2	18/232	SP_RL_ZnsvsCtrlpSILAC_022013.raw
	High	IPSAVGYQPTLATDmGTmQER		2	0	CID	M15(Oxidation), M18(Oxidation)	53.28	0.00165356	1	1	44	24		3.75855e+07		No Quan Values	Not Used							3	766.696	2298.07	-0.894066	57.3622	5778	5778	MS2	10/220	SP_RL_ZnsvsCtrlpSILAC_022013.raw
High		VAELYEEEmR	Q6P725	2	1	HCD	M9(Oxidation)	53.26	0.000278281	1	1	36	18		6.87285e+06		No Quan Values	Not Used							2	642.792	1284.58	-0.207168	53.1555	5149	5149	MS2	9/82	SP_RL_ZnsvsCtrlpSILAC_022013.raw
	High	YIcDNQDTISSK	IPI:CON_00708398.1	1	1	CID	C3(Carbamidomethyl)	53.24	0.000323433	1	1	37	29		797151		No Quan Values	Not Used							2	722.325	1443.64	0.80406	26.1492	2062	2062	MS2	9/116	SP_RL_ZnsvsCtrlpSILAC_022013.raw
High		VDFPQDQLATLTGR	P04636	1	1	HCD		53.05	0.00201822	1	1	44	28	752	231563097	Light	Redundant	Not Used	0.785041	2.92634	0.268267	223081298	5.98453e+07	175127886	2	780.905	1560.8	0.36673	73.8102	8475	8475	MS2	9/142	SP_RL_ZnsvsCtrlpSILAC_022013.raw
	High	IGGIGTVPVGr	D3ZC88	3	1	CID	R11(Label:13C(6)15N(4))	53.01	0.000956316	1	1	41	27		1.32762e+08		No Quan Values	Not Used							2	518.312	1035.62	-0.906696	59.3167	6070	6070	MS2	8/80	SP_RL_ZnsvsCtrlpSILAC_022013.raw
High		kGVITVk	P63039	2	1	HCD	K1(Label:13C(6)15N(2)), K7(Label:13C(6)15N(2))	52.97	0.000247536	0.415094	1	35		33	3.58159e+06	Heavy	Unique	Used	0.398617	6.47996	0.0615154	8.8811e+06	546324	3540159	2	380.767	760.527	0.391251	19.7	1113	1113	MS2	6/60	SP_RL_ZnsvsCtrlpSILAC_022013.raw
High		DGEVVSEATQQQHEVL	Q6P725	2	1	HCD		52.97	0.00131237	1	1	42	26		1.57318e+08		Indistinguishable Channels	Not Used							2	884.921	1768.83	-0.0604377	56.9311	5709	5709	MS2	17/150	SP_RL_ZnsvsCtrlpSILAC_022013.raw
High		LSSPATLNSR	SWISS-PROT:P00761	1	1	HCD		52.96	0.00111737	1	1	42	25		1.40344e+08		No Quan Values	Not Used							2	523.285	1045.56	-0.276606	51.553	4933	4933	MS2	8/90	SP_RL_ZnsvsCtrlpSILAC_022013.raw
High		SLPSVETLGcTSVIcSDK	E9PSX6	12	1	HCD	C10(Carbamidomethyl), C15(Carbamidomethyl)	52.93	0.00177018	1	1	44		721	302665121	Light	Unique	Used	0.362377	3.81025	0.0951058	270488708	2.57251e+07	98018918	3	651.648	1952.93	-0.492485	72.9387	8300	8300	MS2	12/168	SP_RL_ZnsvsCtrlpSILAC_022013.raw
	High	DAGTIAGLNVmr		1	0	CID	M11(Oxidation), R12(Label:13C(6)15N(4))	52.86	0.00127694	0.320755	1	42			1.17685e+07		No Quan Values	Not Used							2	622.321	1243.63	0.305269	55.3641	5468	5468	MS2	10/100	SP_RL_ZnsvsCtrlpSILAC_022013.raw
High		TGILQEAk		0	0	HCD	K8(Label:13C(6)15N(2))	52.45	0.000850435	1	1	40	28	278	1.5574e+06	Heavy	No Proteins	Not Used	0.40616	2.36718	0.17158	3.76757e+06	646438	1.53024e+06	2	434.255	867.502	-0.409723	30.7914	2684	2684	MS2	6/72	SP_RL_ZnsvsCtrlpSILAC_022013.raw
	High	LGDVISIQPcPDVK		0	0	CID	C10(Carbamidomethyl)	52.23	0.00255941	1	1	45	30		73434270		No Proteins	Not Used							2	770.905	1540.8	-0.417298	68.7154	7598	7598	MS2	8/134	SP_RL_ZnsvsCtrlpSILAC_022013.raw
High		TLSDYNIQK	P0CG51	12	1	HCD		52.07	0.00118245	1	1	41	27		7.00511e+07		No Quan Values	Not Used							2	541.28	1081.55	-0.587941	52.6345	5076	5076	MS2	8/76	SP_RL_ZnsvsCtrlpSILAC_022013.raw
	High	VVDLmAYmASk		16	0	CID	M5(Oxidation), M8(Oxidation), K11(Label:13C(6)15N(2))	52.07	0.00102723	0	1	40	19		3.58431e+07		No Quan Values	Not Used							2	634.312	1267.62	0.474927	56.5712	5651	5651	MS2	8/94	SP_RL_ZnsvsCtrlpSILAC_022013.raw
	High	VVnLmAYmASk		1	0	CID	N3(Deamidated), M5(Oxidation), M8(Oxidation), K11(Label:13C(6)15N(2))	52.07	0.00102723		2	40	19		3.58431e+07		No Quan Values	Not Used							2	634.312	1267.62	0.478083	56.5712	5651	5651	MS2	8/96	SP_RL_ZnsvsCtrlpSILAC_022013.raw
High		GVVPLAGTNGETTTqGLDGLSER	P05065	2	1	HCD	Q15(Deamidated)	52.02	0.00417502		2	46	22	665	206086660	Light	Redundant	Not Used	0.966736	4.22982	0.228552	182848250	41790408	176766028	3	758.379	2273.12	-1.06161	67.4893	7395	7395	MS2	21/232	SP_RL_ZnsvsCtrlpSILAC_022013.raw
High		NITEIADLTQK	P23693	1	1	HCD		52	0.00208594	1	1	43	33				No Quan Values	Not Used							2	623.338	1245.67	-0.339481	68.5983	7579	7579	MS2	9/112	SP_RL_ZnsvsCtrlpSILAC_022013.raw
	High	GVVPLAGTNGETTTQGLDGLSER		2	0	CID		51.97	0.0045045	1	1	47	22				No Quan Values	Not Used							2	1136.57	2272.14	0.102107	69.3349	7695	7695	MS2	11/232	SP_RL_ZnsvsCtrlpSILAC_022013.raw
High		TIAmDGTEGLVR	G3V6D3	2	1	HCD	M4(Oxidation)	51.96	0.00138853	1	1	42	18	477	39814742	Light	Redundant	Not Used	1.0525	3.57388	0.294496	39814742	1.17253e+07	4.19048e+07	2	639.822	1278.64	0.768098	54.4598	5342	5342	MS2	10/102	SP_RL_ZnsvsCtrlpSILAC_022013.raw
High		GSGTAEVELK	P11980	3	1	HCD		51.92	0.000976564	1	1	40	22	211	1.25716e+06	Light	Unique	Used	0.494241	6.68534	0.0739291	1.18369e+06	87509.1	585029	2	495.759	990.51	-0.0927455	27.318	2218	2218	MS2	8/84	SP_RL_ZnsvsCtrlpSILAC_022013.raw
	High	LDEAEQIALK	P02563	4	1	CID		51.8	0.00179048	1	1	43	23		2.16098e+07		No Quan Values	Not Used							2	565.309	1129.61	-0.179257	57.9416	5863	5863	MS2	8/86	SP_RL_ZnsvsCtrlpSILAC_022013.raw
	High	LDEAEQLALK		15	0	CID		51.8	0.00179048	1	2	43	23		2.16098e+07		No Quan Values	Not Used							2	565.309	1129.61	-0.179257	57.9416	5863	5863	MS2	8/86	SP_RL_ZnsvsCtrlpSILAC_022013.raw
High		LAADGTVmNTFAHK	B5DFG4	2	1	HCD	M8(Oxidation)	51.78	0.00153225	1	1	42	23		92337542		No Quan Values	Not Used							3	497.914	1491.73	-0.0871468	62.481	6579	6579	MS2	11/126	SP_RL_ZnsvsCtrlpSILAC_022013.raw
	High	SPPNPENIAPGYSGPLK		2	0	CID		51.74	0.00323353	1	1	45	25				No Quan Values	Not Used							2	869.443	1737.88	-0.935267	62.2944	6549	6549	MS2	8/178	SP_RL_ZnsvsCtrlpSILAC_022013.raw
	High	LSSPATLNSR		1	0	CID		51.72	0.00151891	1	1	42	36		1.40344e+08		No Quan Values	Not Used							2	523.286	1045.56	0.190397	50.4843	4782	4782	MS2	7/90	SP_RL_ZnsvsCtrlpSILAC_022013.raw
High		HVTNSPFk	D3ZZ63	2	1	HCD	K8(Label:13C(6)15N(2))	51.68	0.00132275	1	1	41	32	90	7.01861e+06	Heavy	Unique	Used	0.56016	4.12263	0.135874	1.22553e+07	1.66518e+06	6.86493e+06	2	469.253	937.498	-0.145986	22.1995	1489	1489	MS2	7/68	SP_RL_ZnsvsCtrlpSILAC_022013.raw
High		EAFTImDQNR	P08733	1	1	HCD	M6(Oxidation)	51.66	0.000473884	1	1	37	20	460	2.91592e+07	Light	Redundant	Not Used	1.20325	3.08269	0.390324	2.87299e+07	1.1214e+07	3.45692e+07	2	620.785	1240.56	-0.340847	54.0048	5275	5275	MS2	9/88	SP_RL_ZnsvsCtrlpSILAC_022013.raw
	High	NTGIIcTIGPASr		3	0	CID	C6(Carbamidomethyl), R13(Label:13C(6)15N(4))	51.62	0.00242509	1	1	44	28	599	207257320	Heavy	Redundant	Not Used	1.22399	3.61776	0.338329	151599964	51290718	185557508	2	685.36	1369.71	-0.490824	62.1154	6518	6518	MS2	9/140	SP_RL_ZnsvsCtrlpSILAC_022013.raw
High		LVTDLTK	IPI:CON_00708398.1	1	1	HCD		51.58	0.000900404	1	1	39					No Quan Values	Not Used							2	395.239	789.471	-0.482931	52.8051	5100	5100	MS2	6/54	SP_RL_ZnsvsCtrlpSILAC_022013.raw
	High	ADLGNImmNLLSQR		0	0	CID	M7(Oxidation), M8(Oxidation)	51.58	0.00224319	1	1	43	32	731	4.83779e+07	Light	No Proteins	Not Used	1.25599	1.61357	0.778396	41544104	32337747	52179134	2	804.398	1607.79	0.184338	73.2487	8360	8360	MS2	8/142	SP_RL_ZnsvsCtrlpSILAC_022013.raw
High		LIGPNcPGIINPGEcK	P13086	1	1	HCD	C6(Carbamidomethyl), C15(Carbamidomethyl)	51.56	0.00284669	1	1	44					No Quan Values	Not Used							2	869.932	1738.86	-2.64433	62.6644	6607	6607	MS2	13/142	SP_RL_ZnsvsCtrlpSILAC_022013.raw
	High	LIGPNcPGIINPGEcK		1	0	CID	C6(Carbamidomethyl), C15(Carbamidomethyl)	51.54	0.00285983	0.403846	1	44					No Quan Values	Not Used							2	869.932	1738.86	-2.64433	62.6271	6602	6602	MS2	12/142	SP_RL_ZnsvsCtrlpSILAC_022013.raw
	High	FAIQDISVEETSAK	D3ZCV0	1	1	CID		51.44	0.00246311	1	1	44	23		3.97523e+07		No Quan Values	Not Used							2	769.389	1537.77	-2.32784	72.9998	8313	8313	MS2	7/138	SP_RL_ZnsvsCtrlpSILAC_022013.raw
High		VGLQVVAVk	P63039	2	1	HCD	K9(Label:13C(6)15N(2))	51.37	0.000479254	1	1	36	24		66357705		No Quan Values	Not Used							2	460.805	920.602	-0.0163214	66.5642	7242	7242	MS2	8/76	SP_RL_ZnsvsCtrlpSILAC_022013.raw
	High	AGNVIFr	F1LQE8	2	1	CID	R7(Label:13C(6)15N(4))	51.33	0.000869092	1	1	39		344	2.96145e+06	Heavy	Unique	Used	0.731942	1.98639	0.368479	3.91791e+06	1.44367e+06	2.86769e+06	2	393.728	786.45	-0.19049	37.0288	3439	3439	MS2	5/58	SP_RL_ZnsvsCtrlpSILAC_022013.raw
High		GLTSVINQk	P42123	1	1	HCD	K9(Label:13C(6)15N(2))	51.28	0.00145819	1	1	41	26		1.29638e+08		No Quan Values	Not Used							2	484.287	967.566	-0.493856	57.7628	5835	5835	MS2	6/70	SP_RL_ZnsvsCtrlpSILAC_022013.raw
High		AISEELDHALNDmTSI	P04692	2	1	HCD	M13(Oxidation)	51.25	0.00131644	1	1	41			849894752		Indistinguishable Channels	Not Used							2	887.911	1774.81	-0.826731	73.6501	8442	8442	MS2	9/144	SP_RL_ZnsvsCtrlpSILAC_022013.raw
High		VSGSTPcPPLPr		0	0	HCD	C7(Carbamidomethyl), R12(Label:13C(6)15N(4))	51.22	0.00209047	1	1	43	28	447	6923627	Heavy	No Proteins	Not Used	1.2921	3.1846	0.405735	5.35842e+06	2.1741e+06	6923627	2	639.331	1277.65	-0.728036	52.6634	5079	5079	MS2	6/94	SP_RL_ZnsvsCtrlpSILAC_022013.raw
High		mSmTSILTr	A1A5Q0	1	1	HCD	M1(Oxidation), M3(Oxidation), R9(Label:13C(6)15N(4))	51.18	0.000972032	1	1	39			3.60209e+07		No Quan Values	Not Used							2	541.266	1081.53	0.0573859	54.256	5311	5311	MS2	8/76	SP_RL_ZnsvsCtrlpSILAC_022013.raw
	High	VcVQTVESGAmTK		1	0	CID	C2(Carbamidomethyl), M11(Oxidation)	51.15	0.00118672	1	1	40	20				No Quan Values	Not Used							2	713.339	1425.67	-0.077243	48.1738	4521	4521	MS2	18/128	SP_RL_ZnsvsCtrlpSILAC_022013.raw
High		DTTASAVAVGLK	Q64428	1	1	HCD		51.08	0.0020416	1	1	42	18				No Quan Values	Not Used							2	566.814	1132.62	0.00521633	54.1846	5299	5299	MS2	8/96	SP_RL_ZnsvsCtrlpSILAC_022013.raw
High		ALGQNPTQAEVLR	P16409	1	1	HCD		51.05	0.0029996	1	1	44	27	520	475979768	Light	Redundant	Not Used	0.857955	3.2127	0.267051	414391888	110663828	355529600	2	698.881	1396.75	0.0507104	57.3778	5781	5781	MS2	11/120	SP_RL_ZnsvsCtrlpSILAC_022013.raw
High		EAALGAGFSDk	Q60587	1	1	HCD	K11(Label:13C(6)15N(2))	50.89	0.00126727	1	1	40					No Quan Values	Not Used							2	537.271	1073.54	0.29047	56.0999	5580	5580	MS2	6/98	SP_RL_ZnsvsCtrlpSILAC_022013.raw
	High	IPSAVGYQPTLATDMGTMQER		2	0	CID		50.88	0.00401228	1	1	45	25	733	175685642	Light	Redundant	Not Used	0.893316	2.089	0.427628	175685642	75128165	156942762	3	756.033	2266.08	0.0730373	73.3111	8369	8369	MS2	18/220	SP_RL_ZnsvsCtrlpSILAC_022013.raw
	High	STGmIEmVmDR		0	0	CID	M4(Oxidation), M7(Oxidation), M9(Oxidation)	50.84	0.000161531	1	1	31			353445		No Proteins	Not Used							2	659.278	1317.55	-0.49274	46.0165	4307	4307	MS2	12/98	SP_RL_ZnsvsCtrlpSILAC_022013.raw
High		GcDVVVIPAGVPr	P04636	1	1	HCD	C2(Carbamidomethyl), R13(Label:13C(6)15N(4))	50.83	0.00304312	1	1	44	25	684	449217888	Heavy	Redundant	Not Used	0.850538	3.47345	0.244869	528157264	129329164	449217888	2	674.867	1348.73	-0.624129	68.6052	7580	7580	MS2	6/96	SP_RL_ZnsvsCtrlpSILAC_022013.raw
High		AGVLAGHDNR		0	0	HCD		50.82	0.00142861	1	1	41	22	26	638579	Light	No Proteins	Not Used	1.07442	2.38653	0.450202	638579	287490	686103	3	337.177	1009.52	0.400786	19.4033	1065	1065	MS2	10/74	SP_RL_ZnsvsCtrlpSILAC_022013.raw
High		VLSIGDGIAr	F1LP05	2	1	HCD	R10(Label:13C(6)15N(4))	50.7	0.00169291	0.45098	1	41					No Quan Values	Not Used							2	505.797	1010.59	-0.301656	65.791	7116	7116	MS2	7/78	SP_RL_ZnsvsCtrlpSILAC_022013.raw
High		GcDVVVIPAGVPR	P04636	1	1	HCD	C2(Carbamidomethyl)	50.7	0.00299898	1	1	44	25	684	606528188	Light	Redundant	Not Used	0.850538	3.47345	0.244869	528157264	129329164	449217888	2	669.863	1338.72	-0.287797	68.6116	7581	7581	MS2	6/96	SP_RL_ZnsvsCtrlpSILAC_022013.raw
	High	SNAAAAALDKK	P02563	4	1	CID		50.58	0.00210827	1	1	42	23		388275		No Quan Values	Not Used							2	530.293	1059.58	-0.54583	20.5751	1245	1245	MS2	12/114	SP_RL_ZnsvsCtrlpSILAC_022013.raw
High		EDGSLTIr	B5DFG4	2	1	HCD	R8(Label:13C(6)15N(4))	50.47	0.00111236	1	1	39	27	285	1.75821e+06	Heavy	Unique	Used	1.20771	2.29635	0.525928	1.45582e+06	765655	1.75821e+06	2	450.736	900.466	-0.596985	31.0374	2719	2719	MS2	7/66	SP_RL_ZnsvsCtrlpSILAC_022013.raw
	High	LSEMTEQDQQR		1	0	CID		50.38	0.000656014	1	1	37	22	371	375977	Light	Unique	Used	0.736781	4.30859	0.171003	375977	64293.1	277013	2	682.81	1364.61	0.536933	45.0849	4210	4210	MS2	7/100	SP_RL_ZnsvsCtrlpSILAC_022013.raw
High		NmQDmVEDYR	IPI:CON_00220327.3	1	1	HCD	M2(Oxidation), M5(Oxidation)	50.35	3.36739e-05	1	1	24					No Quan Values	Not Used							2	666.763	1332.52	-0.338256	47.0032	4391	4391	MS2	6/98	SP_RL_ZnsvsCtrlpSILAC_022013.raw
High		FGIAAK		0	0	HCD		50.31	0.000735575	1	1	37	30		1.13353e+07		No Proteins	Not Used							2	303.684	606.361	0.500343	30.1263	2602	2602	MS2	5/42	SP_RL_ZnsvsCtrlpSILAC_022013.raw
	High	DGEVVSEATQQQHEVL		2	0	CID		50.3	0.00249506	1	1	42	23		1.57318e+08		Indistinguishable Channels	Not Used							2	884.922	1768.84	0.767702	55.8	5534	5534	MS2	12/150	SP_RL_ZnsvsCtrlpSILAC_022013.raw
	High	LYQSAGGMPGGMPGGFPGGGAPPSGGASSGPTIEEVD		0	0	CID		50.2	0.00252739	1	1	42	19		540957215		Indistinguishable Channels	Not Used							3	1116.17	3346.5	-0.343415	66.9405	7301	7301	MS2	27/354	SP_RL_ZnsvsCtrlpSILAC_022013.raw
High		GAAQNIIPASTGAAk	P04797	7	1	HCD	K15(Label:13C(6)15N(2))	50.11	0.00353629	1	1	44	26		107704616		No Quan Values	Not Used							2	689.382	1377.76	-0.666906	54.3713	5327	5327	MS2	10/136	SP_RL_ZnsvsCtrlpSILAC_022013.raw
High		VDQSILTGESVSVIK	E9PSX6	7	1	HCD		50.1	0.00422802	1	1	45	23	706	6.08467e+07	Light	Unique	Used	0.261584	4.95345	0.0528084	48146850	2.54256e+06	12594441	2	787.935	1574.86	-0.514796	71.255	8017	8017	MS2	11/156	SP_RL_ZnsvsCtrlpSILAC_022013.raw
High		mIAEAIPELK	P04636	1	1	HCD	M1(Oxidation)	50.07	0.00279902	1	1	43	29		172945344		No Quan Values	Not Used							2	565.81	1130.61	0.279793	66.9109	7298	7298	MS2	8/80	SP_RL_ZnsvsCtrlpSILAC_022013.raw
High		LDIDSAPITAr	P11980	3	1	HCD	R11(Label:13C(6)15N(4))	50.03	0.00284428	1	1	43	36	579	157985667	Heavy	Unique	Used	0.715591	2.94337	0.243119	202959816	49343488	145236232	2	591.323	1181.64	-0.514882	60.7585	6293	6293	MS2	10/94	SP_RL_ZnsvsCtrlpSILAC_022013.raw
	High	SSIQITGALEDQMNQLK	D3ZCV0	1	1	CID		50.03	0.00535439	1	1	46	20		1.37841e+08		No Quan Values	Not Used							2	938.477	1875.95	-0.376346	73.8543	8483	8483	MS2	20/174	SP_RL_ZnsvsCtrlpSILAC_022013.raw
High		AGIIASAr	P05197	1	1	HCD	R8(Label:13C(6)15N(4))	49.98	0.0012849	0	1	39		191	5.10156e+06	Heavy	Unique	Used	1.37073	4.02505	0.34055	3.54772e+06	1.20818e+06	4.86298e+06	2	384.734	768.46	-0.209157	26.3632	2095	2095	MS2	6/56	SP_RL_ZnsvsCtrlpSILAC_022013.raw
High		DTQIQLDDAVr		2	0	HCD	R11(Label:13C(6)15N(4))	49.97	0.00254049	1	1	42	28	508	1.47317e+07	Heavy	Redundant	Not Used	0.428906	10.663	0.0402239	29452681	1.1847e+06	1.26324e+07	2	642.327	1283.65	0.80264	56.0348	5570	5570	MS2	10/110	SP_RL_ZnsvsCtrlpSILAC_022013.raw
High		DTQLQLDDAVr	P02563	2	1	HCD	R11(Label:13C(6)15N(4))	49.97	0.00254049	1	2	42	28	508	1.47317e+07	Heavy	Redundant	Not Used	0.428906	10.663	0.0402239	29452681	1.1847e+06	1.26324e+07	2	642.327	1283.65	0.80264	56.0348	5570	5570	MS2	10/110	SP_RL_ZnsvsCtrlpSILAC_022013.raw
	High	NTGIIcTIGPASR		3	0	CID	C6(Carbamidomethyl)	49.86	0.00360898	1	1	44	23	599	151599964	Light	Redundant	Not Used	1.22399	3.61776	0.338329	151599964	51290718	185557508	2	680.356	1359.71	0.200407	63.07	6670	6670	MS2	8/140	SP_RL_ZnsvsCtrlpSILAC_022013.raw
Medium		LVESAIQSmEEPQmALYLQQAK	Q5XIH6	1	1	HCD	M9(Oxidation), M14(Oxidation)	49.83	0.00713073	1	1	47	18				No Quan Values	Not Used							3	847.085	2539.24	-0.430216	64.5531	6914	6914	MS2	15/214	SP_RL_ZnsvsCtrlpSILAC_022013.raw
	High	GILAADESTGSIAK		2	0	CID		49.74	0.00357367	1	1	43	26	543	48786196	Light	Redundant	Not Used	0.319605	3.3584	0.0951658	48786196	4642776	1.55923e+07	2	666.854	1332.7	-0.642808	57.6753	5822	5822	MS2	8/114	SP_RL_ZnsvsCtrlpSILAC_022013.raw
High		IVVVTAGVr	P42123	1	1	HCD	R9(Label:13C(6)15N(4))	49.68	0.000986042	1	1	38			79009486		No Quan Values	Not Used							2	462.299	923.592	0.51116	58.5904	5967	5967	MS2	6/64	SP_RL_ZnsvsCtrlpSILAC_022013.raw
High		SQFTITPGSEQIr	F1M0K2	2	1	HCD	R13(Label:13C(6)15N(4))	49.63	0.00401053	1	1	44	22				No Quan Values	Not Used							2	737.382	1473.76	-0.304551	62.3502	6557	6557	MS2	6/136	SP_RL_ZnsvsCtrlpSILAC_022013.raw
High		VGAFTVVck	P00507	1	1	HCD	C8(Carbamidomethyl), K9(Label:13C(6)15N(2))	49.58	0.00251426	1	1	42	23		1.16838e+07		No Quan Values	Not Used							2	494.772	988.537	-0.647858	62.7557	6620	6620	MS2	7/64	SP_RL_ZnsvsCtrlpSILAC_022013.raw
High		QALAHGLK	F1M0K2	2	1	HCD		49.56	0.00134344	0.38	1	39			2.84357e+06		No Quan Values	Not Used							2	419.251	837.494	-0.0287899	20.4637	1227	1227	MS2	7/72	SP_RL_ZnsvsCtrlpSILAC_022013.raw
	High	LVQDVANNTNEEAGDGTTTATVLAR	P63039	1	1	CID		49.55	0.00759008	1	1	47	22		21664055		No Quan Values	Not Used							3	854.088	2560.25	0.540124	54.4163	5335	5335	MS2	16/270	SP_RL_ZnsvsCtrlpSILAC_022013.raw
High		QLLATGr		0	0	HCD	R7(Label:13C(6)15N(4))	49.51	0.00143176		2	39		191	5.10156e+06	Heavy	No Proteins	Not Used	1.37073	4.02505	0.34055	3.54772e+06	1.20818e+06	4.86298e+06	2	384.734	768.46	-0.196144	26.3632	2095	2095	MS2	6/60	SP_RL_ZnsvsCtrlpSILAC_022013.raw
High		ASGELASSIK	D3Z802	3	1	HCD		49.5	0.00190294	1	1	40	25	227	1.44191e+06	Light	Unique	Used	0.562444	3.92643	0.143246	1.31033e+06	187699	736986	2	481.761	962.515	-0.110073	28.0134	2318	2318	MS2	8/84	SP_RL_ZnsvsCtrlpSILAC_022013.raw
High		SQFTITPGSEQIR	F1M0K2	2	1	HCD		49.4	0.00399959	1	1	44	32	621	9.92747e+07	Light	Unique	Used	0.495321	1.82831	0.270918	95145416	2.57766e+07	4.71275e+07	2	732.378	1463.75	-0.24495	62.6465	6605	6605	MS2	6/136	SP_RL_ZnsvsCtrlpSILAC_022013.raw
High		VcVQTVESGAmTK	P56574	1	1	HCD	C2(Carbamidomethyl), M11(Oxidation)	49.37	0.0018388	1	1	40			1.25763e+06		No Quan Values	Not Used							2	713.339	1425.67	0.179626	47.1538	4406	4406	MS2	6/128	SP_RL_ZnsvsCtrlpSILAC_022013.raw
High		TLmLQIAk	P23693	1	1	HCD	M3(Oxidation), K8(Label:13C(6)15N(2))	49.35	0.00265681	1	1	42	30	647	201586360	Heavy	Redundant	Not Used	0.457159	3.75382	0.121785	440954336	53701623	201586360	2	471.282	941.558	-0.501917	65.3073	7039	7039	MS2	7/62	SP_RL_ZnsvsCtrlpSILAC_022013.raw
	High	GILAADESTGSIAk		2	0	CID	K14(Label:13C(6)15N(2))	49.26	0.00393497	1	1	43	33	530	12887851	Heavy	Unique	Used	0.288075	4.0818	0.0705755	44737848	3.15739e+06	12887851	2	670.86	1340.71	-1.21423	57.0872	5734	5734	MS2	8/114	SP_RL_ZnsvsCtrlpSILAC_022013.raw
	High	FSSVTNTPQIVQAK	D3ZLB6	3	1	CID		49.16	0.00516358	1	1	44	22				No Quan Values	Not Used							2	760.409	1519.81	-0.944268	55.5499	5498	5498	MS2	8/130	SP_RL_ZnsvsCtrlpSILAC_022013.raw
High		AGFAGDDAPR	P63269	8	1	HCD		49.12	0.000584142	1	1	35		401	2.17147e+07	Light	Redundant	Not Used	0.475929	2.7073	0.175794	20186192	3.54862e+06	9.60719e+06	2	488.727	976.447	-0.875593	51.1796	4877	4877	MS2	7/74	SP_RL_ZnsvsCtrlpSILAC_022013.raw
High		ESTLHLVLr	P0CG51	11	1	HCD	R9(Label:13C(6)15N(4))	49.06	0.00314759	1	1	42	28		5.61565e+06		No Quan Values	Not Used							2	539.318	1077.63	-0.457173	75.982	8809	8809	MS2	7/68	SP_RL_ZnsvsCtrlpSILAC_022013.raw
	High	EMLTTQAER		1	0	CID		49.06	0.00144218	1	1	39	23	234	501447	Light	Unique	Used	0.859291	3.0123	0.285261	501447	143043	430889	2	539.764	1078.52	0.482115	28.5814	2390	2390	MS2	7/84	SP_RL_ZnsvsCtrlpSILAC_022013.raw
	High	VPLPSLSPTmQAGTIAR		0	0	CID	M10(Oxidation)	49.03	0.00638632	1	1	45	22				No Proteins	Not Used							2	877.978	1754.95	0.789514	68.7841	7609	7609	MS2	9/158	SP_RL_ZnsvsCtrlpSILAC_022013.raw
	High	cQLPEDVDPTSVTSALr		0	0	CID	C1(Carbamidomethyl), R17(Label:13C(6)15N(4))	49.03	0.00517045	1	1	44	25		4.38092e+07		No Proteins	Not Used							2	949.464	1897.92	0.292702	70.5265	7891	7891	MS2	14/176	SP_RL_ZnsvsCtrlpSILAC_022013.raw
High		LLIEmEQR		0	0	HCD	M5(Oxidation)	48.95	0.0024394	1	1	41	31				No Proteins	Not Used							2	524.279	1047.55	-0.257623	56.7208	5676	5676	MS2	7/62	SP_RL_ZnsvsCtrlpSILAC_022013.raw
High		KANELASDIK	D3Z802	3	1	HCD		48.93	0.00340955	1	1	42			1.22157e+06		No Quan Values	Not Used							2	544.8	1088.59	-0.914732	24.5151	1824	1824	MS2	7/98	SP_RL_ZnsvsCtrlpSILAC_022013.raw
Medium		GVVPLAGTNGETTTQGLDGLSEr	P05065	2	1	HCD	R23(Label:13C(6)15N(4))	48.92	0.00931164	1	1	47	19				No Quan Values	Not Used							3	761.389	2282.15	0.671329	68.856	7620	7620	MS2	9/232	SP_RL_ZnsvsCtrlpSILAC_022013.raw
	High	GAAQNIIPASTGAAK		5	0	CID		48.88	0.00487265	1	1	44	32		233867768		No Quan Values	Not Used							2	685.376	1369.74	0.337861	52.855	5105	5105	MS2	11/136	SP_RL_ZnsvsCtrlpSILAC_022013.raw
Medium		VGVPTETGALTLNr	F1LWF9	3	1	HCD	R14(Label:13C(6)15N(4))	48.78	0.00512984	1	1	44	19		1.38134e+08		No Quan Values	Not Used							2	719.399	1437.79	-1.34701	63.2841	6708	6708	MS2	11/118	SP_RL_ZnsvsCtrlpSILAC_022013.raw
High		LATALQK	P04692	23	1	HCD		48.74	0.00198484	1	1	40	34	122	2.86421e+07	Light	Unique	Used	0.512218	4.55155	0.112537	2.86421e+07	3.2233e+06	1.4671e+07	2	372.734	744.461	0.029659	23.5725	1687	1687	MS2	5/50	SP_RL_ZnsvsCtrlpSILAC_022013.raw
	High	SSIQITGALEDQmNQLk	D3ZCV0	1	1	CID	M13(Oxidation), K17(Label:13C(6)15N(2))	48.7	0.00724798	1	1	45	22				No Quan Values	Not Used							2	950.483	1899.96	0.356872	65.7626	7112	7112	MS2	10/174	SP_RL_ZnsvsCtrlpSILAC_022013.raw
High		GDLGIEIPAEK	P11980	2	1	HCD		48.65	0.00357384	1	1	42	33				No Quan Values	Not Used							2	571.308	1141.61	-0.506917	67.2608	7358	7358	MS2	6/96	SP_RL_ZnsvsCtrlpSILAC_022013.raw
High		GSGTAEVELKk	P11980	3	1	HCD	K11(Label:13C(6)15N(2))	48.57	0.00366739	1	1	42	20		454834		Inconsistently Labeled	Not Used							2	563.813	1126.62	-0.223746	21.3163	1355	1355	MS2	5/94	SP_RL_ZnsvsCtrlpSILAC_022013.raw
High		GSGTAEVELkK	P11980	3	1	HCD	K10(Label:13C(6)15N(2))	48.57	0.00366739	1	2	42	20		454834		Inconsistently Labeled	Not Used							2	563.813	1126.62	-0.223746	21.3163	1355	1355	MS2	5/94	SP_RL_ZnsvsCtrlpSILAC_022013.raw
High		VLSIGDGIAR	F1LP05	2	1	HCD		48.51	0.00308775	1	1	42	29		2.64672e+08		No Quan Values	Not Used							2	500.793	1000.58	-0.0924368	65.7835	7115	7115	MS2	9/78	SP_RL_ZnsvsCtrlpSILAC_022013.raw
Medium		GAPAYNPTGPQVTPLAR	D3ZNJ6	4	1	HCD		48.49	0.00721347	1	1	45	22		2.36177e+07		No Quan Values	Not Used							2	855.451	1709.9	-0.928688	58.9365	6017	6017	MS2	10/160	SP_RL_ZnsvsCtrlpSILAC_022013.raw
	High	GVVPLAGTNGETTTQGLDGLSER		2	0	CID		48.44	0.0101492	1	1	47	20		72677771		No Quan Values	Not Used							3	758.051	2272.14	-0.817133	68.395	7541	7541	MS2	21/232	SP_RL_ZnsvsCtrlpSILAC_022013.raw
Medium		TITLEVEPSDTIENVK	P0CG51	8	1	HCD		48.39	0.00776107	1	1	45	23	714	715434852	Light	Redundant	Not Used	0.357165	2.20796	0.161763	715434852	115730589	255528366	3	596.647	1787.93	-0.261344	72.3787	8200	8200	MS2	9/148	SP_RL_ZnsvsCtrlpSILAC_022013.raw
	High	DTQIQLDDAVR		2	0	CID		48.21	0.00354642	1	1	42	33	508	29452681	Light	Redundant	Not Used	0.428906	10.663	0.0402239	29452681	1.1847e+06	1.26324e+07	2	637.323	1273.64	0.592306	55.7206	5524	5524	MS2	7/110	SP_RL_ZnsvsCtrlpSILAC_022013.raw
	High	DTQLQLDDAVR	P02563	2	1	CID		48.21	0.00354642	1	2	42	33	508	29452681	Light	Redundant	Not Used	0.428906	10.663	0.0402239	29452681	1.1847e+06	1.26324e+07	2	637.323	1273.64	0.592306	55.7206	5524	5524	MS2	7/110	SP_RL_ZnsvsCtrlpSILAC_022013.raw
High		LTELLK	F1LP05	2	1	HCD		48.19	0.00138431	0.0625	1	38		638	87155087	Light	Unique	Used	0.519634	29.3428	0.0177091	87155087	1.54344e+06	4.52887e+07	2	358.731	716.455	-0.159872	63.6032	6765	6765	MS2	5/42	SP_RL_ZnsvsCtrlpSILAC_022013.raw
High		GLTSVINQK	P42123	1	1	HCD		48.17	0.00362191	1	1	42	26		2.93448e+08		No Quan Values	Not Used							2	480.28	959.552	0.242188	56.5127	5644	5644	MS2	6/70	SP_RL_ZnsvsCtrlpSILAC_022013.raw
High		GmQVNVDIPDmLR	D4A4G1	2	1	HCD	M2(Oxidation), M11(Oxidation)	48.15	0.00292208	1	1	41	19		5.1487e+07		No Quan Values	Not Used							2	760.366	1519.72	-0.326867	64.6231	6925	6925	MS2	6/122	SP_RL_ZnsvsCtrlpSILAC_022013.raw
High		AAVPSIK	P16617	1	1	HCD		48.09	0.00214385	1	1	40	34		4.15409e+06		No Quan Values	Not Used							2	343.216	685.424	-0.412111	52.1864	5013	5013	MS2	5/48	SP_RL_ZnsvsCtrlpSILAC_022013.raw
	High	SIDDLEDELYAQK		0	0	CID		48.08	0.00248021	1	1	40	25	729	88624646	Light	No Proteins	Not Used	0.525763	6.03249	0.0871552	72196456	6.29229e+06	37958215	3	513.579	1538.72	-0.661466	73.2292	8353	8353	MS2	8/112	SP_RL_ZnsvsCtrlpSILAC_022013.raw
	High	DAGmQLQGYR		0	0	CID	M4(Oxidation)	48.07	0.0010371	1	1	36	23		324405		No Proteins	Not Used							2	577.766	1154.52	-1.27727	46.2522	4326	4326	MS2	8/82	SP_RL_ZnsvsCtrlpSILAC_022013.raw
High		DAGTIAGLNVmr	P06761	1	1	HCD	M11(Oxidation), R12(Label:13C(6)15N(4))	48.05	0.00386517	0.208333	1	42			1.17685e+07		No Quan Values	Not Used							2	622.321	1243.63	0.305269	55.3984	5473	5473	MS2	10/100	SP_RL_ZnsvsCtrlpSILAC_022013.raw
	High	VLSIGDGIAr		2	0	CID	R10(Label:13C(6)15N(4))	48.05	0.00311627	1	1	41	29				No Quan Values	Not Used							2	505.797	1010.59	-0.301656	65.7519	7108	7108	MS2	8/78	SP_RL_ZnsvsCtrlpSILAC_022013.raw
High		KAGELISEK	D3Z802	3	1	HCD		47.97	0.00321969	0.416667	1	41		86	1.47105e+06	Light	Unique	Used	0.389297	2.57218	0.151349	1.39795e+06	211579	544218	2	487.779	974.552	-0.122102	21.8687	1440	1440	MS2	7/88	SP_RL_ZnsvsCtrlpSILAC_022013.raw
Medium		TIAMDGTEGLVr	G3V6D3	2	1	HCD	R12(Label:13C(6)15N(4))	47.95	0.0041981	1	1	42	24				No Quan Values	Not Used							2	636.828	1272.65	-0.417288	63.6997	6779	6779	MS2	11/102	SP_RL_ZnsvsCtrlpSILAC_022013.raw
	High	VAELYEEEmR		2	0	CID	M9(Oxidation)	47.95	0.000945113	1	1	36	17		6.87285e+06		No Quan Values	Not Used							2	642.792	1284.58	-0.207168	53.1016	5141	5141	MS2	8/82	SP_RL_ZnsvsCtrlpSILAC_022013.raw
	High	LVMAAANr	Q60587	1	1	CID	R8(Label:13C(6)15N(4))	47.94	0.00298007	1	1	41					No Quan Values	Not Used							2	428.241	855.474	-0.256626	26.4169	2101	2101	MS2	7/60	SP_RL_ZnsvsCtrlpSILAC_022013.raw
	High	GQSVQQVYYSIGALAK	P02563	2	1	CID		47.87	0.00833183	1	1	45	22		44723856		No Quan Values	Not Used							2	856.453	1711.9	-1.92325	73.8654	8487	8487	MS2	11/162	SP_RL_ZnsvsCtrlpSILAC_022013.raw
High		GGEMTLK	Q8VBU2-2	2	1	HCD		47.74	0.000978475	1	1	36			1.26325e+06		No Quan Values	Not Used							2	368.189	735.371	0.319394	24.5961	1834	1834	MS2	5/52	SP_RL_ZnsvsCtrlpSILAC_022013.raw
	High	VVnLmAYmASKE		1	0	CID	N3(Deamidated), M5(Oxidation), M8(Oxidation)	47.73	0.00201965	0.0208333	1	39	25	516	126693839	Light	Redundant	Not Used	0.446387	6.01961	0.0741556	126693839	9.39505e+06	56554513	3	463.552	1388.64	-1.0159	57.1619	5743	5743	MS2	15/108	SP_RL_ZnsvsCtrlpSILAC_022013.raw
High		NLSTFAVDGK	P56571	1	1	HCD		47.72	0.00306223	1	1	41	26		2.40093e+07		No Quan Values	Not Used							2	526.275	1051.54	0.479959	61.9057	6486	6486	MS2	7/100	SP_RL_ZnsvsCtrlpSILAC_022013.raw
	High	SQIFSTASDNQPTVTIK		1	0	CID		47.72	0.0090633	1	1	45	29				No Quan Values	Not Used							2	918.97	1836.93	-0.446561	62.9079	6643	6643	MS2	11/186	SP_RL_ZnsvsCtrlpSILAC_022013.raw
Medium		ALGQNPTQAEVLR	P16409	1	1	HCD		47.67	0.00663315	1	1	44	25				No Quan Values	Not Used							2	698.881	1396.75	-0.211477	58.406	5937	5937	MS2	11/120	SP_RL_ZnsvsCtrlpSILAC_022013.raw
High		HVTNSPFK	D3ZZ63	2	1	HCD		47.55	0.00270193	1	1	40	34	90	1.22553e+07	Light	Redundant	Not Used	0.56016	4.12263	0.135874	1.22553e+07	1.66518e+06	6.86493e+06	2	465.246	929.484	-0.17112	23.0238	1608	1608	MS2	6/68	SP_RL_ZnsvsCtrlpSILAC_022013.raw
	High	EAcFAVEGPK	IPI:CON_00708398.1	1	1	CID	C3(Carbamidomethyl)	47.49	0.00136619	1	1	37	16		245512		No Quan Values	Not Used							2	554.26	1107.51	-0.901342	33.7084	3032	3032	MS2	7/84	SP_RL_ZnsvsCtrlpSILAC_022013.raw
	High	LSSPATLNSR		1	0	CID		47.46	0.00396457	1	1	42	26		1.40344e+08		No Quan Values	Not Used							2	523.285	1045.56	-0.276606	51.5201	4925	4925	MS2	9/90	SP_RL_ZnsvsCtrlpSILAC_022013.raw
High		LSDGVAVLk	P63039	2	1	HCD	K9(Label:13C(6)15N(2))	47.43	0.00231318	0.319149	1	39		588	2.70849e+07	Heavy	Unique	Used	0.55563	3.57727	0.155322	4.87463e+07	7.57137e+06	2.70849e+07	2	455.278	909.549	-0.215816	60.5421	6262	6262	MS2	7/66	SP_RL_ZnsvsCtrlpSILAC_022013.raw
High		IQLEAK	P02563	12	1	HCD		47.41	0.00223127	0.0638298	1	39		171	1.16545e+07	Light	Unique	Used	0.249956	4.89553	0.051058	11193372	571511	2.79785e+06	2	351.213	701.419	-0.36838	25.6787	1996	1996	MS2	5/48	SP_RL_ZnsvsCtrlpSILAC_022013.raw
	High	KLLEGEESR		2	0	CID		47.4	0.00440186	1	1	42	34		996823		No Quan Values	Not Used							2	530.786	1060.56	0.719629	21.7165	1417	1417	MS2	6/88	SP_RL_ZnsvsCtrlpSILAC_022013.raw
	High	EYEATLEEccAK	IPI:CON_00708398.1	1	1	CID	C9(Carbamidomethyl), C10(Carbamidomethyl)	47.32	0.000247446	1	1	29	18		519812		No Quan Values	Not Used							2	751.811	1502.61	-0.00809922	31.2288	2745	2745	MS2	10/102	SP_RL_ZnsvsCtrlpSILAC_022013.raw
High		TLmLQIAK	P23693	1	1	HCD	M3(Oxidation)	47.23	0.00378658	1	1	41	34	647	468016690	Light	Redundant	Not Used	0.457159	3.75382	0.121785	440954336	53701623	201586360	2	467.275	933.543	-0.791518	64.6138	6924	6924	MS2	7/62	SP_RL_ZnsvsCtrlpSILAC_022013.raw
	High	LVQDVANNTNEEAGDGTTTATVLAr	P63039	1	1	CID	R25(Label:13C(6)15N(4))	47.23	0.0128954	1	1	47	20		4.1912e+07		No Quan Values	Not Used							3	857.424	2570.26	0.716613	54.6798	5374	5374	MS2	14/270	SP_RL_ZnsvsCtrlpSILAC_022013.raw
	High	IGQFQLmQGK		0	0	CID	M7(Oxidation)	47.2	0.00435779	1	1	42	24		23097364		No Proteins	Not Used							2	583.305	1165.6	-0.859392	58.0266	5875	5875	MS2	8/88	SP_RL_ZnsvsCtrlpSILAC_022013.raw
High		EAFTImDQNr	P08733	1	1	HCD	M6(Oxidation), R10(Label:13C(6)15N(4))	47.16	0.00165674	1	1	38	24	460	3.45692e+07	Heavy	Redundant	Not Used	1.20325	3.08269	0.390324	2.87299e+07	1.1214e+07	3.45692e+07	2	625.79	1250.57	0.663411	53.4313	5191	5191	MS2	5/88	SP_RL_ZnsvsCtrlpSILAC_022013.raw
High		VLPGPSQPr	D3ZNJ6	3	1	HCD	R9(Label:13C(6)15N(4))	47.11	0.0039199	1	1	41	30		3.38273e+06		No Quan Values	Not Used							2	480.779	960.551	0.875143	49.337	4643	4643	MS2	5/68	SP_RL_ZnsvsCtrlpSILAC_022013.raw
High		SSLDLDK	D4A4G1	2	1	HCD		47.07	0.00190151	0.0851064	1	38			1.97606e+06		No Quan Values	Not Used							2	389.203	777.399	0.550928	28.089	2326	2326	MS2	6/58	SP_RL_ZnsvsCtrlpSILAC_022013.raw
High		KIEGDLK		0	0	HCD		47.02	0.00450248	0	1	42	35	28	3.90167e+06	Light	No Proteins	Not Used	0.153795	11.9242	0.0128978	3.62804e+06	46793.7	557975	2	401.737	802.466	-0.577017	19.4833	1079	1079	MS2	5/64	SP_RL_ZnsvsCtrlpSILAC_022013.raw
High		KLEGDLK	P02563	15	1	HCD		47.02	0.00450248	0	2	42	35	28	3.90167e+06	Light	Unique	Used	0.153795	11.9242	0.0128978	3.62804e+06	46793.7	557975	2	401.737	802.466	-0.577017	19.4833	1079	1079	MS2	5/64	SP_RL_ZnsvsCtrlpSILAC_022013.raw
High		KLqGDLK		0	0	HCD	Q3(Deamidated)	47.02	0.00450248		3	42	35	28	3.90167e+06	Light	No Proteins	Not Used	0.153795	11.9242	0.0128978	3.62804e+06	46793.7	557975	2	401.737	802.466	-0.572033	19.4833	1079	1079	MS2	5/60	SP_RL_ZnsvsCtrlpSILAC_022013.raw
	High	LVVPATQcGSLIGk		0	0	CID	C8(Carbamidomethyl), K14(Label:13C(6)15N(2))	47.02	0.00700396	1	1	44	34		59023874		No Proteins	Not Used							2	725.912	1450.82	-0.362526	65.1032	7012	7012	MS2	10/126	SP_RL_ZnsvsCtrlpSILAC_022013.raw
High		VLSIGDGIAr	F1LP05	2	1	HCD	R10(Label:13C(6)15N(4))	47.01	0.0039276	0.404255	1	41					No Quan Values	Not Used							2	505.797	1010.59	-0.543239	66.8927	7296	7296	MS2	7/78	SP_RL_ZnsvsCtrlpSILAC_022013.raw
Medium		GLDPYNmLPPK		0	0	HCD	M7(Oxidation)	46.98	0.0045722	1	1	42	30		17375859		No Proteins	Not Used							2	630.818	1260.63	-0.601813	59.7917	6147	6147	MS2	8/90	SP_RL_ZnsvsCtrlpSILAC_022013.raw
High		VTDALNATr	P63039	3	1	HCD	R9(Label:13C(6)15N(4))	46.91	0.00349658	0.425532	1	41		158	1.33901e+06	Heavy	Unique	Used	1.1376	3.16005	0.359994	1.17705e+06	423729	1.33901e+06	2	485.763	970.519	-0.364623	25.4198	1955	1955	MS2	8/82	SP_RL_ZnsvsCtrlpSILAC_022013.raw
	High	TGILQEAk		0	0	CID	K8(Label:13C(6)15N(2))	46.87	0.00307356	1	1	40	30	278	1.5574e+06	Heavy	No Proteins	Not Used	0.40616	2.36718	0.17158	3.76757e+06	646438	1.53024e+06	2	434.255	867.502	-0.409723	30.7623	2679	2679	MS2	5/72	SP_RL_ZnsvsCtrlpSILAC_022013.raw
	High	LQSLQLQPDK		0	0	CID		46.84	0.00617834	0.425532	1	43			3.88437e+07		No Proteins	Not Used							2	585.329	1169.65	-0.937471	56.332	5616	5616	MS2	11/100	SP_RL_ZnsvsCtrlpSILAC_022013.raw
High		SLLEGEGSSGGGGR		0	0	HCD		46.81	0.00266711	1	1	39	28		3.4569e+06		No Proteins	Not Used							2	631.802	1262.6	-0.093302	52.5858	5069	5069	MS2	8/120	SP_RL_ZnsvsCtrlpSILAC_022013.raw
High		LSEMTEQDQQR	P09605	1	1	HCD		46.76	0.00150978	1	1	37	25	371	375977	Light	Redundant	Not Used	0.736781	4.30859	0.171003	375977	64293.1	277013	2	682.81	1364.61	0.536933	45.095	4211	4211	MS2	6/100	SP_RL_ZnsvsCtrlpSILAC_022013.raw
	High	GLTSVINQk		1	0	CID	K9(Label:13C(6)15N(2))	46.74	0.00401535	1	1	41	24		1.29638e+08		No Quan Values	Not Used							2	484.287	967.566	0.0107933	56.6507	5663	5663	MS2	6/70	SP_RL_ZnsvsCtrlpSILAC_022013.raw
	High	VVDLmAYmASKE		16	0	CID	M5(Oxidation), M8(Oxidation)	46.72	0.00254845		2	39	25	516	126693839	Light	Redundant	Not Used	0.446387	6.01961	0.0741556	126693839	9.39505e+06	56554513	3	463.552	1388.64	-1.01878	57.1619	5743	5743	MS2	15/106	SP_RL_ZnsvsCtrlpSILAC_022013.raw
Medium		FFVAPFPEVFGK	IPI:CON_CASA1	1	1	HCD		46.67	0.00776616	1	1	44	21		223615930		No Quan Values	Not Used							2	692.868	1384.73	-0.552927	75.581	8753	8753	MS2	10/88	SP_RL_ZnsvsCtrlpSILAC_022013.raw
Medium		LDIDSAPITAr	P11980	3	1	HCD	R11(Label:13C(6)15N(4))	46.66	0.00617978	1	1	43	25	579	157985667	Heavy	Redundant	Not Used	0.715591	2.94337	0.243119	202959816	49343488	145236232	2	591.323	1181.64	-0.514882	59.6932	6131	6131	MS2	6/94	SP_RL_ZnsvsCtrlpSILAC_022013.raw
High		GSGTAEVELk	P11980	3	1	HCD	K10(Label:13C(6)15N(2))	46.63	0.00354368	1	1	40	28	211	585029	Heavy	Redundant	Not Used	0.494241	6.68534	0.0739291	1.18369e+06	87509.1	585029	2	499.766	998.525	0.0524738	27.2561	2209	2209	MS2	7/84	SP_RL_ZnsvsCtrlpSILAC_022013.raw
	High	LPmGMTAENLAAK		3	0	CID	M3(Oxidation)	46.57	0.00590494		2	42	27				No Quan Values	Not Used							2	681.842	1362.68	1.36608	56.8997	5703	5703	MS2	10/108	SP_RL_ZnsvsCtrlpSILAC_022013.raw
High		GQLLcPTcSK	Q6AYF2	1	1	HCD	C5(Carbamidomethyl), C8(Carbamidomethyl)	46.47	0.00259801	1	1	39	21		6.88687e+06		No Quan Values	Not Used							2	582.281	1163.56	0.268152	52.9166	5115	5115	MS2	6/92	SP_RL_ZnsvsCtrlpSILAC_022013.raw
High		SLmDEVVK	P16617	1	1	HCD	M3(Oxidation)	46.43	0.00257769	1	1	39	29		1.94688e+07		No Quan Values	Not Used							2	468.739	936.471	-0.0935924	52.0972	5002	5002	MS2	7/64	SP_RL_ZnsvsCtrlpSILAC_022013.raw
High		SPDTFVr	P13803	1	1	HCD	R7(Label:13C(6)15N(4))	46.41	0.00206847	1	1	38	29		786891		No Quan Values	Not Used							2	416.215	831.423	-0.209151	29.6976	2543	2543	MS2	6/54	SP_RL_ZnsvsCtrlpSILAC_022013.raw
Medium		AVAGNISDPGLQK	P85972	1	1	HCD		46.39	0.00757729	1	1	43	24				No Quan Values	Not Used							2	635.343	1269.68	-0.540729	50.6122	4802	4802	MS2	8/114	SP_RL_ZnsvsCtrlpSILAC_022013.raw
Medium		ImNVIGEPIDER	G3V6D3	2	1	HCD	M2(Oxidation)	46.33	0.0071647	1	1	43	19	589	8.94984e+07	Light	Redundant	Not Used	0.954137	2.83861	0.336128	88273518	2.96712e+07	8.42251e+07	2	701.356	1401.7	0.0478003	61.466	6412	6412	MS2	6/114	SP_RL_ZnsvsCtrlpSILAC_022013.raw
High		DFNmPLTISR	D3ZNJ6	5	1	HCD	M4(Oxidation)	46.32	0.00400888	1	1	41	21	591	39527876	Light	Unique	Used	1.04744	6.99157	0.149815	35409345	5.30484e+06	37089177	2	605.3	1209.59	-0.493831	60.6322	6275	6275	MS2	7/102	SP_RL_ZnsvsCtrlpSILAC_022013.raw
High		FcLDnGAK	P16617	1	1	HCD	C2(Carbamidomethyl), N5(Deamidated)	46.31	0.00060342	1	1	32	23		3.32388e+06		No Quan Values	Not Used							2	463.208	925.409	0.519565	53.6682	5224	5224	MS2	5/62	SP_RL_ZnsvsCtrlpSILAC_022013.raw
High		IGGIGTVPVGR	F1M6C2	5	1	HCD		46.31	0.00431048	1	1	41	27		1.35307e+08		No Quan Values	Not Used							2	513.308	1025.61	-0.589465	59.849	6157	6157	MS2	9/80	SP_RL_ZnsvsCtrlpSILAC_022013.raw
Medium		LQSLQLQPDK		0	0	HCD		46.29	0.00701248	1	1	43	35		3.88437e+07		No Proteins	Not Used							2	585.329	1169.65	-0.937471	56.3765	5621	5621	MS2	9/100	SP_RL_ZnsvsCtrlpSILAC_022013.raw
High		NVLAESAr	P56571	1	1	HCD	R8(Label:13C(6)15N(4))	46.25	0.00343256	1	1	40	26	153	968621	Heavy	Unique	Used	0.371464	2.77655	0.133786	2.55695e+06	342085	949816	2	435.239	869.471	-0.253326	25.2343	1928	1928	MS2	6/72	SP_RL_ZnsvsCtrlpSILAC_022013.raw
Medium		KLLEGEESR	G3V8C3;Q6P725	10	2	HCD		46.21	0.00578943	1	1	42	33		996823		No Quan Values	Not Used							2	530.786	1060.56	0.719629	21.7607	1423	1423	MS2	5/88	SP_RL_ZnsvsCtrlpSILAC_022013.raw
Medium		LGPALATGNVVVmK	P11884	1	1	HCD	M13(Oxidation)	46	0.00837589	1	1	43	24		40737128		No Quan Values	Not Used							2	693.395	1385.78	-0.288949	61.1407	6352	6352	MS2	11/114	SP_RL_ZnsvsCtrlpSILAC_022013.raw
Medium		LAAAFAVSR	Q60587	1	1	HCD		45.95	0.004791	0.26087	1	41					No Quan Values	Not Used							2	453.264	905.52	-0.616564	62.0843	6515	6515	MS2	5/64	SP_RL_ZnsvsCtrlpSILAC_022013.raw
High		GGNLDVLk		0	0	HCD	K8(Label:13C(6)15N(2))	45.94	0.00373238	0.456522	1	40			337836		No Proteins	Not Used							2	412.242	823.476	-0.69663	37.4967	3493	3493	MS2	5/66	SP_RL_ZnsvsCtrlpSILAC_022013.raw
Medium		QVEVLTNQr	Q6P725	2	1	HCD	R9(Label:13C(6)15N(4))	45.92	0.00654358	0.173913	1	42			20429334		No Quan Values	Not Used							2	548.803	1096.6	0.155126	51.9743	4987	4987	MS2	7/86	SP_RL_ZnsvsCtrlpSILAC_022013.raw
High		QQVLLR	G3V7J0	2	1	HCD		45.87	0.00307221	0.434783	1	39		269	1.07922e+07	Light	Unique	Used	0.856173	2.18746	0.3914	1.07922e+07	4.22407e+06	9.23998e+06	2	378.74	756.473	-0.0508761	30.0453	2591	2591	MS2	5/52	SP_RL_ZnsvsCtrlpSILAC_022013.raw
Medium		EITALAPSTmk	P63269	8	1	HCD	M10(Oxidation), K11(Label:13C(6)15N(2))	45.78	0.00728908	1	1	43	29	470	28581199	Heavy	Redundant	Not Used	0.30796	5.55246	0.0554637	89669294	4.97339e+06	27614537	2	593.318	1185.63	0.347484	53.9274	5263	5263	MS2	7/96	SP_RL_ZnsvsCtrlpSILAC_022013.raw
Medium		YLGYLEQLLR	IPI:CON_CASA1	1	1	HCD		45.73	0.00869529	1	1	43	32		18482890		No Quan Values	Not Used							2	634.355	1267.7	-1.74583	76.0468	8819	8819	MS2	9/78	SP_RL_ZnsvsCtrlpSILAC_022013.raw
	High	TIAMDGTEGLVr		2	0	CID	R12(Label:13C(6)15N(4))	45.72	0.0070154	1	1	42	25				No Quan Values	Not Used							2	636.828	1272.65	-0.417288	63.668	6774	6774	MS2	9/102	SP_RL_ZnsvsCtrlpSILAC_022013.raw
	High	EGVIEcSFVQSk		1	0	CID	C6(Carbamidomethyl), K12(Label:13C(6)15N(2))	45.72	0.00616745	1	1	42	22				No Quan Values	Not Used							2	695.842	1390.68	0.711447	61.4425	6408	6408	MS2	7/112	SP_RL_ZnsvsCtrlpSILAC_022013.raw
	High	VNQPASFAVqLNGAr	D3ZZ63	2	1	CID	Q10(Deamidated), R15(Label:13C(6)15N(4))	45.71	0.0121767		2	45	32		1.67743e+07		No Quan Values	Not Used							2	791.914	1582.82	0.223968	63.8127	6795	6795	MS2	8/138	SP_RL_ZnsvsCtrlpSILAC_022013.raw
	High	VDQSILTGESVSVIK		7	0	CID		45.68	0.0116987	1	1	45	23	706	6.08467e+07	Light	Redundant	Not Used	0.261584	4.95345	0.0528084	48146850	2.54256e+06	12594441	2	787.935	1574.86	-0.514796	71.219	8009	8009	MS2	9/156	SP_RL_ZnsvsCtrlpSILAC_022013.raw
	High	cIGAIAMTEPGAGSDLQGVr	P15650	1	1	CID	C1(Carbamidomethyl), R20(Label:13C(6)15N(4))	45.66	0.0125146	1	1	45	26				No Quan Values	Not Used							3	671.663	2012.98	-0.709058	72.3616	8197	8197	MS2	17/172	SP_RL_ZnsvsCtrlpSILAC_022013.raw
	High	YSGDFGADAQGAMSk		1	0	CID	K15(Label:13C(6)15N(2))	45.61	0.00107717	1	1	34		458	1.5065e+07	Heavy	Redundant	Not Used	0.409688	6.77942	0.060431	31643125	1.91223e+06	1.29638e+07	2	756.83	1512.65	0.145901	53.4745	5198	5198	MS2	8/146	SP_RL_ZnsvsCtrlpSILAC_022013.raw
	High	LYQSAGGMPGGmPGGFPGGGAPPSGGASSGPTIEEVD		0	0	CID	M12(Oxidation)	45.56	0.00609869		2	42	24		1.93945e+08		Indistinguishable Channels	Not Used							3	1121.5	3362.49	-0.317955	62.2015	6532	6532	MS2	24/354	SP_RL_ZnsvsCtrlpSILAC_022013.raw
Medium		GLTSVINQK	P42123	1	1	HCD		45.54	0.00670211	1	1	42	27		2.93448e+08		No Quan Values	Not Used							2	480.279	959.551	-0.839148	57.5456	5805	5805	MS2	6/70	SP_RL_ZnsvsCtrlpSILAC_022013.raw
High		AmEEFVK	Q6AYF2	1	1	HCD	M2(Oxidation)	45.51	0.00150015	1	1	35			979516		No Quan Values	Not Used							2	435.208	869.408	0.432642	27.1948	2201	2201	MS2	5/50	SP_RL_ZnsvsCtrlpSILAC_022013.raw
	High	GILAADESTGSIAK		2	0	CID		45.5	0.00951627	1	1	43	22	530	5.0586e+07	Light	Redundant	Not Used	0.288075	4.0818	0.0705755	44737848	3.15739e+06	12887851	2	666.854	1332.7	-0.276423	56.6619	5667	5667	MS2	10/114	SP_RL_ZnsvsCtrlpSILAC_022013.raw
High		LNLVQr	P42123	2	1	HCD	R6(Label:13C(6)15N(4))	45.44	0.00286188	1	1	38		300	4.89785e+07	Heavy	Unique	Used	0.982053	2.18842	0.448749	4.98736e+07	22380756	4.89785e+07	2	376.736	752.465	0.0243132	32.1195	2848	2848	MS2	5/50	SP_RL_ZnsvsCtrlpSILAC_022013.raw
	High	HQGVmVGMGQK		9	0	CID	M5(Oxidation)	45.41	0.00367012	1	1	39	19		2.16212e+06		No Quan Values	Not Used							2	594.287	1187.57	0.44597	21.3617	1363	1363	MS2	15/100	SP_RL_ZnsvsCtrlpSILAC_022013.raw
Medium		IQLVEEELDr	P04692	23	1	HCD	R10(Label:13C(6)15N(4))	45.29	0.00967122	1	1	43	38	701	168181240	Heavy	Unique	Used	1.50308	3.72043	0.404007	111891348	45204845	168181240	2	627.334	1253.66	-0.397372	71.6835	8090	8090	MS2	8/96	SP_RL_ZnsvsCtrlpSILAC_022013.raw
High		HQGVmVGmGQK	P63269	9	1	HCD	M5(Oxidation), M8(Oxidation)	45.28	0.00293815	1	1	38	28	5	9.51363e+06	Light	Unique	Used	0.228751	2.83389	0.0807199	8834288	713103	2.02085e+06	2	602.284	1203.56	-0.000511243	18.3568	903	903	MS2	9/100	SP_RL_ZnsvsCtrlpSILAC_022013.raw
Medium		LVVPATQcGSLIGK	D3ZS68	1	1	HCD	C8(Carbamidomethyl)	45.28	0.011422	1	1	44	27				No Quan Values	Not Used							2	721.905	1442.8	-1.09908	64.7155	6940	6940	MS2	9/126	SP_RL_ZnsvsCtrlpSILAC_022013.raw
Medium		mIAEAIPELK	P04636	1	1	HCD	M1(Oxidation)	45.26	0.00851856	1	1	43	35		172945344		No Quan Values	Not Used							2	565.81	1130.61	0.711666	67.9472	7470	7470	MS2	8/80	SP_RL_ZnsvsCtrlpSILAC_022013.raw
High		VATVSLPR	SWISS-PROT:P00761	1	1	HCD		45.15	0.00398209	1	1	39	24		2.49223e+09		No Quan Values	Not Used							2	421.758	842.509	-0.173716	56.5913	5656	5656	MS2	6/60	SP_RL_ZnsvsCtrlpSILAC_022013.raw
	High	LDIDSAPITAr		3	0	CID	R11(Label:13C(6)15N(4))	45.15	0.00874929	1	1	43	30	579	157985667	Heavy	Redundant	Not Used	0.715591	2.94337	0.243119	202959816	49343488	145236232	2	591.323	1181.64	-0.514882	60.7392	6288	6288	MS2	8/94	SP_RL_ZnsvsCtrlpSILAC_022013.raw
Medium		LGVTADDVk	O88989	1	1	HCD	K9(Label:13C(6)15N(2))	45.14	0.00490067	1	1	40	22		6337999		No Quan Values	Not Used							2	463.257	925.507	-0.644416	50.8403	4830	4830	MS2	8/70	SP_RL_ZnsvsCtrlpSILAC_022013.raw
Medium		QVEVLTNQr	Q6P725	2	1	HCD	R9(Label:13C(6)15N(4))	45.14	0.00826883	0.4	1	43			20429334		No Quan Values	Not Used							2	548.803	1096.6	0.266443	50.964	4845	4845	MS2	7/86	SP_RL_ZnsvsCtrlpSILAC_022013.raw
	High	DQLLLGPTYATPK	Q60587	1	1	CID		45.14	0.0116401	1	1	44	28		92379224		No Quan Values	Not Used							2	708.889	1416.77	-1.37735	69.257	7682	7682	MS2	6/138	SP_RL_ZnsvsCtrlpSILAC_022013.raw
	High	YSGDFGADAQGAmSK		1	0	CID	M13(Oxidation)	45.04	0.000589058	1	1	31	15				No Quan Values	Not Used							3	507.549	1520.63	0.49549	49.1298	4619	4619	MS2	10/146	SP_RL_ZnsvsCtrlpSILAC_022013.raw
Medium		HIVENAVQk		0	0	HCD	K9(Label:13C(6)15N(2))	45	0.00734755	1	1	42	27	18	1.1729e+06	Heavy	No Proteins	Not Used	0.549914	5.21874	0.105373	2.03133e+06	214047	1.11706e+06	2	523.297	1045.59	-0.35025	19.0938	1017	1017	MS2	13/72	SP_RL_ZnsvsCtrlpSILAC_022013.raw
	High	AATPPNPSSTADSAGNPVAP		0	0	CID		45	0.00865041	1	1	43	21		2.85537e+06		Indistinguishable Channels	Not Used							2	911.435	1821.86	0.433027	40.5801	3802	3802	MS2	12/192	SP_RL_ZnsvsCtrlpSILAC_022013.raw
Medium		TLLEGEESR	IPI:CON_00220327.3	2	1	HCD		44.95	0.00460961	0.311111	1	40			24743795		No Quan Values	Not Used							2	517.262	1033.52	-0.0411124	54.0952	5287	5287	MS2	7/78	SP_RL_ZnsvsCtrlpSILAC_022013.raw
High		ITqLLK		0	0	HCD	Q3(Deamidated)	44.91	0.002946		2	38		638	87155087	Light	No Proteins	Not Used	0.519634	29.3428	0.0177091	87155087	1.54344e+06	4.52887e+07	2	358.731	716.455	-0.154289	63.6032	6765	6765	MS2	5/46	SP_RL_ZnsvsCtrlpSILAC_022013.raw
High		LTqILK		0	0	HCD	Q3(Deamidated)	44.91	0.002946		3	38		638	87155087	Light	No Proteins	Not Used	0.519634	29.3428	0.0177091	87155087	1.54344e+06	4.52887e+07	2	358.731	716.455	-0.154289	63.6032	6765	6765	MS2	5/46	SP_RL_ZnsvsCtrlpSILAC_022013.raw
Medium		VImITGDNK	E9PSX6	7	1	HCD	M3(Oxidation)	44.9	0.00550918	1	1	41	31		2.27404e+06		No Quan Values	Not Used							2	503.766	1006.52	0.701817	29.688	2542	2542	MS2	5/70	SP_RL_ZnsvsCtrlpSILAC_022013.raw
Medium		TLSDYNIQk	P0CG51	12	1	HCD	K9(Label:13C(6)15N(2))	44.88	0.00684796	1	1	41	25		2.77685e+07		No Quan Values	Not Used							2	545.287	1089.57	0.0529471	52.2483	5022	5022	MS2	8/76	SP_RL_ZnsvsCtrlpSILAC_022013.raw
Medium		LGDADSLHR	D3Z802	2	1	HCD		44.86	0.00416889	1	1	39	27	106	1.50858e+06	Light	Unique	Used	0.984175	35.6051	0.0276415	1.37187e+06	37920.5	1.35016e+06	3	328.501	983.49	-0.701602	22.7862	1574	1574	MS2	9/70	SP_RL_ZnsvsCtrlpSILAC_022013.raw
Medium		FNTTAVPk	D3ZX18	2	1	HCD	K8(Label:13C(6)15N(2))	44.82	0.00490624	1	1	40	34				No Quan Values	Not Used							2	443.249	885.491	-1.21621	50.7983	4824	4824	MS2	7/70	SP_RL_ZnsvsCtrlpSILAC_022013.raw
	High	VLSIGDGIAR		2	0	CID		44.77	0.00730537	1	1	42	25		2.64672e+08		No Quan Values	Not Used							2	500.793	1000.58	-0.0924368	65.7492	7107	7107	MS2	5/78	SP_RL_ZnsvsCtrlpSILAC_022013.raw
	High	VImITGDNK		7	0	CID	M3(Oxidation)	44.75	0.00570279	1	1	41	26		2.27404e+06		No Quan Values	Not Used							2	503.766	1006.52	0.701817	29.6616	2538	2538	MS2	6/70	SP_RL_ZnsvsCtrlpSILAC_022013.raw
Medium		LDIDSAPITAR	P11980	3	1	HCD		44.71	0.00923424	1	1	43	33	579	2.24498e+08	Light	Redundant	Not Used	0.715591	2.94337	0.243119	202959816	49343488	145236232	2	586.319	1171.63	-0.858971	59.9503	6172	6172	MS2	6/94	SP_RL_ZnsvsCtrlpSILAC_022013.raw
	High	ILGADTSVDLEETGR		2	0	CID		44.67	0.0118223	1	1	44	18	607	1.15586e+08	Light	Redundant	Not Used	0.895931	3.00039	0.298605	112584116	33618183	100867559	2	788.397	1575.79	-0.0526461	62.7771	6622	6622	MS2	9/128	SP_RL_ZnsvsCtrlpSILAC_022013.raw
High		VGVnGFGr	P04797	7	1	HCD	N4(Deamidated), R8(Label:13C(6)15N(4))	44.62	0.00274734	1	1	37	31		43529154		No Quan Values	Not Used							2	408.716	816.424	-0.113479	53.2282	5161	5161	MS2	7/66	SP_RL_ZnsvsCtrlpSILAC_022013.raw
	High	SLLEGEGSSGGGGR	IPI:CON_00009865.2	1	1	CID		44.62	0.00441611	1	1	39	29		3.4569e+06		No Quan Values	Not Used							2	631.802	1262.6	-0.093302	52.5536	5065	5065	MS2	8/120	SP_RL_ZnsvsCtrlpSILAC_022013.raw
	High	LNLVQr		2	0	CID	R6(Label:13C(6)15N(4))	44.56	0.00340497	0.422222	1	38		491	1.22769e+08	Heavy	Redundant	Not Used	0.929028	2.27863	0.407714	130710084	53292333	121433386	2	376.737	752.466	0.754335	55.9766	5561	5561	MS2	5/50	SP_RL_ZnsvsCtrlpSILAC_022013.raw
Medium		VLTPDLYNK	P00564	1	1	HCD		44.49	0.0096625	0.409091	1	43		587	2.01891e+08	Light	Unique	Used	0.434622	8.04774	0.0540054	179415716	9689422	77977984	2	531.795	1062.58	-0.427421	60.2634	6221	6221	MS2	5/70	SP_RL_ZnsvsCtrlpSILAC_022013.raw
	High	GLHQmGIk	D3ZZ63	2	1	CID	M5(Oxidation), K8(Label:13C(6)15N(2))	44.45	0.0065575	1	1	41	23		1.81913e+06		No Quan Values	Not Used							2	454.249	907.491	0.0210422	18.4251	915	915	MS2	6/66	SP_RL_ZnsvsCtrlpSILAC_022013.raw
	High	HQGVMVGmGQk		9	0	CID	M8(Oxidation), K11(Label:13C(6)15N(2))	44.38	0.00544213	1	1	40	19		1.50629e+06		No Quan Values	Not Used							2	598.294	1195.58	0.00208607	19.228	1037	1037	MS2	10/100	SP_RL_ZnsvsCtrlpSILAC_022013.raw
	High	EITALAPSTmK		8	0	CID	M10(Oxidation)	44.34	0.009356	1	1	42	21	470	89669294	Light	Unique	Used	0.30796	5.55246	0.0554637	89669294	4.97339e+06	27614537	2	589.31	1177.61	0.175515	53.805	5243	5243	MS2	8/96	SP_RL_ZnsvsCtrlpSILAC_022013.raw
	High	NLTEEmAGLDEIIAK	P02563	2	1	CID	M6(Oxidation)	44.27	0.0139244	1	1	44	25		1.60476e+08		No Quan Values	Not Used							2	831.917	1662.83	0.313384	73.6952	8450	8450	MS2	10/156	SP_RL_ZnsvsCtrlpSILAC_022013.raw
High		ALQASALk	P05065	3	1	HCD	K8(Label:13C(6)15N(2))	44.25	0.00406468	0.272727	1	39		197	6.03525e+06	Heavy	Unique	Used	0.448087	4.68676	0.0956069	1.34689e+07	1.28772e+06	6.03525e+06	2	405.252	809.497	-0.229148	26.6403	2130	2130	MS2	7/66	SP_RL_ZnsvsCtrlpSILAC_022013.raw
	High	YNGVFQEccQAEDK	IPI:CON_00708398.1	1	1	CID	C8(Carbamidomethyl), C9(Carbamidomethyl)	44.24	0.000472763	1	1	29			316086		No Quan Values	Not Used							2	874.358	1747.71	1.61585	34.896	3183	3183	MS2	12/140	SP_RL_ZnsvsCtrlpSILAC_022013.raw
	High	FNTTAVPK		2	0	CID		44.23	0.00592411	1	1	40	33				No Quan Values	Not Used							2	439.243	877.478	-0.000567678	51.4368	4913	4913	MS2	6/70	SP_RL_ZnsvsCtrlpSILAC_022013.raw
Medium		RAEVLDSTK		0	0	HCD		44.19	0.00846728	1	1	42			3.50206e+06		No Proteins	Not Used							2	509.78	1018.55	0.220719	19.5743	1094	1094	MS2	6/90	SP_RL_ZnsvsCtrlpSILAC_022013.raw
High		FGMTPSK	P46462	1	1	HCD		44.18	0.0022783	1	1	36			1.61029e+06		No Quan Values	Not Used							2	384.191	767.376	0.0491095	28.9244	2439	2439	MS2	6/52	SP_RL_ZnsvsCtrlpSILAC_022013.raw
	High	GcDVVVIPAGVPr		1	0	CID	C2(Carbamidomethyl), R13(Label:13C(6)15N(4))	44.16	0.0139727	1	1	44	22		449217888		No Quan Values	Not Used							2	674.867	1348.73	-0.352605	69.6004	7734	7734	MS2	10/96	SP_RL_ZnsvsCtrlpSILAC_022013.raw
Medium		AEFVEVTK	IPI:CON_00708398.1	1	1	HCD		44.15	0.00613232	1	1	40	26		987958		No Quan Values	Not Used							2	461.748	922.489	0.543843	31.6279	2796	2796	MS2	6/66	SP_RL_ZnsvsCtrlpSILAC_022013.raw
High		VGVnGFGR	P04797	7	1	HCD	N4(Deamidated)	44.14	0.00402825	1	1	38	27	462	40343186	Light	Unique	Used	1.07897	6.72995	0.160324	40343186	6.46797e+06	43529154	2	403.711	806.415	-0.229984	53.4928	5200	5200	MS2	7/66	SP_RL_ZnsvsCtrlpSILAC_022013.raw
Medium		FAQTLEk	P56574	1	1	HCD	K7(Label:13C(6)15N(2))	44.14	0.00635076	1	1	40	31				No Quan Values	Not Used							2	422.736	844.465	-0.263765	26.5682	2121	2121	MS2	6/60	SP_RL_ZnsvsCtrlpSILAC_022013.raw
Medium		GLTSVINQk	P42123	1	1	HCD	K9(Label:13C(6)15N(2))	44.09	0.00739135	1	1	41	23		1.29638e+08		No Quan Values	Not Used							2	484.287	967.566	0.0107933	56.6923	5673	5673	MS2	6/70	SP_RL_ZnsvsCtrlpSILAC_022013.raw
	High	VcVQTVESGAmTK		1	0	CID	C2(Carbamidomethyl), M11(Oxidation)	43.98	0.00636112	1	1	40	19		1.25763e+06		No Quan Values	Not Used							2	713.339	1425.67	0.179626	47.1438	4405	4405	MS2	6/128	SP_RL_ZnsvsCtrlpSILAC_022013.raw
	High	APSGNEEPcLLK	D3ZZ63	2	1	CID	C9(Carbamidomethyl)	43.96	0.00735478	1	1	41	26		6.53345e+06		No Quan Values	Not Used							2	657.822	1314.64	0.198304	58.4679	5948	5948	MS2	8/110	SP_RL_ZnsvsCtrlpSILAC_022013.raw
Medium		HEVVLDr	Q5XIH6	1	1	HCD	R7(Label:13C(6)15N(4))	43.94	0.00533619	1	1	39	23	91	2.1074e+06	Heavy	Unique	Used	1.03367	2.88165	0.358706	2038767	731318	2.1074e+06	2	439.242	877.476	-0.197506	22.0996	1473	1473	MS2	6/56	SP_RL_ZnsvsCtrlpSILAC_022013.raw
High		TLEDQANEYR	P02563	2	1	HCD		43.91	0.00312148	1	1	37	25		1.13517e+06		No Quan Values	Not Used							2	619.787	1238.57	0.931939	49.4418	4654	4654	MS2	6/96	SP_RL_ZnsvsCtrlpSILAC_022013.raw
	High	QITINDLPVGr		0	0	CID	R11(Label:13C(6)15N(4))	43.9	0.0120605	1	1	43	35				No Proteins	Not Used							2	618.352	1235.7	-1.44175	72.4419	8212	8212	MS2	6/106	SP_RL_ZnsvsCtrlpSILAC_022013.raw
	High	QITLNDLPVGr		0	0	CID	R11(Label:13C(6)15N(4))	43.9	0.0120605	1	2	43	35				No Proteins	Not Used							2	618.352	1235.7	-1.44175	72.4419	8212	8212	MS2	6/106	SP_RL_ZnsvsCtrlpSILAC_022013.raw
Medium		IIAPPER	P63269	8	1	HCD		43.89	0.00419344	1	1	38	28		3.96259e+07		No Quan Values	Not Used							2	398.24	795.472	-0.183203	51.6932	4953	4953	MS2	5/48	SP_RL_ZnsvsCtrlpSILAC_022013.raw
High		VGVnGFGr	P04797	7	1	HCD	N4(Deamidated), R8(Label:13C(6)15N(4))	43.85	0.00327824	1	1	37	23		43529154		No Quan Values	Not Used							2	408.715	816.424	-0.262997	52.1767	5012	5012	MS2	7/66	SP_RL_ZnsvsCtrlpSILAC_022013.raw
Medium		VATVSLPR	SWISS-PROT:P00761	1	1	HCD		43.84	0.00537581	1	1	39	22		2.49223e+09		No Quan Values	Not Used							2	421.758	842.509	-0.753273	57.6157	5815	5815	MS2	6/60	SP_RL_ZnsvsCtrlpSILAC_022013.raw
Medium		LQLqAK		0	0	HCD	Q4(Deamidated)	43.82	0.00509979		2	39		171	1.16545e+07	Light	No Proteins	Not Used	0.249956	4.89553	0.051058	11193372	571511	2.79785e+06	2	351.213	701.419	-0.362677	25.6787	1996	1996	MS2	5/50	SP_RL_ZnsvsCtrlpSILAC_022013.raw
Medium		FAQTLEK	P56574	1	1	HCD		43.82	0.00638199	1	1	40					No Quan Values	Not Used							2	418.729	836.451	-0.51173	51.6559	4946	4946	MS2	6/60	SP_RL_ZnsvsCtrlpSILAC_022013.raw
Medium		STLTDSLVcK	P05197	1	1	HCD	C9(Carbamidomethyl)	43.82	0.00759158	1	1	41	21				No Quan Values	Not Used							2	562.286	1123.57	-1.03435	59.2016	6055	6055	MS2	5/82	SP_RL_ZnsvsCtrlpSILAC_022013.raw
Medium		TLLEGEESR	IPI:CON_00220327.3	2	1	HCD		43.77	0.00597947	0.340909	1	40			24743795		No Quan Values	Not Used							2	517.261	1033.52	-0.513559	52.962	5123	5123	MS2	8/78	SP_RL_ZnsvsCtrlpSILAC_022013.raw
Medium		IIAPPER	P63269	8	1	HCD		43.72	0.00436721	1	1	38	27		3.96259e+07		No Quan Values	Not Used							2	398.24	795.472	-0.413387	50.691	4812	4812	MS2	5/48	SP_RL_ZnsvsCtrlpSILAC_022013.raw
Medium		LGVTADDVK	O88989	1	1	HCD		43.69	0.00746739	1	1	41	30	429	20362151	Light	Redundant	Not Used	0.329808	3.90063	0.0845525	20362151	1.72167e+06	6.71559e+06	2	459.251	917.494	-0.0755179	50.7887	4823	4823	MS2	6/70	SP_RL_ZnsvsCtrlpSILAC_022013.raw
Medium		EYQDLLNVK	G3V8C3;Q6P725	4	2	HCD		43.69	0.00946197	1	1	42	18	681	143825884	Light	Not Unique	Used	0.632844	31.8885	0.0198455	143825884	2.8543e+06	91019317	2	561.295	1121.58	-0.0762647	68.2616	7519	7519	MS2	8/82	SP_RL_ZnsvsCtrlpSILAC_022013.raw
	High	DSYVGDEAQSk		7	0	CID	K11(Label:13C(6)15N(2))	43.68	0.00196704	1	1	35	23		406235		No Quan Values	Not Used							2	603.771	1206.53	-1.66499	23.4771	1673	1673	MS2	9/102	SP_RL_ZnsvsCtrlpSILAC_022013.raw
Medium		VPPPLPQFGR	P09605	1	1	HCD		43.67	0.0118552	1	1	43	25	741	2.98273e+08	Light	Unique	Used	0.665093	2.20791	0.301232	265253736	79902932	176418356	2	554.319	1107.63	-0.966829	73.5091	8412	8412	MS2	5/80	SP_RL_ZnsvsCtrlpSILAC_022013.raw
Medium		LVTDLTK	IPI:CON_00708398.1	1	1	HCD		43.65	0.00569174	0.295455	1	39					No Quan Values	Not Used							2	395.239	789.471	-0.250996	53.8526	5252	5252	MS2	5/54	SP_RL_ZnsvsCtrlpSILAC_022013.raw
Medium		LVMAAANr	Q60587	1	1	HCD	R8(Label:13C(6)15N(4))	43.56	0.00817009	1	1	41	30				No Quan Values	Not Used							2	428.241	855.474	-0.256626	26.4492	2106	2106	MS2	5/60	SP_RL_ZnsvsCtrlpSILAC_022013.raw
Low		IQLVEEELDr	P04692	23	1	HCD	R10(Label:13C(6)15N(4))	43.54	0.0143487	1	1	43	33	701	168181240	Heavy	Redundant	Not Used	1.50308	3.72043	0.404007	111891348	45204845	168181240	2	627.336	1253.66	2.23164	70.6198	7907	7907	MS2	8/96	SP_RL_ZnsvsCtrlpSILAC_022013.raw
High		IDIIK		0	0	HCD		43.51	0.00422259	0	1	38		362	3.43176e+06	Light	No Proteins	Not Used	0.597129	4.85864	0.122901	3.39341e+06	417052	2.0263e+06	2	301.2	601.392	0.479243	40.802	3825	3825	MS2	4/32	SP_RL_ZnsvsCtrlpSILAC_022013.raw
High		IDLIK		0	0	HCD		43.51	0.00422259	0	2	38		362	3.43176e+06	Light	No Proteins	Not Used	0.597129	4.85864	0.122901	3.39341e+06	417052	2.0263e+06	2	301.2	601.392	0.479243	40.802	3825	3825	MS2	4/32	SP_RL_ZnsvsCtrlpSILAC_022013.raw
High		IDLLK		0	0	HCD		43.51	0.00422259	0	3	38		362	3.43176e+06	Light	No Proteins	Not Used	0.597129	4.85864	0.122901	3.39341e+06	417052	2.0263e+06	2	301.2	601.392	0.479243	40.802	3825	3825	MS2	4/32	SP_RL_ZnsvsCtrlpSILAC_022013.raw
High		InILK		0	0	HCD	N2(Deamidated)	43.51	0.00422259		4	38		362	3.43176e+06	Light	No Proteins	Not Used	0.597129	4.85864	0.122901	3.39341e+06	417052	2.0263e+06	2	301.2	601.392	0.485894	40.802	3825	3825	MS2	4/40	SP_RL_ZnsvsCtrlpSILAC_022013.raw
High		InLLK		0	0	HCD	N2(Deamidated)	43.51	0.00422259		5	38		362	3.43176e+06	Light	No Proteins	Not Used	0.597129	4.85864	0.122901	3.39341e+06	417052	2.0263e+06	2	301.2	601.392	0.485894	40.802	3825	3825	MS2	4/40	SP_RL_ZnsvsCtrlpSILAC_022013.raw
High		LDILK		0	0	HCD		43.51	0.00422259		6	38		362	3.43176e+06	Light	No Proteins	Not Used	0.597129	4.85864	0.122901	3.39341e+06	417052	2.0263e+06	2	301.2	601.392	0.479243	40.802	3825	3825	MS2	4/32	SP_RL_ZnsvsCtrlpSILAC_022013.raw
High		LDLLK		0	0	HCD		43.51	0.00422259		7	38		362	3.43176e+06	Light	No Proteins	Not Used	0.597129	4.85864	0.122901	3.39341e+06	417052	2.0263e+06	2	301.2	601.392	0.479243	40.802	3825	3825	MS2	4/32	SP_RL_ZnsvsCtrlpSILAC_022013.raw
High		LnIIK		0	0	HCD	N2(Deamidated)	43.51	0.00422259		8	38		362	3.43176e+06	Light	No Proteins	Not Used	0.597129	4.85864	0.122901	3.39341e+06	417052	2.0263e+06	2	301.2	601.392	0.485894	40.802	3825	3825	MS2	4/40	SP_RL_ZnsvsCtrlpSILAC_022013.raw
High		LnILK		0	0	HCD	N2(Deamidated)	43.51	0.00422259		9	38		362	3.43176e+06	Light	No Proteins	Not Used	0.597129	4.85864	0.122901	3.39341e+06	417052	2.0263e+06	2	301.2	601.392	0.485894	40.802	3825	3825	MS2	4/40	SP_RL_ZnsvsCtrlpSILAC_022013.raw
High		LnLLK		0	0	HCD	N2(Deamidated)	43.51	0.00422259		10	38		362	3.43176e+06	Light	No Proteins	Not Used	0.597129	4.85864	0.122901	3.39341e+06	417052	2.0263e+06	2	301.2	601.392	0.485894	40.802	3825	3825	MS2	4/40	SP_RL_ZnsvsCtrlpSILAC_022013.raw
Medium		IIAPPEr	P63269	8	1	HCD	R7(Label:13C(6)15N(4))	43.44	0.00596693	1	1	39	28				No Quan Values	Not Used							2	403.244	805.48	-0.520344	51.5626	4934	4934	MS2	5/48	SP_RL_ZnsvsCtrlpSILAC_022013.raw
	High	LYQSAGGmPGGMPGGFPGGGAPPSGGASSGPTIEEVD		0	0	CID	M8(Oxidation)	43.43	0.0103612		2	42	21		32789165		Indistinguishable Channels	Not Used							3	1121.5	3362.49	0.226598	60.158	6205	6205	MS2	25/354	SP_RL_ZnsvsCtrlpSILAC_022013.raw
Medium		ALQASALK	P05065	3	1	HCD		43.38	0.00722778	0.186047	1	40		197	1.3578e+07	Light	Redundant	Not Used	0.448087	4.68676	0.0956069	1.34689e+07	1.28772e+06	6.03525e+06	2	401.245	801.483	-0.259127	26.5219	2114	2114	MS2	5/66	SP_RL_ZnsvsCtrlpSILAC_022013.raw
Medium		ImNVIGEPIDER	G3V6D3	2	1	HCD	M2(Oxidation)	43.38	0.0140055	1	1	43	21	589	8.94984e+07	Light	Redundant	Not Used	0.954137	2.83861	0.336128	88273518	2.96712e+07	8.42251e+07	2	701.355	1401.7	-0.997245	60.3925	6239	6239	MS2	9/114	SP_RL_ZnsvsCtrlpSILAC_022013.raw
Medium		VATVSLPR	SWISS-PROT:P00761	1	1	HCD		43.34	0.00610823	1	1	39	26		2.49223e+09		No Quan Values	Not Used							2	421.758	842.509	-0.101272	58.6423	5973	5973	MS2	7/60	SP_RL_ZnsvsCtrlpSILAC_022013.raw
Medium		VVFEQTK	P48500	1	1	HCD		43.31	0.0084862	1	1	41	24		4.52211e+06		No Quan Values	Not Used							2	425.737	850.467	0.113207	27.3955	2229	2229	MS2	5/56	SP_RL_ZnsvsCtrlpSILAC_022013.raw
	High	mVVDSAYEVIK		1	0	CID	M1(Oxidation)	43.25	0.0116916	1	1	42	19	608	57250961	Light	Unique	Used	0.365458	4.34988	0.0840156	52601274	4.41933e+06	19223536	2	635.323	1269.64	-0.290275	61.8008	6468	6468	MS2	9/88	SP_RL_ZnsvsCtrlpSILAC_022013.raw
Medium		LVTDLTK	IPI:CON_00708398.1	1	1	HCD		43.22	0.00628412	0.302326	1	39			837956		No Quan Values	Not Used							2	395.239	789.471	-0.328308	29.7682	2553	2553	MS2	5/54	SP_RL_ZnsvsCtrlpSILAC_022013.raw
Medium		APGIIPr	F1LP05	2	1	HCD	R7(Label:13C(6)15N(4))	43.21	0.00586645	1	1	39	30				No Quan Values	Not Used							2	367.233	733.459	-0.721733	57.8934	5854	5854	MS2	6/50	SP_RL_ZnsvsCtrlpSILAC_022013.raw
	High	STTTGHLIYk	D3ZC88	3	1	CID	K10(Label:13C(6)15N(2))	43.21	0.0128718	1	1	43	21	186	518403	Heavy	Unique	Used	0.830608	6.44911	0.128794	624125	80383.8	518403	2	564.811	1128.61	0.124906	26.3356	2091	2091	MS2	10/78	SP_RL_ZnsvsCtrlpSILAC_022013.raw
High		LTGmAFr	P04797	15	1	HCD	M4(Oxidation), R7(Label:13C(6)15N(4))	43.14	0.00420502	1	1	38		456	4.7603e+07	Heavy	Unique	Used	1.00324	7.89122	0.127133	4.72347e+07	6.0051e+06	4.73875e+07	2	411.214	821.421	-0.559109	53.4832	5199	5199	MS2	6/48	SP_RL_ZnsvsCtrlpSILAC_022013.raw
Medium		LSDGVAVLK	P63039	2	1	HCD		43.07	0.00952319	1	1	41	29	588	4.87463e+07	Light	Redundant	Not Used	0.55563	3.57727	0.155322	4.87463e+07	7.57137e+06	2.70849e+07	2	451.271	901.535	-0.0392452	60.374	6237	6237	MS2	7/66	SP_RL_ZnsvsCtrlpSILAC_022013.raw
High		LNLVQr	P42123	2	1	HCD	R6(Label:13C(6)15N(4))	43.05	0.00482073	0.418605	1	38		491	1.22769e+08	Heavy	Redundant	Not Used	0.929028	2.27863	0.407714	130710084	53292333	121433386	2	376.737	752.466	0.754335	56.0059	5567	5567	MS2	5/50	SP_RL_ZnsvsCtrlpSILAC_022013.raw
High		kVLELTGk	P56571	1	1	HCD	K1(Label:13C(6)15N(2)), K8(Label:13C(6)15N(2))	43.03	0.00456425	1	1	38	29		2.353e+06		No Quan Values	Not Used							2	452.296	903.584	-0.168385	27.7187	2275	2275	MS2	5/74	SP_RL_ZnsvsCtrlpSILAC_022013.raw
Medium		AGVLAGHDNr		0	0	HCD	R10(Label:13C(6)15N(4))	43.03	0.00909117	1	1	41	26	26	686103	Heavy	No Proteins	Not Used	1.07442	2.38653	0.450202	638579	287490	686103	3	340.513	1019.53	-0.0509056	19.493	1080	1080	MS2	11/74	SP_RL_ZnsvsCtrlpSILAC_022013.raw
Medium		YEINVLr		0	0	HCD	R7(Label:13C(6)15N(4))	43.01	0.00972567	1	1	41	34	709	2.06233e+08	Heavy	No Proteins	Not Used	1.21761	2.7357	0.445083	162534440	72341372	197904180	2	458.76	916.512	-0.820372	73.093	8329	8329	MS2	6/54	SP_RL_ZnsvsCtrlpSILAC_022013.raw
Medium		VLDSGAPIK	G3V6D3	2	1	HCD		42.98	0.00905294	0.325581	1	41					No Quan Values	Not Used							2	450.264	899.52	0.192019	51.3554	4902	4902	MS2	6/66	SP_RL_ZnsvsCtrlpSILAC_022013.raw
High		TEELEEAK	P02563	15	1	HCD		42.97	0.00377991	0.372093	1	37					No Quan Values	Not Used							2	474.73	948.452	-0.136437	21.2407	1344	1344	MS2	6/66	SP_RL_ZnsvsCtrlpSILAC_022013.raw
	High	GLTSVINQK		1	0	CID		42.96	0.0120209	1	1	42	30		2.93448e+08		No Quan Values	Not Used							2	480.28	959.552	0.242188	56.4862	5637	5637	MS2	6/70	SP_RL_ZnsvsCtrlpSILAC_022013.raw
Medium		LADLIEr	P11884	1	1	HCD	R7(Label:13C(6)15N(4))	42.92	0.00660849	0.255814	1	39			15117075		No Quan Values	Not Used							2	420.247	839.486	-0.338174	61.925	6488	6488	MS2	6/54	SP_RL_ZnsvsCtrlpSILAC_022013.raw
	High	NmLFSGTNIAAGK		7	0	CID	M2(Oxidation)	42.86	0.0120602	1	1	42	27	622	43450519	Light	Redundant	Not Used	0.418596	5.28457	0.079211	43450519	3.44176e+06	1.81882e+07	2	670.337	1339.67	-0.461745	62.7017	6612	6612	MS2	10/124	SP_RL_ZnsvsCtrlpSILAC_022013.raw
Low		EITALAPSTmK	P63269	8	1	HCD	M10(Oxidation)	42.81	0.0133073	1	1	42	22	470	89669294	Light	Redundant	Not Used	0.30796	5.55246	0.0554637	89669294	4.97339e+06	27614537	2	589.31	1177.61	0.175515	53.8332	5250	5250	MS2	9/96	SP_RL_ZnsvsCtrlpSILAC_022013.raw
	High	LDAmSLLAAK	D3ZLB6	3	1	CID	M4(Oxidation)	42.81	0.0124224	1	1	42	23		20817051		No Quan Values	Not Used							2	524.789	1048.57	-0.513339	68.2373	7514	7514	MS2	6/78	SP_RL_ZnsvsCtrlpSILAC_022013.raw
Medium		TLmLQIAK	P23693	1	1	HCD	M3(Oxidation)	42.76	0.0104635	1	1	41	34	647	468016690	Light	Redundant	Not Used	0.457159	3.75382	0.121785	440954336	53701623	201586360	2	467.276	933.544	0.254564	65.7162	7102	7102	MS2	7/62	SP_RL_ZnsvsCtrlpSILAC_022013.raw
Medium		mLDmGFEPQIr		0	0	HCD	M1(Oxidation), M4(Oxidation), R11(Label:13C(6)15N(4))	42.75	0.00560349	1	1	38	25		48538236		No Proteins	Not Used							2	689.821	1378.64	-0.959343	64.2172	6862	6862	MS2	10/92	SP_RL_ZnsvsCtrlpSILAC_022013.raw
Medium		KGEDFVK	P04636	1	1	HCD		42.73	0.00665335	1	1	39			9.54017e+06		No Quan Values	Not Used							2	411.721	822.436	-0.0569361	20.7006	1264	1264	MS2	6/62	SP_RL_ZnsvsCtrlpSILAC_022013.raw
	High	VATVSLPR		1	0	CID		42.7	0.00698947	1	1	39	25		2.49223e+09		No Quan Values	Not Used							2	421.758	842.509	-0.753273	57.5947	5810	5810	MS2	7/60	SP_RL_ZnsvsCtrlpSILAC_022013.raw
High		AGFAGDDAPr	P63269	8	1	HCD	R10(Label:13C(6)15N(4))	42.69	0.00322693	1	1	36			1.07096e+06		No Quan Values	Not Used							2	493.732	986.456	-0.40138	27.1137	2190	2190	MS2	8/74	SP_RL_ZnsvsCtrlpSILAC_022013.raw
	High	mLDmGFEPQIR		0	0	CID	M1(Oxidation), M4(Oxidation)	42.64	0.00537424	1	1	38	29				No Proteins	Not Used							2	684.817	1368.63	-1.61392	64.35	6883	6883	MS2	7/92	SP_RL_ZnsvsCtrlpSILAC_022013.raw
Medium		SSDLInK		0	0	HCD	N6(Deamidated)	42.59	0.00533457		2	38			1.97606e+06		No Proteins	Not Used							2	389.203	777.399	0.556073	28.089	2326	2326	MS2	5/54	SP_RL_ZnsvsCtrlpSILAC_022013.raw
Medium		AVDSLVPIGr	F1LP05	2	1	HCD	R10(Label:13C(6)15N(4))	42.59	0.0125557	1	1	42	25		71609090		No Quan Values	Not Used							2	518.805	1036.6	-0.789243	67.7379	7436	7436	MS2	6/74	SP_RL_ZnsvsCtrlpSILAC_022013.raw
Medium		TLPGGIIVNGPR		0	0	HCD		42.58	0.0116047	1	1	41	23				No Proteins	Not Used							2	597.354	1193.7	0.179008	69.4559	7714	7714	MS2	9/94	SP_RL_ZnsvsCtrlpSILAC_022013.raw
Medium		DGLTDVYNK	P17764	1	1	HCD		42.44	0.00586129	1	1	38	22		8.41217e+06		No Quan Values	Not Used							2	512.751	1024.49	-0.4032	52.5667	5067	5067	MS2	8/74	SP_RL_ZnsvsCtrlpSILAC_022013.raw
	High	VIGSGcNLDSAR		2	0	CID	C6(Carbamidomethyl)	42.41	0.0083821	1	1	40	23	399	4.27414e+07	Light	Redundant	Not Used	1.0053	2.50965	0.400574	38170580	15290131	38372853	2	624.803	1248.6	-0.610658	49.5803	4669	4669	MS2	8/110	SP_RL_ZnsvsCtrlpSILAC_022013.raw
Medium		YEINVLR		0	0	HCD		42.38	0.00934492	1	1	40	26	709	173712767	Light	No Proteins	Not Used	1.21761	2.7357	0.445083	162534440	72341372	197904180	2	453.755	906.504	-0.797158	72.6928	8256	8256	MS2	6/54	SP_RL_ZnsvsCtrlpSILAC_022013.raw
	High	EAFTImDQNr		1	0	CID	M6(Oxidation), R10(Label:13C(6)15N(4))	42.35	0.00498862	1	1	38	23	460	3.45692e+07	Heavy	Redundant	Not Used	1.20325	3.08269	0.390324	2.87299e+07	1.1214e+07	3.45692e+07	2	625.789	1250.57	0.468187	54.4044	5331	5331	MS2	8/88	SP_RL_ZnsvsCtrlpSILAC_022013.raw
Medium		LTEDEVEk	P16409	1	1	HCD	K8(Label:13C(6)15N(2))	42.3	0.00659505	1	1	39	30	94	1.58802e+06	Heavy	Unique	Used	0.365879	3.87526	0.094414	4.34029e+06	409784	1.58802e+06	2	485.745	970.482	-0.0733428	22.4295	1521	1521	MS2	7/66	SP_RL_ZnsvsCtrlpSILAC_022013.raw
Medium		LIFAGK	P0CG51	11	1	HCD		42.28	0.00632084	0.380952	1	38		367	1.00909e+07	Light	Unique	Used	0.385099	2.55293	0.150846	9.70301e+06	1.46366e+06	3.73662e+06	2	324.708	648.408	0.258099	41.8313	3932	3932	MS2	5/42	SP_RL_ZnsvsCtrlpSILAC_022013.raw
Medium		LNLVQR	P42123	2	1	HCD		42.25	0.00573325	1	1	38		491	1.36849e+08	Light	Redundant	Not Used	0.929028	2.27863	0.407714	130710084	53292333	121433386	2	371.732	742.457	-0.0181646	54.9277	5411	5411	MS2	5/50	SP_RL_ZnsvsCtrlpSILAC_022013.raw
Medium		LSSAMSAAK	O88989	1	1	HCD		42.21	0.00678725	1	1	39			656406		No Quan Values	Not Used							2	433.226	865.444	-0.587905	21.2873	1352	1352	MS2	5/72	SP_RL_ZnsvsCtrlpSILAC_022013.raw
Medium		DNLIDDLQR	Q6P725	2	1	HCD		42.17	0.0102356	1	1	40	28				No Quan Values	Not Used							2	551.28	1101.55	-0.347796	67.4125	7382	7382	MS2	8/88	SP_RL_ZnsvsCtrlpSILAC_022013.raw
Medium		FAQTLEK	P56574	1	1	HCD		42.14	0.00985755	1	1	40					No Quan Values	Not Used							2	418.729	836.452	0.436869	50.6314	4804	4804	MS2	6/60	SP_RL_ZnsvsCtrlpSILAC_022013.raw
	High	LVVSTQTALA	IPI:CON_00708398.1	1	1	CID		42.1	0.0146287	1	1	42	24		48071194		Indistinguishable Channels	Not Used							2	501.795	1002.58	0.267561	53.6267	5217	5217	MS2	8/78	SP_RL_ZnsvsCtrlpSILAC_022013.raw
Medium		AQYETIAAK	Q6P725	2	1	HCD		42.04	0.0126535	1	1	41	20		1.38384e+06		No Quan Values	Not Used							2	497.764	994.52	-0.356122	26.5874	2123	2123	MS2	7/80	SP_RL_ZnsvsCtrlpSILAC_022013.raw
High		PNWGGGAK		0	0	HCD		41.89	0.00367253	1	1	36	21		2.54432e+06		No Proteins	Not Used							2	393.698	786.389	-0.272868	23.1794	1630	1630	MS2	6/70	SP_RL_ZnsvsCtrlpSILAC_022013.raw
Medium		ALLFIPr	P34058	1	1	HCD	R7(Label:13C(6)15N(4))	41.77	0.00800989	0.380952	1	39					No Quan Values	Not Used							2	420.272	839.537	-0.634029	76.1325	8835	8835	MS2	5/50	SP_RL_ZnsvsCtrlpSILAC_022013.raw
Medium		VGAPPLEk	Q60587	1	1	HCD	K8(Label:13C(6)15N(2))	41.64	0.00885994	1	1	39	34	407	4878043	Heavy	Unique	Used	0.425492	5.13754	0.0828202	1.14645e+07	949490	4878043	2	409.747	818.486	-0.0460383	50.5476	4793	4793	MS2	4/56	SP_RL_ZnsvsCtrlpSILAC_022013.raw
Medium		VATVSLPR	SWISS-PROT:P00761	1	1	HCD		41.64	0.00870227	1	1	39	27				No Quan Values	Not Used							2	421.758	842.509	-0.318605	59.6844	6130	6130	MS2	6/60	SP_RL_ZnsvsCtrlpSILAC_022013.raw
Medium		ILLSSGr		0	0	HCD	R7(Label:13C(6)15N(4))	41.56	0.0083753	1	1	39			2.92776e+06		No Proteins	Not Used							2	378.236	755.465	-0.104507	31.4063	2769	2769	MS2	5/50	SP_RL_ZnsvsCtrlpSILAC_022013.raw
Medium		HTLSYVDTK	Q920L2	2	1	HCD		41.56	0.0127078	1	1	41	24		1.12938e+06		No Quan Values	Not Used							2	532.274	1063.54	-1.21891	25.3366	1942	1942	MS2	6/76	SP_RL_ZnsvsCtrlpSILAC_022013.raw
Medium		VLAAVYK	P05065	3	1	HCD		41.47	0.0109138	0.121951	1	40					No Quan Values	Not Used							2	382.239	763.47	-1.25456	56.6168	5659	5659	MS2	6/50	SP_RL_ZnsvsCtrlpSILAC_022013.raw
Medium		AAQEEYIK	P05065	3	1	HCD		41.47	0.00883225	1	1	39	32		1.89464e+06		No Quan Values	Not Used							2	476.243	951.478	-0.0255257	26.0118	2041	2041	MS2	6/68	SP_RL_ZnsvsCtrlpSILAC_022013.raw
	High	ITYGQcGDVLR		1	0	CID	C6(Carbamidomethyl)	41.36	0.0134127	1	1	41	23	533	101864880	Light	Redundant	Not Used	0.262146	0.822939	0.318549	101864880	32448960	26703513	2	641.316	1281.62	-0.847348	57.076	5730	5730	MS2	8/104	SP_RL_ZnsvsCtrlpSILAC_022013.raw
High		VIIVVK	Q64428	1	1	HCD		41.35	0.000663206	1	1	28	17	342	5.16241e+06	Light	Unique	Used	0.398479	3.83336	0.10395	4937941	513300	1.96766e+06	2	335.747	670.486	0.154199	36.9682	3431	3431	MS2	5/42	SP_RL_ZnsvsCtrlpSILAC_022013.raw
Medium		VIcQGFTGK	P13086	1	1	HCD	C3(Carbamidomethyl)	41.26	0.012068	1	1	40	23		6.84277e+06		No Quan Values	Not Used							2	505.26	1009.51	0.0823551	52.341	5036	5036	MS2	7/74	SP_RL_ZnsvsCtrlpSILAC_022013.raw
High		EAEFDASk	P16409	1	1	HCD	K8(Label:13C(6)15N(2))	41.24	0.00335975	1	1	35	28	95	941102	Heavy	Redundant	Not Used	0.385595	6.40582	0.0601945	2.44065e+06	146914	941102	2	452.71	904.414	-0.320116	22.3735	1513	1513	MS2	7/68	SP_RL_ZnsvsCtrlpSILAC_022013.raw
Medium		VmEHFIK	P06761	1	1	HCD	M2(Oxidation)	41.21	0.00953231	1	1	39	26		872998		No Quan Values	Not Used							2	460.239	919.471	0.17995	25.9469	2031	2031	MS2	5/48	SP_RL_ZnsvsCtrlpSILAC_022013.raw
	High	VGVTEGcDPTR	D3ZZ63	2	1	CID	C7(Carbamidomethyl)	41.21	0.00626279	1	1	37	19				No Quan Values	Not Used							2	595.778	1190.55	1.3072	44.211	4130	4130	MS2	6/92	SP_RL_ZnsvsCtrlpSILAC_022013.raw
Medium		LTGmAFR	P04797	15	1	HCD	M4(Oxidation)	40.92	0.007294	1	1	38	23		1.8267e+06		No Quan Values	Not Used							2	406.21	811.413	-0.304289	29.5249	2520	2520	MS2	6/48	SP_RL_ZnsvsCtrlpSILAC_022013.raw
	High	VTmQNLNDR	IPI:CON_00009865.2	1	1	CID	M3(Oxidation)	40.92	0.0081395	0	1	38	26				No Quan Values	Not Used							2	553.767	1106.53	-0.119171	19.8658	1136	1136	MS2	8/86	SP_RL_ZnsvsCtrlpSILAC_022013.raw
	High	VTmQNLNnR		0	0	CID	M3(Oxidation), N8(Deamidated)	40.92	0.0081395		2	38	26				No Proteins	Not Used							2	553.767	1106.53	-0.115556	19.8658	1136	1136	MS2	8/74	SP_RL_ZnsvsCtrlpSILAC_022013.raw
Medium		cDQLIK	P02563	11	1	HCD	C1(Carbamidomethyl)	40.86	0.00716167	0	1	38		159	7.79983e+06	Light	Unique	Used	0.315306	6.33108	0.0498029	7.35694e+06	366397	2.31969e+06	2	388.702	776.397	0.00904861	25.3908	1952	1952	MS2	4/46	SP_RL_ZnsvsCtrlpSILAC_022013.raw
Medium		cnQILK		0	0	HCD	C1(Carbamidomethyl), N2(Deamidated)	40.86	0.00716167		2	38		159	7.79983e+06	Light	No Proteins	Not Used	0.315306	6.33108	0.0498029	7.35694e+06	366397	2.31969e+06	2	388.702	776.397	0.0142006	25.3908	1952	1952	MS2	4/50	SP_RL_ZnsvsCtrlpSILAC_022013.raw
Medium		VLAAVYk	P05065	3	1	HCD	K7(Label:13C(6)15N(2))	40.76	0.00875976	0.390244	1	38		296	3.15872e+06	Heavy	Unique	Used	0.412448	4.47012	0.0922677	7.41471e+06	684139	3.05818e+06	2	386.246	771.485	-0.421628	31.7407	2809	2809	MS2	6/50	SP_RL_ZnsvsCtrlpSILAC_022013.raw
Medium		LATALQk	P04692	23	1	HCD	K7(Label:13C(6)15N(2))	40.75	0.00962977	1	1	39	29	122	1.4671e+07	Heavy	Redundant	Not Used	0.512218	4.55155	0.112537	2.86421e+07	3.2233e+06	1.4671e+07	2	376.742	752.476	0.302172	23.3977	1660	1660	MS2	5/50	SP_RL_ZnsvsCtrlpSILAC_022013.raw
Medium		VTEVVVK		0	0	HCD		40.72	0.0113232	1	1	39	29	151	2.32959e+06	Light	No Proteins	Not Used	0.336968	2.33321	0.144423	2.20837e+06	318939	744151	2	387.242	773.477	0.26505	24.9662	1888	1888	MS2	6/50	SP_RL_ZnsvsCtrlpSILAC_022013.raw
	High	VATVSLPR		1	0	CID		40.72	0.0111665	1	1	39	27		2.49223e+09		No Quan Values	Not Used							2	421.758	842.509	-0.101272	58.631	5971	5971	MS2	5/60	SP_RL_ZnsvsCtrlpSILAC_022013.raw
	High	EMLTTQAER		1	0	CID		40.69	0.00920068	1	1	39	26				No Quan Values	Not Used							2	539.763	1078.52	-0.196984	27.2903	2215	2215	MS2	7/84	SP_RL_ZnsvsCtrlpSILAC_022013.raw
Low		FEEILTR	P00564	1	1	HCD		40.66	0.0140277	1	1	40	33				No Quan Values	Not Used							2	454.248	907.488	-0.416123	64.0388	6837	6837	MS2	6/56	SP_RL_ZnsvsCtrlpSILAC_022013.raw
	High	IVVVTAGVr		1	0	CID	R9(Label:13C(6)15N(4))	40.45	0.00825839	1	1	38			79009486		No Quan Values	Not Used							2	462.299	923.592	0.51116	58.5498	5959	5959	MS2	6/64	SP_RL_ZnsvsCtrlpSILAC_022013.raw
Medium		GEITGEVr		0	0	HCD	R8(Label:13C(6)15N(4))	40.43	0.0126486	1	1	40	26	164	1.91778e+06	Heavy	No Proteins	Not Used	1.38933	2.45395	0.566161	1.23231e+06	697684	1.71208e+06	2	435.731	870.455	-0.476275	25.5125	1969	1969	MS2	4/64	SP_RL_ZnsvsCtrlpSILAC_022013.raw
Medium		GELTGEVr	D3ZZ63	2	1	HCD	R8(Label:13C(6)15N(4))	40.43	0.0126486	1	2	40	26	164	1.91778e+06	Heavy	Unique	Used	1.38933	2.45395	0.566161	1.23231e+06	697684	1.71208e+06	2	435.731	870.455	-0.476275	25.5125	1969	1969	MS2	4/64	SP_RL_ZnsvsCtrlpSILAC_022013.raw
Medium		SLNDFTTQr	P02563	2	1	HCD	R9(Label:13C(6)15N(4))	40.42	0.0123509	1	1	40	21		5.87442e+06		No Quan Values	Not Used							2	546.271	1091.54	-0.223887	54.5595	5357	5357	MS2	7/88	SP_RL_ZnsvsCtrlpSILAC_022013.raw
	High	DSYVGDEAQSK		7	0	CID		40.32	0.00338608	1	1	34	18		1.65118e+06		No Quan Values	Not Used							2	599.764	1198.52	-0.523358	23.3077	1646	1646	MS2	14/102	SP_RL_ZnsvsCtrlpSILAC_022013.raw
Medium		FLEQQNK	G3V8C3	8	1	HCD		40.25	0.0126079	1	1	39			1.00413e+06		No Quan Values	Not Used							2	453.738	906.468	0.350831	23.5243	1678	1678	MS2	6/54	SP_RL_ZnsvsCtrlpSILAC_022013.raw
High		EYEATLEEccAK	IPI:CON_00708398.1	1	1	HCD	C9(Carbamidomethyl), C10(Carbamidomethyl)	40.23	0.00126614	1	1	29			519812		No Quan Values	Not Used							2	751.811	1502.61	-0.00809922	31.2652	2750	2750	MS2	8/102	SP_RL_ZnsvsCtrlpSILAC_022013.raw
Medium		AAVPSIK	P16617	1	1	HCD		40.18	0.013422	1	1	40	29	224	4.1256e+06	Light	Unique	Used	0.509897	9.57912	0.0532301	4.1256e+06	219606	2.10363e+06	2	343.216	685.424	0.0331255	27.8935	2302	2302	MS2	6/48	SP_RL_ZnsvsCtrlpSILAC_022013.raw
	High	VATVSLPR		1	0	CID		40.13	0.0126506	1	1	39	27		2.49223e+09		No Quan Values	Not Used							2	421.758	842.509	-0.173716	56.5687	5650	5650	MS2	4/60	SP_RL_ZnsvsCtrlpSILAC_022013.raw
Medium		IDIAGR		0	0	HCD		40.12	0.0095232	1	1	38		261	6.25837e+07	Light	No Proteins	Not Used	0.510763	2.61665	0.195197	6.25837e+07	1.22162e+07	3.19654e+07	2	322.69	644.373	0.513838	30.7817	2683	2683	MS2	5/40	SP_RL_ZnsvsCtrlpSILAC_022013.raw
Medium		LDIAGR		0	0	HCD		40.12	0.0095232	1	2	38		261	6.25837e+07	Light	No Proteins	Not Used	0.510763	2.61665	0.195197	6.25837e+07	1.22162e+07	3.19654e+07	2	322.69	644.373	0.513838	30.7817	2683	2683	MS2	5/40	SP_RL_ZnsvsCtrlpSILAC_022013.raw
Medium		LDLAGR	P63269	9	1	HCD		40.12	0.0095232	1	3	38		261	6.25837e+07	Light	Unique	Used	0.510763	2.61665	0.195197	6.25837e+07	1.22162e+07	3.19654e+07	2	322.69	644.373	0.513838	30.7817	2683	2683	MS2	5/40	SP_RL_ZnsvsCtrlpSILAC_022013.raw
Medium		LNLVQR	P42123	2	1	HCD		40.07	0.00961379	1	1	38		491	1.36849e+08	Light	Redundant	Not Used	0.929028	2.27863	0.407714	130710084	53292333	121433386	2	371.732	742.458	0.721698	55.9967	5566	5566	MS2	5/50	SP_RL_ZnsvsCtrlpSILAC_022013.raw
Medium		NSPLVSR	P04636	1	1	HCD		40.01	0.0112391	1	1	39	23	100	5.65677e+06	Light	Unique	Used	0.851414	2.67452	0.318342	5.65677e+06	1.80079e+06	4.81625e+06	2	386.719	772.431	-0.409788	22.6828	1560	1560	MS2	5/68	SP_RL_ZnsvsCtrlpSILAC_022013.raw
	High	NmQDmVEDYR		1	0	CID	M2(Oxidation), M5(Oxidation)	39.89	0.000374363	1	1	24					No Quan Values	Not Used							2	666.763	1332.52	-0.338256	46.9804	4387	4387	MS2	7/98	SP_RL_ZnsvsCtrlpSILAC_022013.raw
	High	GmGGAmDLVSSSK	F1LQE8	2	1	CID	M2(Oxidation), M6(Oxidation)	39.85	0.00537756	1	1	35	16		967644		No Quan Values	Not Used							2	636.284	1271.56	0.0119885	46.9847	4388	4388	MS2	7/106	SP_RL_ZnsvsCtrlpSILAC_022013.raw
Medium		ILENLr	P09605	1	1	HCD	R6(Label:13C(6)15N(4))	39.83	0.0123231	0.325	1	39					No Quan Values	Not Used							2	384.236	767.465	-0.341458	56.9504	5711	5711	MS2	5/44	SP_RL_ZnsvsCtrlpSILAC_022013.raw
Medium		LIFAGk	P0CG51	11	1	HCD	K6(Label:13C(6)15N(2))	39.77	0.0106809	0.375	1	38		355	4.1163e+07	Heavy	Unique	Used	0.410545	2.23125	0.183998	1.00031e+08	1.84055e+07	4.10673e+07	2	328.715	656.422	0.381736	38.8134	3629	3629	MS2	5/42	SP_RL_ZnsvsCtrlpSILAC_022013.raw
	High	EmLTTQAEr		1	0	CID	M2(Oxidation), R9(Label:13C(6)15N(4))	39.73	0.011083	1	1	38	18		163994		No Quan Values	Not Used							2	552.765	1104.52	0.351037	44.2152	4131	4131	MS2	6/84	SP_RL_ZnsvsCtrlpSILAC_022013.raw
Medium		GANQWIK	D4A5G8	3	1	HCD		39.71	0.0128714	1	1	39	26	330	1.03649e+07	Light	Unique	Used	0.345702	4.75323	0.07273	10305931	749551	3.56279e+06	2	408.722	816.436	-0.566714	34.9241	3186	3186	MS2	5/58	SP_RL_ZnsvsCtrlpSILAC_022013.raw
Medium		cDIDIR	P63269	5	1	HCD	C1(Carbamidomethyl)	39.65	0.0059616	1	1	36		288	7.92371e+06	Light	Unique	Used	0.432586	2.92558	0.147864	7854134	1.16134e+06	3.39759e+06	2	396.189	791.372	0.0446884	31.1852	2739	2739	MS2	4/44	SP_RL_ZnsvsCtrlpSILAC_022013.raw
Medium		IDIAGr		0	0	HCD	R6(Label:13C(6)15N(4))	39.64	0.0133848	0.2	1	39		261	3.19869e+07	Heavy	No Proteins	Not Used	0.510763	2.61665	0.195197	6.25837e+07	1.22162e+07	3.19654e+07	2	327.694	654.381	0.18146	30.0175	2588	2588	MS2	5/40	SP_RL_ZnsvsCtrlpSILAC_022013.raw
Medium		LDIAGr		0	0	HCD	R6(Label:13C(6)15N(4))	39.64	0.0133848	0.2	2	39		261	3.19869e+07	Heavy	No Proteins	Not Used	0.510763	2.61665	0.195197	6.25837e+07	1.22162e+07	3.19654e+07	2	327.694	654.381	0.18146	30.0175	2588	2588	MS2	5/40	SP_RL_ZnsvsCtrlpSILAC_022013.raw
Medium		LDLAGr	P63269	9	1	HCD	R6(Label:13C(6)15N(4))	39.64	0.0133848	0.2	3	39		261	3.19869e+07	Heavy	Redundant	Not Used	0.510763	2.61665	0.195197	6.25837e+07	1.22162e+07	3.19654e+07	2	327.694	654.381	0.18146	30.0175	2588	2588	MS2	5/40	SP_RL_ZnsvsCtrlpSILAC_022013.raw
Medium		KGVITVK	P63039	2	1	HCD		39.53	0.0111708	1	1	38		33	9.4649e+06	Light	Redundant	Not Used	0.398617	6.47996	0.0615154	8.8811e+06	546324	3540159	2	372.753	744.498	0.258078	20.0777	1170	1170	MS2	6/60	SP_RL_ZnsvsCtrlpSILAC_022013.raw
Low		mQIFVk	P0CG51	9	1	HCD	M1(Oxidation), K6(Label:13C(6)15N(2))	39.44	0.0145901	1	1	39	28				No Quan Values	Not Used							2	395.224	789.442	-0.4299	56.2103	5596	5596	MS2	5/50	SP_RL_ZnsvsCtrlpSILAC_022013.raw
Medium		LSILTK		0	0	HCD		39.39	0.0056792	1	1	35					No Proteins	Not Used							2	337.726	674.444	-0.787121	66.6331	7255	7255	MS2	5/46	SP_RL_ZnsvsCtrlpSILAC_022013.raw
Medium		LSLLTK	Q60587	1	1	HCD		39.39	0.0056792	1	2	35					No Quan Values	Not Used							2	337.726	674.444	-0.787121	66.6331	7255	7255	MS2	5/46	SP_RL_ZnsvsCtrlpSILAC_022013.raw
Medium		IANLIK		0	0	HCD		39.36	0.00965262	0.179487	1	37		341	7.8881e+06	Light	No Proteins	Not Used	0.319233	1.29614	0.246295	7.76245e+06	1.91185e+06	2.47803e+06	2	336.226	671.445	0.157412	36.6188	3388	3388	MS2	5/48	SP_RL_ZnsvsCtrlpSILAC_022013.raw
Medium		LANILK		0	0	HCD		39.36	0.00965262	0.179487	2	37		341	7.8881e+06	Light	No Proteins	Not Used	0.319233	1.29614	0.246295	7.76245e+06	1.91185e+06	2.47803e+06	2	336.226	671.445	0.157412	36.6188	3388	3388	MS2	5/48	SP_RL_ZnsvsCtrlpSILAC_022013.raw
	High	STGmIEmVmDR		0	0	CID	M4(Oxidation), M7(Oxidation), M9(Oxidation)	39.35	0.00247969	1	1	31	18				No Proteins	Not Used							2	659.278	1317.55	0.619054	44.9421	4200	4200	MS2	6/98	SP_RL_ZnsvsCtrlpSILAC_022013.raw
Medium		mQIFVK	P0CG51	9	1	HCD	M1(Oxidation)	39.3	0.0142691	1	1	39	27	298	1.4221e+08	Light	Unique	Used	0.33972	2.18949	0.155159	133553352	20722051	45370684	2	391.218	781.428	0.16215	31.653	2799	2799	MS2	5/50	SP_RL_ZnsvsCtrlpSILAC_022013.raw
Medium		LmAGqEDSNGcINYEAFVK	P16409	1	1	HCD	M2(Oxidation), Q5(Deamidated), C11(Carbamidomethyl)	39.27	0.0101209		3	38					No Quan Values	Not Used							3	721.651	2162.94	0.417979	69.2001	7672	7672	MS2	15/190	SP_RL_ZnsvsCtrlpSILAC_022013.raw
	High	IVVVTAGVr		1	0	CID	R9(Label:13C(6)15N(4))	39.24	0.0112275	1	1	38	30		79009486		No Quan Values	Not Used							2	462.299	923.591	-0.612278	59.5779	6111	6111	MS2	7/64	SP_RL_ZnsvsCtrlpSILAC_022013.raw
Medium		DAGmQLQGYR	P00507	1	1	HCD	M4(Oxidation)	39.22	0.00801218	1	1	36	24		904432		No Quan Values	Not Used							2	577.767	1154.53	0.308712	47.35	4429	4429	MS2	5/82	SP_RL_ZnsvsCtrlpSILAC_022013.raw
	High	HQGVmVGmGQK		9	0	CID	M5(Oxidation), M8(Oxidation)	39.2	0.0119144	1	1	38		5	9.51363e+06	Light	Redundant	Not Used	0.228751	2.83389	0.0807199	8834288	713103	2.02085e+06	2	602.284	1203.56	-0.000511243	18.3042	893	893	MS2	12/100	SP_RL_ZnsvsCtrlpSILAC_022013.raw
Medium		FcLDNGAK	P16617	1	1	HCD	C2(Carbamidomethyl)	39	0.00595472	1	1	35		312	1.4936e+06	Light	Unique	Used	0.539746	5.26003	0.102613	1.42929e+06	146664	771454	2	462.716	924.424	-0.264381	33.3004	2985	2985	MS2	6/62	SP_RL_ZnsvsCtrlpSILAC_022013.raw
Medium		DmAEEVAITR		0	0	HCD	M2(Oxidation)	38.86	0.0112335	1	1	38	15		672284		No Proteins	Not Used							2	575.774	1150.54	-0.950666	48.4065	4547	4547	MS2	6/88	SP_RL_ZnsvsCtrlpSILAC_022013.raw
	High	AGFAGDDAPr		8	0	CID	R10(Label:13C(6)15N(4))	38.84	0.00783049	1	1	36	26		1.07096e+06		No Quan Values	Not Used							2	493.732	986.456	-0.40138	27.0846	2187	2187	MS2	9/74	SP_RL_ZnsvsCtrlpSILAC_022013.raw
Low		IDIAGR		0	0	HCD		38.78	0.01325	0.358974	1	38		261	6.25837e+07	Light	No Proteins	Not Used	0.510763	2.61665	0.195197	6.25837e+07	1.22162e+07	3.19654e+07	2	322.69	644.373	0.134957	29.7582	2552	2552	MS2	5/40	SP_RL_ZnsvsCtrlpSILAC_022013.raw
Low		LDIAGR		0	0	HCD		38.78	0.01325	0.358974	2	38		261	6.25837e+07	Light	No Proteins	Not Used	0.510763	2.61665	0.195197	6.25837e+07	1.22162e+07	3.19654e+07	2	322.69	644.373	0.134957	29.7582	2552	2552	MS2	5/40	SP_RL_ZnsvsCtrlpSILAC_022013.raw
Low		LDLAGR	P63269	9	1	HCD		38.78	0.01325	0.358974	3	38		261	6.25837e+07	Light	Redundant	Not Used	0.510763	2.61665	0.195197	6.25837e+07	1.22162e+07	3.19654e+07	2	322.69	644.373	0.134957	29.7582	2552	2552	MS2	5/40	SP_RL_ZnsvsCtrlpSILAC_022013.raw
Medium		QLIVGVNk	F1M6C2	5	1	HCD	K8(Label:13C(6)15N(2))	38.76	0.0119475	1	1	38					No Quan Values	Not Used							2	439.781	878.555	-0.476131	57.4138	5785	5785	MS2	7/72	SP_RL_ZnsvsCtrlpSILAC_022013.raw
Medium		LSILTK		0	0	HCD		38.69	0.00667248	1	1	35					No Proteins	Not Used							2	337.726	674.445	-0.334636	67.6625	7425	7425	MS2	5/46	SP_RL_ZnsvsCtrlpSILAC_022013.raw
Medium		LSLLTK	Q60587	1	1	HCD		38.69	0.00667248	1	2	35					No Quan Values	Not Used							2	337.726	674.445	-0.334636	67.6625	7425	7425	MS2	5/46	SP_RL_ZnsvsCtrlpSILAC_022013.raw
Medium		LTEDEVEK	P16409	1	1	HCD		38.64	0.0125216	1	1	38	26	94	4.34029e+06	Light	Redundant	Not Used	0.365879	3.87526	0.094414	4.34029e+06	409784	1.58802e+06	2	481.738	962.468	0.156651	22.2916	1502	1502	MS2	7/66	SP_RL_ZnsvsCtrlpSILAC_022013.raw
Medium		ITqLLK		0	0	HCD	Q3(Deamidated)	38.54	0.0124913	0	1	38			5.72372e+07		No Proteins	Not Used							2	358.731	716.455	-0.580242	62.578	6595	6595	MS2	5/46	SP_RL_ZnsvsCtrlpSILAC_022013.raw
Medium		LTELLK	F1LP05	2	1	HCD		38.54	0.0124913		2	38			5.72372e+07		No Quan Values	Not Used							2	358.731	716.455	-0.585825	62.578	6595	6595	MS2	5/42	SP_RL_ZnsvsCtrlpSILAC_022013.raw
Medium		LTqILK		0	0	HCD	Q3(Deamidated)	38.54	0.0124913		3	38			5.72372e+07		No Proteins	Not Used							2	358.731	716.455	-0.580242	62.578	6595	6595	MS2	5/46	SP_RL_ZnsvsCtrlpSILAC_022013.raw
	High	GmGGAmDLVSSSK	F1LQE8	2	1	CID	M2(Oxidation), M6(Oxidation)	38.48	0.00742167	1	1	35	28				No Quan Values	Not Used							2	636.284	1271.56	0.107989	45.8928	4296	4296	MS2	7/106	SP_RL_ZnsvsCtrlpSILAC_022013.raw
Medium		AAQLGFK	D3ZIY6	2	1	HCD		38.43	0.011893	1	1	37		303	1.97169e+07	Light	Unique	Used	0.354348	6.22934	0.0568838	1.97169e+07	1.12157e+06	6.98664e+06	2	367.714	734.42	0.514928	32.6595	2906	2906	MS2	6/58	SP_RL_ZnsvsCtrlpSILAC_022013.raw
	High	AGFAGDDAPR		8	0	CID		38.42	0.00693501	1	1	35	27	223	1.37175e+06	Light	Redundant	Not Used	0.485362	3.19971	0.15169	1.29809e+06	196907	630044	2	488.728	976.448	-0.563056	27.8836	2301	2301	MS2	7/74	SP_RL_ZnsvsCtrlpSILAC_022013.raw
	High	AGFAGDDAPr		8	0	CID	R10(Label:13C(6)15N(4))	38.35	0.00876575	1	1	36	26	223	630044	Heavy	Redundant	Not Used	0.485362	3.19971	0.15169	1.29809e+06	196907	630044	2	493.732	986.456	-0.40138	28.2801	2348	2348	MS2	8/74	SP_RL_ZnsvsCtrlpSILAC_022013.raw
Medium		VAIIGK		0	0	HCD		38.19	0.0146547	1	1	38	26	230	4.49952e+06	Light	No Proteins	Not Used	0.436189	5.11455	0.0852838	4.32683e+06	369009	1.88731e+06	2	300.708	600.408	0.583701	28.2887	2349	2349	MS2	5/42	SP_RL_ZnsvsCtrlpSILAC_022013.raw
	High	LNLVQR		2	0	CID		38.09	0.0151668	1	1	38		491	1.36849e+08	Light	Redundant	Not Used	0.929028	2.27863	0.407714	130710084	53292333	121433386	2	371.732	742.458	0.721698	55.974	5560	5560	MS2	5/50	SP_RL_ZnsvsCtrlpSILAC_022013.raw
Medium		TSLLVK	P56741	3	1	HCD		37.91	0.00957903	1	1	36		292	1.58054e+07	Light	Unique	Used	0.346609	4.9061	0.0706485	1.51905e+07	1.07319e+06	5.26516e+06	2	330.718	660.429	0.343038	31.3255	2759	2759	MS2	5/42	SP_RL_ZnsvsCtrlpSILAC_022013.raw
Medium		TFLPK		0	0	HCD		37.88	0.0109733	0.342105	1	36		314	6.30843e+06	Light	No Proteins	Not Used	0.278943	3.57898	0.0779394	6.30843e+06	491675	1.75969e+06	2	303.186	605.366	-0.170336	33.8902	3051	3051	MS2	4/32	SP_RL_ZnsvsCtrlpSILAC_022013.raw
Medium		cDIDIr	P63269	5	1	HCD	C1(Carbamidomethyl), R6(Label:13C(6)15N(4))	37.31	0.0105895	1	1	36			5.33558e+06		No Quan Values	Not Used							2	401.194	801.38	0.388439	52.907	5114	5114	MS2	5/44	SP_RL_ZnsvsCtrlpSILAC_022013.raw
High		ILLVAK	P85972	1	1	HCD		37.04	0.0009786	1	1	25		351	3.82271e+06	Light	Unique	Used	0.510027	4.23314	0.120484	3.69526e+06	445221	1.88468e+06	2	328.739	656.471	0.474498	37.8817	3538	3538	MS2	5/42	SP_RL_ZnsvsCtrlpSILAC_022013.raw
	High	NmQDmVEDYR		1	0	CID	M2(Oxidation), M5(Oxidation)	36.69	0.00079287	1	1	24			1.10016e+06		No Quan Values	Not Used							2	666.764	1332.52	0.303005	45.94	4300	4300	MS2	5/98	SP_RL_ZnsvsCtrlpSILAC_022013.raw
Medium		LSILTK		0	0	HCD		36.57	0.0108714	1	1	35		364	4.40972e+06	Light	No Proteins	Not Used	0.442643	3.69912	0.119662	4.38738e+06	525002	1.94204e+06	2	337.726	674.445	0.479836	40.9747	3845	3845	MS2	5/46	SP_RL_ZnsvsCtrlpSILAC_022013.raw
Medium		LSLLTK	Q60587	1	1	HCD		36.57	0.0108714	1	2	35		364	4.40972e+06	Light	Unique	Used	0.442643	3.69912	0.119662	4.38738e+06	525002	1.94204e+06	2	337.726	674.445	0.479836	40.9747	3845	3845	MS2	5/46	SP_RL_ZnsvsCtrlpSILAC_022013.raw
High		ILLVAk	P85972	1	1	HCD	K6(Label:13C(6)15N(2))	33.1	0.00237543	1	1	25		351	1.90701e+06	Heavy	Redundant	Not Used	0.510027	4.23314	0.120484	3.69526e+06	445221	1.88468e+06	2	332.746	664.485	0.318465	37.8478	3533	3533	MS2	5/42	SP_RL_ZnsvsCtrlpSILAC_022013.raw
	High	EccHGDLLEcADDR	IPI:CON_00708398.1	1	1	CID	C2(Carbamidomethyl), C3(Carbamidomethyl), C10(Carbamidomethyl)	32.63	0.00152812	1	1	23			1.3003e+06		No Quan Values	Not Used							3	583.893	1749.66	1.16175	32.8344	2927	2927	MS2	5/128	SP_RL_ZnsvsCtrlpSILAC_022013.raw
High		NmQDmVEDYR	IPI:CON_00220327.3	1	1	HCD	M2(Oxidation), M5(Oxidation)	30.24	0.00350108	1	1	24			1.10016e+06		No Quan Values	Not Used							2	666.764	1332.52	0.303005	45.9542	4302	4302	MS2	5/98	SP_RL_ZnsvsCtrlpSILAC_022013.raw
High		EccHGDLLEcADDR	IPI:CON_00708398.1	1	1	HCD	C2(Carbamidomethyl), C3(Carbamidomethyl), C10(Carbamidomethyl)	29.91	0.00285863	1	1	23			1.3003e+06		No Quan Values	Not Used							3	583.893	1749.66	1.16175	32.851	2929	2929	MS2	8/128	SP_RL_ZnsvsCtrlpSILAC_022013.raw
