# Supplementary material for: Quantitative Non-canonical Amino Acid Tagging (QuaNCAT) Proteomics Identifies Distinct Patterns of Protein Synthesis Rapidly Induced by Hypertrophic Agents in Cardiomyocytes, Revealing New Aspects of Metabolic Remodeling
Source: Mol Cell Proteomics. 2016 Aug 9;15(10):3170–89. doi: 10.1074/mcp.M115.054312 (PMC5054342; doi:10.1074/mcp.M115.054312)
Supplement: Supplemental Data [file 10.1074_M115.054312_mcp.M115.054312-16.xls]

## Sheet: PE-vs-Ctrl_Exp 4_Proteins
Accession	# AAs	MW [kDa]	calc. pI	Description	ΣCoverage	Σ# PSMs	Σ# Peptides	A7: Area	A7: Heavy/Light	A7: Heavy/Light Count	A7: Heavy/Light Variability [%]	A7: Heavy/Medium	A7: Heavy/Medium Count	A7: Heavy/Medium Variability [%]	A7: Medium/Light	A7: Medium/Light Count	A7: Medium/Light Variability [%]	Score A3	Coverage A3	# PSM A3	# Peptides A3	Score A5	Coverage A5	# PSM A5	# Peptides A5
P0CG51	305	34.3475	7.53271	Polyubiquitin-B OS=Rattus norvegicus GN=Ubb PE=1 SV=1 - [UBB_RAT]	77.38	37	6	4.69921e+09	0.287157	11	56.3876	1.63424	11	25.0127	0.199168	11	75.5957	911.779	48.52	28	4	218.857	61.64	9	4
	A3	A5	Sequence	Protein Accessions	# Proteins	# Protein Groups	Activation Type	Modifications	IonScore	Exp Value	Δ Score	Rank	Identity High	Homology Threshold	QuanResultID	Area	Quan Channel	Quan Info	Quan Usage	Heavy/Light	Heavy/Medium	Medium/Light	Light	Medium	Heavy	Charge	m/z [Da]	MH+ [Da]	ΔM [ppm]	RT [min]	First Scan	Last Scan	MS Order	Ions Matched	Spectrum File	Annotation
	High		TITLEVEPSDTIENVk	P0CG51	8	1	HCD	K16(Label:13C(6)15N(2))	90.61	2.16719e-07	1	1	35	29		145642120		No Quan Values	Not Used							2	898.474	1795.94	-0.954022	58.9991	8550	8550	MS2	13/148	SP_RL_EP4_july24.raw
	High		TITLEVEPSDTIENVK	P0CG51	8	1	HCD		87.81	3.90513e-07	1	1	35	22		657045112		No Quan Values	Not Used							2	894.466	1787.93	-1.00485	59.7279	8663	8663	MS2	13/148	SP_RL_EP4_july24.raw
	High		TITLEVEPSDTIENVK	P0CG51	8	1	HCD		86.35	5.50729e-07	1	1	35	27		258946116		No Quan Values	Not Used							2	894.465	1787.92	-2.64345	57.655	8339	8339	MS2	13/148	SP_RL_EP4_july24.raw
	High		TITLEVEPSDTIENVK	P0CG51	8	1	HCD		81.28	1.77619e-06	1	1	35	25		443335242		No Quan Values	Not Used							2	894.466	1787.92	-1.34622	60.7579	8816	8816	MS2	14/148	SP_RL_EP4_july24.raw
	High		TITLEVEPSDTIENVk	P0CG51	8	1	HCD	K16(Label:13C(6)15N(2))	73.5	1.12721e-05	1	1	35	17	1320	6.76635e+07	Heavy	Unique	Used	0.248699	1.24869	0.199168	201335840	40099576	50072072	2	898.476	1795.94	1.35696	57.9848	8391	8391	MS2	13/148	SP_RL_EP4_july24.raw
	High		TITLEVEPSDTIENVk	P0CG51	8	1	HCD	K16(Label:13C(6)15N(2))	70.18	2.38939e-05	1	1	35	26		1.83e+08		No Quan Values	Not Used							2	898.474	1795.94	-1.02199	60.067	8713	8713	MS2	13/148	SP_RL_EP4_july24.raw
	High		ESTLHLVLR	P0CG51	10	1	HCD		65	5.12605e-05	1	1	33	28	1587	84864168	Light	Unique	Used	0.538549	1.33698	0.402809	79412676	31988174	42767630	2	534.313	1067.62	-2.32065	70.0385	10227	10227	MS2	8/68	SP_RL_EP4_july24.raw
	High		ESTLHLVLr	P0CG51	10	1	HCD	R9(Label:13C(6))	64.17	6.4238e-05	1	1	33	24	845	175579342	Medium	Not Unique	Used	0.578659	1.92964	0.299879	543204960	162895644	314330456	2	537.323	1073.64	-1.27262	39.224	5340	5340	MS2	8/68	SP_RL_EP4_july24.raw
	High		ESTLHLVLR	P0CG51	10	1	HCD		61.33	0.000119339	1	1	33	33				No Quan Values	Not Used							2	534.313	1067.62	-2.32065	67.9603	9922	9922	MS2	8/68	SP_RL_EP4_july24.raw
	High		ESTLHLVLr	P0CG51	10	1	HCD	R9(Label:13C(6))	59.72	0.000170762	1	1	33	22	1587	3.34522e+07	Medium	Redundant	Not Used	0.538549	1.33698	0.402809	79412676	31988174	42767630	2	537.323	1073.64	-2.2959	69.9203	10211	10211	MS2	8/68	SP_RL_EP4_july24.raw
	High		ESTLHLVLR	P0CG51	10	1	HCD		59.7	0.00018189	1	1	33	33	810	5.20887e+08	Light	Not Unique	Used	0.640086	1.97604	0.323924	513223780	166245546	328507592	2	534.313	1067.62	-1.74895	38.4078	5187	5187	MS2	8/68	SP_RL_EP4_july24.raw
		High	ESTLHLVLR	P0CG51	11	1	CID		59.51	0.000182356	1	1	33	34				No Quan Values	Not Used							2	534.313	1067.62	-1.63462	68.9285	10065	10065	MS2	7/68	SP_RL_EP4_july24.raw
	High		ESTLHLVLr	P0CG51	10	1	HCD	R9(Label:13C(6))	57.62	0.000278327	1	1	33	23				No Quan Values	Not Used							2	537.323	1073.64	-1.95481	68.2156	9960	9960	MS2	8/68	SP_RL_EP4_july24.raw
	High		ESTLHLVLR	P0CG51	10	1	HCD		57.59	0.00028374	1	1	33	33				No Quan Values	Not Used							2	534.313	1067.62	-1.63462	68.9481	10070	10070	MS2	8/68	SP_RL_EP4_july24.raw
	High		ESTLHLVLR	P0CG51	10	1	HCD		57.42	0.000299415	1	1	33	33	1525	2.49844e+08	Light	Not Unique	Used	0.486647	1.14079	0.426586	241467542	103006569	117509354	2	534.313	1067.62	-1.52028	66.9378	9772	9772	MS2	8/68	SP_RL_EP4_july24.raw
	High		ESTLHLVLr	P0CG51	10	1	HCD	R9(Label:13C(6)15N(4))	55.98	0.000422052	1	1	33	22	1512	1.08561e+07	Heavy	Unique	Used	0.363	0.592533	0.612625	29906644	1.83216e+07	1.08561e+07	2	539.318	1077.63	-1.25011	65.9067	9618	9618	MS2	8/68	SP_RL_EP4_july24.raw
		High	IQDKEGIPPDQQR	P0CG51	9	1	CID		55.11	0.000575785	1	1	34	28		2.84426e+08		No Quan Values	Not Used							2	762.393	1523.78	-1.85809	18.8556	1169	1169	MS2	9/132	SP_RL_EP4_july24.raw
	High		ESTLHLVLR	P0CG51	10	1	HCD		54.97	0.000521731	1	1	33	24	1512	3.3379e+07	Light	Redundant	Not Used	0.363	0.592533	0.612625	29906644	1.83216e+07	1.08561e+07	2	534.314	1067.62	-0.834243	65.8921	9616	9616	MS2	8/68	SP_RL_EP4_july24.raw
	High		ESTLHLVLr	P0CG51	10	1	HCD	R9(Label:13C(6))	53.31	0.000760188	1	1	33	29	1525	103006569	Medium	Redundant	Not Used	0.486647	1.14079	0.426586	241467542	103006569	117509354	2	537.323	1073.64	-1.61371	66.5857	9715	9715	MS2	7/68	SP_RL_EP4_july24.raw
	High		ESTLHLVLr	P0CG51	10	1	HCD	R9(Label:13C(6)15N(4))	53.13	0.000813516	1	1	33	23	1525	1.19533e+08	Heavy	Redundant	Not Used	0.486647	1.14079	0.426586	241467542	103006569	117509354	2	539.318	1077.63	-1.25011	66.9512	9774	9774	MS2	7/68	SP_RL_EP4_july24.raw
	High		ESTLHLVLR	P0CG51	10	1	HCD		52.37	0.000966197	1	1	33	34		9.22566e+06		No Quan Values	Not Used							2	534.314	1067.62	0.537821	71.1973	10404	10404	MS2	8/68	SP_RL_EP4_july24.raw
	High		ESTLHLVLr	P0CG51	10	1	HCD	R9(Label:13C(6)15N(4))	50.04	0.00168243	1	1	33	26	1587	42767630	Heavy	Redundant	Not Used	0.538549	1.33698	0.402809	79412676	31988174	42767630	2	539.319	1077.63	2.37474	70.3262	10272	10272	MS2	8/68	SP_RL_EP4_july24.raw
	High		ESTLHLVLr	P0CG51	10	1	HCD	R9(Label:13C(6)15N(4))	49.35	0.00191639	1	1	33	23				No Quan Values	Not Used							2	539.317	1077.63	-1.8165	67.9838	9925	9925	MS2	8/68	SP_RL_EP4_july24.raw
		High	ESTLHLVLR	P0CG51	11	1	CID		48.14	0.00253672	1	1	33	29	1525	2.49844e+08	Light	Redundant	Not Used	0.486647	1.14079	0.426586	241467542	103006569	117509354	2	534.313	1067.62	-1.52028	66.9028	9762	9762	MS2	7/68	SP_RL_EP4_july24.raw
		High	TITLEVEPSDTIENVK	P0CG51	7	1	CID		47.04	0.00466268	1	1	35	30		657045112		No Quan Values	Not Used							2	894.466	1787.93	-1.00485	59.7021	8656	8656	MS2	19/148	SP_RL_EP4_july24.raw
		High	ESTLHLVLR	P0CG51	11	1	CID		45.24	0.00507937	1	1	33	33	810	5.20887e+08	Light	Redundant	Not Used	0.640086	1.97604	0.323924	513223780	166245546	328507592	2	534.313	1067.62	-1.74895	38.3759	5177	5177	MS2	7/68	SP_RL_EP4_july24.raw
		High	ESTLHLVLr	P0CG51	11	1	CID	R9(Label:13C(6))	41.88	0.0105663	1	1	33	21	1525	103006569	Medium	Redundant	Not Used	0.486647	1.14079	0.426586	241467542	103006569	117509354	2	537.323	1073.64	-1.61371	66.56	9710	9710	MS2	7/68	SP_RL_EP4_july24.raw
		High	TLSDYNIQK	P0CG51	12	1	CID		41.19	0.00852326	1	1	32	24	383	6566233112	Light	Unique	Used	0.277989	1.73192	0.16051	6566233112	1053943241	1825341616	2	541.279	1081.55	-1.378	25.9246	2742	2742	MS2	6/76	SP_RL_EP4_july24.raw
	Medium		ESTLHLVLr	P0CG51	10	1	HCD	R9(Label:13C(6)15N(4))	40.42	0.0154193	1	1	33	22				No Quan Values	Not Used							2	539.317	1077.63	-1.47667	68.9557	10071	10071	MS2	7/68	SP_RL_EP4_july24.raw
	Medium		MQIFVK	P0CG51	9	1	HCD		38.64	0.0135337	1	1	31	28	713	3661012501	Light	Unique	Used	0.201467	1.59194	0.126555	3657849280	4.62918e+08	7.36937e+08	2	383.22	765.432	-1.2947	35.4046	4605	4605	MS2	5/50	SP_RL_EP4_july24.raw
	Medium		mQIFVK	P0CG51	9	1	HCD	M1(Oxidation)	38.34	0.0141499	1	1	31	29	344	3340553984	Light	Unique	Used	0.194319	1.70469	0.113991	3340553984	380793950	649134600	2	391.217	781.427	-1.16567	24.9536	2529	2529	MS2	4/50	SP_RL_EP4_july24.raw
	Medium		MQIFVk	P0CG51	9	1	HCD	K6(Label:13C(6)15N(2))	37.88	0.0198693	1	1	32	33	713	7.36937e+08	Heavy	Redundant	Not Used	0.201467	1.59194	0.126555	3657849280	4.62918e+08	7.36937e+08	2	387.226	773.446	-1.72608	35.8403	4687	4687	MS2	5/50	SP_RL_EP4_july24.raw
	Medium		LIFAGK	P0CG51	11	1	HCD		37.82	0.0191545	1	1	32		545	3870396352	Light	Unique	Used	0.287157	1.86914	0.15363	3825502432	587711698	1098518262	2	324.707	648.408	-0.683209	30.4312	3629	3629	MS2	4/42	SP_RL_EP4_july24.raw
		High	TITLEVEPSDTIENVK	P0CG51	7	1	CID		37.04	0.0464983	1	1	35	21	1334	584328532	Light	Unique	Used	0.241578	1.63424	0.147823	584328532	86377050	141161068	2	894.467	1787.93	-0.595198	58.6723	8495	8495	MS2	19/148	SP_RL_EP4_july24.raw
	Medium		MQIFVK	P0CG51	9	1	HCD		36.81	0.0215328	1	1	31	27	713	3661012501	Light	Redundant	Not Used	0.201467	1.59194	0.126555	3657849280	4.62918e+08	7.36937e+08	2	383.219	765.431	-1.93262	36.4192	4797	4797	MS2	5/50	SP_RL_EP4_july24.raw
	Medium		mQIFVk	P0CG51	9	1	HCD	M1(Oxidation), K6(Label:13C(6)15N(2))	33.66	0.043311	1	1	31	26	344	6.52627e+08	Heavy	Redundant	Not Used	0.194319	1.70469	0.113991	3340553984	380793950	649134600	2	395.224	789.44	-2.13082	25.0231	2545	2545	MS2	4/50	SP_RL_EP4_july24.raw
		High	ESTLHLVLr	P0CG51	11	1	CID	R9(Label:13C(6))	33.47	0.0754731	1	1	33	26	845	175579342	Medium	Redundant	Not Used	0.578659	1.92964	0.299879	543204960	162895644	314330456	2	537.323	1073.64	-1.27262	39.1916	5330	5330	MS2	7/68	SP_RL_EP4_july24.raw
P62738	377	41.9818	5.38916	Actin, aortic smooth muscle OS=Rattus norvegicus GN=Acta2 PE=1 SV=1 - [ACTA_RAT]	53.32	69	23	7.64043e+09	0.187864	21	35.0915	1.39962	21	16.1839	0.119394	21	59.0741	1428.8	51.72	41	22	793.38	45.89	28	15
	A3	A5	Sequence	Protein Accessions	# Proteins	# Protein Groups	Activation Type	Modifications	IonScore	Exp Value	Δ Score	Rank	Identity High	Homology Threshold	QuanResultID	Area	Quan Channel	Quan Info	Quan Usage	Heavy/Light	Heavy/Medium	Medium/Light	Light	Medium	Heavy	Charge	m/z [Da]	MH+ [Da]	ΔM [ppm]	RT [min]	First Scan	Last Scan	MS Order	Ions Matched	Spectrum File	Annotation
	High		SYELPDGQVITIGNEr	IPI:CON_00698900.1;P62738	10	2	HCD	R16(Label:13C(6)15N(4))	113.16	8.97523e-10	1	1	34	20	1569	305405982	Heavy	Not Unique	Used	0.220608	1.15861	0.190407	1356016680	258195154	299148602	2	900.951	1800.9	-2.54474	69.1684	10104	10104	MS2	11/164	SP_RL_EP4_july24.raw
		High	DLYANNVLSGGTTmYPGIADR	P62738	4	1	CID	M14(Oxidation)	112.78	5.93924e-10	1	1	32	24		754604396		No Quan Values	Not Used							2	1122.53	2244.05	-2.66013	61.4211	8918	8918	MS2	14/230	SP_RL_EP4_july24.raw
	High		SYELPDGQVITIGNEr	IPI:CON_00698900.1;P62738	10	2	HCD	R16(Label:13C(6)15N(4))	108.16	2.99097e-09	1	1	34	20	1580	434251234	Heavy	Not Unique	Used	0.255261	1.35369	0.188566	1660794672	313170172	423936072	2	900.954	1800.9	0.302146	70.2191	10257	10257	MS2	11/164	SP_RL_EP4_july24.raw
	High		SYELPDGQVITIGNER	IPI:CON_00698900.1;P62738	10	2	HCD		99.42	2.19776e-08	1	1	34	28	1580	1714566500	Light	Redundant	Not Used	0.255261	1.35369	0.188566	1660794672	313170172	423936072	2	895.949	1790.89	-0.463691	70.7655	10339	10339	MS2	10/164	SP_RL_EP4_july24.raw
	High		SYELPDGQVITIGNER	IPI:CON_00698900.1;P62738	10	2	HCD		94.05	7.48926e-08	1	1	34	34	1580	1714566500	Light	Redundant	Not Used	0.255261	1.35369	0.188566	1660794672	313170172	423936072	2	895.948	1790.89	-1.75877	69.7471	10186	10186	MS2	10/164	SP_RL_EP4_july24.raw
	High		DLYANNVLSGGTTmYPGIADR	P62738	4	1	HCD	M14(Oxidation)	93.08	5.54283e-08	1	1	32	18		754604396		No Quan Values	Not Used							2	1122.53	2244.05	-2.66013	61.4716	8928	8928	MS2	16/230	SP_RL_EP4_july24.raw
	High		SYELPDGQVITIGNER	IPI:CON_00698900.1;P62738	10	2	HCD		91.82	1.27125e-07	1	1	34	27	1560	2.38366e+08	Light	Not Unique	Used	0.256425	1.25576	0.204198	234343944	4.78527e+07	6.00917e+07	2	895.949	1790.89	-0.736338	68.71	10035	10035	MS2	12/164	SP_RL_EP4_july24.raw
		High	SYELPDGQVITIGNER	IPI:CON_00698900.1;P62738;F1LTQ2	10	3	CID		87.68	3.24667e-07	1	1	34	28	1580	1714566500	Light	Redundant	Not Used	0.255261	1.35369	0.188566	1660794672	313170172	423936072	2	895.948	1790.89	-1.75877	69.7246	10180	10180	MS2	13/164	SP_RL_EP4_july24.raw
	High		AGFAGDDAPr	IPI:CON_00698900.1;P62738	8	2	HCD	R10(Label:13C(6)15N(4))	78.96	3.94513e-07	1	1	26		179	2183087716	Heavy	Not Unique	Used	0.267313	1.30535	0.204783	8081399296	1654930024	2160260328	2	493.731	986.455	-1.39135	21.3293	1725	1725	MS2	7/74	SP_RL_EP4_july24.raw
	High		DLYANNVLSGGTTMYPGIADR	P62738	4	1	HCD		78.64	1.79104e-06	1	1	32	25		256191265		No Quan Values	Not Used							2	1114.53	2228.06	-2.33167	70.7851	10342	10342	MS2	12/230	SP_RL_EP4_july24.raw
	High		KDLYANNVLSGGTTmYPGIADR	P62738	4	1	HCD	M15(Oxidation)	77.39	3.33955e-06	1	1	34	30		297981000		No Quan Values	Not Used							3	791.389	2372.15	-0.875144	60.7903	8821	8821	MS2	26/248	SP_RL_EP4_july24.raw
		High	SYELPDGQVITIGNER	IPI:CON_00698900.1;P62738;F1LTQ2	10	3	CID		73.85	7.92464e-06	1	1	34	30	1580	1714566500	Light	Redundant	Not Used	0.255261	1.35369	0.188566	1660794672	313170172	423936072	2	895.949	1790.89	-0.463691	70.7396	10332	10332	MS2	13/164	SP_RL_EP4_july24.raw
		High	DLYANNVLSGGTTMYPGIADR	P62738	4	1	CID		73.28	6.15326e-06	1	1	32	21		256191265		No Quan Values	Not Used							2	1114.53	2228.06	-2.33167	70.7482	10335	10335	MS2	11/230	SP_RL_EP4_july24.raw
	High		DSYVGDEAQSKR	IPI:CON_00698900.1;P62738	7	2	HCD		69.43	5.0171e-06	1	1	28	18	29	908274018	Light	Not Unique	Used	0.112097	1.24276	0.0901999	767105152	69192810	85990174	2	677.815	1354.62	-0.496845	18.3019	1044	1044	MS2	10/112	SP_RL_EP4_july24.raw
	High		AGFAGDDAPR	IPI:CON_00698900.1;P62738	8	2	HCD		63.66	9.62227e-06	1	1	25		179	8218480795	Light	Redundant	Not Used	0.267313	1.30535	0.204783	8081399296	1654930024	2160260328	2	488.727	976.447	-1.43816	21.2645	1710	1710	MS2	9/74	SP_RL_EP4_july24.raw
	High		KDLYANNVLSGGTTmYPGIADR	P62738	4	1	HCD	M15(Oxidation)	63.3	8.30698e-05	1	1	34			1.8533e+07		No Quan Values	Not Used							3	791.389	2372.15	-1.64704	59.7343	8664	8664	MS2	11/248	SP_RL_EP4_july24.raw
		High	SYELPDGQVITIGNER	IPI:CON_00698900.1;P62738;F1LTQ2	10	3	CID		62.99	9.71028e-05	1	1	34	29	1560	2.38366e+08	Light	Redundant	Not Used	0.256425	1.25576	0.204198	234343944	4.78527e+07	6.00917e+07	2	895.949	1790.89	-0.736338	68.6865	10029	10029	MS2	13/164	SP_RL_EP4_july24.raw
		High	DSYVGDEAQSK	IPI:CON_00698900.1;P62738	7	2	CID		62.62	1.02292e-05	1	1	24		86	1643143226	Light	Not Unique	Used	0.192947	1.67833	0.114964	1643143226	1.88902e+08	3.1704e+08	2	599.764	1198.52	-1.44002	19.4048	1289	1289	MS2	9/102	SP_RL_EP4_july24.raw
		High	SYELPDGQVITIGNEr	IPI:CON_00698900.1;P62738;F1LTQ2	10	3	CID	R16(Label:13C(6)15N(4))	59.36	0.000215301	1	1	34	20	1569	305405982	Heavy	Redundant	Not Used	0.220608	1.15861	0.190407	1356016680	258195154	299148602	2	900.951	1800.9	-2.54474	69.1513	10100	10100	MS2	13/164	SP_RL_EP4_july24.raw
	High		HQGVMVGMGQK	IPI:CON_00698900.1;P62738	9	2	HCD		58.18	0.000116474	1	1	30	22	171	287221481	Light	Not Unique	Used	0.18065	1.39962	0.129071	256795736	33144836	46390068	2	586.289	1171.57	-1.17923	21.1273	1680	1680	MS2	12/100	SP_RL_EP4_july24.raw
		High	QEYDEAGPSIVHR	P62738	3	1	CID		57.14	0.000133982	1	1	30	18		220292517		No Quan Values	Not Used							2	750.856	1500.71	-1.78288	25.9296	2744	2744	MS2	10/134	SP_RL_EP4_july24.raw
		High	AGFAGDDAPR	IPI:CON_00698900.1;P62738	8	2	CID		52.4	0.000128611	1	1	25		179	8218480795	Light	Redundant	Not Used	0.267313	1.30535	0.204783	8081399296	1654930024	2160260328	2	488.727	976.447	-1.43816	21.23	1700	1700	MS2	8/74	SP_RL_EP4_july24.raw
	High		AVFPSIVGR	IPI:CON_00698900.1;P62738	8	2	HCD		51.46	0.00123358	1	1	33	23	1137	153871560	Light	Not Unique	Used	0.23641	1.40408	0.168374	145807952	2.45502e+07	34470459	2	473.279	945.551	-1.03064	49.875	7171	7171	MS2	8/64	SP_RL_EP4_july24.raw
	High		DSYVGDEAQSK	IPI:CON_00698900.1;P62738	7	2	HCD		50.46	0.000168206	1	1	24	17	86	1643143226	Light	Redundant	Not Used	0.192947	1.67833	0.114964	1643143226	1.88902e+08	3.1704e+08	2	599.764	1198.52	-1.44002	19.4396	1299	1299	MS2	8/102	SP_RL_EP4_july24.raw
	High		AVFPSIVGRPR	IPI:CON_00698900.1;P62738	8	2	HCD		50.01	0.00163972	1	1	33	30		344970344		No Quan Values	Not Used							2	599.856	1198.7	-0.779056	39.8423	5466	5466	MS2	8/84	SP_RL_EP4_july24.raw
		High	AVFPSIVGRPR	IPI:CON_00698900.1;P62738	8	2	CID		48.61	0.00231509	1	1	33	21		69083164		No Quan Values	Not Used							2	599.855	1198.7	-1.79741	65.1615	9498	9498	MS2	8/84	SP_RL_EP4_july24.raw
		High	DSYVGDEAQSKR	IPI:CON_00698900.1;P62738	7	2	CID		47.11	0.000855958	1	1	28	20	29	908274018	Light	Redundant	Not Used	0.112097	1.24276	0.0901999	767105152	69192810	85990174	2	677.815	1354.62	-0.496845	18.2637	1034	1034	MS2	9/112	SP_RL_EP4_july24.raw
	High		IIAPPER	IPI:CON_00698900.1;P62738	8	2	HCD		46.83	0.00191307	1	1	31	30	288	3405372156	Light	Not Unique	Used	0.222822	1.29035	0.172683	3379376512	583561606	752999394	2	398.239	795.471	-1.18067	23.5055	2217	2217	MS2	5/48	SP_RL_EP4_july24.raw
		High	VAPEEHPTLLTEAPLNPK	P62738	5	1	CID		46.7	0.00558222	1	1	35	21		229534646		No Quan Values	Not Used							2	978.524	1956.04	-1.19213	59.7163	8661	8661	MS2	11/156	SP_RL_EP4_july24.raw
		High	TTGIVLDSGDGVTHNVPIYEGYALPHAImR	P62738	5	1	CID	M29(Oxidation)	46.53	0.00556272	1	1	35	17		134112815		No Quan Values	Not Used							3	1071.54	3212.6	-1.86776	74.0514	10861	10861	MS2	19/300	SP_RL_EP4_july24.raw
	High		GYSFVTTAER	P62738	5	1	HCD		46.43	0.00142421	1	1	29	15	639	7357816732	Light	Unique	Used	0.119618	1.5383	0.0777597	7165732864	557205196	857150952	2	565.777	1130.55	-0.796757	33.6669	4251	4251	MS2	8/84	SP_RL_EP4_july24.raw
		High	AGFAGDDAPr	IPI:CON_00698900.1;P62738	8	2	CID	R10(Label:13C(6)15N(4))	46.26	0.000734618	1	1	26		179	2183087716	Heavy	Redundant	Not Used	0.267313	1.30535	0.204783	8081399296	1654930024	2160260328	2	493.731	986.455	-1.39135	21.2972	1715	1715	MS2	9/74	SP_RL_EP4_july24.raw
		High	SYELPDGQVITIGNEr	IPI:CON_00698900.1;P62738;F1LTQ2	10	3	CID	R16(Label:13C(6)15N(4))	45.86	0.0050794	1	1	34	16	1580	434251234	Heavy	Redundant	Not Used	0.255261	1.35369	0.188566	1660794672	313170172	423936072	2	900.954	1800.9	0.302146	70.1987	10252	10252	MS2	13/164	SP_RL_EP4_july24.raw
	High		IKIIAPPER	IPI:CON_00698900.1;P62738	8	2	HCD		45.78	0.0022619	0.456522	1	30			97162916		No Quan Values	Not Used							2	518.828	1036.65	-1.75331	28.0634	3201	3201	MS2	5/78	SP_RL_EP4_july24.raw
	High		AVFPSIVGRPR	IPI:CON_00698900.1;P62738	8	2	HCD		45.12	0.00488177	1	1	33	18				No Quan Values	Not Used							3	400.24	1198.71	0.100785	63.4562	9227	9227	MS2	11/84	SP_RL_EP4_july24.raw
	High		EITALAPSTmk	IPI:CON_00698900.1;P62738	8	2	HCD	M10(Oxidation), K11(Label:13C(6)15N(2))	44.33	0.0057376	1	1	33	27	523	886628686	Heavy	Not Unique	Used	0.165382	1.77851	0.0929893	5361082400	498523544	886628686	2	593.316	1185.63	-1.9176	29.5797	3482	3482	MS2	7/96	SP_RL_EP4_july24.raw
	High		AVFPSIVGRPR	IPI:CON_00698900.1;P62738	8	2	HCD		44.08	0.00657004	1	1	33	29	1520	6.53284e+07	Light	Not Unique	Used	0.285859	1.38145	0.206926	55799548	1.15464e+07	15950823	2	599.855	1198.7	-1.79741	66.2241	9664	9664	MS2	5/84	SP_RL_EP4_july24.raw
	High		QEYDEAGPSIVHRK	P62738	3	1	HCD		43.76	0.00548838	1	1	32	26		276623450		No Quan Values	Not Used							3	543.604	1628.8	-2.81214	20.7805	1602	1602	MS2	8/144	SP_RL_EP4_july24.raw
	High		DLTDYLmk	IPI:CON_00698900.1;P62738	9	2	HCD	M7(Oxidation), K8(Label:13C(6)15N(2))	43.16	0.00248292	1	1	28	27	1103	725580334	Heavy	Not Unique	Used	0.182695	1.91123	0.0955903	3971543844	379641117	725580334	2	511.751	1022.49	-1.24898	48.3195	6938	6938	MS2	6/62	SP_RL_EP4_july24.raw
	Medium		VAPEEHPTLLTEAPLNPK	P62738	5	1	HCD		42.63	0.0142497	1	1	35	19		1.51163e+08		No Quan Values	Not Used							2	978.524	1956.04	-1.19213	62.8349	9130	9130	MS2	10/156	SP_RL_EP4_july24.raw
		High	cDIDIr	P62738	5	1	CID	C1(Carbamidomethyl), R6(Label:13C(6)15N(4))	42.47	0.00188275	0.357143	1	26		319	116563476	Heavy	Unique	Used	0.096114	1.41421	0.067963	1212762976	82422982	116563476	2	401.193	801.379	-0.830163	24.7098	2474	2474	MS2	5/44	SP_RL_EP4_july24.raw
	High		cDIDIRK	P62738	5	1	HCD	C1(Carbamidomethyl)	42.38	0.00412472	0.357143	1	30			330074648		No Quan Values	Not Used							2	460.236	919.466	-1.15563	19.5103	1315	1315	MS2	5/54	SP_RL_EP4_july24.raw
		High	GYSFVTTAER	P62738	5	1	CID		41.08	0.00488174	1	1	29	15	639	7357816732	Light	Redundant	Not Used	0.119618	1.5383	0.0777597	7165732864	557205196	857150952	2	565.777	1130.55	-0.796757	33.6372	4242	4242	MS2	7/84	SP_RL_EP4_july24.raw
		High	HQGVmVGMGQK	IPI:CON_00698900.1;P62738;F1LTQ2	9	3	CID	M5(Oxidation)	40.56	0.0047643	0.121951	1	28	19	48	2.71233e+08	Light	Not Unique	Used	0.170719	1.47802	0.115505	267653534	30915423	4.56936e+07	2	594.286	1187.56	-1.09589	18.6287	1117	1117	MS2	9/100	SP_RL_EP4_july24.raw
		High	HQGVMVGMGQK	IPI:CON_00698900.1;P62738;F1LTQ2	9	3	CID		40.22	0.00728163	1	1	30	23	171	287221481	Light	Redundant	Not Used	0.18065	1.39962	0.129071	256795736	33144836	46390068	2	586.289	1171.57	-1.17923	21.0928	1670	1670	MS2	8/100	SP_RL_EP4_july24.raw
	Medium		VAPEEHPTLLTEAPLNPK	P62738	5	1	HCD		39.35	0.0305867	1	1	35	15		3819720046		No Quan Values	Not Used							3	652.685	1956.04	-1.41743	62.2976	9048	9048	MS2	18/156	SP_RL_EP4_july24.raw
	Medium		TTGIVLDSGDGVTHNVPIYEGYALPHAImR	P62738	5	1	HCD	M29(Oxidation)	38.98	0.0316437	1	1	35	15		134112815		No Quan Values	Not Used							3	1071.54	3212.6	-1.86776	74.0825	10868	10868	MS2	24/300	SP_RL_EP4_july24.raw
	Medium		QEYDEAGPSIVHr	P62738	3	1	HCD	R13(Label:13C(6)15N(4))	37.91	0.0125078	1	1	30	15	381	383820100	Heavy	Unique	Used	0.11967	1.6082	0.0744129	2614761472	194571928	312909736	3	504.243	1510.71	-1.83973	26.0289	2765	2765	MS2	8/134	SP_RL_EP4_july24.raw
	Medium		AVFPSIVGRPR	IPI:CON_00698900.1;P62738	8	2	HCD		37.52	0.0297555	1	1	33	29		69083164		No Quan Values	Not Used							2	599.855	1198.7	-1.79741	65.1919	9503	9503	MS2	8/84	SP_RL_EP4_july24.raw
	Medium		VAPEEHPTLLTEAPLNPK	P62738	5	1	HCD		37.25	0.0493328	1	1	35	15		7344987648		No Quan Values	Not Used							3	652.685	1956.04	-1.9791	61.2998	8897	8897	MS2	20/156	SP_RL_EP4_july24.raw
		High	HQGVMVGmGQK	IPI:CON_00698900.1;P62738;F1LTQ2	9	3	CID	M8(Oxidation)	36.44	0.0123027		2	28	19	48	2.71233e+08	Light	Redundant	Not Used	0.170719	1.47802	0.115505	267653534	30915423	4.56936e+07	2	594.286	1187.56	-1.09589	18.6287	1117	1117	MS2	9/100	SP_RL_EP4_july24.raw
	Medium		VAPEEHPTLLTEAPLNPK	P62738	5	1	HCD		36.36	0.0606455	1	1	35	15	1363	7344987648	Light	Unique	Used	0.0145228	0.404282	0.0359224	5264284928	189105928	76452096	3	652.686	1956.04	-0.855771	60.2605	8743	8743	MS2	17/156	SP_RL_EP4_july24.raw
		High	GYSFVTTAER	P62738	5	1	CID		36.27	0.0144815	1	1	29	18	639	7357816732	Light	Redundant	Not Used	0.119618	1.5383	0.0777597	7165732864	557205196	857150952	2	565.777	1130.55	-1.22866	34.7038	4452	4452	MS2	6/84	SP_RL_EP4_july24.raw
		High	DLTDYLMk	IPI:CON_00698900.1;P62738	9	2	CID	K8(Label:13C(6)15N(2))	35.9	0.0180442	1	1	30	19	1476	2.66403e+08	Heavy	Not Unique	Used	0.187864	1.57348	0.119394	1402296696	167425708	263440464	2	503.753	1006.5	-1.16651	64.9356	9457	9457	MS2	5/62	SP_RL_EP4_july24.raw
		High	VAPEEHPTLLTEAPLNPK	P62738	5	1	CID		35.66	0.0711435	1	1	35	27		7344987648		No Quan Values	Not Used							3	652.685	1956.04	-1.9791	61.2751	8890	8890	MS2	18/156	SP_RL_EP4_july24.raw
		High	GYSFVTTAEr	P62738	5	1	CID	R10(Label:13C(6)15N(4))	35.05	0.021273	1	1	29	19	639	870412779	Heavy	Redundant	Not Used	0.119618	1.5383	0.0777597	7165732864	557205196	857150952	2	570.78	1140.55	-2.04623	33.7818	4273	4273	MS2	8/84	SP_RL_EP4_july24.raw
	Medium		LDLAGR	IPI:CON_00698900.1;P62738	9	2	HCD		34.49	0.0252676		7	30			89832558		No Quan Values	Not Used							2	322.689	644.371	-2.04361	72.3351	10587	10587	MS2	4/40	SP_RL_EP4_july24.raw
	Medium		IKIIAPPER	IPI:CON_00698900.1;P62738	8	2	HCD		34.41	0.0339422	1	1	31	29		241948887		No Quan Values	Not Used							3	346.222	1036.65	-1.23638	28.0474	3198	3198	MS2	6/78	SP_RL_EP4_july24.raw
	Medium		IKIIAPPERK	IPI:CON_00698900.1;P62738	8	2	HCD		33.56	0.025442	1	1	29	30	227	366631450	Light	Not Unique	Used	0.120344	1.32558	0.0907863	317787016	28850705	38243913	3	388.92	1164.74	-1.46662	22.3826	1962	1962	MS2	5/88	SP_RL_EP4_july24.raw
		High	DLTDYLmK	IPI:CON_00698900.1;P62738	9	2	CID	M7(Oxidation)	33.49	0.0196546	1	1	28	21	1103	3971543844	Light	Redundant	Not Used	0.182695	1.91123	0.0955903	3971543844	379641117	725580334	2	507.744	1014.48	-0.739247	49.0458	7041	7041	MS2	6/62	SP_RL_EP4_july24.raw
	Medium		AVFPSIVGRPR	IPI:CON_00698900.1;P62738	8	2	HCD		33.48	0.0730557	1	1	33	19	864	3711180708	Light	Not Unique	Used	0.212812	1.16926	0.182006	3242855424	590217888	690119168	3	400.24	1198.7	-0.968485	40.6378	5607	5607	MS2	13/84	SP_RL_EP4_july24.raw
		High	GILTLK	IPI:CON_00698900.1;P62738;F1LTQ2	9	3	CID		32.59	0.0190579	1	1	27		759	3412887762	Light	Not Unique	Used	0.221034	1.80355	0.122555	3408784896	417764849	753457960	2	322.72	644.433	-1.10649	36.7632	4865	4865	MS2	5/40	SP_RL_EP4_july24.raw
		High	cDIDIR	P62738	5	1	CID	C1(Carbamidomethyl)	32.15	0.0167318	1	1	25		319	1265647262	Light	Redundant	Not Used	0.096114	1.41421	0.067963	1212762976	82422982	116563476	2	396.189	791.37	-2.19196	24.3577	2395	2395	MS2	5/44	SP_RL_EP4_july24.raw
	Medium		DLTDYLmk	IPI:CON_00698900.1;P62738	9	2	HCD	M7(Oxidation), K8(Label:13C(6)15N(2))	32.1	0.0316313	1	1	28	22	1103	725580334	Heavy	Redundant	Not Used	0.182695	1.91123	0.0955903	3971543844	379641117	725580334	2	511.75	1022.49	-2.26375	49.3383	7087	7087	MS2	5/62	SP_RL_EP4_july24.raw
	Medium		DLTDYLMK	IPI:CON_00698900.1;P62738	9	2	HCD		31.44	0.0400888	1	1	29	23	1476	1402296696	Light	Redundant	Not Used	0.187864	1.57348	0.119394	1402296696	167425708	263440464	2	499.746	998.485	-1.38148	64.638	9412	9412	MS2	6/62	SP_RL_EP4_july24.raw
		High	cDIDIRK	P62738	5	1	CID	C1(Carbamidomethyl)	30.59	0.0622865	1	1	30			330074648		No Quan Values	Not Used							2	460.236	919.466	-1.15563	19.4754	1305	1305	MS2	4/54	SP_RL_EP4_july24.raw
	Medium		QEYDEAGPSIVHR	P62738	3	1	HCD		30.26	0.0656968	1	1	30	14	381	3050883808	Light	Redundant	Not Used	0.11967	1.6082	0.0744129	2614761472	194571928	312909736	3	500.906	1500.7	-2.15788	25.8696	2730	2730	MS2	8/134	SP_RL_EP4_july24.raw
	Medium		DLTDYLmK	IPI:CON_00698900.1;P62738	9	2	HCD	M7(Oxidation)	27.25	0.0752518	1	1	27	19	1103	3971543844	Light	Redundant	Not Used	0.182695	1.91123	0.0955903	3971543844	379641117	725580334	2	507.743	1014.48	-1.70187	48.0783	6896	6896	MS2	5/62	SP_RL_EP4_july24.raw
	Medium		cDIDIR	P62738	5	1	HCD	C1(Carbamidomethyl)	27.03	0.0543929	1	1	25		319	1265647262	Light	Redundant	Not Used	0.096114	1.41421	0.067963	1212762976	82422982	116563476	2	396.189	791.37	-2.19196	24.3978	2405	2405	MS2	4/44	SP_RL_EP4_july24.raw
Q9QZ76	154	17.146	8.104	Myoglobin OS=Rattus norvegicus GN=Mb PE=1 SV=3 - [MYG_RAT]	46.1	16	7	3.38762e+09	0.151642	4	34.8148	1.69519	4	53.0304	0.0929103	4	91.4899	269.271	36.36	7	4	333.722	34.42	9	5
	A3	A5	Sequence	Protein Accessions	# Proteins	# Protein Groups	Activation Type	Modifications	IonScore	Exp Value	Δ Score	Rank	Identity High	Homology Threshold	QuanResultID	Area	Quan Channel	Quan Info	Quan Usage	Heavy/Light	Heavy/Medium	Medium/Light	Light	Medium	Heavy	Charge	m/z [Da]	MH+ [Da]	ΔM [ppm]	RT [min]	First Scan	Last Scan	MS Order	Ions Matched	Spectrum File	Annotation
	High		YSGDFGADAQGAMSK	Q9QZ76	1	1	HCD		103.76	3.78654e-10	1	1	21	19		3.90204e+08		No Quan Values	Not Used							2	752.822	1504.64	-1.04445	32.897	4098	4098	MS2	14/146	SP_RL_EP4_july24.raw
		High	YSGDFGADAQGAmSK	Q9QZ76	1	1	CID	M13(Oxidation)	100.01	6.3354e-10	1	1	19	19	307	2433315702	Light	Unique	Used	0.0928232	3.38891	0.0273903	1998723008	54745584	185527928	2	760.819	1520.63	-1.46243	24.1498	2351	2351	MS2	13/146	SP_RL_EP4_july24.raw
	High		YSGDFGADAQGAMSK	Q9QZ76	1	1	HCD		95.12	2.81463e-09	1	1	21	18		238874884		No Quan Values	Not Used							2	752.822	1504.64	-0.71993	34.6657	4447	4447	MS2	14/146	SP_RL_EP4_july24.raw
		High	YSGDFGADAQGAmSK	Q9QZ76	1	1	CID	M13(Oxidation)	78.1	9.83499e-08	1	1	19	17	307	2433315702	Light	Redundant	Not Used	0.0928232	3.38891	0.0273903	1998723008	54745584	185527928	2	760.819	1520.63	-1.30188	25.292	2606	2606	MS2	13/146	SP_RL_EP4_july24.raw
		High	YSGDFGADAQGAMSK	Q9QZ76	1	1	CID		70.5	8.15495e-07	1	1	21	17		238874884		No Quan Values	Not Used							2	752.822	1504.64	-0.71993	34.6349	4439	4439	MS2	13/146	SP_RL_EP4_july24.raw
		High	KKGQHAAEIQPLAQSHATK	Q9QZ76	1	1	CID		54.5	0.000917902	1	1	35	32		182661606		No Quan Values	Not Used							4	511.532	2043.11	-1.77457	18.1324	1006	1006	MS2	19/200	SP_RL_EP4_july24.raw
	High		GQHAAEIQPLAQSHATK	Q9QZ76	1	1	HCD		48.76	0.00305339	1	1	35	28	104	1239590136	Light	Unique	Used	0.127753	2.28338	0.055949	1239590136	6.93539e+07	1.58361e+08	3	596.311	1786.92	-0.348572	19.6483	1345	1345	MS2	18/178	SP_RL_EP4_july24.raw
	High		VEGDLAGHGQEVLISLFK	Q9QZ76	1	1	HCD		48.51	0.00378324	1	1	35	18		9.97053e+06		No Quan Values	Not Used							3	638.01	1912.01	-1.8515	74.296	10904	10904	MS2	17/178	SP_RL_EP4_july24.raw
		High	KGQHAAEIQPLAQSHATK	Q9QZ76	1	1	CID		44.74	0.00889033	1	1	35	25		615730622		No Quan Values	Not Used							4	479.509	1915.01	-0.746246	18.2723	1037	1037	MS2	15/190	SP_RL_EP4_july24.raw
		High	ALELFR	Q9QZ76	1	1	CID		42.14	0.00598723		2	31			2101317086		No Quan Values	Not Used							2	374.721	748.435	-0.914474	46.5002	6644	6644	MS2	4/40	SP_RL_EP4_july24.raw
	High		ALELFR	Q9QZ76	1	1	HCD		41.66	0.0064481	1	1	31		1044	6489957548	Light	Unique	Used	0.201618	1.25852	0.160202	6489957548	1.0397e+09	1308491245	2	374.721	748.434	-1.24068	45.5023	6485	6485	MS2	5/40	SP_RL_EP4_july24.raw
		High	ALELFr	Q9QZ76	1	1	CID	R6(Label:13C(6)15N(4))	39.42	0.0101945	1	1	31		1044	1308491245	Heavy	Redundant	Not Used	0.201618	1.25852	0.160202	6489957548	1.0397e+09	1308491245	2	379.725	758.442	-1.8262	45.6553	6508	6508	MS2	5/40	SP_RL_EP4_july24.raw
		High	ALELFr	Q9QZ76	1	1	CID	R6(Label:13C(6)15N(4))	37.17	0.0173448	0.243243	1	31		1066	375472802	Heavy	Unique	Used	0.179998	1.16663	0.154289	2085984776	3.21844e+08	375472802	2	379.725	758.443	-1.1824	46.682	6671	6671	MS2	5/40	SP_RL_EP4_july24.raw
		High	SEEEMKSSEDLKK	Q9QZ76	1	1	CID		36.76	0.0128943	1	1	29	23		189200250		No Quan Values	Not Used							3	513.911	1539.72	-1.00661	17.9871	976	976	MS2	11/128	SP_RL_EP4_july24.raw
	Medium		ALELFR	Q9QZ76	1	1	HCD		35.41	0.0281985	1	1	31		1066	2101317086	Light	Redundant	Not Used	0.179998	1.16663	0.154289	2085984776	3.21844e+08	375472802	2	374.721	748.434	-1.07757	47.574	6817	6817	MS2	5/40	SP_RL_EP4_july24.raw
	Medium		ALELFR	Q9QZ76	1	1	HCD		35.26	0.0291895	1	1	31			2101317086		No Quan Values	Not Used							2	374.721	748.435	-0.914474	46.5193	6649	6649	MS2	5/40	SP_RL_EP4_july24.raw
G3V885	1939	223.371	5.73193	Myosin-6 OS=Rattus norvegicus GN=Myh6 PE=4 SV=1 - [G3V885_RAT]	44.87	327	86	6.16995e+09	0.0552946	30	30.9823	1.96046	30	32.4169	0.0304424	30	52.4445	7472	42.65	193	76	4906.92	39.25	134	66
	A3	A5	Sequence	Protein Accessions	# Proteins	# Protein Groups	Activation Type	Modifications	IonScore	Exp Value	Δ Score	Rank	Identity High	Homology Threshold	QuanResultID	Area	Quan Channel	Quan Info	Quan Usage	Heavy/Light	Heavy/Medium	Medium/Light	Light	Medium	Heavy	Charge	m/z [Da]	MH+ [Da]	ΔM [ppm]	RT [min]	First Scan	Last Scan	MS Order	Ions Matched	Spectrum File	Annotation
		High	VVDSLQTSLDAETR	G3V885;G3V8B0;P02563	4	3	CID		141.63	1.18107e-12	1	1	33	28		695861152		No Quan Values	Not Used							2	767.391	1533.77	-0.955714	42.3245	5922	5922	MS2	12/140	SP_RL_EP4_july24.raw
	High		HADSVAELGEQIDNLQR	F1LMU0;G3V885;G3V8B0;P02563	9	4	HCD		128.03	2.52388e-11	1	1	33	25		2.2082e+08		No Quan Values	Not Used							2	947.965	1894.92	-1.91605	68.37	9982	9982	MS2	15/160	SP_RL_EP4_july24.raw
	High		NDLQLQVQAEQDNLADAEER	G3V885;G3V8B0;P02563	4	3	HCD		125.25	3.57201e-11	1	1	32	20				No Quan Values	Not Used							2	1150.04	2299.08	-0.0625718	57.3267	8293	8293	MS2	16/224	SP_RL_EP4_july24.raw
		High	HADSVAELGEQIDNLQR	G3V885;G3V8B0;P02563	9	3	CID		123.85	6.69246e-11	1	1	33	29		111765595		No Quan Values	Not Used							2	947.965	1894.92	-1.27186	70.3993	10283	10283	MS2	12/160	SP_RL_EP4_july24.raw
	High		NDLQLQVQAEQDNLADAEER	G3V885;G3V8B0;P02563	4	3	HCD		123.04	5.84489e-11	1	1	32	20				No Quan Values	Not Used							2	1150.04	2299.08	-0.699716	56.1336	8119	8119	MS2	15/224	SP_RL_EP4_july24.raw
	High		VKLEQQVDDLEGSLEQEK	G3V885;G3V8B0;P02563	3	3	HCD		121.43	1.66876e-10	1	1	35	27		39833756		No Quan Values	Not Used							2	1044.03	2087.05	-1.06754	71.8301	10506	10506	MS2	16/194	SP_RL_EP4_july24.raw
	High		NLTEEmAGLDEIIAK	G3V885;P02563	2	2	HCD	M6(Oxidation)	120.06	1.62243e-10	1	1	33	20		2.9161e+08		No Quan Values	Not Used							2	831.915	1662.82	-1.5219	69.4811	10152	10152	MS2	13/156	SP_RL_EP4_july24.raw
	High		NLTEEmAGLDEIIAK	G3V885;P02563	2	2	HCD	M6(Oxidation)	119.91	1.65443e-10	1	1	33	20		4.24524e+07		No Quan Values	Not Used							2	831.915	1662.82	-2.03578	68.4204	9989	9989	MS2	13/156	SP_RL_EP4_july24.raw
	High		LTQESImDLENDKLQLEEK	G3V885;P02563	2	2	HCD	M7(Oxidation)	119.91	2.18175e-10	1	1	34	26		70375032		No Quan Values	Not Used							2	1146.57	2292.13	-0.707701	64.7241	9426	9426	MS2	13/208	SP_RL_EP4_july24.raw
		High	VVDSLQTSLDAETR	G3V885;G3V8B0;P02563	4	3	CID		118.7	2.29796e-10	1	1	33	24		6.37108e+08		No Quan Values	Not Used							2	767.39	1533.77	-1.51283	41.2723	5723	5723	MS2	11/140	SP_RL_EP4_july24.raw
		High	VVDSLQTSLDAETR	G3V885;G3V8B0;P02563	4	3	CID		117.89	2.82927e-10	1	1	34	24				No Quan Values	Not Used							2	767.391	1533.77	-0.637361	43.9382	6220	6220	MS2	11/140	SP_RL_EP4_july24.raw
	High		NLTEEmAGLDEIIAK	G3V885;P02563	2	2	HCD	M6(Oxidation)	117.57	2.93362e-10	1	1	33	20		619179634		No Quan Values	Not Used							2	831.916	1662.82	-0.714375	70.4966	10300	10300	MS2	13/156	SP_RL_EP4_july24.raw
	High		QAEEAEEQANTNLSK	G3V885;G3V8B0;P02563	4	3	HCD		115.66	1.25364e-10	1	1	28	22		9.43948e+08		No Quan Values	Not Used							2	831.383	1661.76	-1.3049	19.309	1269	1269	MS2	11/162	SP_RL_EP4_july24.raw
	High		VKLEQQVDDLEGSLEQEK	G3V885;G3V8B0;P02563	3	3	HCD		113.52	1.00954e-09	1	1	35	28		1.42194e+08		No Quan Values	Not Used							2	1044.03	2087.05	-1.88639	72.9073	10668	10668	MS2	16/194	SP_RL_EP4_july24.raw
	High		DLEEATLQHEATAAALR	F1LMU0;G3V885;G3V8B0;P02563	7	4	HCD		111.89	1.33894e-09	1	1	34	28	1408	3.12062e+08	Light	Not Unique	Used	0.0691123	2.96346	0.0233215	233540696	5.44652e+06	16140529	2	919.965	1838.92	-0.734163	61.788	8972	8972	MS2	15/168	SP_RL_EP4_july24.raw
		High	NDLQLQVQAEQDNLADAEER	G3V885;G3V8B0;P02563	4	3	CID		111.05	9.39534e-10	1	1	32	21				No Quan Values	Not Used							2	1150.04	2299.08	-0.0625718	57.2776	8286	8286	MS2	12/224	SP_RL_EP4_july24.raw
		High	NDLQLQVQAEQDNLADAEER	G3V885;G3V8B0;P02563	4	3	CID		110.92	9.52306e-10	1	1	32	19				No Quan Values	Not Used							2	1150.04	2299.08	-0.699716	56.1132	8114	8114	MS2	12/224	SP_RL_EP4_july24.raw
	High		HADSVAELGEQIDNLQR	F1LMU0;G3V885;G3V8B0;P02563	9	4	HCD		109.16	1.94567e-09	1	1	33	23	1572	2.2082e+08	Light	Not Unique	Used	0.0675443	2.2414	0.0301349	158503008	4776474	1.0706e+07	2	947.964	1894.92	-1.98047	69.4159	10142	10142	MS2	15/160	SP_RL_EP4_july24.raw
		High	VVDSLQTSLDAETR	G3V885;G3V8B0;P02563	4	3	CID		108.08	2.61013e-09	1	1	33	24	887	6.68331e+08	Light	Not Unique	Used	0.0636723	1.30473	0.048801	620548016	30283389	3.95117e+07	2	767.389	1533.77	-2.54748	40.2227	5529	5529	MS2	12/140	SP_RL_EP4_july24.raw
	High		LmATLFSTYASADTGDSGK	G3V885;P02563	2	2	HCD	M2(Oxidation)	108.07	9.46648e-10	1	1	29	19		6.40498e+07		No Quan Values	Not Used							2	976.449	1951.89	-2.31548	62.8961	9140	9140	MS2	11/170	SP_RL_EP4_july24.raw
	High		DLEEATLQHEATAAALR	F1LMU0;G3V885;G3V8B0;P02563	7	4	HCD		106.37	4.74959e-09	1	1	34	27		9.67847e+08		No Quan Values	Not Used							2	919.965	1838.92	-1.26521	59.7495	8666	8666	MS2	14/168	SP_RL_EP4_july24.raw
	High		HADSVAELGEQIDNLQR	F1LMU0;G3V885;G3V8B0;P02563	9	4	HCD		106.33	3.78082e-09	1	1	33	21		111765595		No Quan Values	Not Used							2	947.965	1894.92	-1.27186	70.4329	10289	10289	MS2	15/160	SP_RL_EP4_july24.raw
	High		DLEEATLQHEATAAALR	F1LMU0;G3V885;G3V8B0;P02563	7	4	HCD		105.76	5.49902e-09	1	1	34	29	1382	9.67847e+08	Light	Not Unique	Used	0.0695913	1.81188	0.0384084	753168256	28927977	52413970	2	919.965	1838.92	-0.999688	60.7518	8815	8815	MS2	14/168	SP_RL_EP4_july24.raw
		High	HADSVAELGEQIDNLQR	G3V885;G3V8B0;P02563	9	3	CID		100.17	1.54195e-08	1	1	33	24	1572	2.2082e+08	Light	Redundant	Not Used	0.0675443	2.2414	0.0301349	158503008	4776474	1.0706e+07	2	947.964	1894.92	-1.98047	69.3869	10135	10135	MS2	13/160	SP_RL_EP4_july24.raw
		High	QAEEAEEQANTNLSK	G3V885;G3V8B0;P02563	4	3	CID		99.55	5.11884e-09	1	1	28	24		9.43948e+08		No Quan Values	Not Used							2	831.383	1661.76	-1.3049	19.2695	1259	1259	MS2	12/162	SP_RL_EP4_july24.raw
	High		VVDSLQTSLDAETR	G3V885;G3V8B0;P02563	4	3	HCD		99.23	2.05306e-08	1	1	33	27				No Quan Values	Not Used							2	767.391	1533.77	-1.0353	43.5828	6158	6158	MS2	10/140	SP_RL_EP4_july24.raw
	High		VVDSLQTSLDAETR	G3V885;G3V8B0;P02563	4	3	HCD		98.88	2.22472e-08	1	1	33	27		695861152		No Quan Values	Not Used							2	767.391	1533.77	-0.955714	42.357	5932	5932	MS2	10/140	SP_RL_EP4_july24.raw
	High		VVDSLQTSLDAETR	G3V885;G3V8B0;P02563	4	3	HCD		98.84	2.1911e-08	1	1	33	27	887	6.68331e+08	Light	Redundant	Not Used	0.0636723	1.30473	0.048801	620548016	30283389	3.95117e+07	2	767.389	1533.77	-2.54748	40.247	5536	5536	MS2	10/140	SP_RL_EP4_july24.raw
		High	LQNEIEDLmVDVER	G3V885;G3V8B0;P02563	4	3	CID	M9(Oxidation)	98.66	1.53231e-08	0.747475	1	32			306810204		No Quan Values	Not Used							2	859.916	1718.82	-1.44984	65.7503	9593	9593	MS2	10/146	SP_RL_EP4_july24.raw
		High	LmATLFSTYASADTGDSGK	G3V885;P02563	2	2	CID	M2(Oxidation)	96.21	1.45274e-08	1	1	29	22		6.40498e+07		No Quan Values	Not Used							2	976.449	1951.89	-2.31548	62.8733	9134	9134	MS2	11/170	SP_RL_EP4_july24.raw
	High		VVDSLQTSLDAETR	G3V885;G3V8B0;P02563	4	3	HCD		95.78	4.49342e-08	1	1	33	26				No Quan Values	Not Used							2	767.39	1533.77	-1.59242	46.7167	6680	6680	MS2	12/140	SP_RL_EP4_july24.raw
	High		ANDDLKENIAIVER	G3V885;G3V8B0;P02563	4	3	HCD		95.45	6.13111e-08	1	1	34	25		43406780		No Quan Values	Not Used							2	800.419	1599.83	-2.11987	48.0612	6894	6894	MS2	9/148	SP_RL_EP4_july24.raw
		High	DLEEATLQHEATAAALR	G3V885;G3V8B0;P02563	7	3	CID		94.79	6.8669e-08	1	1	34	28	1408	3.12062e+08	Light	Redundant	Not Used	0.0691123	2.96346	0.0233215	233540696	5.44652e+06	16140529	2	919.965	1838.92	-0.734163	61.7712	8968	8968	MS2	14/168	SP_RL_EP4_july24.raw
	High		VVDSLQTSLDAETR	G3V885;G3V8B0;P02563	4	3	HCD		94.3	6.36997e-08	1	1	33	27				No Quan Values	Not Used							2	767.39	1533.77	-1.67201	44.6238	6342	6342	MS2	10/140	SP_RL_EP4_july24.raw
	High		VVDSLQTSLDAETR	G3V885;G3V8B0;P02563	4	3	HCD		94.11	6.75576e-08	1	1	34	27				No Quan Values	Not Used							2	767.391	1533.77	-0.637361	43.9686	6229	6229	MS2	10/140	SP_RL_EP4_july24.raw
	High		VVDSLQTSLDAETR	G3V885;G3V8B0;P02563	4	3	HCD		94.09	6.64266e-08	1	1	33	27		6.37108e+08		No Quan Values	Not Used							2	767.39	1533.77	-1.51283	41.3053	5733	5733	MS2	10/140	SP_RL_EP4_july24.raw
	High		NKDPLNETVVGLYQK	F1LMU0;G3V885;G3V8B0;P02563	13	4	HCD		93.9	1.04737e-07	1	1	35	23		231772956		No Quan Values	Not Used							2	859.459	1717.91	-1.04048	63.4273	9223	9223	MS2	10/150	SP_RL_EP4_july24.raw
		High	LAEQELIETSER	G3V885;G3V8B0;P02563	4	3	CID		92.7	8.45825e-08	1	1	33	28	795	830417107	Light	Not Unique	Used	0.0735657	1.53239	0.0480073	673746944	32344768	49564650	2	709.361	1417.71	-1.99079	37.9392	5092	5092	MS2	9/120	SP_RL_EP4_july24.raw
	High		VQLLHSQNTSLINQK	G3V885;G3V8B0;P02563	4	3	HCD		92.23	1.42901e-07	1	1	35	34		2.76143e+08		No Quan Values	Not Used							2	861.977	1722.95	-2.27106	33.047	4127	4127	MS2	13/146	SP_RL_EP4_july24.raw
		High	NLTEEmAGLDEIIAK	G3V885;P02563	2	2	CID	M6(Oxidation)	91.38	1.1972e-07	1	1	33	20		2.9161e+08		No Quan Values	Not Used							2	831.915	1662.82	-1.5219	69.4604	10148	10148	MS2	12/156	SP_RL_EP4_july24.raw
	High		IEELEEELEAEr	G3V885;G3V8B0;P02563	4	3	HCD	R12(Label:13C(6)15N(4))	91.11	6.64101e-08	1	2	30		1253	2.60165e+07	Heavy	Redundant	Not Used	0.0778454	1.03867	0.0749474	334208004	2.5048e+07	2.60165e+07	2	749.861	1498.71	0.00599076	54.9651	7945	7945	MS2	9/106	SP_RL_EP4_july24.raw
	High		KLAEQELIETSER	G3V885;G3V8B0;P02563	4	3	HCD		91.02	1.70035e-07	1	1	34	34		526686702		No Quan Values	Not Used							2	773.408	1545.81	-2.14124	30.7697	3695	3695	MS2	9/136	SP_RL_EP4_july24.raw
		High	LQDAEEAVEAVNAK	G3V885;G3V8B0;P02563	4	3	CID		89.24	1.59269e-07	1	1	32	23	728	4101654854	Light	Not Unique	Used	0.0430419	4.11216	0.010467	3398584832	35572986	146281676	2	743.872	1486.74	-0.91015	36.9073	4897	4897	MS2	12/140	SP_RL_EP4_july24.raw
		High	DLEEATLQHEATAAALR	G3V885;G3V8B0;P02563	7	3	CID		88.73	2.75839e-07	1	1	34	26		9.67847e+08		No Quan Values	Not Used							2	919.965	1838.92	-1.26521	59.7107	8659	8659	MS2	13/168	SP_RL_EP4_july24.raw
		High	LAEQELIETSER	G3V885;G3V8B0;P02563	4	3	CID		87.31	2.94648e-07	1	1	33	30		1.25224e+09		No Quan Values	Not Used							2	709.362	1417.72	-0.78534	36.9152	4900	4900	MS2	9/120	SP_RL_EP4_july24.raw
	High		LEQQVDDLEGSLEQEK	F1LMU0;G3V885;G3V8B0;P02563	9	4	HCD		84.7	3.98311e-07	1	1	32	25		1.26019e+08		No Quan Values	Not Used							2	930.447	1859.89	-0.443738	52.7819	7611	7611	MS2	13/172	SP_RL_EP4_july24.raw
		High	IEDEQALALQLQK	G3V885;P02563	2	2	CID		84.32	8.88697e-07	1	1	35	29		376500750		No Quan Values	Not Used							2	749.908	1498.81	-1.31411	52.5928	7577	7577	MS2	10/116	SP_RL_EP4_july24.raw
	High		LQDAEEAVEAVNAK	G3V885;G3V8B0;P02563	4	3	HCD		83.89	5.45923e-07	1	1	32	22	728	4101654854	Light	Redundant	Not Used	0.0430419	4.11216	0.010467	3398584832	35572986	146281676	2	743.872	1486.74	-0.91015	36.9388	4907	4907	MS2	9/140	SP_RL_EP4_july24.raw
	High		LQDAEEAVEAVNAK	G3V885;G3V8B0;P02563	4	3	HCD		83.69	5.61818e-07	1	1	32	21	728	4101654854	Light	Redundant	Not Used	0.0430419	4.11216	0.010467	3398584832	35572986	146281676	2	743.871	1486.74	-2.05964	35.9196	4704	4704	MS2	9/140	SP_RL_EP4_july24.raw
		High	LEQQVDDLEGSLEQEK	G3V885;G3V8B0;P02563	9	3	CID		83.66	5.06084e-07	1	1	32	27		1.26019e+08		No Quan Values	Not Used							2	930.447	1859.89	-0.443738	52.7506	7602	7602	MS2	10/172	SP_RL_EP4_july24.raw
	High		ANDDLKENIAIVER	G3V885;G3V8B0;P02563	4	3	HCD		83.26	1.01163e-06	1	1	34	27		36776176		No Quan Values	Not Used							2	800.419	1599.83	-1.35685	49.5151	7116	7116	MS2	9/148	SP_RL_EP4_july24.raw
		High	LTQESImDLENDKLQLEEK	G3V885;P02563	2	2	CID	M7(Oxidation)	83.11	1.04425e-06	1	1	34	19		70375032		No Quan Values	Not Used							2	1146.57	2292.13	-0.707701	64.6912	9419	9419	MS2	13/208	SP_RL_EP4_july24.raw
		High	DLEEATLQHEATAAALR	G3V885;G3V8B0;P02563	7	3	CID		82.68	1.1176e-06	1	1	34	26	1382	9.67847e+08	Light	Redundant	Not Used	0.0695913	1.81188	0.0384084	753168256	28927977	52413970	2	919.965	1838.92	-0.999688	60.7405	8813	8813	MS2	14/168	SP_RL_EP4_july24.raw
	High		IEDEQALALQLQK	G3V885;P02563	2	2	HCD		82.2	1.44976e-06	1	1	35	27		376500750		No Quan Values	Not Used							2	749.909	1498.81	-0.0924366	51.56	7430	7430	MS2	11/116	SP_RL_EP4_july24.raw
	High		IEDEQALALQLQK	G3V885;P02563	2	2	HCD		82.03	1.49447e-06	1	1	35	22		4.39122e+07		No Quan Values	Not Used							2	749.908	1498.81	-1.55844	53.9301	7788	7788	MS2	11/116	SP_RL_EP4_july24.raw
		High	VVDSLQTSLDAETR	G3V885;G3V8B0;P02563	4	3	CID		81.96	1.09497e-06	1	1	33	29				No Quan Values	Not Used							2	767.391	1533.77	-1.0353	43.5517	6150	6150	MS2	11/140	SP_RL_EP4_july24.raw
	High		IEDEQALALQLQK	G3V885;P02563	2	2	HCD		81.94	1.53728e-06	1	1	35	27		376500750		No Quan Values	Not Used							2	749.908	1498.81	-1.31411	52.6128	7582	7582	MS2	11/116	SP_RL_EP4_july24.raw
	High		ANDDLKENIAIVER	G3V885;G3V8B0;P02563	4	3	HCD		81.64	1.48065e-06	1	1	34	23		8.51415e+06		No Quan Values	Not Used							2	800.419	1599.83	-2.04357	46.793	6690	6690	MS2	12/148	SP_RL_EP4_july24.raw
	High		ELEEISERLEEAGGATSVQIEmNK	G3V885;G3V8B0;P02563	4	3	HCD	M22(Oxidation)	81.22	1.33953e-06	1	1	34	18		214377429		No Quan Values	Not Used							3	893.431	2678.28	-1.7504	72.9941	10684	10684	MS2	25/256	SP_RL_EP4_july24.raw
		High	VVDSLQTSLDAETR	G3V885;G3V8B0;P02563	4	3	CID		80.83	1.40881e-06	1	1	33	26				No Quan Values	Not Used							2	767.39	1533.77	-1.91077	45.6629	6511	6511	MS2	12/140	SP_RL_EP4_july24.raw
		High	KLAEQELIETSER	G3V885;G3V8B0;P02563	4	3	CID		79.53	2.39629e-06	1	1	34	27		526686702		No Quan Values	Not Used							2	773.408	1545.81	-2.14124	30.7421	3688	3688	MS2	9/136	SP_RL_EP4_july24.raw
	High		LLGSLDIDHNQYK	G3V885;G3V8B0;P02563	4	3	HCD		78.65	2.54427e-06	1	1	34	22				No Quan Values	Not Used							2	758.392	1515.78	-1.87359	60.6631	8804	8804	MS2	9/110	SP_RL_EP4_july24.raw
		High	QKYEESQSELESSQK	G3V885;G3V8B0;P02563	4	3	CID		78.43	9.89052e-07	1	1	29	20		193181400		No Quan Values	Not Used							2	900.418	1799.83	-0.631522	18.3367	1051	1051	MS2	10/158	SP_RL_EP4_july24.raw
	High		DPLNETVVGLYQK	F1LMU0;G3V885;G3V8B0;P02563	13	4	HCD		77.74	3.1365e-06	1	1	34	26		28922024		No Quan Values	Not Used							2	738.39	1475.77	-0.741633	59.2466	8590	8590	MS2	11/124	SP_RL_EP4_july24.raw
	High		KLEDEcSELKK	F1LMU0;G3V885;P02563;F1LTV5	11	4	HCD	C6(Carbamidomethyl)	77.4	2.50482e-06	1	1	32	32				No Quan Values	Not Used							3	460.234	1378.69	-0.153272	18.307	1045	1045	MS2	9/110	SP_RL_EP4_july24.raw
		High	VKLEQQVDDLEGSLEQEK	G3V885;G3V8B0;P02563	3	3	CID		77.2	4.32635e-06	1	1	35	25		1.42194e+08		No Quan Values	Not Used							2	1044.03	2087.05	-1.88639	72.8826	10662	10662	MS2	24/194	SP_RL_EP4_july24.raw
	High		LQDLVDKLQLK	G3V885;G3V8B0;P02563	4	3	HCD		76.96	2.72457e-06	0.506494	1	32			457112320		No Quan Values	Not Used							2	656.894	1312.78	-2.82496	71.4434	10445	10445	MS2	10/104	SP_RL_EP4_july24.raw
	High		NKDPLNETVVGLYQK	F1LMU0;G3V885;G3V8B0;P02563	13	4	HCD		76.44	5.84377e-06	1	1	35	22		8.64473e+07		No Quan Values	Not Used							2	859.458	1717.91	-1.60894	62.3956	9063	9063	MS2	9/150	SP_RL_EP4_july24.raw
		High	NKDPLNETVVGLYQK	G3V885;G3V8B0;P02563	13	3	CID		75.2	7.77487e-06	1	1	35	25		8.64473e+07		No Quan Values	Not Used							2	859.458	1717.91	-1.60894	62.371	9058	9058	MS2	12/150	SP_RL_EP4_july24.raw
	High		ELEEISERLEEAGGATSVQIEmNK	G3V885;G3V8B0;P02563	4	3	HCD	M22(Oxidation)	75.14	5.56206e-06	1	1	34	17		47075427		No Quan Values	Not Used							3	893.432	2678.28	-0.998359	71.9591	10525	10525	MS2	22/256	SP_RL_EP4_july24.raw
	High		LAEQELIETSER	G3V885;G3V8B0;P02563	4	3	HCD		74.82	5.13697e-06	1	1	33	27		9.08155e+06		No Quan Values	Not Used							2	709.361	1417.71	-1.56027	39.0877	5312	5312	MS2	8/120	SP_RL_EP4_july24.raw
	High		LAEQELIETSER	G3V885;G3V8B0;P02563	4	3	HCD		74.78	5.23939e-06	1	1	33	28	795	830417107	Light	Redundant	Not Used	0.0735657	1.53239	0.0480073	673746944	32344768	49564650	2	709.361	1417.71	-1.99079	37.9658	5100	5100	MS2	8/120	SP_RL_EP4_july24.raw
	High		LAEQELIETSER	G3V885;G3V8B0;P02563	4	3	HCD		74.73	5.33707e-06	1	1	33	28		1.25224e+09		No Quan Values	Not Used							2	709.362	1417.72	-0.78534	36.9559	4910	4910	MS2	8/120	SP_RL_EP4_july24.raw
	High		TLEDQANEYR	G3V885;P02563	2	2	HCD		74.72	1.09787e-06	1	1	26	25	345	3.90308e+09	Light	Not Unique	Used	0.0503293	1.6	0.0314559	3787239008	119130857	190609114	2	619.785	1238.56	-1.03922	26.0872	2778	2778	MS2	8/96	SP_RL_EP4_july24.raw
		High	NLTEEmAGLDEIIAK	G3V885;P02563	2	2	CID	M6(Oxidation)	74.62	5.59305e-06	1	1	33	17		4.24524e+07		No Quan Values	Not Used							2	831.915	1662.82	-2.03578	68.4014	9986	9986	MS2	20/156	SP_RL_EP4_july24.raw
	High		IEELEEELEAER	G3V885;G3V8B0;P02563	4	3	HCD		73.32	3.43835e-06	1	2	30	25	1253	350573650	Light	Redundant	Not Used	0.0778454	1.03867	0.0749474	334208004	2.5048e+07	2.60165e+07	2	744.857	1488.71	-0.343308	55.0348	7959	7959	MS2	8/106	SP_RL_EP4_july24.raw
	High		IEELEEELEAER	G3V885;G3V8B0;P02563	4	3	HCD		73.26	3.3304e-06	1	2	30	26	1271	9.09088e+08	Light	Redundant	Not Used	0.0688236	2.20819	0.0311675	872371520	2.71896e+07	60039790	2	744.856	1488.7	-1.24528	56.0684	8109	8109	MS2	8/106	SP_RL_EP4_july24.raw
	High		VVDSLQTSLDAETR	G3V885;G3V8B0;P02563	4	3	HCD		73.24	8.0882e-06	1	1	33	23				No Quan Values	Not Used							2	767.39	1533.77	-1.91077	45.7054	6519	6519	MS2	9/140	SP_RL_EP4_july24.raw
		High	NKDPLNETVVGLYQK	G3V885;G3V8B0;P02563	13	3	CID		73.08	1.26503e-05	1	1	35	20		231772956		No Quan Values	Not Used							2	859.459	1717.91	-1.04048	63.4021	9216	9216	MS2	12/150	SP_RL_EP4_july24.raw
	High		IEELEEELEAER	G3V885;G3V8B0;P02563	4	3	HCD		72.99	3.52896e-06	1	2	30	26				No Quan Values	Not Used							2	744.856	1488.7	-1.49128	57.1008	8262	8262	MS2	8/106	SP_RL_EP4_july24.raw
	High		IEELEEELEAER	G3V885;G3V8B0;P02563	4	3	HCD		72.96	3.51042e-06	1	2	30	26	1238	2.03888e+08	Light	Redundant	Not Used	0.0344429	1.05348	0.0326943	175434568	5.73571e+06	6.04247e+06	2	744.855	1488.7	-2.06526	54.005	7799	7799	MS2	8/106	SP_RL_EP4_july24.raw
	High		IEELEEELEAER	G3V885;G3V8B0;P02563	4	3	HCD		72.66	3.76149e-06	1	2	30	23		32509724		No Quan Values	Not Used							2	744.855	1488.7	-2.06526	52.9964	7646	7646	MS2	8/106	SP_RL_EP4_july24.raw
		High	VVDSLQTSLDAETR	G3V885;G3V8B0;P02563	4	3	CID		72.57	9.40972e-06	1	1	33	25				No Quan Values	Not Used							2	767.39	1533.77	-1.59242	46.6845	6672	6672	MS2	11/140	SP_RL_EP4_july24.raw
		High	NDLQLQVQAEQDNLADAEERcDQLIK	G3V885;G3V8B0;P02563	4	3	CID	C21(Carbamidomethyl)	72.55	8.74437e-06	1	1	33	24		431186734		No Quan Values	Not Used							3	1019.49	3056.45	-1.37648	73.2372	10726	10726	MS2	16/290	SP_RL_EP4_july24.raw
	High		LLGSLDIDHNQYK	G3V885;G3V8B0;P02563	4	3	HCD		72.03	1.16331e-05	1	1	34	25	1406	184265863	Light	Not Unique	Used	0.163023	1.56497	0.10417	169899336	17698428	27697434	2	758.392	1515.78	-2.35679	61.6858	8958	8958	MS2	11/110	SP_RL_EP4_july24.raw
	High		LEQQVDDLEGSLEQEK	F1LMU0;G3V885;G3V8B0;P02563	9	4	HCD		71.66	7.89466e-06	1	1	32	23		14006401		No Quan Values	Not Used							2	930.447	1859.89	-0.640638	51.7584	7458	7458	MS2	12/172	SP_RL_EP4_july24.raw
	High		ADIAESQVNK	F1LMU0;G3V885;G3V8B0;P02563	18	4	HCD		71.06	7.79121e-06	1	1	31	29		1541426651		No Quan Values	Not Used							2	537.774	1074.54	-1.5729	19.0081	1202	1202	MS2	7/86	SP_RL_EP4_july24.raw
		High	NLTEEmAGLDEIIAK	G3V885;P02563	2	2	CID	M6(Oxidation)	71	1.33169e-05	1	1	33	20		619179634		No Quan Values	Not Used							2	831.916	1662.82	-0.714375	70.4707	10293	10293	MS2	11/156	SP_RL_EP4_july24.raw
		High	IEELEEELEAER	G3V885;G3V8B0;P02563	4	3	CID		70.99	5.87964e-06	1	2	30	27	1253	350573650	Light	Redundant	Not Used	0.0778454	1.03867	0.0749474	334208004	2.5048e+07	2.60165e+07	2	744.857	1488.71	-0.343308	55.0005	7949	7949	MS2	9/106	SP_RL_EP4_july24.raw
	High		NTLLQAELEELR	G3V885;P02563	2	2	HCD		70.91	1.6868e-05	1	1	34	26		1.34952e+07		No Quan Values	Not Used							2	714.888	1428.77	-0.353362	74.2048	10889	10889	MS2	8/126	SP_RL_EP4_july24.raw
		High	VQLLHSQNTSLINQK	G3V885;G3V8B0;P02563	4	3	CID		70.72	2.02318e-05	1	1	35	26		2.76143e+08		No Quan Values	Not Used							2	861.977	1722.95	-2.27106	33.0052	4119	4119	MS2	20/146	SP_RL_EP4_july24.raw
	High		LQDLVDKLQLK	G3V885;G3V8B0;P02563	4	3	HCD		70.49	1.20775e-05	0.457143	1	32			457112320		No Quan Values	Not Used							2	656.894	1312.78	-1.98808	72.4413	10602	10602	MS2	10/104	SP_RL_EP4_july24.raw
	High		KKmDADLSQLQTEVEEAVQEcR	G3V885;G3V8B0;P02563	4	3	HCD	M3(Oxidation), C21(Carbamidomethyl)	70.47	1.19313e-05	1	1	32	17		62273626		No Quan Values	Not Used							3	875.082	2623.23	-1.19403	74.0201	10856	10856	MS2	9/242	SP_RL_EP4_july24.raw
	High		IEDEQALALQLQK	G3V885;P02563	2	2	HCD		70.29	2.20849e-05	1	1	35	28		3.65251e+07		No Quan Values	Not Used							2	749.908	1498.81	-1.96567	50.5424	7275	7275	MS2	10/116	SP_RL_EP4_july24.raw
		High	LQDAEEAVEAVNAk	G3V885;G3V8B0;P02563	4	3	CID	K14(Label:13C(6)15N(2))	70.04	1.48328e-05	1	1	33	24	728	1.6324e+08	Heavy	Redundant	Not Used	0.0430419	4.11216	0.010467	3398584832	35572986	146281676	2	747.878	1494.75	-1.99292	36.5421	4821	4821	MS2	9/140	SP_RL_EP4_july24.raw
	High		LQDLVDKLQLK	G3V885;G3V8B0;P02563	4	3	HCD		69.3	1.58082e-05	0.449275	1	32			2279443162		No Quan Values	Not Used							3	438.265	1312.78	-2.32377	73.2001	10721	10721	MS2	9/104	SP_RL_EP4_july24.raw
		High	IEDEQALALQLQK	G3V885;P02563	2	2	CID		69.05	2.9943e-05	1	1	35	28		376500750		No Quan Values	Not Used							2	749.909	1498.81	-0.0924366	51.5347	7423	7423	MS2	9/116	SP_RL_EP4_july24.raw
		High	KAITDAAMMAEELKK	G3V885;G3V8B0;P02563	17	3	CID		68.74	3.14434e-05	1	1	35	24		3.78505e+07		No Quan Values	Not Used							3	550.624	1649.86	-1.51597	72.705	10635	10635	MS2	10/156	SP_RL_EP4_july24.raw
		High	ANDDLKENIAIVER	G3V885;G3V8B0;P02563	4	3	CID		68.73	2.8937e-05	1	1	34	23		8.51415e+06		No Quan Values	Not Used							2	800.419	1599.83	-2.04357	46.7693	6686	6686	MS2	9/148	SP_RL_EP4_july24.raw
		High	SAYLmGLNSADLLK	G3V885;G3V8B0;P02563	4	3	CID	M5(Oxidation)	68.7	2.48951e-05	0.608696	1	34			257795655		No Quan Values	Not Used							2	756.391	1511.77	-1.91336	73.0527	10694	10694	MS2	14/136	SP_RL_EP4_july24.raw
	High		LEQQVDDLEGSLEQEKK	F1LMU0;G3V885;G3V8B0;P02563	9	4	HCD		68.33	2.87322e-05	1	1	34	27		7.17747e+07		No Quan Values	Not Used							3	663.332	1987.98	-0.114536	52.7978	7613	7613	MS2	22/182	SP_RL_EP4_july24.raw
		High	GQSVQQVYYSIGALAK	G3V885;P02563	2	2	CID		68.01	3.83453e-05	1	1	35	22		1.02379e+08		No Quan Values	Not Used							2	856.453	1711.9	-1.63802	74.1131	10873	10873	MS2	10/162	SP_RL_EP4_july24.raw
		High	LEQQVDDLEGSLEQEK	G3V885;G3V8B0;P02563	9	3	CID		67.88	1.8851e-05	1	1	32	25		14006401		No Quan Values	Not Used							2	930.447	1859.89	-0.640638	51.7227	7452	7452	MS2	21/172	SP_RL_EP4_july24.raw
	High		LQNEIEDLmVDVER	G3V885;G3V8B0;P02563	4	3	HCD	M9(Oxidation)	67.63	1.94243e-05	1	1	32	32		306810204		No Quan Values	Not Used							2	859.916	1718.82	-1.44984	65.7618	9595	9595	MS2	10/146	SP_RL_EP4_july24.raw
		High	LAEKDEEMEQAKR	G3V885;G3V8B0;P02563	4	3	CID		67.36	1.94765e-05	1	1	31	28		69813744		No Quan Values	Not Used							3	526.258	1576.76	-2.08796	18.1265	1004	1004	MS2	15/126	SP_RL_EP4_july24.raw
		High	ILNPAAIPEGQFIDSR	G3V885;G3V8B0	3	2	CID		66.08	6.23045e-05	1	1	35	29	1644	1.26921e+09	Light	Not Unique	Used	0.0644326	1.54272	0.0417657	1239711632	5.17774e+07	7.98778e+07	2	870.967	1740.93	-1.24787	72.2347	10570	10570	MS2	20/158	SP_RL_EP4_july24.raw
	High		ILNPAAIPEGQFIDSr	G3V885;G3V8B0	3	2	HCD	R16(Label:13C(6)15N(4))	65.8	6.53096e-05	1	1	35	22	1644	7.98778e+07	Heavy	Redundant	Not Used	0.0644326	1.54272	0.0417657	1239711632	5.17774e+07	7.98778e+07	2	875.97	1750.93	-2.0592	72.1972	10566	10566	MS2	12/158	SP_RL_EP4_july24.raw
		High	DTQLQLDDAVR	G3V885;P02563	2	2	CID		65.27	3.25695e-05	1	2	32	26		2113877572		No Quan Values	Not Used							2	637.322	1273.64	-1.80379	40.009	5491	5491	MS2	15/110	SP_RL_EP4_july24.raw
	High		TKYETDAIQR	F1LMU0;G3V885;G3V8B0;P02563	14	4	HCD		64.62	4.48342e-05	1	1	32	27	44	3365379228	Light	Not Unique	Used	0.0291877	3.18207	0.01	3257183456	2.98767e+07	9.50698e+07	2	612.814	1224.62	-1.24314	18.6474	1122	1122	MS2	9/98	SP_RL_EP4_july24.raw
		High	LAEQELIETSER	G3V885;G3V8B0;P02563	4	3	CID		64.17	5.96632e-05	1	1	33	25		9.08155e+06		No Quan Values	Not Used							2	709.361	1417.71	-1.56027	39.0458	5305	5305	MS2	8/120	SP_RL_EP4_july24.raw
	High		VKLEQQVDDLEGSLEQEK	G3V885;G3V8B0;P02563	3	3	HCD		64.13	9.05065e-05	1	1	35	22		145458456		No Quan Values	Not Used							3	696.355	2087.05	-0.0796575	72.1109	10552	10552	MS2	12/194	SP_RL_EP4_july24.raw
	High		HADSVAELGEQIDNLQR	F1LMU0;G3V885;G3V8B0;P02563	9	4	HCD		63.99	6.51209e-05	1	1	33	19		649558100		No Quan Values	Not Used							3	632.313	1894.92	-1.02127	68.3039	9971	9971	MS2	16/160	SP_RL_EP4_july24.raw
	High		GKLSYTQQmEDLKR	G3V885;P02563	2	2	HCD	M9(Oxidation)	63.98	7.91891e-05	1	1	34	25		1.00072e+09		No Quan Values	Not Used							3	571.625	1712.86	-2.09343	19.0854	1219	1219	MS2	9/142	SP_RL_EP4_july24.raw
	High		LDEAEQIALK	G3V885;G3V8B0;P02563	4	3	HCD		63.74	7.56577e-05	1	1	34	26		3427450630		No Quan Values	Not Used							2	565.307	1129.61	-2.55667	35.3266	4588	4588	MS2	9/86	SP_RL_EP4_july24.raw
		High	IEELEEELEAER	G3V885;G3V8B0;P02563	4	3	CID		63.04	3.48856e-05	1	2	30	30				No Quan Values	Not Used							2	744.856	1488.7	-1.49128	57.0751	8256	8256	MS2	16/106	SP_RL_EP4_july24.raw
		High	IEELEEELEAEr	G3V885;G3V8B0;P02563	4	3	CID	R12(Label:13C(6)15N(4))	62.87	4.42827e-05	1	2	30	26	1253	2.60165e+07	Heavy	Redundant	Not Used	0.0778454	1.03867	0.0749474	334208004	2.5048e+07	2.60165e+07	2	749.861	1498.71	0.00599076	54.9211	7936	7936	MS2	9/106	SP_RL_EP4_july24.raw
		High	KKmDADLSQLQTEVEEAVQEcR	G3V885;G3V8B0;P02563	4	3	CID	M3(Oxidation), C21(Carbamidomethyl)	62.84	6.91335e-05	1	1	32	20		62273626		No Quan Values	Not Used							3	875.082	2623.23	-1.19403	74.0086	10854	10854	MS2	11/242	SP_RL_EP4_july24.raw
		High	VRELENELEAEQKR	G3V885;G3V8B0;P02563	4	3	CID		62.74	0.00012869	1	1	35	21		6.59731e+07		No Quan Values	Not Used							2	871.954	1742.9	-1.04797	23.4968	2216	2216	MS2	18/144	SP_RL_EP4_july24.raw
	High		cNGVLEGIR	F1LMU0;G3V885;G3V8B0;P02563	15	4	HCD	C1(Carbamidomethyl)	62.43	4.58612e-05	1	1	30	22		659815786		No Quan Values	Not Used							2	509.26	1017.51	-2.70943	31.9152	3912	3912	MS2	7/78	SP_RL_EP4_july24.raw
		High	ANSEVAQWR	G3V885;G3V8B0;P02563	14	3	CID		62.38	3.49459e-05	1	1	29	21	289	4186294743	Light	Not Unique	Used	0.0609639	1.98093	0.0307754	3731312896	114832826	227475392	2	530.761	1060.51	-2.13405	23.5439	2223	2223	MS2	7/80	SP_RL_EP4_july24.raw
	High		KmEGDLNEmEIQLSQANR	G3V885;P02563	2	2	HCD	M2(Oxidation), M9(Oxidation)	62.18	4.42202e-05	1	1	30	16		260510330		No Quan Values	Not Used							3	713.331	2137.98	-3.24306	31.044	3750	3750	MS2	9/192	SP_RL_EP4_july24.raw
	High		LQNEIEDLmVDVER	G3V885;G3V8B0;P02563	4	3	HCD	M9(Oxidation)	62.14	6.87615e-05	1	1	32	32		1.02083e+08		No Quan Values	Not Used							2	859.916	1718.82	-1.44984	66.959	9775	9775	MS2	12/146	SP_RL_EP4_july24.raw
		High	IEELEEELEAER	G3V885;G3V8B0;P02563	4	3	CID		62.09	4.36011e-05	1	2	30		1271	9.09088e+08	Light	Redundant	Not Used	0.0688236	2.20819	0.0311675	872371520	2.71896e+07	60039790	2	744.856	1488.7	-1.24528	56.0425	8103	8103	MS2	15/106	SP_RL_EP4_july24.raw
	High		LQDLVDKLQLK	G3V885;G3V8B0;P02563	4	3	HCD		61.81	8.78349e-05	1	1	32			7.20477e+07		No Quan Values	Not Used							3	438.265	1312.78	-1.55664	71.1073	10392	10392	MS2	9/104	SP_RL_EP4_july24.raw
	High		NALAHALQSAR	F1LMU0;G3V885;G3V8B0;P02563	7	4	HCD		61.79	0.000117146	1	1	34	21	295	2870287024	Light	Not Unique	Used	0.0530709	1.6889	0.0314233	2783569120	87468894	147726536	2	576.317	1151.63	-1.63688	23.7176	2265	2265	MS2	6/100	SP_RL_EP4_july24.raw
	High		ANDDLKENIAIVER	G3V885;G3V8B0;P02563	4	3	HCD		61.3	0.000159604	1	1	34	25				No Quan Values	Not Used							3	533.948	1599.83	-2.35718	48.2093	6920	6920	MS2	9/148	SP_RL_EP4_july24.raw
	High		ILNPAAIPEGQFIDSR	G3V885;G3V8B0	3	2	HCD		61.26	0.000188763	1	1	35	24	1670	1.32916e+09	Light	Not Unique	Used	0.0635033	2.34942	0.0270293	1214328736	3.28225e+07	77113926	2	870.967	1740.93	-1.17775	73.3575	10752	10752	MS2	11/158	SP_RL_EP4_july24.raw
		High	QREEQAEPDGTEDADK	G3V885;P02563	2	2	CID		60.53	1.65517e-05	1	1	24	16		2.06137e+07		No Quan Values	Not Used							2	909.393	1817.78	0.262388	17.9165	961	961	MS2	13/174	SP_RL_EP4_july24.raw
		High	LEDEEEmNAELTAK	G3V885;G3V8B0;P02563	4	3	CID	M7(Oxidation)	60.31	1.92739e-05	1	1	24	16		256100696		No Quan Values	Not Used							2	819.363	1637.72	-1.3718	25.5768	2666	2666	MS2	8/136	SP_RL_EP4_july24.raw
	High		ILNPAAIPEGQFIDSR	G3V885;G3V8B0	3	2	HCD		60.22	0.000239838	1	1	35	23	1619	828982172	Light	Not Unique	Used	0.0638859	1.98061	0.0322556	630406048	20334144	40274030	2	870.967	1740.93	-1.17775	71.2696	10418	10418	MS2	12/158	SP_RL_EP4_july24.raw
	High		KAPGVMDNPLVmHQLR	G3V885;P02563	2	2	HCD	M12(Oxidation)	60.01	0.000252318	1	1	35	27		5.16019e+07		No Quan Values	Not Used							3	607.985	1821.94	-2.5477	70.6891	10327	10327	MS2	21/150	SP_RL_EP4_july24.raw
	High		VKVGNEYVTK	F1LMU0;G3V885;G3V8B0;P02563	14	4	HCD		59.86	0.000190493	1	1	34	26	87	1361166904	Light	Not Unique	Used	0.0226123	3.94251	0.01	1180053088	6768203	26683712	3	379.548	1136.63	-1.63356	19.4451	1300	1300	MS2	8/94	SP_RL_EP4_july24.raw
		High	KmEGDLNEmEIQLSQANR	G3V885;P02563	2	2	CID	M2(Oxidation), M9(Oxidation)	59.7	7.82745e-05	1	1	30	19		260510330		No Quan Values	Not Used							3	713.331	2137.98	-3.24306	31.0236	3746	3746	MS2	18/192	SP_RL_EP4_july24.raw
	High		KAPGVMDNPLVmHQLR	G3V885;P02563	2	2	HCD	M12(Oxidation)	59.36	0.000293055	1	1	35	16		156569596		No Quan Values	Not Used							3	607.985	1821.94	-2.5477	69.587	10166	10166	MS2	18/150	SP_RL_EP4_july24.raw
		High	LDEAEQIALK	G3V885;G3V8B0;P02563	4	3	CID		59.3	0.000210307	1	1	34	23		3427450630		No Quan Values	Not Used							2	565.307	1129.61	-2.55667	35.2944	4578	4578	MS2	8/86	SP_RL_EP4_july24.raw
	High		KGSSFQTVSALHR	G3V885;G3V8B0;P02563	4	3	HCD		59.26	0.00024332	1	1	34	20	163	1898364060	Light	Not Unique	Used	0.0328474	2.4041	0.0136631	1602466624	2.18946e+07	52636890	3	473.255	1417.75	-2.20862	20.9801	1647	1647	MS2	8/132	SP_RL_EP4_july24.raw
		High	DLEEATLQHEATAAALR	G3V885;G3V8B0;P02563	7	3	CID		58.45	0.000293352	1	1	34	26		3.39329e+09		No Quan Values	Not Used							3	613.646	1838.92	-1.30572	60.6407	8799	8799	MS2	16/168	SP_RL_EP4_july24.raw
		High	ENQSILITGESGAGK	G3V885;G3V8B0;P02563	12	3	CID		58.15	0.000246275	1	1	33	21		378550026		No Quan Values	Not Used							2	752.385	1503.76	-2.15124	34.0664	4328	4328	MS2	12/158	SP_RL_EP4_july24.raw
	High		ANDDLKENIAIVER	G3V885;G3V8B0;P02563	4	3	HCD		57.92	0.000347249	1	1	34	20		378252252		No Quan Values	Not Used							3	533.948	1599.83	-2.12828	49.282	7076	7076	MS2	13/148	SP_RL_EP4_july24.raw
	High		TKYETDAIQR	F1LMU0;G3V885;G3V8B0;P02563	14	4	HCD		57.65	0.000230286	1	1	32	34		1.09847e+09		No Quan Values	Not Used							3	408.878	1224.62	-0.855398	18.6691	1126	1126	MS2	8/98	SP_RL_EP4_july24.raw
		High	IEELEEELEAER	G3V885;G3V8B0;P02563	4	3	CID		57.55	0.000122	1	2	30	30	1238	2.03888e+08	Light	Redundant	Not Used	0.0344429	1.05348	0.0326943	175434568	5.73571e+06	6.04247e+06	2	744.855	1488.7	-2.06526	53.9846	7795	7795	MS2	15/106	SP_RL_EP4_july24.raw
	High		GQSVQQVYYSIGALAK	G3V885;P02563	2	2	HCD		57.44	0.000437232	1	1	35	19		1.02379e+08		No Quan Values	Not Used							2	856.453	1711.9	-1.63802	74.1369	10877	10877	MS2	8/162	SP_RL_EP4_july24.raw
		High	ELEEISERLEEAGGATSVQIEmNK	G3V885;G3V8B0;P02563	4	3	CID	M22(Oxidation)	57.4	0.000322815	1	1	34	24		214377429		No Quan Values	Not Used							3	893.431	2678.28	-1.7504	72.9586	10674	10674	MS2	12/256	SP_RL_EP4_july24.raw
		High	KLEDEcSELKK	G3V885;P02563	10	2	CID	C6(Carbamidomethyl)	57.13	0.000266548	1	1	32	21				No Quan Values	Not Used							3	460.234	1378.69	-0.153272	18.2664	1035	1035	MS2	9/110	SP_RL_EP4_july24.raw
	High		LLGSLDIDHNQYK	G3V885;G3V8B0;P02563	4	3	HCD		57.04	0.000372461	1	1	34	16	1355	35917655	Light	Not Unique	Used	1.15312	1.96071	0.588117	35917655	21123769	41417514	2	758.392	1515.78	-1.79306	59.6325	8647	8647	MS2	8/110	SP_RL_EP4_july24.raw
	High		DTQLQLDDAVR	G3V885;P02563	2	2	HCD		56.78	0.000230044	1	2	32	24		2113877572		No Quan Values	Not Used							2	637.322	1273.64	-1.80379	40.0389	5500	5500	MS2	8/110	SP_RL_EP4_july24.raw
	High		VKLEQQVDDLEGSLEQEK	G3V885;G3V8B0;P02563	3	3	HCD		56.51	0.000523214	1	1	35	24		5.50656e+07		No Quan Values	Not Used							3	696.355	2087.05	-0.0796575	71.0543	10383	10383	MS2	20/194	SP_RL_EP4_july24.raw
	High		NDLQLQVQAEQDNLADAEERcDQLIK	G3V885;G3V8B0;P02563	4	3	HCD	C21(Carbamidomethyl)	55.99	0.000396031	1	1	33	18		431186734		No Quan Values	Not Used							3	1019.49	3056.45	-1.37648	73.263	10733	10733	MS2	14/290	SP_RL_EP4_july24.raw
	High		ANDDLKENIAIVER	G3V885;G3V8B0;P02563	4	3	HCD		55.86	0.000557489	1	1	34	20	1079	2.31195e+08	Light	Not Unique	Used	0.0549576	1.15301	0.0476645	167658024	7.99133e+06	9.21408e+06	3	533.949	1599.83	-0.640386	47.1371	6748	6748	MS2	13/148	SP_RL_EP4_july24.raw
		High	LQDLVDKLQLK	G3V885;G3V8B0;P02563	4	3	CID		55.32	0.000395261	0.527273	1	32			2279443162		No Quan Values	Not Used							3	438.265	1312.78	-2.32377	73.183	10717	10717	MS2	13/104	SP_RL_EP4_july24.raw
	High		LQNEIEDLmVDVER	G3V885;G3V8B0;P02563	4	3	HCD	M9(Oxidation)	55.23	0.000335906	1	1	32	25		5.561e+07		No Quan Values	Not Used							3	573.613	1718.82	-1.52868	66.6544	9726	9726	MS2	16/146	SP_RL_EP4_july24.raw
		High	ELENELEAEQK	G3V885;G3V8B0;P02563	4	3	CID		55.12	0.000195178	1	1	29	18				No Quan Values	Not Used							2	666.319	1331.63	-2.08238	29.2807	3429	3429	MS2	9/110	SP_RL_EP4_july24.raw
	High		NLTEEMAGLDEIIAK	G3V885;P02563	2	2	HCD		55.03	0.000616011	1	1	34	17				No Quan Values	Not Used							2	823.919	1646.83	-0.102843	74.2389	10893	10893	MS2	12/156	SP_RL_EP4_july24.raw
		High	VKVGNEYVTK	G3V885;G3V8B0;P02563	14	3	CID		55.02	0.000580602	1	1	34	30	87	1361166904	Light	Redundant	Not Used	0.0226123	3.94251	0.01	1180053088	6768203	26683712	3	379.548	1136.63	-1.63356	19.4075	1290	1290	MS2	7/94	SP_RL_EP4_july24.raw
	High		ENQSILITGESGAGK	F1LMU0;G3V885;G3V8B0;P02563	12	4	HCD		55.01	0.000507482	1	1	33	18		378550026		No Quan Values	Not Used							2	752.385	1503.76	-2.15124	34.0963	4337	4337	MS2	10/158	SP_RL_EP4_july24.raw
		High	ELENELEAEQKR	G3V885;G3V8B0;P02563	4	3	CID		54.67	0.000404143	1	1	32	27		237681724		No Quan Values	Not Used							2	744.369	1487.73	-2.05876	24.6494	2462	2462	MS2	9/120	SP_RL_EP4_july24.raw
		High	mEGDLNEmEIQLSQANR	G3V885;P02563	2	2	CID	M1(Oxidation), M8(Oxidation)	54.38	0.000110156	1	1	26	16		1.01253e+08		No Quan Values	Not Used							2	1005.45	2009.89	-1.49988	38.103	5125	5125	MS2	10/172	SP_RL_EP4_july24.raw
	High		DTQLQLDDAVR	G3V885;P02563	2	2	HCD		54.1	0.000416084	1	2	31	20		2.36103e+08		No Quan Values	Not Used							2	637.321	1273.64	-2.28301	38.9958	5297	5297	MS2	6/110	SP_RL_EP4_july24.raw
	High		ILNPAAIPEGQFIDSR	G3V885;G3V8B0	3	2	HCD		54.05	0.000994304	1	1	35	27	1644	1.26921e+09	Light	Redundant	Not Used	0.0644326	1.54272	0.0417657	1239711632	5.17774e+07	7.98778e+07	2	870.967	1740.93	-1.24787	72.2545	10575	10575	MS2	11/158	SP_RL_EP4_july24.raw
	High		KKGSSFQTVSALHR	G3V885;P02563	2	2	HCD		53.77	0.000977409	1	1	35	27		284833352		No Quan Values	Not Used							3	515.954	1545.85	-1.11703	18.6635	1125	1125	MS2	11/142	SP_RL_EP4_july24.raw
	High		KAPGVMDNPLVmHQLR	G3V885;P02563	2	2	HCD	M12(Oxidation)	53.46	0.00114327	1	1	35	16		4.40209e+07		No Quan Values	Not Used							3	607.986	1821.94	-2.3467	68.4816	10000	10000	MS2	17/150	SP_RL_EP4_july24.raw
	High		ELENELEAEQK	G3V885;G3V8B0;P02563	4	3	HCD		53.29	0.000297462	1	1	29	20				No Quan Values	Not Used							2	666.319	1331.63	-2.08238	29.3057	3433	3433	MS2	9/110	SP_RL_EP4_july24.raw
		High	LQDLVDKLQLK	G3V885;G3V8B0;P02563	4	3	CID		53.29	0.000634305	0.433962	1	32			457112320		No Quan Values	Not Used							2	656.894	1312.78	-2.82496	71.4131	10440	10440	MS2	9/104	SP_RL_EP4_july24.raw
	High		LEQQVDDLEGSLEQEKK	F1LMU0;G3V885;G3V8B0;P02563	9	4	HCD		53.27	0.000912048	1	1	34	24				No Quan Values	Not Used							3	663.332	1987.98	-0.667173	54.057	7807	7807	MS2	22/182	SP_RL_EP4_july24.raw
	High		LQNEIEDLmVDVER	G3V885;G3V8B0;P02563	4	3	HCD	M9(Oxidation)	53.22	0.000554089	1	1	32	27		181406749		No Quan Values	Not Used							2	859.917	1718.83	-0.526585	64.7146	9425	9425	MS2	11/146	SP_RL_EP4_july24.raw
	High		LQDLVDKLQLK	G3V885;G3V8B0;P02563	4	3	HCD		53.15	0.000657264	1	1	32			7.50426e+08		No Quan Values	Not Used							2	656.895	1312.78	-1.1512	73.484	10776	10776	MS2	9/104	SP_RL_EP4_july24.raw
		High	ANDDLKENIAIVER	G3V885;G3V8B0;P02563	4	3	CID		53.14	0.00104361	1	1	34	31		43406780		No Quan Values	Not Used							2	800.419	1599.83	-2.11987	48.0404	6890	6890	MS2	8/148	SP_RL_EP4_july24.raw
	High		VKVGNEYVTK	F1LMU0;G3V885;G3V8B0;P02563	14	4	HCD		52.84	0.000973173	1	1	34	33		738245048		No Quan Values	Not Used							2	568.818	1136.63	-1.94393	19.4504	1301	1301	MS2	9/94	SP_RL_EP4_july24.raw
	High		ANDDLKENIAIVER	G3V885;G3V8B0;P02563	4	3	HCD		52.54	0.00119126	1	1	34	19		7.28006e+07		No Quan Values	Not Used							3	533.949	1599.83	-1.0982	44.0657	6246	6246	MS2	15/148	SP_RL_EP4_july24.raw
	High		KmEGDLNEMEIQLSQANR	G3V885;P02563	2	2	HCD	M2(Oxidation)	52.32	0.000546281	0.153846	1	31	16		154586388		No Quan Values	Not Used							3	708.001	2121.99	-1.57946	61.075	8861	8861	MS2	18/192	SP_RL_EP4_july24.raw
	High		EFDISQQNSKIEDEQALALQLQK	G3V885;P02563	2	2	HCD		52.28	0.00157296	1	1	35	17		1.25665e+08		No Quan Values	Not Used							3	892.454	2675.35	-2.34654	71.0448	10382	10382	MS2	21/236	SP_RL_EP4_july24.raw
		High	TEcFVPDDKEEYVK	G3V885;P02563	2	2	CID	C3(Carbamidomethyl)	52.25	0.000240052	1	1	27	21		279541116		No Quan Values	Not Used							2	879.897	1758.79	-1.28069	34.0091	4319	4319	MS2	11/134	SP_RL_EP4_july24.raw
		High	HADSVAELGEQIDNLQR	G3V885;G3V8B0;P02563	9	3	CID		52.23	0.000980198	1	1	33	27	1594	925598082	Light	Not Unique	Used	0.0556337	1.80905	0.0307531	854516672	2.6279e+07	47539961	3	632.313	1894.92	-0.731384	70.3452	10274	10274	MS2	9/160	SP_RL_EP4_july24.raw
		High	KGSSFQTVSALHR	G3V885;G3V8B0;P02563	4	3	CID		52.2	0.00123645	1	1	34	26	163	1898364060	Light	Redundant	Not Used	0.0328474	2.4041	0.0136631	1602466624	2.18946e+07	52636890	3	473.255	1417.75	-2.20862	20.9501	1638	1638	MS2	11/132	SP_RL_EP4_july24.raw
		High	LQDLVDKLQLK	G3V885;G3V8B0;P02563	4	3	CID		52.1	0.000833636	0.480769	1	32			457112320		No Quan Values	Not Used							2	656.894	1312.78	-1.98808	72.4272	10599	10599	MS2	12/104	SP_RL_EP4_july24.raw
		High	DLEEATLQHEATAAALR	G3V885;G3V8B0;P02563	7	3	CID		51.99	0.00130182	1	1	34	22		1205395207		No Quan Values	Not Used							3	613.646	1838.92	-1.20615	61.6688	8955	8955	MS2	16/168	SP_RL_EP4_july24.raw
	High		SLNDFTTQR	G3V885;P02563	2	2	HCD		51.7	0.000425256	1	1	29	25	489	3418983688	Light	Not Unique	Used	0.0448973	1.65425	0.0271406	3096985088	84053980	139046192	2	541.266	1081.53	-1.4969	29.49	3466	3466	MS2	8/88	SP_RL_EP4_july24.raw
		High	VQLLHSQNTSLINQK	G3V885;G3V8B0;P02563	4	3	CID		51.61	0.00166451	1	1	35	25	616	5121560704	Light	Not Unique	Used	0.0432132	1.5695	0.0275331	5121560704	1.41013e+08	221319282	3	574.987	1722.95	-1.81834	32.8058	4083	4083	MS2	13/146	SP_RL_EP4_july24.raw
		High	QKYEESQSELESSQK	G3V885;G3V8B0;P02563	4	3	CID		51.6	0.000462835	1	1	29	16		837324780		No Quan Values	Not Used							3	600.614	1799.83	-1.07984	18.3283	1048	1048	MS2	18/158	SP_RL_EP4_july24.raw
	High		NKDPLNETVVGLYQK	F1LMU0;G3V885;G3V8B0;P02563	13	4	HCD		51.59	0.00179077	1	1	35	16				No Quan Values	Not Used							3	573.309	1717.91	-0.444319	62.5251	9084	9084	MS2	16/150	SP_RL_EP4_july24.raw
	High		LQTENGELAR	G3V885;P02563	2	2	HCD		51.32	0.000853755	1	1	32	32	139	1.33891e+09	Light	Not Unique	Used	0.0496255	2.31031	0.02148	1190871776	2.55799e+07	59097659	2	565.792	1130.58	-2.44406	20.4914	1537	1537	MS2	9/96	SP_RL_EP4_july24.raw
		High	KAPGVmDNPLVmHQLR	G3V885;P02563	2	2	CID	M6(Oxidation), M12(Oxidation)	51.32	0.00167652	1	1	35	28		1.04319e+09		No Quan Values	Not Used							3	613.317	1837.94	-2.48194	27.8691	3155	3155	MS2	21/150	SP_RL_EP4_july24.raw
		High	LQDAEEAVEAVNAK	G3V885;G3V8B0;P02563	4	3	CID		50.98	0.00104857	1	1	32	18	728	4101654854	Light	Redundant	Not Used	0.0430419	4.11216	0.010467	3398584832	35572986	146281676	2	743.871	1486.74	-2.05964	35.8846	4694	4694	MS2	17/140	SP_RL_EP4_july24.raw
		High	ILNPAAIPEGQFIDSR	G3V885;G3V8B0	3	2	CID		50.95	0.0020273	1	1	35	32	1670	1.32916e+09	Light	Redundant	Not Used	0.0635033	2.34942	0.0270293	1214328736	3.28225e+07	77113926	2	870.967	1740.93	-1.17775	73.314	10742	10742	MS2	10/158	SP_RL_EP4_july24.raw
		High	LQDLVDKLQLK	G3V885;G3V8B0;P02563	4	3	CID		50.8	0.00110749	0.470588	1	32		1643	1550076690	Light	Not Unique	Used	0.0269243	3.73154	0.01	1297067072	9.35879e+06	34922667	3	438.265	1312.78	-1.62638	72.1577	10557	10557	MS2	12/104	SP_RL_EP4_july24.raw
		High	VRELENELEAEQKR	G3V885;G3V8B0;P02563	4	3	CID		50.66	0.00203286	1	1	35	25		2356649670		No Quan Values	Not Used							3	581.638	1742.9	-2.17631	23.3354	2177	2177	MS2	9/144	SP_RL_EP4_july24.raw
	High		TEcFVPDDKEEYVK	G3V885;P02563	2	2	HCD	C3(Carbamidomethyl)	50.59	0.000351807	1	1	27	16		279541116		No Quan Values	Not Used							2	879.897	1758.79	-1.28069	34.0346	4324	4324	MS2	12/134	SP_RL_EP4_july24.raw
	High		LTQESImDLENDKLQLEEK	G3V885;P02563	2	2	HCD	M7(Oxidation)	50.12	0.00201018	1	1	34	23		15519653		No Quan Values	Not Used							3	764.713	2292.12	-2.01835	63.1946	9188	9188	MS2	19/208	SP_RL_EP4_july24.raw
	High		KAPGVmDNPLVMHQLR	G3V885;P02563	2	2	HCD	M6(Oxidation)	49.97	0.00255056	1	1	35	19		108633303		No Quan Values	Not Used							3	607.985	1821.94	-2.6482	65.4171	9539	9539	MS2	19/150	SP_RL_EP4_july24.raw
		High	ADIAESQVNK	G3V885;G3V8B0;P02563	18	3	CID		49.96	0.0010037	1	1	31			1541426651		No Quan Values	Not Used							2	537.774	1074.54	-1.5729	18.9754	1192	1192	MS2	8/86	SP_RL_EP4_july24.raw
	High		KAPGVmDNPLVMHQLR	G3V885;P02563	2	2	HCD	M6(Oxidation)	49.9	0.00260428	1	1	35	21		295525270		No Quan Values	Not Used							3	607.986	1821.94	-0.939694	34.0422	4325	4325	MS2	15/150	SP_RL_EP4_july24.raw
	High		ANSEVAQWR	F1LMU0;G3V885;G3V8B0;P02563	14	4	HCD		49.67	0.000652223	1	1	29	17	289	4186294743	Light	Redundant	Not Used	0.0609639	1.98093	0.0307754	3731312896	114832826	227475392	2	530.761	1060.51	-2.13405	23.5748	2233	2233	MS2	7/80	SP_RL_EP4_july24.raw
	High		AITDAAMMAEELKK	F1LMU0;G3V885;G3V8B0;P02563	18	4	HCD		49.67	0.00164809	1	1	33	21		453685456		No Quan Values	Not Used							3	507.925	1521.76	-2.20555	64.1491	9336	9336	MS2	11/122	SP_RL_EP4_july24.raw
	High		LQDLVDKLQLK	G3V885;G3V8B0;P02563	4	3	HCD		49.1	0.0016381	0.306122	1	32		1643	1550076690	Light	Redundant	Not Used	0.0269243	3.73154	0.01	1297067072	9.35879e+06	34922667	3	438.265	1312.78	-1.62638	72.1828	10564	10564	MS2	8/104	SP_RL_EP4_july24.raw
	High		LTQESImDLENDKLQLEEK	G3V885;P02563	2	2	HCD	M7(Oxidation)	48.62	0.00299129	1	1	34	16		1.18575e+09		No Quan Values	Not Used							3	764.714	2292.13	-0.101119	65.3516	9529	9529	MS2	22/208	SP_RL_EP4_july24.raw
		High	LTQESImDLENDKLQLEEK	G3V885;P02563	2	2	CID	M7(Oxidation)	48.53	0.00305393	1	1	34	22		1.18575e+09		No Quan Values	Not Used							3	764.714	2292.13	-0.101119	65.3263	9522	9522	MS2	10/208	SP_RL_EP4_july24.raw
		High	VQLLHSQNTSLINQK	G3V885;G3V8B0;P02563	4	3	CID		48.5	0.00339292	1	1	35	24				No Quan Values	Not Used							3	574.988	1722.95	-0.436773	43.3179	6106	6106	MS2	9/146	SP_RL_EP4_july24.raw
		High	SLNDFTTQR	G3V885;P02563	2	2	CID		48.25	0.000917941	1	1	29	22	489	3418983688	Light	Redundant	Not Used	0.0448973	1.65425	0.0271406	3096985088	84053980	139046192	2	541.266	1081.52	-2.73846	28.4443	3288	3288	MS2	6/88	SP_RL_EP4_july24.raw
	High		QREEQAEPDGTEDADK	G3V885;P02563	2	2	HCD		48.2	0.000279252	1	1	24	22		193576617		No Quan Values	Not Used							3	606.598	1817.78	0.0535299	17.9308	964	964	MS2	9/174	SP_RL_EP4_july24.raw
		High	ELEEISERLEEAGGATSVQIEmNK	G3V885;G3V8B0;P02563	4	3	CID	M22(Oxidation)	48.11	0.00280695	1	1	34	21		47075427		No Quan Values	Not Used							3	893.432	2678.28	-0.998359	71.9159	10517	10517	MS2	20/256	SP_RL_EP4_july24.raw
		High	TLEDQANEYR	G3V885;P02563	2	2	CID		47.87	0.000534825	1	1	26	21	345	3.90308e+09	Light	Redundant	Not Used	0.0503293	1.6	0.0314559	3787239008	119130857	190609114	2	619.785	1238.56	-1.72913	24.9246	2521	2521	MS2	7/96	SP_RL_EP4_july24.raw
	High		TLEDQANEYR	G3V885;P02563	2	2	HCD		47.67	0.00056003	1	1	26	15	345	3.90308e+09	Light	Redundant	Not Used	0.0503293	1.6	0.0314559	3787239008	119130857	190609114	2	619.785	1238.56	-1.72913	24.9643	2531	2531	MS2	9/96	SP_RL_EP4_july24.raw
		High	GKLSYTQQmEDLKR	G3V885;P02563	2	2	CID	M9(Oxidation)	47.15	0.00388396	1	1	34	18		36500191		No Quan Values	Not Used							2	856.935	1712.86	-1.12348	19.1373	1231	1231	MS2	10/142	SP_RL_EP4_july24.raw
	High		QLEEKEALISQLTR	G3V885	1	1	HCD		47.05	0.00502968	1	1	35	26		281943044		No Quan Values	Not Used							3	553.308	1657.91	-2.12309	69.7678	10189	10189	MS2	9/150	SP_RL_EP4_july24.raw
		High	YEESQSELESSQK	G3V885;G3V8B0;P02563	4	3	CID		46.95	0.000403673	1	1	24	15		1.25143e+08		No Quan Values	Not Used							2	772.34	1543.67	-1.53646	19.4965	1313	1313	MS2	9/130	SP_RL_EP4_july24.raw
	High		AITDAAmMAEELKK	F1LMU0;G3V885;G3V8B0;P02563	18	4	HCD	M7(Oxidation)	46.92	0.00334323		2	33			2.90041e+07		No Quan Values	Not Used							2	769.391	1537.77	9.22976	57.4861	8317	8317	MS2	12/122	SP_RL_EP4_july24.raw
	High		VQLLHSQNTSLINQK	G3V885;G3V8B0;P02563	4	3	HCD		46.69	0.00517508	1	1	35	15				No Quan Values	Not Used							3	574.987	1722.95	-2.34972	42.2992	5919	5919	MS2	11/146	SP_RL_EP4_july24.raw
	High		SLNDFTTQr	G3V885;P02563	2	2	HCD	R9(Label:13C(6)15N(4))	46.67	0.00157799	1	1	30	30	489	1.43024e+08	Heavy	Redundant	Not Used	0.0448973	1.65425	0.0271406	3096985088	84053980	139046192	2	546.271	1091.53	-0.671222	28.8409	3364	3364	MS2	7/88	SP_RL_EP4_july24.raw
	High		EQYEEEMEAK	G3V885;P02563	2	2	HCD		46.26	7.68924e-05	1	1	16	15		393985555		No Quan Values	Not Used							2	643.265	1285.52	-1.91094	22.3933	1964	1964	MS2	6/102	SP_RL_EP4_july24.raw
	High		SAETEKEMANmKEEFGR	G3V885;G3V8B0;P02563	4	3	HCD	M11(Oxidation)	46.24	0.000720183	1	1	26	15		409619655		No Quan Values	Not Used							3	668.298	2002.88	-2.23989	20.0813	1443	1443	MS2	15/176	SP_RL_EP4_july24.raw
	High		ANDDLKENIAIVERR	G3V885;G3V8B0;P02563	4	3	HCD		46.21	0.00618792	1	1	35	15		2.20371e+08		No Quan Values	Not Used							4	439.738	1755.93	-1.83377	59.0743	8564	8564	MS2	11/158	SP_RL_EP4_july24.raw
	High		LLGSLDIDHNQYK	G3V885;G3V8B0;P02563	4	3	HCD		46.13	0.00463794	1	1	34	19		1232434800		No Quan Values	Not Used							3	505.931	1515.78	-1.1778	61.8888	8988	8988	MS2	15/110	SP_RL_EP4_july24.raw
		High	ELTYQTEEDKK	G3V885;P02563	2	2	CID		46.04	0.002067	1	1	30	21		381397246		No Quan Values	Not Used							2	692.334	1383.66	-1.84931	18.9203	1182	1182	MS2	9/108	SP_RL_EP4_july24.raw
		High	EQYEEEMEAK	G3V885;P02563	2	2	CID		45.97	8.22022e-05	1	1	16	15		393985555		No Quan Values	Not Used							2	643.265	1285.52	-1.91094	22.3537	1954	1954	MS2	6/102	SP_RL_EP4_july24.raw
	High		SAYLmGLNSADLLK	G3V885;G3V8B0;P02563	4	3	HCD	M5(Oxidation)	45.91	0.00481354	1	1	34	15		1.62471e+08		No Quan Values	Not Used							2	756.392	1511.78	-0.379178	71.94	10523	10523	MS2	10/136	SP_RL_EP4_july24.raw
		High	VKVGNEYVTK	G3V885;G3V8B0;P02563	14	3	CID		45.73	0.00500253	1	1	34	29		738245048		No Quan Values	Not Used							2	568.818	1136.63	-1.94393	19.4101	1291	1291	MS2	12/94	SP_RL_EP4_july24.raw
		High	KAPGVMDNPLVmHQLR	G3V885;P02563	2	2	CID	M12(Oxidation)	45.48	0.00716059	1	1	35	16		156569596		No Quan Values	Not Used							3	607.985	1821.94	-2.5477	69.5705	10164	10164	MS2	21/150	SP_RL_EP4_july24.raw
	High		VQLLHSQNTSLINQK	G3V885;G3V8B0;P02563	4	3	HCD		45.23	0.00720399	1	1	35	21				No Quan Values	Not Used							3	574.988	1722.95	-0.436773	43.3524	6115	6115	MS2	11/146	SP_RL_EP4_july24.raw
	High		AQLEFNQIK	G3V885;G3V8B0;P02563	4	3	HCD		45.1	0.00489812	1	1	33	23		6507272424		No Quan Values	Not Used							2	545.797	1090.59	-2.03527	36.4317	4799	4799	MS2	7/78	SP_RL_EP4_july24.raw
	High		HADSVAELGEQIDNLQR	F1LMU0;G3V885;G3V8B0;P02563	9	4	HCD		44.94	0.00533042	1	1	33	20		649558100		No Quan Values	Not Used							3	632.313	1894.92	-0.344866	69.3341	10128	10128	MS2	16/160	SP_RL_EP4_july24.raw
	Medium		VQLLHSQNTSLINQK	G3V885;G3V8B0;P02563	4	3	HCD		44.54	0.00836187	1	1	35	19				No Quan Values	Not Used							3	574.987	1722.95	-1.39324	46.5834	6657	6657	MS2	11/146	SP_RL_EP4_july24.raw
		High	ILNPAAIPEGQFIDSR	G3V885;G3V8B0	3	2	CID		44.42	0.00897742	1	1	35	21		86439.7		No Quan Values	Not Used							2	870.968	1740.93	0.0843715	81.1092	11583	11583	MS2	10/158	SP_RL_EP4_july24.raw
		High	KAPGVMDNPLVmHQLR	G3V885;P02563	2	2	CID	M12(Oxidation)	44.42	0.00914006	1	1	35	18		5.16019e+07		No Quan Values	Not Used							3	607.985	1821.94	-2.5477	70.6668	10324	10324	MS2	17/150	SP_RL_EP4_july24.raw
		High	SAETEKEmANMKEEFGR	G3V885;G3V8B0;P02563	4	3	CID	M8(Oxidation)	44.36	0.00117077	0.363636	1	26	15		178372991		No Quan Values	Not Used							3	668.299	2002.88	-0.959993	21.5284	1769	1769	MS2	13/176	SP_RL_EP4_july24.raw
		High	NALAHALQSAR	G3V885;G3V8B0;P02563	7	3	CID		44.34	0.0065122	1	1	34	26	295	2870287024	Light	Redundant	Not Used	0.0530709	1.6889	0.0314233	2783569120	87468894	147726536	2	576.317	1151.63	-1.63688	23.6851	2255	2255	MS2	7/100	SP_RL_EP4_july24.raw
		High	LQNEIEDLmVDVER	G3V885;G3V8B0;P02563	4	3	CID	M9(Oxidation)	44.2	0.0044216	1	1	32	22		181406749		No Quan Values	Not Used							2	859.917	1718.83	-0.526585	64.6884	9418	9418	MS2	9/146	SP_RL_EP4_july24.raw
	High		MVSLLQEK	G3V885;G3V8B0;P02563	6	3	HCD		44.15	0.00524199	1	1	32	20	787	2685928630	Light	Not Unique	Used	0.0524652	3.83115	0.0136944	2498897152	34220773	131105054	2	474.264	947.521	-2.34371	37.5261	5024	5024	MS2	5/68	SP_RL_EP4_july24.raw
	High		KMEGDLNEmEIQLSQANR	G3V885;P02563	2	2	HCD	M9(Oxidation)	43.83	0.00385848		2	31	16		154586388		No Quan Values	Not Used							3	708.001	2121.99	-1.57946	61.075	8861	8861	MS2	10/192	SP_RL_EP4_july24.raw
	Medium		KAPGVmDNPLVMHQLR	G3V885;P02563	2	2	HCD	M6(Oxidation)	42.82	0.0133107	1	1	35	19				No Quan Values	Not Used							3	607.986	1821.94	-1.44219	64.278	9356	9356	MS2	14/150	SP_RL_EP4_july24.raw
		High	VQLLHSQNTSLINQK	G3V885;G3V8B0;P02563	4	3	CID		42.78	0.0125955	1	1	35	28				No Quan Values	Not Used							3	574.987	1722.95	-2.24344	45.5208	6487	6487	MS2	11/146	SP_RL_EP4_july24.raw
	Medium		LDEAEQIALk	G3V885;G3V8B0;P02563	4	3	HCD	K10(Label:13C(6)15N(2))	42.74	0.00950611	1	1	34	27		131958280		No Quan Values	Not Used							2	569.315	1137.62	-2.14359	35.6974	4657	4657	MS2	9/86	SP_RL_EP4_july24.raw
	Medium		NAQAHLKDTQLQLDDAVR	G3V885;P02563	2	2	HCD		42.7	0.0140058	1	1	35	17		1.4242e+07		No Quan Values	Not Used							3	679.355	2036.05	-0.177503	59.2884	8596	8596	MS2	10/184	SP_RL_EP4_july24.raw
		High	KLAEKDEEMEQAK	G3V885;G3V8B0;P02563	4	3	CID		42.62	0.00670642	1	1	32	23		143045793		No Quan Values	Not Used							3	516.923	1548.76	-1.30751	17.9899	977	977	MS2	9/132	SP_RL_EP4_july24.raw
	Medium		EALISQLTR	G3V885;G3V8B0	3	2	HCD		42.23	0.0107535	0.285714	1	34		979	2.40223e+09	Light	Redundant	Not Used	0.0591855	1.64611	0.0359547	2381657408	8.56318e+07	140959571	2	515.798	1030.59	-0.732392	44.2735	6286	6286	MS2	7/84	SP_RL_EP4_july24.raw
	Medium		VRELENELEAEQKR	G3V885;G3V8B0;P02563	4	3	HCD		42.2	0.0142596	1	1	35	30		2356649670		No Quan Values	Not Used							3	581.638	1742.9	-2.17631	23.375	2187	2187	MS2	18/144	SP_RL_EP4_july24.raw
	High		LYDNHLGK	G3V885;G3V8B0;P02563	4	3	HCD		42.09	0.00542927	1	1	31	21		3.22955e+08		No Quan Values	Not Used							2	480.25	959.493	-1.56619	19.2985	1267	1267	MS2	6/64	SP_RL_EP4_july24.raw
		High	LQTENGELAR	G3V885;P02563	2	2	CID		41.99	0.00731701	1	1	32	32	139	1.33891e+09	Light	Redundant	Not Used	0.0496255	2.31031	0.02148	1190871776	2.55799e+07	59097659	2	565.792	1130.58	-2.44406	20.4559	1527	1527	MS2	8/96	SP_RL_EP4_july24.raw
	Medium		KAITDAAMMAEELKK	F1LMU0;G3V885;G3V8B0;P02563	18	4	HCD		41.85	0.0153649	1	1	35	18		3.78505e+07		No Quan Values	Not Used							3	550.624	1649.86	-1.51597	72.7195	10638	10638	MS2	11/156	SP_RL_EP4_july24.raw
		High	NKDPLNETVVGLYQK	G3V885;G3V8B0;P02563	13	3	CID		41.83	0.016945	1	1	35	19				No Quan Values	Not Used							3	573.309	1717.91	-0.444319	62.5112	9081	9081	MS2	18/150	SP_RL_EP4_july24.raw
	Medium		SLSTELFK	F1LMU0;G3V885;G3V8B0;P02563	11	4	HCD		41.63	0.00794938	1	2	32	20		4625050988		No Quan Values	Not Used							2	462.755	924.503	-1.25609	43.8121	6198	6198	MS2	7/64	SP_RL_EP4_july24.raw
	Medium		IEDEQALALQLQK	G3V885;P02563	2	2	HCD		41.48	0.0169304	1	1	35	23		125389628		No Quan Values	Not Used							3	500.275	1498.81	-0.895495	52.5101	7567	7567	MS2	8/116	SP_RL_EP4_july24.raw
	Medium		NAYEESLEHLETFKR	G3V885;G3V8B0;P02563	4	3	HCD		41.4	0.00992115	1	1	32	22		265888320		No Quan Values	Not Used							3	622.638	1865.9	-1.25111	73.929	10842	10842	MS2	16/156	SP_RL_EP4_july24.raw
	Medium		ILYGDFR	G3V885;G3V8B0;P02563	4	3	HCD		41.32	0.00781072	1	1	31	33		6468849523		No Quan Values	Not Used							2	442.237	883.466	-0.886324	40.6323	5606	5606	MS2	6/48	SP_RL_EP4_july24.raw
	Medium		mVSLLQEK	G3V885;G3V8B0;P02563	6	3	HCD	M1(Oxidation)	41.22	0.00960477	1	1	32	27	490	1635102128	Light	Redundant	Not Used	0.0355858	3.88116	0.01	1509078688	1.38365e+07	53701713	2	482.262	963.516	-1.77823	28.5341	3309	3309	MS2	7/68	SP_RL_EP4_july24.raw
		High	TKYETDAIQR	G3V885;G3V8B0;P02563	14	3	CID		41.19	0.00987664	1	1	32	22	44	3365379228	Light	Redundant	Not Used	0.0291877	3.18207	0.01	3257183456	2.98767e+07	9.50698e+07	2	612.814	1224.62	-1.24314	18.615	1112	1112	MS2	8/98	SP_RL_EP4_july24.raw
		High	VQHELDEAEERADIAESQVNK	G3V885;G3V8B0;P02563	4	3	CID		41.18	0.010913	1	1	33	17		1.30435e+08		No Quan Values	Not Used							3	804.053	2410.14	-1.81247	57.6941	8344	8344	MS2	17/224	SP_RL_EP4_july24.raw
	High		mFNWmVTR	G3V885;G3V8B0;P02563	4	3	HCD	M1(Oxidation), M5(Oxidation)	41.03	0.00161322	1	1	24	15		433004247		No Quan Values	Not Used							2	558.752	1116.5	-0.5948	43.4968	6143	6143	MS2	6/66	SP_RL_EP4_july24.raw
		High	QREEQAEPDGTEDADK	G3V885;P02563	2	2	CID		40.86	0.00151355	1	1	24	19		193576617		No Quan Values	Not Used							3	606.598	1817.78	0.0535299	17.8952	954	954	MS2	15/174	SP_RL_EP4_july24.raw
		High	KAPGVMDNPLVmHQLR	G3V885;P02563	2	2	CID	M12(Oxidation)	40.72	0.0214857	1	1	35	21		4.40209e+07		No Quan Values	Not Used							3	607.986	1821.94	-2.3467	68.4514	9993	9993	MS2	15/150	SP_RL_EP4_july24.raw
		High	VQLLHSQNTSLINQK	G3V885;G3V8B0;P02563	4	3	CID		40.71	0.0201978	1	1	35	23				No Quan Values	Not Used							3	574.987	1722.95	-1.39324	46.5722	6655	6655	MS2	11/146	SP_RL_EP4_july24.raw
		High	TKYETDAIQR	G3V885;G3V8B0;P02563	14	3	CID		40.58	0.0117292	1	1	32	30		1.09847e+09		No Quan Values	Not Used							3	408.878	1224.62	-0.855398	18.6261	1116	1116	MS2	12/98	SP_RL_EP4_july24.raw
	Medium		AQLEFNQIK	G3V885;G3V8B0;P02563	4	3	HCD		40.46	0.0144729	1	1	33	22		6507272424		No Quan Values	Not Used							2	545.797	1090.59	-1.47561	37.4473	5009	5009	MS2	7/78	SP_RL_EP4_july24.raw
	Medium		GKLSYTQQMEDLKR	G3V885;P02563	2	2	HCD		40.44	0.0189043	1	1	34	22				No Quan Values	Not Used							3	566.294	1696.87	-1.51293	54.4106	7857	7857	MS2	7/142	SP_RL_EP4_july24.raw
	Medium		GKLSYTQQMEDLKR	G3V885;P02563	2	2	HCD		40.42	0.0191005	1	1	34	17				No Quan Values	Not Used							3	566.293	1696.87	-1.83666	26.3743	2841	2841	MS2	14/142	SP_RL_EP4_july24.raw
	Medium		LLGSLDIDHNQYK	G3V885;G3V8B0;P02563	4	3	HCD		40.24	0.0175811	1	1	34	16		790330752		No Quan Values	Not Used							3	505.93	1515.78	-2.2046	59.7918	8672	8672	MS2	9/110	SP_RL_EP4_july24.raw
		High	LTQESImDLENDKLQLEEK	G3V885;P02563	2	2	CID	M7(Oxidation)	40.22	0.0201433	1	1	34	23		655100809		No Quan Values	Not Used							3	764.713	2292.13	-1.05973	64.1836	9340	9340	MS2	19/208	SP_RL_EP4_july24.raw
	Medium		LQDLVDK	F1LMU0;G3V885;G3V8B0;P02563	20	4	HCD		39.83	0.0110907	1	1	31	29		1075386524		No Quan Values	Not Used							2	415.734	830.461	-1.19003	24.4607	2420	2420	MS2	6/64	SP_RL_EP4_july24.raw
		High	KLAEQELIETSER	G3V885;G3V8B0;P02563	4	3	CID		39.83	0.0223011	1	1	34	24	551	1821071239	Light	Not Unique	Used	0.0326049	0.285102	0.114362	1468681216	167961772	47886211	3	515.941	1545.81	-1.95252	30.6637	3671	3671	MS2	14/136	SP_RL_EP4_july24.raw
	Medium		DLEEATLQHEATAAALRK	F1LMU0;G3V885;G3V8B0;P02563	7	4	HCD		39.79	0.0285213	1	1	35	16		4.9178e+08		No Quan Values	Not Used							3	656.343	1967.02	-2.18224	61.5784	8942	8942	MS2	18/178	SP_RL_EP4_july24.raw
		High	KAPGVmDNPLVMHQLR	G3V885;P02563	2	2	CID	M6(Oxidation)	39.65	0.0274559	1	1	35	25		108633303		No Quan Values	Not Used							3	607.985	1821.94	-2.6482	65.4004	9535	9535	MS2	15/150	SP_RL_EP4_july24.raw
	Medium		ILAEWK	G3V885;G3V8B0;P02563	5	3	HCD		39.53	0.0124244	1	1	32	29	632	4378619800	Light	Not Unique	Used	0.0402852	3.01773	0.0133495	4134988032	55199905	166578648	2	380.223	759.439	-1.12818	34.395	4399	4399	MS2	5/40	SP_RL_EP4_july24.raw
		High	IEELEEELEAER	G3V885;G3V8B0;P02563	4	3	CID		39.5	0.00778681	1	2	30	19		32509724		No Quan Values	Not Used							2	744.855	1488.7	-2.06526	52.9743	7642	7642	MS2	8/106	SP_RL_EP4_july24.raw
	Medium		ILAEWK	G3V885;G3V8B0;P02563	5	3	HCD		39.46	0.0145853	1	1	32	28	632	4378619800	Light	Redundant	Not Used	0.0402852	3.01773	0.0133495	4134988032	55199905	166578648	2	380.223	759.44	-0.565603	33.3898	4193	4193	MS2	5/40	SP_RL_EP4_july24.raw
	High		LTGAImHYGNmK	G3V885;P02563	2	2	HCD	M6(Oxidation), M11(Oxidation)	39.37	0.0070465	1	1	29	15		178866016		No Quan Values	Not Used							2	684.325	1367.64	-1.68152	19.5774	1329	1329	MS2	10/92	SP_RL_EP4_july24.raw
	Medium		EALISQLTr	G3V885;G3V8B0	3	2	HCD	R9(Label:13C(6)15N(4))	39.36	0.0199773	1	1	33	31	979	140959571	Heavy	Redundant	Not Used	0.0591855	1.64611	0.0359547	2381657408	8.56318e+07	140959571	2	520.801	1040.6	-1.9852	43.5957	6160	6160	MS2	8/84	SP_RL_EP4_july24.raw
	Medium		cIIPNER	G3V885;P02563	2	2	HCD	C1(Carbamidomethyl)	39.06	0.00808316	0.25641	1	29		406	2571306048	Light	Not Unique	Used	0.0585551	1.88902	0.0309975	2360596416	73172658	138224920	2	451.231	901.454	-1.9791	26.5096	2870	2870	MS2	6/52	SP_RL_EP4_july24.raw
	Medium		IEDEQALALQLQK	G3V885;P02563	2	2	HCD		38.98	0.030107	1	1	35	22		125389628		No Quan Values	Not Used							3	500.275	1498.81	-0.895495	51.3596	7398	7398	MS2	15/116	SP_RL_EP4_july24.raw
	Medium		LTQESImDLENDKLQLEEK	G3V885;P02563	2	2	HCD	M7(Oxidation)	38.84	0.0276778	1	1	34	19		655100809		No Quan Values	Not Used							3	764.713	2292.13	-1.05973	64.2006	9344	9344	MS2	17/208	SP_RL_EP4_july24.raw
		High	SLSTELFK	G3V885;G3V8B0;P02563	11	3	CID		38.77	0.015338	1	2	32	23	1024	5533732648	Light	Redundant	Not Used	0.0266335	11.8907	0.01	5076960256	1.13717e+07	135217392	2	462.755	924.502	-1.45415	44.8242	6373	6373	MS2	7/64	SP_RL_EP4_july24.raw
	Medium		KAPGVmDNPLVmHQLR	G3V885;P02563	2	2	HCD	M6(Oxidation), M12(Oxidation)	38.62	0.0312182	1	1	35	22		1.04319e+09		No Quan Values	Not Used							3	613.317	1837.94	-2.48194	27.9006	3165	3165	MS2	6/150	SP_RL_EP4_july24.raw
	Medium		GKLSYTQQMEDLKR	G3V885;P02563	2	2	HCD		38.5	0.0296986	1	1	34	24				No Quan Values	Not Used							3	566.294	1696.87	-1.62084	55.4981	8024	8024	MS2	15/142	SP_RL_EP4_july24.raw
		High	EALISQLTR	G3V885;G3V8B0	3	2	CID		38.44	0.0257364	0.157895	1	34		979	2.40223e+09	Light	Not Unique	Used	0.0591855	1.64611	0.0359547	2381657408	8.56318e+07	140959571	2	515.798	1030.59	-0.732392	44.2414	6276	6276	MS2	6/84	SP_RL_EP4_july24.raw
		High	ANDDLKENIAIVER	G3V885;G3V8B0;P02563	4	3	CID		38.3	0.0318156	1	1	34	27		378252252		No Quan Values	Not Used							3	533.948	1599.83	-2.12828	49.2679	7073	7073	MS2	8/148	SP_RL_EP4_july24.raw
		High	GKLSYTQQmEDLKR	G3V885;P02563	2	2	CID	M9(Oxidation)	38.24	0.0296938	1	1	34	22		1.00072e+09		No Quan Values	Not Used							3	571.625	1712.86	-2.09343	19.0501	1209	1209	MS2	16/142	SP_RL_EP4_july24.raw
		High	SLNDFTTQR	G3V885;P02563	2	2	CID		38.16	0.00960839	1	1	29	20	489	3418983688	Light	Redundant	Not Used	0.0448973	1.65425	0.0271406	3096985088	84053980	139046192	2	541.266	1081.53	-1.4969	29.4629	3459	3459	MS2	6/88	SP_RL_EP4_july24.raw
	Medium		VRELENELEAEQKR	G3V885;G3V8B0;P02563	4	3	HCD		38.09	0.0374203	1	1	35	26				No Quan Values	Not Used							3	581.638	1742.9	-1.33584	48.6317	6988	6988	MS2	7/144	SP_RL_EP4_july24.raw
		High	mVSLLQEK	G3V885;G3V8B0;P02563	6	3	CID	M1(Oxidation)	37.99	0.0202063	1	1	32	25	490	1635102128	Light	Not Unique	Used	0.0355858	3.88116	0.01	1509078688	1.38365e+07	53701713	2	482.262	963.516	-1.77823	28.5028	3299	3299	MS2	7/68	SP_RL_EP4_july24.raw
	Medium		SLSTELFK	F1LMU0;G3V885;G3V8B0;P02563	11	4	HCD		37.84	0.0190007	1	2	32	20	1024	5533732648	Light	Redundant	Not Used	0.0266335	11.8907	0.01	5076960256	1.13717e+07	135217392	2	462.755	924.502	-1.45415	44.8521	6381	6381	MS2	6/64	SP_RL_EP4_july24.raw
	Medium		IKELTYQTEEDKK	G3V885;P02563	2	2	HCD		37.65	0.0380173	1	1	35	15		1148925644		No Quan Values	Not Used							3	542.285	1624.84	-2.12368	19.3792	1285	1285	MS2	9/134	SP_RL_EP4_july24.raw
		High	KAPGVmDNPLVMHQLR	G3V885;P02563	2	2	CID	M6(Oxidation)	37.6	0.044227	1	1	35	24		295525270		No Quan Values	Not Used							3	607.986	1821.94	-0.939694	34.012	4320	4320	MS2	15/150	SP_RL_EP4_july24.raw
	Medium		DLEEATLQHEATAAALR	F1LMU0;G3V885;G3V8B0;P02563	7	4	HCD		37.45	0.0369308	1	1	34	18		3.39329e+09		No Quan Values	Not Used							3	613.646	1838.92	-1.30572	60.6573	8803	8803	MS2	15/168	SP_RL_EP4_july24.raw
		High	AQLEFNQIK	G3V885;G3V8B0;P02563	4	3	CID		37.41	0.0292116	1	1	33	26		6507272424		No Quan Values	Not Used							2	545.797	1090.59	-1.47561	37.4152	4999	4999	MS2	7/78	SP_RL_EP4_july24.raw
		High	LQNEIEDLmVDVER	G3V885;G3V8B0;P02563	4	3	CID	M9(Oxidation)	37.37	0.0206227	1	1	32	17		1.02083e+08		No Quan Values	Not Used							2	859.916	1718.82	-1.44984	66.9108	9765	9765	MS2	7/146	SP_RL_EP4_july24.raw
	Medium		LTQESIMDLENDKLQLEEK	G3V885;P02563	2	2	HCD		37.25	0.0460741	1	1	35	15		901373042		No Quan Values	Not Used							3	759.381	2276.13	-2.22863	73.2818	10736	10736	MS2	15/208	SP_RL_EP4_july24.raw
		High	SAETEKEMANmKEEFGR	G3V885;G3V8B0;P02563	4	3	CID	M11(Oxidation)	37.19	0.00578686	1	1	26	18		409619655		No Quan Values	Not Used							3	668.298	2002.88	-2.23989	20.0396	1433	1433	MS2	14/176	SP_RL_EP4_july24.raw
	Medium		GKLSYTQQMEDLKR	G3V885;P02563	2	2	HCD		37.04	0.0413582	1	1	34	16		9425535		No Quan Values	Not Used							3	566.294	1696.87	-1.51293	52.2206	7528	7528	MS2	12/142	SP_RL_EP4_july24.raw
	Medium		mVSLLQEk	G3V885;G3V8B0;P02563	6	3	HCD	M1(Oxidation), K8(Label:13C(6)15N(2))	37	0.0264971	1	1	32	29	490	53701713	Heavy	Redundant	Not Used	0.0355858	3.88116	0.01	1509078688	1.38365e+07	53701713	2	486.269	971.53	-1.99201	28.6114	3323	3323	MS2	7/68	SP_RL_EP4_july24.raw
	Medium		KKGSSFQTVSALHR	G3V885;P02563	2	2	HCD		36.97	0.0467717	1	1	35	18		1637308654		No Quan Values	Not Used							4	387.217	1545.85	-1.83643	18.5768	1106	1106	MS2	7/142	SP_RL_EP4_july24.raw
	Medium		VQHELDEAEERADIAESQVNK	G3V885;G3V8B0;P02563	4	3	HCD		36.83	0.0300862	1	1	33	15				No Quan Values	Not Used							4	603.292	2410.14	-1.46351	57.1843	8272	8272	MS2	23/224	SP_RL_EP4_july24.raw
	Medium		AITDAAMmAEELKK	F1LMU0;G3V885;G3V8B0;P02563	18	4	HCD	M8(Oxidation)	36.73	0.0349274		3	33			2.90041e+07		No Quan Values	Not Used							2	769.391	1537.77	9.22976	57.4861	8317	8317	MS2	11/122	SP_RL_EP4_july24.raw
	High		mFNWMVTR	G3V885;G3V8B0;P02563	4	3	HCD	M1(Oxidation)	36.71	0.00598319	1	1	26	15				No Quan Values	Not Used							2	550.754	1100.5	-1.23086	68.726	10037	10037	MS2	7/66	SP_RL_EP4_july24.raw
	Medium		NAQAHLKDTQLQLDDAVR	G3V885;P02563	2	2	HCD		36.56	0.0570438	1	1	35	23				No Quan Values	Not Used							3	679.355	2036.05	-0.627162	60.4512	8774	8774	MS2	13/184	SP_RL_EP4_july24.raw
	Medium		SAETEKEMANMKEEFGR	G3V885;G3V8B0;P02563	4	3	HCD		36.43	0.00987392	1	1	27	15		6.93687e+07		No Quan Values	Not Used							3	662.968	1986.89	0.282153	62.2576	9042	9042	MS2	17/176	SP_RL_EP4_july24.raw
		High	ANDDLKENIAIVER	G3V885;G3V8B0;P02563	4	3	CID		36.27	0.0507267	1	1	34	27	1079	2.31195e+08	Light	Redundant	Not Used	0.0549576	1.15301	0.0476645	167658024	7.99133e+06	9.21408e+06	3	533.949	1599.83	-0.640386	47.1034	6738	6738	MS2	9/148	SP_RL_EP4_july24.raw
	Medium		ANDDLKENIAIVERR	G3V885;G3V8B0;P02563	4	3	HCD		36.26	0.0621764	1	1	35	15		127611816		No Quan Values	Not Used							3	585.982	1755.93	-1.33948	59.5124	8631	8631	MS2	9/158	SP_RL_EP4_july24.raw
	Medium		EALISQLTR	G3V885;G3V8B0	3	2	HCD		36.13	0.0448435	1	1	34		979	2.40223e+09	Light	Redundant	Not Used	0.0591855	1.64611	0.0359547	2381657408	8.56318e+07	140959571	2	515.797	1030.59	-1.56152	43.2688	6099	6099	MS2	7/84	SP_RL_EP4_july24.raw
	Medium		LLGSLDIDHNQYK	G3V885;G3V8B0;P02563	4	3	HCD		35.83	0.0490564	1	1	34	18		1514896624		No Quan Values	Not Used							3	505.931	1515.78	-1.661	60.8445	8829	8829	MS2	16/110	SP_RL_EP4_july24.raw
		High	VRELENELEAEQKR	G3V885;G3V8B0;P02563	4	3	CID		35.67	0.0653292	1	1	35	28				No Quan Values	Not Used							3	581.638	1742.9	-1.33584	47.5538	6812	6812	MS2	7/144	SP_RL_EP4_july24.raw
		High	IEDEQALALQLQK	G3V885;P02563	2	2	CID		35.49	0.0666954	1	1	35	23		3.65251e+07		No Quan Values	Not Used							2	749.908	1498.81	-1.96567	50.5132	7271	7271	MS2	14/116	SP_RL_EP4_july24.raw
	Medium		NALAHALQSAr	F1LMU0;G3V885;G3V8B0;P02563	7	4	HCD	R11(Label:13C(6)15N(4))	35.47	0.053438	1	1	34	15	299	318562202	Heavy	Not Unique	Used	0.0582239	1.96021	0.0297028	5471328096	162513957	318562202	3	387.883	1161.64	-0.897665	23.79	2278	2278	MS2	8/100	SP_RL_EP4_july24.raw
	Medium		NKDPLNETVVGLYQK	F1LMU0;G3V885;G3V8B0;P02563	13	4	HCD		35.31	0.075333	1	1	35	17				No Quan Values	Not Used							3	573.308	1717.91	-2.1497	61.5294	8937	8937	MS2	16/150	SP_RL_EP4_july24.raw
		High	GSSFQTVSALHR	G3V885;G3V8B0;P02563	4	3	CID		35.25	0.042676	1	1	33	22		415335600		No Quan Values	Not Used							2	645.333	1289.66	-1.42424	25.9955	2758	2758	MS2	7/114	SP_RL_EP4_july24.raw
		High	VRELENELEAEQKR	G3V885;G3V8B0;P02563	4	3	CID		35.11	0.0743202	1	1	35	32				No Quan Values	Not Used							3	581.638	1742.9	-1.33584	48.5993	6980	6980	MS2	15/144	SP_RL_EP4_july24.raw
		High	VVDSLQTSLDAETr	G3V885;G3V8B0;P02563	4	3	CID	R14(Label:13C(6)15N(4))	35.09	0.0549482	1	1	34	20	887	3.95117e+07	Heavy	Redundant	Not Used	0.0636723	1.30473	0.048801	620548016	30283389	3.95117e+07	2	772.395	1543.78	-1.24522	40.8426	5648	5648	MS2	10/140	SP_RL_EP4_july24.raw
	Medium		VQHELDEAEERADIAESQVNK	G3V885;G3V8B0;P02563	4	3	HCD		34.66	0.0502539	1	1	33	15		448022119		No Quan Values	Not Used							4	603.292	2410.15	-1.26092	55.782	8065	8065	MS2	9/224	SP_RL_EP4_july24.raw
	Medium		KAITDAAmMAEELKK	F1LMU0;G3V885;G3V8B0;P02563	18	4	HCD	M8(Oxidation)	34.63	0.0705745	1	1	34	18		8.73365e+07		No Quan Values	Not Used							3	555.956	1665.85	-1.45332	66.0674	9642	9642	MS2	15/156	SP_RL_EP4_july24.raw
	Medium		NLTEEmAGLDEIIAk	G3V885;P02563	2	2	HCD	M6(Oxidation), K15(Label:13C(6)15N(2))	34.62	0.0615046	1	1	34	15		21312468		No Quan Values	Not Used							2	835.922	1670.84	-1.46479	69.9353	10213	10213	MS2	12/156	SP_RL_EP4_july24.raw
		High	LYDNHLGK	G3V885;G3V8B0;P02563	4	3	CID		34.59	0.0305311	1	1	31	23		3.22955e+08		No Quan Values	Not Used							2	480.25	959.493	-1.56619	19.2645	1257	1257	MS2	6/64	SP_RL_EP4_july24.raw
	Medium		LSYTQQMEDLKR	G3V885;P02563	2	2	HCD		34.53	0.0459492	1	1	32	21		7901184		No Quan Values	Not Used							3	504.588	1511.75	-1.62742	46.7835	6689	6689	MS2	13/116	SP_RL_EP4_july24.raw
		High	EALISQLTR	G3V885;G3V8B0	3	2	CID		34.48	0.0655692	0.0882353	1	34		979	2.40223e+09	Light	Redundant	Not Used	0.0591855	1.64611	0.0359547	2381657408	8.56318e+07	140959571	2	515.797	1030.59	-1.56152	43.2364	6089	6089	MS2	6/84	SP_RL_EP4_july24.raw
	Medium		mFNWmVTR	G3V885;G3V8B0;P02563	4	3	HCD	M1(Oxidation), M5(Oxidation)	34.32	0.00761846	1	1	24	15		433004247		No Quan Values	Not Used							2	558.751	1116.5	-1.14147	42.4389	5945	5945	MS2	7/66	SP_RL_EP4_july24.raw
	Medium		LYDNHLGK	G3V885;G3V8B0;P02563	4	3	HCD		34.23	0.0327355	1	1	30	22		618600396		No Quan Values	Not Used							3	320.503	959.494	-0.975886	19.2342	1252	1252	MS2	6/64	SP_RL_EP4_july24.raw
		High	mVSLLQEk	G3V885;G3V8B0;P02563	6	3	CID	M1(Oxidation), K8(Label:13C(6)15N(2))	33.77	0.055744	1	1	32	26	490	53701713	Heavy	Redundant	Not Used	0.0355858	3.88116	0.01	1509078688	1.38365e+07	53701713	2	486.269	971.53	-1.99201	28.5812	3318	3318	MS2	7/68	SP_RL_EP4_july24.raw
	Medium		SLSTELFk	F1LMU0;G3V885;G3V8B0;P02563	11	4	HCD	K8(Label:13C(6)15N(2))	33.25	0.0628581	1	2	32	24		135217392		No Quan Values	Not Used							2	466.762	932.517	-1.02514	44.1338	6258	6258	MS2	6/64	SP_RL_EP4_july24.raw
	Medium		IEELEEELEAER	G3V885;G3V8B0;P02563	4	3	HCD		32.86	0.0381994	1	2	30	15		24920410		No Quan Values	Not Used							3	496.907	1488.71	-0.249843	54.957	7944	7944	MS2	12/106	SP_RL_EP4_july24.raw
		High	EEQAEPDGTEDADK	G3V885;P02563	2	2	CID		32.72	0.00203134	1	1	17	15		28311506		No Quan Values	Not Used							2	767.312	1533.62	-1.81721	18.141	1009	1009	MS2	12/150	SP_RL_EP4_july24.raw
		High	TLEDQANEYr	G3V885;P02563	2	2	CID	R10(Label:13C(6)15N(4))	32.57	0.0184819	1	1	26	15	345	190609114	Heavy	Redundant	Not Used	0.0503293	1.6	0.0314559	3787239008	119130857	190609114	2	624.789	1248.57	-2.17865	25.6403	2679	2679	MS2	7/96	SP_RL_EP4_july24.raw
	Medium		ILYGDFR	G3V885;G3V8B0;P02563	4	3	HCD		31.92	0.0665824	1	1	31	33		6468849523		No Quan Values	Not Used							2	442.236	883.465	-2.19896	39.6155	5419	5419	MS2	4/48	SP_RL_EP4_july24.raw
	Medium		mFNWMVTR	G3V885;G3V8B0;P02563	4	3	HCD	M1(Oxidation)	31.01	0.0220712	1	1	26	17		6.21139e+07		No Quan Values	Not Used							2	550.753	1100.5	-1.78547	69.7611	10188	10188	MS2	7/66	SP_RL_EP4_july24.raw
		High	SLNDFTTQr	G3V885;P02563	2	2	CID	R9(Label:13C(6)15N(4))	30.35	0.0676245	1	1	30	18	489	1.43024e+08	Heavy	Redundant	Not Used	0.0448973	1.65425	0.0271406	3096985088	84053980	139046192	2	546.271	1091.53	-0.671222	28.8206	3361	3361	MS2	6/88	SP_RL_EP4_july24.raw
		High	mFNWmVTR	G3V885;G3V8B0;P02563	4	3	CID	M1(Oxidation), M5(Oxidation)	29.69	0.0221242	1	1	24	14		433004247		No Quan Values	Not Used							2	558.751	1116.5	-1.14147	42.4087	5940	5940	MS2	7/66	SP_RL_EP4_july24.raw
	Medium		MFNWmVTR	G3V885;G3V8B0;P02563	4	3	HCD	M5(Oxidation)	29.28	0.0328129	1	1	26	14		85461761		No Quan Values	Not Used							2	550.753	1100.5	-2.22916	65.8148	9604	9604	MS2	6/66	SP_RL_EP4_july24.raw
	Medium		mFNWMVTR	G3V885;G3V8B0;P02563	4	3	HCD	M1(Oxidation)	29.14	0.0345584	1	1	26	15		2.91092e+07		No Quan Values	Not Used							2	550.754	1100.5	-1.00901	53.1367	7667	7667	MS2	7/66	SP_RL_EP4_july24.raw
	Medium		TLEDQANEYr	G3V885;P02563	2	2	HCD	R10(Label:13C(6)15N(4))	28.86	0.0434257	1	1	26	14	345	190609114	Heavy	Redundant	Not Used	0.0503293	1.6	0.0314559	3787239008	119130857	190609114	2	624.789	1248.57	-2.17865	25.6853	2689	2689	MS2	7/96	SP_RL_EP4_july24.raw
	Medium		SAETEKEMANMKEEFGR	G3V885;G3V8B0;P02563	4	3	HCD		28.23	0.0599754	1	1	27	14		1.02921e+08		No Quan Values	Not Used							3	662.967	1986.89	-2.02177	63.3582	9211	9211	MS2	13/176	SP_RL_EP4_july24.raw
		High	SAETEKEMANmKEEFGR	G3V885;G3V8B0;P02563	4	3	CID	M11(Oxidation)	28.03	0.0502888		2	26	15		178372991		No Quan Values	Not Used							3	668.299	2002.88	-0.959993	21.5284	1769	1769	MS2	12/176	SP_RL_EP4_july24.raw
	Medium		mFNWmVTR	G3V885;G3V8B0;P02563	4	3	HCD	M1(Oxidation), M5(Oxidation)	25.85	0.0535633	1	1	24	14				No Quan Values	Not Used							2	558.751	1116.5	-1.03213	49.5726	7125	7125	MS2	7/66	SP_RL_EP4_july24.raw
P02563	1938	223.37	5.74463	Myosin-6 OS=Rattus norvegicus GN=Myh6 PE=2 SV=2 - [MYH6_RAT]	44.69	317	85	6.16995e+09	0.0527672	26	34.3574	1.96046	26	34.1262	0.0299181	26	78.9152	7369.99	42.41	186	74	4906.47	39.32	131	66
	A3	A5	Sequence	Protein Accessions	# Proteins	# Protein Groups	Activation Type	Modifications	IonScore	Exp Value	Δ Score	Rank	Identity High	Homology Threshold	QuanResultID	Area	Quan Channel	Quan Info	Quan Usage	Heavy/Light	Heavy/Medium	Medium/Light	Light	Medium	Heavy	Charge	m/z [Da]	MH+ [Da]	ΔM [ppm]	RT [min]	First Scan	Last Scan	MS Order	Ions Matched	Spectrum File	Annotation
		High	VVDSLQTSLDAETR	G3V885;G3V8B0;P02563	4	3	CID		141.63	1.18107e-12	1	1	33	28		695861152		No Quan Values	Not Used							2	767.391	1533.77	-0.955714	42.3245	5922	5922	MS2	12/140	SP_RL_EP4_july24.raw
	High		HADSVAELGEQIDNLQR	F1LMU0;G3V885;G3V8B0;P02563	9	4	HCD		128.03	2.52388e-11	1	1	33	25		2.2082e+08		No Quan Values	Not Used							2	947.965	1894.92	-1.91605	68.37	9982	9982	MS2	15/160	SP_RL_EP4_july24.raw
	High		NDLQLQVQAEQDNLADAEER	G3V885;G3V8B0;P02563	4	3	HCD		125.25	3.57201e-11	1	1	32	20				No Quan Values	Not Used							2	1150.04	2299.08	-0.0625718	57.3267	8293	8293	MS2	16/224	SP_RL_EP4_july24.raw
		High	HADSVAELGEQIDNLQR	G3V885;G3V8B0;P02563	9	3	CID		123.85	6.69246e-11	1	1	33	29		111765595		No Quan Values	Not Used							2	947.965	1894.92	-1.27186	70.3993	10283	10283	MS2	12/160	SP_RL_EP4_july24.raw
	High		NDLQLQVQAEQDNLADAEER	G3V885;G3V8B0;P02563	4	3	HCD		123.04	5.84489e-11	1	1	32	20				No Quan Values	Not Used							2	1150.04	2299.08	-0.699716	56.1336	8119	8119	MS2	15/224	SP_RL_EP4_july24.raw
	High		VKLEQQVDDLEGSLEQEK	G3V885;G3V8B0;P02563	3	3	HCD		121.43	1.66876e-10	1	1	35	27		39833756		No Quan Values	Not Used							2	1044.03	2087.05	-1.06754	71.8301	10506	10506	MS2	16/194	SP_RL_EP4_july24.raw
	High		NLTEEmAGLDEIIAK	G3V885;P02563	2	2	HCD	M6(Oxidation)	120.06	1.62243e-10	1	1	33	20		2.9161e+08		No Quan Values	Not Used							2	831.915	1662.82	-1.5219	69.4811	10152	10152	MS2	13/156	SP_RL_EP4_july24.raw
	High		NLTEEmAGLDEIIAK	G3V885;P02563	2	2	HCD	M6(Oxidation)	119.91	1.65443e-10	1	1	33	20		4.24524e+07		No Quan Values	Not Used							2	831.915	1662.82	-2.03578	68.4204	9989	9989	MS2	13/156	SP_RL_EP4_july24.raw
	High		LTQESImDLENDKLQLEEK	G3V885;P02563	2	2	HCD	M7(Oxidation)	119.91	2.18175e-10	1	1	34	26		70375032		No Quan Values	Not Used							2	1146.57	2292.13	-0.707701	64.7241	9426	9426	MS2	13/208	SP_RL_EP4_july24.raw
		High	VVDSLQTSLDAETR	G3V885;G3V8B0;P02563	4	3	CID		118.7	2.29796e-10	1	1	33	24		6.37108e+08		No Quan Values	Not Used							2	767.39	1533.77	-1.51283	41.2723	5723	5723	MS2	11/140	SP_RL_EP4_july24.raw
		High	VVDSLQTSLDAETR	G3V885;G3V8B0;P02563	4	3	CID		117.89	2.82927e-10	1	1	34	24				No Quan Values	Not Used							2	767.391	1533.77	-0.637361	43.9382	6220	6220	MS2	11/140	SP_RL_EP4_july24.raw
	High		NLTEEmAGLDEIIAK	G3V885;P02563	2	2	HCD	M6(Oxidation)	117.57	2.93362e-10	1	1	33	20		619179634		No Quan Values	Not Used							2	831.916	1662.82	-0.714375	70.4966	10300	10300	MS2	13/156	SP_RL_EP4_july24.raw
	High		QAEEAEEQANTNLSK	G3V885;G3V8B0;P02563	4	3	HCD		115.66	1.25364e-10	1	1	28	22		9.43948e+08		No Quan Values	Not Used							2	831.383	1661.76	-1.3049	19.309	1269	1269	MS2	11/162	SP_RL_EP4_july24.raw
	High		VKLEQQVDDLEGSLEQEK	G3V885;G3V8B0;P02563	3	3	HCD		113.52	1.00954e-09	1	1	35	28		1.42194e+08		No Quan Values	Not Used							2	1044.03	2087.05	-1.88639	72.9073	10668	10668	MS2	16/194	SP_RL_EP4_july24.raw
	High		DLEEATLQHEATAAALR	F1LMU0;G3V885;G3V8B0;P02563	7	4	HCD		111.89	1.33894e-09	1	1	34	28	1408	3.12062e+08	Light	Not Unique	Used	0.0691123	2.96346	0.0233215	233540696	5.44652e+06	16140529	2	919.965	1838.92	-0.734163	61.788	8972	8972	MS2	15/168	SP_RL_EP4_july24.raw
		High	NDLQLQVQAEQDNLADAEER	G3V885;G3V8B0;P02563	4	3	CID		111.05	9.39534e-10	1	1	32	21				No Quan Values	Not Used							2	1150.04	2299.08	-0.0625718	57.2776	8286	8286	MS2	12/224	SP_RL_EP4_july24.raw
		High	NDLQLQVQAEQDNLADAEER	G3V885;G3V8B0;P02563	4	3	CID		110.92	9.52306e-10	1	1	32	19				No Quan Values	Not Used							2	1150.04	2299.08	-0.699716	56.1132	8114	8114	MS2	12/224	SP_RL_EP4_july24.raw
	High		HADSVAELGEQIDNLQR	F1LMU0;G3V885;G3V8B0;P02563	9	4	HCD		109.16	1.94567e-09	1	1	33	23	1572	2.2082e+08	Light	Not Unique	Used	0.0675443	2.2414	0.0301349	158503008	4776474	1.0706e+07	2	947.964	1894.92	-1.98047	69.4159	10142	10142	MS2	15/160	SP_RL_EP4_july24.raw
		High	VVDSLQTSLDAETR	G3V885;G3V8B0;P02563	4	3	CID		108.08	2.61013e-09	1	1	33	24	887	6.68331e+08	Light	Not Unique	Used	0.0636723	1.30473	0.048801	620548016	30283389	3.95117e+07	2	767.389	1533.77	-2.54748	40.2227	5529	5529	MS2	12/140	SP_RL_EP4_july24.raw
	High		LmATLFSTYASADTGDSGK	G3V885;P02563	2	2	HCD	M2(Oxidation)	108.07	9.46648e-10	1	1	29	19		6.40498e+07		No Quan Values	Not Used							2	976.449	1951.89	-2.31548	62.8961	9140	9140	MS2	11/170	SP_RL_EP4_july24.raw
	High		DLEEATLQHEATAAALR	F1LMU0;G3V885;G3V8B0;P02563	7	4	HCD		106.37	4.74959e-09	1	1	34	27		9.67847e+08		No Quan Values	Not Used							2	919.965	1838.92	-1.26521	59.7495	8666	8666	MS2	14/168	SP_RL_EP4_july24.raw
	High		HADSVAELGEQIDNLQR	F1LMU0;G3V885;G3V8B0;P02563	9	4	HCD		106.33	3.78082e-09	1	1	33	21		111765595		No Quan Values	Not Used							2	947.965	1894.92	-1.27186	70.4329	10289	10289	MS2	15/160	SP_RL_EP4_july24.raw
	High		DLEEATLQHEATAAALR	F1LMU0;G3V885;G3V8B0;P02563	7	4	HCD		105.76	5.49902e-09	1	1	34	29	1382	9.67847e+08	Light	Not Unique	Used	0.0695913	1.81188	0.0384084	753168256	28927977	52413970	2	919.965	1838.92	-0.999688	60.7518	8815	8815	MS2	14/168	SP_RL_EP4_july24.raw
		High	HADSVAELGEQIDNLQR	G3V885;G3V8B0;P02563	9	3	CID		100.17	1.54195e-08	1	1	33	24	1572	2.2082e+08	Light	Redundant	Not Used	0.0675443	2.2414	0.0301349	158503008	4776474	1.0706e+07	2	947.964	1894.92	-1.98047	69.3869	10135	10135	MS2	13/160	SP_RL_EP4_july24.raw
		High	QAEEAEEQANTNLSK	G3V885;G3V8B0;P02563	4	3	CID		99.55	5.11884e-09	1	1	28	24		9.43948e+08		No Quan Values	Not Used							2	831.383	1661.76	-1.3049	19.2695	1259	1259	MS2	12/162	SP_RL_EP4_july24.raw
	High		VVDSLQTSLDAETR	G3V885;G3V8B0;P02563	4	3	HCD		99.23	2.05306e-08	1	1	33	27				No Quan Values	Not Used							2	767.391	1533.77	-1.0353	43.5828	6158	6158	MS2	10/140	SP_RL_EP4_july24.raw
	High		VVDSLQTSLDAETR	G3V885;G3V8B0;P02563	4	3	HCD		98.88	2.22472e-08	1	1	33	27		695861152		No Quan Values	Not Used							2	767.391	1533.77	-0.955714	42.357	5932	5932	MS2	10/140	SP_RL_EP4_july24.raw
	High		VVDSLQTSLDAETR	G3V885;G3V8B0;P02563	4	3	HCD		98.84	2.1911e-08	1	1	33	27	887	6.68331e+08	Light	Redundant	Not Used	0.0636723	1.30473	0.048801	620548016	30283389	3.95117e+07	2	767.389	1533.77	-2.54748	40.247	5536	5536	MS2	10/140	SP_RL_EP4_july24.raw
		High	LQNEIEDLmVDVER	G3V885;G3V8B0;P02563	4	3	CID	M9(Oxidation)	98.66	1.53231e-08	0.747475	1	32			306810204		No Quan Values	Not Used							2	859.916	1718.82	-1.44984	65.7503	9593	9593	MS2	10/146	SP_RL_EP4_july24.raw
		High	LmATLFSTYASADTGDSGK	G3V885;P02563	2	2	CID	M2(Oxidation)	96.21	1.45274e-08	1	1	29	22		6.40498e+07		No Quan Values	Not Used							2	976.449	1951.89	-2.31548	62.8733	9134	9134	MS2	11/170	SP_RL_EP4_july24.raw
	High		VVDSLQTSLDAETR	G3V885;G3V8B0;P02563	4	3	HCD		95.78	4.49342e-08	1	1	33	26				No Quan Values	Not Used							2	767.39	1533.77	-1.59242	46.7167	6680	6680	MS2	12/140	SP_RL_EP4_july24.raw
	High		ANDDLKENIAIVER	G3V885;G3V8B0;P02563	4	3	HCD		95.45	6.13111e-08	1	1	34	25		43406780		No Quan Values	Not Used							2	800.419	1599.83	-2.11987	48.0612	6894	6894	MS2	9/148	SP_RL_EP4_july24.raw
		High	DLEEATLQHEATAAALR	G3V885;G3V8B0;P02563	7	3	CID		94.79	6.8669e-08	1	1	34	28	1408	3.12062e+08	Light	Redundant	Not Used	0.0691123	2.96346	0.0233215	233540696	5.44652e+06	16140529	2	919.965	1838.92	-0.734163	61.7712	8968	8968	MS2	14/168	SP_RL_EP4_july24.raw
	High		VVDSLQTSLDAETR	G3V885;G3V8B0;P02563	4	3	HCD		94.3	6.36997e-08	1	1	33	27				No Quan Values	Not Used							2	767.39	1533.77	-1.67201	44.6238	6342	6342	MS2	10/140	SP_RL_EP4_july24.raw
	High		VVDSLQTSLDAETR	G3V885;G3V8B0;P02563	4	3	HCD		94.11	6.75576e-08	1	1	34	27				No Quan Values	Not Used							2	767.391	1533.77	-0.637361	43.9686	6229	6229	MS2	10/140	SP_RL_EP4_july24.raw
	High		VVDSLQTSLDAETR	G3V885;G3V8B0;P02563	4	3	HCD		94.09	6.64266e-08	1	1	33	27		6.37108e+08		No Quan Values	Not Used							2	767.39	1533.77	-1.51283	41.3053	5733	5733	MS2	10/140	SP_RL_EP4_july24.raw
	High		NKDPLNETVVGLYQK	F1LMU0;G3V885;G3V8B0;P02563	13	4	HCD		93.9	1.04737e-07	1	1	35	23		231772956		No Quan Values	Not Used							2	859.459	1717.91	-1.04048	63.4273	9223	9223	MS2	10/150	SP_RL_EP4_july24.raw
		High	LAEQELIETSER	G3V885;G3V8B0;P02563	4	3	CID		92.7	8.45825e-08	1	1	33	28	795	830417107	Light	Not Unique	Used	0.0735657	1.53239	0.0480073	673746944	32344768	49564650	2	709.361	1417.71	-1.99079	37.9392	5092	5092	MS2	9/120	SP_RL_EP4_july24.raw
	High		VQLLHSQNTSLINQK	G3V885;G3V8B0;P02563	4	3	HCD		92.23	1.42901e-07	1	1	35	34		2.76143e+08		No Quan Values	Not Used							2	861.977	1722.95	-2.27106	33.047	4127	4127	MS2	13/146	SP_RL_EP4_july24.raw
		High	NLTEEmAGLDEIIAK	G3V885;P02563	2	2	CID	M6(Oxidation)	91.38	1.1972e-07	1	1	33	20		2.9161e+08		No Quan Values	Not Used							2	831.915	1662.82	-1.5219	69.4604	10148	10148	MS2	12/156	SP_RL_EP4_july24.raw
	High		IEELEEELEAEr	G3V885;G3V8B0;P02563	4	3	HCD	R12(Label:13C(6)15N(4))	91.11	6.64101e-08	1	2	30		1253	2.60165e+07	Heavy	Redundant	Not Used	0.0778454	1.03867	0.0749474	334208004	2.5048e+07	2.60165e+07	2	749.861	1498.71	0.00599076	54.9651	7945	7945	MS2	9/106	SP_RL_EP4_july24.raw
	High		KLAEQELIETSER	G3V885;G3V8B0;P02563	4	3	HCD		91.02	1.70035e-07	1	1	34	34		526686702		No Quan Values	Not Used							2	773.408	1545.81	-2.14124	30.7697	3695	3695	MS2	9/136	SP_RL_EP4_july24.raw
		High	LQDAEEAVEAVNAK	G3V885;G3V8B0;P02563	4	3	CID		89.24	1.59269e-07	1	1	32	23	728	4101654854	Light	Not Unique	Used	0.0430419	4.11216	0.010467	3398584832	35572986	146281676	2	743.872	1486.74	-0.91015	36.9073	4897	4897	MS2	12/140	SP_RL_EP4_july24.raw
		High	DLEEATLQHEATAAALR	G3V885;G3V8B0;P02563	7	3	CID		88.73	2.75839e-07	1	1	34	26		9.67847e+08		No Quan Values	Not Used							2	919.965	1838.92	-1.26521	59.7107	8659	8659	MS2	13/168	SP_RL_EP4_july24.raw
		High	LAEQELIETSER	G3V885;G3V8B0;P02563	4	3	CID		87.31	2.94648e-07	1	1	33	30		1.25224e+09		No Quan Values	Not Used							2	709.362	1417.72	-0.78534	36.9152	4900	4900	MS2	9/120	SP_RL_EP4_july24.raw
	High		LEQQVDDLEGSLEQEK	F1LMU0;G3V885;G3V8B0;P02563	9	4	HCD		84.7	3.98311e-07	1	1	32	25		1.26019e+08		No Quan Values	Not Used							2	930.447	1859.89	-0.443738	52.7819	7611	7611	MS2	13/172	SP_RL_EP4_july24.raw
		High	IEDEQALALQLQK	G3V885;P02563	2	2	CID		84.32	8.88697e-07	1	1	35	29		376500750		No Quan Values	Not Used							2	749.908	1498.81	-1.31411	52.5928	7577	7577	MS2	10/116	SP_RL_EP4_july24.raw
	High		LQDAEEAVEAVNAK	G3V885;G3V8B0;P02563	4	3	HCD		83.89	5.45923e-07	1	1	32	22	728	4101654854	Light	Redundant	Not Used	0.0430419	4.11216	0.010467	3398584832	35572986	146281676	2	743.872	1486.74	-0.91015	36.9388	4907	4907	MS2	9/140	SP_RL_EP4_july24.raw
	High		LQDAEEAVEAVNAK	G3V885;G3V8B0;P02563	4	3	HCD		83.69	5.61818e-07	1	1	32	21	728	4101654854	Light	Redundant	Not Used	0.0430419	4.11216	0.010467	3398584832	35572986	146281676	2	743.871	1486.74	-2.05964	35.9196	4704	4704	MS2	9/140	SP_RL_EP4_july24.raw
		High	LEQQVDDLEGSLEQEK	G3V885;G3V8B0;P02563	9	3	CID		83.66	5.06084e-07	1	1	32	27		1.26019e+08		No Quan Values	Not Used							2	930.447	1859.89	-0.443738	52.7506	7602	7602	MS2	10/172	SP_RL_EP4_july24.raw
	High		ANDDLKENIAIVER	G3V885;G3V8B0;P02563	4	3	HCD		83.26	1.01163e-06	1	1	34	27		36776176		No Quan Values	Not Used							2	800.419	1599.83	-1.35685	49.5151	7116	7116	MS2	9/148	SP_RL_EP4_july24.raw
		High	LTQESImDLENDKLQLEEK	G3V885;P02563	2	2	CID	M7(Oxidation)	83.11	1.04425e-06	1	1	34	19		70375032		No Quan Values	Not Used							2	1146.57	2292.13	-0.707701	64.6912	9419	9419	MS2	13/208	SP_RL_EP4_july24.raw
		High	DLEEATLQHEATAAALR	G3V885;G3V8B0;P02563	7	3	CID		82.68	1.1176e-06	1	1	34	26	1382	9.67847e+08	Light	Redundant	Not Used	0.0695913	1.81188	0.0384084	753168256	28927977	52413970	2	919.965	1838.92	-0.999688	60.7405	8813	8813	MS2	14/168	SP_RL_EP4_july24.raw
		High	ALQEAHQQALDDLQAEEDKVNTLTK	G3V8B0;P02563	3	2	CID		82.27	1.4583e-06	1	1	35	24		632474912		No Quan Values	Not Used							3	936.804	2808.4	-1.16436	73.0438	10691	10691	MS2	21/276	SP_RL_EP4_july24.raw
	High		IEDEQALALQLQK	G3V885;P02563	2	2	HCD		82.2	1.44976e-06	1	1	35	27		376500750		No Quan Values	Not Used							2	749.909	1498.81	-0.0924366	51.56	7430	7430	MS2	11/116	SP_RL_EP4_july24.raw
	High		IEDEQALALQLQK	G3V885;P02563	2	2	HCD		82.03	1.49447e-06	1	1	35	22		4.39122e+07		No Quan Values	Not Used							2	749.908	1498.81	-1.55844	53.9301	7788	7788	MS2	11/116	SP_RL_EP4_july24.raw
		High	VVDSLQTSLDAETR	G3V885;G3V8B0;P02563	4	3	CID		81.96	1.09497e-06	1	1	33	29				No Quan Values	Not Used							2	767.391	1533.77	-1.0353	43.5517	6150	6150	MS2	11/140	SP_RL_EP4_july24.raw
	High		IEDEQALALQLQK	G3V885;P02563	2	2	HCD		81.94	1.53728e-06	1	1	35	27		376500750		No Quan Values	Not Used							2	749.908	1498.81	-1.31411	52.6128	7582	7582	MS2	11/116	SP_RL_EP4_july24.raw
	High		ALQEAHQQALDDLQAEEDKVNTLTK	G3V8B0;P02563	3	2	HCD		81.75	1.64379e-06	1	1	35	21		632474912		No Quan Values	Not Used							3	936.804	2808.4	-1.16436	73.075	10699	10699	MS2	29/276	SP_RL_EP4_july24.raw
	High		ANDDLKENIAIVER	G3V885;G3V8B0;P02563	4	3	HCD		81.64	1.48065e-06	1	1	34	23		8.51415e+06		No Quan Values	Not Used							2	800.419	1599.83	-2.04357	46.793	6690	6690	MS2	12/148	SP_RL_EP4_july24.raw
	High		ELEEISERLEEAGGATSVQIEmNK	G3V885;G3V8B0;P02563	4	3	HCD	M22(Oxidation)	81.22	1.33953e-06	1	1	34	18		214377429		No Quan Values	Not Used							3	893.431	2678.28	-1.7504	72.9941	10684	10684	MS2	25/256	SP_RL_EP4_july24.raw
		High	VVDSLQTSLDAETR	G3V885;G3V8B0;P02563	4	3	CID		80.83	1.40881e-06	1	1	33	26				No Quan Values	Not Used							2	767.39	1533.77	-1.91077	45.6629	6511	6511	MS2	12/140	SP_RL_EP4_july24.raw
		High	KLAEQELIETSER	G3V885;G3V8B0;P02563	4	3	CID		79.53	2.39629e-06	1	1	34	27		526686702		No Quan Values	Not Used							2	773.408	1545.81	-2.14124	30.7421	3688	3688	MS2	9/136	SP_RL_EP4_july24.raw
	High		LLGSLDIDHNQYK	G3V885;G3V8B0;P02563	4	3	HCD		78.65	2.54427e-06	1	1	34	22				No Quan Values	Not Used							2	758.392	1515.78	-1.87359	60.6631	8804	8804	MS2	9/110	SP_RL_EP4_july24.raw
		High	QKYEESQSELESSQK	G3V885;G3V8B0;P02563	4	3	CID		78.43	9.89052e-07	1	1	29	20		193181400		No Quan Values	Not Used							2	900.418	1799.83	-0.631522	18.3367	1051	1051	MS2	10/158	SP_RL_EP4_july24.raw
	High		DPLNETVVGLYQK	F1LMU0;G3V885;G3V8B0;P02563	13	4	HCD		77.74	3.1365e-06	1	1	34	26		28922024		No Quan Values	Not Used							2	738.39	1475.77	-0.741633	59.2466	8590	8590	MS2	11/124	SP_RL_EP4_july24.raw
	High		KLEDEcSELKK	F1LMU0;G3V885;P02563;F1LTV5	11	4	HCD	C6(Carbamidomethyl)	77.4	2.50482e-06	1	1	32	32				No Quan Values	Not Used							3	460.234	1378.69	-0.153272	18.307	1045	1045	MS2	9/110	SP_RL_EP4_july24.raw
		High	VKLEQQVDDLEGSLEQEK	G3V885;G3V8B0;P02563	3	3	CID		77.2	4.32635e-06	1	1	35	25		1.42194e+08		No Quan Values	Not Used							2	1044.03	2087.05	-1.88639	72.8826	10662	10662	MS2	24/194	SP_RL_EP4_july24.raw
	High		LQDLVDKLQLK	G3V885;G3V8B0;P02563	4	3	HCD		76.96	2.72457e-06	0.506494	1	32			457112320		No Quan Values	Not Used							2	656.894	1312.78	-2.82496	71.4434	10445	10445	MS2	10/104	SP_RL_EP4_july24.raw
	High		NKDPLNETVVGLYQK	F1LMU0;G3V885;G3V8B0;P02563	13	4	HCD		76.44	5.84377e-06	1	1	35	22		8.64473e+07		No Quan Values	Not Used							2	859.458	1717.91	-1.60894	62.3956	9063	9063	MS2	9/150	SP_RL_EP4_july24.raw
		High	NKDPLNETVVGLYQK	G3V885;G3V8B0;P02563	13	3	CID		75.2	7.77487e-06	1	1	35	25		8.64473e+07		No Quan Values	Not Used							2	859.458	1717.91	-1.60894	62.371	9058	9058	MS2	12/150	SP_RL_EP4_july24.raw
	High		ELEEISERLEEAGGATSVQIEmNK	G3V885;G3V8B0;P02563	4	3	HCD	M22(Oxidation)	75.14	5.56206e-06	1	1	34	17		47075427		No Quan Values	Not Used							3	893.432	2678.28	-0.998359	71.9591	10525	10525	MS2	22/256	SP_RL_EP4_july24.raw
	High		LAEQELIETSER	G3V885;G3V8B0;P02563	4	3	HCD		74.82	5.13697e-06	1	1	33	27		9.08155e+06		No Quan Values	Not Used							2	709.361	1417.71	-1.56027	39.0877	5312	5312	MS2	8/120	SP_RL_EP4_july24.raw
	High		LAEQELIETSER	G3V885;G3V8B0;P02563	4	3	HCD		74.78	5.23939e-06	1	1	33	28	795	830417107	Light	Redundant	Not Used	0.0735657	1.53239	0.0480073	673746944	32344768	49564650	2	709.361	1417.71	-1.99079	37.9658	5100	5100	MS2	8/120	SP_RL_EP4_july24.raw
	High		LAEQELIETSER	G3V885;G3V8B0;P02563	4	3	HCD		74.73	5.33707e-06	1	1	33	28		1.25224e+09		No Quan Values	Not Used							2	709.362	1417.72	-0.78534	36.9559	4910	4910	MS2	8/120	SP_RL_EP4_july24.raw
	High		TLEDQANEYR	G3V885;P02563	2	2	HCD		74.72	1.09787e-06	1	1	26	25	345	3.90308e+09	Light	Not Unique	Used	0.0503293	1.6	0.0314559	3787239008	119130857	190609114	2	619.785	1238.56	-1.03922	26.0872	2778	2778	MS2	8/96	SP_RL_EP4_july24.raw
		High	NLTEEmAGLDEIIAK	G3V885;P02563	2	2	CID	M6(Oxidation)	74.62	5.59305e-06	1	1	33	17		4.24524e+07		No Quan Values	Not Used							2	831.915	1662.82	-2.03578	68.4014	9986	9986	MS2	20/156	SP_RL_EP4_july24.raw
	High		IEELEEELEAER	G3V885;G3V8B0;P02563	4	3	HCD		73.32	3.43835e-06	1	2	30	25	1253	350573650	Light	Redundant	Not Used	0.0778454	1.03867	0.0749474	334208004	2.5048e+07	2.60165e+07	2	744.857	1488.71	-0.343308	55.0348	7959	7959	MS2	8/106	SP_RL_EP4_july24.raw
	High		IEELEEELEAER	G3V885;G3V8B0;P02563	4	3	HCD		73.26	3.3304e-06	1	2	30	26	1271	9.09088e+08	Light	Redundant	Not Used	0.0688236	2.20819	0.0311675	872371520	2.71896e+07	60039790	2	744.856	1488.7	-1.24528	56.0684	8109	8109	MS2	8/106	SP_RL_EP4_july24.raw
	High		VVDSLQTSLDAETR	G3V885;G3V8B0;P02563	4	3	HCD		73.24	8.0882e-06	1	1	33	23				No Quan Values	Not Used							2	767.39	1533.77	-1.91077	45.7054	6519	6519	MS2	9/140	SP_RL_EP4_july24.raw
		High	NKDPLNETVVGLYQK	G3V885;G3V8B0;P02563	13	3	CID		73.08	1.26503e-05	1	1	35	20		231772956		No Quan Values	Not Used							2	859.459	1717.91	-1.04048	63.4021	9216	9216	MS2	12/150	SP_RL_EP4_july24.raw
	High		IEELEEELEAER	G3V885;G3V8B0;P02563	4	3	HCD		72.99	3.52896e-06	1	2	30	26				No Quan Values	Not Used							2	744.856	1488.7	-1.49128	57.1008	8262	8262	MS2	8/106	SP_RL_EP4_july24.raw
	High		IEELEEELEAER	G3V885;G3V8B0;P02563	4	3	HCD		72.96	3.51042e-06	1	2	30	26	1238	2.03888e+08	Light	Redundant	Not Used	0.0344429	1.05348	0.0326943	175434568	5.73571e+06	6.04247e+06	2	744.855	1488.7	-2.06526	54.005	7799	7799	MS2	8/106	SP_RL_EP4_july24.raw
	High		IEELEEELEAER	G3V885;G3V8B0;P02563	4	3	HCD		72.66	3.76149e-06	1	2	30	23		32509724		No Quan Values	Not Used							2	744.855	1488.7	-2.06526	52.9964	7646	7646	MS2	8/106	SP_RL_EP4_july24.raw
		High	VVDSLQTSLDAETR	G3V885;G3V8B0;P02563	4	3	CID		72.57	9.40972e-06	1	1	33	25				No Quan Values	Not Used							2	767.39	1533.77	-1.59242	46.6845	6672	6672	MS2	11/140	SP_RL_EP4_july24.raw
		High	NDLQLQVQAEQDNLADAEERcDQLIK	G3V885;G3V8B0;P02563	4	3	CID	C21(Carbamidomethyl)	72.55	8.74437e-06	1	1	33	24		431186734		No Quan Values	Not Used							3	1019.49	3056.45	-1.37648	73.2372	10726	10726	MS2	16/290	SP_RL_EP4_july24.raw
	High		LLGSLDIDHNQYK	G3V885;G3V8B0;P02563	4	3	HCD		72.03	1.16331e-05	1	1	34	25	1406	184265863	Light	Not Unique	Used	0.163023	1.56497	0.10417	169899336	17698428	27697434	2	758.392	1515.78	-2.35679	61.6858	8958	8958	MS2	11/110	SP_RL_EP4_july24.raw
	High		LEQQVDDLEGSLEQEK	F1LMU0;G3V885;G3V8B0;P02563	9	4	HCD		71.66	7.89466e-06	1	1	32	23		14006401		No Quan Values	Not Used							2	930.447	1859.89	-0.640638	51.7584	7458	7458	MS2	12/172	SP_RL_EP4_july24.raw
	High		ADIAESQVNK	F1LMU0;G3V885;G3V8B0;P02563	18	4	HCD		71.06	7.79121e-06	1	1	31	29		1541426651		No Quan Values	Not Used							2	537.774	1074.54	-1.5729	19.0081	1202	1202	MS2	7/86	SP_RL_EP4_july24.raw
		High	NLTEEmAGLDEIIAK	G3V885;P02563	2	2	CID	M6(Oxidation)	71	1.33169e-05	1	1	33	20		619179634		No Quan Values	Not Used							2	831.916	1662.82	-0.714375	70.4707	10293	10293	MS2	11/156	SP_RL_EP4_july24.raw
		High	IEELEEELEAER	G3V885;G3V8B0;P02563	4	3	CID		70.99	5.87964e-06	1	2	30	27	1253	350573650	Light	Redundant	Not Used	0.0778454	1.03867	0.0749474	334208004	2.5048e+07	2.60165e+07	2	744.857	1488.71	-0.343308	55.0005	7949	7949	MS2	9/106	SP_RL_EP4_july24.raw
	High		NTLLQAELEELR	G3V885;P02563	2	2	HCD		70.91	1.6868e-05	1	1	34	26		1.34952e+07		No Quan Values	Not Used							2	714.888	1428.77	-0.353362	74.2048	10889	10889	MS2	8/126	SP_RL_EP4_july24.raw
		High	VQLLHSQNTSLINQK	G3V885;G3V8B0;P02563	4	3	CID		70.72	2.02318e-05	1	1	35	26		2.76143e+08		No Quan Values	Not Used							2	861.977	1722.95	-2.27106	33.0052	4119	4119	MS2	20/146	SP_RL_EP4_july24.raw
	High		LQDLVDKLQLK	G3V885;G3V8B0;P02563	4	3	HCD		70.49	1.20775e-05	0.457143	1	32			457112320		No Quan Values	Not Used							2	656.894	1312.78	-1.98808	72.4413	10602	10602	MS2	10/104	SP_RL_EP4_july24.raw
	High		KKmDADLSQLQTEVEEAVQEcR	G3V885;G3V8B0;P02563	4	3	HCD	M3(Oxidation), C21(Carbamidomethyl)	70.47	1.19313e-05	1	1	32	17		62273626		No Quan Values	Not Used							3	875.082	2623.23	-1.19403	74.0201	10856	10856	MS2	9/242	SP_RL_EP4_july24.raw
	High		IEDEQALALQLQK	G3V885;P02563	2	2	HCD		70.29	2.20849e-05	1	1	35	28		3.65251e+07		No Quan Values	Not Used							2	749.908	1498.81	-1.96567	50.5424	7275	7275	MS2	10/116	SP_RL_EP4_july24.raw
		High	LQDAEEAVEAVNAk	G3V885;G3V8B0;P02563	4	3	CID	K14(Label:13C(6)15N(2))	70.04	1.48328e-05	1	1	33	24	728	1.6324e+08	Heavy	Redundant	Not Used	0.0430419	4.11216	0.010467	3398584832	35572986	146281676	2	747.878	1494.75	-1.99292	36.5421	4821	4821	MS2	9/140	SP_RL_EP4_july24.raw
	High		LQDLVDKLQLK	G3V885;G3V8B0;P02563	4	3	HCD		69.3	1.58082e-05	0.449275	1	32			2279443162		No Quan Values	Not Used							3	438.265	1312.78	-2.32377	73.2001	10721	10721	MS2	9/104	SP_RL_EP4_july24.raw
		High	IEDEQALALQLQK	G3V885;P02563	2	2	CID		69.05	2.9943e-05	1	1	35	28		376500750		No Quan Values	Not Used							2	749.909	1498.81	-0.0924366	51.5347	7423	7423	MS2	9/116	SP_RL_EP4_july24.raw
		High	KAITDAAMMAEELKK	G3V885;G3V8B0;P02563	17	3	CID		68.74	3.14434e-05	1	1	35	24		3.78505e+07		No Quan Values	Not Used							3	550.624	1649.86	-1.51597	72.705	10635	10635	MS2	10/156	SP_RL_EP4_july24.raw
		High	ANDDLKENIAIVER	G3V885;G3V8B0;P02563	4	3	CID		68.73	2.8937e-05	1	1	34	23		8.51415e+06		No Quan Values	Not Used							2	800.419	1599.83	-2.04357	46.7693	6686	6686	MS2	9/148	SP_RL_EP4_july24.raw
		High	SAYLmGLNSADLLK	G3V885;G3V8B0;P02563	4	3	CID	M5(Oxidation)	68.7	2.48951e-05	0.608696	1	34			257795655		No Quan Values	Not Used							2	756.391	1511.77	-1.91336	73.0527	10694	10694	MS2	14/136	SP_RL_EP4_july24.raw
	High		LEQQVDDLEGSLEQEKK	F1LMU0;G3V885;G3V8B0;P02563	9	4	HCD		68.33	2.87322e-05	1	1	34	27		7.17747e+07		No Quan Values	Not Used							3	663.332	1987.98	-0.114536	52.7978	7613	7613	MS2	22/182	SP_RL_EP4_july24.raw
		High	GQSVQQVYYSIGALAK	G3V885;P02563	2	2	CID		68.01	3.83453e-05	1	1	35	22		1.02379e+08		No Quan Values	Not Used							2	856.453	1711.9	-1.63802	74.1131	10873	10873	MS2	10/162	SP_RL_EP4_july24.raw
		High	LEQQVDDLEGSLEQEK	G3V885;G3V8B0;P02563	9	3	CID		67.88	1.8851e-05	1	1	32	25		14006401		No Quan Values	Not Used							2	930.447	1859.89	-0.640638	51.7227	7452	7452	MS2	21/172	SP_RL_EP4_july24.raw
	High		LQNEIEDLmVDVER	G3V885;G3V8B0;P02563	4	3	HCD	M9(Oxidation)	67.63	1.94243e-05	1	1	32	32		306810204		No Quan Values	Not Used							2	859.916	1718.82	-1.44984	65.7618	9595	9595	MS2	10/146	SP_RL_EP4_july24.raw
		High	LAEKDEEMEQAKR	G3V885;G3V8B0;P02563	4	3	CID		67.36	1.94765e-05	1	1	31	28		69813744		No Quan Values	Not Used							3	526.258	1576.76	-2.08796	18.1265	1004	1004	MS2	15/126	SP_RL_EP4_july24.raw
		High	DTQLQLDDAVR	G3V885;P02563	2	2	CID		65.27	3.25695e-05	1	2	32	26		2113877572		No Quan Values	Not Used							2	637.322	1273.64	-1.80379	40.009	5491	5491	MS2	15/110	SP_RL_EP4_july24.raw
	High		TKYETDAIQR	F1LMU0;G3V885;G3V8B0;P02563	14	4	HCD		64.62	4.48342e-05	1	1	32	27	44	3365379228	Light	Not Unique	Used	0.0291877	3.18207	0.01	3257183456	2.98767e+07	9.50698e+07	2	612.814	1224.62	-1.24314	18.6474	1122	1122	MS2	9/98	SP_RL_EP4_july24.raw
		High	LAEQELIETSER	G3V885;G3V8B0;P02563	4	3	CID		64.17	5.96632e-05	1	1	33	25		9.08155e+06		No Quan Values	Not Used							2	709.361	1417.71	-1.56027	39.0458	5305	5305	MS2	8/120	SP_RL_EP4_july24.raw
	High		VKLEQQVDDLEGSLEQEK	G3V885;G3V8B0;P02563	3	3	HCD		64.13	9.05065e-05	1	1	35	22		145458456		No Quan Values	Not Used							3	696.355	2087.05	-0.0796575	72.1109	10552	10552	MS2	12/194	SP_RL_EP4_july24.raw
	High		HADSVAELGEQIDNLQR	F1LMU0;G3V885;G3V8B0;P02563	9	4	HCD		63.99	6.51209e-05	1	1	33	19		649558100		No Quan Values	Not Used							3	632.313	1894.92	-1.02127	68.3039	9971	9971	MS2	16/160	SP_RL_EP4_july24.raw
	High		GKLSYTQQmEDLKR	G3V885;P02563	2	2	HCD	M9(Oxidation)	63.98	7.91891e-05	1	1	34	25		1.00072e+09		No Quan Values	Not Used							3	571.625	1712.86	-2.09343	19.0854	1219	1219	MS2	9/142	SP_RL_EP4_july24.raw
	High		LDEAEQIALK	G3V885;G3V8B0;P02563	4	3	HCD		63.74	7.56577e-05	1	1	34	26		3427450630		No Quan Values	Not Used							2	565.307	1129.61	-2.55667	35.3266	4588	4588	MS2	9/86	SP_RL_EP4_july24.raw
		High	IEELEEELEAER	G3V885;G3V8B0;P02563	4	3	CID		63.04	3.48856e-05	1	2	30	30				No Quan Values	Not Used							2	744.856	1488.7	-1.49128	57.0751	8256	8256	MS2	16/106	SP_RL_EP4_july24.raw
		High	IEELEEELEAEr	G3V885;G3V8B0;P02563	4	3	CID	R12(Label:13C(6)15N(4))	62.87	4.42827e-05	1	2	30	26	1253	2.60165e+07	Heavy	Redundant	Not Used	0.0778454	1.03867	0.0749474	334208004	2.5048e+07	2.60165e+07	2	749.861	1498.71	0.00599076	54.9211	7936	7936	MS2	9/106	SP_RL_EP4_july24.raw
		High	KKmDADLSQLQTEVEEAVQEcR	G3V885;G3V8B0;P02563	4	3	CID	M3(Oxidation), C21(Carbamidomethyl)	62.84	6.91335e-05	1	1	32	20		62273626		No Quan Values	Not Used							3	875.082	2623.23	-1.19403	74.0086	10854	10854	MS2	11/242	SP_RL_EP4_july24.raw
		High	VRELENELEAEQKR	G3V885;G3V8B0;P02563	4	3	CID		62.74	0.00012869	1	1	35	21		6.59731e+07		No Quan Values	Not Used							2	871.954	1742.9	-1.04797	23.4968	2216	2216	MS2	18/144	SP_RL_EP4_july24.raw
	High		cNGVLEGIR	F1LMU0;G3V885;G3V8B0;P02563	15	4	HCD	C1(Carbamidomethyl)	62.43	4.58612e-05	1	1	30	22		659815786		No Quan Values	Not Used							2	509.26	1017.51	-2.70943	31.9152	3912	3912	MS2	7/78	SP_RL_EP4_july24.raw
		High	ANSEVAQWR	G3V885;G3V8B0;P02563	14	3	CID		62.38	3.49459e-05	1	1	29	21	289	4186294743	Light	Not Unique	Used	0.0609639	1.98093	0.0307754	3731312896	114832826	227475392	2	530.761	1060.51	-2.13405	23.5439	2223	2223	MS2	7/80	SP_RL_EP4_july24.raw
	High		KmEGDLNEmEIQLSQANR	G3V885;P02563	2	2	HCD	M2(Oxidation), M9(Oxidation)	62.18	4.42202e-05	1	1	30	16		260510330		No Quan Values	Not Used							3	713.331	2137.98	-3.24306	31.044	3750	3750	MS2	9/192	SP_RL_EP4_july24.raw
	High		LQNEIEDLmVDVER	G3V885;G3V8B0;P02563	4	3	HCD	M9(Oxidation)	62.14	6.87615e-05	1	1	32	32		1.02083e+08		No Quan Values	Not Used							2	859.916	1718.82	-1.44984	66.959	9775	9775	MS2	12/146	SP_RL_EP4_july24.raw
		High	IEELEEELEAER	G3V885;G3V8B0;P02563	4	3	CID		62.09	4.36011e-05	1	2	30		1271	9.09088e+08	Light	Redundant	Not Used	0.0688236	2.20819	0.0311675	872371520	2.71896e+07	60039790	2	744.856	1488.7	-1.24528	56.0425	8103	8103	MS2	15/106	SP_RL_EP4_july24.raw
	High		LQDLVDKLQLK	G3V885;G3V8B0;P02563	4	3	HCD		61.81	8.78349e-05	1	1	32			7.20477e+07		No Quan Values	Not Used							3	438.265	1312.78	-1.55664	71.1073	10392	10392	MS2	9/104	SP_RL_EP4_july24.raw
	High		NALAHALQSAR	F1LMU0;G3V885;G3V8B0;P02563	7	4	HCD		61.79	0.000117146	1	1	34	21	295	2870287024	Light	Not Unique	Used	0.0530709	1.6889	0.0314233	2783569120	87468894	147726536	2	576.317	1151.63	-1.63688	23.7176	2265	2265	MS2	6/100	SP_RL_EP4_july24.raw
	High		ANDDLKENIAIVER	G3V885;G3V8B0;P02563	4	3	HCD		61.3	0.000159604	1	1	34	25				No Quan Values	Not Used							3	533.948	1599.83	-2.35718	48.2093	6920	6920	MS2	9/148	SP_RL_EP4_july24.raw
		High	QREEQAEPDGTEDADK	G3V885;P02563	2	2	CID		60.53	1.65517e-05	1	1	24	16		2.06137e+07		No Quan Values	Not Used							2	909.393	1817.78	0.262388	17.9165	961	961	MS2	13/174	SP_RL_EP4_july24.raw
		High	LEDEEEmNAELTAK	G3V885;G3V8B0;P02563	4	3	CID	M7(Oxidation)	60.31	1.92739e-05	1	1	24	16		256100696		No Quan Values	Not Used							2	819.363	1637.72	-1.3718	25.5768	2666	2666	MS2	8/136	SP_RL_EP4_july24.raw
	High		KAPGVMDNPLVmHQLR	G3V885;P02563	2	2	HCD	M12(Oxidation)	60.01	0.000252318	1	1	35	27		5.16019e+07		No Quan Values	Not Used							3	607.985	1821.94	-2.5477	70.6891	10327	10327	MS2	21/150	SP_RL_EP4_july24.raw
	High		VKVGNEYVTK	F1LMU0;G3V885;G3V8B0;P02563	14	4	HCD		59.86	0.000190493	1	1	34	26	87	1361166904	Light	Not Unique	Used	0.0226123	3.94251	0.01	1180053088	6768203	26683712	3	379.548	1136.63	-1.63356	19.4451	1300	1300	MS2	8/94	SP_RL_EP4_july24.raw
		High	KmEGDLNEmEIQLSQANR	G3V885;P02563	2	2	CID	M2(Oxidation), M9(Oxidation)	59.7	7.82745e-05	1	1	30	19		260510330		No Quan Values	Not Used							3	713.331	2137.98	-3.24306	31.0236	3746	3746	MS2	18/192	SP_RL_EP4_july24.raw
	High		KAPGVMDNPLVmHQLR	G3V885;P02563	2	2	HCD	M12(Oxidation)	59.36	0.000293055	1	1	35	16		156569596		No Quan Values	Not Used							3	607.985	1821.94	-2.5477	69.587	10166	10166	MS2	18/150	SP_RL_EP4_july24.raw
		High	LDEAEQIALK	G3V885;G3V8B0;P02563	4	3	CID		59.3	0.000210307	1	1	34	23		3427450630		No Quan Values	Not Used							2	565.307	1129.61	-2.55667	35.2944	4578	4578	MS2	8/86	SP_RL_EP4_july24.raw
	High		KGSSFQTVSALHR	G3V885;G3V8B0;P02563	4	3	HCD		59.26	0.00024332	1	1	34	20	163	1898364060	Light	Not Unique	Used	0.0328474	2.4041	0.0136631	1602466624	2.18946e+07	52636890	3	473.255	1417.75	-2.20862	20.9801	1647	1647	MS2	8/132	SP_RL_EP4_july24.raw
		High	DLEEATLQHEATAAALR	G3V885;G3V8B0;P02563	7	3	CID		58.45	0.000293352	1	1	34	26		3.39329e+09		No Quan Values	Not Used							3	613.646	1838.92	-1.30572	60.6407	8799	8799	MS2	16/168	SP_RL_EP4_july24.raw
		High	ENQSILITGESGAGK	G3V885;G3V8B0;P02563	12	3	CID		58.15	0.000246275	1	1	33	21		378550026		No Quan Values	Not Used							2	752.385	1503.76	-2.15124	34.0664	4328	4328	MS2	12/158	SP_RL_EP4_july24.raw
	High		ANDDLKENIAIVER	G3V885;G3V8B0;P02563	4	3	HCD		57.92	0.000347249	1	1	34	20		378252252		No Quan Values	Not Used							3	533.948	1599.83	-2.12828	49.282	7076	7076	MS2	13/148	SP_RL_EP4_july24.raw
	High		TKYETDAIQR	F1LMU0;G3V885;G3V8B0;P02563	14	4	HCD		57.65	0.000230286	1	1	32	34		1.09847e+09		No Quan Values	Not Used							3	408.878	1224.62	-0.855398	18.6691	1126	1126	MS2	8/98	SP_RL_EP4_july24.raw
		High	IEELEEELEAER	G3V885;G3V8B0;P02563	4	3	CID		57.55	0.000122	1	2	30	30	1238	2.03888e+08	Light	Redundant	Not Used	0.0344429	1.05348	0.0326943	175434568	5.73571e+06	6.04247e+06	2	744.855	1488.7	-2.06526	53.9846	7795	7795	MS2	15/106	SP_RL_EP4_july24.raw
	High		GQSVQQVYYSIGALAK	G3V885;P02563	2	2	HCD		57.44	0.000437232	1	1	35	19		1.02379e+08		No Quan Values	Not Used							2	856.453	1711.9	-1.63802	74.1369	10877	10877	MS2	8/162	SP_RL_EP4_july24.raw
		High	ELEEISERLEEAGGATSVQIEmNK	G3V885;G3V8B0;P02563	4	3	CID	M22(Oxidation)	57.4	0.000322815	1	1	34	24		214377429		No Quan Values	Not Used							3	893.431	2678.28	-1.7504	72.9586	10674	10674	MS2	12/256	SP_RL_EP4_july24.raw
		High	KLEDEcSELKK	G3V885;P02563	10	2	CID	C6(Carbamidomethyl)	57.13	0.000266548	1	1	32	21				No Quan Values	Not Used							3	460.234	1378.69	-0.153272	18.2664	1035	1035	MS2	9/110	SP_RL_EP4_july24.raw
	High		LLGSLDIDHNQYK	G3V885;G3V8B0;P02563	4	3	HCD		57.04	0.000372461	1	1	34	16	1355	35917655	Light	Not Unique	Used	1.15312	1.96071	0.588117	35917655	21123769	41417514	2	758.392	1515.78	-1.79306	59.6325	8647	8647	MS2	8/110	SP_RL_EP4_july24.raw
	High		DTQLQLDDAVR	G3V885;P02563	2	2	HCD		56.78	0.000230044	1	2	32	24		2113877572		No Quan Values	Not Used							2	637.322	1273.64	-1.80379	40.0389	5500	5500	MS2	8/110	SP_RL_EP4_july24.raw
	High		VKLEQQVDDLEGSLEQEK	G3V885;G3V8B0;P02563	3	3	HCD		56.51	0.000523214	1	1	35	24		5.50656e+07		No Quan Values	Not Used							3	696.355	2087.05	-0.0796575	71.0543	10383	10383	MS2	20/194	SP_RL_EP4_july24.raw
	High		NDLQLQVQAEQDNLADAEERcDQLIK	G3V885;G3V8B0;P02563	4	3	HCD	C21(Carbamidomethyl)	55.99	0.000396031	1	1	33	18		431186734		No Quan Values	Not Used							3	1019.49	3056.45	-1.37648	73.263	10733	10733	MS2	14/290	SP_RL_EP4_july24.raw
	High		ANDDLKENIAIVER	G3V885;G3V8B0;P02563	4	3	HCD		55.86	0.000557489	1	1	34	20	1079	2.31195e+08	Light	Not Unique	Used	0.0549576	1.15301	0.0476645	167658024	7.99133e+06	9.21408e+06	3	533.949	1599.83	-0.640386	47.1371	6748	6748	MS2	13/148	SP_RL_EP4_july24.raw
		High	LQDLVDKLQLK	G3V885;G3V8B0;P02563	4	3	CID		55.32	0.000395261	0.527273	1	32			2279443162		No Quan Values	Not Used							3	438.265	1312.78	-2.32377	73.183	10717	10717	MS2	13/104	SP_RL_EP4_july24.raw
	High		LQNEIEDLmVDVER	G3V885;G3V8B0;P02563	4	3	HCD	M9(Oxidation)	55.23	0.000335906	1	1	32	25		5.561e+07		No Quan Values	Not Used							3	573.613	1718.82	-1.52868	66.6544	9726	9726	MS2	16/146	SP_RL_EP4_july24.raw
		High	ELENELEAEQK	G3V885;G3V8B0;P02563	4	3	CID		55.12	0.000195178	1	1	29	18				No Quan Values	Not Used							2	666.319	1331.63	-2.08238	29.2807	3429	3429	MS2	9/110	SP_RL_EP4_july24.raw
	High		NLTEEMAGLDEIIAK	G3V885;P02563	2	2	HCD		55.03	0.000616011	1	1	34	17				No Quan Values	Not Used							2	823.919	1646.83	-0.102843	74.2389	10893	10893	MS2	12/156	SP_RL_EP4_july24.raw
		High	VKVGNEYVTK	G3V885;G3V8B0;P02563	14	3	CID		55.02	0.000580602	1	1	34	30	87	1361166904	Light	Redundant	Not Used	0.0226123	3.94251	0.01	1180053088	6768203	26683712	3	379.548	1136.63	-1.63356	19.4075	1290	1290	MS2	7/94	SP_RL_EP4_july24.raw
	High		ENQSILITGESGAGK	F1LMU0;G3V885;G3V8B0;P02563	12	4	HCD		55.01	0.000507482	1	1	33	18		378550026		No Quan Values	Not Used							2	752.385	1503.76	-2.15124	34.0963	4337	4337	MS2	10/158	SP_RL_EP4_july24.raw
		High	KALQEAHQQALDDLQAEEDKVNTLTK	G3V8B0;P02563	3	2	CID		54.79	0.000873546	1	1	35	18		835606916		No Quan Values	Not Used							4	734.879	2936.49	-0.785352	73.7166	10809	10809	MS2	22/290	SP_RL_EP4_july24.raw
		High	ELENELEAEQKR	G3V885;G3V8B0;P02563	4	3	CID		54.67	0.000404143	1	1	32	27		237681724		No Quan Values	Not Used							2	744.369	1487.73	-2.05876	24.6494	2462	2462	MS2	9/120	SP_RL_EP4_july24.raw
		High	mEGDLNEmEIQLSQANR	G3V885;P02563	2	2	CID	M1(Oxidation), M8(Oxidation)	54.38	0.000110156	1	1	26	16		1.01253e+08		No Quan Values	Not Used							2	1005.45	2009.89	-1.49988	38.103	5125	5125	MS2	10/172	SP_RL_EP4_july24.raw
	High		DTQLQLDDAVR	G3V885;P02563	2	2	HCD		54.1	0.000416084	1	2	31	20		2.36103e+08		No Quan Values	Not Used							2	637.321	1273.64	-2.28301	38.9958	5297	5297	MS2	6/110	SP_RL_EP4_july24.raw
	High		KKGSSFQTVSALHR	G3V885;P02563	2	2	HCD		53.77	0.000977409	1	1	35	27		284833352		No Quan Values	Not Used							3	515.954	1545.85	-1.11703	18.6635	1125	1125	MS2	11/142	SP_RL_EP4_july24.raw
	High		KAPGVMDNPLVmHQLR	G3V885;P02563	2	2	HCD	M12(Oxidation)	53.46	0.00114327	1	1	35	16		4.40209e+07		No Quan Values	Not Used							3	607.986	1821.94	-2.3467	68.4816	10000	10000	MS2	17/150	SP_RL_EP4_july24.raw
	High		ELENELEAEQK	G3V885;G3V8B0;P02563	4	3	HCD		53.29	0.000297462	1	1	29	20				No Quan Values	Not Used							2	666.319	1331.63	-2.08238	29.3057	3433	3433	MS2	9/110	SP_RL_EP4_july24.raw
		High	LQDLVDKLQLK	G3V885;G3V8B0;P02563	4	3	CID		53.29	0.000634305	0.433962	1	32			457112320		No Quan Values	Not Used							2	656.894	1312.78	-2.82496	71.4131	10440	10440	MS2	9/104	SP_RL_EP4_july24.raw
	High		LEQQVDDLEGSLEQEKK	F1LMU0;G3V885;G3V8B0;P02563	9	4	HCD		53.27	0.000912048	1	1	34	24				No Quan Values	Not Used							3	663.332	1987.98	-0.667173	54.057	7807	7807	MS2	22/182	SP_RL_EP4_july24.raw
	High		LQNEIEDLmVDVER	G3V885;G3V8B0;P02563	4	3	HCD	M9(Oxidation)	53.22	0.000554089	1	1	32	27		181406749		No Quan Values	Not Used							2	859.917	1718.83	-0.526585	64.7146	9425	9425	MS2	11/146	SP_RL_EP4_july24.raw
	High		LQDLVDKLQLK	G3V885;G3V8B0;P02563	4	3	HCD		53.15	0.000657264	1	1	32			7.50426e+08		No Quan Values	Not Used							2	656.895	1312.78	-1.1512	73.484	10776	10776	MS2	9/104	SP_RL_EP4_july24.raw
		High	ANDDLKENIAIVER	G3V885;G3V8B0;P02563	4	3	CID		53.14	0.00104361	1	1	34	31		43406780		No Quan Values	Not Used							2	800.419	1599.83	-2.11987	48.0404	6890	6890	MS2	8/148	SP_RL_EP4_july24.raw
	High		VKVGNEYVTK	F1LMU0;G3V885;G3V8B0;P02563	14	4	HCD		52.84	0.000973173	1	1	34	33		738245048		No Quan Values	Not Used							2	568.818	1136.63	-1.94393	19.4504	1301	1301	MS2	9/94	SP_RL_EP4_july24.raw
	High		ANDDLKENIAIVER	G3V885;G3V8B0;P02563	4	3	HCD		52.54	0.00119126	1	1	34	19		7.28006e+07		No Quan Values	Not Used							3	533.949	1599.83	-1.0982	44.0657	6246	6246	MS2	15/148	SP_RL_EP4_july24.raw
	High		KmEGDLNEMEIQLSQANR	G3V885;P02563	2	2	HCD	M2(Oxidation)	52.32	0.000546281	0.153846	1	31	16		154586388		No Quan Values	Not Used							3	708.001	2121.99	-1.57946	61.075	8861	8861	MS2	18/192	SP_RL_EP4_july24.raw
	High		EFDISQQNSKIEDEQALALQLQK	G3V885;P02563	2	2	HCD		52.28	0.00157296	1	1	35	17		1.25665e+08		No Quan Values	Not Used							3	892.454	2675.35	-2.34654	71.0448	10382	10382	MS2	21/236	SP_RL_EP4_july24.raw
		High	TEcFVPDDKEEYVK	G3V885;P02563	2	2	CID	C3(Carbamidomethyl)	52.25	0.000240052	1	1	27	21		279541116		No Quan Values	Not Used							2	879.897	1758.79	-1.28069	34.0091	4319	4319	MS2	11/134	SP_RL_EP4_july24.raw
		High	HADSVAELGEQIDNLQR	G3V885;G3V8B0;P02563	9	3	CID		52.23	0.000980198	1	1	33	27	1594	925598082	Light	Not Unique	Used	0.0556337	1.80905	0.0307531	854516672	2.6279e+07	47539961	3	632.313	1894.92	-0.731384	70.3452	10274	10274	MS2	9/160	SP_RL_EP4_july24.raw
		High	KGSSFQTVSALHR	G3V885;G3V8B0;P02563	4	3	CID		52.2	0.00123645	1	1	34	26	163	1898364060	Light	Redundant	Not Used	0.0328474	2.4041	0.0136631	1602466624	2.18946e+07	52636890	3	473.255	1417.75	-2.20862	20.9501	1638	1638	MS2	11/132	SP_RL_EP4_july24.raw
		High	LQDLVDKLQLK	G3V885;G3V8B0;P02563	4	3	CID		52.1	0.000833636	0.480769	1	32			457112320		No Quan Values	Not Used							2	656.894	1312.78	-1.98808	72.4272	10599	10599	MS2	12/104	SP_RL_EP4_july24.raw
		High	DLEEATLQHEATAAALR	G3V885;G3V8B0;P02563	7	3	CID		51.99	0.00130182	1	1	34	22		1205395207		No Quan Values	Not Used							3	613.646	1838.92	-1.20615	61.6688	8955	8955	MS2	16/168	SP_RL_EP4_july24.raw
	High		SLNDFTTQR	G3V885;P02563	2	2	HCD		51.7	0.000425256	1	1	29	25	489	3418983688	Light	Not Unique	Used	0.0448973	1.65425	0.0271406	3096985088	84053980	139046192	2	541.266	1081.53	-1.4969	29.49	3466	3466	MS2	8/88	SP_RL_EP4_july24.raw
		High	VQLLHSQNTSLINQK	G3V885;G3V8B0;P02563	4	3	CID		51.61	0.00166451	1	1	35	25	616	5121560704	Light	Not Unique	Used	0.0432132	1.5695	0.0275331	5121560704	1.41013e+08	221319282	3	574.987	1722.95	-1.81834	32.8058	4083	4083	MS2	13/146	SP_RL_EP4_july24.raw
		High	QKYEESQSELESSQK	G3V885;G3V8B0;P02563	4	3	CID		51.6	0.000462835	1	1	29	16		837324780		No Quan Values	Not Used							3	600.614	1799.83	-1.07984	18.3283	1048	1048	MS2	18/158	SP_RL_EP4_july24.raw
	High		NKDPLNETVVGLYQK	F1LMU0;G3V885;G3V8B0;P02563	13	4	HCD		51.59	0.00179077	1	1	35	16				No Quan Values	Not Used							3	573.309	1717.91	-0.444319	62.5251	9084	9084	MS2	16/150	SP_RL_EP4_july24.raw
	High		LQTENGELAR	G3V885;P02563	2	2	HCD		51.32	0.000853755	1	1	32	32	139	1.33891e+09	Light	Not Unique	Used	0.0496255	2.31031	0.02148	1190871776	2.55799e+07	59097659	2	565.792	1130.58	-2.44406	20.4914	1537	1537	MS2	9/96	SP_RL_EP4_july24.raw
		High	KAPGVmDNPLVmHQLR	G3V885;P02563	2	2	CID	M6(Oxidation), M12(Oxidation)	51.32	0.00167652	1	1	35	28		1.04319e+09		No Quan Values	Not Used							3	613.317	1837.94	-2.48194	27.8691	3155	3155	MS2	21/150	SP_RL_EP4_july24.raw
		High	LQDAEEAVEAVNAK	G3V885;G3V8B0;P02563	4	3	CID		50.98	0.00104857	1	1	32	18	728	4101654854	Light	Redundant	Not Used	0.0430419	4.11216	0.010467	3398584832	35572986	146281676	2	743.871	1486.74	-2.05964	35.8846	4694	4694	MS2	17/140	SP_RL_EP4_july24.raw
		High	LQDLVDKLQLK	G3V885;G3V8B0;P02563	4	3	CID		50.8	0.00110749	0.470588	1	32		1643	1550076690	Light	Not Unique	Used	0.0269243	3.73154	0.01	1297067072	9.35879e+06	34922667	3	438.265	1312.78	-1.62638	72.1577	10557	10557	MS2	12/104	SP_RL_EP4_july24.raw
		High	VRELENELEAEQKR	G3V885;G3V8B0;P02563	4	3	CID		50.66	0.00203286	1	1	35	25		2356649670		No Quan Values	Not Used							3	581.638	1742.9	-2.17631	23.3354	2177	2177	MS2	9/144	SP_RL_EP4_july24.raw
	High		TEcFVPDDKEEYVK	G3V885;P02563	2	2	HCD	C3(Carbamidomethyl)	50.59	0.000351807	1	1	27	16		279541116		No Quan Values	Not Used							2	879.897	1758.79	-1.28069	34.0346	4324	4324	MS2	12/134	SP_RL_EP4_july24.raw
	High		LTQESImDLENDKLQLEEK	G3V885;P02563	2	2	HCD	M7(Oxidation)	50.12	0.00201018	1	1	34	23		15519653		No Quan Values	Not Used							3	764.713	2292.12	-2.01835	63.1946	9188	9188	MS2	19/208	SP_RL_EP4_july24.raw
	High		KAPGVmDNPLVMHQLR	G3V885;P02563	2	2	HCD	M6(Oxidation)	49.97	0.00255056	1	1	35	19		108633303		No Quan Values	Not Used							3	607.985	1821.94	-2.6482	65.4171	9539	9539	MS2	19/150	SP_RL_EP4_july24.raw
		High	ADIAESQVNK	G3V885;G3V8B0;P02563	18	3	CID		49.96	0.0010037	1	1	31			1541426651		No Quan Values	Not Used							2	537.774	1074.54	-1.5729	18.9754	1192	1192	MS2	8/86	SP_RL_EP4_july24.raw
	High		KAPGVmDNPLVMHQLR	G3V885;P02563	2	2	HCD	M6(Oxidation)	49.9	0.00260428	1	1	35	21		295525270		No Quan Values	Not Used							3	607.986	1821.94	-0.939694	34.0422	4325	4325	MS2	15/150	SP_RL_EP4_july24.raw
	High		ANSEVAQWR	F1LMU0;G3V885;G3V8B0;P02563	14	4	HCD		49.67	0.000652223	1	1	29	17	289	4186294743	Light	Redundant	Not Used	0.0609639	1.98093	0.0307754	3731312896	114832826	227475392	2	530.761	1060.51	-2.13405	23.5748	2233	2233	MS2	7/80	SP_RL_EP4_july24.raw
	High		AITDAAMMAEELKK	F1LMU0;G3V885;G3V8B0;P02563	18	4	HCD		49.67	0.00164809	1	1	33	21		453685456		No Quan Values	Not Used							3	507.925	1521.76	-2.20555	64.1491	9336	9336	MS2	11/122	SP_RL_EP4_july24.raw
	High		LQDLVDKLQLK	G3V885;G3V8B0;P02563	4	3	HCD		49.1	0.0016381	0.306122	1	32		1643	1550076690	Light	Redundant	Not Used	0.0269243	3.73154	0.01	1297067072	9.35879e+06	34922667	3	438.265	1312.78	-1.62638	72.1828	10564	10564	MS2	8/104	SP_RL_EP4_july24.raw
	High		LTQESImDLENDKLQLEEK	G3V885;P02563	2	2	HCD	M7(Oxidation)	48.62	0.00299129	1	1	34	16		1.18575e+09		No Quan Values	Not Used							3	764.714	2292.13	-0.101119	65.3516	9529	9529	MS2	22/208	SP_RL_EP4_july24.raw
		High	LTQESImDLENDKLQLEEK	G3V885;P02563	2	2	CID	M7(Oxidation)	48.53	0.00305393	1	1	34	22		1.18575e+09		No Quan Values	Not Used							3	764.714	2292.13	-0.101119	65.3263	9522	9522	MS2	10/208	SP_RL_EP4_july24.raw
		High	VQLLHSQNTSLINQK	G3V885;G3V8B0;P02563	4	3	CID		48.5	0.00339292	1	1	35	24				No Quan Values	Not Used							3	574.988	1722.95	-0.436773	43.3179	6106	6106	MS2	9/146	SP_RL_EP4_july24.raw
		High	SLNDFTTQR	G3V885;P02563	2	2	CID		48.25	0.000917941	1	1	29	22	489	3418983688	Light	Redundant	Not Used	0.0448973	1.65425	0.0271406	3096985088	84053980	139046192	2	541.266	1081.52	-2.73846	28.4443	3288	3288	MS2	6/88	SP_RL_EP4_july24.raw
	High		QREEQAEPDGTEDADK	G3V885;P02563	2	2	HCD		48.2	0.000279252	1	1	24	22		193576617		No Quan Values	Not Used							3	606.598	1817.78	0.0535299	17.9308	964	964	MS2	9/174	SP_RL_EP4_july24.raw
		High	ELEEISERLEEAGGATSVQIEmNK	G3V885;G3V8B0;P02563	4	3	CID	M22(Oxidation)	48.11	0.00280695	1	1	34	21		47075427		No Quan Values	Not Used							3	893.432	2678.28	-0.998359	71.9159	10517	10517	MS2	20/256	SP_RL_EP4_july24.raw
		High	TLEDQANEYR	G3V885;P02563	2	2	CID		47.87	0.000534825	1	1	26	21	345	3.90308e+09	Light	Redundant	Not Used	0.0503293	1.6	0.0314559	3787239008	119130857	190609114	2	619.785	1238.56	-1.72913	24.9246	2521	2521	MS2	7/96	SP_RL_EP4_july24.raw
	High		TLEDQANEYR	G3V885;P02563	2	2	HCD		47.67	0.00056003	1	1	26	15	345	3.90308e+09	Light	Redundant	Not Used	0.0503293	1.6	0.0314559	3787239008	119130857	190609114	2	619.785	1238.56	-1.72913	24.9643	2531	2531	MS2	9/96	SP_RL_EP4_july24.raw
		High	GKLSYTQQmEDLKR	G3V885;P02563	2	2	CID	M9(Oxidation)	47.15	0.00388396	1	1	34	18		36500191		No Quan Values	Not Used							2	856.935	1712.86	-1.12348	19.1373	1231	1231	MS2	10/142	SP_RL_EP4_july24.raw
		High	YEESQSELESSQK	G3V885;G3V8B0;P02563	4	3	CID		46.95	0.000403673	1	1	24	15		1.25143e+08		No Quan Values	Not Used							2	772.34	1543.67	-1.53646	19.4965	1313	1313	MS2	9/130	SP_RL_EP4_july24.raw
	High		AITDAAmMAEELKK	F1LMU0;G3V885;G3V8B0;P02563	18	4	HCD	M7(Oxidation)	46.92	0.00334323		2	33			2.90041e+07		No Quan Values	Not Used							2	769.391	1537.77	9.22976	57.4861	8317	8317	MS2	12/122	SP_RL_EP4_july24.raw
	High		VQLLHSQNTSLINQK	G3V885;G3V8B0;P02563	4	3	HCD		46.69	0.00517508	1	1	35	15				No Quan Values	Not Used							3	574.987	1722.95	-2.34972	42.2992	5919	5919	MS2	11/146	SP_RL_EP4_july24.raw
	High		SLNDFTTQr	G3V885;P02563	2	2	HCD	R9(Label:13C(6)15N(4))	46.67	0.00157799	1	1	30	30	489	1.43024e+08	Heavy	Redundant	Not Used	0.0448973	1.65425	0.0271406	3096985088	84053980	139046192	2	546.271	1091.53	-0.671222	28.8409	3364	3364	MS2	7/88	SP_RL_EP4_july24.raw
	High		EQYEEEMEAK	G3V885;P02563	2	2	HCD		46.26	7.68924e-05	1	1	16	15		393985555		No Quan Values	Not Used							2	643.265	1285.52	-1.91094	22.3933	1964	1964	MS2	6/102	SP_RL_EP4_july24.raw
	High		SAETEKEMANmKEEFGR	G3V885;G3V8B0;P02563	4	3	HCD	M11(Oxidation)	46.24	0.000720183	1	1	26	15		409619655		No Quan Values	Not Used							3	668.298	2002.88	-2.23989	20.0813	1443	1443	MS2	15/176	SP_RL_EP4_july24.raw
	High		ANDDLKENIAIVERR	G3V885;G3V8B0;P02563	4	3	HCD		46.21	0.00618792	1	1	35	15		2.20371e+08		No Quan Values	Not Used							4	439.738	1755.93	-1.83377	59.0743	8564	8564	MS2	11/158	SP_RL_EP4_july24.raw
	High		LLGSLDIDHNQYK	G3V885;G3V8B0;P02563	4	3	HCD		46.13	0.00463794	1	1	34	19		1232434800		No Quan Values	Not Used							3	505.931	1515.78	-1.1778	61.8888	8988	8988	MS2	15/110	SP_RL_EP4_july24.raw
		High	ELTYQTEEDKK	G3V885;P02563	2	2	CID		46.04	0.002067	1	1	30	21		381397246		No Quan Values	Not Used							2	692.334	1383.66	-1.84931	18.9203	1182	1182	MS2	9/108	SP_RL_EP4_july24.raw
		High	EQYEEEMEAK	G3V885;P02563	2	2	CID		45.97	8.22022e-05	1	1	16	15		393985555		No Quan Values	Not Used							2	643.265	1285.52	-1.91094	22.3537	1954	1954	MS2	6/102	SP_RL_EP4_july24.raw
	High		SAYLmGLNSADLLK	G3V885;G3V8B0;P02563	4	3	HCD	M5(Oxidation)	45.91	0.00481354	1	1	34	15		1.62471e+08		No Quan Values	Not Used							2	756.392	1511.78	-0.379178	71.94	10523	10523	MS2	10/136	SP_RL_EP4_july24.raw
		High	VKVGNEYVTK	G3V885;G3V8B0;P02563	14	3	CID		45.73	0.00500253	1	1	34	29		738245048		No Quan Values	Not Used							2	568.818	1136.63	-1.94393	19.4101	1291	1291	MS2	12/94	SP_RL_EP4_july24.raw
		High	KAPGVMDNPLVmHQLR	G3V885;P02563	2	2	CID	M12(Oxidation)	45.48	0.00716059	1	1	35	16		156569596		No Quan Values	Not Used							3	607.985	1821.94	-2.5477	69.5705	10164	10164	MS2	21/150	SP_RL_EP4_july24.raw
	High		VQLLHSQNTSLINQK	G3V885;G3V8B0;P02563	4	3	HCD		45.23	0.00720399	1	1	35	21				No Quan Values	Not Used							3	574.988	1722.95	-0.436773	43.3524	6115	6115	MS2	11/146	SP_RL_EP4_july24.raw
	High		AQLEFNQIK	G3V885;G3V8B0;P02563	4	3	HCD		45.1	0.00489812	1	1	33	23		6507272424		No Quan Values	Not Used							2	545.797	1090.59	-2.03527	36.4317	4799	4799	MS2	7/78	SP_RL_EP4_july24.raw
	High		HADSVAELGEQIDNLQR	F1LMU0;G3V885;G3V8B0;P02563	9	4	HCD		44.94	0.00533042	1	1	33	20		649558100		No Quan Values	Not Used							3	632.313	1894.92	-0.344866	69.3341	10128	10128	MS2	16/160	SP_RL_EP4_july24.raw
	Medium		VQLLHSQNTSLINQK	G3V885;G3V8B0;P02563	4	3	HCD		44.54	0.00836187	1	1	35	19				No Quan Values	Not Used							3	574.987	1722.95	-1.39324	46.5834	6657	6657	MS2	11/146	SP_RL_EP4_july24.raw
		High	KAPGVMDNPLVmHQLR	G3V885;P02563	2	2	CID	M12(Oxidation)	44.42	0.00914006	1	1	35	18		5.16019e+07		No Quan Values	Not Used							3	607.985	1821.94	-2.5477	70.6668	10324	10324	MS2	17/150	SP_RL_EP4_july24.raw
		High	SAETEKEmANMKEEFGR	G3V885;G3V8B0;P02563	4	3	CID	M8(Oxidation)	44.36	0.00117077	0.363636	1	26	15		178372991		No Quan Values	Not Used							3	668.299	2002.88	-0.959993	21.5284	1769	1769	MS2	13/176	SP_RL_EP4_july24.raw
		High	NALAHALQSAR	G3V885;G3V8B0;P02563	7	3	CID		44.34	0.0065122	1	1	34	26	295	2870287024	Light	Redundant	Not Used	0.0530709	1.6889	0.0314233	2783569120	87468894	147726536	2	576.317	1151.63	-1.63688	23.6851	2255	2255	MS2	7/100	SP_RL_EP4_july24.raw
		High	LQNEIEDLmVDVER	G3V885;G3V8B0;P02563	4	3	CID	M9(Oxidation)	44.2	0.0044216	1	1	32	22		181406749		No Quan Values	Not Used							2	859.917	1718.83	-0.526585	64.6884	9418	9418	MS2	9/146	SP_RL_EP4_july24.raw
	High		MVSLLQEK	G3V885;G3V8B0;P02563	6	3	HCD		44.15	0.00524199	1	1	32	20	787	2685928630	Light	Not Unique	Used	0.0524652	3.83115	0.0136944	2498897152	34220773	131105054	2	474.264	947.521	-2.34371	37.5261	5024	5024	MS2	5/68	SP_RL_EP4_july24.raw
	High		KMEGDLNEmEIQLSQANR	G3V885;P02563	2	2	HCD	M9(Oxidation)	43.83	0.00385848		2	31	16		154586388		No Quan Values	Not Used							3	708.001	2121.99	-1.57946	61.075	8861	8861	MS2	10/192	SP_RL_EP4_july24.raw
	Medium		KAPGVmDNPLVMHQLR	G3V885;P02563	2	2	HCD	M6(Oxidation)	42.82	0.0133107	1	1	35	19				No Quan Values	Not Used							3	607.986	1821.94	-1.44219	64.278	9356	9356	MS2	14/150	SP_RL_EP4_july24.raw
		High	VQLLHSQNTSLINQK	G3V885;G3V8B0;P02563	4	3	CID		42.78	0.0125955	1	1	35	28				No Quan Values	Not Used							3	574.987	1722.95	-2.24344	45.5208	6487	6487	MS2	11/146	SP_RL_EP4_july24.raw
	Medium		LDEAEQIALk	G3V885;G3V8B0;P02563	4	3	HCD	K10(Label:13C(6)15N(2))	42.74	0.00950611	1	1	34	27		131958280		No Quan Values	Not Used							2	569.315	1137.62	-2.14359	35.6974	4657	4657	MS2	9/86	SP_RL_EP4_july24.raw
	Medium		NAQAHLKDTQLQLDDAVR	G3V885;P02563	2	2	HCD		42.7	0.0140058	1	1	35	17		1.4242e+07		No Quan Values	Not Used							3	679.355	2036.05	-0.177503	59.2884	8596	8596	MS2	10/184	SP_RL_EP4_july24.raw
		High	KLAEKDEEMEQAK	G3V885;G3V8B0;P02563	4	3	CID		42.62	0.00670642	1	1	32	23		143045793		No Quan Values	Not Used							3	516.923	1548.76	-1.30751	17.9899	977	977	MS2	9/132	SP_RL_EP4_july24.raw
	Medium		VRELENELEAEQKR	G3V885;G3V8B0;P02563	4	3	HCD		42.2	0.0142596	1	1	35	30		2356649670		No Quan Values	Not Used							3	581.638	1742.9	-2.17631	23.375	2187	2187	MS2	18/144	SP_RL_EP4_july24.raw
	High		LYDNHLGK	G3V885;G3V8B0;P02563	4	3	HCD		42.09	0.00542927	1	1	31	21		3.22955e+08		No Quan Values	Not Used							2	480.25	959.493	-1.56619	19.2985	1267	1267	MS2	6/64	SP_RL_EP4_july24.raw
		High	LQTENGELAR	G3V885;P02563	2	2	CID		41.99	0.00731701	1	1	32	32	139	1.33891e+09	Light	Redundant	Not Used	0.0496255	2.31031	0.02148	1190871776	2.55799e+07	59097659	2	565.792	1130.58	-2.44406	20.4559	1527	1527	MS2	8/96	SP_RL_EP4_july24.raw
	Medium		KAITDAAMMAEELKK	F1LMU0;G3V885;G3V8B0;P02563	18	4	HCD		41.85	0.0153649	1	1	35	18		3.78505e+07		No Quan Values	Not Used							3	550.624	1649.86	-1.51597	72.7195	10638	10638	MS2	11/156	SP_RL_EP4_july24.raw
		High	NKDPLNETVVGLYQK	G3V885;G3V8B0;P02563	13	3	CID		41.83	0.016945	1	1	35	19				No Quan Values	Not Used							3	573.309	1717.91	-0.444319	62.5112	9081	9081	MS2	18/150	SP_RL_EP4_july24.raw
	Medium		SLSTELFK	F1LMU0;G3V885;G3V8B0;P02563	11	4	HCD		41.63	0.00794938	1	2	32	20		4625050988		No Quan Values	Not Used							2	462.755	924.503	-1.25609	43.8121	6198	6198	MS2	7/64	SP_RL_EP4_july24.raw
	Medium		IEDEQALALQLQK	G3V885;P02563	2	2	HCD		41.48	0.0169304	1	1	35	23		125389628		No Quan Values	Not Used							3	500.275	1498.81	-0.895495	52.5101	7567	7567	MS2	8/116	SP_RL_EP4_july24.raw
	Medium		NAYEESLEHLETFKR	G3V885;G3V8B0;P02563	4	3	HCD		41.4	0.00992115	1	1	32	22		265888320		No Quan Values	Not Used							3	622.638	1865.9	-1.25111	73.929	10842	10842	MS2	16/156	SP_RL_EP4_july24.raw
	Medium		ILYGDFR	G3V885;G3V8B0;P02563	4	3	HCD		41.32	0.00781072	1	1	31	33		6468849523		No Quan Values	Not Used							2	442.237	883.466	-0.886324	40.6323	5606	5606	MS2	6/48	SP_RL_EP4_july24.raw
	Medium		mVSLLQEK	G3V885;G3V8B0;P02563	6	3	HCD	M1(Oxidation)	41.22	0.00960477	1	1	32	27	490	1635102128	Light	Redundant	Not Used	0.0355858	3.88116	0.01	1509078688	1.38365e+07	53701713	2	482.262	963.516	-1.77823	28.5341	3309	3309	MS2	7/68	SP_RL_EP4_july24.raw
		High	TKYETDAIQR	G3V885;G3V8B0;P02563	14	3	CID		41.19	0.00987664	1	1	32	22	44	3365379228	Light	Redundant	Not Used	0.0291877	3.18207	0.01	3257183456	2.98767e+07	9.50698e+07	2	612.814	1224.62	-1.24314	18.615	1112	1112	MS2	8/98	SP_RL_EP4_july24.raw
		High	VQHELDEAEERADIAESQVNK	G3V885;G3V8B0;P02563	4	3	CID		41.18	0.010913	1	1	33	17		1.30435e+08		No Quan Values	Not Used							3	804.053	2410.14	-1.81247	57.6941	8344	8344	MS2	17/224	SP_RL_EP4_july24.raw
	High		mFNWmVTR	G3V885;G3V8B0;P02563	4	3	HCD	M1(Oxidation), M5(Oxidation)	41.03	0.00161322	1	1	24	15		433004247		No Quan Values	Not Used							2	558.752	1116.5	-0.5948	43.4968	6143	6143	MS2	6/66	SP_RL_EP4_july24.raw
		High	QREEQAEPDGTEDADK	G3V885;P02563	2	2	CID		40.86	0.00151355	1	1	24	19		193576617		No Quan Values	Not Used							3	606.598	1817.78	0.0535299	17.8952	954	954	MS2	15/174	SP_RL_EP4_july24.raw
		High	KAPGVMDNPLVmHQLR	G3V885;P02563	2	2	CID	M12(Oxidation)	40.72	0.0214857	1	1	35	21		4.40209e+07		No Quan Values	Not Used							3	607.986	1821.94	-2.3467	68.4514	9993	9993	MS2	15/150	SP_RL_EP4_july24.raw
		High	VQLLHSQNTSLINQK	G3V885;G3V8B0;P02563	4	3	CID		40.71	0.0201978	1	1	35	23				No Quan Values	Not Used							3	574.987	1722.95	-1.39324	46.5722	6655	6655	MS2	11/146	SP_RL_EP4_july24.raw
		High	TKYETDAIQR	G3V885;G3V8B0;P02563	14	3	CID		40.58	0.0117292	1	1	32	30		1.09847e+09		No Quan Values	Not Used							3	408.878	1224.62	-0.855398	18.6261	1116	1116	MS2	12/98	SP_RL_EP4_july24.raw
	Medium		AQLEFNQIK	G3V885;G3V8B0;P02563	4	3	HCD		40.46	0.0144729	1	1	33	22		6507272424		No Quan Values	Not Used							2	545.797	1090.59	-1.47561	37.4473	5009	5009	MS2	7/78	SP_RL_EP4_july24.raw
	Medium		GKLSYTQQMEDLKR	G3V885;P02563	2	2	HCD		40.44	0.0189043	1	1	34	22				No Quan Values	Not Used							3	566.294	1696.87	-1.51293	54.4106	7857	7857	MS2	7/142	SP_RL_EP4_july24.raw
	Medium		GKLSYTQQMEDLKR	G3V885;P02563	2	2	HCD		40.42	0.0191005	1	1	34	17				No Quan Values	Not Used							3	566.293	1696.87	-1.83666	26.3743	2841	2841	MS2	14/142	SP_RL_EP4_july24.raw
	Medium		LLGSLDIDHNQYK	G3V885;G3V8B0;P02563	4	3	HCD		40.24	0.0175811	1	1	34	16		790330752		No Quan Values	Not Used							3	505.93	1515.78	-2.2046	59.7918	8672	8672	MS2	9/110	SP_RL_EP4_july24.raw
		High	LTQESImDLENDKLQLEEK	G3V885;P02563	2	2	CID	M7(Oxidation)	40.22	0.0201433	1	1	34	23		655100809		No Quan Values	Not Used							3	764.713	2292.13	-1.05973	64.1836	9340	9340	MS2	19/208	SP_RL_EP4_july24.raw
	Medium		LQDLVDK	F1LMU0;G3V885;G3V8B0;P02563	20	4	HCD		39.83	0.0110907	1	1	31	29		1075386524		No Quan Values	Not Used							2	415.734	830.461	-1.19003	24.4607	2420	2420	MS2	6/64	SP_RL_EP4_july24.raw
		High	KLAEQELIETSER	G3V885;G3V8B0;P02563	4	3	CID		39.83	0.0223011	1	1	34	24	551	1821071239	Light	Not Unique	Used	0.0326049	0.285102	0.114362	1468681216	167961772	47886211	3	515.941	1545.81	-1.95252	30.6637	3671	3671	MS2	14/136	SP_RL_EP4_july24.raw
	Medium		DLEEATLQHEATAAALRK	F1LMU0;G3V885;G3V8B0;P02563	7	4	HCD		39.79	0.0285213	1	1	35	16		4.9178e+08		No Quan Values	Not Used							3	656.343	1967.02	-2.18224	61.5784	8942	8942	MS2	18/178	SP_RL_EP4_july24.raw
		High	KAPGVmDNPLVMHQLR	G3V885;P02563	2	2	CID	M6(Oxidation)	39.65	0.0274559	1	1	35	25		108633303		No Quan Values	Not Used							3	607.985	1821.94	-2.6482	65.4004	9535	9535	MS2	15/150	SP_RL_EP4_july24.raw
	Medium		ILAEWK	G3V885;G3V8B0;P02563	5	3	HCD		39.53	0.0124244	1	1	32	29	632	4378619800	Light	Not Unique	Used	0.0402852	3.01773	0.0133495	4134988032	55199905	166578648	2	380.223	759.439	-1.12818	34.395	4399	4399	MS2	5/40	SP_RL_EP4_july24.raw
		High	IEELEEELEAER	G3V885;G3V8B0;P02563	4	3	CID		39.5	0.00778681	1	2	30	19		32509724		No Quan Values	Not Used							2	744.855	1488.7	-2.06526	52.9743	7642	7642	MS2	8/106	SP_RL_EP4_july24.raw
	Medium		ILAEWK	G3V885;G3V8B0;P02563	5	3	HCD		39.46	0.0145853	1	1	32	28	632	4378619800	Light	Redundant	Not Used	0.0402852	3.01773	0.0133495	4134988032	55199905	166578648	2	380.223	759.44	-0.565603	33.3898	4193	4193	MS2	5/40	SP_RL_EP4_july24.raw
	High		LTGAImHYGNmK	G3V885;P02563	2	2	HCD	M6(Oxidation), M11(Oxidation)	39.37	0.0070465	1	1	29	15		178866016		No Quan Values	Not Used							2	684.325	1367.64	-1.68152	19.5774	1329	1329	MS2	10/92	SP_RL_EP4_july24.raw
	Medium		cIIPNER	G3V885;P02563	2	2	HCD	C1(Carbamidomethyl)	39.06	0.00808316	0.25641	1	29		406	2571306048	Light	Not Unique	Used	0.0585551	1.88902	0.0309975	2360596416	73172658	138224920	2	451.231	901.454	-1.9791	26.5096	2870	2870	MS2	6/52	SP_RL_EP4_july24.raw
	Medium		IEDEQALALQLQK	G3V885;P02563	2	2	HCD		38.98	0.030107	1	1	35	22		125389628		No Quan Values	Not Used							3	500.275	1498.81	-0.895495	51.3596	7398	7398	MS2	15/116	SP_RL_EP4_july24.raw
	Medium		LTQESImDLENDKLQLEEK	G3V885;P02563	2	2	HCD	M7(Oxidation)	38.84	0.0276778	1	1	34	19		655100809		No Quan Values	Not Used							3	764.713	2292.13	-1.05973	64.2006	9344	9344	MS2	17/208	SP_RL_EP4_july24.raw
		High	SLSTELFK	G3V885;G3V8B0;P02563	11	3	CID		38.77	0.015338	1	2	32	23	1024	5533732648	Light	Redundant	Not Used	0.0266335	11.8907	0.01	5076960256	1.13717e+07	135217392	2	462.755	924.502	-1.45415	44.8242	6373	6373	MS2	7/64	SP_RL_EP4_july24.raw
	Medium		KAPGVmDNPLVmHQLR	G3V885;P02563	2	2	HCD	M6(Oxidation), M12(Oxidation)	38.62	0.0312182	1	1	35	22		1.04319e+09		No Quan Values	Not Used							3	613.317	1837.94	-2.48194	27.9006	3165	3165	MS2	6/150	SP_RL_EP4_july24.raw
	Medium		GKLSYTQQMEDLKR	G3V885;P02563	2	2	HCD		38.5	0.0296986	1	1	34	24				No Quan Values	Not Used							3	566.294	1696.87	-1.62084	55.4981	8024	8024	MS2	15/142	SP_RL_EP4_july24.raw
		High	ANDDLKENIAIVER	G3V885;G3V8B0;P02563	4	3	CID		38.3	0.0318156	1	1	34	27		378252252		No Quan Values	Not Used							3	533.948	1599.83	-2.12828	49.2679	7073	7073	MS2	8/148	SP_RL_EP4_july24.raw
		High	GKLSYTQQmEDLKR	G3V885;P02563	2	2	CID	M9(Oxidation)	38.24	0.0296938	1	1	34	22		1.00072e+09		No Quan Values	Not Used							3	571.625	1712.86	-2.09343	19.0501	1209	1209	MS2	16/142	SP_RL_EP4_july24.raw
		High	SLNDFTTQR	G3V885;P02563	2	2	CID		38.16	0.00960839	1	1	29	20	489	3418983688	Light	Redundant	Not Used	0.0448973	1.65425	0.0271406	3096985088	84053980	139046192	2	541.266	1081.53	-1.4969	29.4629	3459	3459	MS2	6/88	SP_RL_EP4_july24.raw
	Medium		VRELENELEAEQKR	G3V885;G3V8B0;P02563	4	3	HCD		38.09	0.0374203	1	1	35	26				No Quan Values	Not Used							3	581.638	1742.9	-1.33584	48.6317	6988	6988	MS2	7/144	SP_RL_EP4_july24.raw
		High	mVSLLQEK	G3V885;G3V8B0;P02563	6	3	CID	M1(Oxidation)	37.99	0.0202063	1	1	32	25	490	1635102128	Light	Not Unique	Used	0.0355858	3.88116	0.01	1509078688	1.38365e+07	53701713	2	482.262	963.516	-1.77823	28.5028	3299	3299	MS2	7/68	SP_RL_EP4_july24.raw
	Medium		SLSTELFK	F1LMU0;G3V885;G3V8B0;P02563	11	4	HCD		37.84	0.0190007	1	2	32	20	1024	5533732648	Light	Redundant	Not Used	0.0266335	11.8907	0.01	5076960256	1.13717e+07	135217392	2	462.755	924.502	-1.45415	44.8521	6381	6381	MS2	6/64	SP_RL_EP4_july24.raw
	Medium		IKELTYQTEEDKK	G3V885;P02563	2	2	HCD		37.65	0.0380173	1	1	35	15		1148925644		No Quan Values	Not Used							3	542.285	1624.84	-2.12368	19.3792	1285	1285	MS2	9/134	SP_RL_EP4_july24.raw
		High	KAPGVmDNPLVMHQLR	G3V885;P02563	2	2	CID	M6(Oxidation)	37.6	0.044227	1	1	35	24		295525270		No Quan Values	Not Used							3	607.986	1821.94	-0.939694	34.012	4320	4320	MS2	15/150	SP_RL_EP4_july24.raw
	Medium		DLEEATLQHEATAAALR	F1LMU0;G3V885;G3V8B0;P02563	7	4	HCD		37.45	0.0369308	1	1	34	18		3.39329e+09		No Quan Values	Not Used							3	613.646	1838.92	-1.30572	60.6573	8803	8803	MS2	15/168	SP_RL_EP4_july24.raw
		High	AQLEFNQIK	G3V885;G3V8B0;P02563	4	3	CID		37.41	0.0292116	1	1	33	26		6507272424		No Quan Values	Not Used							2	545.797	1090.59	-1.47561	37.4152	4999	4999	MS2	7/78	SP_RL_EP4_july24.raw
		High	LQNEIEDLmVDVER	G3V885;G3V8B0;P02563	4	3	CID	M9(Oxidation)	37.37	0.0206227	1	1	32	17		1.02083e+08		No Quan Values	Not Used							2	859.916	1718.82	-1.44984	66.9108	9765	9765	MS2	7/146	SP_RL_EP4_july24.raw
	Medium		LTQESIMDLENDKLQLEEK	G3V885;P02563	2	2	HCD		37.25	0.0460741	1	1	35	15		901373042		No Quan Values	Not Used							3	759.381	2276.13	-2.22863	73.2818	10736	10736	MS2	15/208	SP_RL_EP4_july24.raw
		High	SAETEKEMANmKEEFGR	G3V885;G3V8B0;P02563	4	3	CID	M11(Oxidation)	37.19	0.00578686	1	1	26	18		409619655		No Quan Values	Not Used							3	668.298	2002.88	-2.23989	20.0396	1433	1433	MS2	14/176	SP_RL_EP4_july24.raw
	Medium		GKLSYTQQMEDLKR	G3V885;P02563	2	2	HCD		37.04	0.0413582	1	1	34	16		9425535		No Quan Values	Not Used							3	566.294	1696.87	-1.51293	52.2206	7528	7528	MS2	12/142	SP_RL_EP4_july24.raw
	Medium		mVSLLQEk	G3V885;G3V8B0;P02563	6	3	HCD	M1(Oxidation), K8(Label:13C(6)15N(2))	37	0.0264971	1	1	32	29	490	53701713	Heavy	Redundant	Not Used	0.0355858	3.88116	0.01	1509078688	1.38365e+07	53701713	2	486.269	971.53	-1.99201	28.6114	3323	3323	MS2	7/68	SP_RL_EP4_july24.raw
	Medium		KKGSSFQTVSALHR	G3V885;P02563	2	2	HCD		36.97	0.0467717	1	1	35	18		1637308654		No Quan Values	Not Used							4	387.217	1545.85	-1.83643	18.5768	1106	1106	MS2	7/142	SP_RL_EP4_july24.raw
	Medium		VQHELDEAEERADIAESQVNK	G3V885;G3V8B0;P02563	4	3	HCD		36.83	0.0300862	1	1	33	15				No Quan Values	Not Used							4	603.292	2410.14	-1.46351	57.1843	8272	8272	MS2	23/224	SP_RL_EP4_july24.raw
	Medium		AITDAAMmAEELKK	F1LMU0;G3V885;G3V8B0;P02563	18	4	HCD	M8(Oxidation)	36.73	0.0349274		3	33			2.90041e+07		No Quan Values	Not Used							2	769.391	1537.77	9.22976	57.4861	8317	8317	MS2	11/122	SP_RL_EP4_july24.raw
	High		mFNWMVTR	G3V885;G3V8B0;P02563	4	3	HCD	M1(Oxidation)	36.71	0.00598319	1	1	26	15				No Quan Values	Not Used							2	550.754	1100.5	-1.23086	68.726	10037	10037	MS2	7/66	SP_RL_EP4_july24.raw
	Medium		NAQAHLKDTQLQLDDAVR	G3V885;P02563	2	2	HCD		36.56	0.0570438	1	1	35	23				No Quan Values	Not Used							3	679.355	2036.05	-0.627162	60.4512	8774	8774	MS2	13/184	SP_RL_EP4_july24.raw
	Medium		SAETEKEMANMKEEFGR	G3V885;G3V8B0;P02563	4	3	HCD		36.43	0.00987392	1	1	27	15		6.93687e+07		No Quan Values	Not Used							3	662.968	1986.89	0.282153	62.2576	9042	9042	MS2	17/176	SP_RL_EP4_july24.raw
		High	ANDDLKENIAIVER	G3V885;G3V8B0;P02563	4	3	CID		36.27	0.0507267	1	1	34	27	1079	2.31195e+08	Light	Redundant	Not Used	0.0549576	1.15301	0.0476645	167658024	7.99133e+06	9.21408e+06	3	533.949	1599.83	-0.640386	47.1034	6738	6738	MS2	9/148	SP_RL_EP4_july24.raw
	Medium		ANDDLKENIAIVERR	G3V885;G3V8B0;P02563	4	3	HCD		36.26	0.0621764	1	1	35	15		127611816		No Quan Values	Not Used							3	585.982	1755.93	-1.33948	59.5124	8631	8631	MS2	9/158	SP_RL_EP4_july24.raw
	Medium		LLGSLDIDHNQYK	G3V885;G3V8B0;P02563	4	3	HCD		35.83	0.0490564	1	1	34	18		1514896624		No Quan Values	Not Used							3	505.931	1515.78	-1.661	60.8445	8829	8829	MS2	16/110	SP_RL_EP4_july24.raw
		High	VRELENELEAEQKR	G3V885;G3V8B0;P02563	4	3	CID		35.67	0.0653292	1	1	35	28				No Quan Values	Not Used							3	581.638	1742.9	-1.33584	47.5538	6812	6812	MS2	7/144	SP_RL_EP4_july24.raw
		High	IEDEQALALQLQK	G3V885;P02563	2	2	CID		35.49	0.0666954	1	1	35	23		3.65251e+07		No Quan Values	Not Used							2	749.908	1498.81	-1.96567	50.5132	7271	7271	MS2	14/116	SP_RL_EP4_july24.raw
	Medium		NALAHALQSAr	F1LMU0;G3V885;G3V8B0;P02563	7	4	HCD	R11(Label:13C(6)15N(4))	35.47	0.053438	1	1	34	15	299	318562202	Heavy	Not Unique	Used	0.0582239	1.96021	0.0297028	5471328096	162513957	318562202	3	387.883	1161.64	-0.897665	23.79	2278	2278	MS2	8/100	SP_RL_EP4_july24.raw
	Medium		NKDPLNETVVGLYQK	F1LMU0;G3V885;G3V8B0;P02563	13	4	HCD		35.31	0.075333	1	1	35	17				No Quan Values	Not Used							3	573.308	1717.91	-2.1497	61.5294	8937	8937	MS2	16/150	SP_RL_EP4_july24.raw
		High	GSSFQTVSALHR	G3V885;G3V8B0;P02563	4	3	CID		35.25	0.042676	1	1	33	22		415335600		No Quan Values	Not Used							2	645.333	1289.66	-1.42424	25.9955	2758	2758	MS2	7/114	SP_RL_EP4_july24.raw
		High	VRELENELEAEQKR	G3V885;G3V8B0;P02563	4	3	CID		35.11	0.0743202	1	1	35	32				No Quan Values	Not Used							3	581.638	1742.9	-1.33584	48.5993	6980	6980	MS2	15/144	SP_RL_EP4_july24.raw
		High	VVDSLQTSLDAETr	G3V885;G3V8B0;P02563	4	3	CID	R14(Label:13C(6)15N(4))	35.09	0.0549482	1	1	34	20	887	3.95117e+07	Heavy	Redundant	Not Used	0.0636723	1.30473	0.048801	620548016	30283389	3.95117e+07	2	772.395	1543.78	-1.24522	40.8426	5648	5648	MS2	10/140	SP_RL_EP4_july24.raw
	Medium		VQHELDEAEERADIAESQVNK	G3V885;G3V8B0;P02563	4	3	HCD		34.66	0.0502539	1	1	33	15		448022119		No Quan Values	Not Used							4	603.292	2410.15	-1.26092	55.782	8065	8065	MS2	9/224	SP_RL_EP4_july24.raw
	Medium		KAITDAAmMAEELKK	F1LMU0;G3V885;G3V8B0;P02563	18	4	HCD	M8(Oxidation)	34.63	0.0705745	1	1	34	18		8.73365e+07		No Quan Values	Not Used							3	555.956	1665.85	-1.45332	66.0674	9642	9642	MS2	15/156	SP_RL_EP4_july24.raw
	Medium		NLTEEmAGLDEIIAk	G3V885;P02563	2	2	HCD	M6(Oxidation), K15(Label:13C(6)15N(2))	34.62	0.0615046	1	1	34	15		21312468		No Quan Values	Not Used							2	835.922	1670.84	-1.46479	69.9353	10213	10213	MS2	12/156	SP_RL_EP4_july24.raw
		High	LYDNHLGK	G3V885;G3V8B0;P02563	4	3	CID		34.59	0.0305311	1	1	31	23		3.22955e+08		No Quan Values	Not Used							2	480.25	959.493	-1.56619	19.2645	1257	1257	MS2	6/64	SP_RL_EP4_july24.raw
	Medium		LSYTQQMEDLKR	G3V885;P02563	2	2	HCD		34.53	0.0459492	1	1	32	21		7901184		No Quan Values	Not Used							3	504.588	1511.75	-1.62742	46.7835	6689	6689	MS2	13/116	SP_RL_EP4_july24.raw
	Medium		mFNWmVTR	G3V885;G3V8B0;P02563	4	3	HCD	M1(Oxidation), M5(Oxidation)	34.32	0.00761846	1	1	24	15		433004247		No Quan Values	Not Used							2	558.751	1116.5	-1.14147	42.4389	5945	5945	MS2	7/66	SP_RL_EP4_july24.raw
	Medium		LYDNHLGK	G3V885;G3V8B0;P02563	4	3	HCD		34.23	0.0327355	1	1	30	22		618600396		No Quan Values	Not Used							3	320.503	959.494	-0.975886	19.2342	1252	1252	MS2	6/64	SP_RL_EP4_july24.raw
		High	mVSLLQEk	G3V885;G3V8B0;P02563	6	3	CID	M1(Oxidation), K8(Label:13C(6)15N(2))	33.77	0.055744	1	1	32	26	490	53701713	Heavy	Redundant	Not Used	0.0355858	3.88116	0.01	1509078688	1.38365e+07	53701713	2	486.269	971.53	-1.99201	28.5812	3318	3318	MS2	7/68	SP_RL_EP4_july24.raw
	Medium		SLSTELFk	F1LMU0;G3V885;G3V8B0;P02563	11	4	HCD	K8(Label:13C(6)15N(2))	33.25	0.0628581	1	2	32	24		135217392		No Quan Values	Not Used							2	466.762	932.517	-1.02514	44.1338	6258	6258	MS2	6/64	SP_RL_EP4_july24.raw
	Medium		IEELEEELEAER	G3V885;G3V8B0;P02563	4	3	HCD		32.86	0.0381994	1	2	30	15		24920410		No Quan Values	Not Used							3	496.907	1488.71	-0.249843	54.957	7944	7944	MS2	12/106	SP_RL_EP4_july24.raw
		High	EEQAEPDGTEDADK	G3V885;P02563	2	2	CID		32.72	0.00203134	1	1	17	15		28311506		No Quan Values	Not Used							2	767.312	1533.62	-1.81721	18.141	1009	1009	MS2	12/150	SP_RL_EP4_july24.raw
		High	TLEDQANEYr	G3V885;P02563	2	2	CID	R10(Label:13C(6)15N(4))	32.57	0.0184819	1	1	26	15	345	190609114	Heavy	Redundant	Not Used	0.0503293	1.6	0.0314559	3787239008	119130857	190609114	2	624.789	1248.57	-2.17865	25.6403	2679	2679	MS2	7/96	SP_RL_EP4_july24.raw
	Medium		ILYGDFR	G3V885;G3V8B0;P02563	4	3	HCD		31.92	0.0665824	1	1	31	33		6468849523		No Quan Values	Not Used							2	442.236	883.465	-2.19896	39.6155	5419	5419	MS2	4/48	SP_RL_EP4_july24.raw
	Medium		mFNWMVTR	G3V885;G3V8B0;P02563	4	3	HCD	M1(Oxidation)	31.01	0.0220712	1	1	26	17		6.21139e+07		No Quan Values	Not Used							2	550.753	1100.5	-1.78547	69.7611	10188	10188	MS2	7/66	SP_RL_EP4_july24.raw
		High	SLNDFTTQr	G3V885;P02563	2	2	CID	R9(Label:13C(6)15N(4))	30.35	0.0676245	1	1	30	18	489	1.43024e+08	Heavy	Redundant	Not Used	0.0448973	1.65425	0.0271406	3096985088	84053980	139046192	2	546.271	1091.53	-0.671222	28.8206	3361	3361	MS2	6/88	SP_RL_EP4_july24.raw
		High	mFNWmVTR	G3V885;G3V8B0;P02563	4	3	CID	M1(Oxidation), M5(Oxidation)	29.69	0.0221242	1	1	24	14		433004247		No Quan Values	Not Used							2	558.751	1116.5	-1.14147	42.4087	5940	5940	MS2	7/66	SP_RL_EP4_july24.raw
	Medium		MFNWmVTR	G3V885;G3V8B0;P02563	4	3	HCD	M5(Oxidation)	29.28	0.0328129	1	1	26	14		85461761		No Quan Values	Not Used							2	550.753	1100.5	-2.22916	65.8148	9604	9604	MS2	6/66	SP_RL_EP4_july24.raw
	Medium		mFNWMVTR	G3V885;G3V8B0;P02563	4	3	HCD	M1(Oxidation)	29.14	0.0345584	1	1	26	15		2.91092e+07		No Quan Values	Not Used							2	550.754	1100.5	-1.00901	53.1367	7667	7667	MS2	7/66	SP_RL_EP4_july24.raw
	Medium		TLEDQANEYr	G3V885;P02563	2	2	HCD	R10(Label:13C(6)15N(4))	28.86	0.0434257	1	1	26	14	345	190609114	Heavy	Redundant	Not Used	0.0503293	1.6	0.0314559	3787239008	119130857	190609114	2	624.789	1248.57	-2.17865	25.6853	2689	2689	MS2	7/96	SP_RL_EP4_july24.raw
	Medium		SAETEKEMANMKEEFGR	G3V885;G3V8B0;P02563	4	3	HCD		28.23	0.0599754	1	1	27	14		1.02921e+08		No Quan Values	Not Used							3	662.967	1986.89	-2.02177	63.3582	9211	9211	MS2	13/176	SP_RL_EP4_july24.raw
		High	SAETEKEMANmKEEFGR	G3V885;G3V8B0;P02563	4	3	CID	M11(Oxidation)	28.03	0.0502888		2	26	15		178372991		No Quan Values	Not Used							3	668.299	2002.88	-0.959993	21.5284	1769	1769	MS2	12/176	SP_RL_EP4_july24.raw
	Medium		mFNWmVTR	G3V885;G3V8B0;P02563	4	3	HCD	M1(Oxidation), M5(Oxidation)	25.85	0.0535633	1	1	24	14				No Quan Values	Not Used							2	558.751	1116.5	-1.03213	49.5726	7125	7125	MS2	7/66	SP_RL_EP4_july24.raw
P04692	284	32.6607	4.7417	Tropomyosin alpha-1 chain OS=Rattus norvegicus GN=Tpm1 PE=1 SV=3 - [TPM1_RAT]	43.31	35	11	4.62998e+08	0.27441	7	65.9587	2.13849	7	113.089	0.194599	7	96.5956	833.791	37.68	26	10	233.234	29.93	9	8
	A3	A5	Sequence	Protein Accessions	# Proteins	# Protein Groups	Activation Type	Modifications	IonScore	Exp Value	Δ Score	Rank	Identity High	Homology Threshold	QuanResultID	Area	Quan Channel	Quan Info	Quan Usage	Heavy/Light	Heavy/Medium	Medium/Light	Light	Medium	Heavy	Charge	m/z [Da]	MH+ [Da]	ΔM [ppm]	RT [min]	First Scan	Last Scan	MS Order	Ions Matched	Spectrum File	Annotation
	High		SIDDLEDELYAQK	P04692	2	1	HCD		84.96	2.06812e-07	1	1	29	20		433276052		No Quan Values	Not Used							2	769.863	1538.72	-1.84271	63.1888	9187	9187	MS2	11/112	SP_RL_EP4_july24.raw
	High		SKQLEDELVSLQK	P04692	4	1	HCD		83.91	9.52297e-07	0.535714	1	35			5.14881e+07		No Quan Values	Not Used							2	758.914	1516.82	-1.33935	64.0931	9328	9328	MS2	10/136	SP_RL_EP4_july24.raw
	High		ATDAEADVASLNR	P04692	10	1	HCD		79.86	7.95743e-07	1	1	30	22	527	216048829	Light	Unique	Used	0.407274	1.91684	0.212472	200292064	42556464	81573720	2	666.822	1332.64	-1.54642	29.7609	3515	3515	MS2	8/114	SP_RL_EP4_july24.raw
	High		SIDDLEDELYAQk	P04692	2	1	HCD	K13(Label:13C(6)15N(2))	78.87	1.05915e-06	1	1	30	17		1.21353e+08		No Quan Values	Not Used							2	773.871	1546.73	-1.46367	63.6925	9265	9265	MS2	10/112	SP_RL_EP4_july24.raw
	High		QLEDELVSLQK	P04692	4	1	HCD		71.62	1.35182e-05	1	1	34	33	1209	6.70563e+07	Light	Unique	Used	0.443902	3.94424	0.112545	56883820	6.40196e+06	25250860	2	651.351	1301.69	-0.774464	52.8702	7627	7627	MS2	10/110	SP_RL_EP4_july24.raw
	High		QLEDELVSLQK	P04692	4	1	HCD		68.2	2.87198e-05	1	1	34			94163539		No Quan Values	Not Used							2	651.35	1301.69	-1.52469	53.8573	7777	7777	MS2	10/110	SP_RL_EP4_july24.raw
		High	SIDDLEDELYAQK	P04692	2	1	CID		66.36	1.49822e-05	1	1	29	21		433276052		No Quan Values	Not Used							2	769.863	1538.72	-1.84271	63.1627	9180	9180	MS2	9/112	SP_RL_EP4_july24.raw
	High		SKQLEDELVSLQK	P04692	4	1	HCD		65.64	6.39399e-05	1	1	35		1432	58554805	Light	Unique	Used	0.150997	0.77594	0.194599	48829064	9.50206e+06	7.37303e+06	2	758.914	1516.82	-1.33935	63.0443	9163	9163	MS2	11/136	SP_RL_EP4_july24.raw
	High		IQLVEEELDR	P04692;P04692-2	23	2	HCD		64.73	5.62311e-05	1	1	33	29	1028	2.3043e+08	Light	Not Unique	Used	0.27441	0.821909	0.333868	2.3043e+08	7.69332e+07	63232090	2	622.329	1243.65	-1.01505	45.0128	6409	6409	MS2	8/96	SP_RL_EP4_july24.raw
	High		QLEDELVSLQK	P04692	4	1	HCD		62.55	0.000108068	1	1	34	30				No Quan Values	Not Used							2	651.351	1301.69	-0.305574	54.9485	7943	7943	MS2	9/110	SP_RL_EP4_july24.raw
	High		IQLVEEELDR	P04692;P04692-2	23	2	HCD		62.08	0.00010419	1	1	33	29	1114	16651118	Light	Not Unique	Used	1.01631	2.26054	0.449588	16651118	7.48614e+06	1.69227e+07	2	622.33	1243.65	-0.622434	48.5598	6975	6975	MS2	8/96	SP_RL_EP4_july24.raw
	High		QLEDELVSLQK	P04692	4	1	HCD		60.43	0.000176029	1	1	34			2.53148e+07		No Quan Values	Not Used							2	651.352	1301.7	1.47621	49.6743	7139	7139	MS2	10/110	SP_RL_EP4_july24.raw
	High		IQLVEEELDr	P04692;P04692-2	23	2	HCD	R10(Label:13C(6)15N(4))	58.23	0.00026771	1	1	34	27	1028	63232090	Heavy	Redundant	Not Used	0.27441	0.821909	0.333868	2.3043e+08	7.69332e+07	63232090	2	627.333	1253.66	-1.46846	45.6039	6502	6502	MS2	8/96	SP_RL_EP4_july24.raw
	High		cAELEEELK	P04692;P04692-2	8	2	HCD	C1(Carbamidomethyl)	54.73	0.000113068	1	1	26	21	534	3.36914e+08	Light	Not Unique	Used	0.182957	2.13849	0.0855542	305122240	26104495	55824272	2	560.762	1120.52	-2.53664	30.07	3565	3565	MS2	8/72	SP_RL_EP4_july24.raw
	High		SIDDLEDELYAQk	P04692	2	1	HCD	K13(Label:13C(6)15N(2))	53.51	0.000361427	1	1	30	16	1427	30588772	Heavy	Unique	Used	0.250868	4.01554	0.0624744	105116056	6567060	26370290	2	773.87	1546.73	-1.85828	62.6596	9104	9104	MS2	7/112	SP_RL_EP4_july24.raw
		High	ATDAEADVASLNR	P04692	10	1	CID		52.21	0.000463204	1	1	30	20	527	216048829	Light	Redundant	Not Used	0.407274	1.91684	0.212472	200292064	42556464	81573720	2	666.822	1332.64	-1.54642	29.7222	3508	3508	MS2	9/114	SP_RL_EP4_july24.raw
	High		SIDDLEDELYAQK	P04692	2	1	HCD		51.48	0.000460511	1	1	29	16		1.23457e+08		No Quan Values	Not Used							2	769.864	1538.72	-1.36672	62.1428	9025	9025	MS2	9/112	SP_RL_EP4_july24.raw
		High	cAELEEELK	P04692	8	1	CID	C1(Carbamidomethyl)	51.03	0.000265057	1	1	26	27	534	3.36914e+08	Light	Redundant	Not Used	0.182957	2.13849	0.0855542	305122240	26104495	55824272	2	560.762	1120.52	-2.53664	30.0383	3559	3559	MS2	6/72	SP_RL_EP4_july24.raw
	High		SKQLEDELVSLQK	P04692	4	1	HCD		50.33	0.00212012	1	1	35	31		500798173		No Quan Values	Not Used							3	506.278	1516.82	-0.845228	63.6857	9264	9264	MS2	15/136	SP_RL_EP4_july24.raw
		High	QLEDELVSLQK	P04692	4	1	CID		48	0.00308103	1	1	34	22				No Quan Values	Not Used							2	651.351	1301.69	-0.305574	54.9153	7934	7934	MS2	8/110	SP_RL_EP4_july24.raw
		High	KLVIIESDLER	P04692	11	1	CID		46.21	0.00412847	1	1	33	31		25981601		No Quan Values	Not Used							2	657.884	1314.76	-0.980476	67.5234	9856	9856	MS2	7/108	SP_RL_EP4_july24.raw
	High		QLEDELVSLQK	P04692	4	1	HCD		45.82	0.00509498	1	1	34	21				No Quan Values	Not Used							2	651.351	1301.69	-0.118018	51.5932	7434	7434	MS2	9/110	SP_RL_EP4_july24.raw
		High	SKQLEDELVSLQK	P04692	4	1	CID		43.38	0.010759	1	1	35			5.14881e+07		No Quan Values	Not Used							2	758.914	1516.82	-1.33935	64.0673	9322	9322	MS2	8/136	SP_RL_EP4_july24.raw
		High	IQLVEEELDR	P04692	17	1	CID		42.58	0.00922521	1	1	33	31	1028	2.3043e+08	Light	Redundant	Not Used	0.27441	0.821909	0.333868	2.3043e+08	7.69332e+07	63232090	2	622.329	1243.65	-1.01505	44.9772	6400	6400	MS2	5/96	SP_RL_EP4_july24.raw
		High	AQKDEEKmEIQEIQLK	P04692	11	1	CID	M8(Oxidation)	39.72	0.025129	1	1	35	22				No Quan Values	Not Used							3	659.336	1975.99	-3.05938	27.6029	3099	3099	MS2	10/164	SP_RL_EP4_july24.raw
	Medium		LATALQKLEEAEk	P04692;P04692-2	23	2	HCD	K13(Label:13C(6)15N(2))	38.38	0.0303201	0.0526316	1	34	30		2.15117e+07		Inconsistently Labeled	Not Used							3	484.61	1451.82	-2.0783	68.2943	9970	9970	MS2	11/128	SP_RL_EP4_july24.raw
	Medium		QLEDELVSLQK	P04692	4	1	HCD		37.39	0.0357484	1	1	34	25		2.80814e+07		No Quan Values	Not Used							2	651.35	1301.69	-1.14958	55.9941	8097	8097	MS2	10/110	SP_RL_EP4_july24.raw
	Medium		LATALQKLEEAEK	P04692;P04692-2	23	2	HCD		37.32	0.0416396	1	1	35	23				No Quan Values	Not Used							3	481.939	1443.8	-2.12634	67.3931	9835	9835	MS2	13/128	SP_RL_EP4_july24.raw
	Medium		LATALQkLEEAEK	P04692;P04692-2	23	2	HCD	K7(Label:13C(6)15N(2))	35.51	0.0587125		2	34	30		2.15117e+07		Inconsistently Labeled	Not Used							3	484.61	1451.82	-2.0783	68.2943	9970	9970	MS2	9/128	SP_RL_EP4_july24.raw
	Medium		KLVIIESDLER	P04692;P04692-2	11	2	HCD		35.13	0.0541222	1	1	34	20				No Quan Values	Not Used							3	438.925	1314.76	-1.47815	68.5562	10011	10011	MS2	11/108	SP_RL_EP4_july24.raw
	Medium		KLVIIESDLER	P04692;P04692-2	11	2	HCD		34.46	0.0615926	1	1	33	22		33795701		No Quan Values	Not Used							3	438.926	1314.76	-0.294358	67.4627	9845	9845	MS2	12/108	SP_RL_EP4_july24.raw
	Medium		AISEELDHALNDmTSI	P04692	2	1	HCD	M13(Oxidation)	33.92	0.0255065	1	1	29	19		7.23499e+07		Indistinguishable Channels	Not Used							2	887.91	1774.81	-2.06476	68.43	9990	9990	MS2	8/144	SP_RL_EP4_july24.raw
	Medium		AISEELDHALNDmTSI	P04692	2	1	HCD	M13(Oxidation)	32.61	0.0356106	1	1	29	15		2.33807e+08		Indistinguishable Channels	Not Used							2	887.911	1774.81	-1.30819	69.4876	10153	10153	MS2	11/144	SP_RL_EP4_july24.raw
	Medium		LDKENALDR	P04692;P04692-2	6	2	HCD		32.29	0.0727423	0.1875	2	32		36	94051393	Light	Redundant	Not Used	0.444972	1.36357	0.326329	81960114	26745925	36469976	3	358.524	1073.56	-0.704515	18.4499	1077	1077	MS2	5/88	SP_RL_EP4_july24.raw
		High	SIDDLEDELYAQK	P04692	2	1	CID		29.18	0.0815878	1	1	29	14		551280416		No Quan Values	Not Used							2	769.864	1538.72	-0.41473	64.5575	9398	9398	MS2	14/112	SP_RL_EP4_july24.raw
P08733	166	18.8684	4.93213	Myosin regulatory light chain 2, ventricular/cardiac muscle isoform OS=Rattus norvegicus GN=Myl2 PE=1 SV=2 - [MLRV_RAT]	42.17	14	7	6.87491e+08	0.453011	4	19.3486	2.05456	4	6.00703	0.221469	4	18.6742	245.196	42.17	10	7	95.88	17.47	4	3
	A3	A5	Sequence	Protein Accessions	# Proteins	# Protein Groups	Activation Type	Modifications	IonScore	Exp Value	Δ Score	Rank	Identity High	Homology Threshold	QuanResultID	Area	Quan Channel	Quan Info	Quan Usage	Heavy/Light	Heavy/Medium	Medium/Light	Light	Medium	Heavy	Charge	m/z [Da]	MH+ [Da]	ΔM [ppm]	RT [min]	First Scan	Last Scan	MS Order	Ions Matched	Spectrum File	Annotation
	High		DGFIDKNDLR	P08733	2	1	HCD		53.4	0.000454117	1	1	31			2.28429e+08		No Quan Values	Not Used							2	596.8	1192.59	-1.73217	32.4538	4016	4016	MS2	7/94	SP_RL_EP4_july24.raw
	High		VFDPEGK	P08733	1	1	HCD		53	0.000235558	1	1	28	28		299074955		No Quan Values	Not Used							2	396.2	791.392	-1.26193	21.8943	1853	1853	MS2	5/52	SP_RL_EP4_july24.raw
	High		EMLTTQAER	P08733	1	1	HCD		50.76	0.000471777	1	1	29	23		733280778		No Quan Values	Not Used							2	539.763	1078.52	-1.66837	22.167	1913	1913	MS2	8/84	SP_RL_EP4_july24.raw
	High		DTFAALGr	P08733	2	1	HCD	R8(Label:13C(6)15N(4))	47.9	0.00134205	1	1	30	20	784	982720240	Heavy	Unique	Used	0.547905	1.98181	0.276466	1793597336	495869047	982720240	2	430.728	860.449	-1.13552	37.4528	5010	5010	MS2	6/58	SP_RL_EP4_july24.raw
		High	EMLTTQAER		1	0	CID		43.44	0.00254528	1	1	29	20		733280778		No Quan Values	Not Used							2	539.763	1078.52	-1.66837	22.1353	1903	1903	MS2	6/84	SP_RL_EP4_july24.raw
	High		VFDPEGK	P08733	1	1	HCD		42.88	0.00241127	1	1	28	22		2.64943e+07		No Quan Values	Not Used							2	396.2	791.392	-1.87892	72.397	10596	10596	MS2	5/52	SP_RL_EP4_july24.raw
		High	EmLTTQAER		1	0	CID	M2(Oxidation)	42.7	0.00236563	1	1	28	23	39	501345931	Light	Unique	Used	0.485096	2.12998	0.227747	491706196	1.11984e+08	238524950	2	547.76	1094.51	-1.90538	18.4802	1083	1083	MS2	6/84	SP_RL_EP4_july24.raw
	High		EAFTIMDQNr	P08733	3	1	HCD	R10(Label:13C(6)15N(4))	41.9	0.00289899	1	1	28	24	911	71212626	Heavy	Unique	Used	0.423048	1.96433	0.215365	168332184	36252818	71212626	2	617.791	1234.57	-0.97491	40.8879	5657	5657	MS2	6/88	SP_RL_EP4_july24.raw
	High		EmLTTQAER	P08733	1	1	HCD	M2(Oxidation)	41.84	0.00288367	1	1	28	15	39	501345931	Light	Redundant	Not Used	0.485096	2.12998	0.227747	491706196	1.11984e+08	238524950	2	547.76	1094.51	-1.90538	18.5209	1093	1093	MS2	7/84	SP_RL_EP4_july24.raw
	High		EAFTImDQNR	P08733	3	1	HCD	M6(Oxidation)	40.41	0.00268879	1	1	26	19		1.82703e+08		No Quan Values	Not Used							2	620.784	1240.56	-1.81684	29.1437	3410	3410	MS2	6/88	SP_RL_EP4_july24.raw
		High	DGFIDKNDLR		2	0	CID		39.52	0.011096	1	1	31	31		2.28429e+08		No Quan Values	Not Used							2	596.8	1192.59	-1.73217	32.4154	4006	4006	MS2	6/94	SP_RL_EP4_july24.raw
		High	EAFTImDQNR		2	0	CID	M6(Oxidation)	36.97	0.00593687	1	1	26	15		1.82703e+08		No Quan Values	Not Used							2	620.784	1240.56	-1.81684	29.129	3408	3408	MS2	5/88	SP_RL_EP4_july24.raw
	Medium		VNVKNEEIDEmIK	P08733	1	1	HCD	M11(Oxidation)	34.96	0.0504582	1	1	33	18		346473466		No Quan Values	Not Used							3	526.267	1576.79	-2.35794	24.5205	2434	2434	MS2	9/126	SP_RL_EP4_july24.raw
	Medium		NLVHIITHGEEKD	P08733	2	1	HCD		34.33	0.0661761	1	1	34	16	1606	123322456	Light	Unique	Used	0.286043	2.88298	0.0992177	123322456	12235774	3.52755e+07	3	502.263	1504.77	-0.510659	70.8355	10349	10349	MS2	14/130	SP_RL_EP4_july24.raw
D4A5L9	105	11.628	9.5835	Protein LOC679794 OS=Rattus norvegicus GN=LOC679794 PE=3 SV=1 - [D4A5L9_RAT]	39.05	8	5	721020163		0			0			0		216.629	38.1	5	4	103.54	24.76	3	3
	A3	A5	Sequence	Protein Accessions	# Proteins	# Protein Groups	Activation Type	Modifications	IonScore	Exp Value	Δ Score	Rank	Identity High	Homology Threshold	QuanResultID	Area	Quan Channel	Quan Info	Quan Usage	Heavy/Light	Heavy/Medium	Medium/Light	Light	Medium	Heavy	Charge	m/z [Da]	MH+ [Da]	ΔM [ppm]	RT [min]	First Scan	Last Scan	MS Order	Ions Matched	Spectrum File	Annotation
	High		TGQAAGFSYTDANK	D4A5L9	2	1	HCD		84.26	1.58989e-07	1	1	27	18		291256024		No Quan Values	Not Used							2	715.829	1430.65	-2.38254	25.4593	2640	2640	MS2	10/146	SP_RL_EP4_july24.raw
	High		TGPNLHGLFGR	D4A5L9	3	1	HCD		68.96	2.10089e-05	1	1	33	19		139285879		No Quan Values	Not Used							2	584.814	1168.62	-1.86424	73.1506	10713	10713	MS2	10/94	SP_RL_EP4_july24.raw
		High	TGQAAGFSYTDANK	D4A5L9	2	1	CID		62.87	2.18961e-05	1	1	27	18		291256024		No Quan Values	Not Used							2	715.829	1430.65	-2.38254	25.4219	2631	2631	MS2	17/146	SP_RL_EP4_july24.raw
		High	TGPNLHGLFGR	D4A5L9	2	1	CID		39.78	0.0173942	1	1	33	24		139285879		No Quan Values	Not Used							2	584.814	1168.62	-1.86424	73.1192	10706	10706	MS2	8/94	SP_RL_EP4_july24.raw
	Medium		ADLIAYLK	D4A5L9	2	1	HCD		37.67	0.0213837	1	1	32	30		17206723		No Quan Values	Not Used							2	453.768	906.529	-0.812046	56.7856	8222	8222	MS2	6/56	SP_RL_EP4_july24.raw
	Medium		TGPNLHGLFGR	D4A5L9	3	1	HCD		36.8	0.0339511	1	1	33	16		667881506		No Quan Values	Not Used							3	390.212	1168.62	-1.66683	73.1447	10712	10712	MS2	13/94	SP_RL_EP4_july24.raw
		High	KTGQAAGFSYTDANK	D4A5L9	2	1	CID		35.76	0.0264664	1	1	31	21		430067655		No Quan Values	Not Used							3	520.254	1558.75	-1.95998	20.4775	1535	1535	MS2	16/160	SP_RL_EP4_july24.raw
	Medium		mIFAGIK	D4A5L9	3	1	HCD	M1(Oxidation)	34.33	0.0428199	1	1	32			1065111328		No Quan Values	Not Used							2	398.224	795.441	-2.72376	35.7636	4671	4671	MS2	6/50	SP_RL_EP4_july24.raw
G3V8B0	1935	222.762	5.75732	Myosin-7 OS=Rattus norvegicus GN=Myh7 PE=4 SV=1 - [G3V8B0_RAT]	37.73	259	70	6.16995e+09	0.0582239	27	26.9101	1.98061	27	38.3524	0.0307531	27	73.9251	5997.67	34.99	152	61	4000.42	31.47	107	54
	A3	A5	Sequence	Protein Accessions	# Proteins	# Protein Groups	Activation Type	Modifications	IonScore	Exp Value	Δ Score	Rank	Identity High	Homology Threshold	QuanResultID	Area	Quan Channel	Quan Info	Quan Usage	Heavy/Light	Heavy/Medium	Medium/Light	Light	Medium	Heavy	Charge	m/z [Da]	MH+ [Da]	ΔM [ppm]	RT [min]	First Scan	Last Scan	MS Order	Ions Matched	Spectrum File	Annotation
		High	VVDSLQTSLDAETR	G3V885;G3V8B0;P02563	4	3	CID		141.63	1.18107e-12	1	1	33	28		695861152		No Quan Values	Not Used							2	767.391	1533.77	-0.955714	42.3245	5922	5922	MS2	12/140	SP_RL_EP4_july24.raw
	High		HADSVAELGEQIDNLQR	F1LMU0;G3V885;G3V8B0;P02563	9	4	HCD		128.03	2.52388e-11	1	1	33	25		2.2082e+08		No Quan Values	Not Used							2	947.965	1894.92	-1.91605	68.37	9982	9982	MS2	15/160	SP_RL_EP4_july24.raw
	High		NDLQLQVQAEQDNLADAEER	G3V885;G3V8B0;P02563	4	3	HCD		125.25	3.57201e-11	1	1	32	20				No Quan Values	Not Used							2	1150.04	2299.08	-0.0625718	57.3267	8293	8293	MS2	16/224	SP_RL_EP4_july24.raw
		High	HADSVAELGEQIDNLQR	G3V885;G3V8B0;P02563	9	3	CID		123.85	6.69246e-11	1	1	33	29		111765595		No Quan Values	Not Used							2	947.965	1894.92	-1.27186	70.3993	10283	10283	MS2	12/160	SP_RL_EP4_july24.raw
	High		NDLQLQVQAEQDNLADAEER	G3V885;G3V8B0;P02563	4	3	HCD		123.04	5.84489e-11	1	1	32	20				No Quan Values	Not Used							2	1150.04	2299.08	-0.699716	56.1336	8119	8119	MS2	15/224	SP_RL_EP4_july24.raw
	High		VKLEQQVDDLEGSLEQEK	G3V885;G3V8B0;P02563	3	3	HCD		121.43	1.66876e-10	1	1	35	27		39833756		No Quan Values	Not Used							2	1044.03	2087.05	-1.06754	71.8301	10506	10506	MS2	16/194	SP_RL_EP4_july24.raw
		High	VVDSLQTSLDAETR	G3V885;G3V8B0;P02563	4	3	CID		118.7	2.29796e-10	1	1	33	24		6.37108e+08		No Quan Values	Not Used							2	767.39	1533.77	-1.51283	41.2723	5723	5723	MS2	11/140	SP_RL_EP4_july24.raw
		High	VVDSLQTSLDAETR	G3V885;G3V8B0;P02563	4	3	CID		117.89	2.82927e-10	1	1	34	24				No Quan Values	Not Used							2	767.391	1533.77	-0.637361	43.9382	6220	6220	MS2	11/140	SP_RL_EP4_july24.raw
	High		QAEEAEEQANTNLSK	G3V885;G3V8B0;P02563	4	3	HCD		115.66	1.25364e-10	1	1	28	22		9.43948e+08		No Quan Values	Not Used							2	831.383	1661.76	-1.3049	19.309	1269	1269	MS2	11/162	SP_RL_EP4_july24.raw
	High		VKLEQQVDDLEGSLEQEK	G3V885;G3V8B0;P02563	3	3	HCD		113.52	1.00954e-09	1	1	35	28		1.42194e+08		No Quan Values	Not Used							2	1044.03	2087.05	-1.88639	72.9073	10668	10668	MS2	16/194	SP_RL_EP4_july24.raw
	High		DLEEATLQHEATAAALR	F1LMU0;G3V885;G3V8B0;P02563	7	4	HCD		111.89	1.33894e-09	1	1	34	28	1408	3.12062e+08	Light	Not Unique	Used	0.0691123	2.96346	0.0233215	233540696	5.44652e+06	16140529	2	919.965	1838.92	-0.734163	61.788	8972	8972	MS2	15/168	SP_RL_EP4_july24.raw
		High	NDLQLQVQAEQDNLADAEER	G3V885;G3V8B0;P02563	4	3	CID		111.05	9.39534e-10	1	1	32	21				No Quan Values	Not Used							2	1150.04	2299.08	-0.0625718	57.2776	8286	8286	MS2	12/224	SP_RL_EP4_july24.raw
		High	NDLQLQVQAEQDNLADAEER	G3V885;G3V8B0;P02563	4	3	CID		110.92	9.52306e-10	1	1	32	19				No Quan Values	Not Used							2	1150.04	2299.08	-0.699716	56.1132	8114	8114	MS2	12/224	SP_RL_EP4_july24.raw
	High		HADSVAELGEQIDNLQR	F1LMU0;G3V885;G3V8B0;P02563	9	4	HCD		109.16	1.94567e-09	1	1	33	23	1572	2.2082e+08	Light	Not Unique	Used	0.0675443	2.2414	0.0301349	158503008	4776474	1.0706e+07	2	947.964	1894.92	-1.98047	69.4159	10142	10142	MS2	15/160	SP_RL_EP4_july24.raw
		High	VVDSLQTSLDAETR	G3V885;G3V8B0;P02563	4	3	CID		108.08	2.61013e-09	1	1	33	24	887	6.68331e+08	Light	Not Unique	Used	0.0636723	1.30473	0.048801	620548016	30283389	3.95117e+07	2	767.389	1533.77	-2.54748	40.2227	5529	5529	MS2	12/140	SP_RL_EP4_july24.raw
	High		DLEEATLQHEATAAALR	F1LMU0;G3V885;G3V8B0;P02563	7	4	HCD		106.37	4.74959e-09	1	1	34	27		9.67847e+08		No Quan Values	Not Used							2	919.965	1838.92	-1.26521	59.7495	8666	8666	MS2	14/168	SP_RL_EP4_july24.raw
	High		HADSVAELGEQIDNLQR	F1LMU0;G3V885;G3V8B0;P02563	9	4	HCD		106.33	3.78082e-09	1	1	33	21		111765595		No Quan Values	Not Used							2	947.965	1894.92	-1.27186	70.4329	10289	10289	MS2	15/160	SP_RL_EP4_july24.raw
	High		DLEEATLQHEATAAALR	F1LMU0;G3V885;G3V8B0;P02563	7	4	HCD		105.76	5.49902e-09	1	1	34	29	1382	9.67847e+08	Light	Not Unique	Used	0.0695913	1.81188	0.0384084	753168256	28927977	52413970	2	919.965	1838.92	-0.999688	60.7518	8815	8815	MS2	14/168	SP_RL_EP4_july24.raw
		High	HADSVAELGEQIDNLQR	G3V885;G3V8B0;P02563	9	3	CID		100.17	1.54195e-08	1	1	33	24	1572	2.2082e+08	Light	Redundant	Not Used	0.0675443	2.2414	0.0301349	158503008	4776474	1.0706e+07	2	947.964	1894.92	-1.98047	69.3869	10135	10135	MS2	13/160	SP_RL_EP4_july24.raw
		High	QAEEAEEQANTNLSK	G3V885;G3V8B0;P02563	4	3	CID		99.55	5.11884e-09	1	1	28	24		9.43948e+08		No Quan Values	Not Used							2	831.383	1661.76	-1.3049	19.2695	1259	1259	MS2	12/162	SP_RL_EP4_july24.raw
	High		VVDSLQTSLDAETR	G3V885;G3V8B0;P02563	4	3	HCD		99.23	2.05306e-08	1	1	33	27				No Quan Values	Not Used							2	767.391	1533.77	-1.0353	43.5828	6158	6158	MS2	10/140	SP_RL_EP4_july24.raw
	High		NLTEEmAGLDEIIVK	G3V8B0	2	1	HCD	M6(Oxidation)	99.11	2.4512e-08	1	1	34	25		7.31702e+07		No Quan Values	Not Used							2	845.931	1690.86	-0.732103	71.135	10395	10395	MS2	12/156	SP_RL_EP4_july24.raw
	High		VVDSLQTSLDAETR	G3V885;G3V8B0;P02563	4	3	HCD		98.88	2.22472e-08	1	1	33	27		695861152		No Quan Values	Not Used							2	767.391	1533.77	-0.955714	42.357	5932	5932	MS2	10/140	SP_RL_EP4_july24.raw
	High		VVDSLQTSLDAETR	G3V885;G3V8B0;P02563	4	3	HCD		98.84	2.1911e-08	1	1	33	27	887	6.68331e+08	Light	Redundant	Not Used	0.0636723	1.30473	0.048801	620548016	30283389	3.95117e+07	2	767.389	1533.77	-2.54748	40.247	5536	5536	MS2	10/140	SP_RL_EP4_july24.raw
		High	LQNEIEDLmVDVER	G3V885;G3V8B0;P02563	4	3	CID	M9(Oxidation)	98.66	1.53231e-08	0.747475	1	32			306810204		No Quan Values	Not Used							2	859.916	1718.82	-1.44984	65.7503	9593	9593	MS2	10/146	SP_RL_EP4_july24.raw
	High		VVDSLQTSLDAETR	G3V885;G3V8B0;P02563	4	3	HCD		95.78	4.49342e-08	1	1	33	26				No Quan Values	Not Used							2	767.39	1533.77	-1.59242	46.7167	6680	6680	MS2	12/140	SP_RL_EP4_july24.raw
	High		ANDDLKENIAIVER	G3V885;G3V8B0;P02563	4	3	HCD		95.45	6.13111e-08	1	1	34	25		43406780		No Quan Values	Not Used							2	800.419	1599.83	-2.11987	48.0612	6894	6894	MS2	9/148	SP_RL_EP4_july24.raw
		High	DLEEATLQHEATAAALR	G3V885;G3V8B0;P02563	7	3	CID		94.79	6.8669e-08	1	1	34	28	1408	3.12062e+08	Light	Redundant	Not Used	0.0691123	2.96346	0.0233215	233540696	5.44652e+06	16140529	2	919.965	1838.92	-0.734163	61.7712	8968	8968	MS2	14/168	SP_RL_EP4_july24.raw
	High		VVDSLQTSLDAETR	G3V885;G3V8B0;P02563	4	3	HCD		94.3	6.36997e-08	1	1	33	27				No Quan Values	Not Used							2	767.39	1533.77	-1.67201	44.6238	6342	6342	MS2	10/140	SP_RL_EP4_july24.raw
	High		VVDSLQTSLDAETR	G3V885;G3V8B0;P02563	4	3	HCD		94.11	6.75576e-08	1	1	34	27				No Quan Values	Not Used							2	767.391	1533.77	-0.637361	43.9686	6229	6229	MS2	10/140	SP_RL_EP4_july24.raw
	High		VVDSLQTSLDAETR	G3V885;G3V8B0;P02563	4	3	HCD		94.09	6.64266e-08	1	1	33	27		6.37108e+08		No Quan Values	Not Used							2	767.39	1533.77	-1.51283	41.3053	5733	5733	MS2	10/140	SP_RL_EP4_july24.raw
	High		NKDPLNETVVGLYQK	F1LMU0;G3V885;G3V8B0;P02563	13	4	HCD		93.9	1.04737e-07	1	1	35	23		231772956		No Quan Values	Not Used							2	859.459	1717.91	-1.04048	63.4273	9223	9223	MS2	10/150	SP_RL_EP4_july24.raw
		High	LAEQELIETSER	G3V885;G3V8B0;P02563	4	3	CID		92.7	8.45825e-08	1	1	33	28	795	830417107	Light	Not Unique	Used	0.0735657	1.53239	0.0480073	673746944	32344768	49564650	2	709.361	1417.71	-1.99079	37.9392	5092	5092	MS2	9/120	SP_RL_EP4_july24.raw
	High		VQLLHSQNTSLINQK	G3V885;G3V8B0;P02563	4	3	HCD		92.23	1.42901e-07	1	1	35	34		2.76143e+08		No Quan Values	Not Used							2	861.977	1722.95	-2.27106	33.047	4127	4127	MS2	13/146	SP_RL_EP4_july24.raw
	High		IEELEEELEAEr	G3V885;G3V8B0;P02563	4	3	HCD	R12(Label:13C(6)15N(4))	91.11	6.64101e-08	1	2	30		1253	2.60165e+07	Heavy	Redundant	Not Used	0.0778454	1.03867	0.0749474	334208004	2.5048e+07	2.60165e+07	2	749.861	1498.71	0.00599076	54.9651	7945	7945	MS2	9/106	SP_RL_EP4_july24.raw
	High		KLAEQELIETSER	G3V885;G3V8B0;P02563	4	3	HCD		91.02	1.70035e-07	1	1	34	34		526686702		No Quan Values	Not Used							2	773.408	1545.81	-2.14124	30.7697	3695	3695	MS2	9/136	SP_RL_EP4_july24.raw
		High	LQDAEEAVEAVNAK	G3V885;G3V8B0;P02563	4	3	CID		89.24	1.59269e-07	1	1	32	23	728	4101654854	Light	Not Unique	Used	0.0430419	4.11216	0.010467	3398584832	35572986	146281676	2	743.872	1486.74	-0.91015	36.9073	4897	4897	MS2	12/140	SP_RL_EP4_july24.raw
		High	DLEEATLQHEATAAALR	G3V885;G3V8B0;P02563	7	3	CID		88.73	2.75839e-07	1	1	34	26		9.67847e+08		No Quan Values	Not Used							2	919.965	1838.92	-1.26521	59.7107	8659	8659	MS2	13/168	SP_RL_EP4_july24.raw
		High	LAEQELIETSER	G3V885;G3V8B0;P02563	4	3	CID		87.31	2.94648e-07	1	1	33	30		1.25224e+09		No Quan Values	Not Used							2	709.362	1417.72	-0.78534	36.9152	4900	4900	MS2	9/120	SP_RL_EP4_july24.raw
	High		LEQQVDDLEGSLEQEK	F1LMU0;G3V885;G3V8B0;P02563	9	4	HCD		84.7	3.98311e-07	1	1	32	25		1.26019e+08		No Quan Values	Not Used							2	930.447	1859.89	-0.443738	52.7819	7611	7611	MS2	13/172	SP_RL_EP4_july24.raw
	High		IEDEQALGSQLQK	G3V8B0	2	1	HCD		84.62	5.57235e-07	1	1	33	31		6.0611e+08		No Quan Values	Not Used							2	729.874	1458.74	-1.64171	31.7942	3886	3886	MS2	12/126	SP_RL_EP4_july24.raw
	High		LQDAEEAVEAVNAK	G3V885;G3V8B0;P02563	4	3	HCD		83.89	5.45923e-07	1	1	32	22	728	4101654854	Light	Redundant	Not Used	0.0430419	4.11216	0.010467	3398584832	35572986	146281676	2	743.872	1486.74	-0.91015	36.9388	4907	4907	MS2	9/140	SP_RL_EP4_july24.raw
	High		LQDAEEAVEAVNAK	G3V885;G3V8B0;P02563	4	3	HCD		83.69	5.61818e-07	1	1	32	21	728	4101654854	Light	Redundant	Not Used	0.0430419	4.11216	0.010467	3398584832	35572986	146281676	2	743.871	1486.74	-2.05964	35.9196	4704	4704	MS2	9/140	SP_RL_EP4_july24.raw
		High	LEQQVDDLEGSLEQEK	G3V885;G3V8B0;P02563	9	3	CID		83.66	5.06084e-07	1	1	32	27		1.26019e+08		No Quan Values	Not Used							2	930.447	1859.89	-0.443738	52.7506	7602	7602	MS2	10/172	SP_RL_EP4_july24.raw
	High		ANDDLKENIAIVER	G3V885;G3V8B0;P02563	4	3	HCD		83.26	1.01163e-06	1	1	34	27		36776176		No Quan Values	Not Used							2	800.419	1599.83	-1.35685	49.5151	7116	7116	MS2	9/148	SP_RL_EP4_july24.raw
		High	DLEEATLQHEATAAALR	G3V885;G3V8B0;P02563	7	3	CID		82.68	1.1176e-06	1	1	34	26	1382	9.67847e+08	Light	Redundant	Not Used	0.0695913	1.81188	0.0384084	753168256	28927977	52413970	2	919.965	1838.92	-0.999688	60.7405	8813	8813	MS2	14/168	SP_RL_EP4_july24.raw
		High	ALQEAHQQALDDLQAEEDKVNTLTK	G3V8B0;P02563	3	2	CID		82.27	1.4583e-06	1	1	35	24		632474912		No Quan Values	Not Used							3	936.804	2808.4	-1.16436	73.0438	10691	10691	MS2	21/276	SP_RL_EP4_july24.raw
		High	VVDSLQTSLDAETR	G3V885;G3V8B0;P02563	4	3	CID		81.96	1.09497e-06	1	1	33	29				No Quan Values	Not Used							2	767.391	1533.77	-1.0353	43.5517	6150	6150	MS2	11/140	SP_RL_EP4_july24.raw
	High		ALQEAHQQALDDLQAEEDKVNTLTK	G3V8B0;P02563	3	2	HCD		81.75	1.64379e-06	1	1	35	21		632474912		No Quan Values	Not Used							3	936.804	2808.4	-1.16436	73.075	10699	10699	MS2	29/276	SP_RL_EP4_july24.raw
	High		ANDDLKENIAIVER	G3V885;G3V8B0;P02563	4	3	HCD		81.64	1.48065e-06	1	1	34	23		8.51415e+06		No Quan Values	Not Used							2	800.419	1599.83	-2.04357	46.793	6690	6690	MS2	12/148	SP_RL_EP4_july24.raw
	High		ELEEISERLEEAGGATSVQIEmNK	G3V885;G3V8B0;P02563	4	3	HCD	M22(Oxidation)	81.22	1.33953e-06	1	1	34	18		214377429		No Quan Values	Not Used							3	893.431	2678.28	-1.7504	72.9941	10684	10684	MS2	25/256	SP_RL_EP4_july24.raw
		High	VVDSLQTSLDAETR	G3V885;G3V8B0;P02563	4	3	CID		80.83	1.40881e-06	1	1	33	26				No Quan Values	Not Used							2	767.39	1533.77	-1.91077	45.6629	6511	6511	MS2	12/140	SP_RL_EP4_july24.raw
		High	KLAEQELIETSER	G3V885;G3V8B0;P02563	4	3	CID		79.53	2.39629e-06	1	1	34	27		526686702		No Quan Values	Not Used							2	773.408	1545.81	-2.14124	30.7421	3688	3688	MS2	9/136	SP_RL_EP4_july24.raw
	High		LLGSLDIDHNQYK	G3V885;G3V8B0;P02563	4	3	HCD		78.65	2.54427e-06	1	1	34	22				No Quan Values	Not Used							2	758.392	1515.78	-1.87359	60.6631	8804	8804	MS2	9/110	SP_RL_EP4_july24.raw
		High	QKYEESQSELESSQK	G3V885;G3V8B0;P02563	4	3	CID		78.43	9.89052e-07	1	1	29	20		193181400		No Quan Values	Not Used							2	900.418	1799.83	-0.631522	18.3367	1051	1051	MS2	10/158	SP_RL_EP4_july24.raw
	High		DPLNETVVGLYQK	F1LMU0;G3V885;G3V8B0;P02563	13	4	HCD		77.74	3.1365e-06	1	1	34	26		28922024		No Quan Values	Not Used							2	738.39	1475.77	-0.741633	59.2466	8590	8590	MS2	11/124	SP_RL_EP4_july24.raw
		High	VKLEQQVDDLEGSLEQEK	G3V885;G3V8B0;P02563	3	3	CID		77.2	4.32635e-06	1	1	35	25		1.42194e+08		No Quan Values	Not Used							2	1044.03	2087.05	-1.88639	72.8826	10662	10662	MS2	24/194	SP_RL_EP4_july24.raw
	High		LQDLVDKLQLK	G3V885;G3V8B0;P02563	4	3	HCD		76.96	2.72457e-06	0.506494	1	32			457112320		No Quan Values	Not Used							2	656.894	1312.78	-2.82496	71.4434	10445	10445	MS2	10/104	SP_RL_EP4_july24.raw
	High		NKDPLNETVVGLYQK	F1LMU0;G3V885;G3V8B0;P02563	13	4	HCD		76.44	5.84377e-06	1	1	35	22		8.64473e+07		No Quan Values	Not Used							2	859.458	1717.91	-1.60894	62.3956	9063	9063	MS2	9/150	SP_RL_EP4_july24.raw
		High	NKDPLNETVVGLYQK	G3V885;G3V8B0;P02563	13	3	CID		75.2	7.77487e-06	1	1	35	25		8.64473e+07		No Quan Values	Not Used							2	859.458	1717.91	-1.60894	62.371	9058	9058	MS2	12/150	SP_RL_EP4_july24.raw
	High		ELEEISERLEEAGGATSVQIEmNK	G3V885;G3V8B0;P02563	4	3	HCD	M22(Oxidation)	75.14	5.56206e-06	1	1	34	17		47075427		No Quan Values	Not Used							3	893.432	2678.28	-0.998359	71.9591	10525	10525	MS2	22/256	SP_RL_EP4_july24.raw
	High		LAEQELIETSER	G3V885;G3V8B0;P02563	4	3	HCD		74.82	5.13697e-06	1	1	33	27		9.08155e+06		No Quan Values	Not Used							2	709.361	1417.71	-1.56027	39.0877	5312	5312	MS2	8/120	SP_RL_EP4_july24.raw
	High		LAEQELIETSER	G3V885;G3V8B0;P02563	4	3	HCD		74.78	5.23939e-06	1	1	33	28	795	830417107	Light	Redundant	Not Used	0.0735657	1.53239	0.0480073	673746944	32344768	49564650	2	709.361	1417.71	-1.99079	37.9658	5100	5100	MS2	8/120	SP_RL_EP4_july24.raw
	High		LAEQELIETSER	G3V885;G3V8B0;P02563	4	3	HCD		74.73	5.33707e-06	1	1	33	28		1.25224e+09		No Quan Values	Not Used							2	709.362	1417.72	-0.78534	36.9559	4910	4910	MS2	8/120	SP_RL_EP4_july24.raw
	High		IEELEEELEAER	G3V885;G3V8B0;P02563	4	3	HCD		73.32	3.43835e-06	1	2	30	25	1253	350573650	Light	Redundant	Not Used	0.0778454	1.03867	0.0749474	334208004	2.5048e+07	2.60165e+07	2	744.857	1488.71	-0.343308	55.0348	7959	7959	MS2	8/106	SP_RL_EP4_july24.raw
	High		IEELEEELEAER	G3V885;G3V8B0;P02563	4	3	HCD		73.26	3.3304e-06	1	2	30	26	1271	9.09088e+08	Light	Redundant	Not Used	0.0688236	2.20819	0.0311675	872371520	2.71896e+07	60039790	2	744.856	1488.7	-1.24528	56.0684	8109	8109	MS2	8/106	SP_RL_EP4_july24.raw
	High		VVDSLQTSLDAETR	G3V885;G3V8B0;P02563	4	3	HCD		73.24	8.0882e-06	1	1	33	23				No Quan Values	Not Used							2	767.39	1533.77	-1.91077	45.7054	6519	6519	MS2	9/140	SP_RL_EP4_july24.raw
		High	NKDPLNETVVGLYQK	G3V885;G3V8B0;P02563	13	3	CID		73.08	1.26503e-05	1	1	35	20		231772956		No Quan Values	Not Used							2	859.459	1717.91	-1.04048	63.4021	9216	9216	MS2	12/150	SP_RL_EP4_july24.raw
	High		IEELEEELEAER	G3V885;G3V8B0;P02563	4	3	HCD		72.99	3.52896e-06	1	2	30	26				No Quan Values	Not Used							2	744.856	1488.7	-1.49128	57.1008	8262	8262	MS2	8/106	SP_RL_EP4_july24.raw
	High		IEELEEELEAER	G3V885;G3V8B0;P02563	4	3	HCD		72.96	3.51042e-06	1	2	30	26	1238	2.03888e+08	Light	Redundant	Not Used	0.0344429	1.05348	0.0326943	175434568	5.73571e+06	6.04247e+06	2	744.855	1488.7	-2.06526	54.005	7799	7799	MS2	8/106	SP_RL_EP4_july24.raw
	High		IEELEEELEAER	G3V885;G3V8B0;P02563	4	3	HCD		72.66	3.76149e-06	1	2	30	23		32509724		No Quan Values	Not Used							2	744.855	1488.7	-2.06526	52.9964	7646	7646	MS2	8/106	SP_RL_EP4_july24.raw
		High	VVDSLQTSLDAETR	G3V885;G3V8B0;P02563	4	3	CID		72.57	9.40972e-06	1	1	33	25				No Quan Values	Not Used							2	767.39	1533.77	-1.59242	46.6845	6672	6672	MS2	11/140	SP_RL_EP4_july24.raw
		High	NDLQLQVQAEQDNLADAEERcDQLIK	G3V885;G3V8B0;P02563	4	3	CID	C21(Carbamidomethyl)	72.55	8.74437e-06	1	1	33	24		431186734		No Quan Values	Not Used							3	1019.49	3056.45	-1.37648	73.2372	10726	10726	MS2	16/290	SP_RL_EP4_july24.raw
	High		LLGSLDIDHNQYK	G3V885;G3V8B0;P02563	4	3	HCD		72.03	1.16331e-05	1	1	34	25	1406	184265863	Light	Not Unique	Used	0.163023	1.56497	0.10417	169899336	17698428	27697434	2	758.392	1515.78	-2.35679	61.6858	8958	8958	MS2	11/110	SP_RL_EP4_july24.raw
	High		LEQQVDDLEGSLEQEK	F1LMU0;G3V885;G3V8B0;P02563	9	4	HCD		71.66	7.89466e-06	1	1	32	23		14006401		No Quan Values	Not Used							2	930.447	1859.89	-0.640638	51.7584	7458	7458	MS2	12/172	SP_RL_EP4_july24.raw
	High		ADIAESQVNK	F1LMU0;G3V885;G3V8B0;P02563	18	4	HCD		71.06	7.79121e-06	1	1	31	29		1541426651		No Quan Values	Not Used							2	537.774	1074.54	-1.5729	19.0081	1202	1202	MS2	7/86	SP_RL_EP4_july24.raw
		High	IEELEEELEAER	G3V885;G3V8B0;P02563	4	3	CID		70.99	5.87964e-06	1	2	30	27	1253	350573650	Light	Redundant	Not Used	0.0778454	1.03867	0.0749474	334208004	2.5048e+07	2.60165e+07	2	744.857	1488.71	-0.343308	55.0005	7949	7949	MS2	9/106	SP_RL_EP4_july24.raw
		High	VQLLHSQNTSLINQK	G3V885;G3V8B0;P02563	4	3	CID		70.72	2.02318e-05	1	1	35	26		2.76143e+08		No Quan Values	Not Used							2	861.977	1722.95	-2.27106	33.0052	4119	4119	MS2	20/146	SP_RL_EP4_july24.raw
	High		LQDLVDKLQLK	G3V885;G3V8B0;P02563	4	3	HCD		70.49	1.20775e-05	0.457143	1	32			457112320		No Quan Values	Not Used							2	656.894	1312.78	-1.98808	72.4413	10602	10602	MS2	10/104	SP_RL_EP4_july24.raw
	High		KKmDADLSQLQTEVEEAVQEcR	G3V885;G3V8B0;P02563	4	3	HCD	M3(Oxidation), C21(Carbamidomethyl)	70.47	1.19313e-05	1	1	32	17		62273626		No Quan Values	Not Used							3	875.082	2623.23	-1.19403	74.0201	10856	10856	MS2	9/242	SP_RL_EP4_july24.raw
		High	LQDAEEAVEAVNAk	G3V885;G3V8B0;P02563	4	3	CID	K14(Label:13C(6)15N(2))	70.04	1.48328e-05	1	1	33	24	728	1.6324e+08	Heavy	Redundant	Not Used	0.0430419	4.11216	0.010467	3398584832	35572986	146281676	2	747.878	1494.75	-1.99292	36.5421	4821	4821	MS2	9/140	SP_RL_EP4_july24.raw
	High		LQDLVDKLQLK	G3V885;G3V8B0;P02563	4	3	HCD		69.3	1.58082e-05	0.449275	1	32			2279443162		No Quan Values	Not Used							3	438.265	1312.78	-2.32377	73.2001	10721	10721	MS2	9/104	SP_RL_EP4_july24.raw
		High	KAITDAAMMAEELKK	G3V885;G3V8B0;P02563	17	3	CID		68.74	3.14434e-05	1	1	35	24		3.78505e+07		No Quan Values	Not Used							3	550.624	1649.86	-1.51597	72.705	10635	10635	MS2	10/156	SP_RL_EP4_july24.raw
		High	ANDDLKENIAIVER	G3V885;G3V8B0;P02563	4	3	CID		68.73	2.8937e-05	1	1	34	23		8.51415e+06		No Quan Values	Not Used							2	800.419	1599.83	-2.04357	46.7693	6686	6686	MS2	9/148	SP_RL_EP4_july24.raw
		High	SAYLmGLNSADLLK	G3V885;G3V8B0;P02563	4	3	CID	M5(Oxidation)	68.7	2.48951e-05	0.608696	1	34			257795655		No Quan Values	Not Used							2	756.391	1511.77	-1.91336	73.0527	10694	10694	MS2	14/136	SP_RL_EP4_july24.raw
	High		LEQQVDDLEGSLEQEKK	F1LMU0;G3V885;G3V8B0;P02563	9	4	HCD		68.33	2.87322e-05	1	1	34	27		7.17747e+07		No Quan Values	Not Used							3	663.332	1987.98	-0.114536	52.7978	7613	7613	MS2	22/182	SP_RL_EP4_july24.raw
		High	LEQQVDDLEGSLEQEK	G3V885;G3V8B0;P02563	9	3	CID		67.88	1.8851e-05	1	1	32	25		14006401		No Quan Values	Not Used							2	930.447	1859.89	-0.640638	51.7227	7452	7452	MS2	21/172	SP_RL_EP4_july24.raw
	High		LQNEIEDLmVDVER	G3V885;G3V8B0;P02563	4	3	HCD	M9(Oxidation)	67.63	1.94243e-05	1	1	32	32		306810204		No Quan Values	Not Used							2	859.916	1718.82	-1.44984	65.7618	9595	9595	MS2	10/146	SP_RL_EP4_july24.raw
		High	LAEKDEEMEQAKR	G3V885;G3V8B0;P02563	4	3	CID		67.36	1.94765e-05	1	1	31	28		69813744		No Quan Values	Not Used							3	526.258	1576.76	-2.08796	18.1265	1004	1004	MS2	15/126	SP_RL_EP4_july24.raw
		High	ILNPAAIPEGQFIDSR	G3V885;G3V8B0	3	2	CID		66.08	6.23045e-05	1	1	35	29	1644	1.26921e+09	Light	Not Unique	Used	0.0644326	1.54272	0.0417657	1239711632	5.17774e+07	7.98778e+07	2	870.967	1740.93	-1.24787	72.2347	10570	10570	MS2	20/158	SP_RL_EP4_july24.raw
	High		ILNPAAIPEGQFIDSr	G3V885;G3V8B0	3	2	HCD	R16(Label:13C(6)15N(4))	65.8	6.53096e-05	1	1	35	22	1644	7.98778e+07	Heavy	Redundant	Not Used	0.0644326	1.54272	0.0417657	1239711632	5.17774e+07	7.98778e+07	2	875.97	1750.93	-2.0592	72.1972	10566	10566	MS2	12/158	SP_RL_EP4_july24.raw
		High	DTQIQLDDAVR	G3V8B0	2	1	CID		65.27	3.25695e-05	1	1	32	26		2113877572		No Quan Values	Not Used							2	637.322	1273.64	-1.80379	40.009	5491	5491	MS2	15/110	SP_RL_EP4_july24.raw
	High		TKYETDAIQR	F1LMU0;G3V885;G3V8B0;P02563	14	4	HCD		64.62	4.48342e-05	1	1	32	27	44	3365379228	Light	Not Unique	Used	0.0291877	3.18207	0.01	3257183456	2.98767e+07	9.50698e+07	2	612.814	1224.62	-1.24314	18.6474	1122	1122	MS2	9/98	SP_RL_EP4_july24.raw
		High	LAEQELIETSER	G3V885;G3V8B0;P02563	4	3	CID		64.17	5.96632e-05	1	1	33	25		9.08155e+06		No Quan Values	Not Used							2	709.361	1417.71	-1.56027	39.0458	5305	5305	MS2	8/120	SP_RL_EP4_july24.raw
	High		VKLEQQVDDLEGSLEQEK	G3V885;G3V8B0;P02563	3	3	HCD		64.13	9.05065e-05	1	1	35	22		145458456		No Quan Values	Not Used							3	696.355	2087.05	-0.0796575	72.1109	10552	10552	MS2	12/194	SP_RL_EP4_july24.raw
	High		HADSVAELGEQIDNLQR	F1LMU0;G3V885;G3V8B0;P02563	9	4	HCD		63.99	6.51209e-05	1	1	33	19		649558100		No Quan Values	Not Used							3	632.313	1894.92	-1.02127	68.3039	9971	9971	MS2	16/160	SP_RL_EP4_july24.raw
	High		LDEAEQIALK	G3V885;G3V8B0;P02563	4	3	HCD		63.74	7.56577e-05	1	1	34	26		3427450630		No Quan Values	Not Used							2	565.307	1129.61	-2.55667	35.3266	4588	4588	MS2	9/86	SP_RL_EP4_july24.raw
		High	IEELEEELEAER	G3V885;G3V8B0;P02563	4	3	CID		63.04	3.48856e-05	1	2	30	30				No Quan Values	Not Used							2	744.856	1488.7	-1.49128	57.0751	8256	8256	MS2	16/106	SP_RL_EP4_july24.raw
		High	IEELEEELEAEr	G3V885;G3V8B0;P02563	4	3	CID	R12(Label:13C(6)15N(4))	62.87	4.42827e-05	1	2	30	26	1253	2.60165e+07	Heavy	Redundant	Not Used	0.0778454	1.03867	0.0749474	334208004	2.5048e+07	2.60165e+07	2	749.861	1498.71	0.00599076	54.9211	7936	7936	MS2	9/106	SP_RL_EP4_july24.raw
		High	KKmDADLSQLQTEVEEAVQEcR	G3V885;G3V8B0;P02563	4	3	CID	M3(Oxidation), C21(Carbamidomethyl)	62.84	6.91335e-05	1	1	32	20		62273626		No Quan Values	Not Used							3	875.082	2623.23	-1.19403	74.0086	10854	10854	MS2	11/242	SP_RL_EP4_july24.raw
		High	VRELENELEAEQKR	G3V885;G3V8B0;P02563	4	3	CID		62.74	0.00012869	1	1	35	21		6.59731e+07		No Quan Values	Not Used							2	871.954	1742.9	-1.04797	23.4968	2216	2216	MS2	18/144	SP_RL_EP4_july24.raw
	High		cNGVLEGIR	F1LMU0;G3V885;G3V8B0;P02563	15	4	HCD	C1(Carbamidomethyl)	62.43	4.58612e-05	1	1	30	22		659815786		No Quan Values	Not Used							2	509.26	1017.51	-2.70943	31.9152	3912	3912	MS2	7/78	SP_RL_EP4_july24.raw
		High	ANSEVAQWR	G3V885;G3V8B0;P02563	14	3	CID		62.38	3.49459e-05	1	1	29	21	289	4186294743	Light	Not Unique	Used	0.0609639	1.98093	0.0307754	3731312896	114832826	227475392	2	530.761	1060.51	-2.13405	23.5439	2223	2223	MS2	7/80	SP_RL_EP4_july24.raw
	High		LQNEIEDLmVDVER	G3V885;G3V8B0;P02563	4	3	HCD	M9(Oxidation)	62.14	6.87615e-05	1	1	32	32		1.02083e+08		No Quan Values	Not Used							2	859.916	1718.82	-1.44984	66.959	9775	9775	MS2	12/146	SP_RL_EP4_july24.raw
		High	IEELEEELEAER	G3V885;G3V8B0;P02563	4	3	CID		62.09	4.36011e-05	1	2	30		1271	9.09088e+08	Light	Redundant	Not Used	0.0688236	2.20819	0.0311675	872371520	2.71896e+07	60039790	2	744.856	1488.7	-1.24528	56.0425	8103	8103	MS2	15/106	SP_RL_EP4_july24.raw
	High		LQDLVDKLQLK	G3V885;G3V8B0;P02563	4	3	HCD		61.81	8.78349e-05	1	1	32			7.20477e+07		No Quan Values	Not Used							3	438.265	1312.78	-1.55664	71.1073	10392	10392	MS2	9/104	SP_RL_EP4_july24.raw
	High		NALAHALQSAR	F1LMU0;G3V885;G3V8B0;P02563	7	4	HCD		61.79	0.000117146	1	1	34	21	295	2870287024	Light	Not Unique	Used	0.0530709	1.6889	0.0314233	2783569120	87468894	147726536	2	576.317	1151.63	-1.63688	23.7176	2265	2265	MS2	6/100	SP_RL_EP4_july24.raw
	High		ANDDLKENIAIVER	G3V885;G3V8B0;P02563	4	3	HCD		61.3	0.000159604	1	1	34	25				No Quan Values	Not Used							3	533.948	1599.83	-2.35718	48.2093	6920	6920	MS2	9/148	SP_RL_EP4_july24.raw
	High		ILNPAAIPEGQFIDSR	G3V885;G3V8B0	3	2	HCD		61.26	0.000188763	1	1	35	24	1670	1.32916e+09	Light	Not Unique	Used	0.0635033	2.34942	0.0270293	1214328736	3.28225e+07	77113926	2	870.967	1740.93	-1.17775	73.3575	10752	10752	MS2	11/158	SP_RL_EP4_july24.raw
		High	LEDEEEmNAELTAK	G3V885;G3V8B0;P02563	4	3	CID	M7(Oxidation)	60.31	1.92739e-05	1	1	24	16		256100696		No Quan Values	Not Used							2	819.363	1637.72	-1.3718	25.5768	2666	2666	MS2	8/136	SP_RL_EP4_july24.raw
	High		ILNPAAIPEGQFIDSR	G3V885;G3V8B0	3	2	HCD		60.22	0.000239838	1	1	35	23	1619	828982172	Light	Not Unique	Used	0.0638859	1.98061	0.0322556	630406048	20334144	40274030	2	870.967	1740.93	-1.17775	71.2696	10418	10418	MS2	12/158	SP_RL_EP4_july24.raw
	High		VKVGNEYVTK	F1LMU0;G3V885;G3V8B0;P02563	14	4	HCD		59.86	0.000190493	1	1	34	26	87	1361166904	Light	Not Unique	Used	0.0226123	3.94251	0.01	1180053088	6768203	26683712	3	379.548	1136.63	-1.63356	19.4451	1300	1300	MS2	8/94	SP_RL_EP4_july24.raw
		High	LDEAEQIALK	G3V885;G3V8B0;P02563	4	3	CID		59.3	0.000210307	1	1	34	23		3427450630		No Quan Values	Not Used							2	565.307	1129.61	-2.55667	35.2944	4578	4578	MS2	8/86	SP_RL_EP4_july24.raw
	High		KGSSFQTVSALHR	G3V885;G3V8B0;P02563	4	3	HCD		59.26	0.00024332	1	1	34	20	163	1898364060	Light	Not Unique	Used	0.0328474	2.4041	0.0136631	1602466624	2.18946e+07	52636890	3	473.255	1417.75	-2.20862	20.9801	1647	1647	MS2	8/132	SP_RL_EP4_july24.raw
		High	DLEEATLQHEATAAALR	G3V885;G3V8B0;P02563	7	3	CID		58.45	0.000293352	1	1	34	26		3.39329e+09		No Quan Values	Not Used							3	613.646	1838.92	-1.30572	60.6407	8799	8799	MS2	16/168	SP_RL_EP4_july24.raw
		High	ENQSILITGESGAGK	G3V885;G3V8B0;P02563	12	3	CID		58.15	0.000246275	1	1	33	21		378550026		No Quan Values	Not Used							2	752.385	1503.76	-2.15124	34.0664	4328	4328	MS2	12/158	SP_RL_EP4_july24.raw
	High		ANDDLKENIAIVER	G3V885;G3V8B0;P02563	4	3	HCD		57.92	0.000347249	1	1	34	20		378252252		No Quan Values	Not Used							3	533.948	1599.83	-2.12828	49.282	7076	7076	MS2	13/148	SP_RL_EP4_july24.raw
	High		TKYETDAIQR	F1LMU0;G3V885;G3V8B0;P02563	14	4	HCD		57.65	0.000230286	1	1	32	34		1.09847e+09		No Quan Values	Not Used							3	408.878	1224.62	-0.855398	18.6691	1126	1126	MS2	8/98	SP_RL_EP4_july24.raw
		High	IEELEEELEAER	G3V885;G3V8B0;P02563	4	3	CID		57.55	0.000122	1	2	30	30	1238	2.03888e+08	Light	Redundant	Not Used	0.0344429	1.05348	0.0326943	175434568	5.73571e+06	6.04247e+06	2	744.855	1488.7	-2.06526	53.9846	7795	7795	MS2	15/106	SP_RL_EP4_july24.raw
		High	ELEEISERLEEAGGATSVQIEmNK	G3V885;G3V8B0;P02563	4	3	CID	M22(Oxidation)	57.4	0.000322815	1	1	34	24		214377429		No Quan Values	Not Used							3	893.431	2678.28	-1.7504	72.9586	10674	10674	MS2	12/256	SP_RL_EP4_july24.raw
	High		LLGSLDIDHNQYK	G3V885;G3V8B0;P02563	4	3	HCD		57.04	0.000372461	1	1	34	16	1355	35917655	Light	Not Unique	Used	1.15312	1.96071	0.588117	35917655	21123769	41417514	2	758.392	1515.78	-1.79306	59.6325	8647	8647	MS2	8/110	SP_RL_EP4_july24.raw
	High		DTQIQLDDAVR	G3V8B0	2	1	HCD		56.78	0.000230044	1	1	32	24		2113877572		No Quan Values	Not Used							2	637.322	1273.64	-1.80379	40.0389	5500	5500	MS2	8/110	SP_RL_EP4_july24.raw
	High		VKLEQQVDDLEGSLEQEK	G3V885;G3V8B0;P02563	3	3	HCD		56.51	0.000523214	1	1	35	24		5.50656e+07		No Quan Values	Not Used							3	696.355	2087.05	-0.0796575	71.0543	10383	10383	MS2	20/194	SP_RL_EP4_july24.raw
	High		NDLQLQVQAEQDNLADAEERcDQLIK	G3V885;G3V8B0;P02563	4	3	HCD	C21(Carbamidomethyl)	55.99	0.000396031	1	1	33	18		431186734		No Quan Values	Not Used							3	1019.49	3056.45	-1.37648	73.263	10733	10733	MS2	14/290	SP_RL_EP4_july24.raw
	High		ANDDLKENIAIVER	G3V885;G3V8B0;P02563	4	3	HCD		55.86	0.000557489	1	1	34	20	1079	2.31195e+08	Light	Not Unique	Used	0.0549576	1.15301	0.0476645	167658024	7.99133e+06	9.21408e+06	3	533.949	1599.83	-0.640386	47.1371	6748	6748	MS2	13/148	SP_RL_EP4_july24.raw
		High	LQDLVDKLQLK	G3V885;G3V8B0;P02563	4	3	CID		55.32	0.000395261	0.527273	1	32			2279443162		No Quan Values	Not Used							3	438.265	1312.78	-2.32377	73.183	10717	10717	MS2	13/104	SP_RL_EP4_july24.raw
	High		LQNEIEDLmVDVER	G3V885;G3V8B0;P02563	4	3	HCD	M9(Oxidation)	55.23	0.000335906	1	1	32	25		5.561e+07		No Quan Values	Not Used							3	573.613	1718.82	-1.52868	66.6544	9726	9726	MS2	16/146	SP_RL_EP4_july24.raw
		High	ELENELEAEQK	G3V885;G3V8B0;P02563	4	3	CID		55.12	0.000195178	1	1	29	18				No Quan Values	Not Used							2	666.319	1331.63	-2.08238	29.2807	3429	3429	MS2	9/110	SP_RL_EP4_july24.raw
		High	VKVGNEYVTK	G3V885;G3V8B0;P02563	14	3	CID		55.02	0.000580602	1	1	34	30	87	1361166904	Light	Redundant	Not Used	0.0226123	3.94251	0.01	1180053088	6768203	26683712	3	379.548	1136.63	-1.63356	19.4075	1290	1290	MS2	7/94	SP_RL_EP4_july24.raw
	High		ENQSILITGESGAGK	F1LMU0;G3V885;G3V8B0;P02563	12	4	HCD		55.01	0.000507482	1	1	33	18		378550026		No Quan Values	Not Used							2	752.385	1503.76	-2.15124	34.0963	4337	4337	MS2	10/158	SP_RL_EP4_july24.raw
		High	KLEDEcSELKR	G3V8B0	2	1	CID	C6(Carbamidomethyl)	54.82	0.000383501	1	1	32	31		701495397		No Quan Values	Not Used							3	469.569	1406.69	-1.89714	18.472	1080	1080	MS2	9/110	SP_RL_EP4_july24.raw
		High	KALQEAHQQALDDLQAEEDKVNTLTK	G3V8B0;P02563	3	2	CID		54.79	0.000873546	1	1	35	18		835606916		No Quan Values	Not Used							4	734.879	2936.49	-0.785352	73.7166	10809	10809	MS2	22/290	SP_RL_EP4_july24.raw
		High	ELENELEAEQKR	G3V885;G3V8B0;P02563	4	3	CID		54.67	0.000404143	1	1	32	27		237681724		No Quan Values	Not Used							2	744.369	1487.73	-2.05876	24.6494	2462	2462	MS2	9/120	SP_RL_EP4_july24.raw
	High		KLEDEcSELKR	G3V8B0	2	1	HCD	C6(Carbamidomethyl)	54.34	0.000428318	1	1	32	26		701495397		No Quan Values	Not Used							3	469.569	1406.69	-1.89714	18.5043	1090	1090	MS2	9/110	SP_RL_EP4_july24.raw
	High		DTQIQLDDAVR	G3V8B0	2	1	HCD		54.1	0.000416084	1	1	31	20		2.36103e+08		No Quan Values	Not Used							2	637.321	1273.64	-2.28301	38.9958	5297	5297	MS2	6/110	SP_RL_EP4_july24.raw
	High		ILNPAAIPEGQFIDSR	G3V885;G3V8B0	3	2	HCD		54.05	0.000994304	1	1	35	27	1644	1.26921e+09	Light	Redundant	Not Used	0.0644326	1.54272	0.0417657	1239711632	5.17774e+07	7.98778e+07	2	870.967	1740.93	-1.24787	72.2545	10575	10575	MS2	11/158	SP_RL_EP4_july24.raw
	High		ELENELEAEQK	G3V885;G3V8B0;P02563	4	3	HCD		53.29	0.000297462	1	1	29	20				No Quan Values	Not Used							2	666.319	1331.63	-2.08238	29.3057	3433	3433	MS2	9/110	SP_RL_EP4_july24.raw
		High	LQDLVDKLQLK	G3V885;G3V8B0;P02563	4	3	CID		53.29	0.000634305	0.433962	1	32			457112320		No Quan Values	Not Used							2	656.894	1312.78	-2.82496	71.4131	10440	10440	MS2	9/104	SP_RL_EP4_july24.raw
	High		LEQQVDDLEGSLEQEKK	F1LMU0;G3V885;G3V8B0;P02563	9	4	HCD		53.27	0.000912048	1	1	34	24				No Quan Values	Not Used							3	663.332	1987.98	-0.667173	54.057	7807	7807	MS2	22/182	SP_RL_EP4_july24.raw
	High		LQNEIEDLmVDVER	G3V885;G3V8B0;P02563	4	3	HCD	M9(Oxidation)	53.22	0.000554089	1	1	32	27		181406749		No Quan Values	Not Used							2	859.917	1718.83	-0.526585	64.7146	9425	9425	MS2	11/146	SP_RL_EP4_july24.raw
	High		LQDLVDKLQLK	G3V885;G3V8B0;P02563	4	3	HCD		53.15	0.000657264	1	1	32			7.50426e+08		No Quan Values	Not Used							2	656.895	1312.78	-1.1512	73.484	10776	10776	MS2	9/104	SP_RL_EP4_july24.raw
		High	ANDDLKENIAIVER	G3V885;G3V8B0;P02563	4	3	CID		53.14	0.00104361	1	1	34	31		43406780		No Quan Values	Not Used							2	800.419	1599.83	-2.11987	48.0404	6890	6890	MS2	8/148	SP_RL_EP4_july24.raw
	High		VKVGNEYVTK	F1LMU0;G3V885;G3V8B0;P02563	14	4	HCD		52.84	0.000973173	1	1	34	33		738245048		No Quan Values	Not Used							2	568.818	1136.63	-1.94393	19.4504	1301	1301	MS2	9/94	SP_RL_EP4_july24.raw
	High		ANDDLKENIAIVER	G3V885;G3V8B0;P02563	4	3	HCD		52.54	0.00119126	1	1	34	19		7.28006e+07		No Quan Values	Not Used							3	533.949	1599.83	-1.0982	44.0657	6246	6246	MS2	15/148	SP_RL_EP4_july24.raw
		High	HADSVAELGEQIDNLQR	G3V885;G3V8B0;P02563	9	3	CID		52.23	0.000980198	1	1	33	27	1594	925598082	Light	Not Unique	Used	0.0556337	1.80905	0.0307531	854516672	2.6279e+07	47539961	3	632.313	1894.92	-0.731384	70.3452	10274	10274	MS2	9/160	SP_RL_EP4_july24.raw
		High	KGSSFQTVSALHR	G3V885;G3V8B0;P02563	4	3	CID		52.2	0.00123645	1	1	34	26	163	1898364060	Light	Redundant	Not Used	0.0328474	2.4041	0.0136631	1602466624	2.18946e+07	52636890	3	473.255	1417.75	-2.20862	20.9501	1638	1638	MS2	11/132	SP_RL_EP4_july24.raw
		High	LQDLVDKLQLK	G3V885;G3V8B0;P02563	4	3	CID		52.1	0.000833636	0.480769	1	32			457112320		No Quan Values	Not Used							2	656.894	1312.78	-1.98808	72.4272	10599	10599	MS2	12/104	SP_RL_EP4_july24.raw
		High	DLEEATLQHEATAAALR	G3V885;G3V8B0;P02563	7	3	CID		51.99	0.00130182	1	1	34	22		1205395207		No Quan Values	Not Used							3	613.646	1838.92	-1.20615	61.6688	8955	8955	MS2	16/168	SP_RL_EP4_july24.raw
		High	VQLLHSQNTSLINQK	G3V885;G3V8B0;P02563	4	3	CID		51.61	0.00166451	1	1	35	25	616	5121560704	Light	Not Unique	Used	0.0432132	1.5695	0.0275331	5121560704	1.41013e+08	221319282	3	574.987	1722.95	-1.81834	32.8058	4083	4083	MS2	13/146	SP_RL_EP4_july24.raw
		High	QKYEESQSELESSQK	G3V885;G3V8B0;P02563	4	3	CID		51.6	0.000462835	1	1	29	16		837324780		No Quan Values	Not Used							3	600.614	1799.83	-1.07984	18.3283	1048	1048	MS2	18/158	SP_RL_EP4_july24.raw
	High		NKDPLNETVVGLYQK	F1LMU0;G3V885;G3V8B0;P02563	13	4	HCD		51.59	0.00179077	1	1	35	16				No Quan Values	Not Used							3	573.309	1717.91	-0.444319	62.5251	9084	9084	MS2	16/150	SP_RL_EP4_july24.raw
		High	IEDEQALGSQLQK	G3V8B0	2	1	CID		51.45	0.00115621	1	1	33	20		6.0611e+08		No Quan Values	Not Used							2	729.874	1458.74	-1.64171	31.7499	3876	3876	MS2	10/126	SP_RL_EP4_july24.raw
		High	LQDAEEAVEAVNAK	G3V885;G3V8B0;P02563	4	3	CID		50.98	0.00104857	1	1	32	18	728	4101654854	Light	Redundant	Not Used	0.0430419	4.11216	0.010467	3398584832	35572986	146281676	2	743.871	1486.74	-2.05964	35.8846	4694	4694	MS2	17/140	SP_RL_EP4_july24.raw
		High	ILNPAAIPEGQFIDSR	G3V885;G3V8B0	3	2	CID		50.95	0.0020273	1	1	35	32	1670	1.32916e+09	Light	Redundant	Not Used	0.0635033	2.34942	0.0270293	1214328736	3.28225e+07	77113926	2	870.967	1740.93	-1.17775	73.314	10742	10742	MS2	10/158	SP_RL_EP4_july24.raw
		High	LQDLVDKLQLK	G3V885;G3V8B0;P02563	4	3	CID		50.8	0.00110749	0.470588	1	32		1643	1550076690	Light	Not Unique	Used	0.0269243	3.73154	0.01	1297067072	9.35879e+06	34922667	3	438.265	1312.78	-1.62638	72.1577	10557	10557	MS2	12/104	SP_RL_EP4_july24.raw
		High	VRELENELEAEQKR	G3V885;G3V8B0;P02563	4	3	CID		50.66	0.00203286	1	1	35	25		2356649670		No Quan Values	Not Used							3	581.638	1742.9	-2.17631	23.3354	2177	2177	MS2	9/144	SP_RL_EP4_july24.raw
	High		DFELNALNAR	G3V8B0	2	1	HCD		50.36	0.00101434	1	1	32	17				No Quan Values	Not Used							2	581.795	1162.58	-2.34499	52.9523	7639	7639	MS2	7/86	SP_RL_EP4_july24.raw
		High	ADIAESQVNK	G3V885;G3V8B0;P02563	18	3	CID		49.96	0.0010037	1	1	31			1541426651		No Quan Values	Not Used							2	537.774	1074.54	-1.5729	18.9754	1192	1192	MS2	8/86	SP_RL_EP4_july24.raw
	High		ANSEVAQWR	F1LMU0;G3V885;G3V8B0;P02563	14	4	HCD		49.67	0.000652223	1	1	29	17	289	4186294743	Light	Redundant	Not Used	0.0609639	1.98093	0.0307754	3731312896	114832826	227475392	2	530.761	1060.51	-2.13405	23.5748	2233	2233	MS2	7/80	SP_RL_EP4_july24.raw
	High		AITDAAMMAEELKK	F1LMU0;G3V885;G3V8B0;P02563	18	4	HCD		49.67	0.00164809	1	1	33	21		453685456		No Quan Values	Not Used							3	507.925	1521.76	-2.20555	64.1491	9336	9336	MS2	11/122	SP_RL_EP4_july24.raw
	High		LQDLVDKLQLK	G3V885;G3V8B0;P02563	4	3	HCD		49.1	0.0016381	0.306122	1	32		1643	1550076690	Light	Redundant	Not Used	0.0269243	3.73154	0.01	1297067072	9.35879e+06	34922667	3	438.265	1312.78	-1.62638	72.1828	10564	10564	MS2	8/104	SP_RL_EP4_july24.raw
		High	VQLLHSQNTSLINQK	G3V885;G3V8B0;P02563	4	3	CID		48.5	0.00339292	1	1	35	24				No Quan Values	Not Used							3	574.988	1722.95	-0.436773	43.3179	6106	6106	MS2	9/146	SP_RL_EP4_july24.raw
		High	ELEEISERLEEAGGATSVQIEmNK	G3V885;G3V8B0;P02563	4	3	CID	M22(Oxidation)	48.11	0.00280695	1	1	34	21		47075427		No Quan Values	Not Used							3	893.432	2678.28	-0.998359	71.9159	10517	10517	MS2	20/256	SP_RL_EP4_july24.raw
		High	DFELNALNAR	G3V8B0	2	1	CID		47.51	0.00195516	1	1	32	22				No Quan Values	Not Used							2	581.795	1162.58	-2.34499	52.9196	7635	7635	MS2	8/86	SP_RL_EP4_july24.raw
	High		DFELNALNAR	G3V8B0	2	1	HCD		47.18	0.00231242	1	1	32	19				No Quan Values	Not Used							2	581.796	1162.58	-0.35	53.3848	7704	7704	MS2	7/86	SP_RL_EP4_july24.raw
		High	YEESQSELESSQK	G3V885;G3V8B0;P02563	4	3	CID		46.95	0.000403673	1	1	24	15		1.25143e+08		No Quan Values	Not Used							2	772.34	1543.67	-1.53646	19.4965	1313	1313	MS2	9/130	SP_RL_EP4_july24.raw
	High		AITDAAmMAEELKK	F1LMU0;G3V885;G3V8B0;P02563	18	4	HCD	M7(Oxidation)	46.92	0.00334323		2	33			2.90041e+07		No Quan Values	Not Used							2	769.391	1537.77	9.22976	57.4861	8317	8317	MS2	12/122	SP_RL_EP4_july24.raw
	High		VQLLHSQNTSLINQK	G3V885;G3V8B0;P02563	4	3	HCD		46.69	0.00517508	1	1	35	15				No Quan Values	Not Used							3	574.987	1722.95	-2.34972	42.2992	5919	5919	MS2	11/146	SP_RL_EP4_july24.raw
	High		SAETEKEMANmKEEFGR	G3V885;G3V8B0;P02563	4	3	HCD	M11(Oxidation)	46.24	0.000720183	1	1	26	15		409619655		No Quan Values	Not Used							3	668.298	2002.88	-2.23989	20.0813	1443	1443	MS2	15/176	SP_RL_EP4_july24.raw
	High		ANDDLKENIAIVERR	G3V885;G3V8B0;P02563	4	3	HCD		46.21	0.00618792	1	1	35	15		2.20371e+08		No Quan Values	Not Used							4	439.738	1755.93	-1.83377	59.0743	8564	8564	MS2	11/158	SP_RL_EP4_july24.raw
	High		LLGSLDIDHNQYK	G3V885;G3V8B0;P02563	4	3	HCD		46.13	0.00463794	1	1	34	19		1232434800		No Quan Values	Not Used							3	505.931	1515.78	-1.1778	61.8888	8988	8988	MS2	15/110	SP_RL_EP4_july24.raw
	High		SAYLmGLNSADLLK	G3V885;G3V8B0;P02563	4	3	HCD	M5(Oxidation)	45.91	0.00481354	1	1	34	15		1.62471e+08		No Quan Values	Not Used							2	756.392	1511.78	-0.379178	71.94	10523	10523	MS2	10/136	SP_RL_EP4_july24.raw
		High	VKVGNEYVTK	G3V885;G3V8B0;P02563	14	3	CID		45.73	0.00500253	1	1	34	29		738245048		No Quan Values	Not Used							2	568.818	1136.63	-1.94393	19.4101	1291	1291	MS2	12/94	SP_RL_EP4_july24.raw
	High		VQLLHSQNTSLINQK	G3V885;G3V8B0;P02563	4	3	HCD		45.23	0.00720399	1	1	35	21				No Quan Values	Not Used							3	574.988	1722.95	-0.436773	43.3524	6115	6115	MS2	11/146	SP_RL_EP4_july24.raw
	High		AQLEFNQIK	G3V885;G3V8B0;P02563	4	3	HCD		45.1	0.00489812	1	1	33	23		6507272424		No Quan Values	Not Used							2	545.797	1090.59	-2.03527	36.4317	4799	4799	MS2	7/78	SP_RL_EP4_july24.raw
	High		HADSVAELGEQIDNLQR	F1LMU0;G3V885;G3V8B0;P02563	9	4	HCD		44.94	0.00533042	1	1	33	20		649558100		No Quan Values	Not Used							3	632.313	1894.92	-0.344866	69.3341	10128	10128	MS2	16/160	SP_RL_EP4_july24.raw
	Medium		VQLLHSQNTSLINQK	G3V885;G3V8B0;P02563	4	3	HCD		44.54	0.00836187	1	1	35	19				No Quan Values	Not Used							3	574.987	1722.95	-1.39324	46.5834	6657	6657	MS2	11/146	SP_RL_EP4_july24.raw
		High	ILNPAAIPEGQFIDSR	G3V885;G3V8B0	3	2	CID		44.42	0.00897742	1	1	35	21		86439.7		No Quan Values	Not Used							2	870.968	1740.93	0.0843715	81.1092	11583	11583	MS2	10/158	SP_RL_EP4_july24.raw
		High	SAETEKEmANMKEEFGR	G3V885;G3V8B0;P02563	4	3	CID	M8(Oxidation)	44.36	0.00117077	0.363636	1	26	15		178372991		No Quan Values	Not Used							3	668.299	2002.88	-0.959993	21.5284	1769	1769	MS2	13/176	SP_RL_EP4_july24.raw
		High	NALAHALQSAR	G3V885;G3V8B0;P02563	7	3	CID		44.34	0.0065122	1	1	34	26	295	2870287024	Light	Redundant	Not Used	0.0530709	1.6889	0.0314233	2783569120	87468894	147726536	2	576.317	1151.63	-1.63688	23.6851	2255	2255	MS2	7/100	SP_RL_EP4_july24.raw
		High	LQNEIEDLmVDVER	G3V885;G3V8B0;P02563	4	3	CID	M9(Oxidation)	44.2	0.0044216	1	1	32	22		181406749		No Quan Values	Not Used							2	859.917	1718.83	-0.526585	64.6884	9418	9418	MS2	9/146	SP_RL_EP4_july24.raw
	High		DFELNALNAR	G3V8B0	2	1	HCD		44.17	0.00462069	1	1	32	18		45643536		No Quan Values	Not Used							2	581.796	1162.58	-0.874996	56.0926	8112	8112	MS2	7/86	SP_RL_EP4_july24.raw
	High		MVSLLQEK	G3V885;G3V8B0;P02563	6	3	HCD		44.15	0.00524199	1	1	32	20	787	2685928630	Light	Not Unique	Used	0.0524652	3.83115	0.0136944	2498897152	34220773	131105054	2	474.264	947.521	-2.34371	37.5261	5024	5024	MS2	5/68	SP_RL_EP4_july24.raw
	High		LTQESImDLENDKQQLDER	G3V8B0	2	1	HCD	M7(Oxidation)	42.88	0.00658205	1	1	32	15				No Quan Values	Not Used							3	774.368	2321.09	-1.3285	52.553	7573	7573	MS2	21/208	SP_RL_EP4_july24.raw
		High	VQLLHSQNTSLINQK	G3V885;G3V8B0;P02563	4	3	CID		42.78	0.0125955	1	1	35	28				No Quan Values	Not Used							3	574.987	1722.95	-2.24344	45.5208	6487	6487	MS2	11/146	SP_RL_EP4_july24.raw
	Medium		LDEAEQIALk	G3V885;G3V8B0;P02563	4	3	HCD	K10(Label:13C(6)15N(2))	42.74	0.00950611	1	1	34	27		131958280		No Quan Values	Not Used							2	569.315	1137.62	-2.14359	35.6974	4657	4657	MS2	9/86	SP_RL_EP4_july24.raw
		High	KLAEKDEEMEQAK	G3V885;G3V8B0;P02563	4	3	CID		42.62	0.00670642	1	1	32	23		143045793		No Quan Values	Not Used							3	516.923	1548.76	-1.30751	17.9899	977	977	MS2	9/132	SP_RL_EP4_july24.raw
	Medium		EALISQLTR	G3V885;G3V8B0	3	2	HCD		42.23	0.0107535	0.285714	1	34		979	2.40223e+09	Light	Redundant	Not Used	0.0591855	1.64611	0.0359547	2381657408	8.56318e+07	140959571	2	515.798	1030.59	-0.732392	44.2735	6286	6286	MS2	7/84	SP_RL_EP4_july24.raw
	Medium		VRELENELEAEQKR	G3V885;G3V8B0;P02563	4	3	HCD		42.2	0.0142596	1	1	35	30		2356649670		No Quan Values	Not Used							3	581.638	1742.9	-2.17631	23.375	2187	2187	MS2	18/144	SP_RL_EP4_july24.raw
	High		LYDNHLGK	G3V885;G3V8B0;P02563	4	3	HCD		42.09	0.00542927	1	1	31	21		3.22955e+08		No Quan Values	Not Used							2	480.25	959.493	-1.56619	19.2985	1267	1267	MS2	6/64	SP_RL_EP4_july24.raw
	Medium		KAITDAAMMAEELKK	F1LMU0;G3V885;G3V8B0;P02563	18	4	HCD		41.85	0.0153649	1	1	35	18		3.78505e+07		No Quan Values	Not Used							3	550.624	1649.86	-1.51597	72.7195	10638	10638	MS2	11/156	SP_RL_EP4_july24.raw
		High	NKDPLNETVVGLYQK	G3V885;G3V8B0;P02563	13	3	CID		41.83	0.016945	1	1	35	19				No Quan Values	Not Used							3	573.309	1717.91	-0.444319	62.5112	9081	9081	MS2	18/150	SP_RL_EP4_july24.raw
	Medium		SLSTELFK	F1LMU0;G3V885;G3V8B0;P02563	11	4	HCD		41.63	0.00794938	1	2	32	20		4625050988		No Quan Values	Not Used							2	462.755	924.503	-1.25609	43.8121	6198	6198	MS2	7/64	SP_RL_EP4_july24.raw
	Medium		NAYEESLEHLETFKR	G3V885;G3V8B0;P02563	4	3	HCD		41.4	0.00992115	1	1	32	22		265888320		No Quan Values	Not Used							3	622.638	1865.9	-1.25111	73.929	10842	10842	MS2	16/156	SP_RL_EP4_july24.raw
	Medium		ILYGDFR	G3V885;G3V8B0;P02563	4	3	HCD		41.32	0.00781072	1	1	31	33		6468849523		No Quan Values	Not Used							2	442.237	883.466	-0.886324	40.6323	5606	5606	MS2	6/48	SP_RL_EP4_july24.raw
	Medium		mVSLLQEK	G3V885;G3V8B0;P02563	6	3	HCD	M1(Oxidation)	41.22	0.00960477	1	1	32	27	490	1635102128	Light	Redundant	Not Used	0.0355858	3.88116	0.01	1509078688	1.38365e+07	53701713	2	482.262	963.516	-1.77823	28.5341	3309	3309	MS2	7/68	SP_RL_EP4_july24.raw
		High	TKYETDAIQR	G3V885;G3V8B0;P02563	14	3	CID		41.19	0.00987664	1	1	32	22	44	3365379228	Light	Redundant	Not Used	0.0291877	3.18207	0.01	3257183456	2.98767e+07	9.50698e+07	2	612.814	1224.62	-1.24314	18.615	1112	1112	MS2	8/98	SP_RL_EP4_july24.raw
		High	VQHELDEAEERADIAESQVNK	G3V885;G3V8B0;P02563	4	3	CID		41.18	0.010913	1	1	33	17		1.30435e+08		No Quan Values	Not Used							3	804.053	2410.14	-1.81247	57.6941	8344	8344	MS2	17/224	SP_RL_EP4_july24.raw
	High		mFNWmVTR	G3V885;G3V8B0;P02563	4	3	HCD	M1(Oxidation), M5(Oxidation)	41.03	0.00161322	1	1	24	15		433004247		No Quan Values	Not Used							2	558.752	1116.5	-0.5948	43.4968	6143	6143	MS2	6/66	SP_RL_EP4_july24.raw
		High	VQLLHSQNTSLINQK	G3V885;G3V8B0;P02563	4	3	CID		40.71	0.0201978	1	1	35	23				No Quan Values	Not Used							3	574.987	1722.95	-1.39324	46.5722	6655	6655	MS2	11/146	SP_RL_EP4_july24.raw
		High	TKYETDAIQR	G3V885;G3V8B0;P02563	14	3	CID		40.58	0.0117292	1	1	32	30		1.09847e+09		No Quan Values	Not Used							3	408.878	1224.62	-0.855398	18.6261	1116	1116	MS2	12/98	SP_RL_EP4_july24.raw
	Medium		AQLEFNQIK	G3V885;G3V8B0;P02563	4	3	HCD		40.46	0.0144729	1	1	33	22		6507272424		No Quan Values	Not Used							2	545.797	1090.59	-1.47561	37.4473	5009	5009	MS2	7/78	SP_RL_EP4_july24.raw
	Medium		LLGSLDIDHNQYK	G3V885;G3V8B0;P02563	4	3	HCD		40.24	0.0175811	1	1	34	16		790330752		No Quan Values	Not Used							3	505.93	1515.78	-2.2046	59.7918	8672	8672	MS2	9/110	SP_RL_EP4_july24.raw
	Medium		SLQSLLK	G3V8B0	2	1	HCD		40.01	0.011274	0.325	2	32			513120198		No Quan Values	Not Used							2	394.747	788.486	-1.78525	38.4195	5189	5189	MS2	6/62	SP_RL_EP4_july24.raw
	Medium		LQDLVDK	F1LMU0;G3V885;G3V8B0;P02563	20	4	HCD		39.83	0.0110907	1	1	31	29		1075386524		No Quan Values	Not Used							2	415.734	830.461	-1.19003	24.4607	2420	2420	MS2	6/64	SP_RL_EP4_july24.raw
		High	KLAEQELIETSER	G3V885;G3V8B0;P02563	4	3	CID		39.83	0.0223011	1	1	34	24	551	1821071239	Light	Not Unique	Used	0.0326049	0.285102	0.114362	1468681216	167961772	47886211	3	515.941	1545.81	-1.95252	30.6637	3671	3671	MS2	14/136	SP_RL_EP4_july24.raw
	Medium		DLEEATLQHEATAAALRK	F1LMU0;G3V885;G3V8B0;P02563	7	4	HCD		39.79	0.0285213	1	1	35	16		4.9178e+08		No Quan Values	Not Used							3	656.343	1967.02	-2.18224	61.5784	8942	8942	MS2	18/178	SP_RL_EP4_july24.raw
	Medium		GKLTYTQQLEDLKR	G3V8B0	2	1	HCD		39.56	0.0273502	1	1	35	21		99922095		No Quan Values	Not Used							3	564.98	1692.92	-2.1748	62.3105	9050	9050	MS2	14/142	SP_RL_EP4_july24.raw
	Medium		ILAEWK	G3V885;G3V8B0;P02563	5	3	HCD		39.53	0.0124244	1	1	32	29	632	4378619800	Light	Not Unique	Used	0.0402852	3.01773	0.0133495	4134988032	55199905	166578648	2	380.223	759.439	-1.12818	34.395	4399	4399	MS2	5/40	SP_RL_EP4_july24.raw
		High	IEELEEELEAER	G3V885;G3V8B0;P02563	4	3	CID		39.5	0.00778681	1	2	30	19		32509724		No Quan Values	Not Used							2	744.855	1488.7	-2.06526	52.9743	7642	7642	MS2	8/106	SP_RL_EP4_july24.raw
	Medium		ILAEWK	G3V885;G3V8B0;P02563	5	3	HCD		39.46	0.0145853	1	1	32	28	632	4378619800	Light	Redundant	Not Used	0.0402852	3.01773	0.0133495	4134988032	55199905	166578648	2	380.223	759.44	-0.565603	33.3898	4193	4193	MS2	5/40	SP_RL_EP4_july24.raw
	Medium		EALISQLTr	G3V885;G3V8B0	3	2	HCD	R9(Label:13C(6)15N(4))	39.36	0.0199773	1	1	33	31	979	140959571	Heavy	Redundant	Not Used	0.0591855	1.64611	0.0359547	2381657408	8.56318e+07	140959571	2	520.801	1040.6	-1.9852	43.5957	6160	6160	MS2	8/84	SP_RL_EP4_july24.raw
		High	SLSTELFK	G3V885;G3V8B0;P02563	11	3	CID		38.77	0.015338	1	2	32	23	1024	5533732648	Light	Redundant	Not Used	0.0266335	11.8907	0.01	5076960256	1.13717e+07	135217392	2	462.755	924.502	-1.45415	44.8242	6373	6373	MS2	7/64	SP_RL_EP4_july24.raw
		High	EALISQLTR	G3V885;G3V8B0	3	2	CID		38.44	0.0257364	0.157895	1	34		979	2.40223e+09	Light	Not Unique	Used	0.0591855	1.64611	0.0359547	2381657408	8.56318e+07	140959571	2	515.798	1030.59	-0.732392	44.2414	6276	6276	MS2	6/84	SP_RL_EP4_july24.raw
	Medium		DFELNALNAR	G3V8B0	2	1	HCD		38.43	0.0171972	1	1	32	16				No Quan Values	Not Used							2	581.796	1162.58	-0.664997	55.0546	7962	7962	MS2	5/86	SP_RL_EP4_july24.raw
		High	ANDDLKENIAIVER	G3V885;G3V8B0;P02563	4	3	CID		38.3	0.0318156	1	1	34	27		378252252		No Quan Values	Not Used							3	533.948	1599.83	-2.12828	49.2679	7073	7073	MS2	8/148	SP_RL_EP4_july24.raw
	Medium		VRELENELEAEQKR	G3V885;G3V8B0;P02563	4	3	HCD		38.09	0.0374203	1	1	35	26				No Quan Values	Not Used							3	581.638	1742.9	-1.33584	48.6317	6988	6988	MS2	7/144	SP_RL_EP4_july24.raw
		High	mVSLLQEK	G3V885;G3V8B0;P02563	6	3	CID	M1(Oxidation)	37.99	0.0202063	1	1	32	25	490	1635102128	Light	Not Unique	Used	0.0355858	3.88116	0.01	1509078688	1.38365e+07	53701713	2	482.262	963.516	-1.77823	28.5028	3299	3299	MS2	7/68	SP_RL_EP4_july24.raw
	Medium		SLSTELFK	F1LMU0;G3V885;G3V8B0;P02563	11	4	HCD		37.84	0.0190007	1	2	32	20	1024	5533732648	Light	Redundant	Not Used	0.0266335	11.8907	0.01	5076960256	1.13717e+07	135217392	2	462.755	924.502	-1.45415	44.8521	6381	6381	MS2	6/64	SP_RL_EP4_july24.raw
	Medium		DLEEATLQHEATAAALR	F1LMU0;G3V885;G3V8B0;P02563	7	4	HCD		37.45	0.0369308	1	1	34	18		3.39329e+09		No Quan Values	Not Used							3	613.646	1838.92	-1.30572	60.6573	8803	8803	MS2	15/168	SP_RL_EP4_july24.raw
		High	AQLEFNQIK	G3V885;G3V8B0;P02563	4	3	CID		37.41	0.0292116	1	1	33	26		6507272424		No Quan Values	Not Used							2	545.797	1090.59	-1.47561	37.4152	4999	4999	MS2	7/78	SP_RL_EP4_july24.raw
		High	LQNEIEDLmVDVER	G3V885;G3V8B0;P02563	4	3	CID	M9(Oxidation)	37.37	0.0206227	1	1	32	17		1.02083e+08		No Quan Values	Not Used							2	859.916	1718.82	-1.44984	66.9108	9765	9765	MS2	7/146	SP_RL_EP4_july24.raw
	Medium		DVFVPDDKEEFVK	G3V8B0	2	1	HCD		37.22	0.0248374	1	1	32	16		3.22641e+07		No Quan Values	Not Used							2	783.886	1566.77	-2.011	55.1699	7978	7978	MS2	11/124	SP_RL_EP4_july24.raw
		High	SAETEKEMANmKEEFGR	G3V885;G3V8B0;P02563	4	3	CID	M11(Oxidation)	37.19	0.00578686	1	1	26	18		409619655		No Quan Values	Not Used							3	668.298	2002.88	-2.23989	20.0396	1433	1433	MS2	14/176	SP_RL_EP4_july24.raw
	Medium		mVSLLQEk	G3V885;G3V8B0;P02563	6	3	HCD	M1(Oxidation), K8(Label:13C(6)15N(2))	37	0.0264971	1	1	32	29	490	53701713	Heavy	Redundant	Not Used	0.0355858	3.88116	0.01	1509078688	1.38365e+07	53701713	2	486.269	971.53	-1.99201	28.6114	3323	3323	MS2	7/68	SP_RL_EP4_july24.raw
	Medium		VQHELDEAEERADIAESQVNK	G3V885;G3V8B0;P02563	4	3	HCD		36.83	0.0300862	1	1	33	15				No Quan Values	Not Used							4	603.292	2410.14	-1.46351	57.1843	8272	8272	MS2	23/224	SP_RL_EP4_july24.raw
	Medium		AITDAAMmAEELKK	F1LMU0;G3V885;G3V8B0;P02563	18	4	HCD	M8(Oxidation)	36.73	0.0349274		3	33			2.90041e+07		No Quan Values	Not Used							2	769.391	1537.77	9.22976	57.4861	8317	8317	MS2	11/122	SP_RL_EP4_july24.raw
	High		mFNWMVTR	G3V885;G3V8B0;P02563	4	3	HCD	M1(Oxidation)	36.71	0.00598319	1	1	26	15				No Quan Values	Not Used							2	550.754	1100.5	-1.23086	68.726	10037	10037	MS2	7/66	SP_RL_EP4_july24.raw
	Medium		SAETEKEMANMKEEFGR	G3V885;G3V8B0;P02563	4	3	HCD		36.43	0.00987392	1	1	27	15		6.93687e+07		No Quan Values	Not Used							3	662.968	1986.89	0.282153	62.2576	9042	9042	MS2	17/176	SP_RL_EP4_july24.raw
		High	ANDDLKENIAIVER	G3V885;G3V8B0;P02563	4	3	CID		36.27	0.0507267	1	1	34	27	1079	2.31195e+08	Light	Redundant	Not Used	0.0549576	1.15301	0.0476645	167658024	7.99133e+06	9.21408e+06	3	533.949	1599.83	-0.640386	47.1034	6738	6738	MS2	9/148	SP_RL_EP4_july24.raw
	Medium		ANDDLKENIAIVERR	G3V885;G3V8B0;P02563	4	3	HCD		36.26	0.0621764	1	1	35	15		127611816		No Quan Values	Not Used							3	585.982	1755.93	-1.33948	59.5124	8631	8631	MS2	9/158	SP_RL_EP4_july24.raw
	Medium		EALISQLTR	G3V885;G3V8B0	3	2	HCD		36.13	0.0448435	1	1	34		979	2.40223e+09	Light	Redundant	Not Used	0.0591855	1.64611	0.0359547	2381657408	8.56318e+07	140959571	2	515.797	1030.59	-1.56152	43.2688	6099	6099	MS2	7/84	SP_RL_EP4_july24.raw
	Medium		LLGSLDIDHNQYK	G3V885;G3V8B0;P02563	4	3	HCD		35.83	0.0490564	1	1	34	18		1514896624		No Quan Values	Not Used							3	505.931	1515.78	-1.661	60.8445	8829	8829	MS2	16/110	SP_RL_EP4_july24.raw
		High	VRELENELEAEQKR	G3V885;G3V8B0;P02563	4	3	CID		35.67	0.0653292	1	1	35	28				No Quan Values	Not Used							3	581.638	1742.9	-1.33584	47.5538	6812	6812	MS2	7/144	SP_RL_EP4_july24.raw
	Medium		NALAHALQSAr	F1LMU0;G3V885;G3V8B0;P02563	7	4	HCD	R11(Label:13C(6)15N(4))	35.47	0.053438	1	1	34	15	299	318562202	Heavy	Not Unique	Used	0.0582239	1.96021	0.0297028	5471328096	162513957	318562202	3	387.883	1161.64	-0.897665	23.79	2278	2278	MS2	8/100	SP_RL_EP4_july24.raw
	Medium		NKDPLNETVVGLYQK	F1LMU0;G3V885;G3V8B0;P02563	13	4	HCD		35.31	0.075333	1	1	35	17				No Quan Values	Not Used							3	573.308	1717.91	-2.1497	61.5294	8937	8937	MS2	16/150	SP_RL_EP4_july24.raw
		High	GSSFQTVSALHR	G3V885;G3V8B0;P02563	4	3	CID		35.25	0.042676	1	1	33	22		415335600		No Quan Values	Not Used							2	645.333	1289.66	-1.42424	25.9955	2758	2758	MS2	7/114	SP_RL_EP4_july24.raw
		High	VRELENELEAEQKR	G3V885;G3V8B0;P02563	4	3	CID		35.11	0.0743202	1	1	35	32				No Quan Values	Not Used							3	581.638	1742.9	-1.33584	48.5993	6980	6980	MS2	15/144	SP_RL_EP4_july24.raw
		High	VVDSLQTSLDAETr	G3V885;G3V8B0;P02563	4	3	CID	R14(Label:13C(6)15N(4))	35.09	0.0549482	1	1	34	20	887	3.95117e+07	Heavy	Redundant	Not Used	0.0636723	1.30473	0.048801	620548016	30283389	3.95117e+07	2	772.395	1543.78	-1.24522	40.8426	5648	5648	MS2	10/140	SP_RL_EP4_july24.raw
	Medium		VQHELDEAEERADIAESQVNK	G3V885;G3V8B0;P02563	4	3	HCD		34.66	0.0502539	1	1	33	15		448022119		No Quan Values	Not Used							4	603.292	2410.15	-1.26092	55.782	8065	8065	MS2	9/224	SP_RL_EP4_july24.raw
	Medium		KAITDAAmMAEELKK	F1LMU0;G3V885;G3V8B0;P02563	18	4	HCD	M8(Oxidation)	34.63	0.0705745	1	1	34	18		8.73365e+07		No Quan Values	Not Used							3	555.956	1665.85	-1.45332	66.0674	9642	9642	MS2	15/156	SP_RL_EP4_july24.raw
		High	LYDNHLGK	G3V885;G3V8B0;P02563	4	3	CID		34.59	0.0305311	1	1	31	23		3.22955e+08		No Quan Values	Not Used							2	480.25	959.493	-1.56619	19.2645	1257	1257	MS2	6/64	SP_RL_EP4_july24.raw
		High	EALISQLTR	G3V885;G3V8B0	3	2	CID		34.48	0.0655692	0.0882353	1	34		979	2.40223e+09	Light	Redundant	Not Used	0.0591855	1.64611	0.0359547	2381657408	8.56318e+07	140959571	2	515.797	1030.59	-1.56152	43.2364	6089	6089	MS2	6/84	SP_RL_EP4_july24.raw
	Medium		DVFVPDDKEEFVK	G3V8B0	2	1	HCD		34.41	0.0459324	1	1	32	17		2.93313e+07		No Quan Values	Not Used							2	783.885	1566.76	-3.64717	52.9427	7638	7638	MS2	11/124	SP_RL_EP4_july24.raw
	Medium		mFNWmVTR	G3V885;G3V8B0;P02563	4	3	HCD	M1(Oxidation), M5(Oxidation)	34.32	0.00761846	1	1	24	15		433004247		No Quan Values	Not Used							2	558.751	1116.5	-1.14147	42.4389	5945	5945	MS2	7/66	SP_RL_EP4_july24.raw
	Medium		LYDNHLGK	G3V885;G3V8B0;P02563	4	3	HCD		34.23	0.0327355	1	1	30	22		618600396		No Quan Values	Not Used							3	320.503	959.494	-0.975886	19.2342	1252	1252	MS2	6/64	SP_RL_EP4_july24.raw
		High	mVSLLQEk	G3V885;G3V8B0;P02563	6	3	CID	M1(Oxidation), K8(Label:13C(6)15N(2))	33.77	0.055744	1	1	32	26	490	53701713	Heavy	Redundant	Not Used	0.0355858	3.88116	0.01	1509078688	1.38365e+07	53701713	2	486.269	971.53	-1.99201	28.5812	3318	3318	MS2	7/68	SP_RL_EP4_july24.raw
	Medium		SLSTELFk	F1LMU0;G3V885;G3V8B0;P02563	11	4	HCD	K8(Label:13C(6)15N(2))	33.25	0.0628581	1	2	32	24		135217392		No Quan Values	Not Used							2	466.762	932.517	-1.02514	44.1338	6258	6258	MS2	6/64	SP_RL_EP4_july24.raw
	Medium		IEELEEELEAER	G3V885;G3V8B0;P02563	4	3	HCD		32.86	0.0381994	1	2	30	15		24920410		No Quan Values	Not Used							3	496.907	1488.71	-0.249843	54.957	7944	7944	MS2	12/106	SP_RL_EP4_july24.raw
		High	DFELNALNAR	G3V8B0	2	1	CID		32.23	0.0722283	1	1	32	15		45643536		No Quan Values	Not Used							2	581.796	1162.58	-0.874996	56.0512	8106	8106	MS2	5/86	SP_RL_EP4_july24.raw
	Medium		ILYGDFR	G3V885;G3V8B0;P02563	4	3	HCD		31.92	0.0665824	1	1	31	33		6468849523		No Quan Values	Not Used							2	442.236	883.465	-2.19896	39.6155	5419	5419	MS2	4/48	SP_RL_EP4_july24.raw
		High	SVNDLTSQR	G3V8B0	1	1	CID		31.2	0.0612931	1	1	30	18	149	547438158	Light	Unique	Used	0.202	3.44637	0.0586124	492973152	28894341	99580632	2	510.258	1019.51	-2.10224	20.6735	1577	1577	MS2	10/88	SP_RL_EP4_july24.raw
	Medium		mFNWMVTR	G3V885;G3V8B0;P02563	4	3	HCD	M1(Oxidation)	31.01	0.0220712	1	1	26	17		6.21139e+07		No Quan Values	Not Used							2	550.753	1100.5	-1.78547	69.7611	10188	10188	MS2	7/66	SP_RL_EP4_july24.raw
		High	mFNWmVTR	G3V885;G3V8B0;P02563	4	3	CID	M1(Oxidation), M5(Oxidation)	29.69	0.0221242	1	1	24	14		433004247		No Quan Values	Not Used							2	558.751	1116.5	-1.14147	42.4087	5940	5940	MS2	7/66	SP_RL_EP4_july24.raw
	Medium		MFNWmVTR	G3V885;G3V8B0;P02563	4	3	HCD	M5(Oxidation)	29.28	0.0328129	1	1	26	14		85461761		No Quan Values	Not Used							2	550.753	1100.5	-2.22916	65.8148	9604	9604	MS2	6/66	SP_RL_EP4_july24.raw
	Medium		mFNWMVTR	G3V885;G3V8B0;P02563	4	3	HCD	M1(Oxidation)	29.14	0.0345584	1	1	26	15		2.91092e+07		No Quan Values	Not Used							2	550.754	1100.5	-1.00901	53.1367	7667	7667	MS2	7/66	SP_RL_EP4_july24.raw
	Medium		SAETEKEMANMKEEFGR	G3V885;G3V8B0;P02563	4	3	HCD		28.23	0.0599754	1	1	27	14		1.02921e+08		No Quan Values	Not Used							3	662.967	1986.89	-2.02177	63.3582	9211	9211	MS2	13/176	SP_RL_EP4_july24.raw
		High	SAETEKEMANmKEEFGR	G3V885;G3V8B0;P02563	4	3	CID	M11(Oxidation)	28.03	0.0502888		2	26	15		178372991		No Quan Values	Not Used							3	668.299	2002.88	-0.959993	21.5284	1769	1769	MS2	12/176	SP_RL_EP4_july24.raw
	Medium		mFNWmVTR	G3V885;G3V8B0;P02563	4	3	HCD	M1(Oxidation), M5(Oxidation)	25.85	0.0535633	1	1	24	14				No Quan Values	Not Used							2	558.751	1116.5	-1.03213	49.5726	7125	7125	MS2	7/66	SP_RL_EP4_july24.raw
Q6P725	469	53.3901	5.2749	Desmin OS=Rattus norvegicus GN=Des PE=2 SV=1 - [Q6P725_RAT]	36.03	55	17	1577271638	0.900452	17	12.8394	3.06078	17	17.8964	0.289317	17	17.1095	1248.55	33.48	33	15	855.581	24.95	22	11
	A3	A5	Sequence	Protein Accessions	# Proteins	# Protein Groups	Activation Type	Modifications	IonScore	Exp Value	Δ Score	Rank	Identity High	Homology Threshold	QuanResultID	Area	Quan Channel	Quan Info	Quan Usage	Heavy/Light	Heavy/Medium	Medium/Light	Light	Medium	Heavy	Charge	m/z [Da]	MH+ [Da]	ΔM [ppm]	RT [min]	First Scan	Last Scan	MS Order	Ions Matched	Spectrum File	Annotation
		High	FLEQQNAALAAEVNR	Q6P725	2	1	CID		113.42	1.01986e-09	1	1	35	29	1122	6.07174e+07	Light	Unique	Used	0.78672	2.49846	0.314882	57252195	18027660	4.50414e+07	2	837.434	1673.86	-0.436369	49.1128	7052	7052	MS2	12/152	SP_RL_EP4_july24.raw
		High	FLEQQNAALAAEVNR	Q6P725	2	1	CID		102.83	1.17373e-08	1	1	35	32	1159	3.17752e+07	Light	Unique	Used	0.967561	3.34429	0.289317	3.00972e+07	8.70765e+06	2.91209e+07	2	837.434	1673.86	-0.144659	50.3986	7252	7252	MS2	12/152	SP_RL_EP4_july24.raw
	High		FLEQQNAALAAEVNR	Q6P725	2	1	HCD		101.27	1.67316e-08	1	1	35	34	1122	6.07174e+07	Light	Redundant	Not Used	0.78672	2.49846	0.314882	57252195	18027660	4.50414e+07	2	837.434	1673.86	-0.436369	49.1403	7056	7056	MS2	12/152	SP_RL_EP4_july24.raw
	High		FLEQQNAALAAEVNR	Q6P725	2	1	HCD		101.17	1.70106e-08	1	1	35			1.65505e+07		No Quan Values	Not Used							2	837.433	1673.86	-1.3115	48.0174	6887	6887	MS2	12/152	SP_RL_EP4_july24.raw
		High	FLEQQNAALAAEVNr	Q6P725	2	1	CID	R15(Label:13C(6)15N(4))	100.33	2.08166e-08	1	1	35					No Quan Values	Not Used							2	842.437	1683.87	-0.994854	48.1084	6901	6901	MS2	12/152	SP_RL_EP4_july24.raw
	High		FLEQQNAALAAEVNR	Q6P725	2	1	HCD		98.94	2.87454e-08	1	1	35	34	1159	3.17752e+07	Light	Redundant	Not Used	0.967561	3.34429	0.289317	3.00972e+07	8.70765e+06	2.91209e+07	2	837.434	1673.86	-0.144659	50.4276	7259	7259	MS2	12/152	SP_RL_EP4_july24.raw
	High		FLEQQNAALAAEVNr	Q6P725	2	1	HCD	R15(Label:13C(6)15N(4))	94.99	7.11885e-08	1	1	35	29				No Quan Values	Not Used							2	842.437	1683.87	-0.994854	48.1455	6907	6907	MS2	12/152	SP_RL_EP4_july24.raw
	High		FASEASGYQDNIAr	Q6P725	2	1	HCD	R14(Label:13C(6)15N(4))	91.35	3.49191e-08	1	1	28	26	501	413231337	Heavy	Unique	Used	0.908337	3.02093	0.300681	437624104	131585286	397510036	2	769.857	1538.71	-2.2247	28.9486	3380	3380	MS2	9/128	SP_RL_EP4_july24.raw
	High		FASEASGYQDNIAR	Q6P725	2	1	HCD		91.26	3.17598e-08	1	1	27	19	501	443220634	Light	Redundant	Not Used	0.908337	3.02093	0.300681	437624104	131585286	397510036	2	764.853	1528.7	-2.26006	28.9551	3381	3381	MS2	13/128	SP_RL_EP4_july24.raw
		High	FASEASGYQDNIAR	Q6P725	2	1	CID		88.61	5.84625e-08	1	1	27	19	501	443220634	Light	Redundant	Not Used	0.908337	3.02093	0.300681	437624104	131585286	397510036	2	764.853	1528.7	-2.26006	28.9376	3378	3378	MS2	12/128	SP_RL_EP4_july24.raw
	High		FLEQQNAALAAEVNr	Q6P725	2	1	HCD	R15(Label:13C(6)15N(4))	88.47	3.10708e-07	1	1	35	26	1122	4.75672e+07	Heavy	Redundant	Not Used	0.78672	2.49846	0.314882	57252195	18027660	4.50414e+07	2	842.436	1683.86	-2.37224	49.3538	7089	7089	MS2	12/152	SP_RL_EP4_july24.raw
		High	FLEQQNAALAAEVNr	Q6P725	2	1	CID	R15(Label:13C(6)15N(4))	87.34	4.20479e-07	1	1	35	28	1159	2.91209e+07	Heavy	Redundant	Not Used	0.967561	3.34429	0.289317	3.00972e+07	8.70765e+06	2.91209e+07	2	842.438	1683.87	-0.269913	50.5102	7270	7270	MS2	12/152	SP_RL_EP4_july24.raw
		High	FLEQQNAALAAEVNR	Q6P725	2	1	CID		84.65	7.63344e-07	0.6	1	35			1.65505e+07		No Quan Values	Not Used							2	837.433	1673.86	-1.3115	47.9739	6880	6880	MS2	11/152	SP_RL_EP4_july24.raw
		High	FLEQQNAALAAEVNR	Q6P725	2	1	CID		84.35	8.1151e-07	1	1	35					No Quan Values	Not Used							2	837.433	1673.86	-1.45735	51.5488	7428	7428	MS2	11/152	SP_RL_EP4_july24.raw
		High	FLEQQNAALAAEVNr	Q6P725	2	1	CID	R15(Label:13C(6)15N(4))	81.38	1.58983e-06	1	1	35	27	1122	4.75672e+07	Heavy	Redundant	Not Used	0.78672	2.49846	0.314882	57252195	18027660	4.50414e+07	2	842.436	1683.86	-2.37224	49.3191	7082	7082	MS2	11/152	SP_RL_EP4_july24.raw
	High		VAELYEEEMR	Q6P725	2	1	HCD		75.12	1.19814e-06	1	1	27	23		288343382		No Quan Values	Not Used							2	634.794	1268.58	-1.6201	35.846	4688	4688	MS2	8/82	SP_RL_EP4_july24.raw
	High		VSDLTQAANk	Q6P725	2	1	HCD	K10(Label:13C(6)15N(2))	72.82	7.6296e-06	1	1	33	29	90	281620972	Heavy	Unique	Used	0.426506	3.92634	0.108627	614397856	66740086	262044576	2	527.784	1054.56	-1.59501	19.5277	1318	1318	MS2	8/86	SP_RL_EP4_july24.raw
		High	FASEASGYQDNIAr	Q6P725	2	1	CID	R14(Label:13C(6)15N(4))	71.77	3.17003e-06	1	1	28	24	501	413231337	Heavy	Redundant	Not Used	0.908337	3.02093	0.300681	437624104	131585286	397510036	2	769.857	1538.71	-2.2247	28.9349	3377	3377	MS2	11/128	SP_RL_EP4_july24.raw
	High		ADVDAATLAR	Q6P725	2	1	HCD		71.65	6.55871e-06	1	1	31	25	414	1422482136	Light	Unique	Used	0.900452	2.83735	0.317357	1422482136	451434460	1280876984	2	501.763	1002.52	-1.92759	26.7357	2917	2917	MS2	7/82	SP_RL_EP4_july24.raw
		High	TSGGAGGLGSLr	Q6P725	2	1	CID	R12(Label:13C(6)15N(4))	65.65	3.62936e-05	1	1	32	27	322	1106774472	Heavy	Unique	Used	0.911423	3.10176	0.293841	1214336832	356821881	1106774472	2	521.779	1042.55	-1.65749	24.4193	2408	2408	MS2	11/106	SP_RL_EP4_july24.raw
		High	ADVDAATLAr	Q6P725	2	1	CID	R10(Label:13C(6)15N(4))	64.36	3.8879e-05	1	1	31	28	414	1291484319	Heavy	Redundant	Not Used	0.900452	2.83735	0.317357	1422482136	451434460	1280876984	2	506.767	1012.53	-2.17855	26.704	2908	2908	MS2	9/82	SP_RL_EP4_july24.raw
	High		DNLIDDLQR	Q6P725	2	1	HCD		63.67	4.08274e-05	1	1	31	28	1157	3.37634e+07	Light	Unique	Used	0.977918	0.191702	5.10125	31904558	162753008	3.12e+07	2	551.279	1101.55	-2.01005	50.3655	7248	7248	MS2	6/88	SP_RL_EP4_july24.raw
	High		VSDLTQAANK	Q6P725	2	1	HCD		60.6	0.000115533	1	1	32		90	673772890	Light	Redundant	Not Used	0.426506	3.92634	0.108627	614397856	66740086	262044576	2	523.777	1046.55	-1.33683	19.505	1314	1314	MS2	8/86	SP_RL_EP4_july24.raw
	High		TSGGAGGLGSLr	Q6P725	2	1	HCD	R12(Label:13C(6)15N(4))	60.45	0.000120179	1	1	32	28	322	1106774472	Heavy	Redundant	Not Used	0.911423	3.10176	0.293841	1214336832	356821881	1106774472	2	521.779	1042.55	-1.65749	24.4501	2418	2418	MS2	9/106	SP_RL_EP4_july24.raw
	High		AQYETIAAk	Q6P725	2	1	HCD	K9(Label:13C(6)15N(2))	59.19	0.000151594	1	1	32	26	170	659636336	Heavy	Unique	Used	0.423523	4.81186	0.0880165	1557499616	137085632	659636336	2	501.77	1002.53	-1.12259	21.122	1679	1679	MS2	8/80	SP_RL_EP4_july24.raw
	High		DNLIDDLQR	Q6P725	2	1	HCD		58.67	0.000129244	1	1	31		1173	134524243	Light	Unique	Used	1.00486	7.06851	0.14216	134524243	1.9124e+07	135178380	2	551.28	1101.55	-0.901879	51.4163	7406	7406	MS2	6/88	SP_RL_EP4_july24.raw
	High		DNLIDDLQR	Q6P725	2	1	HCD		58.29	0.000144027	1	1	31		1173	134524243	Light	Redundant	Not Used	1.00486	7.06851	0.14216	134524243	1.9124e+07	135178380	2	551.28	1101.55	-0.458612	52.4603	7561	7561	MS2	6/88	SP_RL_EP4_july24.raw
	High		VAELYEEEmr	Q6P725	2	1	HCD	M9(Oxidation), R10(Label:13C(6)15N(4))	56.69	5.88223e-05	1	1	25	16	426	306052498	Heavy	Unique	Used	0.798221	3.06078	0.260789	383418476	99991507	306052498	2	647.796	1294.58	-1.59541	27.0599	2980	2980	MS2	8/82	SP_RL_EP4_july24.raw
	High		VELQELNDR	G3V8C3;Q6P725	4	2	HCD		56.21	0.000244358	1	1	31	27	574	158854531	Light	Not Unique	Used	1.05082	3.4502	0.304568	144596424	44039407	151944560	2	558.287	1115.57	-1.35066	31.2741	3790	3790	MS2	6/86	SP_RL_EP4_july24.raw
		High	VSDLTQAANk	Q6P725	2	1	CID	K10(Label:13C(6)15N(2))	55.66	0.000396736	1	1	33	28	90	281620972	Heavy	Redundant	Not Used	0.426506	3.92634	0.108627	614397856	66740086	262044576	2	527.784	1054.56	-1.59501	19.4833	1308	1308	MS2	6/86	SP_RL_EP4_july24.raw
		High	VSDLTQAANK	Q6P725	2	1	CID		55.4	0.000382567	1	1	32		90	673772890	Light	Redundant	Not Used	0.426506	3.92634	0.108627	614397856	66740086	262044576	2	523.777	1046.55	-1.33683	19.4728	1304	1304	MS2	8/86	SP_RL_EP4_july24.raw
	High		FLEQQNAALAAEVNr	Q6P725	2	1	HCD	R15(Label:13C(6)15N(4))	55.17	0.000693018	1	1	35	20	1159	2.91209e+07	Heavy	Redundant	Not Used	0.967561	3.34429	0.289317	3.00972e+07	8.70765e+06	2.91209e+07	2	842.438	1683.87	-0.269913	50.5331	7274	7274	MS2	8/152	SP_RL_EP4_july24.raw
	High		DNLIDDLQr	Q6P725	2	1	HCD	R9(Label:13C(6)15N(4))	53.3	0.000458614	1	1	31	28	1164	170314847	Heavy	Unique	Used	0.88404	5.99777	0.147395	192655085	28396358	170314847	2	556.284	1111.56	-1.52408	50.7788	7310	7310	MS2	6/88	SP_RL_EP4_july24.raw
	High		DNLIDDLQr	Q6P725	2	1	HCD	R9(Label:13C(6)15N(4))	52.98	0.000524899	1	1	31	29	1173	135178380	Heavy	Redundant	Not Used	1.00486	7.06851	0.14216	134524243	1.9124e+07	135178380	2	556.284	1111.56	-0.53571	51.8919	7479	7479	MS2	6/88	SP_RL_EP4_july24.raw
	High		EYQDLLNVK	G3V8C3;Q6P725	4	2	HCD		52.45	0.000711351	1	1	32	21	1034	997592898	Light	Not Unique	Used	0.359751	3.04946	0.117972	997592898	117688120	3.58885e+08	2	561.295	1121.58	-1.59999	45.1349	6429	6429	MS2	8/82	SP_RL_EP4_july24.raw
	High		VAELYEEEmR	Q6P725	2	1	HCD	M9(Oxidation)	51.63	0.000183447	1	1	25	16	426	3.90171e+08	Light	Redundant	Not Used	0.798221	3.06078	0.260789	383418476	99991507	306052498	2	642.792	1284.58	-1.53756	27.0122	2970	2970	MS2	7/82	SP_RL_EP4_july24.raw
	High		VAELYEEEMr	Q6P725	2	1	HCD	R10(Label:13C(6)15N(4))	51.07	0.000327502	1	1	27	20				No Quan Values	Not Used							2	639.798	1278.59	-1.77351	35.8524	4689	4689	MS2	6/82	SP_RL_EP4_july24.raw
	High		QVEVLTNQr	Q6P725	2	1	HCD	R9(Label:13C(6)15N(4))	47.78	0.00270844	1	1	33	23	294	596925536	Heavy	Unique	Used	0.826046	3.02029	0.273499	710121056	194217209	586592404	2	548.802	1096.6	-1.73727	23.657	2251	2251	MS2	6/86	SP_RL_EP4_july24.raw
	High		ADVDAATLAr	Q6P725	2	1	HCD	R10(Label:13C(6)15N(4))	46.29	0.00249296	1	1	31	26	414	1291484319	Heavy	Redundant	Not Used	0.900452	2.83735	0.317357	1422482136	451434460	1280876984	2	506.767	1012.53	-2.17855	26.7414	2918	2918	MS2	8/82	SP_RL_EP4_july24.raw
		High	FLEQQNAALAAEVNr	Q6P725	2	1	CID	R15(Label:13C(6)15N(4))	45.74	0.00581242	1	1	34	27	1129	32802618	Heavy	Unique	Used	0.894385	4.40162	0.203195	29799539	6.05511e+06	26652263	3	561.96	1683.86	-2.56146	49.2735	7075	7075	MS2	7/152	SP_RL_EP4_july24.raw
	High		LLEGEESr	IPI:CON_IPI00554648.3;G3V8C3;Q6P725	14	3	HCD	R8(Label:13C(6)15N(4))	44.15	0.00280944	1	1	30	21	131	415788534	Heavy	Not Unique	Used	0.945828	2.55091	0.37078	439602776	1.62996e+08	415788534	2	471.741	942.475	-1.87717	20.2753	1488	1488	MS2	7/64	SP_RL_EP4_july24.raw
		High	EEAENNLAAFr	Q6P725	2	1	CID	R11(Label:13C(6)15N(4))	43.75	0.00231511	1	1	29	18		80356572		No Quan Values	Not Used							2	637.305	1273.6	-1.78683	34.8699	4491	4491	MS2	9/98	SP_RL_EP4_july24.raw
		High	VAELYEEEMr	Q6P725	2	1	CID	R10(Label:13C(6)15N(4))	41.51	0.00295947	1	1	27	24				No Quan Values	Not Used							2	639.798	1278.59	-1.77351	35.8136	4679	4679	MS2	7/82	SP_RL_EP4_july24.raw
		High	ADVDAATLAR	Q6P725	2	1	CID		41.37	0.0069955	1	1	31	26	414	1422482136	Light	Redundant	Not Used	0.900452	2.83735	0.317357	1422482136	451434460	1280876984	2	501.763	1002.52	-1.92759	26.7015	2907	2907	MS2	8/82	SP_RL_EP4_july24.raw
		High	FANYIEk	Q6P725	1	1	CID	K7(Label:13C(6)15N(2))	41.27	0.00645678	1	1	30	27		6.29183e+08		No Quan Values	Not Used							2	446.736	892.464	-1.81133	26.4852	2863	2863	MS2	5/56	SP_RL_EP4_july24.raw
	High		DGEVVSEATQQQHEVL	Q6P725	2	1	HCD		41.14	0.00690679	1	1	31	17		1044891293		Indistinguishable Channels	Not Used							2	884.92	1768.83	-1.50969	40.7981	5639	5639	MS2	9/150	SP_RL_EP4_july24.raw
		High	EYQDLLNVK	Q6P725	2	1	CID		39.2	0.0150343	1	1	32	21	1034	997592898	Light	Redundant	Not Used	0.359751	3.04946	0.117972	997592898	117688120	3.58885e+08	2	561.295	1121.58	-1.59999	45.1076	6421	6421	MS2	6/82	SP_RL_EP4_july24.raw
	Medium		AQYETIAAK	Q6P725	2	1	HCD		37.79	0.0196366	1	1	32	15	170	1740779648	Light	Redundant	Not Used	0.423523	4.81186	0.0880165	1557499616	137085632	659636336	2	497.763	994.519	-1.82904	21.0567	1664	1664	MS2	7/80	SP_RL_EP4_july24.raw
		High	rQVEVLTNQr	Q6P725	2	1	CID	R1(Label:13C(6)15N(4)), R10(Label:13C(6)15N(4))	37.4	0.03704	1	1	34	28	92	130028348	Heavy	Unique	Used	0.989408	3.0496	0.324438	122039304	39594191	120746616	3	421.574	1262.71	-0.853752	19.4806	1307	1307	MS2	7/96	SP_RL_EP4_july24.raw
		High	VAELYEEEmr	Q6P725	2	1	CID	M9(Oxidation), R10(Label:13C(6)15N(4))	37.02	0.00545183	1	1	25	15	426	306052498	Heavy	Redundant	Not Used	0.798221	3.06078	0.260789	383418476	99991507	306052498	2	647.796	1294.58	-1.59541	27.0318	2973	2973	MS2	7/82	SP_RL_EP4_july24.raw
	Medium		FANYIEK	Q6P725	1	1	HCD		35.55	0.0229855	1	1	30	31		1568553130		No Quan Values	Not Used							2	442.728	884.45	-1.99085	26.4654	2860	2860	MS2	6/56	SP_RL_EP4_july24.raw
		High	DNLIDDLQR	Q6P725	2	1	CID		34.81	0.0314347	1	1	31	27	1173	134524243	Light	Redundant	Not Used	1.00486	7.06851	0.14216	134524243	1.9124e+07	135178380	2	551.28	1101.55	-0.901879	51.4	7402	7402	MS2	7/88	SP_RL_EP4_july24.raw
	Medium		LLEGEESR	IPI:CON_IPI00554648.3;G3V8C3;Q6P725	14	3	HCD		33.38	0.0311107	1	1	29	22	131	439602776	Light	Redundant	Not Used	0.945828	2.55091	0.37078	439602776	1.62996e+08	415788534	2	466.737	932.467	-1.66958	20.2808	1489	1489	MS2	6/64	SP_RL_EP4_july24.raw
	Medium		NISEAEEWYK	Q6P725	2	1	HCD		32.74	0.0193953	1	1	27	15		4.46361e+07		No Quan Values	Not Used							2	634.793	1268.58	-0.679887	45.42	6474	6474	MS2	7/98	SP_RL_EP4_july24.raw
	Medium		FANYIEk	Q6P725	1	1	HCD	K7(Label:13C(6)15N(2))	32.07	0.0537052	1	1	30	22		6.29183e+08		No Quan Values	Not Used							2	446.736	892.464	-1.81133	26.5149	2871	2871	MS2	5/56	SP_RL_EP4_july24.raw
P09605	419	47.3553	8.51416	Creatine kinase S-type, mitochondrial OS=Rattus norvegicus GN=Ckmt2 PE=1 SV=2 - [KCRS_RAT]	34.61	31	12	1.014e+09	0.233679	13	12.4326	1.29084	13	37.1363	0.130672	13	43.8453	537.271	23.63	13	9	553.219	27.21	18	8
	A3	A5	Sequence	Protein Accessions	# Proteins	# Protein Groups	Activation Type	Modifications	IonScore	Exp Value	Δ Score	Rank	Identity High	Homology Threshold	QuanResultID	Area	Quan Channel	Quan Info	Quan Usage	Heavy/Light	Heavy/Medium	Medium/Light	Light	Medium	Heavy	Charge	m/z [Da]	MH+ [Da]	ΔM [ppm]	RT [min]	First Scan	Last Scan	MS Order	Ions Matched	Spectrum File	Annotation
	High		GTGGVDTAAVADVYDISNIDR	P09605	1	1	HCD		99.99	1.38819e-08	1	1	33	20	1638	108442240	Light	Unique	Used	0.256645	1.00788	0.254639	74160804	18884228	19033026	2	1055.01	2109.01	-0.579855	72.02	10535	10535	MS2	15/202	SP_RL_EP4_july24.raw
	High		LSEmTEQDQQr	P09605	1	1	HCD	M4(Oxidation), R11(Label:13C(6)15N(4))	93.23	1.08852e-08	1	1	25	18	13	100823560	Heavy	Unique	Used	0.241357	1.25524	0.19228	417736104	80322356	100823560	2	695.81	1390.61	-0.972709	18.0263	984	984	MS2	10/100	SP_RL_EP4_july24.raw
		High	RGTGGVDTAAVADVYDISNIDR	P09605	1	1	CID		92.52	1.06522e-07	1	1	34	23		339304580		No Quan Values	Not Used							3	755.706	2265.1	-3.28758	73.5143	10780	10780	MS2	24/246	SP_RL_EP4_july24.raw
	High		LSEmTEQDQQR	P09605	1	1	HCD	M4(Oxidation)	78.49	2.69001e-07	1	1	24		13	428608971	Light	Redundant	Not Used	0.241357	1.25524	0.19228	417736104	80322356	100823560	2	690.806	1380.61	-0.56069	18.0091	981	981	MS2	8/100	SP_RL_EP4_july24.raw
	High		LFPPSADYPDLR	P09605	1	1	HCD		78.19	2.28089e-06	1	1	33	21				No Quan Values	Not Used							2	695.853	1390.7	-1.19895	62.4039	9064	9064	MS2	10/98	SP_RL_EP4_july24.raw
	High		RGTGGVDTAAVADVYDISNIDR	P09605	1	1	HCD		63.19	9.12933e-05	1	1	34	16		339304580		No Quan Values	Not Used							3	755.706	2265.1	-3.28758	73.5284	10783	10783	MS2	17/246	SP_RL_EP4_july24.raw
		High	ITHGQFDER	P09605	1	1	CID		58.81	7.17455e-05	1	1	28	30		248467944		No Quan Values	Not Used							2	551.767	1102.53	-0.558864	18.2782	1039	1039	MS2	8/84	SP_RL_EP4_july24.raw
		High	SEVELVQIVIDGVNYLVDcEK	P09605	1	1	CID	C19(Carbamidomethyl)	56.6	0.000582929	1	1	35	22		81751.5		No Quan Values	Not Used							3	807.745	2421.22	0.00893983	16.8241	867	867	MS2	21/226	SP_RL_EP4_july24.raw
	High		LFPPSADYPDLR	P09605	1	1	HCD		55.94	0.000376422	1	1	33	27		5.03119e+07		No Quan Values	Not Used							2	695.852	1390.7	-2.42782	61.3872	8912	8912	MS2	10/98	SP_RL_EP4_july24.raw
		High	LSEmTEQDQQR	P09605	1	1	CID	M4(Oxidation)	55.91	4.87252e-05	1	1	24	23	13	428608971	Light	Redundant	Not Used	0.241357	1.25524	0.19228	417736104	80322356	100823560	2	690.806	1380.61	-0.56069	17.9732	971	971	MS2	7/100	SP_RL_EP4_july24.raw
		High	SEVELVQIVIDGVNYLVDcEK	P09605	1	1	CID	C19(Carbamidomethyl)	55.72	0.000712927	1	1	35	23	7	644243	Light	Unique	Used	0.170124	1.5139	0.112375	423248	47562.4	72004.8	3	807.746	2421.22	0.387066	10.0691	468	468	MS2	12/226	SP_RL_EP4_july24.raw
		High	GTGGVDTAAVADVYDISNIDR	P09605	1	1	CID		55.36	0.000403134	1	1	33	18	1638	108442240	Light	Redundant	Not Used	0.256645	1.00788	0.254639	74160804	18884228	19033026	2	1055.01	2109.01	-0.579855	71.9975	10529	10529	MS2	11/202	SP_RL_EP4_july24.raw
	High		mTPSGYTLDQcIQTGVDNPGHPFIK	P09605	1	1	HCD	M1(Oxidation), C11(Carbamidomethyl)	53.86	0.000432118	1	1	31	16	1590	88355266	Light	Unique	Used	0.0816778	0.591287	0.138136	61549950	8502237	5.02727e+06	3	931.437	2792.3	-2.47941	69.9849	10221	10221	MS2	26/252	SP_RL_EP4_july24.raw
	High		mTPSGYTLDQcIQTGVDNPGHPFIK	P09605	1	1	HCD	M1(Oxidation), C11(Carbamidomethyl)	49.93	0.00114633	1	1	32	16		97796885		No Quan Values	Not Used							3	931.438	2792.3	-0.77445	71.1262	10394	10394	MS2	25/252	SP_RL_EP4_july24.raw
		High	SEVELVQIVIDGVNYLVDcEK	P09605	1	1	CID	C19(Carbamidomethyl)	48.38	0.00391707	1	1	35	24				No Quan Values	Not Used							3	807.746	2421.22	0.992067	15.8072	807	807	MS2	13/226	SP_RL_EP4_july24.raw
		High	SEVELVQIVIDGVNYLVDcEK	P09605	1	1	CID	C19(Carbamidomethyl)	47.61	0.00461972	1	1	35	21	3	185870	Light	Unique	Used	0.233679	2.07912	0.112393	185870	20890.6	43434	3	807.745	2421.22	-0.0666854	2.37025	110	110	MS2	15/226	SP_RL_EP4_july24.raw
		High	SEVELVQIVIDGVNYLVDcEK	P09605	1	1	CID	C19(Carbamidomethyl)	46.81	0.00553641	1	1	35	17	5	68195.7	Light	Unique	Used	0.22114	1.27542	0.173386	41559.2	7205.76	9190.38	3	807.745	2421.22	-0.142311	4.4387	205	205	MS2	17/226	SP_RL_EP4_july24.raw
		High	SEVELVQIVIDGVNYLVDcEK	P09605	1	1	CID	C19(Carbamidomethyl)	46.05	0.00660265	1	1	35	22	1	143438	Light	Unique	Used	0.276442	2.22363	0.12432	143438	17832.3	39652.3	3	807.746	2421.22	0.462691	0.188052	9	9	MS2	24/226	SP_RL_EP4_july24.raw
		High	LSEMTEQDQQR	P09605	1	1	CID		44.67	0.000931457	1	1	25	25	73	5.38384e+08	Light	Unique	Used	0.242355	1.29084	0.18775	535499931	1.0054e+08	129780890	2	682.808	1364.61	-1.60997	19.2155	1249	1249	MS2	6/100	SP_RL_EP4_july24.raw
	High		GLSLPPAcSR	P09605	1	1	HCD	C8(Carbamidomethyl)	44.55	0.00392667	1	1	32	30	617	1886317668	Light	Unique	Used	0.242571	1.17345	0.206715	1844025728	381188584	447306752	2	529.276	1057.54	-1.96158	33.5215	4220	4220	MS2	6/84	SP_RL_EP4_july24.raw
		High	SEVELVQIVIDGVNYLVDcEK	P09605	1	1	CID	C19(Carbamidomethyl)	44.1	0.0104945	1	1	35	17	4	95456.5	Light	Unique	Used	0.23464	2.82734	0.0829896	95456.5	7921.9	22397.9	3	807.746	2421.22	0.992067	3.38553	157	157	MS2	15/226	SP_RL_EP4_july24.raw
		High	LSEmTEQDQQr	P09605	1	1	CID	M4(Oxidation), R11(Label:13C(6)15N(4))	44.05	0.00090123	1	1	25	15	13	100823560	Heavy	Redundant	Not Used	0.241357	1.25524	0.19228	417736104	80322356	100823560	2	695.81	1390.61	-0.972709	17.9814	974	974	MS2	12/100	SP_RL_EP4_july24.raw
		High	HNNcmAEcLTPTIYAK	P09605	1	1	CID	C4(Carbamidomethyl), M5(Oxidation), C8(Carbamidomethyl)	41.67	0.00209677	1	1	26	18		2.73049e+08		No Quan Values	Not Used							3	646.954	1938.85	-1.34959	32.0374	3939	3939	MS2	16/158	SP_RL_EP4_july24.raw
	Medium		VPPPLPQFGR	P09605	1	1	HCD		41.33	0.0142198	1	1	34	20	1105	1.55524e+08	Light	Unique	Used	0.136093	1.09051	0.124798	137283176	1.71327e+07	1.86833e+07	2	554.319	1107.63	0.135257	48.155	6908	6908	MS2	5/80	SP_RL_EP4_july24.raw
		High	SEVELVQIVIDGVNYLVDcEK	P09605	1	1	CID	C19(Carbamidomethyl)	39.19	0.0321082	1	1	35	25	2	139167	Light	Unique	Used	0.214952	1.64498	0.130672	124032	16207.4	26660.8	3	807.745	2421.22	0.00893983	1.22539	56	56	MS2	11/226	SP_RL_EP4_july24.raw
	Medium		LFPPSADYPDLRK	P09605	1	1	HCD		38.08	0.032932	1	1	34	22		75476164		No Quan Values	Not Used							3	506.936	1518.79	-1.97023	58.8496	8527	8527	MS2	15/108	SP_RL_EP4_july24.raw
		High	mTPSGYTLDQcIQTGVDNPGHPFIK	P09605	1	1	CID	M1(Oxidation), C11(Carbamidomethyl)	37.88	0.0183785	1	1	32	20		97796885		No Quan Values	Not Used							3	931.438	2792.3	-0.77445	71.0884	10389	10389	MS2	13/252	SP_RL_EP4_july24.raw
		High	mTPSGYTLDQcIQTGVDNPGHPFIK	P09605	1	1	CID	M1(Oxidation), C11(Carbamidomethyl)	34.69	0.0356946	1	1	31	17	1590	88355266	Light	Redundant	Not Used	0.0816778	0.591287	0.138136	61549950	8502237	5.02727e+06	3	931.437	2792.3	-2.47941	69.9591	10216	10216	MS2	18/252	SP_RL_EP4_july24.raw
		High	GLSLPPAcSR	P09605	1	1	CID	C8(Carbamidomethyl)	33.31	0.0522425	1	1	32	26	617	1886317668	Light	Redundant	Not Used	0.242571	1.17345	0.206715	1844025728	381188584	447306752	2	529.276	1057.54	-1.96158	33.4948	4212	4212	MS2	10/84	SP_RL_EP4_july24.raw
	Medium		GLSLPPAcSr	P09605	1	1	HCD	C8(Carbamidomethyl), R10(Label:13C(6)15N(4))	32.34	0.0708011	1	1	32	27	617	447306752	Heavy	Redundant	Not Used	0.242571	1.17345	0.206715	1844025728	381188584	447306752	2	534.28	1067.55	-2.02777	32.8773	4095	4095	MS2	5/84	SP_RL_EP4_july24.raw
	Medium		GIWHNYDK	P09605	1	1	HCD		29.3	0.0506381	1	1	27	14	215	6.17294e+08	Light	Unique	Used	0.17866	2.31968	0.0770191	559598016	43099763	99977748	2	516.747	1032.49	-2.23435	22.1078	1899	1899	MS2	6/62	SP_RL_EP4_july24.raw
IPI:CON_00698900.1	375	41.7097	5.47803	SWISS-PROT:P60712 (Bos taurus) Actin, cytoplasmic 1	33.07	45	16	5.3004e+09	0.220608	19	28.513	1.35369	19	13.0827	0.168374	19	49.8262	1036.9	31.47	28	15	451.084	22.4	17	9
	A3	A5	Sequence	Protein Accessions	# Proteins	# Protein Groups	Activation Type	Modifications	IonScore	Exp Value	Δ Score	Rank	Identity High	Homology Threshold	QuanResultID	Area	Quan Channel	Quan Info	Quan Usage	Heavy/Light	Heavy/Medium	Medium/Light	Light	Medium	Heavy	Charge	m/z [Da]	MH+ [Da]	ΔM [ppm]	RT [min]	First Scan	Last Scan	MS Order	Ions Matched	Spectrum File	Annotation
	High		SYELPDGQVITIGNEr	IPI:CON_00698900.1;P62738	10	2	HCD	R16(Label:13C(6)15N(4))	113.16	8.97523e-10	1	1	34	20	1569	305405982	Heavy	Not Unique	Used	0.220608	1.15861	0.190407	1356016680	258195154	299148602	2	900.951	1800.9	-2.54474	69.1684	10104	10104	MS2	11/164	SP_RL_EP4_july24.raw
	High		SYELPDGQVITIGNEr	IPI:CON_00698900.1;P62738	10	2	HCD	R16(Label:13C(6)15N(4))	108.16	2.99097e-09	1	1	34	20	1580	434251234	Heavy	Not Unique	Used	0.255261	1.35369	0.188566	1660794672	313170172	423936072	2	900.954	1800.9	0.302146	70.2191	10257	10257	MS2	11/164	SP_RL_EP4_july24.raw
	High		SYELPDGQVITIGNER	IPI:CON_00698900.1;P62738	10	2	HCD		99.42	2.19776e-08	1	1	34	28	1580	1714566500	Light	Redundant	Not Used	0.255261	1.35369	0.188566	1660794672	313170172	423936072	2	895.949	1790.89	-0.463691	70.7655	10339	10339	MS2	10/164	SP_RL_EP4_july24.raw
	High		SYELPDGQVITIGNER	IPI:CON_00698900.1;P62738	10	2	HCD		94.05	7.48926e-08	1	1	34	34	1580	1714566500	Light	Redundant	Not Used	0.255261	1.35369	0.188566	1660794672	313170172	423936072	2	895.948	1790.89	-1.75877	69.7471	10186	10186	MS2	10/164	SP_RL_EP4_july24.raw
	High		SYELPDGQVITIGNER	IPI:CON_00698900.1;P62738	10	2	HCD		91.82	1.27125e-07	1	1	34	27	1560	2.38366e+08	Light	Not Unique	Used	0.256425	1.25576	0.204198	234343944	4.78527e+07	6.00917e+07	2	895.949	1790.89	-0.736338	68.71	10035	10035	MS2	12/164	SP_RL_EP4_july24.raw
		High	SYELPDGQVITIGNER	IPI:CON_00698900.1;P62738;F1LTQ2	10	3	CID		87.68	3.24667e-07	1	1	34	28	1580	1714566500	Light	Redundant	Not Used	0.255261	1.35369	0.188566	1660794672	313170172	423936072	2	895.948	1790.89	-1.75877	69.7246	10180	10180	MS2	13/164	SP_RL_EP4_july24.raw
	High		AGFAGDDAPr	IPI:CON_00698900.1;P62738	8	2	HCD	R10(Label:13C(6)15N(4))	78.96	3.94513e-07	1	1	26		179	2183087716	Heavy	Not Unique	Used	0.267313	1.30535	0.204783	8081399296	1654930024	2160260328	2	493.731	986.455	-1.39135	21.3293	1725	1725	MS2	7/74	SP_RL_EP4_july24.raw
		High	SYELPDGQVITIGNER	IPI:CON_00698900.1;P62738;F1LTQ2	10	3	CID		73.85	7.92464e-06	1	1	34	30	1580	1714566500	Light	Redundant	Not Used	0.255261	1.35369	0.188566	1660794672	313170172	423936072	2	895.949	1790.89	-0.463691	70.7396	10332	10332	MS2	13/164	SP_RL_EP4_july24.raw
	High		QEYDESGPSIVHr	IPI:CON_00698900.1	3	1	HCD	R13(Label:13C(6)15N(4))	69.54	6.22014e-06	1	1	29	17	321	382371839	Heavy	Unique	Used	3.47318	1.07351	3.23533	1.10093e+08	356187044	382371839	3	509.574	1526.71	-2.60425	24.3923	2404	2404	MS2	10/134	SP_RL_EP4_july24.raw
	High		DSYVGDEAQSKR	IPI:CON_00698900.1;P62738	7	2	HCD		69.43	5.0171e-06	1	1	28	18	29	908274018	Light	Not Unique	Used	0.112097	1.24276	0.0901999	767105152	69192810	85990174	2	677.815	1354.62	-0.496845	18.3019	1044	1044	MS2	10/112	SP_RL_EP4_july24.raw
	High		AGFAGDDAPR	IPI:CON_00698900.1;P62738	8	2	HCD		63.66	9.62227e-06	1	1	25		179	8218480795	Light	Redundant	Not Used	0.267313	1.30535	0.204783	8081399296	1654930024	2160260328	2	488.727	976.447	-1.43816	21.2645	1710	1710	MS2	9/74	SP_RL_EP4_july24.raw
		High	SYELPDGQVITIGNER	IPI:CON_00698900.1;P62738;F1LTQ2	10	3	CID		62.99	9.71028e-05	1	1	34	29	1560	2.38366e+08	Light	Redundant	Not Used	0.256425	1.25576	0.204198	234343944	4.78527e+07	6.00917e+07	2	895.949	1790.89	-0.736338	68.6865	10029	10029	MS2	13/164	SP_RL_EP4_july24.raw
		High	DSYVGDEAQSK	IPI:CON_00698900.1;P62738	7	2	CID		62.62	1.02292e-05	1	1	24		86	1643143226	Light	Not Unique	Used	0.192947	1.67833	0.114964	1643143226	1.88902e+08	3.1704e+08	2	599.764	1198.52	-1.44002	19.4048	1289	1289	MS2	9/102	SP_RL_EP4_july24.raw
		High	SYELPDGQVITIGNEr	IPI:CON_00698900.1;P62738;F1LTQ2	10	3	CID	R16(Label:13C(6)15N(4))	59.36	0.000215301	1	1	34	20	1569	305405982	Heavy	Redundant	Not Used	0.220608	1.15861	0.190407	1356016680	258195154	299148602	2	900.951	1800.9	-2.54474	69.1513	10100	10100	MS2	13/164	SP_RL_EP4_july24.raw
	High		HQGVMVGMGQK	IPI:CON_00698900.1;P62738	9	2	HCD		58.18	0.000116474	1	1	30	22	171	287221481	Light	Not Unique	Used	0.18065	1.39962	0.129071	256795736	33144836	46390068	2	586.289	1171.57	-1.17923	21.1273	1680	1680	MS2	12/100	SP_RL_EP4_july24.raw
		High	AGFAGDDAPR	IPI:CON_00698900.1;P62738	8	2	CID		52.4	0.000128611	1	1	25		179	8218480795	Light	Redundant	Not Used	0.267313	1.30535	0.204783	8081399296	1654930024	2160260328	2	488.727	976.447	-1.43816	21.23	1700	1700	MS2	8/74	SP_RL_EP4_july24.raw
	High		AVFPSIVGR	IPI:CON_00698900.1;P62738	8	2	HCD		51.46	0.00123358	1	1	33	23	1137	153871560	Light	Not Unique	Used	0.23641	1.40408	0.168374	145807952	2.45502e+07	34470459	2	473.279	945.551	-1.03064	49.875	7171	7171	MS2	8/64	SP_RL_EP4_july24.raw
	High		DSYVGDEAQSK	IPI:CON_00698900.1;P62738	7	2	HCD		50.46	0.000168206	1	1	24	17	86	1643143226	Light	Redundant	Not Used	0.192947	1.67833	0.114964	1643143226	1.88902e+08	3.1704e+08	2	599.764	1198.52	-1.44002	19.4396	1299	1299	MS2	8/102	SP_RL_EP4_july24.raw
	High		AVFPSIVGRPR	IPI:CON_00698900.1;P62738	8	2	HCD		50.01	0.00163972	1	1	33	30		344970344		No Quan Values	Not Used							2	599.856	1198.7	-0.779056	39.8423	5466	5466	MS2	8/84	SP_RL_EP4_july24.raw
		High	AVFPSIVGRPR	IPI:CON_00698900.1;P62738	8	2	CID		48.61	0.00231509	1	1	33	21		69083164		No Quan Values	Not Used							2	599.855	1198.7	-1.79741	65.1615	9498	9498	MS2	8/84	SP_RL_EP4_july24.raw
		High	DSYVGDEAQSKR	IPI:CON_00698900.1;P62738	7	2	CID		47.11	0.000855958	1	1	28	20	29	908274018	Light	Redundant	Not Used	0.112097	1.24276	0.0901999	767105152	69192810	85990174	2	677.815	1354.62	-0.496845	18.2637	1034	1034	MS2	9/112	SP_RL_EP4_july24.raw
	High		IIAPPER	IPI:CON_00698900.1;P62738	8	2	HCD		46.83	0.00191307	1	1	31	30	288	3405372156	Light	Not Unique	Used	0.222822	1.29035	0.172683	3379376512	583561606	752999394	2	398.239	795.471	-1.18067	23.5055	2217	2217	MS2	5/48	SP_RL_EP4_july24.raw
		High	AGFAGDDAPr	IPI:CON_00698900.1;P62738	8	2	CID	R10(Label:13C(6)15N(4))	46.26	0.000734618	1	1	26		179	2183087716	Heavy	Redundant	Not Used	0.267313	1.30535	0.204783	8081399296	1654930024	2160260328	2	493.731	986.455	-1.39135	21.2972	1715	1715	MS2	9/74	SP_RL_EP4_july24.raw
		High	SYELPDGQVITIGNEr	IPI:CON_00698900.1;P62738;F1LTQ2	10	3	CID	R16(Label:13C(6)15N(4))	45.86	0.0050794	1	1	34	16	1580	434251234	Heavy	Redundant	Not Used	0.255261	1.35369	0.188566	1660794672	313170172	423936072	2	900.954	1800.9	0.302146	70.1987	10252	10252	MS2	13/164	SP_RL_EP4_july24.raw
	High		IKIIAPPER	IPI:CON_00698900.1;P62738	8	2	HCD		45.78	0.0022619	0.456522	1	30			97162916		No Quan Values	Not Used							2	518.828	1036.65	-1.75331	28.0634	3201	3201	MS2	5/78	SP_RL_EP4_july24.raw
	High		AVFPSIVGRPR	IPI:CON_00698900.1;P62738	8	2	HCD		45.12	0.00488177	1	1	33	18				No Quan Values	Not Used							3	400.24	1198.71	0.100785	63.4562	9227	9227	MS2	11/84	SP_RL_EP4_july24.raw
	High		EITALAPSTmk	IPI:CON_00698900.1;P62738	8	2	HCD	M10(Oxidation), K11(Label:13C(6)15N(2))	44.33	0.0057376	1	1	33	27	523	886628686	Heavy	Not Unique	Used	0.165382	1.77851	0.0929893	5361082400	498523544	886628686	2	593.316	1185.63	-1.9176	29.5797	3482	3482	MS2	7/96	SP_RL_EP4_july24.raw
	High		AVFPSIVGRPR	IPI:CON_00698900.1;P62738	8	2	HCD		44.08	0.00657004	1	1	33	29	1520	6.53284e+07	Light	Not Unique	Used	0.285859	1.38145	0.206926	55799548	1.15464e+07	15950823	2	599.855	1198.7	-1.79741	66.2241	9664	9664	MS2	5/84	SP_RL_EP4_july24.raw
	High		DLTDYLmk	IPI:CON_00698900.1;P62738	9	2	HCD	M7(Oxidation), K8(Label:13C(6)15N(2))	43.16	0.00248292	1	1	28	27	1103	725580334	Heavy	Not Unique	Used	0.182695	1.91123	0.0955903	3971543844	379641117	725580334	2	511.751	1022.49	-1.24898	48.3195	6938	6938	MS2	6/62	SP_RL_EP4_july24.raw
		High	HQGVmVGMGQK	IPI:CON_00698900.1;P62738;F1LTQ2	9	3	CID	M5(Oxidation)	40.56	0.0047643	0.121951	1	28	19	48	2.71233e+08	Light	Not Unique	Used	0.170719	1.47802	0.115505	267653534	30915423	4.56936e+07	2	594.286	1187.56	-1.09589	18.6287	1117	1117	MS2	9/100	SP_RL_EP4_july24.raw
		High	HQGVMVGMGQK	IPI:CON_00698900.1;P62738;F1LTQ2	9	3	CID		40.22	0.00728163	1	1	30	23	171	287221481	Light	Redundant	Not Used	0.18065	1.39962	0.129071	256795736	33144836	46390068	2	586.289	1171.57	-1.17923	21.0928	1670	1670	MS2	8/100	SP_RL_EP4_july24.raw
	Medium		AVFPSIVGRPR	IPI:CON_00698900.1;P62738	8	2	HCD		37.52	0.0297555	1	1	33	29		69083164		No Quan Values	Not Used							2	599.855	1198.7	-1.79741	65.1919	9503	9503	MS2	8/84	SP_RL_EP4_july24.raw
	Medium		GYSFTTTAEr	IPI:CON_00698900.1	3	1	HCD	R10(Label:13C(6))	37.07	0.0112599	1	1	29	15	430	761744808	Medium	Redundant	Not Used	2.64931	1.16804	2.26818	335840286	761744808	889745984	2	569.776	1138.54	-2.1844	27.4058	3054	3054	MS2	7/84	SP_RL_EP4_july24.raw
		High	HQGVMVGmGQK	IPI:CON_00698900.1;P62738;F1LTQ2	9	3	CID	M8(Oxidation)	36.44	0.0123027		2	28	19	48	2.71233e+08	Light	Redundant	Not Used	0.170719	1.47802	0.115505	267653534	30915423	4.56936e+07	2	594.286	1187.56	-1.09589	18.6287	1117	1117	MS2	9/100	SP_RL_EP4_july24.raw
		High	DLTDYLMk	IPI:CON_00698900.1;P62738	9	2	CID	K8(Label:13C(6)15N(2))	35.9	0.0180442	1	1	30	19	1476	2.66403e+08	Heavy	Not Unique	Used	0.187864	1.57348	0.119394	1402296696	167425708	263440464	2	503.753	1006.5	-1.16651	64.9356	9457	9457	MS2	5/62	SP_RL_EP4_july24.raw
	Medium		LDLAGR	IPI:CON_00698900.1;P62738	9	2	HCD		34.49	0.0252676		7	30			89832558		No Quan Values	Not Used							2	322.689	644.371	-2.04361	72.3351	10587	10587	MS2	4/40	SP_RL_EP4_july24.raw
	Medium		IKIIAPPER	IPI:CON_00698900.1;P62738	8	2	HCD		34.41	0.0339422	1	1	31	29		241948887		No Quan Values	Not Used							3	346.222	1036.65	-1.23638	28.0474	3198	3198	MS2	6/78	SP_RL_EP4_july24.raw
	Medium		IKIIAPPERK	IPI:CON_00698900.1;P62738	8	2	HCD		33.56	0.025442	1	1	29	30	227	366631450	Light	Not Unique	Used	0.120344	1.32558	0.0907863	317787016	28850705	38243913	3	388.92	1164.74	-1.46662	22.3826	1962	1962	MS2	5/88	SP_RL_EP4_july24.raw
		High	DLTDYLmK	IPI:CON_00698900.1;P62738	9	2	CID	M7(Oxidation)	33.49	0.0196546	1	1	28	21	1103	3971543844	Light	Redundant	Not Used	0.182695	1.91123	0.0955903	3971543844	379641117	725580334	2	507.744	1014.48	-0.739247	49.0458	7041	7041	MS2	6/62	SP_RL_EP4_july24.raw
	Medium		AVFPSIVGRPR	IPI:CON_00698900.1;P62738	8	2	HCD		33.48	0.0730557	1	1	33	19	864	3711180708	Light	Not Unique	Used	0.212812	1.16926	0.182006	3242855424	590217888	690119168	3	400.24	1198.7	-0.968485	40.6378	5607	5607	MS2	13/84	SP_RL_EP4_july24.raw
		High	GILTLK	IPI:CON_00698900.1;P62738;F1LTQ2	9	3	CID		32.59	0.0190579	1	1	27		759	3412887762	Light	Not Unique	Used	0.221034	1.80355	0.122555	3408784896	417764849	753457960	2	322.72	644.433	-1.10649	36.7632	4865	4865	MS2	5/40	SP_RL_EP4_july24.raw
	Medium		DLTDYLmk	IPI:CON_00698900.1;P62738	9	2	HCD	M7(Oxidation), K8(Label:13C(6)15N(2))	32.1	0.0316313	1	1	28	22	1103	725580334	Heavy	Redundant	Not Used	0.182695	1.91123	0.0955903	3971543844	379641117	725580334	2	511.75	1022.49	-2.26375	49.3383	7087	7087	MS2	5/62	SP_RL_EP4_july24.raw
	Medium		DLTDYLMK	IPI:CON_00698900.1;P62738	9	2	HCD		31.44	0.0400888	1	1	29	23	1476	1402296696	Light	Redundant	Not Used	0.187864	1.57348	0.119394	1402296696	167425708	263440464	2	499.746	998.485	-1.38148	64.638	9412	9412	MS2	6/62	SP_RL_EP4_july24.raw
		High	GYSFTTTAEr	IPI:CON_00698900.1	3	1	CID	R10(Label:13C(6)15N(4))	28.05	0.0598499	1	1	27	15	430	8.9258e+08	Heavy	Unique	Used	2.64931	1.16804	2.26818	335840286	761744808	889745984	2	571.77	1142.53	-2.15999	27.1105	2990	2990	MS2	6/84	SP_RL_EP4_july24.raw
	Medium		DLTDYLmK	IPI:CON_00698900.1;P62738	9	2	HCD	M7(Oxidation)	27.25	0.0752518	1	1	27	19	1103	3971543844	Light	Redundant	Not Used	0.182695	1.91123	0.0955903	3971543844	379641117	725580334	2	507.743	1014.48	-1.70187	48.0783	6896	6896	MS2	5/62	SP_RL_EP4_july24.raw
P04636	338	35.6608	8.67529	Malate dehydrogenase, mitochondrial OS=Rattus norvegicus GN=Mdh2 PE=1 SV=2 - [MDHM_RAT]	32.25	38	9	1724617940	0.236284	10	39.8932	1.6206	10	34.1902	0.135878	10	79.805	1009.35	32.25	27	9	400.315	26.04	11	7
	A3	A5	Sequence	Protein Accessions	# Proteins	# Protein Groups	Activation Type	Modifications	IonScore	Exp Value	Δ Score	Rank	Identity High	Homology Threshold	QuanResultID	Area	Quan Channel	Quan Info	Quan Usage	Heavy/Light	Heavy/Medium	Medium/Light	Light	Medium	Heavy	Charge	m/z [Da]	MH+ [Da]	ΔM [ppm]	RT [min]	First Scan	Last Scan	MS Order	Ions Matched	Spectrum File	Annotation
	High		VDFPQDQLATLTGR	P04636	1	1	HCD		96.76	4.32796e-08	0.731959	1	34		1616	2.33087e+08	Light	Unique	Used	0.298854	1.14182	0.261736	190228176	49789490	56850392	2	780.904	1560.8	-0.25895	71.1731	10401	10401	MS2	12/142	SP_RL_EP4_july24.raw
	High		AGAGSATLSmAYAGAR	P04636	1	1	HCD	M10(Oxidation)	89.64	7.90375e-08	1	1	30	18	443	577371300	Light	Unique	Used	0.280212	1.72932	0.162036	557645872	9.03588e+07	156259174	2	735.853	1470.7	-1.84452	27.4115	3055	3055	MS2	10/128	SP_RL_EP4_july24.raw
	High		VDFPQDQLATLTGr	P04636	1	1	HCD	R14(Label:13C(6)15N(4))	87.48	3.76681e-07	1	1	34	28	1593	100812178	Heavy	Unique	Used	0.420305	1.33574	0.31466	192636408	60615042	80965980	2	785.909	1570.81	0.540049	70.3014	10269	10269	MS2	11/142	SP_RL_EP4_july24.raw
	High		VDFPQDQLATLTGR	P04636	1	1	HCD		83.19	9.57308e-07	1	1	34			1.12899e+08		No Quan Values	Not Used							2	780.904	1560.8	-1.27568	69.1082	10095	10095	MS2	12/142	SP_RL_EP4_july24.raw
		High	AGAGSATLSmAYAGAR		1	0	CID	M10(Oxidation)	82.61	3.98871e-07	1	1	30	19	443	577371300	Light	Redundant	Not Used	0.280212	1.72932	0.162036	557645872	9.03588e+07	156259174	2	735.853	1470.7	-1.84452	27.3743	3045	3045	MS2	13/128	SP_RL_EP4_july24.raw
	High		VDFPQDQLATLTGr	P04636	1	1	HCD	R14(Label:13C(6)15N(4))	74.87	6.84746e-06	1	1	34	21		25351468		No Quan Values	Not Used							2	785.908	1570.81	-0.703339	69.244	10115	10115	MS2	11/142	SP_RL_EP4_july24.raw
	High		VDFPQDQLATLTGR	P04636	1	1	HCD		73.33	9.34837e-06	1	1	34	28		274433871		No Quan Values	Not Used							2	780.903	1560.8	-1.58852	70.1578	10247	10247	MS2	13/142	SP_RL_EP4_july24.raw
	High		ANTFVAELK	P04636	1	1	HCD		72.1	8.96837e-06	1	1	33	30	765	1957405744	Light	Unique	Used	0.177957	2.20673	0.0806429	1957405744	157850882	348334818	2	496.773	992.539	-1.70773	36.867	4891	4891	MS2	8/86	SP_RL_EP4_july24.raw
		High	VDFPQDQLATLTGR		1	0	CID		67.98	3.20432e-05	1	1	34	25		274433871		No Quan Values	Not Used							2	780.903	1560.8	-1.58852	70.1317	10241	10241	MS2	10/142	SP_RL_EP4_july24.raw
	High		EGVIEcSFVQSK	P04636	1	1	HCD	C6(Carbamidomethyl)	67.11	1.48626e-05	1	1	30	21		514742629		No Quan Values	Not Used							2	691.833	1382.66	-2.34637	39.5594	5406	5406	MS2	10/112	SP_RL_EP4_july24.raw
		High	GcDVVVIPAGVPR		1	0	CID	C2(Carbamidomethyl)	66.4	4.6413e-05	1	1	34	23	1224	609384584	Light	Unique	Used	0.315724	1.51871	0.20789	528275792	109823012	166789356	2	669.863	1338.72	-1.4732	53.982	7794	7794	MS2	11/96	SP_RL_EP4_july24.raw
	High		GYLGPEQLPDcLk	P04636	1	1	HCD	C11(Carbamidomethyl), K13(Label:13C(6)15N(2))	66.19	3.72556e-05	1	1	33	23		48694152		No Quan Values	Not Used							2	749.378	1497.75	-1.1416	60.3153	8750	8750	MS2	10/116	SP_RL_EP4_july24.raw
		High	EGVIEcSFVQSK		1	0	CID	C6(Carbamidomethyl)	60.92	6.18149e-05	1	1	30	21		514742629		No Quan Values	Not Used							2	691.833	1382.66	-2.34637	39.5109	5397	5397	MS2	7/112	SP_RL_EP4_july24.raw
	High		TIIPLISQcTPK	P04636	1	1	HCD	C9(Carbamidomethyl)	57.93	0.000337672	1	1	34	24	1546	1.16045e+08	Light	Unique	Used	0.192841	2.09179	0.0921894	89624212	8.2624e+06	17283190	2	685.888	1370.77	-1.49016	68.0371	9935	9935	MS2	7/114	SP_RL_EP4_july24.raw
	High		TIIPLISQcTPK	P04636	1	1	HCD	C9(Carbamidomethyl)	57.86	0.000342913	1	1	34	24	1567	138217938	Light	Unique	Used	0.199242	1.74861	0.113943	119138844	13575079	2.37375e+07	2	685.888	1370.77	-1.57921	69.1021	10094	10094	MS2	7/114	SP_RL_EP4_july24.raw
	High		GYLGPEQLPDcLK	P04636	1	1	HCD	C11(Carbamidomethyl)	56.28	0.000299445	1	1	32	23		3.32371e+08		No Quan Values	Not Used							2	745.37	1489.73	-1.77719	60.4911	8780	8780	MS2	7/116	SP_RL_EP4_july24.raw
		High	VDFPQDQLATLTGr		1	0	CID	R14(Label:13C(6)15N(4))	53.98	0.000843284	1	1	34	24	1593	100812178	Heavy	Redundant	Not Used	0.420305	1.33574	0.31466	192636408	60615042	80965980	2	785.909	1570.81	0.540049	70.278	10264	10264	MS2	11/142	SP_RL_EP4_july24.raw
		High	MIAEAIPELK		1	0	CID		53.5	0.000816314	1	1	34	29		2.18314e+07		No Quan Values	Not Used							2	557.812	1114.62	-1.75939	59.0463	8556	8556	MS2	13/80	SP_RL_EP4_july24.raw
	High		ANTFVAELK	P04636	1	1	HCD		53.39	0.000694772	1	1	33	16		1957405744		No Quan Values	Not Used							2	496.774	992.54	-0.908309	38.1411	5131	5131	MS2	8/86	SP_RL_EP4_july24.raw
	High		TIIPLISQcTPK	P04636	1	1	HCD	C9(Carbamidomethyl)	51.77	0.00138676	1	1	34	24				No Quan Values	Not Used							2	685.889	1370.77	-1.0449	70.1518	10246	10246	MS2	9/114	SP_RL_EP4_july24.raw
	High		TIIPLISQcTPK	P04636	1	1	HCD	C9(Carbamidomethyl)	50.49	0.00187415	1	1	34	23		22332953		No Quan Values	Not Used							2	685.888	1370.77	-1.13395	67.0138	9783	9783	MS2	9/114	SP_RL_EP4_july24.raw
	High		GcDVVVIPAGVPR	P04636	1	1	HCD	C2(Carbamidomethyl)	50.2	0.00197397	1	1	34	16		609384584		No Quan Values	Not Used							2	669.863	1338.72	-0.652535	55.0469	7961	7961	MS2	6/96	SP_RL_EP4_july24.raw
	High		IQEAGTEVVk	P04636	1	1	HCD	K10(Label:13C(6)15N(2))	48.78	0.00237057	1	1	34	35	172	493143834	Heavy	Unique	Used	0.191473	2.38357	0.0803303	2551012160	204923530	488450488	2	541.301	1081.6	-2.61644	21.1885	1693	1693	MS2	8/96	SP_RL_EP4_july24.raw
	High		mIAEAIPELk	P04636	1	1	HCD	M1(Oxidation), K10(Label:13C(6)15N(2))	48.16	0.00294209	1	1	34	24		9.91416e+07		No Quan Values	Not Used							2	569.816	1138.62	-2.22209	44.505	6324	6324	MS2	7/80	SP_RL_EP4_july24.raw
	High		IQEAGTEVVK	P04636	1	1	HCD		48.11	0.00254272	1	1	33	29	172	2607063492	Light	Redundant	Not Used	0.191473	2.38357	0.0803303	2551012160	204923530	488450488	2	537.295	1073.58	-1.46275	21.1327	1681	1681	MS2	9/96	SP_RL_EP4_july24.raw
		High	AGAGSATLSMAYAGAR		1	0	CID		47.73	0.00174558	1	1	31	17		29262468		No Quan Values	Not Used							2	727.855	1454.7	-1.41638	38.3233	5170	5170	MS2	11/128	SP_RL_EP4_july24.raw
	High		GcDVVVIPAGVPr	P04636	1	1	HCD	C2(Carbamidomethyl), R13(Label:13C(6)15N(4))	47.05	0.00398824	1	1	34	24				No Quan Values	Not Used							2	674.867	1348.73	-0.895652	54.5248	7875	7875	MS2	6/96	SP_RL_EP4_july24.raw
	High		GcDVVVIPAGVPr	P04636	1	1	HCD	C2(Carbamidomethyl), R13(Label:13C(6)15N(4))	46.75	0.00428087	1	1	34	15	1224	178284531	Heavy	Redundant	Not Used	0.315724	1.51871	0.20789	528275792	109823012	166789356	2	674.867	1348.73	-1.25768	53.5244	7728	7728	MS2	6/96	SP_RL_EP4_july24.raw
	High		MIAEAIPELK	P04636	1	1	HCD		45.32	0.00528336	1	1	34	25	1372	1.90494e+08	Light	Unique	Used	0.134874	1.42809	0.0944433	162065496	1.5306e+07	2.18584e+07	2	557.812	1114.62	-1.2118	60.2029	8733	8733	MS2	6/80	SP_RL_EP4_july24.raw
		High	GcDVVVIPAGVPR		1	0	CID	C2(Carbamidomethyl)	44.5	0.00731093	1	1	34	21	1211	92238920	Light	Unique	Used	0.329716	1.23329	0.267347	92238920	2.46598e+07	30412621	2	669.863	1338.72	-1.38201	52.9141	7633	7633	MS2	10/96	SP_RL_EP4_july24.raw
	High		GcDVVVIPAGVPR	P04636	1	1	HCD	C2(Carbamidomethyl)	44.04	0.0079917	1	1	34	15	1224	609384584	Light	Redundant	Not Used	0.315724	1.51871	0.20789	528275792	109823012	166789356	2	669.863	1338.72	-1.4732	53.9986	7798	7798	MS2	6/96	SP_RL_EP4_july24.raw
	Medium		GcDVVVIPAGVPR	P04636	1	1	HCD	C2(Carbamidomethyl)	43.63	0.00893249	1	1	34	15	1211	92238920	Light	Redundant	Not Used	0.329716	1.23329	0.267347	92238920	2.46598e+07	30412621	2	669.863	1338.72	-1.38201	52.9355	7637	7637	MS2	6/96	SP_RL_EP4_july24.raw
	Medium		MIAEAIPELK	P04636	1	1	HCD		40.11	0.0175352	1	1	34	23		185131558		No Quan Values	Not Used							2	557.812	1114.62	-1.2118	61.2387	8886	8886	MS2	7/80	SP_RL_EP4_july24.raw
	Medium		EGVIEcSFVQSK	P04636	1	1	HCD	C6(Carbamidomethyl)	39.65	0.00864974	1	1	30	15		514742629		No Quan Values	Not Used							2	691.834	1382.66	-1.4635	40.5687	5592	5592	MS2	9/112	SP_RL_EP4_july24.raw
		High	IQEAGTEVVK		1	0	CID		39.53	0.0183357	1	1	33		172	2607063492	Light	Redundant	Not Used	0.191473	2.38357	0.0803303	2551012160	204923530	488450488	2	537.295	1073.58	-1.46275	21.0955	1671	1671	MS2	8/96	SP_RL_EP4_july24.raw
	Medium		GYLGPEQLPDcLK	P04636	1	1	HCD	C11(Carbamidomethyl)	38.26	0.0188017	1	1	32	15		478514510		No Quan Values	Not Used							2	745.37	1489.73	-2.43272	61.5156	8935	8935	MS2	10/116	SP_RL_EP4_july24.raw
		High	GYLGPEQLPDcLK		1	0	CID	C11(Carbamidomethyl)	37.37	0.0232979	1	1	32	18		3.32371e+08		No Quan Values	Not Used							2	745.37	1489.73	-1.77719	60.4774	8777	8777	MS2	9/116	SP_RL_EP4_july24.raw
		High	GcDVVVIPAGVPR		1	0	CID	C2(Carbamidomethyl)	35.29	0.0611421	1	1	34	17		609384584		No Quan Values	Not Used							2	669.863	1338.72	-0.652535	55.0061	7951	7951	MS2	7/96	SP_RL_EP4_july24.raw
D3ZCZ9	116	13.0317	9.21729	Protein LOC679739 OS=Rattus norvegicus GN=LOC679739 PE=4 SV=1 - [D3ZCZ9_RAT]	31.9	10	4	2360720944		0			0			0		232.71	31.9	6	4	129.451	23.28	4	2
	A3	A5	Sequence	Protein Accessions	# Proteins	# Protein Groups	Activation Type	Modifications	IonScore	Exp Value	Δ Score	Rank	Identity High	Homology Threshold	QuanResultID	Area	Quan Channel	Quan Info	Quan Usage	Heavy/Light	Heavy/Medium	Medium/Light	Light	Medium	Heavy	Charge	m/z [Da]	MH+ [Da]	ΔM [ppm]	RT [min]	First Scan	Last Scan	MS Order	Ions Matched	Spectrum File	Annotation
	High		IIAcDGGGGALGHPK	D3ZCZ9	3	1	HCD	C4(Carbamidomethyl)	104.39	5.43325e-09	1	1	33	26		307540440		No Quan Values	Not Used							2	711.861	1422.71	-1.39207	22.3773	1961	1961	MS2	13/112	SP_RL_EP4_july24.raw
		High	IIAcDGGGGALGHPK		2	0	CID	C4(Carbamidomethyl)	89.37	1.72608e-07	1	1	33			307540440		No Quan Values	Not Used							2	711.861	1422.71	-1.39207	22.3454	1951	1951	MS2	13/112	SP_RL_EP4_july24.raw
	High		IIAcDGGGGALGHPK	D3ZCZ9	3	1	HCD	C4(Carbamidomethyl)	63.93	5.96547e-05	1	1	33	16		4.21515e+09		No Quan Values	Not Used							3	474.909	1422.71	-1.65892	22.3065	1945	1945	MS2	13/112	SP_RL_EP4_july24.raw
	High		VYINLDKETK	D3ZCZ9	3	1	HCD		49.33	0.00228753	1	1	34	23		438007086		No Quan Values	Not Used							2	611.836	1222.67	-1.73742	26.6665	2902	2902	MS2	6/90	SP_RL_EP4_july24.raw
	High		TGTcGYcGLQFK	D3ZCZ9	2	1	HCD	C4(Carbamidomethyl), C7(Carbamidomethyl)	47.3	0.000343555	1	1	24	15		8.33889e+08		No Quan Values	Not Used							2	696.307	1391.61	-1.81	38.1905	5141	5141	MS2	11/96	SP_RL_EP4_july24.raw
		High	IIAcDGGGGALGHPK		2	0	CID	C4(Carbamidomethyl)	40.59	0.012872	1	1	33	24		4.21515e+09		No Quan Values	Not Used							3	474.909	1422.71	-1.65892	22.2748	1935	1935	MS2	16/112	SP_RL_EP4_july24.raw
	Medium		VYINLDKETK	D3ZCZ9	3	1	HCD		40.17	0.0193765	1	1	34	24		1.89749e+09		No Quan Values	Not Used							3	408.227	1222.67	-1.4489	26.7303	2916	2916	MS2	8/90	SP_RL_EP4_july24.raw
	Medium		VYINLDK	D3ZCZ9	3	1	HCD		40.09	0.011416	1	1	32	31		969521720		No Quan Values	Not Used							2	432.744	864.482	-1.17684	33.1551	4148	4148	MS2	6/54	SP_RL_EP4_july24.raw
		High	TGTcGYcGLQFK		2	0	CID	C4(Carbamidomethyl), C7(Carbamidomethyl)	29.17	0.0234856	1	1	24	19		8.33889e+08		No Quan Values	Not Used							2	696.307	1391.61	-1.10825	37.136	4947	4947	MS2	7/96	SP_RL_EP4_july24.raw
		High	TGTcGYcGLQFK		2	0	CID	C4(Carbamidomethyl), C7(Carbamidomethyl)	27.89	0.0299914	1	1	24	14		8.33889e+08		No Quan Values	Not Used							2	696.307	1391.61	-1.81	38.1632	5134	5134	MS2	8/96	SP_RL_EP4_july24.raw
B2RZD6	82	9.32087	9.5249	Ndufa4 protein OS=Rattus norvegicus GN=Ndufa4 PE=4 SV=1 - [B2RZD6_RAT]	31.71	5	3	569385106	0.184296	2	0.175385	0.96115	2	176.276	0.191745	2	175.791	84.6467	31.71	3	3	72.41	0	2	1
	A3	A5	Sequence	Protein Accessions	# Proteins	# Protein Groups	Activation Type	Modifications	IonScore	Exp Value	Δ Score	Rank	Identity High	Homology Threshold	QuanResultID	Area	Quan Channel	Quan Info	Quan Usage	Heavy/Light	Heavy/Medium	Medium/Light	Light	Medium	Heavy	Charge	m/z [Da]	MH+ [Da]	ΔM [ppm]	RT [min]	First Scan	Last Scan	MS Order	Ions Matched	Spectrum File	Annotation
	High		LGPNEQYK	B2RZD6	1	1	HCD		51.88	0.000394694	1	1	29	21	99	744875568	Light	Unique	Used	0.184514	2.14272	0.0861118	744875568	6.41426e+07	1.3744e+08	2	474.742	948.478	-1.01704	19.6535	1346	1346	MS2	7/64	SP_RL_EP4_july24.raw
		High	LGPNEQYK		0	0	CID		51.84	0.000398346	1	1	29	24	99	744875568	Light	No Proteins	Not Used	0.184514	2.14272	0.0861118	744875568	6.41426e+07	1.3744e+08	2	474.742	948.478	-1.01704	19.6166	1336	1336	MS2	6/64	SP_RL_EP4_july24.raw
		High	LGPNEQYk		0	0	CID	K8(Label:13C(6)15N(2))	45.57	0.00212159	1	1	30	26	99	1.3744e+08	Heavy	No Proteins	Not Used	0.184514	2.14272	0.0861118	744875568	6.41426e+07	1.3744e+08	2	478.75	956.492	-0.985317	19.6941	1355	1355	MS2	7/64	SP_RL_EP4_july24.raw
	High		NNPEPWNK	B2RZD6	1	1	HCD		38.61	0.0043451	1	1	26	24	216	393894644	Light	Unique	Used	0.184078	0.431139	0.426957	389581638	166334588	7.17133e+07	2	499.737	998.467	-1.85346	22.1187	1901	1901	MS2	6/70	SP_RL_EP4_july24.raw
	Medium		FYSVNVDYSK	B2RZD6	1	1	HCD		35.49	0.0154521	1	1	28	17				No Quan Values	Not Used							2	611.292	1221.58	-1.79087	40.4915	5576	5576	MS2	8/94	SP_RL_EP4_july24.raw
D3ZCV0	894	103.768	5.45264	Protein Actn2 OS=Rattus norvegicus GN=Actn2 PE=4 SV=1 - [D3ZCV0_RAT]	30.65	59	23	6.91959e+08	0.47107	17	27.6303	1.56189	17	25.4706	0.310132	17	27.1334	1368.42	29.53	38	22	670.565	18.12	21	14
	A3	A5	Sequence	Protein Accessions	# Proteins	# Protein Groups	Activation Type	Modifications	IonScore	Exp Value	Δ Score	Rank	Identity High	Homology Threshold	QuanResultID	Area	Quan Channel	Quan Info	Quan Usage	Heavy/Light	Heavy/Medium	Medium/Light	Light	Medium	Heavy	Charge	m/z [Da]	MH+ [Da]	ΔM [ppm]	RT [min]	First Scan	Last Scan	MS Order	Ions Matched	Spectrum File	Annotation
	High		ISSSNPYSTVTMDELR	D3ZCV0	1	1	HCD		114.4	3.58721e-10	1	1	31	20		7.98998e+06		No Quan Values	Not Used							2	900.427	1799.85	-1.08585	53.9369	7789	7789	MS2	14/166	SP_RL_EP4_july24.raw
	High		ISSSNPYSTVTMDELR	D3ZCV0	1	1	HCD		111	8.13789e-10	1	1	31	19		47422310		No Quan Values	Not Used							2	900.427	1799.85	-0.204157	55.1095	7970	7970	MS2	15/166	SP_RL_EP4_july24.raw
		High	ISSSNPYSTVTmDELR	D3ZCV0	1	1	CID	M12(Oxidation)	102.28	4.40713e-09	1	1	30	22				No Quan Values	Not Used							2	908.424	1815.84	-0.696039	43.0138	6052	6052	MS2	14/166	SP_RL_EP4_july24.raw
	High		VLAVNQENEr	D3ZCV0	1	1	HCD	R10(Label:13C(6)15N(4))	90.63	1.23301e-07	1	1	33	27	158	3.43402e+08	Heavy	Unique	Used	0.466888	1.31733	0.354419	721498056	255712956	336858860	2	591.31	1181.61	-2.46631	20.9116	1632	1632	MS2	8/86	SP_RL_EP4_july24.raw
	High		QSILAIQNEVEK	D3ZCV0	1	1	HCD		87.9	3.5323e-07	1	1	34					No Quan Values	Not Used							2	686.376	1371.74	-2.15831	51.28	7385	7385	MS2	11/128	SP_RL_EP4_july24.raw
		High	ISSSNPYSTVTMDELR	D3ZCV0	1	1	CID		86.44	2.24263e-07	1	1	31	18		7.98998e+06		No Quan Values	Not Used							2	900.427	1799.85	-1.08585	53.9134	7784	7784	MS2	12/166	SP_RL_EP4_july24.raw
		High	ISSSNPYSTVTMDELR	D3ZCV0	1	1	CID		81.48	7.28638e-07	1	1	31	18		47422310		No Quan Values	Not Used							2	900.427	1799.85	-0.204157	55.0863	7966	7966	MS2	13/166	SP_RL_EP4_july24.raw
	High		QSILAIQNEVEK	D3ZCV0	1	1	HCD		79.63	2.38802e-06	1	1	35			1.21315e+07		No Quan Values	Not Used							2	686.377	1371.75	-1.35741	52.5178	7568	7568	MS2	9/128	SP_RL_EP4_july24.raw
	High		QSILAIQNEVEK	D3ZCV0	1	1	HCD		77.94	3.4951e-06	1	1	34	35		53963632		No Quan Values	Not Used							2	686.376	1371.75	-1.98033	50.1694	7217	7217	MS2	10/128	SP_RL_EP4_july24.raw
	High		LVSIGAEEIVDGNVK	D3ZCV0	5	1	HCD		77.66	3.95667e-06	1	1	35	23		26681404		No Quan Values	Not Used							2	771.921	1542.83	-1.9789	61.4789	8929	8929	MS2	9/132	SP_RL_EP4_july24.raw
	High		QFAAQANAIGPWIQNK	D3ZCV0	1	1	HCD		75.64	6.79788e-06	1	1	35	27		28853470		No Quan Values	Not Used							2	878.959	1756.91	-1.59795	66.0239	9636	9636	MS2	14/152	SP_RL_EP4_july24.raw
	High		VLAVNQENER	D3ZCV0	1	1	HCD		69.3	1.70125e-05	1	1	33	27	158	7.38867e+08	Light	Redundant	Not Used	0.466888	1.31733	0.354419	721498056	255712956	336858860	2	586.306	1171.6	-2.09774	20.8415	1616	1616	MS2	7/86	SP_RL_EP4_july24.raw
		High	QFAAQANAIGPWIQNK	D3ZCV0	1	1	CID		66.65	5.38733e-05	1	1	35	27		28853470		No Quan Values	Not Used							2	878.959	1756.91	-1.59795	66.0123	9634	9634	MS2	10/152	SP_RL_EP4_july24.raw
	High		FAIQDISVEETSAK	D3ZCV0	7	1	HCD		66.03	4.10361e-05	0.287879	1	33			2.90041e+07		No Quan Values	Not Used							2	769.391	1537.77	-0.105158	57.4861	8317	8317	MS2	8/138	SP_RL_EP4_july24.raw
	High		cQLEINFNTLQTK	D3ZCV0	7	1	HCD	C1(Carbamidomethyl)	65.31	5.0541e-05	1	1	33	18		6.31934e+07		No Quan Values	Not Used							2	804.906	1608.81	0.0161671	65.5032	9554	9554	MS2	10/134	SP_RL_EP4_july24.raw
	High		GITQEQmNEFr	D3ZCV0	1	1	HCD	M7(Oxidation), R11(Label:13C(6)15N(4))	62.84	1.87719e-05	1	1	27	18	297	184389088	Heavy	Unique	Used	0.565637	1.91237	0.295778	304639048	90105436	172315144	2	689.818	1378.63	-1.07059	23.7781	2276	2276	MS2	8/106	SP_RL_EP4_july24.raw
	High		GITQEQmNEFR	D3ZCV0	1	1	HCD	M7(Oxidation)	62.56	1.88018e-05	1	1	26	16	297	3.4147e+08	Light	Redundant	Not Used	0.565637	1.91237	0.295778	304639048	90105436	172315144	2	684.813	1368.62	-1.5476	23.7356	2268	2268	MS2	8/106	SP_RL_EP4_july24.raw
	High		DYESASLTEVr	D3ZCV0	1	1	HCD	R11(Label:13C(6)15N(4))	62.46	3.08177e-05	1	1	28	16	705	2.25176e+08	Heavy	Unique	Used	0.491972	1.49595	0.328869	450461288	148142546	221614556	2	640.305	1279.6	-1.71621	35.2703	4575	4575	MS2	9/96	SP_RL_EP4_july24.raw
	High		TINEVETQILTR	D3ZCV0	1	1	HCD		62.29	0.000124975	1	1	34	22	1329	1.42262e+08	Light	Unique	Used	0.364978	1.61178	0.226444	121602500	27536176	44382204	2	708.887	1416.77	-1.64172	58.4425	8462	8462	MS2	9/126	SP_RL_EP4_july24.raw
		High	VLAVNQENER	D3ZCV0	1	1	CID		60.77	0.000121274	1	1	33	23	158	7.38867e+08	Light	Redundant	Not Used	0.466888	1.31733	0.354419	721498056	255712956	336858860	2	586.306	1171.6	-2.09774	20.8087	1606	1606	MS2	7/86	SP_RL_EP4_july24.raw
	High		TINEVETQILTR	D3ZCV0	1	1	HCD		60.48	0.000189907	1	1	34	21				No Quan Values	Not Used							2	708.887	1416.77	-1.46939	57.4311	8308	8308	MS2	9/126	SP_RL_EP4_july24.raw
	High		FAIQDISVEETSAK	D3ZCV0	7	1	HCD		59.22	0.000202548	1	1	33	24		4.48712e+07		No Quan Values	Not Used							2	769.392	1537.78	1.24432	58.5222	8475	8475	MS2	12/138	SP_RL_EP4_july24.raw
	High		SSIQITGALEDQmNQLK	D3ZCV0	1	1	HCD	M13(Oxidation)	57.22	0.000384273	1	1	34	18		2.80429e+07		No Quan Values	Not Used							2	946.474	1891.94	-0.717945	53.0113	7648	7648	MS2	10/174	SP_RL_EP4_july24.raw
		High	TINEVETQILTR	D3ZCV0	1	1	CID		56.9	0.000433053	1	1	34	29				No Quan Values	Not Used							2	708.887	1416.77	-1.46939	57.3854	8302	8302	MS2	9/126	SP_RL_EP4_july24.raw
		High	VLAVNQENEr	D3ZCV0	1	1	CID	R10(Label:13C(6)15N(4))	56.11	0.000349114	1	1	33	25	158	3.43402e+08	Heavy	Redundant	Not Used	0.466888	1.31733	0.354419	721498056	255712956	336858860	2	591.31	1181.61	-2.46631	20.8795	1622	1622	MS2	9/86	SP_RL_EP4_july24.raw
		High	mVSDIAGAWQR	D3ZCV0	1	1	CID	M1(Oxidation)	54.99	0.00020729	1	1	29	19		277025896		No Quan Values	Not Used							2	625.302	1249.6	-1.98854	39.5967	5415	5415	MS2	9/84	SP_RL_EP4_july24.raw
	High		GITQEQMNEFR	D3ZCV0	1	1	HCD		54.73	0.000158833	1	1	28	24	643	1.70907e+08	Light	Unique	Used	0.251083	0.688541	0.36466	165219368	6.02488e+07	4.14838e+07	2	676.816	1352.62	-1.89587	33.8366	4286	4286	MS2	9/106	SP_RL_EP4_july24.raw
		High	GITQEQmNEFR	D3ZCV0	1	1	CID	M7(Oxidation)	54.05	0.000133413	1	1	26	22	297	3.4147e+08	Light	Redundant	Not Used	0.565637	1.91237	0.295778	304639048	90105436	172315144	2	684.813	1368.62	-1.5476	23.693	2258	2258	MS2	8/106	SP_RL_EP4_july24.raw
		High	ASTHETWAYGK	D3ZCV0	1	1	CID		53.97	0.000187405	1	1	28	21	130	117213704	Light	Unique	Used	0.21444	2.29055	0.0936193	96205876	9.00673e+06	20630388	2	625.792	1250.58	-2.19354	20.2621	1485	1485	MS2	8/88	SP_RL_EP4_july24.raw
	High		TINEVETQILTr	D3ZCV0	1	1	HCD	R12(Label:13C(6)15N(4))	52.18	0.00131026	1	1	34	22		3.81342e+07		No Quan Values	Not Used							2	713.892	1426.78	-0.0679019	59.1614	8577	8577	MS2	7/126	SP_RL_EP4_july24.raw
	High		DQSLQEELAR	D3ZCV0	1	1	HCD		51.75	0.000595829	1	1	31		660	2.9357e+08	Light	Unique	Used	0.526044	1.51594	0.347008	266658608	92532734	140274164	2	594.795	1188.58	-1.90289	34.2456	4367	4367	MS2	8/100	SP_RL_EP4_july24.raw
		High	HTNYTMEHIR	D3ZCV0	5	1	CID		51.52	0.000313941	1	1	28	19	50	168733966	Light	Unique	Used	0.488496	1.05037	0.465072	150065936	69791474	73306680	3	434.54	1301.6	-0.631019	18.6366	1120	1120	MS2	6/96	SP_RL_EP4_july24.raw
		High	GITQEQmNEFr	D3ZCV0	1	1	CID	M7(Oxidation), R11(Label:13C(6)15N(4))	50.19	0.000345547	1	1	27	21	297	184389088	Heavy	Redundant	Not Used	0.565637	1.91237	0.295778	304639048	90105436	172315144	2	689.818	1378.63	-1.07059	23.7591	2271	2271	MS2	8/106	SP_RL_EP4_july24.raw
	High		ELPPDQAQYcIK	D3ZCV0	1	1	HCD	C10(Carbamidomethyl)	49.76	0.00100979	1	1	31	22		118676285		No Quan Values	Not Used							2	731.355	1461.7	-0.768077	34.5902	4433	4433	MS2	10/108	SP_RL_EP4_july24.raw
		High	SSIQITGALEDQmNQLK	D3ZCV0	1	1	CID	M13(Oxidation)	47.63	0.00349655	1	1	34	18		2.80429e+07		No Quan Values	Not Used							2	946.474	1891.94	-0.717945	52.9801	7644	7644	MS2	9/174	SP_RL_EP4_july24.raw
	High		MLDAEDIVNTPKPDER	D3ZCV0	1	1	HCD		46.93	0.00269986	1	1	32	23				No Quan Values	Not Used							3	614.967	1842.89	-2.03024	54.8665	7929	7929	MS2	17/158	SP_RL_EP4_july24.raw
		High	DYESASLTEVr	D3ZCV0	1	1	CID	R11(Label:13C(6)15N(4))	45.1	0.00167803	1	1	28	18	705	2.25176e+08	Heavy	Redundant	Not Used	0.491972	1.49595	0.328869	450461288	148142546	221614556	2	640.305	1279.6	-1.71621	35.2292	4565	4565	MS2	9/96	SP_RL_EP4_july24.raw
	High		LmEEYER	D3ZCV0	1	1	HCD	M2(Oxidation)	43.49	0.000492485	1	1	22	15	54	251794502	Light	Unique	Used	0.43392	1.52078	0.285328	251794502	7.18441e+07	109258789	2	493.218	985.429	-0.881646	18.7975	1155	1155	MS2	6/54	SP_RL_EP4_july24.raw
	Medium		TINEVETQILTr	D3ZCV0	1	1	HCD	R12(Label:13C(6)15N(4))	42.46	0.0122476	1	1	34	24				No Quan Values	Not Used							2	713.893	1426.78	0.274325	57.9716	8389	8389	MS2	9/126	SP_RL_EP4_july24.raw
		High	TINEVETQILTR	D3ZCV0	1	1	CID		41.74	0.0141848	1	1	34	27	1329	1.42262e+08	Light	Redundant	Not Used	0.364978	1.61178	0.226444	121602500	27536176	44382204	2	708.887	1416.77	-1.64172	58.425	8458	8458	MS2	7/126	SP_RL_EP4_july24.raw
	High		ATLPEADGER	D3ZCV0	1	1	HCD		41.48	0.00393301	1	1	29	22	197	770103888	Light	Unique	Used	0.47107	1.56189	0.301602	770103888	232264958	362772500	2	529.758	1058.51	-1.67426	21.6958	1807	1807	MS2	7/86	SP_RL_EP4_july24.raw
	Medium		MLDAEDIVNTPKPDER	D3ZCV0	1	1	HCD		39.76	0.0145101	1	1	32	22		1.26721e+07		No Quan Values	Not Used							3	614.968	1842.89	-0.738586	52.7306	7600	7600	MS2	17/158	SP_RL_EP4_july24.raw
	High		ASTHETWAYGK	D3ZCV0	1	1	HCD		39.55	0.00525749	1	1	28	15	123	566905304	Light	Unique	Used	0.228031	1.84966	0.123283	566905304	6.98896e+07	129271889	3	417.531	1250.58	-1.56982	20.1403	1457	1457	MS2	8/88	SP_RL_EP4_july24.raw
	High		ATLPEADGEr	D3ZCV0	1	1	HCD	R10(Label:13C(6)15N(4))	39.43	0.00659064	1	1	29	21	197	362772500	Heavy	Redundant	Not Used	0.47107	1.56189	0.301602	770103888	232264958	362772500	2	534.763	1068.52	-1.17186	21.7548	1821	1821	MS2	7/86	SP_RL_EP4_july24.raw
	High		LmEEYEr	D3ZCV0	1	1	HCD	M2(Oxidation), R7(Label:13C(6)15N(4))	37.83	0.00248048	1	1	23	20	54	109258789	Heavy	Redundant	Not Used	0.43392	1.52078	0.285328	251794502	7.18441e+07	109258789	2	498.222	995.436	-1.454	18.8692	1171	1171	MS2	6/54	SP_RL_EP4_july24.raw
	Medium		QYEHNIINYK	D3ZCV0	1	1	HCD		37.72	0.0175806	1	1	31	19		84962662		No Quan Values	Not Used							2	661.329	1321.65	-2.5326	24.1756	2356	2356	MS2	7/90	SP_RL_EP4_july24.raw
	Medium		NVNIQNFHTSWK	D3ZCV0	1	1	HCD		37.6	0.0230867	1	1	32	16	1391	73549322	Light	Unique	Used	0.337695	2.27616	0.148362	73549322	10911918	24837220	3	496.583	1487.74	-2.0812	61.1283	8868	8868	MS2	9/112	SP_RL_EP4_july24.raw
	Medium		HRPDLIDYSK	D3ZCV0	1	1	HCD		37.11	0.0281299	1	1	33	26	261	540826106	Light	Unique	Used	0.316879	2.34285	0.135253	521909624	70590078	165382122	3	415.218	1243.64	-1.93238	22.9385	2089	2089	MS2	6/98	SP_RL_EP4_july24.raw
	High		ASFNHFDR	D3ZCV0	6	1	HCD		36.22	0.00489501	1	1	24	15	132	3.46489e+08	Light	Unique	Used	0.497087	1.60283	0.310132	343668398	1.06582e+08	170833242	3	331.822	993.452	-1.50755	20.2916	1491	1491	MS2	6/74	SP_RL_EP4_july24.raw
	Medium		DQSLQEELAr	D3ZCV0	1	1	HCD	R10(Label:13C(6)15N(4))	35.82	0.0239826	1	1	31	29	660	142815821	Heavy	Redundant	Not Used	0.526044	1.51594	0.347008	266658608	92532734	140274164	2	599.799	1198.59	-1.75864	34.4194	4403	4403	MS2	6/100	SP_RL_EP4_july24.raw
		High	GITQEQMNEFR	D3ZCV0	1	1	CID		35.5	0.0133028	1	1	28	19	643	1.70907e+08	Light	Redundant	Not Used	0.251083	0.688541	0.36466	165219368	6.02488e+07	4.14838e+07	2	676.816	1352.62	-1.89587	33.7925	4277	4277	MS2	11/106	SP_RL_EP4_july24.raw
	Medium		TINEVETQILTr	D3ZCV0	1	1	HCD	R12(Label:13C(6)15N(4))	35.24	0.0651865	1	1	34	20	1282	19797336	Heavy	Unique	Used	0.602093	1.62197	0.37121	3.28809e+07	1.22057e+07	19797336	2	713.892	1426.78	-0.153459	56.4969	8179	8179	MS2	8/126	SP_RL_EP4_july24.raw
	High		LMEEYER	D3ZCV0	1	1	HCD		34.33	0.0049074	1	1	22	18	309	156676059	Light	Unique	Used	0.512654	1.35802	0.3775	152178776	57447511	78015098	2	485.22	969.433	-1.98619	24.1691	2355	2355	MS2	6/54	SP_RL_EP4_july24.raw
		High	ELPPDQAQYcIK	D3ZCV0	1	1	CID	C10(Carbamidomethyl)	34.14	0.0368325	1	1	31	25		118676285		No Quan Values	Not Used							2	731.355	1461.7	-0.768077	34.5569	4424	4424	MS2	7/108	SP_RL_EP4_july24.raw
		High	ASTHETWAYGK	D3ZCV0	1	1	CID		33.99	0.0189138	1	1	28	17	123	566905304	Light	Redundant	Not Used	0.228031	1.84966	0.123283	566905304	6.98896e+07	129271889	3	417.531	1250.58	-1.56982	20.1055	1447	1447	MS2	9/88	SP_RL_EP4_july24.raw
		High	DQSLQEELAR	D3ZCV0	1	1	CID		32.8	0.0467866	1	1	31	29	660	2.9357e+08	Light	Redundant	Not Used	0.526044	1.51594	0.347008	266658608	92532734	140274164	2	594.795	1188.58	-1.90289	34.2192	4359	4359	MS2	8/100	SP_RL_EP4_july24.raw
		High	ASFNHFDR	D3ZCV0	5	1	CID		31.48	0.0160023	1	1	25	22	135	103109159	Light	Unique	Used	0.578514	1.20793	0.478928	99197364	47508424	57387038	2	497.229	993.452	-2.10839	20.3292	1500	1500	MS2	5/74	SP_RL_EP4_july24.raw
	Medium		MVSDIAGAWQR	D3ZCV0	1	1	HCD		30.49	0.075395	1	1	30	15		1.27962e+07		No Quan Values	Not Used							2	617.305	1233.6	-1.88136	50.8798	7325	7325	MS2	5/84	SP_RL_EP4_july24.raw
		High	LmEEYER	D3ZCV0	1	1	CID	M2(Oxidation)	25.77	0.0291335	1	1	22	22	54	251794502	Light	Redundant	Not Used	0.43392	1.52078	0.285328	251794502	7.18441e+07	109258789	2	493.218	985.429	-0.881646	18.7624	1145	1145	MS2	6/54	SP_RL_EP4_july24.raw
IPI:CON_00021304.1	645	65.8254	8.00146	Keratin, type II cytoskeletal 2 epidermal	30.39	50	22	6.24679e+09		0			0			0		912.668	27.13	27	19	558.768	24.5	23	17
	A3	A5	Sequence	Protein Accessions	# Proteins	# Protein Groups	Activation Type	Modifications	IonScore	Exp Value	Δ Score	Rank	Identity High	Homology Threshold	QuanResultID	Area	Quan Channel	Quan Info	Quan Usage	Heavy/Light	Heavy/Medium	Medium/Light	Light	Medium	Heavy	Charge	m/z [Da]	MH+ [Da]	ΔM [ppm]	RT [min]	First Scan	Last Scan	MS Order	Ions Matched	Spectrum File	Annotation
	High		HGGGGGGFGGGGFGSR	IPI:CON_00021304.1	1	1	HCD		100.3	1.85251e-09	1	1	24	20		800934344		No Quan Values	Not Used							2	660.794	1320.58	-2.29423	20.9852	1648	1648	MS2	15/120	SP_RL_EP4_july24.raw
	High		TAAENDFVTLKK	IPI:CON_00021304.1	1	1	HCD		98.87	2.44129e-08	1	1	34	26		684816616		No Quan Values	Not Used							2	668.857	1336.71	-2.57971	27.6196	3102	3102	MS2	9/118	SP_RL_EP4_july24.raw
		High	HGGGGGGFGGGGFGSR	IPI:CON_00021304.1	1	1	CID		87.53	3.50559e-08	1	1	24	18		800934344		No Quan Values	Not Used							2	660.794	1320.58	-2.29423	20.9528	1639	1639	MS2	12/120	SP_RL_EP4_july24.raw
		High	FLEQQNQVLQTK	IPI:CON_00714876.1;IPI:CON_00220327.3;IPI:CON_00021304.1	7	3	CID		83.7	8.89845e-07	1	1	34	31		8043714106		No Quan Values	Not Used							2	738.395	1475.78	-1.65118	36.2414	4759	4759	MS2	15/120	SP_RL_EP4_july24.raw
	High		NKLNDLEEALQQAK	IPI:CON_00021304.1	1	1	HCD		83.38	1.02769e-06	1	1	35	30		152409071		No Quan Values	Not Used							2	807.427	1613.85	-2.1864	73.8902	10837	10837	MS2	9/136	SP_RL_EP4_july24.raw
	High		FLEQQNQVLQTK	IPI:CON_00714876.1;IPI:CON_00220327.3;IPI:CON_00021304.1;Q6IMF3;Q6IG01	12	5	HCD		81.24	1.56789e-06	1	1	34	34		8043714106		No Quan Values	Not Used							2	738.395	1475.78	-1.65118	36.2603	4764	4764	MS2	10/120	SP_RL_EP4_july24.raw
	High		LNDLEEALQQAK	IPI:CON_00021304.1	1	1	HCD		79.81	1.92855e-06	1	1	34	28		83521232		No Quan Values	Not Used							2	686.359	1371.71	-0.910267	62.4699	9076	9076	MS2	11/114	SP_RL_EP4_july24.raw
	High		TAAENDFVTLK	IPI:CON_00021304.1	1	1	HCD		75.79	3.14383e-06	1	1	32	21		939912256		No Quan Values	Not Used							2	604.811	1208.61	-1.43969	39.2507	5344	5344	MS2	8/108	SP_RL_EP4_july24.raw
	High		TAAENDFVTLK	IPI:CON_00021304.1	1	1	HCD		72.3	7.01902e-06	1	1	32	21		939912256		No Quan Values	Not Used							2	604.81	1208.61	-2.14669	38.1849	5140	5140	MS2	10/108	SP_RL_EP4_july24.raw
		High	TAAENDFVTLKK	IPI:CON_00021304.1	1	1	CID		71.29	1.39836e-05	1	1	34	27		684816616		No Quan Values	Not Used							2	668.857	1336.71	-2.57971	27.5844	3092	3092	MS2	10/118	SP_RL_EP4_july24.raw
	High		KYEDEINKR	IPI:CON_00714876.1;IPI:CON_00021304.1;IPI:CON_00622240.4	7	3	HCD		70.94	1.02001e-05	1	1	32			6.58961e+07		No Quan Values	Not Used							2	597.808	1194.61	-1.9378	18.0774	995	995	MS2	8/84	SP_RL_EP4_july24.raw
	High		FLEQQNQVLQTK	IPI:CON_00714876.1;IPI:CON_00220327.3;IPI:CON_00021304.1;Q6IMF3;Q6IG01	12	5	HCD		70.73	1.7548e-05	1	1	34	34		8043714106		No Quan Values	Not Used							2	738.395	1475.78	-2.31291	35.2587	4573	4573	MS2	8/120	SP_RL_EP4_july24.raw
	High		YEELQVTVGR	IPI:CON_00021304.1	1	1	HCD		68.69	1.8422e-05	1	1	32	31		13630036		No Quan Values	Not Used							2	597.311	1193.61	-1.62361	40.9486	5670	5670	MS2	9/92	SP_RL_EP4_july24.raw
	High		SKEEAEALYHSK	IPI:CON_00021304.1	1	1	HCD		64.3	3.83424e-05	1	1	31	27		1278981456		No Quan Values	Not Used							3	464.565	1391.68	-0.593426	18.2915	1042	1042	MS2	7/128	SP_RL_EP4_july24.raw
	High		TSQNSELNNmQDLVEDYKK	IPI:CON_00021304.1	1	1	HCD	M10(Oxidation)	57.91	0.00012257	1	1	30	16				No Quan Values	Not Used							3	758.017	2272.04	-1.70879	30.7824	3697	3697	MS2	19/206	SP_RL_EP4_july24.raw
		High	KYEDEINKR	IPI:CON_00714876.1;IPI:CON_00021304.1	7	2	CID		52.96	0.000640627	1	1	32	26		6.58961e+07		No Quan Values	Not Used							2	597.808	1194.61	-1.9378	18.0465	987	987	MS2	8/84	SP_RL_EP4_july24.raw
		High	FLEQQNQVLQTK	IPI:CON_00714876.1;IPI:CON_00220327.3;IPI:CON_00021304.1	7	3	CID		52.86	0.00107455	1	1	34	21		8043714106		No Quan Values	Not Used							2	738.395	1475.78	-2.31291	35.2235	4563	4563	MS2	8/120	SP_RL_EP4_july24.raw
	High		IEISELNR	IPI:CON_00220327.3;IPI:CON_00021304.1	2	2	HCD		50.85	0.00111291	0.313725	1	32			6290762093		No Quan Values	Not Used							2	487.268	973.529	-2.04085	34.8086	4478	4478	MS2	6/64	SP_RL_EP4_july24.raw
		High	NLDLDSIIAEVK	IPI:CON_00009867.3;IPI:CON_00021304.1;IPI:CON_00293665.7	7	3	CID		50.58	0.00189565	1	1	34	23		8.71377e+06		No Quan Values	Not Used							2	665.366	1329.72	-1.07866	74.2709	10899	10899	MS2	18/124	SP_RL_EP4_july24.raw
	High		YLDGLTAER	IPI:CON_00021304.1	1	1	HCD		50.43	0.000813348	1	1	31	24		4405885064		No Quan Values	Not Used							2	519.266	1037.52	-1.24465	35.3988	4604	4604	MS2	6/74	SP_RL_EP4_july24.raw
	High		YLDGLTAER	IPI:CON_00021304.1	1	1	HCD		50.24	0.000822753	1	1	31	23		4405885064		No Quan Values	Not Used							2	519.266	1037.52	-1.83293	36.4126	4796	4796	MS2	6/74	SP_RL_EP4_july24.raw
		High	DVDNAYMIK	IPI:CON_00021304.1	1	1	CID		49.55	0.000407067	1	1	27	17		728492621		No Quan Values	Not Used							2	534.754	1068.5	-2.14439	35.882	4693	4693	MS2	6/78	SP_RL_EP4_july24.raw
		High	IEISELNR	IPI:CON_00220327.3;IPI:CON_00021304.1	2	2	CID		49.01	0.00170004	0.367347	1	32			6290762093		No Quan Values	Not Used							2	487.268	973.529	-2.04085	34.777	4468	4468	MS2	7/64	SP_RL_EP4_july24.raw
		High	VDPEIQNVK	IPI:CON_00021304.1	4	1	CID		48.94	0.00170341	1	1	32	33		2828366912		No Quan Values	Not Used							2	521.281	1041.56	-2.00064	24.0672	2331	2331	MS2	6/74	SP_RL_EP4_july24.raw
	High		TAAENDFVTLKK	IPI:CON_00021304.1	1	1	HCD		48.12	0.00294388	1	1	34	16		3708137572		No Quan Values	Not Used							3	446.241	1336.71	-1.12862	27.3311	3037	3037	MS2	13/118	SP_RL_EP4_july24.raw
		High	AQYEEIAQR	IPI:CON_00714876.1;IPI:CON_00021304.1;IPI:CON_00293665.7;IPI:CON_IPI00290078.5	6	4	CID		47.9	0.00108094	1	1	29	20		4083304352		No Quan Values	Not Used							2	554.274	1107.54	-1.15366	21.8684	1845	1845	MS2	6/80	SP_RL_EP4_july24.raw
		High	DYQELmNVK	IPI:CON_00021304.1	7	1	CID	M6(Oxidation)	46.68	0.000796845	1	1	27			584854236		No Quan Values	Not Used							2	578.27	1155.53	-1.7028	28.6379	3327	3327	MS2	7/82	SP_RL_EP4_july24.raw
	High		VDPEIQNVK	IPI:CON_00021304.1;IPI:CON_00622240.4	4	2	HCD		46.13	0.00325326	1	1	32	19		2828366912		No Quan Values	Not Used							2	521.281	1041.56	-2.00064	24.0913	2338	2338	MS2	8/74	SP_RL_EP4_july24.raw
		High	SKEEAEALYHSK	IPI:CON_00021304.1	1	1	CID		46.09	0.0025391	1	1	31			1278981456		No Quan Values	Not Used							3	464.565	1391.68	-0.593426	18.2581	1032	1032	MS2	9/128	SP_RL_EP4_july24.raw
		High	TAAENDFVTLK	IPI:CON_00021304.1	1	1	CID		44.34	0.0043881	1	1	32	23		939912256		No Quan Values	Not Used							2	604.81	1208.61	-2.14669	38.1606	5133	5133	MS2	8/108	SP_RL_EP4_july24.raw
		High	YLDGLTAER	IPI:CON_00021304.1	1	1	CID		44.27	0.00335951	1	1	31	26		4405885064		No Quan Values	Not Used							2	519.266	1037.52	-1.24465	35.3674	4594	4594	MS2	6/74	SP_RL_EP4_july24.raw
	High		FASFIDK	IPI:CON_00009867.3;IPI:CON_00021304.1;IPI:CON_00293665.7;IPI:CON_00622240.4;IPI:CON_IPI00554648.3;IPI:CON_IPI00241841.9;Q4FZU2;Q6P6Q2;Q6IMF3;Q6IG01;F1M1D0	52	11	HCD		44.14	0.0033074	0.295455	1	30			2921302194		No Quan Values	Not Used							2	414.218	827.428	-2.09583	38.6412	5233	5233	MS2	6/54	SP_RL_EP4_july24.raw
	High		YEELQVTVGR	IPI:CON_00021304.1	1	1	HCD		44.04	0.0053587	1	1	32	17				No Quan Values	Not Used							2	597.31	1193.61	-2.33949	39.9038	5476	5476	MS2	7/92	SP_RL_EP4_july24.raw
	High		FASFIDK	IPI:CON_00009867.3;IPI:CON_00021304.1;IPI:CON_00293665.7;IPI:CON_00622240.4;IPI:CON_IPI00554648.3;IPI:CON_IPI00241841.9;Q4FZU2;Q6P6Q2;Q6IMF3;Q6IG01;F1M1D0	52	11	HCD		43.92	0.00362322	0.295455	1	31			2921302194		No Quan Values	Not Used							2	414.218	827.429	-1.21065	37.5828	5035	5035	MS2	6/54	SP_RL_EP4_july24.raw
	Medium		LQGEIAHVK	IPI:CON_00021304.1	1	1	HCD		43.49	0.00756188	1	1	33	24		1092216087		No Quan Values	Not Used							3	332.194	994.567	-1.43559	19.4343	1298	1298	MS2	7/78	SP_RL_EP4_july24.raw
		High	YLDGLTAER	IPI:CON_00021304.1	1	1	CID		43.12	0.00423906	1	1	31	21		4405885064		No Quan Values	Not Used							2	519.266	1037.52	-1.83293	36.3809	4786	4786	MS2	7/74	SP_RL_EP4_july24.raw
		High	NKLNDLEEALQQAK	IPI:CON_00021304.1	1	1	CID		42.07	0.013895	1	1	35	19		152409071		No Quan Values	Not Used							2	807.427	1613.85	-2.1864	73.8537	10831	10831	MS2	17/136	SP_RL_EP4_july24.raw
	High		AQYEEIAQR	IPI:CON_00714876.1;IPI:CON_00021304.1;IPI:CON_00293665.7	6	3	HCD		41.45	0.0047731	1	1	29	20		4083304352		No Quan Values	Not Used							2	554.274	1107.54	-1.15366	21.9053	1855	1855	MS2	7/80	SP_RL_EP4_july24.raw
		High	KYEDEINKR	IPI:CON_00714876.1;IPI:CON_00021304.1	7	2	CID		41.11	0.00980856	1	1	32	29		1529620371		No Quan Values	Not Used							3	398.875	1194.61	-1.92351	18.0438	986	986	MS2	10/84	SP_RL_EP4_july24.raw
	Medium		FASFIDKVR	IPI:CON_00009867.3;IPI:CON_00021304.1;IPI:CON_00293665.7;IPI:CON_00622240.4;IPI:CON_IPI00554648.3;IPI:CON_IPI00241841.9;Q4FZU2;Q6P6Q2;Q6IMF3;Q6IG01;F1M1D0	49	11	HCD		39.83	0.0177254	1	1	33	32		3.12898e+08		No Quan Values	Not Used							3	361.538	1082.6	-1.28971	39.3077	5356	5356	MS2	7/74	SP_RL_EP4_july24.raw
	Medium		KYEDEINKR	IPI:CON_00714876.1;IPI:CON_00021304.1;IPI:CON_00622240.4	7	3	HCD		39.24	0.0150871	1	1	32	25		1529620371		No Quan Values	Not Used							3	398.875	1194.61	-1.92351	18.0721	994	994	MS2	7/84	SP_RL_EP4_july24.raw
		High	LQGEIAHVK	IPI:CON_00021304.1	1	1	CID		38.3	0.0249821	1	1	33	30		1092216087		No Quan Values	Not Used							3	332.194	994.567	-1.43559	19.4022	1288	1288	MS2	9/78	SP_RL_EP4_july24.raw
		High	KDVDNAYmIK	IPI:CON_00021304.1	1	1	CID	M8(Oxidation)	37.68	0.0138278	1	1	30	30		9.31187e+07		No Quan Values	Not Used							2	606.799	1212.59	-2.42694	20.4043	1518	1518	MS2	8/94	SP_RL_EP4_july24.raw
		High	TAAENDFVTLKK	IPI:CON_00021304.1	1	1	CID		35.63	0.05223	1	1	34	24		3708137572		No Quan Values	Not Used							3	446.241	1336.71	-1.12862	27.2993	3027	3027	MS2	16/118	SP_RL_EP4_july24.raw
		High	SLVGLGGTK	IPI:CON_00021304.1	1	1	CID		35.53	0.0423346	1	1	33	31		2469225288		No Quan Values	Not Used							2	416.251	831.494	0.471138	28.6354	3326	3326	MS2	6/78	SP_RL_EP4_july24.raw
		High	HGGGGGGFGGGGFGSR	IPI:CON_00021304.1	1	1	CID		34.93	0.00641125	1	1	24	15		2686697013		No Quan Values	Not Used							3	440.865	1320.58	-2.44307	20.8197	1610	1610	MS2	7/120	SP_RL_EP4_july24.raw
	Medium		DYQELmNVK	IPI:CON_00021304.1;IPI:CON_IPI00241841.9;F1M1D0	9	3	HCD	M6(Oxidation)	33.36	0.0171149	1	1	27	22		584854236		No Quan Values	Not Used							2	578.27	1155.53	-1.7028	28.6592	3332	3332	MS2	6/82	SP_RL_EP4_july24.raw
	Medium		FASFIDKVR	IPI:CON_00009867.3;IPI:CON_00021304.1;IPI:CON_00293665.7;IPI:CON_00622240.4;IPI:CON_IPI00554648.3;IPI:CON_IPI00241841.9;Q4FZU2;Q6P6Q2;Q6IMF3;Q6IG01;F1M1D0	49	11	HCD		33.32	0.0794057	1	1	33	27		38855537		No Quan Values	Not Used							3	361.537	1082.6	-1.88169	65.8217	9605	9605	MS2	7/74	SP_RL_EP4_july24.raw
	Medium		DVDNAYMIK	IPI:CON_00021304.1	1	1	HCD		31.17	0.0280328	1	1	27	15		728492621		No Quan Values	Not Used							2	534.754	1068.5	-2.14439	35.914	4703	4703	MS2	7/78	SP_RL_EP4_july24.raw
		High	DVDNAYmIK	IPI:CON_00021304.1	1	1	CID	M7(Oxidation)	30.7	0.0235765	1	1	26			576191172		No Quan Values	Not Used							2	542.752	1084.5	-1.47609	28.2981	3254	3254	MS2	7/78	SP_RL_EP4_july24.raw
P56574	452	50.9349	8.68994	Isocitrate dehydrogenase [NADP], mitochondrial OS=Rattus norvegicus GN=Idh2 PE=1 SV=2 - [IDHP_RAT]	30.09	28	13	1.09772e+09	0.122338	7	47.9587	1.09602	7	30.9426	0.136602	7	52.6849	566.863	15.04	16	8	332.927	26.77	12	10
	A3	A5	Sequence	Protein Accessions	# Proteins	# Protein Groups	Activation Type	Modifications	IonScore	Exp Value	Δ Score	Rank	Identity High	Homology Threshold	QuanResultID	Area	Quan Channel	Quan Info	Quan Usage	Heavy/Light	Heavy/Medium	Medium/Light	Light	Medium	Heavy	Charge	m/z [Da]	MH+ [Da]	ΔM [ppm]	RT [min]	First Scan	Last Scan	MS Order	Ions Matched	Spectrum File	Annotation
	High		LIDDmVAQVLK	P56574	1	1	HCD	M5(Oxidation)	74.91	6.61518e-06	1	1	34	22		2.19144e+07		No Quan Values	Not Used							2	630.847	1260.69	0.0483444	54.8036	7919	7919	MS2	10/88	SP_RL_EP4_july24.raw
	High		DLAGcIHGLSNVK	P56574	1	1	HCD	C5(Carbamidomethyl)	74.73	5.41784e-06	1	1	33	26		4.07175e+07		No Quan Values	Not Used							2	692.355	1383.7	-1.21459	59.7422	8665	8665	MS2	18/118	SP_RL_EP4_july24.raw
	High		SSGGFVWAcK	P56574	1	1	HCD	C9(Carbamidomethyl)	72.32	1.74962e-06	1	1	26			811137369		No Quan Values	Not Used							2	549.754	1098.5	-2.03264	38.9888	5296	5296	MS2	9/74	SP_RL_EP4_july24.raw
	High		LIDDmVAQVLK	P56574	1	1	HCD	M5(Oxidation)	70.27	1.86018e-05	1	1	34	20		200190030		No Quan Values	Not Used							2	630.846	1260.68	-1.7914	57.4771	8316	8316	MS2	10/88	SP_RL_EP4_july24.raw
	High		DLAGcIHGLSNVK	P56574	1	1	HCD	C5(Carbamidomethyl)	69.42	1.79146e-05	1	1	33	26		249538533		No Quan Values	Not Used							2	692.354	1383.7	-2.97899	57.6645	8340	8340	MS2	20/118	SP_RL_EP4_july24.raw
	High		DLAGcIHGLSNVK	P56574	1	1	HCD	C5(Carbamidomethyl)	63.86	6.61334e-05	1	1	33	23		249538533		No Quan Values	Not Used							2	692.356	1383.7	-0.244169	58.703	8502	8502	MS2	10/118	SP_RL_EP4_july24.raw
		High	VcVQTVESGAmTK	P56574	1	1	CID	C2(Carbamidomethyl), M11(Oxidation)	62.45	3.56102e-05	1	1	29	21		711403457		No Quan Values	Not Used							2	713.338	1425.67	-1.78971	22.7124	2037	2037	MS2	9/128	SP_RL_EP4_july24.raw
	High		SSGGFVWAcK	P56574	1	1	HCD	C9(Carbamidomethyl)	61.8	1.9986e-05	1	1	26	24		811137369		No Quan Values	Not Used							2	549.755	1098.5	-1.81039	40.0505	5502	5502	MS2	9/74	SP_RL_EP4_july24.raw
		High	TIEAEAAHGTVTR	P56574	1	1	CID		60.59	0.000133914	1	1	33	29	100	339955477	Light	Unique	Used	0.16628	1.21726	0.136602	292766024	39992434	48681110	2	678.349	1355.69	-1.06388	19.6273	1340	1340	MS2	8/118	SP_RL_EP4_july24.raw
		High	LIDDmVAQVLK	P56574	1	1	CID	M5(Oxidation)	58.5	0.000283355	1	1	34	26	1331	200190030	Light	Unique	Used	0.0391897	1.06194	0.0369039	174521688	6440536	6839446	2	630.847	1260.69	-0.532626	58.4883	8468	8468	MS2	16/88	SP_RL_EP4_july24.raw
		High	LIDDmVAQVLK	P56574	1	1	CID	M5(Oxidation)	56.83	0.000410729	1	1	34	25		200190030		No Quan Values	Not Used							2	630.846	1260.68	-1.7914	57.4546	8311	8311	MS2	16/88	SP_RL_EP4_july24.raw
	High		ATDFVVDR	P56574	1	1	HCD		54.96	0.000197397	1	1	29	30	482	1177265363	Light	Unique	Used	0.172617	1.09602	0.157494	1161049448	182857958	200416600	2	461.734	922.462	-1.50346	28.3269	3262	3262	MS2	6/66	SP_RL_EP4_july24.raw
	High		LIDDmVAQVLK	P56574	1	1	HCD	M5(Oxidation)	54.73	0.000675042	1	1	34	16	1331	200190030	Light	Redundant	Not Used	0.0391897	1.06194	0.0369039	174521688	6440536	6839446	2	630.847	1260.69	-0.532626	58.5149	8474	8474	MS2	9/88	SP_RL_EP4_july24.raw
		High	DLAGcIHGLSNVK	P56574	1	1	CID	C5(Carbamidomethyl)	51.95	0.00100048	1	1	33	23		249538533		No Quan Values	Not Used							2	692.354	1383.7	-2.97899	57.6373	8336	8336	MS2	12/118	SP_RL_EP4_july24.raw
	High		LIDDmVAQVLk	P56574	1	1	HCD	M5(Oxidation), K11(Label:13C(6)15N(2))	51.26	0.00155395	1	1	34	18		2.23202e+07		No Quan Values	Not Used							2	634.854	1268.7	-0.848529	56.4873	8178	8178	MS2	10/88	SP_RL_EP4_july24.raw
	High		YFDLGLPNR	P56574	1	1	HCD		49.73	0.0013057	1	1	32	28		69218550		No Quan Values	Not Used							2	547.785	1094.56	-0.266436	69.024	10082	10082	MS2	7/66	SP_RL_EP4_july24.raw
		High	SSGGFVWAcK	P56574	1	1	CID	C9(Carbamidomethyl)	47.83	0.000491976	1	1	26	24		811137369		No Quan Values	Not Used							2	549.754	1098.5	-2.03264	38.9566	5286	5286	MS2	7/74	SP_RL_EP4_july24.raw
	High		GKLDGNQDLIR	P56574	1	1	HCD		47.36	0.0037447	1	1	34	25		826245568		No Quan Values	Not Used							2	614.836	1228.66	-0.0122005	24.3214	2388	2388	MS2	7/106	SP_RL_EP4_july24.raw
		High	DLAGcIHGLSNVK	P56574	1	1	CID	C5(Carbamidomethyl)	46.27	0.00379683	1	1	33	23		249538533		No Quan Values	Not Used							2	692.356	1383.7	-0.244169	58.6752	8496	8496	MS2	14/118	SP_RL_EP4_july24.raw
		High	ATDFVVDR	P56574	1	1	CID		45.02	0.00194688	1	1	29	24	482	1177265363	Light	Redundant	Not Used	0.172617	1.09602	0.157494	1161049448	182857958	200416600	2	461.734	922.462	-1.50346	28.293	3252	3252	MS2	6/66	SP_RL_EP4_july24.raw
		High	GKLDGNQDLIR	P56574	1	1	CID		44.49	0.00725132	1	1	34	25		826245568		No Quan Values	Not Used							2	614.836	1228.66	-0.0122005	24.2846	2378	2378	MS2	7/106	SP_RL_EP4_july24.raw
	High		LVFTPK	P56574	1	1	HCD		44.45	0.00317646	1	1	31	28	525	1.28964e+09	Light	Unique	Used	0.0922659	1.54709	0.0596383	1230332832	73375006	113517750	2	352.72	704.434	-0.925597	29.6825	3500	3500	MS2	5/40	SP_RL_EP4_july24.raw
		High	DQTNDQVTIDSALATQK	P56574	1	1	CID		43.74	0.00659997	1	1	33	17		1.68953e+08		No Quan Values	Not Used							2	924.453	1847.9	-0.0445978	42.7118	5994	5994	MS2	16/186	SP_RL_EP4_july24.raw
	Medium		LDGNQDLIR	P56574	1	1	HCD		38.13	0.0183963	1	1	32	18	504	140372070	Light	Unique	Used	0.0867593	0.454861	0.190738	130643260	2.49186e+07	1.13345e+07	2	522.277	1043.55	-1.54951	29.0497	3397	3397	MS2	7/82	SP_RL_EP4_july24.raw
	Medium		YFDLGLPNR	P56574	1	1	HCD		37.11	0.0239377	1	1	32	26		3.07545e+07		No Quan Values	Not Used							2	547.785	1094.56	-0.824058	67.6798	9877	9877	MS2	7/66	SP_RL_EP4_july24.raw
		High	VEKPVVEMDGDEmTR	P56574	1	1	CID	M13(Oxidation)	35.57	0.0127573	1	1	28	15		67811483		No Quan Values	Not Used							3	584.27	1750.79	-2.15346	25.2948	2607	2607	MS2	17/160	SP_RL_EP4_july24.raw
	Medium		DLAGcIHGLSNVK	P56574	1	1	HCD	C5(Carbamidomethyl)	33.44	0.0732109	1	1	33	24	1344	3.1602e+08	Light	Unique	Used	0.122338	2.17671	0.056203	309910670	1.74179e+07	3.79138e+07	3	461.906	1383.7	-0.694986	59.2238	8587	8587	MS2	13/118	SP_RL_EP4_july24.raw
		High	cATITPDEAR	P56574	1	1	CID	C1(Carbamidomethyl)	26.27	0.0702242	1	1	26	17	185	2.69119e+08	Light	Unique	Used	0.124118	0.893808	0.138864	237628808	32998107	29493978	2	567.265	1133.52	-2.30122	21.3806	1736	1736	MS2	5/82	SP_RL_EP4_july24.raw
P12075	129	13.9059	7.78174	Cytochrome c oxidase subunit 5B, mitochondrial OS=Rattus norvegicus GN=Cox5b PE=1 SV=2 - [COX5B_RAT]	29.46	5	3	3.69929e+08		0			0			0		114.11	23.26	3	2	61.05	14.73	2	2
	A3	A5	Sequence	Protein Accessions	# Proteins	# Protein Groups	Activation Type	Modifications	IonScore	Exp Value	Δ Score	Rank	Identity High	Homology Threshold	QuanResultID	Area	Quan Channel	Quan Info	Quan Usage	Heavy/Light	Heavy/Medium	Medium/Light	Light	Medium	Heavy	Charge	m/z [Da]	MH+ [Da]	ΔM [ppm]	RT [min]	First Scan	Last Scan	MS Order	Ions Matched	Spectrum File	Annotation
		High	GLDPYNmLPPK	P12075	1	1	CID	M7(Oxidation)	51.72	0.000747004	1	1	32	27		262332454		No Quan Values	Not Used							2	630.817	1260.63	-1.86064	39.426	5378	5378	MS2	7/90	SP_RL_EP4_july24.raw
	High		GLDPYNmLPPK	P12075	1	1	HCD	M7(Oxidation)	42.31	0.00652113	1	1	32	24		262332454		No Quan Values	Not Used							2	630.817	1260.63	-1.86064	39.4618	5388	5388	MS2	6/90	SP_RL_EP4_july24.raw
	Medium		GLDPYNMLPPK	P12075	1	1	HCD		41.9	0.009249	1	1	33	18		51571264		No Quan Values	Not Used							2	622.82	1244.63	-1.26238	63.301	9202	9202	MS2	6/90	SP_RL_EP4_july24.raw
	Medium		AASGTKEDPNLVPSVSNKR	P12075	1	1	HCD		39.41	0.0316734	1	1	36	22		3.59488e+08		No Quan Values	Not Used							3	657.348	1970.03	-1.11268	21.8351	1839	1839	MS2	17/196	SP_RL_EP4_july24.raw
		High	EIMIAAQR	P12075	1	1	CID		32.41	0.0728841	1	1	32	33		487965542		No Quan Values	Not Used							2	466.254	931.501	-2.27505	28.5054	3300	3300	MS2	6/58	SP_RL_EP4_july24.raw
IPI:CON_00009865.2	593	59.4749	5.21143	Keratin, type I cytoskeletal 10	29.17	52	19	5.51826e+09		0			0			0		1166.25	29.01	32	17	776.305	22.26	20	14
	A3	A5	Sequence	Protein Accessions	# Proteins	# Protein Groups	Activation Type	Modifications	IonScore	Exp Value	Δ Score	Rank	Identity High	Homology Threshold	QuanResultID	Area	Quan Channel	Quan Info	Quan Usage	Heavy/Light	Heavy/Medium	Medium/Light	Light	Medium	Heavy	Charge	m/z [Da]	MH+ [Da]	ΔM [ppm]	RT [min]	First Scan	Last Scan	MS Order	Ions Matched	Spectrum File	Annotation
	High		GSLGGGFSSGGFSGGSFSR	IPI:CON_00009865.2	1	1	HCD		131.83	2.81158e-12	1	1	27	21		6.26909e+07		No Quan Values	Not Used							2	854.389	1707.77	-1.41021	57.4125	8306	8306	MS2	17/176	SP_RL_EP4_july24.raw
	High		GSLGGGFSSGGFSGGSFSR	IPI:CON_00009865.2	1	1	HCD		114.04	1.68828e-10	1	1	27	20		2.89037e+07		No Quan Values	Not Used							2	854.389	1707.77	-1.33873	55.336	8003	8003	MS2	16/176	SP_RL_EP4_july24.raw
		High	GSLGGGFSSGGFSGGSFSR	IPI:CON_00009865.2	1	1	CID		106.09	1.05427e-09	1	1	27	20		6.26909e+07		No Quan Values	Not Used							2	854.389	1707.77	-1.41021	57.3797	8300	8300	MS2	14/176	SP_RL_EP4_july24.raw
	High		GSLGGGFSSGGFSGGSFSR	IPI:CON_00009865.2	1	1	HCD		104.46	1.54877e-09	1	1	27	19		117640115		No Quan Values	Not Used							2	854.389	1707.77	-1.12429	56.3821	8160	8160	MS2	15/176	SP_RL_EP4_july24.raw
	High		QSLEASLAETEGR	IPI:CON_00009865.2;IPI:CON_00798492.2;D3ZR06	7	3	HCD		99.14	1.32931e-08	1	1	31	26				No Quan Values	Not Used							2	695.843	1390.68	-1.73793	39.2363	5342	5342	MS2	9/138	SP_RL_EP4_july24.raw
		High	GSLGGGFSSGGFSGGSFSR	IPI:CON_00009865.2	1	1	CID		97.19	8.26012e-09	1	1	27	19		117640115		No Quan Values	Not Used							2	854.389	1707.77	-1.12429	56.3475	8151	8151	MS2	15/176	SP_RL_EP4_july24.raw
		High	GSLGGGFSSGGFSGGSFSR	IPI:CON_00009865.2	1	1	CID		90.96	3.43118e-08	1	1	27	19		2.89037e+07		No Quan Values	Not Used							2	854.389	1707.77	-1.33873	55.3064	7996	7996	MS2	13/176	SP_RL_EP4_july24.raw
		High	ELTTEIDNNIEQISSYK	IPI:CON_00009865.2	1	1	CID		88.89	2.25641e-07	1	1	34	25		5.65849e+07		No Quan Values	Not Used							2	998.989	1996.97	-0.0743656	71.1587	10398	10398	MS2	12/174	SP_RL_EP4_july24.raw
	High		ELTTEIDNNIEQISSYK	IPI:CON_00009865.2	1	1	HCD		87	3.48672e-07	1	1	34	25		5.65849e+07		No Quan Values	Not Used							2	998.989	1996.97	-0.0743656	71.1809	10402	10402	MS2	11/174	SP_RL_EP4_july24.raw
	High		ALEESNYELEGK	IPI:CON_00009865.2;IPI:CON_00798492.2	2	2	HCD		84.94	1.74421e-07	1	1	28	22		4680422088		No Quan Values	Not Used							2	691.327	1381.65	-1.5761	29.5095	3469	3469	MS2	9/114	SP_RL_EP4_july24.raw
	High		IRLENEIQTYR	IPI:CON_00009865.2	1	1	HCD		83.08	1.07609e-06	1	1	35			145657338		No Quan Values	Not Used							2	717.888	1434.77	-1.57064	57.5526	8327	8327	MS2	9/108	SP_RL_EP4_july24.raw
		High	ALEESNYELEGK	IPI:CON_00009865.2	2	1	CID		80.98	4.34109e-07	1	1	28	25		4680422088		No Quan Values	Not Used							2	691.327	1381.65	-1.5761	29.4712	3462	3462	MS2	9/114	SP_RL_EP4_july24.raw
		High	ALEESNYELEGK	IPI:CON_00009865.2	2	1	CID		80.83	4.58864e-07	1	1	29	24		4680422088		No Quan Values	Not Used							2	691.327	1381.65	-1.04599	30.5241	3644	3644	MS2	9/114	SP_RL_EP4_july24.raw
	High		SLLEGEGSSGGGGR	IPI:CON_00009865.2	1	1	HCD		78.17	9.31958e-07	1	1	29	26		1.17644e+09		No Quan Values	Not Used							2	631.801	1262.59	-1.83358	23.4353	2201	2201	MS2	8/120	SP_RL_EP4_july24.raw
		High	SQYEQLAEQNR	IPI:CON_00009865.2	1	1	CID		77.87	8.65518e-07	1	1	28	22		364945306		No Quan Values	Not Used							2	683.322	1365.64	-1.46056	22.9828	2097	2097	MS2	8/112	SP_RL_EP4_july24.raw
	High		ALEESNYELEGK	IPI:CON_00009865.2;IPI:CON_00798492.2	2	2	HCD		76.01	1.39214e-06	1	1	29	26		4680422088		No Quan Values	Not Used							2	691.327	1381.65	-1.04599	30.5516	3652	3652	MS2	9/114	SP_RL_EP4_july24.raw
	High		QSLEASLAETEGR	IPI:CON_00009865.2;IPI:CON_00798492.2;D3ZR06	7	3	HCD		75.05	3.3746e-06	1	1	31	29				No Quan Values	Not Used							2	695.842	1390.68	-2.52793	40.9971	5678	5678	MS2	11/138	SP_RL_EP4_july24.raw
	High		IRLENEIQTYR	IPI:CON_00009865.2	1	1	HCD		69.93	2.22254e-05	1	1	35			1.31642e+08		No Quan Values	Not Used							2	717.888	1434.77	-1.57064	56.545	8187	8187	MS2	8/108	SP_RL_EP4_july24.raw
	High		IRLENEIQTYR	IPI:CON_00009865.2	1	1	HCD		67.04	4.33846e-05	1	1	35	36		1.07223e+07		No Quan Values	Not Used							2	717.887	1434.77	-2.08112	55.4721	8021	8021	MS2	8/108	SP_RL_EP4_july24.raw
	High		SQYEQLAEQNR	IPI:CON_00009865.2	1	1	HCD		61.97	3.36725e-05	1	1	28	20		364945306		No Quan Values	Not Used							2	683.322	1365.64	-1.46056	23.0204	2107	2107	MS2	7/112	SP_RL_EP4_july24.raw
	High		RVLDELTLTK	IPI:CON_00009865.2	1	1	HCD		61.58	0.000106339	0.370968	1	33			51630774		No Quan Values	Not Used							2	594.353	1187.7	-0.172562	64.7479	9429	9429	MS2	6/100	SP_RL_EP4_july24.raw
		High	SLLEGEGSSGGGGR	IPI:CON_00009865.2	1	1	CID		57.98	9.73636e-05	1	1	29	19		1.17644e+09		No Quan Values	Not Used							2	631.801	1262.59	-1.83358	23.403	2191	2191	MS2	10/120	SP_RL_EP4_july24.raw
	High		VTMQNLNDR	IPI:CON_00009865.2;IPI:CON_00384444.5;IPI:CON_00798492.2;D3ZR06	17	4	HCD		54.35	0.000274176	1	1	30			2399972396		No Quan Values	Not Used							2	545.768	1090.53	-1.53763	22.6691	2027	2027	MS2	8/86	SP_RL_EP4_july24.raw
	High		LKYENEVALR	IPI:CON_00009865.2;D3ZR06	6	2	HCD		52.29	0.00121463	1	1	34	21		4120281768		No Quan Values	Not Used							3	412.23	1234.68	-2.53008	27.1268	2994	2994	MS2	8/92	SP_RL_EP4_july24.raw
	High		QSVEADINGLRR	IPI:CON_00009865.2;IPI:CON_00798492.2;IPI:CON_00009866.6;D3ZR06	10	4	HCD		51.84	0.00129225	1	1	34	27		241456738		No Quan Values	Not Used							2	679.362	1357.72	-0.728093	30.4369	3630	3630	MS2	10/118	SP_RL_EP4_july24.raw
	High		VLDELTLTK	IPI:CON_00009865.2	1	1	HCD		51	0.00136068	1	1	33	24		5.96847e+09		No Quan Values	Not Used							2	516.301	1031.6	-2.63926	45.8941	6551	6551	MS2	8/74	SP_RL_EP4_july24.raw
		High	VLDELTLTK	IPI:CON_00009865.2	1	1	CID		49.49	0.00192645	1	1	33	22		5.96847e+09		No Quan Values	Not Used							2	516.301	1031.6	-2.63926	45.8702	6544	6544	MS2	7/74	SP_RL_EP4_july24.raw
		High	IRLENEIQTYR	IPI:CON_00009865.2	1	1	CID		48.39	0.00316846	1	1	35	29		1.31642e+08		No Quan Values	Not Used							2	717.888	1434.77	-1.57064	56.5207	8182	8182	MS2	13/108	SP_RL_EP4_july24.raw
	High		IRLENEIQTYR	IPI:CON_00009865.2	1	1	HCD		48.02	0.00349441	1	1	35	27				No Quan Values	Not Used							2	717.888	1434.77	-0.634759	54.4665	7866	7866	MS2	8/108	SP_RL_EP4_july24.raw
	High		IKEWYEK	IPI:CON_00009865.2;IPI:CON_00798492.2;D3ZR06	7	3	HCD		47.75	0.00184585	1	1	32			1281360906		No Quan Values	Not Used							2	498.262	995.518	-2.07488	22.2358	1929	1929	MS2	6/64	SP_RL_EP4_july24.raw
	High		VLDELTLTK	IPI:CON_00009865.2	1	1	HCD		46.56	0.00382647	1	1	33	23		5.96847e+09		No Quan Values	Not Used							2	516.301	1031.59	-3.34925	44.8578	6382	6382	MS2	7/74	SP_RL_EP4_july24.raw
	High		RVLDELTLTK	IPI:CON_00009865.2	1	1	HCD		46.16	0.00383854	0.326087	1	33			80146382		No Quan Values	Not Used							2	594.353	1187.7	-0.994793	40.7145	5623	5623	MS2	6/100	SP_RL_EP4_july24.raw
	High		VLDELTLTK	IPI:CON_00009865.2	1	1	HCD		45.71	0.00460537	1	1	33	23		37839501		No Quan Values	Not Used							2	516.302	1031.6	-1.33761	47.3591	6784	6784	MS2	6/74	SP_RL_EP4_july24.raw
		High	DAEAWFNEK	IPI:CON_00009865.2	10	1	CID		45.11	0.000525684	1	1	23	24		1799128322		No Quan Values	Not Used							2	555.248	1109.49	-1.72031	45.19	6435	6435	MS2	5/82	SP_RL_EP4_july24.raw
		High	SQYEQLAEQNRK	IPI:CON_00009865.2	1	1	CID		44.65	0.00391784	1	1	32	23		7.63102e+08		No Quan Values	Not Used							2	747.369	1493.73	-1.82517	19.3447	1277	1277	MS2	8/122	SP_RL_EP4_july24.raw
		High	IRLENEIQTYR	IPI:CON_00009865.2	1	1	CID		44.31	0.00810679	1	1	35	27		145657338		No Quan Values	Not Used							2	717.888	1434.77	-1.57064	57.5289	8322	8322	MS2	13/108	SP_RL_EP4_july24.raw
		High	LASYLDKVR	IPI:CON_00009865.2	12	1	CID		44.13	0.00651801	1	1	33	26		343253148		No Quan Values	Not Used							2	532.807	1064.61	-2.52297	27.8772	3158	3158	MS2	7/74	SP_RL_EP4_july24.raw
		High	LKYENEVALR	IPI:CON_00009865.2	6	1	CID		42.95	0.010373	1	1	34	26				No Quan Values	Not Used							2	617.842	1234.68	-1.72824	29.5431	3477	3477	MS2	8/92	SP_RL_EP4_july24.raw
	Medium		LASYLDKVR	IPI:CON_00009865.2;IPI:CON_00384444.5	14	2	HCD		42.59	0.00929213	0.325581	1	33			343253148		No Quan Values	Not Used							2	532.807	1064.61	-2.52297	27.917	3168	3168	MS2	7/74	SP_RL_EP4_july24.raw
		High	VTMQNLNDR	IPI:CON_00009865.2	17	1	CID		41.83	0.00489812	1	1	30	31		2399972396		No Quan Values	Not Used							2	545.768	1090.53	-1.53763	22.6323	2017	2017	MS2	7/86	SP_RL_EP4_july24.raw
	High		NHEEEMKDLR	IPI:CON_00009865.2	1	1	HCD		40.13	0.0034259	1	1	27	15		537895365		No Quan Values	Not Used							3	434.203	1300.59	-0.207251	18.3122	1046	1046	MS2	6/100	SP_RL_EP4_july24.raw
		High	RVLDELTLTK	IPI:CON_00009865.2	1	1	CID		39.22	0.0189743	1	1	33	29		80146382		No Quan Values	Not Used							2	594.353	1187.7	-0.994793	40.6779	5613	5613	MS2	6/100	SP_RL_EP4_july24.raw
	High		DAEAWFNEK	IPI:CON_00009865.2;D3ZR06	10	2	HCD		38.99	0.00215142	1	1	23	22		1799128322		No Quan Values	Not Used							2	555.248	1109.49	-1.72031	45.2178	6443	6443	MS2	6/82	SP_RL_EP4_july24.raw
		High	IRLENEIQTYR	IPI:CON_00009865.2	1	1	CID		37.72	0.0370967	1	1	35	18		1.07223e+07		No Quan Values	Not Used							2	717.887	1434.77	-2.08112	55.4519	8016	8016	MS2	9/108	SP_RL_EP4_july24.raw
	Medium		IRLENEIQTYR	IPI:CON_00009865.2	1	1	HCD		37.14	0.0422811	1	1	35					No Quan Values	Not Used							3	478.928	1434.77	-1.13334	57.095	8261	8261	MS2	12/108	SP_RL_EP4_july24.raw
	Medium		IRLENEIQTYR	IPI:CON_00009865.2	1	1	HCD		36.17	0.0527295	1	1	35			2.12171e+08		No Quan Values	Not Used							3	478.928	1434.77	-1.19715	56.0623	8108	8108	MS2	12/108	SP_RL_EP4_july24.raw
	Medium		LASYLDK	IPI:CON_00009865.2;IPI:CON_00019359.3;IPI:CON_00384444.5	15	3	HCD		36.08	0.024796	1	1	31	27		5905875188		No Quan Values	Not Used							2	405.223	809.44	-1.00013	24.4555	2419	2419	MS2	6/54	SP_RL_EP4_july24.raw
	Medium		LASYLDKVR	IPI:CON_00009865.2;IPI:CON_00384444.5	14	2	HCD		35.68	0.047833	1	1	34	34		1311369333		No Quan Values	Not Used							3	355.541	1064.61	-1.76162	27.4876	3072	3072	MS2	7/74	SP_RL_EP4_july24.raw
	High		DAEAWFNEK	IPI:CON_00009865.2;D3ZR06	10	2	HCD		35.57	0.00465918	1	1	23	20				No Quan Values	Not Used							2	555.247	1109.49	-2.27043	46.247	6610	6610	MS2	7/82	SP_RL_EP4_july24.raw
	Medium		VLDELTLTK	IPI:CON_00009865.2	1	1	HCD		33.24	0.0812377	1	1	33	32		5.96847e+09		No Quan Values	Not Used							2	516.301	1031.6	-2.63926	46.2411	6609	6609	MS2	8/74	SP_RL_EP4_july24.raw
		High	DAEAWFNEK	IPI:CON_00009865.2	10	1	CID		31.61	0.011596	1	1	23	14				No Quan Values	Not Used							2	555.247	1109.49	-2.27043	46.2247	6605	6605	MS2	11/82	SP_RL_EP4_july24.raw
		High	KDAEAWFNEK	IPI:CON_00009865.2	7	1	CID		28.58	0.0748848	1	1	28	23		82415089		No Quan Values	Not Used							2	619.295	1237.58	-1.54168	30.8967	3722	3722	MS2	8/104	SP_RL_EP4_july24.raw
IPI:CON_LACB	162	18.2694	4.91943	SWISS-PROT:P02754 Beta-lactoglobulin - Bos taurus (Bovine).	29.01	19	8	2.37992e+09		0			0			0		459.201	29.01	13	8	164.05	13.58	6	3
	A3	A5	Sequence	Protein Accessions	# Proteins	# Protein Groups	Activation Type	Modifications	IonScore	Exp Value	Δ Score	Rank	Identity High	Homology Threshold	QuanResultID	Area	Quan Channel	Quan Info	Quan Usage	Heavy/Light	Heavy/Medium	Medium/Light	Light	Medium	Heavy	Charge	m/z [Da]	MH+ [Da]	ΔM [ppm]	RT [min]	First Scan	Last Scan	MS Order	Ions Matched	Spectrum File	Annotation
	High		TPEVDDEALEKFDK	IPI:CON_LACB	1	1	HCD		86.1	2.3197e-07	1	1	31	18		7.25354e+06		No Quan Values	Not Used							2	818.392	1635.78	1.4415	49.7463	7150	7150	MS2	13/134	SP_RL_EP4_july24.raw
	High		TPEVDDEALEKFDK	IPI:CON_LACB	1	1	HCD		72.13	5.21416e-06	1	1	30	17		4.76586e+07		No Quan Values	Not Used							3	545.929	1635.77	-1.92486	49.4128	7099	7099	MS2	20/134	SP_RL_EP4_july24.raw
	High		VLVLDTDYK	IPI:CON_LACB	1	1	HCD		71.76	1.07989e-05	1	1	33	30		124253112		No Quan Values	Not Used							2	533.294	1065.58	-1.37666	43.8393	6202	6202	MS2	7/68	SP_RL_EP4_july24.raw
	High		TPEVDDEALEK	IPI:CON_LACB	1	1	HCD		69.51	5.80988e-06	1	1	28			422523667		No Quan Values	Not Used							2	623.295	1245.58	-1.11901	27.3418	3039	3039	MS2	10/98	SP_RL_EP4_july24.raw
		High	TPEVDDEALEKFDK		1	0	CID		69.21	1.13353e-05	1	1	31	24		7.25354e+06		No Quan Values	Not Used							2	818.392	1635.78	1.4415	49.7071	7145	7145	MS2	10/134	SP_RL_EP4_july24.raw
	High		TPEVDDEALEKFDK	IPI:CON_LACB	1	1	HCD		62.71	4.70429e-05	1	1	31	17		471707344		No Quan Values	Not Used							3	545.93	1635.77	-0.5816	51.4825	7417	7417	MS2	11/134	SP_RL_EP4_july24.raw
		High	TPEVDDEALEK		1	0	CID		60.15	5.0138e-05	1	1	28	30		422523667		No Quan Values	Not Used							2	623.295	1245.58	-1.11901	27.3048	3029	3029	MS2	9/98	SP_RL_EP4_july24.raw
	High		TPEVDDEALEKFDK	IPI:CON_LACB	1	1	HCD		59.27	0.00010535	1	1	31	16		113523580		No Quan Values	Not Used							3	545.93	1635.77	-0.245786	50.4215	7258	7258	MS2	11/134	SP_RL_EP4_july24.raw
	High		TPEVDDEALEKFDK	IPI:CON_LACB	1	1	HCD		57.28	0.000164714	1	1	31	20		17352144		No Quan Values	Not Used							3	545.929	1635.77	-0.917415	48.4099	6954	6954	MS2	14/134	SP_RL_EP4_july24.raw
	High		TKIPAVFK	IPI:CON_LACB	1	1	HCD		53.05	0.000562088	1	1	32	33		822275608		No Quan Values	Not Used							3	301.86	903.564	-1.96336	28.1855	3230	3230	MS2	6/68	SP_RL_EP4_july24.raw
	High		VLVLDTDYKK	IPI:CON_LACB	1	1	HCD		51.11	0.00147651	1	1	34	26		835902870		No Quan Values	Not Used							2	597.341	1193.68	-2.14872	32.8324	4087	4087	MS2	6/78	SP_RL_EP4_july24.raw
	High		LIVTQTmK	IPI:CON_LACB	1	1	HCD	M7(Oxidation)	47.92	0.00270728	1	1	33	27		4679083646		No Quan Values	Not Used							2	475.272	949.537	-1.39561	22.0255	1881	1881	MS2	6/66	SP_RL_EP4_july24.raw
	High		TKIPAVFK	IPI:CON_LACB	1	1	HCD		46.07	0.00280417	0.391304	1	32			1270970655		No Quan Values	Not Used							2	452.286	903.565	-1.88093	28.1801	3229	3229	MS2	7/68	SP_RL_EP4_july24.raw
	High		ALPMHIR	IPI:CON_LACB	1	1	HCD		42.08	0.00795672	1	1	32	34		224112097		No Quan Values	Not Used							2	419.241	837.475	-1.64556	25.242	2594	2594	MS2	6/50	SP_RL_EP4_july24.raw
		High	TPEVDDEALEKFDK		1	0	CID		40.7	0.00757938	1	1	31	28		113523580		No Quan Values	Not Used							3	545.93	1635.77	-0.245786	50.3958	7251	7251	MS2	17/134	SP_RL_EP4_july24.raw
	Medium		IPAVFK	IPI:CON_LACB	1	1	HCD		40.39	0.00802134	1	1	31	31		1189706336		No Quan Values	Not Used							2	337.715	674.423	-0.784423	34.0235	4322	4322	MS2	5/42	SP_RL_EP4_july24.raw
		High	LIVTQTmK		1	0	CID	M7(Oxidation)	37.23	0.0317346	1	1	33	28		4679083646		No Quan Values	Not Used							2	475.272	949.537	-1.39561	21.9936	1871	1871	MS2	6/66	SP_RL_EP4_july24.raw
		High	TPEVDDEALEKFDK		1	0	CID		33.4	0.0401323	1	1	31	22		471707344		No Quan Values	Not Used							3	545.93	1635.77	-0.5816	51.4598	7411	7411	MS2	12/134	SP_RL_EP4_july24.raw
		High	TPEVDDEALEKFDK		1	0	CID		32.6	0.0467934	1	1	30	19		4.76586e+07		No Quan Values	Not Used							3	545.929	1635.77	-1.92486	49.3907	7093	7093	MS2	14/134	SP_RL_EP4_july24.raw
F1LP05	553	59.7757	9.26123	ATP synthase subunit alpha OS=Rattus norvegicus GN=Atp5a1 PE=3 SV=1 - [F1LP05_RAT]	28.57	39	15	1854237136	0.332773	12	40.7741	1.49243	12	37.1468	0.265643	12	56.1423	1107.42	28.57	26	15	422.783	15.55	13	8
	A3	A5	Sequence	Protein Accessions	# Proteins	# Protein Groups	Activation Type	Modifications	IonScore	Exp Value	Δ Score	Rank	Identity High	Homology Threshold	QuanResultID	Area	Quan Channel	Quan Info	Quan Usage	Heavy/Light	Heavy/Medium	Medium/Light	Light	Medium	Heavy	Charge	m/z [Da]	MH+ [Da]	ΔM [ppm]	RT [min]	First Scan	Last Scan	MS Order	Ions Matched	Spectrum File	Annotation
	High		TGTAEMSSILEER	F1LP05	2	1	HCD		142.74	3.54118e-13	1	1	29	30	1208	5.4627e+07	Light	Unique	Used	0.413491	1.03753	0.398533	45993032	18329741	1.90177e+07	2	712.34	1423.67	-0.959934	52.8633	7626	7626	MS2	12/118	SP_RL_EP4_july24.raw
	High		ILGADTSVDLEETGR	F1LP05	2	1	HCD		121.26	1.11103e-10	1	1	33	23				No Quan Values	Not Used							2	788.395	1575.78	-1.98931	51.1008	7358	7358	MS2	13/128	SP_RL_EP4_july24.raw
	High		ILGADTSVDLEETGR	F1LP05	2	1	HCD		116.87	3.09823e-10	1	1	33	26		149754016		No Quan Values	Not Used							2	788.396	1575.78	-0.982243	46.9831	6722	6722	MS2	11/128	SP_RL_EP4_july24.raw
	High		TGTAEMSSILEER	F1LP05	2	1	HCD		116.86	1.44038e-10	1	1	30	27		49064617		No Quan Values	Not Used							2	712.34	1423.67	0.0689855	51.5138	7421	7421	MS2	12/118	SP_RL_EP4_july24.raw
	High		ILGADTSVDLEETGR	F1LP05	2	1	HCD		97.75	2.48715e-08	1	1	33	19				No Quan Values	Not Used							2	788.395	1575.78	-1.75691	49.8091	7160	7160	MS2	10/128	SP_RL_EP4_july24.raw
	High		ILGADTSVDLEETGR	F1LP05	2	1	HCD		89.69	1.5895e-07	1	1	33	20		149754016		No Quan Values	Not Used							2	788.396	1575.78	-1.29211	47.9876	6883	6883	MS2	14/128	SP_RL_EP4_july24.raw
		High	TSIAIDTIINQK		2	0	CID		75.41	6.12742e-06	1	1	34	26		161414951		No Quan Values	Not Used							2	658.874	1316.74	-1.1659	61.2093	8880	8880	MS2	9/104	SP_RL_EP4_july24.raw
	High		HALIIYDDLSk	F1LP05	2	1	HCD	K11(Label:13C(6)15N(2))	72.75	1.1568e-05	1	1	34	28		29097737		No Quan Values	Not Used							2	648.357	1295.71	-1.71634	72.2067	10567	10567	MS2	10/86	SP_RL_EP4_july24.raw
	High		ILGADTSVDLEETGr	F1LP05	2	1	HCD	R15(Label:13C(6)15N(4))	71.25	1.24632e-05	1	1	33	17		68386406		No Quan Values	Not Used							2	793.401	1585.8	0.429591	47.7404	6846	6846	MS2	14/128	SP_RL_EP4_july24.raw
		High	TGTAEmSSILEER		2	0	CID	M6(Oxidation)	71.14	4.16484e-06	1	1	28	21	485	220786152	Light	Unique	Used	0.389303	1.45193	0.268128	198237656	53153085	77174574	2	720.336	1439.67	-1.82632	28.3056	3257	3257	MS2	11/118	SP_RL_EP4_july24.raw
	High		VVDALGNAIDGK	F1LP05	2	1	HCD		70.12	1.60455e-05	1	1	33	26	792	840996590	Light	Unique	Used	0.18309	1.9398	0.0943864	751700000	70950294	137629114	2	586.319	1171.63	-1.59683	37.7813	5068	5068	MS2	10/112	SP_RL_EP4_july24.raw
	High		HALIIYDDLSK	F1LP05	2	1	HCD		67.06	3.90625e-05	1	1	34	26	1649	203518947	Light	Unique	Used	0.153457	2.04698	0.0749674	189615096	1.4215e+07	29097737	2	644.349	1287.69	-2.45524	72.3893	10595	10595	MS2	10/86	SP_RL_EP4_july24.raw
	High		TSIAIDTIINQK	F1LP05	2	1	HCD		62.15	0.000130898	1	1	34	26	1415	4.34281e+08	Light	Unique	Used	0.186231	1.64006	0.113551	378223952	42947850	70437192	2	658.874	1316.74	-0.702366	62.2431	9040	9040	MS2	8/104	SP_RL_EP4_july24.raw
		High	VLSIGDGIAr		2	0	CID	R10(Label:13C(6)15N(4))	61.24	0.000118343	1	1	33	27	908	9.59653e+08	Heavy	Unique	Used	0.454553	1.26705	0.35875	2096768656	752215480	953093144	2	505.796	1010.58	-2.11353	40.8295	5643	5643	MS2	8/78	SP_RL_EP4_july24.raw
	High		EAYPGDVFYLHSR	F1LP05	2	1	HCD		59.51	9.61037e-05	1	1	30	28				No Quan Values	Not Used							2	777.371	1553.74	-2.14216	69.1825	10106	10106	MS2	10/118	SP_RL_EP4_july24.raw
		High	HALIIYDDLSK		2	0	CID		57.69	0.000337878	1	1	34	25	1649	203518947	Light	Redundant	Not Used	0.153457	2.04698	0.0749674	189615096	1.4215e+07	29097737	2	644.349	1287.69	-2.45524	72.3682	10591	10591	MS2	17/86	SP_RL_EP4_july24.raw
		High	ILGADTSVDLEETGR		2	0	CID		57.62	0.000256013	1	1	33	16		149754016		No Quan Values	Not Used							2	788.396	1575.78	-1.29211	47.9623	6876	6876	MS2	13/128	SP_RL_EP4_july24.raw
	High		HALIIYDDLSK	F1LP05	2	1	HCD		56.95	0.000407104	1	1	34	19		1.73978e+08		No Quan Values	Not Used							2	644.35	1287.69	-1.31767	71.3687	10433	10433	MS2	10/86	SP_RL_EP4_july24.raw
		High	ILGADTSVDLEETGR		2	0	CID		56.02	0.000376802	1	1	33	23		149754016		No Quan Values	Not Used							2	788.396	1575.78	-0.982243	46.9572	6716	6716	MS2	12/128	SP_RL_EP4_july24.raw
	High		NVQAEEMVEFSSGLK	F1LP05	2	1	HCD		52.81	0.000460507	1	1	31	16				No Quan Values	Not Used							2	834.397	1667.79	-4.3904	69.2518	10116	10116	MS2	10/154	SP_RL_EP4_july24.raw
	High		VLSIGDGIAr	F1LP05	2	1	HCD	R10(Label:13C(6)15N(4))	51.47	0.00112239	0.45098	1	33		908	9.59653e+08	Heavy	Redundant	Not Used	0.454553	1.26705	0.35875	2096768656	752215480	953093144	2	505.796	1010.58	-2.11353	40.8613	5653	5653	MS2	8/78	SP_RL_EP4_july24.raw
	High		QMSLLLr	F1LP05	2	1	HCD	R7(Label:13C(6))	44.6	0.00419898	1	1	32	33	1051	103669028	Medium	Unique	Used	0.365289	1.19433	0.305853	338950496	103669028	123814736	2	433.764	866.521	-1.71799	45.9136	6554	6554	MS2	6/60	SP_RL_EP4_july24.raw
	High		LTELLK	F1LP05	2	1	HCD		44.36	0.00322099	0.363636	1	31		564	1868348575	Light	Unique	Used	0.190418	2.18839	0.087013	1857850184	1.61657e+08	353768799	2	358.73	716.454	-2.46002	30.9849	3740	3740	MS2	5/42	SP_RL_EP4_july24.raw
		High	HALIIYDDLSk		2	0	CID	K11(Label:13C(6)15N(2))	43.03	0.0108457	1	1	34	24		29097737		No Quan Values	Not Used							2	648.357	1295.71	-1.71634	72.1659	10560	10560	MS2	8/86	SP_RL_EP4_july24.raw
	Medium		QmSLLLR	F1LP05	2	1	HCD	M2(Oxidation)	42.51	0.00747596	1	1	32			821202576		No Quan Values	Not Used							2	438.751	876.495	-2.66595	32.4421	4014	4014	MS2	5/60	SP_RL_EP4_july24.raw
		High	STVAQLVK		2	0	CID		42.11	0.00736674	1	1	32	19	360	1458672131	Light	Unique	Used	0.192207	2.14022	0.0898072	1377460768	123705912	264758144	2	423.257	845.507	-2.80286	25.4169	2629	2629	MS2	6/64	SP_RL_EP4_july24.raw
	Medium		LELAQYr	F1LP05	2	1	HCD	R7(Label:13C(6)15N(4))	41.68	0.00834402	0.380952	1	32		562	351368365	Heavy	Unique	Used	0.303153	1.09735	0.27626	1159048112	320198332	351368365	2	451.751	902.495	-2.42852	31.133	3764	3764	MS2	6/52	SP_RL_EP4_july24.raw
	Medium		TSIAIDTIINQK	F1LP05	2	1	HCD		40.4	0.0194213	1	1	34	24		161414951		No Quan Values	Not Used							2	658.874	1316.74	-1.1659	61.2323	8885	8885	MS2	7/104	SP_RL_EP4_july24.raw
	Medium		APGIIPr	F1LP05	2	1	HCD	R7(Label:13C(6)15N(4))	39.51	0.0119724	1	1	31	26	444	460164491	Heavy	Redundant	Not Used	0.401244	1.29289	0.310347	1146845412	3.5592e+08	460164491	2	367.232	733.458	-2.46926	27.6141	3101	3101	MS2	6/50	SP_RL_EP4_july24.raw
	Medium		EAYPGDVFYLHSr	F1LP05	2	1	HCD	R13(Label:13C(6)15N(4))	39.47	0.0100326	1	1	31	15		98744570		No Quan Values	Not Used							3	521.919	1563.74	-1.9606	69.7528	10187	10187	MS2	9/118	SP_RL_EP4_july24.raw
		High	AVDSLVPIGR		2	0	CID		39.29	0.0201959	1	1	33	23	1048	1569272017	Light	Unique	Used	0.403735	1.53405	0.263182	1556817360	409725979	628541296	2	513.8	1026.59	-0.827896	46.8328	6694	6694	MS2	8/74	SP_RL_EP4_july24.raw
	Medium		ISVREPMQTGIK	F1LP05	2	1	HCD		39.06	0.0264099	1	1	34	32		359688576		No Quan Values	Not Used							3	453.585	1358.74	-3.1171	27.8399	3151	3151	MS2	10/118	SP_RL_EP4_july24.raw
		High	TSIAIDTIINQk		2	0	CID	K12(Label:13C(6)15N(2))	38.5	0.0289994	1	1	34	23				No Quan Values	Not Used							2	662.88	1324.75	-1.92533	61.289	8895	8895	MS2	8/104	SP_RL_EP4_july24.raw
	Medium		STVAQLVK	F1LP05	2	1	HCD		38.39	0.017349	1	1	32	21	360	1458672131	Light	Redundant	Not Used	0.192207	2.14022	0.0898072	1377460768	123705912	264758144	2	423.257	845.507	-2.80286	25.4482	2638	2638	MS2	6/64	SP_RL_EP4_july24.raw
		High	ILGADTSVDLEETGr		2	0	CID	R15(Label:13C(6)15N(4))	37.02	0.0330089	1	1	33	19		68386406		No Quan Values	Not Used							2	793.401	1585.8	0.429591	47.7022	6836	6836	MS2	10/128	SP_RL_EP4_july24.raw
	Medium		VLSIGDGIAR	F1LP05	2	1	HCD		35.7	0.04293	1	1	33	29	908	2125090816	Light	Redundant	Not Used	0.454553	1.26705	0.35875	2096768656	752215480	953093144	2	500.792	1000.58	-1.55644	40.7865	5637	5637	MS2	7/78	SP_RL_EP4_july24.raw
		High	APGIIPr		2	0	CID	R7(Label:13C(6)15N(4))	34.68	0.0364067	1	1	31	27	444	460164491	Heavy	Unique	Used	0.401244	1.29289	0.310347	1146845412	3.5592e+08	460164491	2	367.232	733.458	-2.46926	27.5819	3091	3091	MS2	6/50	SP_RL_EP4_july24.raw
	Medium		AVDSLVPIGr	F1LP05	2	1	HCD	R10(Label:13C(6)15N(4))	33.11	0.08031	1	1	33	17	1048	6.35054e+08	Heavy	Redundant	Not Used	0.403735	1.53405	0.263182	1556817360	409725979	628541296	2	518.805	1036.6	-0.553723	47.0505	6732	6732	MS2	5/74	SP_RL_EP4_july24.raw
		High	APGIIPR		2	0	CID		31.75	0.0659655	1	1	31	32	444	1146845412	Light	Redundant	Not Used	0.401244	1.29289	0.310347	1146845412	3.5592e+08	460164491	2	362.229	723.45	-1.70368	27.4577	3066	3066	MS2	5/50	SP_RL_EP4_july24.raw
P04692-2	284	32.6556	4.77979	Isoform 2 of Tropomyosin alpha-1 chain OS=Rattus norvegicus GN=Tpm1 - [TPM1_RAT]	28.52	16	7	2.20465e+08	0.27441	3	65.9587	2.13849	3	8.24258	0.333868	3	46.3565	272.439	22.89	12	6	98.21	16.2	4	4
	A3	A5	Sequence	Protein Accessions	# Proteins	# Protein Groups	Activation Type	Modifications	IonScore	Exp Value	Δ Score	Rank	Identity High	Homology Threshold	QuanResultID	Area	Quan Channel	Quan Info	Quan Usage	Heavy/Light	Heavy/Medium	Medium/Light	Light	Medium	Heavy	Charge	m/z [Da]	MH+ [Da]	ΔM [ppm]	RT [min]	First Scan	Last Scan	MS Order	Ions Matched	Spectrum File	Annotation
	High		IQLVEEELDR	P04692;P04692-2	23	2	HCD		64.73	5.62311e-05	1	1	33	29	1028	2.3043e+08	Light	Not Unique	Used	0.27441	0.821909	0.333868	2.3043e+08	7.69332e+07	63232090	2	622.329	1243.65	-1.01505	45.0128	6409	6409	MS2	8/96	SP_RL_EP4_july24.raw
	High		IQLVEEELDR	P04692;P04692-2	23	2	HCD		62.08	0.00010419	1	1	33	29	1114	16651118	Light	Not Unique	Used	1.01631	2.26054	0.449588	16651118	7.48614e+06	1.69227e+07	2	622.33	1243.65	-0.622434	48.5598	6975	6975	MS2	8/96	SP_RL_EP4_july24.raw
	High		IQLVEEELDr	P04692;P04692-2	23	2	HCD	R10(Label:13C(6)15N(4))	58.23	0.00026771	1	1	34	27	1028	63232090	Heavy	Redundant	Not Used	0.27441	0.821909	0.333868	2.3043e+08	7.69332e+07	63232090	2	627.333	1253.66	-1.46846	45.6039	6502	6502	MS2	8/96	SP_RL_EP4_july24.raw
	High		cAELEEELK	P04692;P04692-2	8	2	HCD	C1(Carbamidomethyl)	54.73	0.000113068	1	1	26	21	534	3.36914e+08	Light	Not Unique	Used	0.182957	2.13849	0.0855542	305122240	26104495	55824272	2	560.762	1120.52	-2.53664	30.07	3565	3565	MS2	8/72	SP_RL_EP4_july24.raw
		High	cAELEEELK	P04692	8	1	CID	C1(Carbamidomethyl)	51.03	0.000265057	1	1	26	27	534	3.36914e+08	Light	Redundant	Not Used	0.182957	2.13849	0.0855542	305122240	26104495	55824272	2	560.762	1120.52	-2.53664	30.0383	3559	3559	MS2	6/72	SP_RL_EP4_july24.raw
		High	KLVIIESDLER	P04692	11	1	CID		46.21	0.00412847	1	1	33	31		25981601		No Quan Values	Not Used							2	657.884	1314.76	-0.980476	67.5234	9856	9856	MS2	7/108	SP_RL_EP4_july24.raw
		High	IQLVEEELDR	P04692	17	1	CID		42.58	0.00922521	1	1	33	31	1028	2.3043e+08	Light	Redundant	Not Used	0.27441	0.821909	0.333868	2.3043e+08	7.69332e+07	63232090	2	622.329	1243.65	-1.01505	44.9772	6400	6400	MS2	5/96	SP_RL_EP4_july24.raw
		High	AQKDEEKmEIQEIQLK	P04692	11	1	CID	M8(Oxidation)	39.72	0.025129	1	1	35	22				No Quan Values	Not Used							3	659.336	1975.99	-3.05938	27.6029	3099	3099	MS2	10/164	SP_RL_EP4_july24.raw
	Medium		SKQLEEDISAkEk	P04692-2	2	1	HCD	K11(Label:13C(6)15N(2)), K13(Label:2H(4))	39.37	0.0270877		2	35			5.14881e+07		Inconsistently Labeled	Not Used							2	758.914	1516.82	-3.26839	64.0931	9328	9328	MS2	6/140	SP_RL_EP4_july24.raw
	Medium		SKQLEEDISAkEk	P04692-2	2	1	HCD	K11(Label:2H(4)), K13(Label:13C(6)15N(2))	39.37	0.0270877		3	35			5.14881e+07		Inconsistently Labeled	Not Used							2	758.914	1516.82	-3.26839	64.0931	9328	9328	MS2	6/140	SP_RL_EP4_july24.raw
	Medium		LATALQKLEEAEk	P04692;P04692-2	23	2	HCD	K13(Label:13C(6)15N(2))	38.38	0.0303201	0.0526316	1	34	30		2.15117e+07		Inconsistently Labeled	Not Used							3	484.61	1451.82	-2.0783	68.2943	9970	9970	MS2	11/128	SP_RL_EP4_july24.raw
	Medium		LATALQKLEEAEK	P04692;P04692-2	23	2	HCD		37.32	0.0416396	1	1	35	23				No Quan Values	Not Used							3	481.939	1443.8	-2.12634	67.3931	9835	9835	MS2	13/128	SP_RL_EP4_july24.raw
	Medium		LATALQkLEEAEK	P04692;P04692-2	23	2	HCD	K7(Label:13C(6)15N(2))	35.51	0.0587125		2	34	30		2.15117e+07		Inconsistently Labeled	Not Used							3	484.61	1451.82	-2.0783	68.2943	9970	9970	MS2	9/128	SP_RL_EP4_july24.raw
	Medium		KLVIIESDLER	P04692;P04692-2	11	2	HCD		35.13	0.0541222	1	1	34	20				No Quan Values	Not Used							3	438.925	1314.76	-1.47815	68.5562	10011	10011	MS2	11/108	SP_RL_EP4_july24.raw
	Medium		KLVIIESDLER	P04692;P04692-2	11	2	HCD		34.46	0.0615926	1	1	33	22		33795701		No Quan Values	Not Used							3	438.926	1314.76	-0.294358	67.4627	9845	9845	MS2	12/108	SP_RL_EP4_july24.raw
	Medium		LDKENALDR	P04692;P04692-2	6	2	HCD		32.29	0.0727423	0.1875	2	32		36	94051393	Light	Redundant	Not Used	0.444972	1.36357	0.326329	81960114	26745925	36469976	3	358.524	1073.56	-0.704515	18.4499	1077	1077	MS2	5/88	SP_RL_EP4_july24.raw
P42123	334	36.5891	6.04932	L-lactate dehydrogenase B chain OS=Rattus norvegicus GN=Ldhb PE=1 SV=2 - [LDHB_RAT]	28.44	36	9	1.66785e+09	0.658492	7	73.904	2.29196	7	69.1487	0.277866	7	100.34	616.65	28.44	20	9	396.021	26.05	16	8
	A3	A5	Sequence	Protein Accessions	# Proteins	# Protein Groups	Activation Type	Modifications	IonScore	Exp Value	Δ Score	Rank	Identity High	Homology Threshold	QuanResultID	Area	Quan Channel	Quan Info	Quan Usage	Heavy/Light	Heavy/Medium	Medium/Light	Light	Medium	Heavy	Charge	m/z [Da]	MH+ [Da]	ΔM [ppm]	RT [min]	First Scan	Last Scan	MS Order	Ions Matched	Spectrum File	Annotation
	High		VIGSGcNLDSAr	B5DEN4;P42123	2	2	HCD	C6(Carbamidomethyl), R12(Label:13C(6)15N(4))	103.54	3.09369e-09	1	1	30	31	269	1341720390	Heavy	Not Unique	Used	0.727342	2.53661	0.286738	1818516048	521438252	1322683168	2	629.807	1258.61	-1.74441	23.1525	2137	2137	MS2	9/110	SP_RL_EP4_july24.raw
	High		VIGSGcNLDSAR	B5DEN4;P42123	2	2	HCD	C6(Carbamidomethyl)	82.75	3.50915e-07	1	1	29	23	269	1852841036	Light	Redundant	Not Used	0.727342	2.53661	0.286738	1818516048	521438252	1322683168	2	624.803	1248.6	-1.09949	23.222	2153	2153	MS2	11/110	SP_RL_EP4_july24.raw
		High	LIAPVADDETAVPNNK		1	0	CID		75.24	7.12907e-06	1	1	35	28	836	1200966128	Light	Unique	Used	0.313885	2.29196	0.13695	1200966128	164472547	376964914	2	833.935	1666.86	-1.72018	38.9672	5290	5290	MS2	13/130	SP_RL_EP4_july24.raw
	High		LIAPVADDETAVPNNK	P42123	1	1	HCD		73.98	9.52868e-06	1	1	35	17	836	1200966128	Light	Redundant	Not Used	0.313885	2.29196	0.13695	1200966128	164472547	376964914	2	833.935	1666.86	-1.72018	39.0184	5300	5300	MS2	13/130	SP_RL_EP4_july24.raw
		High	IVADKDYSVTANSK		1	0	CID		71.98	1.16378e-05	1	1	34	20		119972964		No Quan Values	Not Used							2	755.889	1510.77	-2.33885	21.3185	1723	1723	MS2	12/140	SP_RL_EP4_july24.raw
	High		LIAPVADDETAVPNNk	P42123	1	1	HCD	K16(Label:13C(6)15N(2))	67.27	4.68467e-05	1	1	35	21	836	3.81509e+08	Heavy	Redundant	Not Used	0.313885	2.29196	0.13695	1200966128	164472547	376964914	2	837.941	1674.87	-2.60974	39.0621	5309	5309	MS2	13/130	SP_RL_EP4_july24.raw
	High		mVVDSAYEVIK	P42123	1	1	HCD	M1(Oxidation)	63.2	6.10732e-05	1	1	32	24		806480136		No Quan Values	Not Used							2	635.323	1269.64	-0.963296	40.6435	5608	5608	MS2	10/88	SP_RL_EP4_july24.raw
		High	VIGSGcNLDSAr		2	0	CID	C6(Carbamidomethyl), R12(Label:13C(6)15N(4))	61.13	5.38862e-05	1	1	30	25	269	1341720390	Heavy	Redundant	Not Used	0.727342	2.53661	0.286738	1818516048	521438252	1322683168	2	629.807	1258.61	-1.74441	23.1204	2127	2127	MS2	11/110	SP_RL_EP4_july24.raw
	High		IVVVTAGVr	P42123	1	1	HCD	R9(Label:13C(6)15N(4))	59.27	9.44659e-05	1	1	30	30		32476184		No Quan Values	Not Used							2	462.298	923.589	-2.59482	34.2693	4371	4371	MS2	6/64	SP_RL_EP4_july24.raw
		High	VIGSGcNLDSAR		2	0	CID	C6(Carbamidomethyl)	58.52	9.29397e-05	1	1	29	18	269	1852841036	Light	Redundant	Not Used	0.727342	2.53661	0.286738	1818516048	521438252	1322683168	2	624.803	1248.6	-1.09949	23.1898	2143	2143	MS2	9/110	SP_RL_EP4_july24.raw
		High	IVADKDYSVTANSk		1	0	CID	K14(Label:13C(6)15N(2))	57.99	0.000335263	1	1	34	32		5.51697e+07		Inconsistently Labeled	Not Used							2	759.897	1518.79	-1.22685	21.3915	1740	1740	MS2	10/140	SP_RL_EP4_july24.raw
		High	IVADkDYSVTANSK		1	0	CID	K5(Label:13C(6)15N(2))	57.92	0.00034071	1	2	34	32		5.51697e+07		Inconsistently Labeled	Not Used							2	759.897	1518.79	-1.22685	21.3915	1740	1740	MS2	11/140	SP_RL_EP4_july24.raw
		High	LIAPVADDETAVPNNk		1	0	CID	K16(Label:13C(6)15N(2))	55.05	0.000781051	1	1	35	20	836	3.81509e+08	Heavy	Redundant	Not Used	0.313885	2.29196	0.13695	1200966128	164472547	376964914	2	837.941	1674.87	-2.60974	39.0375	5302	5302	MS2	13/130	SP_RL_EP4_july24.raw
	High		mVVDSAYEVIk	P42123	1	1	HCD	M1(Oxidation), K11(Label:13C(6)15N(2))	50.25	0.00134434	1	1	33	18		262201544		No Quan Values	Not Used							2	639.329	1277.65	-1.94308	40.8742	5655	5655	MS2	9/88	SP_RL_EP4_july24.raw
		High	mVVDSAYEVIK		1	0	CID	M1(Oxidation)	48.91	0.00164003	1	1	32	27		806480136		No Quan Values	Not Used							2	635.323	1269.64	-0.963296	40.6054	5598	5598	MS2	9/88	SP_RL_EP4_july24.raw
	High		SADTLWDIQk	P42123	1	1	HCD	K10(Label:13C(6)15N(2))	47.7	0.00200563	1	1	32	21		259076030		No Quan Values	Not Used							2	592.804	1184.6	-1.93506	48.6883	6995	6995	MS2	8/86	SP_RL_EP4_july24.raw
		High	VIGSGcNLDSAr		2	0	CID	C6(Carbamidomethyl), R12(Label:13C(6))	46.81	0.00216162	1	1	31	29	269	521438252	Medium	Redundant	Not Used	0.727342	2.53661	0.286738	1818516048	521438252	1322683168	2	627.814	1254.62	0.959062	23.26	2159	2159	MS2	10/110	SP_RL_EP4_july24.raw
	High		IVVVTAGVr	P42123	1	1	HCD	R9(Label:13C(6)15N(4))	46.14	0.00187645	1	1	30		612	612445448	Heavy	Unique	Used	0.681994	1.44531	0.471868	898021156	423747426	612445448	2	462.298	923.589	-1.93397	32.7593	4074	4074	MS2	5/64	SP_RL_EP4_july24.raw
	High		VIGSGcNLDSAr	B5DEN4;P42123	2	2	HCD	C6(Carbamidomethyl), R12(Label:13C(6))	45.7	0.00279112	1	1	31	23	269	521438252	Medium	Redundant	Not Used	0.727342	2.53661	0.286738	1818516048	521438252	1322683168	2	627.814	1254.62	0.959062	23.2916	2169	2169	MS2	11/110	SP_RL_EP4_july24.raw
	High		SADTLWDIQK	P42123	1	1	HCD		43.62	0.00457757	1	1	31	21		845328458		No Quan Values	Not Used							2	588.798	1176.59	-0.877728	48.3966	6952	6952	MS2	8/86	SP_RL_EP4_july24.raw
	High		LNLVQR	B5DEN4;P42123	3	2	HCD		42.49	0.00474583	1	1	30		350	1.94974e+09	Light	Not Unique	Used	0.658492	1.31841	0.499457	1946133064	972010610	1281512468	2	371.732	742.456	-0.840235	25.0935	2561	2561	MS2	5/50	SP_RL_EP4_july24.raw
	Medium		SADTLWDIQk	P42123	1	1	HCD	K10(Label:13C(6)15N(2))	41.95	0.00798468	1	1	32	15		259076030		No Quan Values	Not Used							2	592.806	1184.6	0.0228468	47.6745	6832	6832	MS2	6/86	SP_RL_EP4_july24.raw
		High	SADTLWDIQk		1	0	CID	K10(Label:13C(6)15N(2))	41.86	0.00769573	1	1	32	23		259076030		No Quan Values	Not Used							2	592.804	1184.6	-1.93506	48.6773	6993	6993	MS2	11/86	SP_RL_EP4_july24.raw
		High	GLTSVINQk		1	0	CID	K9(Label:13C(6)15N(2))	41.18	0.0121361	1	1	33	21	472	834956454	Heavy	Unique	Used	0.328757	2.07737	0.158256	2512138960	397560926	825882132	2	484.286	967.565	-1.31391	28.0823	3204	3204	MS2	6/70	SP_RL_EP4_july24.raw
	High		IVVVTAGVR	P42123	1	1	HCD		41.01	0.00670456	1	1	30		612	903501923	Light	Redundant	Not Used	0.681994	1.44531	0.471868	898021156	423747426	612445448	2	457.295	913.582	-0.854199	33.6008	4237	4237	MS2	7/64	SP_RL_EP4_july24.raw
	Medium		GLTSVINQk	P42123	1	1	HCD	K9(Label:13C(6)15N(2))	40.01	0.0158884	1	1	33	19	472	834956454	Heavy	Redundant	Not Used	0.328757	2.07737	0.158256	2512138960	397560926	825882132	2	484.286	967.565	-1.31391	28.116	3214	3214	MS2	6/70	SP_RL_EP4_july24.raw
	Medium		IVADKDYSVTANSK	P42123	1	1	HCD		39.36	0.021617	1	1	34	17	181	1132315516	Light	Redundant	Not Used	0.180174	3.49403	0.0515663	1094773728	56453406	197250032	3	504.262	1510.77	-1.64075	21.3344	1726	1726	MS2	12/140	SP_RL_EP4_july24.raw
	Medium		SADTLWDIQk	P42123	1	1	HCD	K10(Label:13C(6)15N(2))	38.93	0.014956	1	1	32	17		259076030		No Quan Values	Not Used							2	592.804	1184.6	-2.14115	49.2471	7071	7071	MS2	6/86	SP_RL_EP4_july24.raw
	Medium		LNLVQr	B5DEN4;P42123	3	2	HCD	R6(Label:13C(6)15N(4))	37.93	0.0132153	1	1	30		350	1281512468	Heavy	Redundant	Not Used	0.658492	1.31841	0.499457	1946133064	972010610	1281512468	2	376.736	752.464	-1.59796	25.1593	2576	2576	MS2	5/50	SP_RL_EP4_july24.raw
		High	IVADKDYSVTANSK		1	0	CID		37.67	0.0319003	1	1	34	23	181	1132315516	Light	Unique	Used	0.180174	3.49403	0.0515663	1094773728	56453406	197250032	3	504.262	1510.77	-1.64075	21.2998	1716	1716	MS2	14/140	SP_RL_EP4_july24.raw
		High	MVVDSAYEVIK		1	0	CID		37.24	0.0274892	1	1	33	24		3.90907e+07		No Quan Values	Not Used							2	627.325	1253.64	-1.7211	51.643	7439	7439	MS2	6/88	SP_RL_EP4_july24.raw
		High	LNLVQr		2	0	CID	R6(Label:13C(6)15N(4))	35.87	0.0212363	1	1	30	28	350	1281512468	Heavy	Redundant	Not Used	0.658492	1.31841	0.499457	1946133064	972010610	1281512468	2	376.736	752.464	-1.59796	25.1275	2566	2566	MS2	5/50	SP_RL_EP4_july24.raw
		High	SADTLWDIQk		1	0	CID	K10(Label:13C(6)15N(2))	35.1	0.0386596	1	1	32	24		259076030		No Quan Values	Not Used							2	592.806	1184.6	0.0228468	47.6347	6826	6826	MS2	7/86	SP_RL_EP4_july24.raw
	Medium		MVVDSAYEVIK	P42123	1	1	HCD		35.08	0.0457146	1	1	33	15	1210	5.15392e+07	Light	Unique	Used	1.02784	3.69904	0.277866	44833762	12457770	46081782	2	627.326	1253.64	-0.747376	52.886	7629	7629	MS2	9/88	SP_RL_EP4_july24.raw
	Medium		FIIPQIVK	P42123	1	1	HCD		33.58	0.0319689	1	1	30	26				No Quan Values	Not Used							2	479.31	957.612	-1.40693	74.3056	10905	10905	MS2	7/64	SP_RL_EP4_july24.raw
		High	IVVVTAGVR		1	0	CID		30.25	0.0798676	1	1	30	23	612	903501923	Light	Redundant	Not Used	0.681994	1.44531	0.471868	898021156	423747426	612445448	2	457.295	913.582	-0.854199	33.5649	4227	4227	MS2	7/64	SP_RL_EP4_july24.raw
P16409	200	22.1421	5.09717	Myosin light chain 3 OS=Rattus norvegicus GN=Myl3 PE=1 SV=2 - [MYL3_RAT]	28	16	6	2694106999	0.485528	5	14.3081	1.90421	5	3.09459	0.25836	5	8.977	401.57	28	12	6	151.74	19.5	4	3
	A3	A5	Sequence	Protein Accessions	# Proteins	# Protein Groups	Activation Type	Modifications	IonScore	Exp Value	Δ Score	Rank	Identity High	Homology Threshold	QuanResultID	Area	Quan Channel	Quan Info	Quan Usage	Heavy/Light	Heavy/Medium	Medium/Light	Light	Medium	Heavy	Charge	m/z [Da]	MH+ [Da]	ΔM [ppm]	RT [min]	First Scan	Last Scan	MS Order	Ions Matched	Spectrum File	Annotation
	High		ITYGQcGDVLr	P16409	1	1	HCD	C6(Carbamidomethyl), R11(Label:13C(6)15N(4))	70.92	7.79968e-06	1	1	31	23	608	1.08017e+09	Heavy	Unique	Used	0.534459	1.94735	0.274454	1981286800	543771864	1058915704	2	646.32	1291.63	-1.57225	32.576	4041	4041	MS2	10/104	SP_RL_EP4_july24.raw
		High	ALGQNPTQAEVLR		1	0	CID		69.57	2.38812e-05	1	1	34	24	610	3871336432	Light	Unique	Used	0.488266	1.88986	0.25836	3703386144	956808472	1808236272	2	698.88	1396.75	-1.60981	32.6196	4047	4047	MS2	10/120	SP_RL_EP4_july24.raw
	High		DTGTYEDFVEGLr	P16409	1	1	HCD	R13(Label:13C(6)15N(4))	68.6	5.3766e-06	1	1	27	17	1588	7.20731e+07	Heavy	Unique	Used	0.338989	1.90421	0.178021	191184828	34034891	64809518	2	756.346	1511.69	-2.16039	69.9282	10212	10212	MS2	8/114	SP_RL_EP4_july24.raw
	High		ALGQNPTQAEVLR	P16409	1	1	HCD		68.37	3.14816e-05	1	1	34	27	610	3871336432	Light	Redundant	Not Used	0.488266	1.88986	0.25836	3703386144	956808472	1808236272	2	698.88	1396.75	-1.60981	32.649	4056	4056	MS2	9/120	SP_RL_EP4_july24.raw
	High		ITYGQcGDVLR	P16409	1	1	HCD	C6(Carbamidomethyl)	67.36	1.47015e-05	1	1	30	21	608	2020331289	Light	Redundant	Not Used	0.534459	1.94735	0.274454	1981286800	543771864	1058915704	2	641.315	1281.62	-1.89506	32.4658	4018	4018	MS2	10/104	SP_RL_EP4_july24.raw
	High		DTGTYEDFVEGLR	P16409	1	1	HCD		62.29	2.64705e-05	1	1	28	16	1588	191184828	Light	Redundant	Not Used	0.338989	1.90421	0.178021	191184828	34034891	64809518	2	751.344	1501.68	0.730464	70.2946	10268	10268	MS2	8/114	SP_RL_EP4_july24.raw
		High	ALGQNPTQAEVLr		1	0	CID	R13(Label:13C(6)15N(4))	55.76	0.000570209	1	1	34	27	610	1.86472e+09	Heavy	Redundant	Not Used	0.488266	1.88986	0.25836	3703386144	956808472	1808236272	2	703.884	1406.76	-1.31544	32.5627	4038	4038	MS2	7/120	SP_RL_EP4_july24.raw
	High		NKDTGTYEDFVEGLR	P16409	1	1	HCD		50.31	0.000796097	1	1	30	16		3.26183e+08		No Quan Values	Not Used							3	581.944	1743.82	-0.546081	72.0365	10537	10537	MS2	10/158	SP_RL_EP4_july24.raw
		High	NKDTGTYEDFVEGLr		1	0	CID	R15(Label:13C(6)15N(4))	48.31	0.00115474	1	1	30	16				Inconsistently Labeled	Not Used							2	877.411	1753.81	-7.12944	73.058	10696	10696	MS2	11/158	SP_RL_EP4_july24.raw
	High		LTEDEVEK	P16409	1	1	HCD		47.09	0.000884339	1	1	28	21	58	1537795753	Light	Unique	Used	0.226734	2.93374	0.0772848	1524789216	117842961	345721090	2	481.737	962.466	-1.3019	18.8091	1157	1157	MS2	7/66	SP_RL_EP4_july24.raw
		High	ITYGQcGDVLr		1	0	CID	C6(Carbamidomethyl), R11(Label:13C(6)15N(4))	46.35	0.00223397	1	1	31	24	608	1.08017e+09	Heavy	Redundant	Not Used	0.534459	1.94735	0.274454	1981286800	543771864	1058915704	2	646.32	1291.63	-1.57225	32.5494	4033	4033	MS2	6/104	SP_RL_EP4_july24.raw
	High		HVLATLGER	P16409	1	1	HCD		46.31	0.00338313	1	1	33	27	348	2190653276	Light	Unique	Used	0.485528	1.86488	0.260353	2157095904	561605836	1047329440	2	498.285	995.562	-1.1249	25.0881	2560	2560	MS2	7/70	SP_RL_EP4_july24.raw
	Medium		ALGQNPTQAEVLR	P16409	1	1	HCD		40.82	0.0179167	1	1	34	21	610	3871336432	Light	Redundant	Not Used	0.488266	1.88986	0.25836	3703386144	956808472	1808236272	2	698.88	1396.75	-1.26023	33.6789	4253	4253	MS2	9/120	SP_RL_EP4_july24.raw
	Medium		HVLATLGEr	P16409	1	1	HCD	R9(Label:13C(6)15N(4))	40.52	0.0127529	1	1	33	23	348	1058196629	Heavy	Redundant	Not Used	0.485528	1.86488	0.260353	2157095904	561605836	1047329440	2	503.288	1005.57	-2.17465	25.0178	2544	2544	MS2	6/70	SP_RL_EP4_july24.raw
	Medium		LTEDEVEk	P16409	1	1	HCD	K8(Label:13C(6)15N(2))	34.41	0.0237813	1	1	29	17	58	3.49295e+08	Heavy	Redundant	Not Used	0.226734	2.93374	0.0772848	1524789216	117842961	345721090	2	485.744	970.481	-1.39407	18.8638	1170	1170	MS2	5/66	SP_RL_EP4_july24.raw
	Medium		NKDTGTYEDFVEGLR	P16409	1	1	HCD		32.82	0.0432283	1	1	30	20		268934270		No Quan Values	Not Used							3	581.943	1743.82	-1.80611	73.0693	10698	10698	MS2	8/158	SP_RL_EP4_july24.raw
IPI:CON_00019359.3	623	62.0919	5.30029	Keratin, type I cytoskeletal 9	27.93	29	16	3.2534e+09		0			0			0		536.459	22.79	17	13	433.485	21.35	12	10
	A3	A5	Sequence	Protein Accessions	# Proteins	# Protein Groups	Activation Type	Modifications	IonScore	Exp Value	Δ Score	Rank	Identity High	Homology Threshold	QuanResultID	Area	Quan Channel	Quan Info	Quan Usage	Heavy/Light	Heavy/Medium	Medium/Light	Light	Medium	Heavy	Charge	m/z [Da]	MH+ [Da]	ΔM [ppm]	RT [min]	First Scan	Last Scan	MS Order	Ions Matched	Spectrum File	Annotation
		High	GGSGGSYGGGGSGGGYGGGSGSR	IPI:CON_00019359.3	1	1	CID		109.36	4.40335e-11	1	1	17			197177416		No Quan Values	Not Used							2	896.366	1791.72	-2.09557	18.2011	1021	1021	MS2	14/214	SP_RL_EP4_july24.raw
		High	SGGGGGGGLGSGGSIR	IPI:CON_00019359.3	1	1	CID		105.31	2.13176e-09	1	1	30	20		1477563711		No Quan Values	Not Used							2	616.802	1232.6	-1.53857	19.545	1320	1320	MS2	12/146	SP_RL_EP4_july24.raw
	High		SGGGGGGGLGSGGSIR	IPI:CON_00019359.3	1	1	HCD		92.44	4.12799e-08	1	1	30	18		1477563711		No Quan Values	Not Used							2	616.802	1232.6	-1.53857	19.5721	1328	1328	MS2	12/146	SP_RL_EP4_july24.raw
	High		VQALEEANNDLENK	IPI:CON_00019359.3	1	1	HCD		77.75	1.75855e-06	1	1	31	20		192800454		No Quan Values	Not Used							2	793.886	1586.77	-0.190855	31.2866	3792	3792	MS2	9/142	SP_RL_EP4_july24.raw
	High		QEYEQLIAK	IPI:CON_00019359.3	1	1	HCD		72.42	7.19718e-06	1	1	32	24		187083608		No Quan Values	Not Used							2	561.295	1121.58	-1.70883	32.3222	3989	3989	MS2	8/84	SP_RL_EP4_july24.raw
	High		QGVDADINGLR	IPI:CON_00019359.3	1	1	HCD		70.04	1.19494e-05	1	1	32	28		748537078		No Quan Values	Not Used							2	579.298	1157.59	-2.00473	34.8318	4482	4482	MS2	9/104	SP_RL_EP4_july24.raw
	High		EIETYHNLLEGGQEDFESSGAGK	IPI:CON_00019359.3	1	1	HCD		66.49	1.15336e-05	1	1	28	17		2.70636e+08		No Quan Values	Not Used							3	837.38	2510.13	-2.48067	65.6315	9575	9575	MS2	18/244	SP_RL_EP4_july24.raw
		High	VQALEEANNDLENK	IPI:CON_00019359.3	1	1	CID		64.32	3.87395e-05	1	1	31	17		192800454		No Quan Values	Not Used							2	793.886	1586.77	-0.190855	31.2426	3783	3783	MS2	11/142	SP_RL_EP4_july24.raw
	High		TLLDIDNTR	IPI:CON_00019359.3	1	1	HCD		59.98	0.000145418	1	1	33	29		2376769724		No Quan Values	Not Used							2	530.785	1060.56	-1.34273	42.6466	5982	5982	MS2	8/82	SP_RL_EP4_july24.raw
	High		FSSSSGYGGGSSR	IPI:CON_00019359.3	1	1	HCD		58.53	1.62726e-05	1	1	22	17		461523661		No Quan Values	Not Used							2	618.267	1235.53	-1.504	18.3715	1060	1060	MS2	8/116	SP_RL_EP4_july24.raw
		High	EIETYHNLLEGGQEDFESSGAGK	IPI:CON_00019359.3	1	1	CID		57.2	9.79407e-05	1	1	28	16		2.70636e+08		No Quan Values	Not Used							3	837.38	2510.13	-2.48067	65.6035	9569	9569	MS2	11/244	SP_RL_EP4_july24.raw
		High	FSSSSGYGGGSSR	IPI:CON_00019359.3	1	1	CID		56.54	2.57311e-05	1	1	22	16		461523661		No Quan Values	Not Used							2	618.267	1235.53	-1.504	18.3341	1050	1050	MS2	11/116	SP_RL_EP4_july24.raw
	High		IKFEmEQNLR	IPI:CON_00019359.3	1	1	HCD	M5(Oxidation)	48.43	0.00196231	1	1	32	29		226537937		No Quan Values	Not Used							2	662.338	1323.67	-2.55294	24.5436	2438	2438	MS2	8/92	SP_RL_EP4_july24.raw
	High		TLLDIDNTR	IPI:CON_00019359.3	1	1	HCD		45.74	0.00393495	1	1	33	23		2376769724		No Quan Values	Not Used							2	530.785	1060.56	-1.45783	41.614	5793	5793	MS2	7/82	SP_RL_EP4_july24.raw
		High	TLLDIDNTR	IPI:CON_00019359.3	1	1	CID		45.27	0.00430149	1	1	33	28		2376769724		No Quan Values	Not Used							2	530.785	1060.56	-1.34273	42.6142	5972	5972	MS2	5/82	SP_RL_EP4_july24.raw
	High		mTLDDFR	IPI:CON_00019359.3	1	1	HCD	M1(Oxidation)	42.08	0.000978717	1	1	23			727785922		No Quan Values	Not Used							2	457.207	913.406	-2.61969	30.9793	3739	3739	MS2	6/54	SP_RL_EP4_july24.raw
		High	QGVDADINGLR	IPI:CON_00019359.3	1	1	CID		40.58	0.0105523	1	1	32	19		748537078		No Quan Values	Not Used							2	579.298	1157.59	-2.00473	34.7875	4472	4472	MS2	6/104	SP_RL_EP4_july24.raw
		High	STMQELNSR	IPI:CON_00019359.3	1	1	CID		39.06	0.0045817	1	1	27	22		571550382		No Quan Values	Not Used							2	533.252	1065.5	-2.00969	19.8281	1385	1385	MS2	6/88	SP_RL_EP4_july24.raw
	Medium		TLNDmRQEYEQLIAK	IPI:CON_00019359.3	1	1	HCD	M5(Oxidation)	38.35	0.0251202	1	1	33	16		95076872		No Quan Values	Not Used							3	623.311	1867.92	-1.31085	56.5378	8186	8186	MS2	13/154	SP_RL_EP4_july24.raw
	High		MTLDDFR	IPI:CON_00019359.3	1	1	HCD		37.62	0.00396128	1	1	25	26		4.50119e+08		No Quan Values	Not Used							2	449.21	897.413	-0.715283	43.4143	6127	6127	MS2	5/54	SP_RL_EP4_july24.raw
	High		IQDWYDK	IPI:CON_00019359.3	1	1	HCD		36.65	0.00592585	1	1	25	21		1.5992e+08		No Quan Values	Not Used							2	484.229	967.451	-1.37593	29.5574	3479	3479	MS2	6/64	SP_RL_EP4_july24.raw
	Medium		LASYLDK	IPI:CON_00009865.2;IPI:CON_00019359.3;IPI:CON_00384444.5	15	3	HCD		36.08	0.024796	1	1	31	27		5905875188		No Quan Values	Not Used							2	405.223	809.44	-1.00013	24.4555	2419	2419	MS2	6/54	SP_RL_EP4_july24.raw
	Medium		QVLDNLTMEK	IPI:CON_00019359.3	1	1	HCD		32.68	0.0634195	1	1	32	15		233139198		No Quan Values	Not Used							2	595.807	1190.61	-1.67672	40.2689	5539	5539	MS2	9/100	SP_RL_EP4_july24.raw
	Medium		mTLDDFR	IPI:CON_00019359.3	1	1	HCD	M1(Oxidation)	31.06	0.0128482	1	1	23			4.70257e+08		No Quan Values	Not Used							2	457.207	913.408	-0.882331	29.9495	3544	3544	MS2	6/54	SP_RL_EP4_july24.raw
		High	mTLDDFR	IPI:CON_00019359.3	1	1	CID	M1(Oxidation)	27.58	0.027584	1	1	23			727785922		No Quan Values	Not Used							2	457.207	913.406	-2.61969	30.9474	3729	3729	MS2	5/54	SP_RL_EP4_july24.raw
		High	FEmEQNLR	IPI:CON_00019359.3	1	1	CID	M3(Oxidation)	26.9	0.0536977	1	1	25	20		1.00679e+08		No Quan Values	Not Used							2	541.749	1082.49	-2.93052	21.0353	1659	1659	MS2	6/66	SP_RL_EP4_july24.raw
		High	MTLDDFR	IPI:CON_00019359.3	1	1	CID		26.2	0.0522946	1	1	24	26		4.50119e+08		No Quan Values	Not Used							2	449.21	897.412	-1.8715	44.4474	6311	6311	MS2	4/54	SP_RL_EP4_july24.raw
		High	MTLDDFR	IPI:CON_00019359.3	1	1	CID		25.81	0.0600946	1	1	25			4.50119e+08		No Quan Values	Not Used							2	449.21	897.413	-0.715283	43.3896	6120	6120	MS2	4/54	SP_RL_EP4_july24.raw
	Medium		MTLDDFR	IPI:CON_00019359.3	1	1	HCD		25.53	0.0610178	1	1	24			4.50119e+08		No Quan Values	Not Used							2	449.21	897.412	-1.8715	44.4841	6321	6321	MS2	6/54	SP_RL_EP4_july24.raw
Q9QUK5	90	9.79771	4.91943	Heat shock protein beta-7 (Fragment) OS=Rattus norvegicus GN=Hspb7 PE=2 SV=1 - [HSPB7_RAT]	26.67	5	2	1.51654e+08	0.954287	2	120.54	2.96465	2	11.1655	0.321889	2	143.757	111.35	26.67	3	2	60.24	0	2	1
	A3	A5	Sequence	Protein Accessions	# Proteins	# Protein Groups	Activation Type	Modifications	IonScore	Exp Value	Δ Score	Rank	Identity High	Homology Threshold	QuanResultID	Area	Quan Channel	Quan Info	Quan Usage	Heavy/Light	Heavy/Medium	Medium/Light	Light	Medium	Heavy	Charge	m/z [Da]	MH+ [Da]	ΔM [ppm]	RT [min]	First Scan	Last Scan	MS Order	Ions Matched	Spectrum File	Annotation
	High		TLGDAYEFTVDmr	Q9QUK5	3	1	HCD	M12(Oxidation), R13(Label:13C(6)15N(4))	55.87	8.95522e-05	1	1	27	17	1243	90377321	Heavy	Unique	Used	1.80783	2.75022	0.65734	4.99921e+07	3.28618e+07	90377321	2	772.351	1543.69	-1.51028	54.2484	7835	7835	MS2	9/116	SP_RL_EP4_july24.raw
		High	TLGDAYEFTVDmR		0	0	CID	M12(Oxidation)	47.57	0.000552077	1	1	26	15		5.21497e+07		No Proteins	Not Used							2	767.347	1533.69	-1.85923	53.6566	7747	7747	MS2	9/116	SP_RL_EP4_july24.raw
	High		TLGDAYEFTVDmR	Q9QUK5	3	1	HCD	M12(Oxidation)	44.72	0.00106414	1	1	26	15		5.21497e+07		No Quan Values	Not Used							2	767.347	1533.69	-1.85923	53.6898	7751	7751	MS2	9/116	SP_RL_EP4_july24.raw
	High		ALPAQDPPMEK	Q9QUK5	3	1	HCD		43.14	0.00501303	1	1	31	25	394	212929788	Light	Unique	Used	0.503733	3.1958	0.157624	212929788	3.35627e+07	107259696	2	598.801	1196.6	-2.237	26.2309	2810	2810	MS2	9/100	SP_RL_EP4_july24.raw
		High	TLGDAYEFTVDmr		0	0	CID	M12(Oxidation), R13(Label:13C(6)15N(4))	27.17	0.0663859	1	1	27	14	1243	90377321	Heavy	No Proteins	Not Used	1.80783	2.75022	0.65734	4.99921e+07	3.28618e+07	90377321	2	772.351	1543.69	-1.51028	54.2199	7829	7829	MS2	10/116	SP_RL_EP4_july24.raw
Q05962	298	32.9682	9.78857	ADP/ATP translocase 1 OS=Rattus norvegicus GN=Slc25a4 PE=1 SV=3 - [ADT1_RAT]	25.5	13	7	2.74364e+09	0.0360324	1		1.20987	1		0.0297822	1		344.385	25.5	10	7	46.6255	6.04	3	2
	A3	A5	Sequence	Protein Accessions	# Proteins	# Protein Groups	Activation Type	Modifications	IonScore	Exp Value	Δ Score	Rank	Identity High	Homology Threshold	QuanResultID	Area	Quan Channel	Quan Info	Quan Usage	Heavy/Light	Heavy/Medium	Medium/Light	Light	Medium	Heavy	Charge	m/z [Da]	MH+ [Da]	ΔM [ppm]	RT [min]	First Scan	Last Scan	MS Order	Ions Matched	Spectrum File	Annotation
	High		AAYFGVYDTAK	Q05962	2	1	HCD		71.58	4.68446e-06	1	1	29	21		1082299422		No Quan Values	Not Used							2	603.294	1205.58	-1.79227	41.8133	5828	5828	MS2	10/82	SP_RL_EP4_july24.raw
	High		DFLAGGIAAAVSK	Q05962	2	1	HCD		70.01	1.96547e-05	1	1	34			177158079		No Quan Values	Not Used							2	610.338	1219.67	-0.143442	72.1197	10553	10553	MS2	10/118	SP_RL_EP4_july24.raw
	High		EFNGLGDcLTK	Q05962	2	1	HCD	C8(Carbamidomethyl)	57.43	8.09614e-05	1	1	28	23		669295779		No Quan Values	Not Used							2	627.294	1253.58	-1.32166	41.8858	5841	5841	MS2	9/114	SP_RL_EP4_july24.raw
	High		TAVAPIER	Q05962	5	1	HCD		56.81	0.000266294	1	1	32	24	238	3922877616	Light	Unique	Used	0.0360324	1.20987	0.0297822	3891169216	1.15887e+08	1.40208e+08	2	428.748	856.489	-0.0539882	22.5898	2009	2009	MS2	7/68	SP_RL_EP4_july24.raw
	High		EFNGLGDcLTK	Q05962	2	1	HCD	C8(Carbamidomethyl)	56.22	0.000104706	1	1	28	18		669295779		No Quan Values	Not Used							2	627.294	1253.58	-1.90592	42.9526	6041	6041	MS2	9/114	SP_RL_EP4_july24.raw
	High		AAYFGVYDTAK	Q05962	2	1	HCD		50.67	0.000612354	1	1	30	16		1082299422		No Quan Values	Not Used							2	603.295	1205.58	-1.18475	42.8806	6028	6028	MS2	8/82	SP_RL_EP4_july24.raw
	High		GAWSNVLR	Q05962	4	1	HCD		48.76	0.00136638	0.346939	1	31			1619569422		No Quan Values	Not Used							2	451.745	902.483	-1.44325	38.4137	5188	5188	MS2	6/62	SP_RL_EP4_july24.raw
	High		LLLQVQHASK	Q05962	4	1	HCD		45.41	0.00413338	1	1	33			4.42186e+08		No Quan Values	Not Used							2	568.842	1136.68	-1.31055	26.1701	2796	2796	MS2	8/84	SP_RL_EP4_july24.raw
	High		KGADImYTGTVDcWR	Q05962	2	1	HCD	M6(Oxidation), C13(Carbamidomethyl)	41.73	0.00310872	1	1	28	15				No Quan Values	Not Used							3	596.939	1788.8	-0.360115	50.9367	7334	7334	MS2	17/156	SP_RL_EP4_july24.raw
	Medium		LLLQVQHASK	Q05962	4	1	HCD		40.27	0.0126064	1	1	32	25		2.68847e+09		No Quan Values	Not Used							3	379.564	1136.68	-0.516942	26.154	2793	2793	MS2	8/84	SP_RL_EP4_july24.raw
		High	GAWSNVLR		3	0	CID		37.38	0.0187746	1	1	31			1619569422		No Quan Values	Not Used							2	451.745	902.483	-1.44325	38.3785	5178	5178	MS2	5/62	SP_RL_EP4_july24.raw
		High	LLLQVQHASK		3	0	CID		35.53	0.0402074	1	1	33	27		4.42186e+08		No Quan Values	Not Used							2	568.842	1136.68	-1.31055	26.1308	2786	2786	MS2	7/84	SP_RL_EP4_july24.raw
		High	GAWSNVLR		3	0	CID		31.23	0.0758629	1	1	31			1619569422		No Quan Values	Not Used							2	451.745	902.483	-1.64614	39.4235	5377	5377	MS2	5/62	SP_RL_EP4_july24.raw
G3V6D3	529	56.3095	5.2749	ATP synthase subunit beta OS=Rattus norvegicus GN=Atp5b PE=3 SV=1 - [G3V6D3_RAT]	25.33	54	11	793735553	0.464321	17	25.0381	1.39302	17	36.802	0.30304	17	24.5175	1236.15	25.33	39	11	464.266	18.71	15	7
	A3	A5	Sequence	Protein Accessions	# Proteins	# Protein Groups	Activation Type	Modifications	IonScore	Exp Value	Δ Score	Rank	Identity High	Homology Threshold	QuanResultID	Area	Quan Channel	Quan Info	Quan Usage	Heavy/Light	Heavy/Medium	Medium/Light	Light	Medium	Heavy	Charge	m/z [Da]	MH+ [Da]	ΔM [ppm]	RT [min]	First Scan	Last Scan	MS Order	Ions Matched	Spectrum File	Annotation
	High		FTQAGSEVSALLGr	G3V6D3	2	1	HCD	R14(Label:13C(6)15N(4))	93.68	9.19879e-08	1	1	34	23	1573	9910995	Heavy	Unique	Used	0.575099	1.26752	0.453721	17233557	7.81922e+06	9910995	2	723.384	1445.76	-0.629538	69.5469	10161	10161	MS2	13/140	SP_RL_EP4_july24.raw
	High		FTQAGSEVSALLGR	G3V6D3	2	1	HCD		83.63	8.81761e-07	1	1	34	26	1573	2.24188e+07	Light	Redundant	Not Used	0.575099	1.26752	0.453721	17233557	7.81922e+06	9910995	2	718.379	1435.75	-2.69659	69.4303	10144	10144	MS2	13/140	SP_RL_EP4_july24.raw
	High		FTQAGSEVSALLGR	G3V6D3	2	1	HCD		83.46	9.30936e-07	1	1	34	27				No Quan Values	Not Used							2	718.38	1435.75	-1.33624	70.4163	10287	10287	MS2	13/140	SP_RL_EP4_july24.raw
	High		VALVYGQmNEPPGAr	G3V6D3	2	1	HCD	M8(Oxidation), R15(Label:13C(6)15N(4))	78.89	2.15053e-06	1	1	33	31	679	230713658	Heavy	Unique	Used	0.412602	1.25545	0.328648	559166922	183769154	230713658	2	814.41	1627.81	-1.08615	34.8923	4495	4495	MS2	10/128	SP_RL_EP4_july24.raw
	High		TIAmDGTEGLVR	G3V6D3	2	1	HCD	M4(Oxidation)	78.6	1.40247e-06	1	1	31	22	572	845337152	Light	Unique	Used	0.381561	1.39302	0.27391	845337152	231545896	322547576	2	639.821	1278.63	-0.759408	31.2807	3791	3791	MS2	11/102	SP_RL_EP4_july24.raw
	High		TIAMDGTEGLVR	G3V6D3	2	1	HCD		75.8	3.27994e-06	1	1	32	25	928	647298873	Light	Unique	Used	0.393176	1.31642	0.29867	571195760	170598924	224580632	2	631.823	1262.64	-1.79927	42.569	5967	5967	MS2	8/102	SP_RL_EP4_july24.raw
		High	VALVYGQmNEPPGAR		2	0	CID	M8(Oxidation)	75.6	4.22361e-06	1	1	33		679	566983377	Light	Redundant	Not Used	0.412602	1.25545	0.328648	559166922	183769154	230713658	2	809.406	1617.8	-1.03706	34.6456	4443	4443	MS2	17/128	SP_RL_EP4_july24.raw
	High		FTQAGSEVSALLGr	G3V6D3	2	1	HCD	R14(Label:13C(6))	75.21	6.7868e-06	1	1	35	20	1591	64357936	Medium	Unique	Used	0.521237	0.98035	0.531685	121045225	64357936	63093284	2	721.39	1441.77	-1.49125	70.0873	10235	10235	MS2	10/140	SP_RL_EP4_july24.raw
	High		TIAMDGTEGLVR	G3V6D3	2	1	HCD		69.89	1.28309e-05	1	1	32	24	928	647298873	Light	Redundant	Not Used	0.393176	1.31642	0.29867	571195760	170598924	224580632	2	631.823	1262.64	-1.60591	41.5335	5779	5779	MS2	11/102	SP_RL_EP4_july24.raw
		High	FTQAGSEVSALLGR		2	0	CID		65.59	5.70059e-05	1	1	34	23				No Quan Values	Not Used							2	718.38	1435.75	-1.33624	70.394	10281	10281	MS2	11/140	SP_RL_EP4_july24.raw
	High		FTQAGSEVSALLGr	G3V6D3	2	1	HCD	R14(Label:13C(6)15N(4))	64.64	7.34012e-05	1	1	34	25	1633	3.24437e+07	Heavy	Unique	Used	0.584785	1.06356	0.549837	50100378	27547040	29297974	2	723.383	1445.76	-1.98047	71.8395	10507	10507	MS2	10/140	SP_RL_EP4_july24.raw
		High	FTQAGSEVSALLGR		2	0	CID		62.3	0.000119771	1	1	34	23	1573	2.24188e+07	Light	Redundant	Not Used	0.575099	1.26752	0.453721	17233557	7.81922e+06	9910995	2	718.379	1435.75	-2.69659	69.3926	10137	10137	MS2	8/140	SP_RL_EP4_july24.raw
	High		FTQAGSEVSALLGR	G3V6D3	2	1	HCD		59.85	0.000211324	1	1	34	31	1624	3.33121e+08	Light	Unique	Used	0.443005	1.30432	0.339643	317440540	107816515	140627722	2	718.379	1435.75	-2.52655	71.4301	10443	10443	MS2	12/140	SP_RL_EP4_july24.raw
	High		TIAMDGTEGLVr	G3V6D3	2	1	HCD	R12(Label:13C(6)15N(4))	59.16	0.000157801	1	1	32	25	928	2.38873e+08	Heavy	Redundant	Not Used	0.393176	1.31642	0.29867	571195760	170598924	224580632	2	636.828	1272.65	-0.992798	41.6076	5792	5792	MS2	7/102	SP_RL_EP4_july24.raw
	High		TIAmDGTEGLVr	G3V6D3	2	1	HCD	M4(Oxidation), R12(Label:13C(6)15N(4))	59.16	0.000130136	1	1	31	16	572	353643810	Heavy	Redundant	Not Used	0.381561	1.39302	0.27391	845337152	231545896	322547576	2	644.824	1288.64	-2.14977	31.4459	3820	3820	MS2	9/102	SP_RL_EP4_july24.raw
		High	IPSAVGYQPTLATDmGTmQER		2	0	CID	M15(Oxidation), M18(Oxidation)	58.39	0.000153497	1	1	31	18	983	1.31648e+08	Light	Unique	Used	0.478184	1.64945	0.289905	85475688	24779828	40873118	2	1149.54	2298.07	-1.65844	43.3289	6110	6110	MS2	15/220	SP_RL_EP4_july24.raw
	High		ImNVIGEPIDER	G3V6D3	2	1	HCD	M2(Oxidation)	57.91	0.000236725	1	1	33	30	858	491929661	Light	Unique	Used	0.416279	1.43034	0.291035	475528392	138395241	197952490	2	701.354	1401.7	-2.30356	40.5754	5593	5593	MS2	7/114	SP_RL_EP4_july24.raw
	High		IPSAVGYQPTLATDMGTmQER	G3V6D3	2	1	HCD	M18(Oxidation)	57.83	0.000194895	0.0344828	1	32	16		60826047		No Quan Values	Not Used							2	1141.54	2282.07	-2.29357	53.7576	7762	7762	MS2	19/220	SP_RL_EP4_july24.raw
		High	VALVYGQmNEPPGAr		2	0	CID	M8(Oxidation), R15(Label:13C(6)15N(4))	55.78	0.000440093	1	1	33	21	679	230713658	Heavy	Redundant	Not Used	0.412602	1.25545	0.328648	559166922	183769154	230713658	2	814.41	1627.81	-1.08615	34.856	4486	4486	MS2	20/128	SP_RL_EP4_july24.raw
	High		IPSAVGYQPTLATDmGTMQER	G3V6D3	2	1	HCD	M15(Oxidation)	55.7	0.000318274		2	32	16		60826047		No Quan Values	Not Used							2	1141.54	2282.07	-2.29357	53.7576	7762	7762	MS2	18/220	SP_RL_EP4_july24.raw
	High		VVDLLAPYAK	G3V6D3	2	1	HCD		55.11	0.000522755	1	1	33	24	1605	1.5191e+08	Light	Unique	Used	0.464321	3.37859	0.137431	143796360	19762008	66767741	2	544.821	1088.63	-0.685591	70.8293	10348	10348	MS2	7/72	SP_RL_EP4_july24.raw
	High		IGLFGGAGVGK	G3V6D3	2	1	HCD		54.34	0.000563237	1	1	33	31				No Quan Values	Not Used							2	488.284	975.561	-0.957812	51.2733	7384	7384	MS2	8/82	SP_RL_EP4_july24.raw
	High		VVDLLAPYAK	G3V6D3	2	1	HCD		52.94	0.000844561	1	1	33	20	1585	211586908	Light	Unique	Used	0.309522	2.48246	0.124683	191422656	23867241	59249576	2	544.821	1088.63	-1.13412	69.8093	10194	10194	MS2	9/72	SP_RL_EP4_july24.raw
	High		IGLFGGAGVGK	G3V6D3	2	1	HCD		52.53	0.000848595	1	1	33	27	1111	882336451	Light	Unique	Used	0.238964	2.63209	0.0907888	821746704	74605362	196367656	2	488.284	975.561	-0.895248	48.46	6962	6962	MS2	8/82	SP_RL_EP4_july24.raw
	High		VALVYGQMNEPPGAr	G3V6D3	2	1	HCD	R15(Label:13C(6)15N(4))	52.45	0.00106375	1	1	34	27	1000	28615589	Heavy	Unique	Used	0.513161	0.832633	0.616311	55763414	34367596	28615589	2	806.413	1611.82	-0.162088	43.9177	6218	6218	MS2	11/128	SP_RL_EP4_july24.raw
	High		VVDLLAPYAK	G3V6D3	2	1	HCD		51.64	0.00113928	1	1	33	24		653533056		No Quan Values	Not Used							2	544.821	1088.63	-1.13412	56.6075	8196	8196	MS2	6/72	SP_RL_EP4_july24.raw
		High	TIAmDGTEGLVr		2	0	CID	M4(Oxidation), R12(Label:13C(6)15N(4))	49.39	0.00123423	1	1	31	22	572	353643810	Heavy	Redundant	Not Used	0.381561	1.39302	0.27391	845337152	231545896	322547576	2	644.824	1288.64	-2.14977	31.4208	3814	3814	MS2	10/102	SP_RL_EP4_july24.raw
	High		IMNVIGEPIDER	G3V6D3	2	1	HCD		48.71	0.00218164	1	1	33	31	1240	5.53492e+07	Light	Unique	Used	0.566579	1.77156	0.31982	46240269	1.47885e+07	26198767	2	693.357	1385.71	-1.33085	54.0637	7808	7808	MS2	9/114	SP_RL_EP4_july24.raw
		High	TIAmDGTEGLVR		2	0	CID	M4(Oxidation)	48.44	0.0014551	1	1	31	16	572	845337152	Light	Redundant	Not Used	0.381561	1.39302	0.27391	845337152	231545896	322547576	2	639.821	1278.63	-0.759408	31.2399	3782	3782	MS2	9/102	SP_RL_EP4_july24.raw
	High		ImDPNIVGSEHYDVAR	G3V6D3	2	1	HCD	M2(Oxidation)	48.36	0.00146903	1	1	31	16		228867346		No Quan Values	Not Used							3	611.292	1831.86	-1.32852	39.301	5355	5355	MS2	22/162	SP_RL_EP4_july24.raw
	High		ImDPNIVGSEHYDVAR	G3V6D3	2	1	HCD	M2(Oxidation)	47.42	0.00173708	1	1	31	18				No Quan Values	Not Used							3	611.292	1831.86	-2.32808	35.7165	4660	4660	MS2	19/162	SP_RL_EP4_july24.raw
		High	FTQAGSEVSALLGr		2	0	CID	R14(Label:13C(6))	46.69	0.00482686	1	1	35	19	1591	64357936	Medium	Redundant	Not Used	0.521237	0.98035	0.531685	121045225	64357936	63093284	2	721.39	1441.77	-1.49125	70.06	10230	10230	MS2	8/140	SP_RL_EP4_july24.raw
		High	ImDPNIVGSEHYDVAR		2	0	CID	M2(Oxidation)	45.33	0.00295141	1	1	31	19		228867346		No Quan Values	Not Used							3	611.292	1831.86	-1.32852	39.2706	5346	5346	MS2	16/162	SP_RL_EP4_july24.raw
		High	TIAMDGTEGLVR		2	0	CID		44.88	0.00405384	1	1	32	21	928	647298873	Light	Redundant	Not Used	0.393176	1.31642	0.29867	571195760	170598924	224580632	2	631.823	1262.64	-1.79927	42.5441	5962	5962	MS2	9/102	SP_RL_EP4_july24.raw
		High	VVDLLAPYAK		2	0	CID		44.69	0.00575835	1	1	33	31	1605	1.5191e+08	Light	Redundant	Not Used	0.464321	3.37859	0.137431	143796360	19762008	66767741	2	544.821	1088.63	-0.685591	70.8154	10345	10345	MS2	5/72	SP_RL_EP4_july24.raw
		High	IGLFGGAGVGK		2	0	CID		44.64	0.00522036	1	1	33	33	1111	882336451	Light	Redundant	Not Used	0.238964	2.63209	0.0907888	821746704	74605362	196367656	2	488.284	975.561	-0.895248	48.4438	6958	6958	MS2	8/82	SP_RL_EP4_july24.raw
		High	VVDLLAPYAK		2	0	CID		44.1	0.00652818	1	1	33	28		34309601		No Quan Values	Not Used							2	544.82	1088.63	-1.91904	68.7655	10041	10041	MS2	8/72	SP_RL_EP4_july24.raw
	Medium		IPVGPETLGR	G3V6D3	2	1	HCD		42.03	0.0101699	1	1	33	27	778	510809445	Light	Unique	Used	0.48627	1.36334	0.356675	505078552	180149121	245604730	2	519.8	1038.59	-1.87614	37.1471	4949	4949	MS2	5/74	SP_RL_EP4_july24.raw
	Medium		VVDLLAPYAK	G3V6D3	2	1	HCD		41.43	0.0120724	1	1	33	17		34309601		No Quan Values	Not Used							2	544.82	1088.63	-1.91904	68.777	10043	10043	MS2	9/72	SP_RL_EP4_july24.raw
	Medium		IGLFGGAGVGK	G3V6D3	2	1	HCD		39.86	0.0154243	1	1	33	27				No Quan Values	Not Used							2	488.284	975.561	-1.64602	49.4998	7114	7114	MS2	8/82	SP_RL_EP4_july24.raw
	Medium		ImDPNIVGSEHYDVAr	G3V6D3	2	1	HCD	M2(Oxidation), R16(Label:13C(6)15N(4))	39.66	0.0107927	1	1	31	15				No Quan Values	Not Used							3	614.627	1841.87	-3.35859	39.8971	5475	5475	MS2	19/162	SP_RL_EP4_july24.raw
	Medium		IMDPNIVGSEHYDVAr	G3V6D3	2	1	HCD	R16(Label:13C(6)15N(4))	39.64	0.0136238	1	1	32	15				No Quan Values	Not Used							3	609.296	1825.87	-1.72706	51.1746	7371	7371	MS2	18/162	SP_RL_EP4_july24.raw
	Medium		FTQAGSEVSALLGr	G3V6D3	2	1	HCD	R14(Label:13C(6)15N(4))	39.53	0.0238125	1	1	34	23	1602	102422247	Heavy	Unique	Used	0.661435	2.18266	0.30304	135080944	40934958	89347199	2	723.383	1445.76	-2.14934	70.6816	10326	10326	MS2	10/140	SP_RL_EP4_july24.raw
	Medium		IMDPNIVGSEHYDVAR	G3V6D3	2	1	HCD		38.15	0.0187175	1	1	32	21		163659312		No Quan Values	Not Used							3	605.961	1815.87	-0.678491	51.1677	7370	7370	MS2	17/162	SP_RL_EP4_july24.raw
	Medium		IGLFGGAGVGK	G3V6D3	2	1	HCD		36.52	0.0334822	1	1	33	27				No Quan Values	Not Used							2	488.284	975.56	-2.45936	52.2825	7536	7536	MS2	8/82	SP_RL_EP4_july24.raw
	Medium		ImNVIGEPIDERGPIK	G3V6D3	2	1	HCD	M2(Oxidation)	35.86	0.0670206	1	1	35	17				No Quan Values	Not Used							3	599.657	1796.96	-0.878427	52.2051	7526	7526	MS2	14/154	SP_RL_EP4_july24.raw
	Medium		ImNVIGEPIDEr	G3V6D3	2	1	HCD	M2(Oxidation), R12(Label:13C(6)15N(4))	34.87	0.0493806	1	1	33	20	858	2.02842e+08	Heavy	Redundant	Not Used	0.416279	1.43034	0.291035	475528392	138395241	197952490	2	706.359	1411.71	-1.40001	39.7875	5454	5454	MS2	7/114	SP_RL_EP4_july24.raw
		High	IGLFGGAGVGK		2	0	CID		34.36	0.0550572	1	1	33	27				No Quan Values	Not Used							2	488.284	975.56	-2.45936	52.2687	7533	7533	MS2	5/82	SP_RL_EP4_july24.raw
		High	TIAMDGTEGLVR		2	0	CID		34.33	0.0461591	1	1	32	24	928	647298873	Light	Redundant	Not Used	0.393176	1.31642	0.29867	571195760	170598924	224580632	2	631.823	1262.64	-1.60591	41.5057	5771	5771	MS2	9/102	SP_RL_EP4_july24.raw
	Medium		IGLFGGAGVGk	G3V6D3	2	1	HCD	K11(Label:13C(6)15N(2))	33.99	0.0567014	1	1	33	24	1111	207779332	Heavy	Redundant	Not Used	0.238964	2.63209	0.0907888	821746704	74605362	196367656	2	492.291	983.575	-1.23772	48.7388	7002	7002	MS2	8/82	SP_RL_EP4_july24.raw
	Medium		IMDPNIVGSEHYDVAr	G3V6D3	2	1	HCD	R16(Label:13C(6)15N(4))	33.25	0.0582213	1	1	32	15				No Quan Values	Not Used							3	609.296	1825.87	-2.52933	52.3463	7545	7545	MS2	17/162	SP_RL_EP4_july24.raw
	Medium		ImDPNIVGSEHYDVAR	G3V6D3	2	1	HCD	M2(Oxidation)	31.3	0.066755	1	1	31	14				No Quan Values	Not Used							3	611.291	1831.86	-3.52756	37.2427	4966	4966	MS2	14/162	SP_RL_EP4_july24.raw
	Medium		LVPLKETIK	G3V6D3	2	1	HCD		31.25	0.0453686	1	1	29	30	457	452130520	Light	Unique	Used	0.143114	2.45128	0.0583833	404029080	23588556	57822252	2	520.838	1040.67	-2.72383	27.7076	3121	3121	MS2	7/74	SP_RL_EP4_july24.raw
	Medium		LVPLKETIk	G3V6D3	2	1	HCD	K9(Label:13C(6)15N(2))	30.41	0.0361691	1	1	27	29		137212574		Inconsistently Labeled	Not Used							2	524.845	1048.68	-2.27444	27.7726	3136	3136	MS2	4/74	SP_RL_EP4_july24.raw
SWISS-PROT:P00761	231	24.3938	7.18115	Trypsin - Sus scrofa (Pig). - [TRYP_PIG]	25.11	32	4	8.74027e+10	0.01	1		0.0227017	1		0.0591969	1		613.973	25.11	18	4	485.662	25.11	14	4
	A3	A5	Sequence	Protein Accessions	# Proteins	# Protein Groups	Activation Type	Modifications	IonScore	Exp Value	Δ Score	Rank	Identity High	Homology Threshold	QuanResultID	Area	Quan Channel	Quan Info	Quan Usage	Heavy/Light	Heavy/Medium	Medium/Light	Light	Medium	Heavy	Charge	m/z [Da]	MH+ [Da]	ΔM [ppm]	RT [min]	First Scan	Last Scan	MS Order	Ions Matched	Spectrum File	Annotation
	High		LGEHNIDVLEGNEQFINAAK	SWISS-PROT:P00761	1	1	HCD		104.16	8.64301e-09	0.201923	1	35			368388916		No Quan Values	Not Used							2	1106.05	2211.1	-1.14477	72.26	10576	10576	MS2	13/202	SP_RL_EP4_july24.raw
		High	LGEHNIDVLEGNEQFINAAK		1	0	CID		99.57	2.48694e-08	0.4	1	35			368388916		No Quan Values	Not Used							2	1106.05	2211.1	-1.14477	72.2374	10571	10571	MS2	14/202	SP_RL_EP4_july24.raw
	High		LGEHNIDVLEGNEQFINAAK	SWISS-PROT:P00761	1	1	HCD		97.83	3.62678e-08	0.193878	1	35			60067923		No Quan Values	Not Used							2	1106.05	2211.1	-2.13851	71.1168	10393	10393	MS2	25/202	SP_RL_EP4_july24.raw
		High	LGEHNIDVLEGNEQFINAAK		1	0	CID		92.38	1.2721e-07	0.391304	1	35			60067923		No Quan Values	Not Used							2	1106.05	2211.1	-2.13851	71.0855	10388	10388	MS2	10/202	SP_RL_EP4_july24.raw
		High	LGEHNIDVLEGNEQFINAAK		1	0	CID		90.91	1.82993e-07	0.406593	1	35			2953560350		No Quan Values	Not Used							2	1106.05	2211.1	-0.923937	73.3057	10739	10739	MS2	15/202	SP_RL_EP4_july24.raw
	High		LGEHNIDVLEGNEQFINAAK	SWISS-PROT:P00761	1	1	HCD		89.04	2.81472e-07	0.11236	1	35			2953560350		No Quan Values	Not Used							2	1106.05	2211.1	-0.923937	73.3396	10749	10749	MS2	15/202	SP_RL_EP4_july24.raw
	High		LGEHNIDVLEGNEQFINAAK	SWISS-PROT:P00761	1	1	HCD		84.33	8.52154e-07	0.321429	1	35		1662	29538590720	Light	Unique	Used	0.01	0.0227017	0.0591969	19491574784	1153839904	26194145	3	737.706	2211.1	0.00851561	73.1393	10711	10711	MS2	19/202	SP_RL_EP4_july24.raw
	High		LGEHNIDVLEGNEQFINAAK	SWISS-PROT:P00761	1	1	HCD		80.14	2.25318e-06	0.325	1	35			1878021200		No Quan Values	Not Used							3	737.707	2211.11	0.422574	72.1053	10551	10551	MS2	20/202	SP_RL_EP4_july24.raw
		High	LGEHNIDVLEGNEQFINAAK		1	0	CID		72.55	1.29359e-05	0.493151	1	35			1878021200		No Quan Values	Not Used							3	737.707	2211.11	0.422574	72.0717	10541	10541	MS2	20/202	SP_RL_EP4_july24.raw
	High		LGEHNIDVLEGNEQFINAAK	SWISS-PROT:P00761	1	1	HCD		72.17	1.38852e-05	0.375	1	35			1878021200		No Quan Values	Not Used							3	737.706	2211.1	-0.23992	71.032	10380	10380	MS2	18/202	SP_RL_EP4_july24.raw
		High	LGEHNIDVLEGNEQFINAAK		1	0	CID		64.64	7.93447e-05	0.492308	1	35		1662	29538590720	Light	Redundant	Not Used	0.01	0.0227017	0.0591969	19491574784	1153839904	26194145	3	737.706	2211.1	0.00851561	73.1135	10704	10704	MS2	12/202	SP_RL_EP4_july24.raw
		High	IITHPNFNGNTLDNDImLIK		1	0	CID	M17(Oxidation)	64.28	0.000101599	1	1	35	26		7.81756e+07		No Quan Values	Not Used							2	1150.09	2299.17	-1.53005	74.06	10864	10864	MS2	19/204	SP_RL_EP4_july24.raw
	High		IITHPNFNGNTLDNDImLIK	SWISS-PROT:P00761	1	1	HCD	M17(Oxidation)	63.26	0.000129747	1	1	36	20		571397081		No Quan Values	Not Used							3	767.062	2299.17	-1.05806	74.0714	10866	10866	MS2	18/204	SP_RL_EP4_july24.raw
		High	LGEHNIDVLEGNEQFINAAK		1	0	CID		60.79	0.000193247	0.163934	1	35			895457		No Quan Values	Not Used							3	737.706	2211.1	0.174139	81.087	11578	11578	MS2	25/202	SP_RL_EP4_july24.raw
		High	LGEHNIDVLEGNEQFINAAK		1	0	CID		60.09	0.000224156	1	1	35	31		1878021200		No Quan Values	Not Used							3	737.706	2211.1	-0.23992	71.0004	10371	10371	MS2	13/202	SP_RL_EP4_july24.raw
		High	VATVSLPR		1	0	CID		53.5	0.000503189	1	1	32	28		178643725904		No Quan Values	Not Used							2	421.758	842.508	-1.98483	30.4616	3633	3633	MS2	5/60	SP_RL_EP4_july24.raw
		High	VATVSLPR		1	0	CID		53.37	0.000535048	1	1	32	28		1.1368e+11		No Quan Values	Not Used							2	421.758	842.509	-0.898162	29.4037	3449	3449	MS2	5/60	SP_RL_EP4_july24.raw
	High		LSSPATLNSR	SWISS-PROT:P00761	1	1	HCD		53.12	0.000714473	1	1	33	23		54025712191		No Quan Values	Not Used							2	523.285	1045.56	-1.44412	23.2271	2154	2154	MS2	8/90	SP_RL_EP4_july24.raw
	High		LGEHNIDVLEGNEQFINAAK	SWISS-PROT:P00761	1	1	HCD		52.76	0.00116182	0.415094	1	35			1.94337e+07		No Quan Values	Not Used							3	737.705	2211.1	-2.31022	50.2313	7227	7227	MS2	9/202	SP_RL_EP4_july24.raw
	High		LGEHNIDVLEGNEQFINAAK	SWISS-PROT:P00761	1	1	HCD		51.62	0.0015963	0.5	1	35			895457		No Quan Values	Not Used							3	737.706	2211.1	0.174139	81.1421	11588	11588	MS2	8/202	SP_RL_EP4_july24.raw
	High		VATVSLPR	SWISS-PROT:P00761	1	1	HCD		49.68	0.0012234	1	1	32	21		56635154868		No Quan Values	Not Used							2	421.757	842.508	-2.20217	28.3918	3277	3277	MS2	7/60	SP_RL_EP4_july24.raw
		High	LSSPATLNSR		1	0	CID		48.9	0.00188793	1	1	33	25		54025712191		No Quan Values	Not Used							2	523.285	1045.56	-1.44412	23.1925	2144	2144	MS2	7/90	SP_RL_EP4_july24.raw
	High		VATVSLPR	SWISS-PROT:P00761	1	1	HCD		48.33	0.00170616	1	1	32	24		1152873028		No Quan Values	Not Used							2	421.758	842.508	-1.26038	72.322	10585	10585	MS2	6/60	SP_RL_EP4_july24.raw
		High	VATVSLPR		1	0	CID		48.29	0.00172194	1	1	32	26		1152873028		No Quan Values	Not Used							2	421.758	842.508	-1.26038	72.3048	10581	10581	MS2	5/60	SP_RL_EP4_july24.raw
	High		VATVSLPR	SWISS-PROT:P00761	1	1	HCD		47.4	0.00204989	1	1	32	23		178643725904		No Quan Values	Not Used							2	421.758	842.508	-1.98483	30.4806	3638	3638	MS2	7/60	SP_RL_EP4_july24.raw
	High		VATVSLPR	SWISS-PROT:P00761	1	1	HCD		46.31	0.0027189	1	1	32	24		1.1368e+11		No Quan Values	Not Used							2	421.758	842.509	-0.898162	29.4203	3453	3453	MS2	7/60	SP_RL_EP4_july24.raw
	High		VATVSLPR	SWISS-PROT:P00761	1	1	HCD		44.49	0.00413066	1	1	32	22		1152873028		No Quan Values	Not Used							2	421.758	842.508	-1.26038	71.3006	10422	10422	MS2	6/60	SP_RL_EP4_july24.raw
	High		VATVSLPR	SWISS-PROT:P00761	1	1	HCD		42.3	0.00681881	1	1	32	26		134627871		No Quan Values	Not Used							2	421.758	842.508	-1.33283	51.0824	7356	7356	MS2	5/60	SP_RL_EP4_july24.raw
		High	VATVSLPR		1	0	CID		41.57	0.00791716	1	1	32	27		56635154868		No Quan Values	Not Used							2	421.757	842.508	-2.20217	28.3603	3267	3267	MS2	7/60	SP_RL_EP4_july24.raw
	Medium		VATVSLPR	SWISS-PROT:P00761	1	1	HCD		39.06	0.0143783	1	1	32	21		1.73499e+07		No Quan Values	Not Used							2	421.758	842.508	-1.55016	56.5601	8189	8189	MS2	6/60	SP_RL_EP4_july24.raw
	Medium		VATVSLPR	SWISS-PROT:P00761	1	1	HCD		38.64	0.0155442	1	1	32	23				No Quan Values	Not Used							2	421.757	842.508	-2.20217	53.89	7781	7781	MS2	7/60	SP_RL_EP4_july24.raw
		High	IITHPNFNGNTLDNDImLIK		1	0	CID	M17(Oxidation)	37.36	0.0504773	1	1	36	23		571397081		No Quan Values	Not Used							3	767.062	2299.17	-1.05806	74.0456	10859	10859	MS2	19/204	SP_RL_EP4_july24.raw
IPI:CON_00220327.3	644	65.978	8.11865	Keratin, type II cytoskeletal 1	25	51	17	6.43259e+09	0.0371522	1		1.74929	1		0.0212385	1		959.49	20.34	24	14	847.269	23.6	27	15
	A3	A5	Sequence	Protein Accessions	# Proteins	# Protein Groups	Activation Type	Modifications	IonScore	Exp Value	Δ Score	Rank	Identity High	Homology Threshold	QuanResultID	Area	Quan Channel	Quan Info	Quan Usage	Heavy/Light	Heavy/Medium	Medium/Light	Light	Medium	Heavy	Charge	m/z [Da]	MH+ [Da]	ΔM [ppm]	RT [min]	First Scan	Last Scan	MS Order	Ions Matched	Spectrum File	Annotation
		High	QISNLQQSISDAEQR	IPI:CON_00220327.3	1	1	CID		99.51	1.79838e-08	1	1	33	21		3.57887e+07		No Quan Values	Not Used							2	858.928	1716.85	-1.88328	45.2677	6449	6449	MS2	10/160	SP_RL_EP4_july24.raw
	High		QISNLQQSISDAEQR	IPI:CON_00220327.3	1	1	HCD		87.62	2.79625e-07	1	1	33	26		5.85555e+07		No Quan Values	Not Used							2	858.928	1716.85	-1.66998	42.6592	5984	5984	MS2	12/160	SP_RL_EP4_july24.raw
	High		QISNLQQSISDAEQR	IPI:CON_00220327.3	1	1	HCD		85.32	4.83684e-07	1	1	33	26				No Quan Values	Not Used							2	858.928	1716.85	-1.03007	43.7448	6185	6185	MS2	10/160	SP_RL_EP4_july24.raw
	High		QISNLQQSISDAEQR	IPI:CON_00220327.3	1	1	HCD		85.17	4.88518e-07	1	1	33	29		3.57887e+07		No Quan Values	Not Used							2	858.928	1716.85	-1.88328	45.2876	6454	6454	MS2	13/160	SP_RL_EP4_july24.raw
	High		NKLNDLEDALQQAK	IPI:CON_00220327.3	1	1	HCD		84.45	7.71682e-07	1	1	34	25		70466138		No Quan Values	Not Used							2	800.419	1599.83	-1.4269	72.596	10623	10623	MS2	12/136	SP_RL_EP4_july24.raw
		High	FLEQQNQVLQTK	IPI:CON_00714876.1;IPI:CON_00220327.3;IPI:CON_00021304.1	7	3	CID		83.7	8.89845e-07	1	1	34	31		8043714106		No Quan Values	Not Used							2	738.395	1475.78	-1.65118	36.2414	4759	4759	MS2	15/120	SP_RL_EP4_july24.raw
	High		FLEQQNQVLQTK	IPI:CON_00714876.1;IPI:CON_00220327.3;IPI:CON_00021304.1;Q6IMF3;Q6IG01	12	5	HCD		81.24	1.56789e-06	1	1	34	34		8043714106		No Quan Values	Not Used							2	738.395	1475.78	-1.65118	36.2603	4764	4764	MS2	10/120	SP_RL_EP4_july24.raw
	High		TNAENEFVTIKK	IPI:CON_00220327.3;Q6IMF3	2	2	HCD		80.27	1.84562e-06	1	1	34	28		626685724		No Quan Values	Not Used							2	697.368	1393.73	-2.01874	25.875	2731	2731	MS2	11/124	SP_RL_EP4_july24.raw
	High		LNDLEDALQQAK	IPI:CON_00220327.3	1	1	HCD		78.86	2.25384e-06	1	1	34	32		20969016		No Quan Values	Not Used							2	679.35	1357.69	-1.71044	53.8646	7778	7778	MS2	8/114	SP_RL_EP4_july24.raw
		High	QISNLQQSISDAEQR	IPI:CON_00220327.3	1	1	CID		77.96	2.63367e-06	1	1	33	23				No Quan Values	Not Used							2	858.928	1716.85	-1.03007	43.7136	6179	6179	MS2	12/160	SP_RL_EP4_july24.raw
		High	QISNLQQSISDAEQR	IPI:CON_00220327.3	1	1	CID		77.85	2.65201e-06	1	1	33	20		5.85555e+07		No Quan Values	Not Used							2	858.928	1716.85	-1.66998	42.6194	5974	5974	MS2	12/160	SP_RL_EP4_july24.raw
	High		SLDLDSIIAEVK	IPI:CON_00220327.3;Q4FZU2;Q6P6Q2	10	3	HCD		76.79	4.39764e-06	1	1	34	24		1.13126e+07		No Quan Values	Not Used							2	651.861	1302.71	-0.605069	74.2128	10890	10890	MS2	10/106	SP_RL_EP4_july24.raw
	High		TNAENEFVTIK	IPI:CON_00220327.3;Q6IMF3	2	2	HCD		75.67	3.2048e-06	1	1	32	27		8.78165e+08		No Quan Values	Not Used							2	633.321	1265.63	-1.93427	36.2663	4765	4765	MS2	8/114	SP_RL_EP4_july24.raw
	High		NKLNDLEDALQQAK	IPI:CON_00220327.3	1	1	HCD		75.1	6.63177e-06	1	1	34	21		70466138		No Quan Values	Not Used							2	800.42	1599.83	-0.96909	71.5959	10468	10468	MS2	12/136	SP_RL_EP4_july24.raw
	High		LNDLEDALQQAK	IPI:CON_00220327.3	1	1	HCD		74.07	6.56168e-06	1	1	33	20		45220266		No Quan Values	Not Used							2	679.35	1357.69	-2.69946	51.6882	7447	7447	MS2	8/114	SP_RL_EP4_july24.raw
	High		FLEQQNQVLQTK	IPI:CON_00714876.1;IPI:CON_00220327.3;IPI:CON_00021304.1;Q6IMF3;Q6IG01	12	5	HCD		70.73	1.7548e-05	1	1	34	34		8043714106		No Quan Values	Not Used							2	738.395	1475.78	-2.31291	35.2587	4573	4573	MS2	8/120	SP_RL_EP4_july24.raw
		High	SLNNQFASFIDK	IPI:CON_00714876.1;IPI:CON_00220327.3	2	2	CID		70.26	1.24047e-05	1	1	32	26		176827128		No Quan Values	Not Used							2	692.348	1383.69	-1.15127	73.3227	10745	10745	MS2	9/126	SP_RL_EP4_july24.raw
		High	SKAEAESLYQSK	IPI:CON_00220327.3	1	1	CID		69.88	1.22694e-05	1	1	32	26		664998586		No Quan Values	Not Used							2	670.838	1340.67	-0.852471	18.634	1119	1119	MS2	9/128	SP_RL_EP4_july24.raw
		High	SLDLDSIIAEVK	IPI:CON_00220327.3;Q6P6Q2	6	2	CID		66.32	4.90026e-05	1	1	34	28		1.13126e+07		No Quan Values	Not Used							2	651.861	1302.71	-0.605069	74.1793	10882	10882	MS2	9/106	SP_RL_EP4_july24.raw
	High		YEELQITAGR	IPI:CON_00220327.3;Q4FZU2	3	2	HCD		65.24	3.75828e-05	1	1	32	27		5.66915e+08		No Quan Values	Not Used							2	590.302	1179.6	-2.3461	37.2125	4962	4962	MS2	7/92	SP_RL_EP4_july24.raw
	High		YEELQITAGR	IPI:CON_00220327.3;Q4FZU2	3	2	HCD		65.07	3.90832e-05	1	1	32	30		5.66915e+08		No Quan Values	Not Used							2	590.302	1179.6	-2.3461	36.1984	4753	4753	MS2	7/92	SP_RL_EP4_july24.raw
		High	NKLNDLEDALQQAK	IPI:CON_00220327.3	1	1	CID		64.9	6.94432e-05	1	1	34	21		70466138		No Quan Values	Not Used							2	800.42	1599.83	-0.96909	71.5548	10463	10463	MS2	18/136	SP_RL_EP4_july24.raw
		High	TNAENEFVTIKK	IPI:CON_00220327.3	2	1	CID		62.58	0.000108428	1	1	34	29		626685724		No Quan Values	Not Used							2	697.368	1393.73	-2.01874	25.8485	2724	2724	MS2	10/124	SP_RL_EP4_july24.raw
	High		NKLNDLEDALQQAK	IPI:CON_00220327.3	1	1	HCD		58.57	0.000298701	1	1	34	23		119713932		No Quan Values	Not Used							3	533.948	1599.83	-1.89312	71.8231	10505	10505	MS2	17/136	SP_RL_EP4_july24.raw
		High	NKYEDEINKR	IPI:CON_00009867.3;IPI:CON_00220327.3;IPI:CON_00293665.7;Q6P6Q2	14	4	CID		57.2	0.000224368	1	1	32	22		1238820784		No Quan Values	Not Used							3	436.889	1308.65	-0.350401	18.261	1033	1033	MS2	12/94	SP_RL_EP4_july24.raw
		High	FLEQQNQVLQTK	IPI:CON_00714876.1;IPI:CON_00220327.3;IPI:CON_00021304.1	7	3	CID		52.86	0.00107455	1	1	34	21		8043714106		No Quan Values	Not Used							2	738.395	1475.78	-2.31291	35.2235	4563	4563	MS2	8/120	SP_RL_EP4_july24.raw
	High		LNDLEDALQQAK	IPI:CON_00220327.3	1	1	HCD		52.71	0.000909247	1	1	33	28		17465024		No Quan Values	Not Used							2	679.35	1357.69	-1.89026	48.3457	6941	6941	MS2	9/114	SP_RL_EP4_july24.raw
		High	YEELQITAGR	IPI:CON_00220327.3	3	1	CID		52.43	0.000717777	1	1	32	26		5.66915e+08		No Quan Values	Not Used							2	590.302	1179.6	-2.3461	37.1878	4955	4955	MS2	7/92	SP_RL_EP4_july24.raw
	High		TNAENEFVTIKK	IPI:CON_00220327.3;Q6IMF3	2	2	HCD		52.31	0.00115706	1	1	34	17		4623464496		No Quan Values	Not Used							3	465.248	1393.73	-1.50288	25.8066	2717	2717	MS2	8/124	SP_RL_EP4_july24.raw
	High		IEISELNR	IPI:CON_00220327.3;IPI:CON_00021304.1	2	2	HCD		50.85	0.00111291	0.313725	1	32			6290762093		No Quan Values	Not Used							2	487.268	973.529	-2.04085	34.8086	4478	4478	MS2	6/64	SP_RL_EP4_july24.raw
		High	NKLNDLEDALQQAK	IPI:CON_00220327.3	1	1	CID		50.06	0.0021205	1	1	34	17		70466138		No Quan Values	Not Used							2	800.419	1599.83	-1.4269	72.5734	10619	10619	MS2	16/136	SP_RL_EP4_july24.raw
		High	IEISELNR	IPI:CON_00220327.3;IPI:CON_00021304.1	2	2	CID		49.01	0.00170004	0.367347	1	32			6290762093		No Quan Values	Not Used							2	487.268	973.529	-2.04085	34.777	4468	4468	MS2	7/64	SP_RL_EP4_july24.raw
		High	NMQDmVEDYR	IPI:CON_00220327.3	1	1	CID	M5(Oxidation)	47.51	6.20966e-05	1	1	17	15		6.51932e+07		No Quan Values	Not Used							2	658.766	1316.52	-0.310499	29.0905	3403	3403	MS2	7/98	SP_RL_EP4_july24.raw
[truncated: 1,706 more rows]
