# Supplementary material for: Quantitative Non-canonical Amino Acid Tagging (QuaNCAT) Proteomics Identifies Distinct Patterns of Protein Synthesis Rapidly Induced by Hypertrophic Agents in Cardiomyocytes, Revealing New Aspects of Metabolic Remodeling
Source: Mol Cell Proteomics. 2016 Aug 9;15(10):3170–89. doi: 10.1074/mcp.M115.054312 (PMC5054342; doi:10.1074/mcp.M115.054312)
Supplement: Supplemental Data [file 10.1074_M115.054312_mcp.M115.054312-17.xlsx]

## Sheet: PE-vs-Ctrl_Exp 4_Peptides
A3	A5	Sequence	Protein Accessions	# Proteins	# Protein Groups	Activation Type	Modifications	IonScore	Exp Value	Δ Score	Rank	Identity High	Homology Threshold	QuanResultID	Area	Quan Channel	Quan Info	Quan Usage	Heavy/Light	Heavy/Medium	Medium/Light	Light	Medium	Heavy	Charge	m/z [Da]	MH+ [Da]	ΔM [ppm]	RT [min]	First Scan	Last Scan	MS Order	Ions Matched	Spectrum File	Annotation
High		TGTAEMSSILEER	F1LP05	2	1	HCD		142.74	3.54118e-13	1	1	29	30	1208	5.4627e+07	Light	Unique	Used	0.413491	1.03753	0.398533	45993032	18329741	1.90177e+07	2	712.34	1423.67	-0.959934	52.8633	7626	7626	MS2	12/118	SP_RL_EP4_july24.raw
	High	VVDSLQTSLDAETR	G3V885;G3V8B0;P02563	4	3	CID		141.63	1.18107e-12	1	1	33	28		695861152		No Quan Values	Not Used							2	767.391	1533.77	-0.955714	42.3245	5922	5922	MS2	12/140	SP_RL_EP4_july24.raw
High		VGEATETALTcLVEk	E9PSX6	11	1	HCD	C11(Carbamidomethyl), K15(Label:13C(6)15N(2))	139.08	2.38229e-12	1	1	34	28	1459	1.33818e+08	Heavy	Unique	Used	0.102529	1.9189	0.0534313	1305166864	6.97368e+07	1.33818e+08	2	814.918	1628.83	-0.0277124	63.8308	9291	9291	MS2	12/134	SP_RL_EP4_july24.raw
High		GSLGGGFSSGGFSGGSFSR	IPI:CON_00009865.2	1	1	HCD		131.83	2.81158e-12	1	1	27	21		6.26909e+07		No Quan Values	Not Used							2	854.389	1707.77	-1.41021	57.4125	8306	8306	MS2	17/176	SP_RL_EP4_july24.raw
High		HADSVAELGEQIDNLQR	F1LMU0;G3V885;G3V8B0;P02563	9	4	HCD		128.03	2.52388e-11	1	1	33	25		2.2082e+08		No Quan Values	Not Used							2	947.965	1894.92	-1.91605	68.37	9982	9982	MS2	15/160	SP_RL_EP4_july24.raw
High		NDLQLQVQAEQDNLADAEER	G3V885;G3V8B0;P02563	4	3	HCD		125.25	3.57201e-11	1	1	32	20				No Quan Values	Not Used							2	1150.04	2299.08	-0.0625718	57.3267	8293	8293	MS2	16/224	SP_RL_EP4_july24.raw
High		VGEATETALTcLVEK	E9PSX6	11	1	HCD	C11(Carbamidomethyl)	125.19	5.18662e-11	1	1	33	27		1.81843e+08		No Quan Values	Not Used							2	810.909	1620.81	-2.41394	63.269	9198	9198	MS2	11/134	SP_RL_EP4_july24.raw
High		VGEATETALTcLVEK	E9PSX6	11	1	HCD	C11(Carbamidomethyl)	124.16	6.71871e-11	1	1	34	25	1485	1153949248	Light	Unique	Used	0.109308	2.83392	0.0385714	1098787120	42381764	120106620	2	810.91	1620.81	-0.907655	65.2756	9516	9516	MS2	11/134	SP_RL_EP4_july24.raw
	High	HADSVAELGEQIDNLQR	G3V885;G3V8B0;P02563	9	3	CID		123.85	6.69246e-11	1	1	33	29		111765595		No Quan Values	Not Used							2	947.965	1894.92	-1.27186	70.3993	10283	10283	MS2	12/160	SP_RL_EP4_july24.raw
High		NDLQLQVQAEQDNLADAEER	G3V885;G3V8B0;P02563	4	3	HCD		123.04	5.84489e-11	1	1	32	20				No Quan Values	Not Used							2	1150.04	2299.08	-0.699716	56.1336	8119	8119	MS2	15/224	SP_RL_EP4_july24.raw
High		IVSNAScTTNcLAPLAK	P04797	8	1	HCD	C7(Carbamidomethyl), C11(Carbamidomethyl)	122.24	1.12034e-10	1	1	34	26		1209768327		No Quan Values	Not Used							2	910.454	1819.9	-2.04466	39.1575	5326	5326	MS2	15/166	SP_RL_EP4_july24.raw
High		VKLEQQVDDLEGSLEQEK	G3V885;G3V8B0;P02563	3	3	HCD		121.43	1.66876e-10	1	1	35	27		39833756		No Quan Values	Not Used							2	1044.03	2087.05	-1.06754	71.8301	10506	10506	MS2	16/194	SP_RL_EP4_july24.raw
High		ILGADTSVDLEETGR	F1LP05	2	1	HCD		121.26	1.11103e-10	1	1	33	23				No Quan Values	Not Used							2	788.395	1575.78	-1.98931	51.1008	7358	7358	MS2	13/128	SP_RL_EP4_july24.raw
High		SLESTNVTDKDGELYcK	G3V7U0	2	1	HCD	C16(Carbamidomethyl)	120.51	6.50451e-11	1	1	30	20		207554693		No Quan Values	Not Used							2	979.954	1958.9	-0.469216	29.3139	3434	3434	MS2	13/174	SP_RL_EP4_july24.raw
High		NLTEEmAGLDEIIAK	G3V885;P02563	2	2	HCD	M6(Oxidation)	120.06	1.62243e-10	1	1	33	20		2.9161e+08		No Quan Values	Not Used							2	831.915	1662.82	-1.5219	69.4811	10152	10152	MS2	13/156	SP_RL_EP4_july24.raw
High		NLTEEmAGLDEIIAK	G3V885;P02563	2	2	HCD	M6(Oxidation)	119.91	1.65443e-10	1	1	33	20		4.24524e+07		No Quan Values	Not Used							2	831.915	1662.82	-2.03578	68.4204	9989	9989	MS2	13/156	SP_RL_EP4_july24.raw
High		LTQESImDLENDKLQLEEK	G3V885;P02563	2	2	HCD	M7(Oxidation)	119.91	2.18175e-10	1	1	34	26		70375032		No Quan Values	Not Used							2	1146.57	2292.13	-0.707701	64.7241	9426	9426	MS2	13/208	SP_RL_EP4_july24.raw
High		SLPSVETLGcTSVIcSDK	E9PSX6	12	1	HCD	C10(Carbamidomethyl), C15(Carbamidomethyl)	119.78	1.20292e-10	1	1	32	20		8.79851e+07		No Quan Values	Not Used							2	976.966	1952.92	-2.98586	60.6216	8797	8797	MS2	13/168	SP_RL_EP4_july24.raw
	High	VVDSLQTSLDAETR	G3V885;G3V8B0;P02563	4	3	CID		118.7	2.29796e-10	1	1	33	24		6.37108e+08		No Quan Values	Not Used							2	767.39	1533.77	-1.51283	41.2723	5723	5723	MS2	11/140	SP_RL_EP4_july24.raw
	High	VVDSLQTSLDAETR	G3V885;G3V8B0;P02563	4	3	CID		117.89	2.82927e-10	1	1	34	24				No Quan Values	Not Used							2	767.391	1533.77	-0.637361	43.9382	6220	6220	MS2	11/140	SP_RL_EP4_july24.raw
High		NLTEEmAGLDEIIAK	G3V885;P02563	2	2	HCD	M6(Oxidation)	117.57	2.93362e-10	1	1	33	20		619179634		No Quan Values	Not Used							2	831.916	1662.82	-0.714375	70.4966	10300	10300	MS2	13/156	SP_RL_EP4_july24.raw
High		ILGADTSVDLEETGR	F1LP05	2	1	HCD		116.87	3.09823e-10	1	1	33	26		149754016		No Quan Values	Not Used							2	788.396	1575.78	-0.982243	46.9831	6722	6722	MS2	11/128	SP_RL_EP4_july24.raw
High		TGTAEMSSILEER	F1LP05	2	1	HCD		116.86	1.44038e-10	1	1	30	27		49064617		No Quan Values	Not Used							2	712.34	1423.67	0.0689855	51.5138	7421	7421	MS2	12/118	SP_RL_EP4_july24.raw
High		VGEATETALTcLVEk	E9PSX6	11	1	HCD	C11(Carbamidomethyl), K15(Label:13C(6)15N(2))	116.84	3.89704e-10	1	1	34	28	1485	120106620	Heavy	Redundant	Not Used	0.109308	2.83392	0.0385714	1098787120	42381764	120106620	2	814.917	1628.83	-1.75142	64.9646	9464	9464	MS2	11/134	SP_RL_EP4_july24.raw
High		VGEATETALTcLVEK	E9PSX6	11	1	HCD	C11(Carbamidomethyl)	116.74	3.65417e-10	1	1	33	24				No Quan Values	Not Used							2	810.91	1620.81	-1.28423	62.2053	9034	9034	MS2	11/134	SP_RL_EP4_july24.raw
High		QAEEAEEQANTNLSK	G3V885;G3V8B0;P02563	4	3	HCD		115.66	1.25364e-10	1	1	28	22		9.43948e+08		No Quan Values	Not Used							2	831.383	1661.76	-1.3049	19.309	1269	1269	MS2	11/162	SP_RL_EP4_july24.raw
High		LGSSEVEQVQLVVDGVK	P00564	1	1	HCD		114.92	8.96746e-10	1	1	36	21		237583138		No Quan Values	Not Used							2	893.482	1785.96	-1.07295	73.4188	10766	10766	MS2	12/168	SP_RL_EP4_july24.raw
High		ISSSNPYSTVTMDELR	D3ZCV0	1	1	HCD		114.4	3.58721e-10	1	1	31	20		7.98998e+06		No Quan Values	Not Used							2	900.427	1799.85	-1.08585	53.9369	7789	7789	MS2	14/166	SP_RL_EP4_july24.raw
High		GSLGGGFSSGGFSGGSFSR	IPI:CON_00009865.2	1	1	HCD		114.04	1.68828e-10	1	1	27	20		2.89037e+07		No Quan Values	Not Used							2	854.389	1707.77	-1.33873	55.336	8003	8003	MS2	16/176	SP_RL_EP4_july24.raw
High		VKLEQQVDDLEGSLEQEK	G3V885;G3V8B0;P02563	3	3	HCD		113.52	1.00954e-09	1	1	35	28		1.42194e+08		No Quan Values	Not Used							2	1044.03	2087.05	-1.88639	72.9073	10668	10668	MS2	16/194	SP_RL_EP4_july24.raw
	High	FLEQQNAALAAEVNR	Q6P725	2	1	CID		113.42	1.01986e-09	1	1	35	29	1122	6.07174e+07	Light	Unique	Used	0.78672	2.49846	0.314882	57252195	18027660	4.50414e+07	2	837.434	1673.86	-0.436369	49.1128	7052	7052	MS2	12/152	SP_RL_EP4_july24.raw
High		SYELPDGQVITIGNEr	IPI:CON_00698900.1;P62738	10	2	HCD	R16(Label:13C(6)15N(4))	113.16	8.97523e-10	1	1	34	20	1569	305405982	Heavy	Not Unique	Used	0.220608	1.15861	0.190407	1356016680	258195154	299148602	2	900.951	1800.9	-2.54474	69.1684	10104	10104	MS2	11/164	SP_RL_EP4_july24.raw
	High	DLYANNVLSGGTTmYPGIADR	P62738	4	1	CID	M14(Oxidation)	112.78	5.93924e-10	1	1	32	24		754604396		No Quan Values	Not Used							2	1122.53	2244.05	-2.66013	61.4211	8918	8918	MS2	14/230	SP_RL_EP4_july24.raw
	High	LGSSEVEQVQLVVDGVK		1	0	CID		111.91	1.79337e-09	1	1	36	31		237583138		No Quan Values	Not Used							2	893.482	1785.96	-1.07295	73.3835	10756	10756	MS2	11/168	SP_RL_EP4_july24.raw
High		DLEEATLQHEATAAALR	F1LMU0;G3V885;G3V8B0;P02563	7	4	HCD		111.89	1.33894e-09	1	1	34	28	1408	3.12062e+08	Light	Not Unique	Used	0.0691123	2.96346	0.0233215	233540696	5.44652e+06	16140529	2	919.965	1838.92	-0.734163	61.788	8972	8972	MS2	15/168	SP_RL_EP4_july24.raw
High		IVSNAScTTNcLAPLAk	P04797	8	1	HCD	C7(Carbamidomethyl), C11(Carbamidomethyl), K17(Label:13C(6)15N(2))	111.14	1.6121e-09	1	1	34	24		410374906		No Quan Values	Not Used							2	914.462	1827.92	-1.32235	38.2589	5156	5156	MS2	14/166	SP_RL_EP4_july24.raw
	High	NDLQLQVQAEQDNLADAEER	G3V885;G3V8B0;P02563	4	3	CID		111.05	9.39534e-10	1	1	32	21				No Quan Values	Not Used							2	1150.04	2299.08	-0.0625718	57.2776	8286	8286	MS2	12/224	SP_RL_EP4_july24.raw
High		ISSSNPYSTVTMDELR	D3ZCV0	1	1	HCD		111	8.13789e-10	1	1	31	19		47422310		No Quan Values	Not Used							2	900.427	1799.85	-0.204157	55.1095	7970	7970	MS2	15/166	SP_RL_EP4_july24.raw
	High	NDLQLQVQAEQDNLADAEER	G3V885;G3V8B0;P02563	4	3	CID		110.92	9.52306e-10	1	1	32	19				No Quan Values	Not Used							2	1150.04	2299.08	-0.699716	56.1132	8114	8114	MS2	12/224	SP_RL_EP4_july24.raw
	High	GGSGGSYGGGGSGGGYGGGSGSR	IPI:CON_00019359.3	1	1	CID		109.36	4.40335e-11	1	1	17			197177416		No Quan Values	Not Used							2	896.366	1791.72	-2.09557	18.2011	1021	1021	MS2	14/214	SP_RL_EP4_july24.raw
High		HADSVAELGEQIDNLQR	F1LMU0;G3V885;G3V8B0;P02563	9	4	HCD		109.16	1.94567e-09	1	1	33	23	1572	2.2082e+08	Light	Not Unique	Used	0.0675443	2.2414	0.0301349	158503008	4776474	1.0706e+07	2	947.964	1894.92	-1.98047	69.4159	10142	10142	MS2	15/160	SP_RL_EP4_july24.raw
High		SYELPDGQVITIGNEr	IPI:CON_00698900.1;P62738	10	2	HCD	R16(Label:13C(6)15N(4))	108.16	2.99097e-09	1	1	34	20	1580	434251234	Heavy	Not Unique	Used	0.255261	1.35369	0.188566	1660794672	313170172	423936072	2	900.954	1800.9	0.302146	70.2191	10257	10257	MS2	11/164	SP_RL_EP4_july24.raw
	High	VVDSLQTSLDAETR	G3V885;G3V8B0;P02563	4	3	CID		108.08	2.61013e-09	1	1	33	24	887	6.68331e+08	Light	Not Unique	Used	0.0636723	1.30473	0.048801	620548016	30283389	3.95117e+07	2	767.389	1533.77	-2.54748	40.2227	5529	5529	MS2	12/140	SP_RL_EP4_july24.raw
High		LmATLFSTYASADTGDSGK	G3V885;P02563	2	2	HCD	M2(Oxidation)	108.07	9.46648e-10	1	1	29	19		6.40498e+07		No Quan Values	Not Used							2	976.449	1951.89	-2.31548	62.8961	9140	9140	MS2	11/170	SP_RL_EP4_july24.raw
High		ALDFSEAPSFTQPLTNR	P56741	3	1	HCD		106.62	4.01352e-09	1	1	34			1.02403e+08		No Quan Values	Not Used							2	947.47	1893.93	-1.26246	73.4346	10768	10768	MS2	12/162	SP_RL_EP4_july24.raw
High		DLEEATLQHEATAAALR	F1LMU0;G3V885;G3V8B0;P02563	7	4	HCD		106.37	4.74959e-09	1	1	34	27		9.67847e+08		No Quan Values	Not Used							2	919.965	1838.92	-1.26521	59.7495	8666	8666	MS2	14/168	SP_RL_EP4_july24.raw
High		HADSVAELGEQIDNLQR	F1LMU0;G3V885;G3V8B0;P02563	9	4	HCD		106.33	3.78082e-09	1	1	33	21		111765595		No Quan Values	Not Used							2	947.965	1894.92	-1.27186	70.4329	10289	10289	MS2	15/160	SP_RL_EP4_july24.raw
	High	GSLGGGFSSGGFSGGSFSR	IPI:CON_00009865.2	1	1	CID		106.09	1.05427e-09	1	1	27	20		6.26909e+07		No Quan Values	Not Used							2	854.389	1707.77	-1.41021	57.3797	8300	8300	MS2	14/176	SP_RL_EP4_july24.raw
High		DLEEATLQHEATAAALR	F1LMU0;G3V885;G3V8B0;P02563	7	4	HCD		105.76	5.49902e-09	1	1	34	29	1382	9.67847e+08	Light	Not Unique	Used	0.0695913	1.81188	0.0384084	753168256	28927977	52413970	2	919.965	1838.92	-0.999688	60.7518	8815	8815	MS2	14/168	SP_RL_EP4_july24.raw
	High	SGGGGGGGLGSGGSIR	IPI:CON_00019359.3	1	1	CID		105.31	2.13176e-09	1	1	30	20		1477563711		No Quan Values	Not Used							2	616.802	1232.6	-1.53857	19.545	1320	1320	MS2	12/146	SP_RL_EP4_july24.raw
High		GSLGGGFSSGGFSGGSFSR	IPI:CON_00009865.2	1	1	HCD		104.46	1.54877e-09	1	1	27	19		117640115		No Quan Values	Not Used							2	854.389	1707.77	-1.12429	56.3821	8160	8160	MS2	15/176	SP_RL_EP4_july24.raw
High		GNNTTSLLSQSVAK	P32551	1	1	HCD		104.39	7.09088e-09	1	1	34			1.84035e+08		No Quan Values	Not Used							2	710.375	1419.74	-0.708473	33.3107	4177	4177	MS2	12/142	SP_RL_EP4_july24.raw
High		IIAcDGGGGALGHPK	D3ZCZ9	3	1	HCD	C4(Carbamidomethyl)	104.39	5.43325e-09	1	1	33	26		307540440		No Quan Values	Not Used							2	711.861	1422.71	-1.39207	22.3773	1961	1961	MS2	13/112	SP_RL_EP4_july24.raw
High		LGEHNIDVLEGNEQFINAAK	SWISS-PROT:P00761	1	1	HCD		104.16	8.64301e-09	0.201923	1	35			368388916		No Quan Values	Not Used							2	1106.05	2211.1	-1.14477	72.26	10576	10576	MS2	13/202	SP_RL_EP4_july24.raw
High		YSGDFGADAQGAMSK	Q9QZ76	1	1	HCD		103.76	3.78654e-10	1	1	21	19		3.90204e+08		No Quan Values	Not Used							2	752.822	1504.64	-1.04445	32.897	4098	4098	MS2	14/146	SP_RL_EP4_july24.raw
High		VIGSGcNLDSAr	B5DEN4;P42123	2	2	HCD	C6(Carbamidomethyl), R12(Label:13C(6)15N(4))	103.54	3.09369e-09	1	1	30	31	269	1341720390	Heavy	Not Unique	Used	0.727342	2.53661	0.286738	1818516048	521438252	1322683168	2	629.807	1258.61	-1.74441	23.1525	2137	2137	MS2	9/110	SP_RL_EP4_july24.raw
	High	FLEQQNAALAAEVNR	Q6P725	2	1	CID		102.83	1.17373e-08	1	1	35	32	1159	3.17752e+07	Light	Unique	Used	0.967561	3.34429	0.289317	3.00972e+07	8.70765e+06	2.91209e+07	2	837.434	1673.86	-0.144659	50.3986	7252	7252	MS2	12/152	SP_RL_EP4_july24.raw
High		NQVAmNPTNTVFDAk	D4A4S3	4	1	HCD	M5(Oxidation), K15(Label:13C(6)15N(2))	102.63	5.80141e-09	1	1	31	27	646	106713050	Heavy	Not Unique	Used	0.717086	2.44851	0.292866	148814774	43582848	106713050	2	837.404	1673.8	-1.75415	33.9069	4299	4299	MS2	13/150	SP_RL_EP4_july24.raw
High		VGEATETALTcLVEK	E9PSX6	11	1	HCD	C11(Carbamidomethyl)	102.53	9.709e-09	1	1	34	23	1459	1315019500	Light	Redundant	Not Used	0.102529	1.9189	0.0534313	1305166864	6.97368e+07	1.33818e+08	2	810.91	1620.81	-1.1336	64.2654	9354	9354	MS2	10/134	SP_RL_EP4_july24.raw
High		cIGAIAMTEPGAGSDLQGVR	P15650	1	1	HCD	C1(Carbamidomethyl)	102.28	9.08343e-09	1	1	33	23		2.40771e+07		No Quan Values	Not Used							2	1001.99	2002.97	-1.1179	57.4956	8318	8318	MS2	17/172	SP_RL_EP4_july24.raw
	High	ISSSNPYSTVTmDELR	D3ZCV0	1	1	CID	M12(Oxidation)	102.28	4.40713e-09	1	1	30	22				No Quan Values	Not Used							2	908.424	1815.84	-0.696039	43.0138	6052	6052	MS2	14/166	SP_RL_EP4_july24.raw
	High	VDQSILTGESVSVIK	E9PSX6	7	1	CID		101.67	1.609e-08	1	1	35	24		4.41714e+08		No Quan Values	Not Used							2	787.935	1574.86	-0.669819	58.4855	8467	8467	MS2	13/156	SP_RL_EP4_july24.raw
High		FLEQQNAALAAEVNR	Q6P725	2	1	HCD		101.27	1.67316e-08	1	1	35	34	1122	6.07174e+07	Light	Redundant	Not Used	0.78672	2.49846	0.314882	57252195	18027660	4.50414e+07	2	837.434	1673.86	-0.436369	49.1403	7056	7056	MS2	12/152	SP_RL_EP4_july24.raw
High		FLEQQNAALAAEVNR	Q6P725	2	1	HCD		101.17	1.70106e-08	1	1	35			1.65505e+07		No Quan Values	Not Used							2	837.433	1673.86	-1.3115	48.0174	6887	6887	MS2	12/152	SP_RL_EP4_july24.raw
High		LEEGPPVTTVLTR	D4A5G8	3	1	HCD		100.86	1.69115e-08	1	1	34		1101	1.09115e+08	Light	Unique	Used	0.220949	1.08284	0.204045	92829496	1.89414e+07	20510590	2	706.392	1411.78	-2.22608	48.0106	6886	6886	MS2	9/116	SP_RL_EP4_july24.raw
High		GVGIISEGNETVEDIAAR	P06685	6	1	HCD		100.52	1.91093e-08	1	1	34	21		5.28272e+07		No Quan Values	Not Used							2	915.465	1829.92	-0.562903	63.8566	9294	9294	MS2	15/170	SP_RL_EP4_july24.raw
	High	FLEQQNAALAAEVNr	Q6P725	2	1	CID	R15(Label:13C(6)15N(4))	100.33	2.08166e-08	1	1	35					No Quan Values	Not Used							2	842.437	1683.87	-0.994854	48.1084	6901	6901	MS2	12/152	SP_RL_EP4_july24.raw
High		HGGGGGGFGGGGFGSR	IPI:CON_00021304.1	1	1	HCD		100.3	1.85251e-09	1	1	24	20		800934344		No Quan Values	Not Used							2	660.794	1320.58	-2.29423	20.9852	1648	1648	MS2	15/120	SP_RL_EP4_july24.raw
	High	HADSVAELGEQIDNLQR	G3V885;G3V8B0;P02563	9	3	CID		100.17	1.54195e-08	1	1	33	24	1572	2.2082e+08	Light	Redundant	Not Used	0.0675443	2.2414	0.0301349	158503008	4776474	1.0706e+07	2	947.964	1894.92	-1.98047	69.3869	10135	10135	MS2	13/160	SP_RL_EP4_july24.raw
	High	YSGDFGADAQGAmSK	Q9QZ76	1	1	CID	M13(Oxidation)	100.01	6.3354e-10	1	1	19	19	307	2433315702	Light	Unique	Used	0.0928232	3.38891	0.0273903	1998723008	54745584	185527928	2	760.819	1520.63	-1.46243	24.1498	2351	2351	MS2	13/146	SP_RL_EP4_july24.raw
High		GTGGVDTAAVADVYDISNIDR	P09605	1	1	HCD		99.99	1.38819e-08	1	1	33	20	1638	108442240	Light	Unique	Used	0.256645	1.00788	0.254639	74160804	18884228	19033026	2	1055.01	2109.01	-0.579855	72.02	10535	10535	MS2	15/202	SP_RL_EP4_july24.raw
	High	LGEHNIDVLEGNEQFINAAK		1	0	CID		99.57	2.48694e-08	0.4	1	35			368388916		No Quan Values	Not Used							2	1106.05	2211.1	-1.14477	72.2374	10571	10571	MS2	14/202	SP_RL_EP4_july24.raw
	High	QAEEAEEQANTNLSK	G3V885;G3V8B0;P02563	4	3	CID		99.55	5.11884e-09	1	1	28	24		9.43948e+08		No Quan Values	Not Used							2	831.383	1661.76	-1.3049	19.2695	1259	1259	MS2	12/162	SP_RL_EP4_july24.raw
	High	QISNLQQSISDAEQR	IPI:CON_00220327.3	1	1	CID		99.51	1.79838e-08	1	1	33	21		3.57887e+07		No Quan Values	Not Used							2	858.928	1716.85	-1.88328	45.2677	6449	6449	MS2	10/160	SP_RL_EP4_july24.raw
High		GIQVSNDGPcLGSR	P18163	1	1	HCD	C10(Carbamidomethyl)	99.46	8.97993e-09	1	1	30	19		159348430		No Quan Values	Not Used							2	730.35	1459.69	-1.60736	32.8394	4088	4088	MS2	10/142	SP_RL_EP4_july24.raw
High		SYELPDGQVITIGNER	IPI:CON_00698900.1;P62738	10	2	HCD		99.42	2.19776e-08	1	1	34	28	1580	1714566500	Light	Redundant	Not Used	0.255261	1.35369	0.188566	1660794672	313170172	423936072	2	895.949	1790.89	-0.463691	70.7655	10339	10339	MS2	10/164	SP_RL_EP4_july24.raw
High		VVDSLQTSLDAETR	G3V885;G3V8B0;P02563	4	3	HCD		99.23	2.05306e-08	1	1	33	27				No Quan Values	Not Used							2	767.391	1533.77	-1.0353	43.5828	6158	6158	MS2	10/140	SP_RL_EP4_july24.raw
High		QSLEASLAETEGR	IPI:CON_00009865.2;IPI:CON_00798492.2;D3ZR06	7	3	HCD		99.14	1.32931e-08	1	1	31	26				No Quan Values	Not Used							2	695.843	1390.68	-1.73793	39.2363	5342	5342	MS2	9/138	SP_RL_EP4_july24.raw
High		NLTEEmAGLDEIIVK	G3V8B0	2	1	HCD	M6(Oxidation)	99.11	2.4512e-08	1	1	34	25		7.31702e+07		No Quan Values	Not Used							2	845.931	1690.86	-0.732103	71.135	10395	10395	MS2	12/156	SP_RL_EP4_july24.raw
High		FLEQQNAALAAEVNR	Q6P725	2	1	HCD		98.94	2.87454e-08	1	1	35	34	1159	3.17752e+07	Light	Redundant	Not Used	0.967561	3.34429	0.289317	3.00972e+07	8.70765e+06	2.91209e+07	2	837.434	1673.86	-0.144659	50.4276	7259	7259	MS2	12/152	SP_RL_EP4_july24.raw
	High	DVGPDDQGSYAVIAGSSK	P56741	3	1	CID		98.94	1.01541e-08	1	1	30	23		186948390		No Quan Values	Not Used							2	883.414	1765.82	-1.84333	39.8115	5458	5458	MS2	13/190	SP_RL_EP4_july24.raw
High		VVDSLQTSLDAETR	G3V885;G3V8B0;P02563	4	3	HCD		98.88	2.22472e-08	1	1	33	27		695861152		No Quan Values	Not Used							2	767.391	1533.77	-0.955714	42.357	5932	5932	MS2	10/140	SP_RL_EP4_july24.raw
High		TAAENDFVTLKK	IPI:CON_00021304.1	1	1	HCD		98.87	2.44129e-08	1	1	34	26		684816616		No Quan Values	Not Used							2	668.857	1336.71	-2.57971	27.6196	3102	3102	MS2	9/118	SP_RL_EP4_july24.raw
High		VVDSLQTSLDAETR	G3V885;G3V8B0;P02563	4	3	HCD		98.84	2.1911e-08	1	1	33	27	887	6.68331e+08	Light	Redundant	Not Used	0.0636723	1.30473	0.048801	620548016	30283389	3.95117e+07	2	767.389	1533.77	-2.54748	40.247	5536	5536	MS2	10/140	SP_RL_EP4_july24.raw
	High	LQNEIEDLmVDVER	G3V885;G3V8B0;P02563	4	3	CID	M9(Oxidation)	98.66	1.53231e-08	0.747475	1	32			306810204		No Quan Values	Not Used							2	859.916	1718.82	-1.44984	65.7503	9593	9593	MS2	10/146	SP_RL_EP4_july24.raw
	High	FNSANEDNVTQVR	P04762	1	1	CID		97.96	9.44539e-09	1	1	29		298	1.61005e+08	Light	Unique	Used	0.600278	0.911463	0.658587	154368950	101665448	92664283	2	747.352	1493.7	-1.25781	23.6987	2260	2260	MS2	10/132	SP_RL_EP4_july24.raw
High		LGEHNIDVLEGNEQFINAAK	SWISS-PROT:P00761	1	1	HCD		97.83	3.62678e-08	0.193878	1	35			60067923		No Quan Values	Not Used							2	1106.05	2211.1	-2.13851	71.1168	10393	10393	MS2	25/202	SP_RL_EP4_july24.raw
High		ILGADTSVDLEETGR	F1LP05	2	1	HCD		97.75	2.48715e-08	1	1	33	19				No Quan Values	Not Used							2	788.395	1575.78	-1.75691	49.8091	7160	7160	MS2	10/128	SP_RL_EP4_july24.raw
High		GmNTLVGYDLVPEPK	P11240	1	1	HCD	M2(Oxidation)	97.74	3.10537e-08	1	1	34	19		129046446		No Quan Values	Not Used							2	824.915	1648.82	-1.73037	63.5599	9243	9243	MS2	10/154	SP_RL_EP4_july24.raw
High		VPTPNVSVVDLTcr	P04797	7	1	HCD	C13(Carbamidomethyl), R14(Label:13C(6)15N(4))	97.64	3.70374e-08	1	1	34	24	1308	2.98071e+08	Heavy	Unique	Used	0.483921	1.75718	0.275396	591314392	162845356	286149300	2	783.913	1566.82	-0.335462	59.2798	8595	8595	MS2	10/140	SP_RL_EP4_july24.raw
High		DVGPDDQGSYAVIAGSSK	P56741	3	1	HCD		97.5	1.41462e-08	1	1	30	21		186948390		No Quan Values	Not Used							2	883.414	1765.82	-1.84333	39.8492	5467	5467	MS2	11/190	SP_RL_EP4_july24.raw
High		VPTPNVSVVDLTcR	P04797	7	1	HCD	C13(Carbamidomethyl)	97.27	4.0078e-08	1	1	34	19	1288	5.43572e+06	Light	Unique	Used	0.61933	0.0759522	8.15421	4.01055e+06	32702869	2.48385e+06	2	778.907	1556.81	-1.92625	56.6638	8204	8204	MS2	10/140	SP_RL_EP4_july24.raw
High		GAGTGGLGLAIEGPSEAk	D3ZZ63	2	1	HCD	K18(Label:13C(6)15N(2))	97.24	4.19606e-08	1	1	35	25	1072	5.80204e+07	Heavy	Unique	Used	0.335201	2.87519	0.116584	160042996	18658448	53646590	2	796.92	1592.83	-2.14369	46.9256	6712	6712	MS2	13/160	SP_RL_EP4_july24.raw
	High	GSLGGGFSSGGFSGGSFSR	IPI:CON_00009865.2	1	1	CID		97.19	8.26012e-09	1	1	27	19		117640115		No Quan Values	Not Used							2	854.389	1707.77	-1.12429	56.3475	8151	8151	MS2	15/176	SP_RL_EP4_july24.raw
High		VPTPNVSVVDLTcR	P04797	7	1	HCD	C13(Carbamidomethyl)	97.07	4.29583e-08	1	1	35	19	1308	591314392	Light	Redundant	Not Used	0.483921	1.75718	0.275396	591314392	162845356	286149300	2	778.908	1556.81	-0.593265	58.7786	8516	8516	MS2	10/140	SP_RL_EP4_july24.raw
High		VPTPNVSVVDLTcr	P04797	7	1	HCD	C13(Carbamidomethyl), R14(Label:13C(6)15N(4))	97.01	4.27696e-08	1	1	34	23	1308	2.98071e+08	Heavy	Redundant	Not Used	0.483921	1.75718	0.275396	591314392	162845356	286149300	2	783.912	1566.82	-0.569191	58.2351	8432	8432	MS2	10/140	SP_RL_EP4_july24.raw
High		VDFPQDQLATLTGR	P04636	1	1	HCD		96.76	4.32796e-08	0.731959	1	34		1616	2.33087e+08	Light	Unique	Used	0.298854	1.14182	0.261736	190228176	49789490	56850392	2	780.904	1560.8	-0.25895	71.1731	10401	10401	MS2	12/142	SP_RL_EP4_july24.raw
High		VPTPNVSVVDLTcr	P04797	7	1	HCD	C13(Carbamidomethyl), R14(Label:13C(6)15N(4))	96.73	4.52039e-08	1	1	34	20		5.05608e+06		No Quan Values	Not Used							2	783.912	1566.82	-1.34829	57.1902	8273	8273	MS2	10/140	SP_RL_EP4_july24.raw
	High	LmATLFSTYASADTGDSGK	G3V885;P02563	2	2	CID	M2(Oxidation)	96.21	1.45274e-08	1	1	29	22		6.40498e+07		No Quan Values	Not Used							2	976.449	1951.89	-2.31548	62.8733	9134	9134	MS2	11/170	SP_RL_EP4_july24.raw
High		VVDSLQTSLDAETR	G3V885;G3V8B0;P02563	4	3	HCD		95.78	4.49342e-08	1	1	33	26				No Quan Values	Not Used							2	767.39	1533.77	-1.59242	46.7167	6680	6680	MS2	12/140	SP_RL_EP4_july24.raw
High		ANDDLKENIAIVER	G3V885;G3V8B0;P02563	4	3	HCD		95.45	6.13111e-08	1	1	34	25		43406780		No Quan Values	Not Used							2	800.419	1599.83	-2.11987	48.0612	6894	6894	MS2	9/148	SP_RL_EP4_july24.raw
High		IINEPTAAAIAYGLDK	P06761;D4A4S3	6	2	HCD		95.43	7.32657e-08	1	1	35	24	1621	1.44142e+08	Light	Not Unique	Used	0.883696	2.62277	0.336932	137842600	46443601	121810978	2	830.449	1659.89	-2.56191	71.3514	10431	10431	MS2	10/168	SP_RL_EP4_july24.raw
High		YSGDFGADAQGAMSK	Q9QZ76	1	1	HCD		95.12	2.81463e-09	1	1	21	18		238874884		No Quan Values	Not Used							2	752.822	1504.64	-0.71993	34.6657	4447	4447	MS2	14/146	SP_RL_EP4_july24.raw
High		FLEQQNAALAAEVNr	Q6P725	2	1	HCD	R15(Label:13C(6)15N(4))	94.99	7.11885e-08	1	1	35	29				No Quan Values	Not Used							2	842.437	1683.87	-0.994854	48.1455	6907	6907	MS2	12/152	SP_RL_EP4_july24.raw
	High	DLEEATLQHEATAAALR	G3V885;G3V8B0;P02563	7	3	CID		94.79	6.8669e-08	1	1	34	28	1408	3.12062e+08	Light	Redundant	Not Used	0.0691123	2.96346	0.0233215	233540696	5.44652e+06	16140529	2	919.965	1838.92	-0.734163	61.7712	8968	8968	MS2	14/168	SP_RL_EP4_july24.raw
High		SPPNPENIAPGYSGPLK	D3ZX18	2	1	HCD		94.73	7.33763e-08	1	1	34	26	1049	88071712	Light	Unique	Used	0.19184	3.82199	0.0501936	68466148	3.43656e+06	13134524	2	869.443	1737.88	-1.00551	45.8393	6541	6541	MS2	14/178	SP_RL_EP4_july24.raw
High		VVDSLQTSLDAETR	G3V885;G3V8B0;P02563	4	3	HCD		94.3	6.36997e-08	1	1	33	27				No Quan Values	Not Used							2	767.39	1533.77	-1.67201	44.6238	6342	6342	MS2	10/140	SP_RL_EP4_july24.raw
High		VVDSLQTSLDAETR	G3V885;G3V8B0;P02563	4	3	HCD		94.11	6.75576e-08	1	1	34	27				No Quan Values	Not Used							2	767.391	1533.77	-0.637361	43.9686	6229	6229	MS2	10/140	SP_RL_EP4_july24.raw
High		VVDSLQTSLDAETR	G3V885;G3V8B0;P02563	4	3	HCD		94.09	6.64266e-08	1	1	33	27		6.37108e+08		No Quan Values	Not Used							2	767.39	1533.77	-1.51283	41.3053	5733	5733	MS2	10/140	SP_RL_EP4_july24.raw
High		SYELPDGQVITIGNER	IPI:CON_00698900.1;P62738	10	2	HCD		94.05	7.48926e-08	1	1	34	34	1580	1714566500	Light	Redundant	Not Used	0.255261	1.35369	0.188566	1660794672	313170172	423936072	2	895.948	1790.89	-1.75877	69.7471	10186	10186	MS2	10/164	SP_RL_EP4_july24.raw
	High	VGEATETALTcLVEK	E9PSX6	11	1	CID	C11(Carbamidomethyl)	94.04	6.85764e-08	1	1	34	29	1459	1315019500	Light	Redundant	Not Used	0.102529	1.9189	0.0534313	1305166864	6.97368e+07	1.33818e+08	2	810.91	1620.81	-1.1336	64.2459	9349	9349	MS2	11/134	SP_RL_EP4_july24.raw
High		VAVGEEQAFLVNTR	D3ZZ63	2	1	HCD		93.96	8.9961e-08	1	1	35	24		2.29076e+07		No Quan Values	Not Used							2	766.907	1532.81	-0.239572	55.362	8006	8006	MS2	10/134	SP_RL_EP4_july24.raw
High		NKDPLNETVVGLYQK	F1LMU0;G3V885;G3V8B0;P02563	13	4	HCD		93.9	1.04737e-07	1	1	35	23		231772956		No Quan Values	Not Used							2	859.459	1717.91	-1.04048	63.4273	9223	9223	MS2	10/150	SP_RL_EP4_july24.raw
High		FTQAGSEVSALLGr	G3V6D3	2	1	HCD	R14(Label:13C(6)15N(4))	93.68	9.19879e-08	1	1	34	23	1573	9910995	Heavy	Unique	Used	0.575099	1.26752	0.453721	17233557	7.81922e+06	9910995	2	723.384	1445.76	-0.629538	69.5469	10161	10161	MS2	13/140	SP_RL_EP4_july24.raw
High		GGTSDALLYR		0	0	HCD		93.23	4.49667e-08	1	1	31	32		327805720		No Proteins	Not Used							2	526.771	1052.53	-3.1165	31.0511	3751	3751	MS2	8/76	SP_RL_EP4_july24.raw
High		LSEmTEQDQQr	P09605	1	1	HCD	M4(Oxidation), R11(Label:13C(6)15N(4))	93.23	1.08852e-08	1	1	25	18	13	100823560	Heavy	Unique	Used	0.241357	1.25524	0.19228	417736104	80322356	100823560	2	695.81	1390.61	-0.972709	18.0263	984	984	MS2	10/100	SP_RL_EP4_july24.raw
High		DLYANNVLSGGTTmYPGIADR	P62738	4	1	HCD	M14(Oxidation)	93.08	5.54283e-08	1	1	32	18		754604396		No Quan Values	Not Used							2	1122.53	2244.05	-2.66013	61.4716	8928	8928	MS2	16/230	SP_RL_EP4_july24.raw
High		AmGVVVATGVNTEIGK	E9PSX6	6	1	HCD	M2(Oxidation)	92.91	1.09295e-07	1	1	34	27				No Quan Values	Not Used							2	781.415	1561.82	-1.81638	41.1619	5705	5705	MS2	13/140	SP_RL_EP4_july24.raw
	High	LAEQELIETSER	G3V885;G3V8B0;P02563	4	3	CID		92.7	8.45825e-08	1	1	33	28	795	830417107	Light	Not Unique	Used	0.0735657	1.53239	0.0480073	673746944	32344768	49564650	2	709.361	1417.71	-1.99079	37.9392	5092	5092	MS2	9/120	SP_RL_EP4_july24.raw
High		TLNEADcATVPPAIR	Q920L2	2	1	HCD	C7(Carbamidomethyl)	92.68	8.75356e-08	1	1	33	18		233462640		No Quan Values	Not Used							2	814.408	1627.81	-0.797015	40.1131	5513	5513	MS2	10/152	SP_RL_EP4_july24.raw
	High	RGTGGVDTAAVADVYDISNIDR	P09605	1	1	CID		92.52	1.06522e-07	1	1	34	23		339304580		No Quan Values	Not Used							3	755.706	2265.1	-3.28758	73.5143	10780	10780	MS2	24/246	SP_RL_EP4_july24.raw
High		SGGGGGGGLGSGGSIR	IPI:CON_00019359.3	1	1	HCD		92.44	4.12799e-08	1	1	30	18		1477563711		No Quan Values	Not Used							2	616.802	1232.6	-1.53857	19.5721	1328	1328	MS2	12/146	SP_RL_EP4_july24.raw
	High	LGEHNIDVLEGNEQFINAAK		1	0	CID		92.38	1.2721e-07	0.391304	1	35			60067923		No Quan Values	Not Used							2	1106.05	2211.1	-2.13851	71.0855	10388	10388	MS2	10/202	SP_RL_EP4_july24.raw
High		VQLLHSQNTSLINQK	G3V885;G3V8B0;P02563	4	3	HCD		92.23	1.42901e-07	1	1	35	34		2.76143e+08		No Quan Values	Not Used							2	861.977	1722.95	-2.27106	33.047	4127	4127	MS2	13/146	SP_RL_EP4_july24.raw
High		GAGTGGLGLTVEGPcEAK	D3ZZ63	4	1	HCD	C15(Carbamidomethyl)	92.18	8.28712e-08	1	1	32	18		1.81479e+08		No Quan Values	Not Used							2	837.411	1673.82	-0.706263	41.8925	5842	5842	MS2	15/160	SP_RL_EP4_july24.raw
High		TDYNASVSVPDSSGPEr	P61980	3	1	HCD	R17(Label:13C(6)15N(4))	92.12	3.06574e-08	1	1	28	24	598	5.93226e+07	Heavy	Unique	Used	1.33953	1.33905	1.00035	40636856	40651250	54434164	2	895.905	1790.8	-1.87512	32.207	3970	3970	MS2	11/184	SP_RL_EP4_july24.raw
High		SYELPDGQVITIGNER	IPI:CON_00698900.1;P62738	10	2	HCD		91.82	1.27125e-07	1	1	34	27	1560	2.38366e+08	Light	Not Unique	Used	0.256425	1.25576	0.204198	234343944	4.78527e+07	6.00917e+07	2	895.949	1790.89	-0.736338	68.71	10035	10035	MS2	12/164	SP_RL_EP4_july24.raw
High		QAASSLQQASLK	F1M953	2	1	HCD		91.78	1.29563e-07	1	1	34	31	242	307405907	Light	Unique	Used	0.498679	2.61702	0.190552	303920180	5.79126e+07	151558507	2	616.335	1231.66	-1.90843	22.68	2029	2029	MS2	11/122	SP_RL_EP4_july24.raw
	High	NLTEEmAGLDEIIAK	G3V885;P02563	2	2	CID	M6(Oxidation)	91.38	1.1972e-07	1	1	33	20		2.9161e+08		No Quan Values	Not Used							2	831.915	1662.82	-1.5219	69.4604	10148	10148	MS2	12/156	SP_RL_EP4_july24.raw
High		FASEASGYQDNIAr	Q6P725	2	1	HCD	R14(Label:13C(6)15N(4))	91.35	3.49191e-08	1	1	28	26	501	413231337	Heavy	Unique	Used	0.908337	3.02093	0.300681	437624104	131585286	397510036	2	769.857	1538.71	-2.2247	28.9486	3380	3380	MS2	9/128	SP_RL_EP4_july24.raw
High		GAGTGGLGLAIEGPSEAk	D3ZZ63	2	1	HCD	K18(Label:13C(6)15N(2))	91.35	1.62101e-07	1	1	35	25				No Quan Values	Not Used							2	796.92	1592.83	-2.45024	48.3265	6939	6939	MS2	9/160	SP_RL_EP4_july24.raw
	High	IIYGGSVTGATcK		0	0	CID	C12(Carbamidomethyl)	91.31	1.01178e-07	1	1	32	30		133663449		No Proteins	Not Used							2	663.84	1326.67	-0.258317	28.7157	3344	3344	MS2	11/106	SP_RL_EP4_july24.raw
High		FASEASGYQDNIAR	Q6P725	2	1	HCD		91.26	3.17598e-08	1	1	27	19	501	443220634	Light	Redundant	Not Used	0.908337	3.02093	0.300681	437624104	131585286	397510036	2	764.853	1528.7	-2.26006	28.9551	3381	3381	MS2	13/128	SP_RL_EP4_july24.raw
High		FNSANEDNVTQVr	P04762	1	1	HCD	R13(Label:13C(6)15N(4))	91.17	4.85036e-08	1	1	29	24	298	92664283	Heavy	Redundant	Not Used	0.600278	0.911463	0.658587	154368950	101665448	92664283	2	752.356	1503.7	-1.6342	23.7958	2279	2279	MS2	12/132	SP_RL_EP4_july24.raw
High		IEELEEEIEAEr	F1LMU0	8	1	HCD	R12(Label:13C(6)15N(4))	91.11	6.64101e-08	1	1	30		1253	2.60165e+07	Heavy	Not Unique	Used	0.0778454	1.03867	0.0749474	334208004	2.5048e+07	2.60165e+07	2	749.861	1498.71	0.00599076	54.9651	7945	7945	MS2	9/106	SP_RL_EP4_july24.raw
High		IEELEEELEAEr	G3V885;G3V8B0;P02563	4	3	HCD	R12(Label:13C(6)15N(4))	91.11	6.64101e-08	1	2	30		1253	2.60165e+07	Heavy	Redundant	Not Used	0.0778454	1.03867	0.0749474	334208004	2.5048e+07	2.60165e+07	2	749.861	1498.71	0.00599076	54.9651	7945	7945	MS2	9/106	SP_RL_EP4_july24.raw
High		KLAEQELIETSER	G3V885;G3V8B0;P02563	4	3	HCD		91.02	1.70035e-07	1	1	34	34		526686702		No Quan Values	Not Used							2	773.408	1545.81	-2.14124	30.7697	3695	3695	MS2	9/136	SP_RL_EP4_july24.raw
	High	GSLGGGFSSGGFSGGSFSR	IPI:CON_00009865.2	1	1	CID		90.96	3.43118e-08	1	1	27	19		2.89037e+07		No Quan Values	Not Used							2	854.389	1707.77	-1.33873	55.3064	7996	7996	MS2	13/176	SP_RL_EP4_july24.raw
	High	LGEHNIDVLEGNEQFINAAK		1	0	CID		90.91	1.82993e-07	0.406593	1	35			2953560350		No Quan Values	Not Used							2	1106.05	2211.1	-0.923937	73.3057	10739	10739	MS2	15/202	SP_RL_EP4_july24.raw
High		NPDDITQEEYGEFYK	P34058	2	1	HCD		90.83	1.6149e-08	1	1	24	18				No Quan Values	Not Used							2	924.4	1847.79	-2.39267	51.622	7437	7437	MS2	13/158	SP_RL_EP4_july24.raw
	High	AQQVSQGLDVLTAK	P85972	1	1	CID		90.71	1.84315e-07	1	1	34	27		8.2943e+07		No Quan Values	Not Used							2	729.401	1457.79	-1.47657	43.0807	6063	6063	MS2	17/142	SP_RL_EP4_july24.raw
High		NPDDITQEEYGEFYk	P34058	2	1	HCD	K15(Label:13C(6)15N(2))	90.67	2.12117e-08	1	1	25	25	1161	2.75279e+07	Heavy	Unique	Used	0.5398	2.05114	0.263171	5.09964e+07	1.34208e+07	2.75279e+07	2	928.408	1855.81	-1.74549	50.59	7282	7282	MS2	13/158	SP_RL_EP4_july24.raw
High		VLAVNQENEr	D3ZCV0	1	1	HCD	R10(Label:13C(6)15N(4))	90.63	1.23301e-07	1	1	33	27	158	3.43402e+08	Heavy	Unique	Used	0.466888	1.31733	0.354419	721498056	255712956	336858860	2	591.31	1181.61	-2.46631	20.9116	1632	1632	MS2	8/86	SP_RL_EP4_july24.raw
High		TITLEVEPSDTIENVk	P0CG51	8	1	HCD	K16(Label:13C(6)15N(2))	90.61	2.16719e-07	1	1	35	29		145642120		No Quan Values	Not Used							2	898.474	1795.94	-0.954022	58.9991	8550	8550	MS2	13/148	SP_RL_EP4_july24.raw
High		IVSNAScTTNcLAPLAK	P04797	8	1	HCD	C7(Carbamidomethyl), C11(Carbamidomethyl)	90.31	1.80868e-07	1	1	34	23		1209768327		No Quan Values	Not Used							2	910.455	1819.9	-0.367777	38.1262	5129	5129	MS2	15/166	SP_RL_EP4_july24.raw
	High	FGGSGSQVDSAr		0	0	CID	R12(Label:13C(6)15N(4))	89.84	3.78698e-08	1	1	27	26	61	4.42658e+07	Heavy	No Proteins	Not Used	1.14967	1.01045	1.13778	38502917	4.3808e+07	4.42658e+07	2	589.276	1177.55	-1.39313	18.8472	1166	1166	MS2	11/110	SP_RL_EP4_july24.raw
High		ILGADTSVDLEETGR	F1LP05	2	1	HCD		89.69	1.5895e-07	1	1	33	20		149754016		No Quan Values	Not Used							2	788.396	1575.78	-1.29211	47.9876	6883	6883	MS2	14/128	SP_RL_EP4_july24.raw
High		AGAGSATLSmAYAGAR	P04636	1	1	HCD	M10(Oxidation)	89.64	7.90375e-08	1	1	30	18	443	577371300	Light	Unique	Used	0.280212	1.72932	0.162036	557645872	9.03588e+07	156259174	2	735.853	1470.7	-1.84452	27.4115	3055	3055	MS2	10/128	SP_RL_EP4_july24.raw
High		LTVTSLQETGLK	D3ZZ63	2	1	HCD		89.57	2.17614e-07	1	1	34	27		27864763		No Quan Values	Not Used							2	645.368	1289.73	-2.48768	46.0691	6580	6580	MS2	9/112	SP_RL_EP4_july24.raw
	High	IIAcDGGGGALGHPK		2	0	CID	C4(Carbamidomethyl)	89.37	1.72608e-07	1	1	33			307540440		No Quan Values	Not Used							2	711.861	1422.71	-1.39207	22.3454	1951	1951	MS2	13/112	SP_RL_EP4_july24.raw
	High	LQDAEEAVEAVNAK	G3V885;G3V8B0;P02563	4	3	CID		89.24	1.59269e-07	1	1	32	23	728	4101654854	Light	Not Unique	Used	0.0430419	4.11216	0.010467	3398584832	35572986	146281676	2	743.872	1486.74	-0.91015	36.9073	4897	4897	MS2	12/140	SP_RL_EP4_july24.raw
High		TVTNAVVTVPAYFNDSQr	D4A4S3	2	1	HCD	R18(Label:13C(6)15N(4))	89.13	2.93354e-07	1	1	35	19				No Quan Values	Not Used							2	996.505	1992	-1.76166	63.0689	9166	9166	MS2	13/194	SP_RL_EP4_july24.raw
High		LGEHNIDVLEGNEQFINAAK	SWISS-PROT:P00761	1	1	HCD		89.04	2.81472e-07	0.11236	1	35			2953560350		No Quan Values	Not Used							2	1106.05	2211.1	-0.923937	73.3396	10749	10749	MS2	15/202	SP_RL_EP4_july24.raw
High		APSGNEEPcLLK	D3ZZ63	2	1	HCD	C9(Carbamidomethyl)	88.93	1.04909e-07	1	1	30	18	531	5.47737e+08	Light	Unique	Used	0.498423	5.97863	0.0833675	478716480	39909375	238603424	2	657.82	1314.63	-1.6588	30.063	3564	3564	MS2	9/110	SP_RL_EP4_july24.raw
	High	ELTTEIDNNIEQISSYK	IPI:CON_00009865.2	1	1	CID		88.89	2.25641e-07	1	1	34	25		5.65849e+07		No Quan Values	Not Used							2	998.989	1996.97	-0.0743656	71.1587	10398	10398	MS2	12/174	SP_RL_EP4_july24.raw
	High	VGEATETALTcLVEK	E9PSX6	11	1	CID	C11(Carbamidomethyl)	88.8	2.30827e-07	1	1	34	27	1485	1153949248	Light	Redundant	Not Used	0.109308	2.83392	0.0385714	1098787120	42381764	120106620	2	810.91	1620.81	-0.907655	65.2535	9510	9510	MS2	12/134	SP_RL_EP4_july24.raw
	High	DLEEATLQHEATAAALR	G3V885;G3V8B0;P02563	7	3	CID		88.73	2.75839e-07	1	1	34	26		9.67847e+08		No Quan Values	Not Used							2	919.965	1838.92	-1.26521	59.7107	8659	8659	MS2	13/168	SP_RL_EP4_july24.raw
High		VGGVQSLGGTGALR	P13221	1	1	HCD		88.71	2.76238e-07	1	1	34	36		1.5412e+08		No Quan Values	Not Used							2	636.356	1271.7	-1.91088	34.3375	4386	4386	MS2	11/130	SP_RL_EP4_july24.raw
	High	FASEASGYQDNIAR	Q6P725	2	1	CID		88.61	5.84625e-08	1	1	27	19	501	443220634	Light	Redundant	Not Used	0.908337	3.02093	0.300681	437624104	131585286	397510036	2	764.853	1528.7	-2.26006	28.9376	3378	3378	MS2	12/128	SP_RL_EP4_july24.raw
High		FLEQQNAALAAEVNr	Q6P725	2	1	HCD	R15(Label:13C(6)15N(4))	88.47	3.10708e-07	1	1	35	26	1122	4.75672e+07	Heavy	Redundant	Not Used	0.78672	2.49846	0.314882	57252195	18027660	4.50414e+07	2	842.436	1683.86	-2.37224	49.3538	7089	7089	MS2	12/152	SP_RL_EP4_july24.raw
High		FASEIAGVDDLGTTGR	Q66HF1	1	1	HCD		88.38	1.86524e-07	1	1	32	24		6.40931e+07		No Quan Values	Not Used							2	804.897	1608.79	-0.187028	51.7672	7459	7459	MS2	15/142	SP_RL_EP4_july24.raw
High		GmNTLVGYDLVPEPK	P11240	1	1	HCD	M2(Oxidation)	88.22	2.86406e-07	1	1	34	19		5.32334e+07		No Quan Values	Not Used							2	824.916	1648.82	-0.397744	62.5379	9086	9086	MS2	10/154	SP_RL_EP4_july24.raw
	High	NQVAmNPTNTVFDAk	D4A4S3	4	1	CID	M5(Oxidation), K15(Label:13C(6)15N(2))	88.11	1.64261e-07	1	1	31	29	646	106713050	Heavy	Redundant	Not Used	0.717086	2.44851	0.292866	148814774	43582848	106713050	2	837.404	1673.8	-1.75415	33.8652	4292	4292	MS2	21/150	SP_RL_EP4_july24.raw
High		WVVIGDENYGEGSSR	F1M0K2	2	1	HCD		87.95	7.79979e-08	1	1	28	19		93874507		No Quan Values	Not Used							2	834.386	1667.77	-0.525843	54.2633	7837	7837	MS2	9/142	SP_RL_EP4_july24.raw
High		QSILAIQNEVEK	D3ZCV0	1	1	HCD		87.9	3.5323e-07	1	1	34					No Quan Values	Not Used							2	686.376	1371.74	-2.15831	51.28	7385	7385	MS2	11/128	SP_RL_EP4_july24.raw
High		TITLEVEPSDTIENVK	P0CG51	8	1	HCD		87.81	3.90513e-07	1	1	35	22		657045112		No Quan Values	Not Used							2	894.466	1787.93	-1.00485	59.7279	8663	8663	MS2	13/148	SP_RL_EP4_july24.raw
	High	SYELPDGQVITIGNER	IPI:CON_00698900.1;P62738;F1LTQ2	10	3	CID		87.68	3.24667e-07	1	1	34	28	1580	1714566500	Light	Redundant	Not Used	0.255261	1.35369	0.188566	1660794672	313170172	423936072	2	895.948	1790.89	-1.75877	69.7246	10180	10180	MS2	13/164	SP_RL_EP4_july24.raw
High		VETScNLSVEK	F1M7S9	2	1	HCD	C5(Carbamidomethyl)	87.65	9.92951e-08	1	1	29	24		174731842		No Quan Values	Not Used							2	633.304	1265.6	-2.08217	22.5243	1994	1994	MS2	9/106	SP_RL_EP4_july24.raw
High		QISNLQQSISDAEQR	IPI:CON_00220327.3	1	1	HCD		87.62	2.79625e-07	1	1	33	26		5.85555e+07		No Quan Values	Not Used							2	858.928	1716.85	-1.66998	42.6592	5984	5984	MS2	12/160	SP_RL_EP4_july24.raw
	High	HGGGGGGFGGGGFGSR	IPI:CON_00021304.1	1	1	CID		87.53	3.50559e-08	1	1	24	18		800934344		No Quan Values	Not Used							2	660.794	1320.58	-2.29423	20.9528	1639	1639	MS2	12/120	SP_RL_EP4_july24.raw
High		VDFPQDQLATLTGr	P04636	1	1	HCD	R14(Label:13C(6)15N(4))	87.48	3.76681e-07	1	1	34	28	1593	100812178	Heavy	Unique	Used	0.420305	1.33574	0.31466	192636408	60615042	80965980	2	785.909	1570.81	0.540049	70.3014	10269	10269	MS2	11/142	SP_RL_EP4_july24.raw
	High	FLEQQNAALAAEVNr	Q6P725	2	1	CID	R15(Label:13C(6)15N(4))	87.34	4.20479e-07	1	1	35	28	1159	2.91209e+07	Heavy	Redundant	Not Used	0.967561	3.34429	0.289317	3.00972e+07	8.70765e+06	2.91209e+07	2	842.438	1683.87	-0.269913	50.5102	7270	7270	MS2	12/152	SP_RL_EP4_july24.raw
	High	LAEQELIETSER	G3V885;G3V8B0;P02563	4	3	CID		87.31	2.94648e-07	1	1	33	30		1.25224e+09		No Quan Values	Not Used							2	709.362	1417.72	-0.78534	36.9152	4900	4900	MS2	9/120	SP_RL_EP4_july24.raw
	High	AVNAVGTSENSQESEVIK	G3V7K1	1	1	CID		87.07	3.15119e-07	1	1	33	27		126545553		No Quan Values	Not Used							2	931.459	1861.91	-1.3743	27.5285	3082	3082	MS2	22/182	SP_RL_EP4_july24.raw
High		ELTTEIDNNIEQISSYK	IPI:CON_00009865.2	1	1	HCD		87	3.48672e-07	1	1	34	25		5.65849e+07		No Quan Values	Not Used							2	998.989	1996.97	-0.0743656	71.1809	10402	10402	MS2	11/174	SP_RL_EP4_july24.raw
	High	ISSSNPYSTVTMDELR	D3ZCV0	1	1	CID		86.44	2.24263e-07	1	1	31	18		7.98998e+06		No Quan Values	Not Used							2	900.427	1799.85	-1.08585	53.9134	7784	7784	MS2	12/166	SP_RL_EP4_july24.raw
High		NQVAmNPTNTVFDAK	D4A4S3	4	1	HCD	M5(Oxidation)	86.43	2.0601e-07	1	1	31	21	646	1.54241e+08	Light	Redundant	Not Used	0.717086	2.44851	0.292866	148814774	43582848	106713050	2	833.397	1665.79	-1.59271	34.1138	4340	4340	MS2	13/150	SP_RL_EP4_july24.raw
High		TITLEVEPSDTIENVK	P0CG51	8	1	HCD		86.35	5.50729e-07	1	1	35	27		258946116		No Quan Values	Not Used							2	894.465	1787.92	-2.64345	57.655	8339	8339	MS2	13/148	SP_RL_EP4_july24.raw
High		SPFEVQVSPEAGAQk	D3ZZ63	2	1	HCD	K15(Label:13C(6)15N(2))	86.26	3.95463e-07	1	1	33	29	892	201355776	Heavy	Unique	Used	0.508421	3.806	0.133584	396041792	52904876	201355776	2	791.402	1581.8	-1.75342	40.408	5560	5560	MS2	13/148	SP_RL_EP4_july24.raw
High		TPEVDDEALEKFDK	IPI:CON_LACB	1	1	HCD		86.1	2.3197e-07	1	1	31	18		7.25354e+06		No Quan Values	Not Used							2	818.392	1635.78	1.4415	49.7463	7150	7150	MS2	13/134	SP_RL_EP4_july24.raw
	High	KVPQVSTPTLVEVSR	IPI:CON_00708398.1	1	1	CID		85.93	4.76589e-07	1	1	34	27		119619882		No Quan Values	Not Used							2	820.471	1639.94	-1.43231	53.5726	7733	7733	MS2	11/156	SP_RL_EP4_july24.raw
High		TEAAEIVEGEDSAYSVr	D3ZZ63	2	1	HCD	R17(Label:13C(6)15N(4))	85.91	1.98491e-07	1	1	30	27				No Quan Values	Not Used							2	918.429	1835.85	-1.89514	45.5443	6492	6492	MS2	9/156	SP_RL_EP4_july24.raw
High		KVPQVSTPTLVEVSR	IPI:CON_00708398.1	2	1	HCD		85.86	4.73049e-07	1	1	34	24		1298883584		No Quan Values	Not Used							3	547.317	1639.94	-0.472841	55.3298	8002	8002	MS2	18/156	SP_RL_EP4_july24.raw
	High	KSEIGIAmGSGTAVAK	E9PSX6	6	1	CID	M8(Oxidation)	85.77	5.73533e-07	1	1	34	29		1.10647e+08		No Quan Values	Not Used							2	768.408	1535.81	-0.479662	22.5765	2006	2006	MS2	21/170	SP_RL_EP4_july24.raw
High		KVPQVSTPTLVEVSR	IPI:CON_00708398.1	2	1	HCD		85.74	4.91235e-07	1	1	34	24		118906219		No Quan Values	Not Used							2	820.472	1639.94	-0.911258	54.6095	7889	7889	MS2	14/156	SP_RL_EP4_july24.raw
High		VDQSILTGESVSVIK	E9PSX6	7	1	HCD		85.7	6.40989e-07	1	1	35	22	1300	226556278	Light	Unique	Used	0.106223	1.54581	0.0687162	215075728	14779184	2.28459e+07	2	787.934	1574.86	-1.36743	57.4713	8315	8315	MS2	11/156	SP_RL_EP4_july24.raw
	High	NQVAmNPTNTVFDAK	D4A4S3	4	1	CID	M5(Oxidation)	85.66	2.45974e-07	1	1	31	18	646	1.54241e+08	Light	Redundant	Not Used	0.717086	2.44851	0.292866	148814774	43582848	106713050	2	833.397	1665.79	-1.59271	34.0745	4331	4331	MS2	11/150	SP_RL_EP4_july24.raw
	High	ANAGEESVmNLDK	Q920L2	2	1	CID	M9(Oxidation)	85.61	7.74906e-08	1	1	26	18		9.63742e+07		No Quan Values	Not Used							2	697.315	1393.62	-2.15669	22.7834	2053	2053	MS2	9/132	SP_RL_EP4_july24.raw
High		LIGPNcPGIINPGEcK	P13086	1	1	HCD	C6(Carbamidomethyl), C15(Carbamidomethyl)	85.51	5.01503e-07	1	1	34	22				No Quan Values	Not Used							2	869.932	1738.86	-2.22312	47.5228	6808	6808	MS2	10/142	SP_RL_EP4_july24.raw
High		KVPQVSTPTLVEVSR	IPI:CON_00708398.1	2	1	HCD		85.39	5.3969e-07	1	1	34	24		119619882		No Quan Values	Not Used							2	820.471	1639.94	-1.43231	53.5931	7738	7738	MS2	14/156	SP_RL_EP4_july24.raw
High		QISNLQQSISDAEQR	IPI:CON_00220327.3	1	1	HCD		85.32	4.83684e-07	1	1	33	26				No Quan Values	Not Used							2	858.928	1716.85	-1.03007	43.7448	6185	6185	MS2	10/160	SP_RL_EP4_july24.raw
High		TTPSYVAFTDTEr	D4A4S3	4	1	HCD	R13(Label:13C(6)15N(4))	85.28	2.11837e-07	1	1	30	25	916	459339380	Heavy	Unique	Used	1.53177	2.2165	0.691075	292893280	202411198	448644072	2	749.358	1497.71	-1.18116	42.1289	5888	5888	MS2	9/118	SP_RL_EP4_july24.raw
High		QISNLQQSISDAEQR	IPI:CON_00220327.3	1	1	HCD		85.17	4.88518e-07	1	1	33	29		3.57887e+07		No Quan Values	Not Used							2	858.928	1716.85	-1.88328	45.2876	6454	6454	MS2	13/160	SP_RL_EP4_july24.raw
High		TTPSVVAFTPDGEr	F1M953	2	1	HCD	R14(Label:13C(6)15N(4))	84.98	4.28878e-07	1	1	32		1015	264440664	Heavy	Unique	Used	1.48325	2.24394	0.661001	178284984	117846612	264440664	2	743.872	1486.74	-2.45092	44.478	6320	6320	MS2	9/128	SP_RL_EP4_july24.raw
High		SIDDLEDELYAQK	P04692	2	1	HCD		84.96	2.06812e-07	1	1	29	20		433276052		No Quan Values	Not Used							2	769.863	1538.72	-1.84271	63.1888	9187	9187	MS2	11/112	SP_RL_EP4_july24.raw
High		ALEESNYELEGK	IPI:CON_00009865.2;IPI:CON_00798492.2	2	2	HCD		84.94	1.74421e-07	1	1	28	22		4680422088		No Quan Values	Not Used							2	691.327	1381.65	-1.5761	29.5095	3469	3469	MS2	9/114	SP_RL_EP4_july24.raw
High		LEQQVDDLEGSLEQEK	F1LMU0;G3V885;G3V8B0;P02563	9	4	HCD		84.7	3.98311e-07	1	1	32	25		1.26019e+08		No Quan Values	Not Used							2	930.447	1859.89	-0.443738	52.7819	7611	7611	MS2	13/172	SP_RL_EP4_july24.raw
	High	FLEQQNAALAAEVNR	Q6P725	2	1	CID		84.65	7.63344e-07	0.6	1	35			1.65505e+07		No Quan Values	Not Used							2	837.433	1673.86	-1.3115	47.9739	6880	6880	MS2	11/152	SP_RL_EP4_july24.raw
High		IEDEQALGSQLQK	G3V8B0	2	1	HCD		84.62	5.57235e-07	1	1	33	31		6.0611e+08		No Quan Values	Not Used							2	729.874	1458.74	-1.64171	31.7942	3886	3886	MS2	12/126	SP_RL_EP4_july24.raw
High		NKLNDLEDALQQAK	IPI:CON_00220327.3	1	1	HCD		84.45	7.71682e-07	1	1	34	25		70466138		No Quan Values	Not Used							2	800.419	1599.83	-1.4269	72.596	10623	10623	MS2	12/136	SP_RL_EP4_july24.raw
High		IGIFGQDEDVTSK	E9PSX6	6	1	HCD		84.42	4.38029e-07	1	1	32	20				No Quan Values	Not Used							2	704.85	1408.69	-1.3276	50.3463	7245	7245	MS2	12/120	SP_RL_EP4_july24.raw
	High	FLEQQNAALAAEVNR	Q6P725	2	1	CID		84.35	8.1151e-07	1	1	35					No Quan Values	Not Used							2	837.433	1673.86	-1.45735	51.5488	7428	7428	MS2	11/152	SP_RL_EP4_july24.raw
High		LGEHNIDVLEGNEQFINAAK	SWISS-PROT:P00761	1	1	HCD		84.33	8.52154e-07	0.321429	1	35		1662	29538590720	Light	Unique	Used	0.01	0.0227017	0.0591969	19491574784	1153839904	26194145	3	737.706	2211.1	0.00851561	73.1393	10711	10711	MS2	19/202	SP_RL_EP4_july24.raw
	High	IEDEQALALQLQK	G3V885;P02563	2	2	CID		84.32	8.88697e-07	1	1	35	29		376500750		No Quan Values	Not Used							2	749.908	1498.81	-1.31411	52.5928	7577	7577	MS2	10/116	SP_RL_EP4_july24.raw
High		TGQAAGFSYTDANK	D4A5L9	2	1	HCD		84.26	1.58989e-07	1	1	27	18		291256024		No Quan Values	Not Used							2	715.829	1430.65	-2.38254	25.4593	2640	2640	MS2	10/146	SP_RL_EP4_july24.raw
High		VATVVDSVQASQK		0	0	HCD		83.93	7.95801e-07	1	1	34	24	405	139015396	Light	No Proteins	Not Used	0.212161	3.21494	0.0659924	122111896	8.05846e+06	25907435	2	666.361	1331.71	-2.00232	26.5203	2872	2872	MS2	10/120	SP_RL_EP4_july24.raw
High		AVAQGNLSSADVQAAK	P32551	1	1	HCD		83.93	8.22705e-07	1	1	34	21	332	299209815	Light	Unique	Used	0.0496942	1.69058	0.0293947	248730472	7.31137e+06	1.23605e+07	2	765.398	1529.79	-1.57864	24.6655	2466	2466	MS2	11/150	SP_RL_EP4_july24.raw
High		SKQLEDELVSLQK	P04692	4	1	HCD		83.91	9.52297e-07	0.535714	1	35			5.14881e+07		No Quan Values	Not Used							2	758.914	1516.82	-1.33935	64.0931	9328	9328	MS2	10/136	SP_RL_EP4_july24.raw
High		LQDAEEAVEAVNAK	G3V885;G3V8B0;P02563	4	3	HCD		83.89	5.45923e-07	1	1	32	22	728	4101654854	Light	Redundant	Not Used	0.0430419	4.11216	0.010467	3398584832	35572986	146281676	2	743.872	1486.74	-0.91015	36.9388	4907	4907	MS2	9/140	SP_RL_EP4_july24.raw
High		GDVTTQVALQPALK	P07895	1	1	HCD		83.81	8.70085e-07	1	1	34	27	980	4391064488	Light	Unique	Used	0.0194806	2.44496	0.01	4193440768	33411853	81690778	2	720.905	1440.8	-1.46088	43.2746	6100	6100	MS2	8/126	SP_RL_EP4_july24.raw
	High	GAPAYNPTGPQVTPLAR	D3ZMH4	4	1	CID		83.8	1.03363e-06	1	1	35	21	899	748960151	Light	Unique	Used	0.0146882	0.611118	0.024035	559046016	1.34366e+07	8.21138e+06	2	855.451	1709.9	-1.14286	40.5248	5581	5581	MS2	11/160	SP_RL_EP4_july24.raw
	High	FLEQQNQVLQTK	IPI:CON_00714876.1;IPI:CON_00220327.3;IPI:CON_00021304.1	7	3	CID		83.7	8.89845e-07	1	1	34	31		8043714106		No Quan Values	Not Used							2	738.395	1475.78	-1.65118	36.2414	4759	4759	MS2	15/120	SP_RL_EP4_july24.raw
High		LQDAEEAVEAVNAK	G3V885;G3V8B0;P02563	4	3	HCD		83.69	5.61818e-07	1	1	32	21	728	4101654854	Light	Redundant	Not Used	0.0430419	4.11216	0.010467	3398584832	35572986	146281676	2	743.871	1486.74	-2.05964	35.9196	4704	4704	MS2	9/140	SP_RL_EP4_july24.raw
High		AQQVSQGLDVLTAK	P85972	1	1	HCD		83.68	9.30165e-07	1	1	34	30		8.2943e+07		No Quan Values	Not Used							2	729.401	1457.79	-1.47657	43.1122	6070	6070	MS2	10/142	SP_RL_EP4_july24.raw
	High	LEQQVDDLEGSLEQEK	G3V885;G3V8B0;P02563	9	3	CID		83.66	5.06084e-07	1	1	32	27		1.26019e+08		No Quan Values	Not Used							2	930.447	1859.89	-0.443738	52.7506	7602	7602	MS2	10/172	SP_RL_EP4_july24.raw
High		FTQAGSEVSALLGR	G3V6D3	2	1	HCD		83.63	8.81761e-07	1	1	34	26	1573	2.24188e+07	Light	Redundant	Not Used	0.575099	1.26752	0.453721	17233557	7.81922e+06	9910995	2	718.379	1435.75	-2.69659	69.4303	10144	10144	MS2	13/140	SP_RL_EP4_july24.raw
High		IEEVDAQMVR	Q68FY0	1	1	HCD		83.58	3.67927e-07	1	1	30			155267637		No Quan Values	Not Used							2	595.296	1189.59	-2.29028	31.9333	3915	3915	MS2	8/84	SP_RL_EP4_july24.raw
High		VGVPTETGALTLNR	F1LWF9	3	1	HCD		83.56	9.5314e-07	1	1	34	28		1.55446e+08		No Quan Values	Not Used							2	714.395	1427.78	-1.54971	45.9814	6568	6568	MS2	13/118	SP_RL_EP4_july24.raw
High		LGEHNINVLEGDEQFINAAK		0	0	HCD		83.47	1.01313e-06		2	35			368388916		No Proteins	Not Used							2	1106.05	2211.1	-1.14477	72.26	10576	10576	MS2	15/202	SP_RL_EP4_july24.raw
High		FTQAGSEVSALLGR	G3V6D3	2	1	HCD		83.46	9.30936e-07	1	1	34	27				No Quan Values	Not Used							2	718.38	1435.75	-1.33624	70.4163	10287	10287	MS2	13/140	SP_RL_EP4_july24.raw
High		NKLNDLEEALQQAK	IPI:CON_00021304.1	1	1	HCD		83.38	1.02769e-06	1	1	35	30		152409071		No Quan Values	Not Used							2	807.427	1613.85	-2.1864	73.8902	10837	10837	MS2	9/136	SP_RL_EP4_july24.raw
High		ANDDLKENIAIVER	G3V885;G3V8B0;P02563	4	3	HCD		83.26	1.01163e-06	1	1	34	27		36776176		No Quan Values	Not Used							2	800.419	1599.83	-1.35685	49.5151	7116	7116	MS2	9/148	SP_RL_EP4_july24.raw
High		VDFPQDQLATLTGR	P04636	1	1	HCD		83.19	9.57308e-07	1	1	34			1.12899e+08		No Quan Values	Not Used							2	780.904	1560.8	-1.27568	69.1082	10095	10095	MS2	12/142	SP_RL_EP4_july24.raw
	High	LTQESImDLENDKLQLEEK	G3V885;P02563	2	2	CID	M7(Oxidation)	83.11	1.04425e-06	1	1	34	19		70375032		No Quan Values	Not Used							2	1146.57	2292.13	-0.707701	64.6912	9419	9419	MS2	13/208	SP_RL_EP4_july24.raw
High		IRLENEIQTYR	IPI:CON_00009865.2	1	1	HCD		83.08	1.07609e-06	1	1	35			145657338		No Quan Values	Not Used							2	717.888	1434.77	-1.57064	57.5526	8327	8327	MS2	9/108	SP_RL_EP4_july24.raw
	High	VPTPNVSVVDLTcR		4	0	CID	C13(Carbamidomethyl)	83.03	1.08905e-06	1	1	35	28	1308	591314392	Light	Redundant	Not Used	0.483921	1.75718	0.275396	591314392	162845356	286149300	2	778.908	1556.81	-0.593265	58.7472	8507	8507	MS2	9/140	SP_RL_EP4_july24.raw
High		VIGSGcNLDSAR	B5DEN4;P42123	2	2	HCD	C6(Carbamidomethyl)	82.75	3.50915e-07	1	1	29	23	269	1852841036	Light	Redundant	Not Used	0.727342	2.53661	0.286738	1818516048	521438252	1322683168	2	624.803	1248.6	-1.09949	23.222	2153	2153	MS2	11/110	SP_RL_EP4_july24.raw
	High	DLEEATLQHEATAAALR	G3V885;G3V8B0;P02563	7	3	CID		82.68	1.1176e-06	1	1	34	26	1382	9.67847e+08	Light	Redundant	Not Used	0.0695913	1.81188	0.0384084	753168256	28927977	52413970	2	919.965	1838.92	-0.999688	60.7405	8813	8813	MS2	14/168	SP_RL_EP4_july24.raw
	High	AGAGSATLSmAYAGAR		1	0	CID	M10(Oxidation)	82.61	3.98871e-07	1	1	30	19	443	577371300	Light	Redundant	Not Used	0.280212	1.72932	0.162036	557645872	9.03588e+07	156259174	2	735.853	1470.7	-1.84452	27.3743	3045	3045	MS2	13/128	SP_RL_EP4_july24.raw
High		AGDLGVDLTSK	Q68FU3	1	1	HCD		82.37	7.23706e-07	1	1	32	27	745	2.0818e+08	Light	Unique	Used	0.102674	1.4077	0.0729376	180912368	1.31953e+07	1.85751e+07	2	538.285	1075.56	-1.13998	36.3493	4782	4782	MS2	8/94	SP_RL_EP4_july24.raw
High		WVVIGDENYGEGSSR	F1M0K2	2	1	HCD		82.35	2.82902e-07	1	1	28	18		4.98114e+07		No Quan Values	Not Used							2	834.386	1667.76	-0.818619	55.3909	8009	8009	MS2	9/142	SP_RL_EP4_july24.raw
High		IGIFGQDEDVTSK	E9PSX6	6	1	HCD		82.34	7.0276e-07	1	1	32	23		338841242		No Quan Values	Not Used							2	704.85	1408.69	-2.02084	48.2666	6927	6927	MS2	12/120	SP_RL_EP4_july24.raw
	High	ALQEAHQQALDDLQAEEDKVNTLTK	G3V8B0;P02563	3	2	CID		82.27	1.4583e-06	1	1	35	24		632474912		No Quan Values	Not Used							3	936.804	2808.4	-1.16436	73.0438	10691	10691	MS2	21/276	SP_RL_EP4_july24.raw
	High	AIAGTGANVIVTGGK		0	0	CID		82.25	1.32029e-06	1	1	35	27	677	6.94185e+07	Light	No Proteins	Not Used	0.645373	2.20272	0.292989	61930666	1.8145e+07	39968365	2	664.879	1328.75	-1.36132	34.5679	4428	4428	MS2	11/140	SP_RL_EP4_july24.raw
High		IEDEQALALQLQK	G3V885;P02563	2	2	HCD		82.2	1.44976e-06	1	1	35	27		376500750		No Quan Values	Not Used							2	749.909	1498.81	-0.0924366	51.56	7430	7430	MS2	11/116	SP_RL_EP4_july24.raw
High		IGIFGQDEDVTSK	E9PSX6	6	1	HCD		82.15	7.46987e-07	1	1	32	23		32367892		No Quan Values	Not Used							2	704.851	1408.69	-0.721018	51.4237	7407	7407	MS2	12/120	SP_RL_EP4_july24.raw
High		IEDEQALALQLQK	G3V885;P02563	2	2	HCD		82.03	1.49447e-06	1	1	35	22		4.39122e+07		No Quan Values	Not Used							2	749.908	1498.81	-1.55844	53.9301	7788	7788	MS2	11/116	SP_RL_EP4_july24.raw
High		KVPQVSTPTLVEVSR	IPI:CON_00708398.1	2	1	HCD		82.01	1.17466e-06	1	1	34	24				No Quan Values	Not Used							3	547.317	1639.94	-1.70104	53.2461	7685	7685	MS2	21/156	SP_RL_EP4_july24.raw
	High	VVDSLQTSLDAETR	G3V885;G3V8B0;P02563	4	3	CID		81.96	1.09497e-06	1	1	33	29				No Quan Values	Not Used							2	767.391	1533.77	-1.0353	43.5517	6150	6150	MS2	11/140	SP_RL_EP4_july24.raw
High		IEDEQALALQLQK	G3V885;P02563	2	2	HCD		81.94	1.53728e-06	1	1	35	27		376500750		No Quan Values	Not Used							2	749.908	1498.81	-1.31411	52.6128	7582	7582	MS2	11/116	SP_RL_EP4_july24.raw
High		APSGNEEPcLLk	D3ZZ63	2	1	HCD	C9(Carbamidomethyl), K12(Label:13C(6)15N(2))	81.89	6.2611e-07	1	1	31	25	531	2.68281e+08	Heavy	Redundant	Not Used	0.498423	5.97863	0.0833675	478716480	39909375	238603424	2	661.828	1322.65	-1.21665	29.9967	3552	3552	MS2	11/110	SP_RL_EP4_july24.raw
	High	SLESTNVTDKDGELYcK	G3V7U0	2	1	CID	C16(Carbamidomethyl)	81.87	4.7557e-07	1	1	30	26		207554693		No Quan Values	Not Used							2	979.954	1958.9	-0.469216	29.2834	3430	3430	MS2	13/174	SP_RL_EP4_july24.raw
	High	NcAQFVTGSQAR		0	0	CID	C2(Carbamidomethyl)	81.84	3.28955e-07	1	1	28	24		130031137		No Proteins	Not Used							2	669.814	1338.62	-1.16267	22.7098	2036	2036	MS2	17/114	SP_RL_EP4_july24.raw
High		ALQEAHQQALDDLQAEEDKVNTLTK	G3V8B0;P02563	3	2	HCD		81.75	1.64379e-06	1	1	35	21		632474912		No Quan Values	Not Used							3	936.804	2808.4	-1.16436	73.075	10699	10699	MS2	29/276	SP_RL_EP4_july24.raw
High		cAGcTNPISGLGGTK		0	0	HCD	C1(Carbamidomethyl), C4(Carbamidomethyl)	81.74	3.40971e-07	1	1	28	18		54975704		No Proteins	Not Used							2	746.848	1492.69	0.689597	33.3255	4179	4179	MS2	12/148	SP_RL_EP4_july24.raw
High		ANDDLKENIAIVER	G3V885;G3V8B0;P02563	4	3	HCD		81.64	1.48065e-06	1	1	34	23		8.51415e+06		No Quan Values	Not Used							2	800.419	1599.83	-2.04357	46.793	6690	6690	MS2	12/148	SP_RL_EP4_july24.raw
	High	HQGLPQEVLNENLLR		1	0	CID		81.52	1.83749e-06	1	1	35	35		2.77994e+08		No Quan Values	Not Used							2	880.475	1759.94	-1.61655	74.1103	10872	10872	MS2	13/146	SP_RL_EP4_july24.raw
	High	ISSSNPYSTVTMDELR	D3ZCV0	1	1	CID		81.48	7.28638e-07	1	1	31	18		47422310		No Quan Values	Not Used							2	900.427	1799.85	-0.204157	55.0863	7966	7966	MS2	13/166	SP_RL_EP4_july24.raw
	High	FLEQQNAALAAEVNr	Q6P725	2	1	CID	R15(Label:13C(6)15N(4))	81.38	1.58983e-06	1	1	35	27	1122	4.75672e+07	Heavy	Redundant	Not Used	0.78672	2.49846	0.314882	57252195	18027660	4.50414e+07	2	842.436	1683.86	-2.37224	49.3191	7082	7082	MS2	11/152	SP_RL_EP4_july24.raw
	High	TEAAEIVEGEDSAYSVr	D3ZZ63	2	1	CID	R17(Label:13C(6)15N(4))	81.32	5.71138e-07	1	1	30	24				No Quan Values	Not Used							2	918.429	1835.85	-1.89514	45.5237	6488	6488	MS2	12/156	SP_RL_EP4_july24.raw
High		TITLEVEPSDTIENVK	P0CG51	8	1	HCD		81.28	1.77619e-06	1	1	35	25		443335242		No Quan Values	Not Used							2	894.466	1787.92	-1.34622	60.7579	8816	8816	MS2	14/148	SP_RL_EP4_july24.raw
High		FLEQQNQVLQTK	IPI:CON_00714876.1;IPI:CON_00220327.3;IPI:CON_00021304.1;Q6IMF3;Q6IG01	12	5	HCD		81.24	1.56789e-06	1	1	34	34		8043714106		No Quan Values	Not Used							2	738.395	1475.78	-1.65118	36.2603	4764	4764	MS2	10/120	SP_RL_EP4_july24.raw
High		YGGDEIPYSPFr	D3ZZ63	2	1	HCD	R12(Label:13C(6)15N(4))	81.22	4.31535e-07	0.358025	1	29		1492	70447712	Heavy	Unique	Used	1.63355	2.17709	0.750339	36757487	27580580	60045372	2	705.832	1410.66	-0.260051	65.2818	9517	9517	MS2	10/98	SP_RL_EP4_july24.raw
High		ELEEISERLEEAGGATSVQIEmNK	G3V885;G3V8B0;P02563	4	3	HCD	M22(Oxidation)	81.22	1.33953e-06	1	1	34	18		214377429		No Quan Values	Not Used							3	893.431	2678.28	-1.7504	72.9941	10684	10684	MS2	25/256	SP_RL_EP4_july24.raw
High		ImNTFSVVPSPK		0	0	HCD	M2(Oxidation)	81.09	1.32033e-06	1	1	33	29				No Proteins	Not Used							2	668.351	1335.69	-2.4412	43.2077	6086	6086	MS2	9/118	SP_RL_EP4_july24.raw
High		GAGTGGLGLAIEGPSEAK	D3ZZ63	2	1	HCD		81.01	1.69992e-06	1	1	34	21		6.79617e+07		No Quan Values	Not Used							2	792.914	1584.82	-1.89894	49.2306	7069	7069	MS2	11/160	SP_RL_EP4_july24.raw
	High	ALEESNYELEGK	IPI:CON_00009865.2	2	1	CID		80.98	4.34109e-07	1	1	28	25		4680422088		No Quan Values	Not Used							2	691.327	1381.65	-1.5761	29.4712	3462	3462	MS2	9/114	SP_RL_EP4_july24.raw
High		IGIFGQDEDVTSK	E9PSX6	6	1	HCD		80.89	9.81311e-07	1	1	32	23		392600040		No Quan Values	Not Used							2	704.85	1408.69	-2.02084	49.2889	7077	7077	MS2	12/120	SP_RL_EP4_july24.raw
	High	ALEESNYELEGK	IPI:CON_00009865.2	2	1	CID		80.83	4.58864e-07	1	1	29	24		4680422088		No Quan Values	Not Used							2	691.327	1381.65	-1.04599	30.5241	3644	3644	MS2	9/114	SP_RL_EP4_july24.raw
	High	VVDSLQTSLDAETR	G3V885;G3V8B0;P02563	4	3	CID		80.83	1.40881e-06	1	1	33	26				No Quan Values	Not Used							2	767.39	1533.77	-1.91077	45.6629	6511	6511	MS2	12/140	SP_RL_EP4_july24.raw
High		VPTPNVSVVDLTcR	P04797	7	1	HCD	C13(Carbamidomethyl)	80.74	1.80853e-06	1	1	34	20	1308	591314392	Light	Redundant	Not Used	0.483921	1.75718	0.275396	591314392	162845356	286149300	2	778.907	1556.81	-1.84784	57.7029	8345	8345	MS2	9/140	SP_RL_EP4_july24.raw
	High	TDVDQQGLLVQEDTAGQLR	D4ACJ5	2	1	CID		80.64	1.94429e-06	1	1	35	23	1142	43254486	Light	Unique	Used	2.02675	13.3525	0.151788	43254486	6.5655e+06	87665832	2	1043.52	2086.04	-1.11951	49.8634	7169	7169	MS2	10/198	SP_RL_EP4_july24.raw
	High	VGEATETALTcLVEK	E9PSX6	11	1	CID	C11(Carbamidomethyl)	80.39	1.56633e-06	1	1	33	25		1.81843e+08		No Quan Values	Not Used							2	810.909	1620.81	-2.41394	63.2422	9195	9195	MS2	11/134	SP_RL_EP4_july24.raw
High		TNAENEFVTIKK	IPI:CON_00220327.3;Q6IMF3	2	2	HCD		80.27	1.84562e-06	1	1	34	28		626685724		No Quan Values	Not Used							2	697.368	1393.73	-2.01874	25.875	2731	2731	MS2	11/124	SP_RL_EP4_july24.raw
	High	GVGIISEGNETVEDIAAR	P06685	2	1	CID		80.26	2.02883e-06	1	1	34	27		5.28272e+07		No Quan Values	Not Used							2	915.465	1829.92	-0.562903	63.805	9284	9284	MS2	13/170	SP_RL_EP4_july24.raw
High		VDQSILTGESVSVIK	E9PSX6	7	1	HCD		80.15	2.25476e-06	1	1	35	18		76417083		No Quan Values	Not Used							2	787.935	1574.86	-0.28226	56.4694	8176	8176	MS2	12/156	SP_RL_EP4_july24.raw
High		LGEHNIDVLEGNEQFINAAK	SWISS-PROT:P00761	1	1	HCD		80.14	2.25318e-06	0.325	1	35			1878021200		No Quan Values	Not Used							3	737.707	2211.11	0.422574	72.1053	10551	10551	MS2	20/202	SP_RL_EP4_july24.raw
High		FSSVTNTPQIVQAK	D3ZLB6	3	1	HCD		80.03	2.33084e-06	1	1	35	23	760	1.92375e+08	Light	Unique	Used	0.45565	3.5678	0.127711	153520968	19606393	69951768	2	760.408	1519.81	-1.74746	36.8006	4876	4876	MS2	9/130	SP_RL_EP4_july24.raw
High		IAATILTSPDLR	P00507	1	1	HCD		79.97	1.82204e-06	0.675	1	34		1339	43190595	Light	Unique	Used	0.167503	0.888626	0.188496	39479986	7441819	6.613e+06	2	635.871	1270.74	-1.13027	58.9278	8540	8540	MS2	9/100	SP_RL_EP4_july24.raw
High		ATDAEADVASLNR	P04692	10	1	HCD		79.86	7.95743e-07	1	1	30	22	527	216048829	Light	Unique	Used	0.407274	1.91684	0.212472	200292064	42556464	81573720	2	666.822	1332.64	-1.54642	29.7609	3515	3515	MS2	8/114	SP_RL_EP4_july24.raw
High		LNDLEEALQQAK	IPI:CON_00021304.1	1	1	HCD		79.81	1.92855e-06	1	1	34	28		83521232		No Quan Values	Not Used							2	686.359	1371.71	-0.910267	62.4699	9076	9076	MS2	11/114	SP_RL_EP4_july24.raw
	High	VVDLmAYmASKE		11	0	CID	M5(Oxidation), M8(Oxidation)	79.71	5.19561e-07	1	1	28	22		404795400		No Quan Values	Not Used							2	694.825	1388.64	-1.11898	34.8533	4485	4485	MS2	10/106	SP_RL_EP4_july24.raw
High		QSILAIQNEVEK	D3ZCV0	1	1	HCD		79.63	2.38802e-06	1	1	35			1.21315e+07		No Quan Values	Not Used							2	686.377	1371.75	-1.35741	52.5178	7568	7568	MS2	9/128	SP_RL_EP4_july24.raw
High		VVDLmAYMASKE	P04797	13	1	HCD	M5(Oxidation)	79.62	7.45454e-07	0.55	1	29	17		6.33698e+07		No Quan Values	Not Used							2	686.827	1372.65	-1.36824	59.8698	8683	8683	MS2	10/106	SP_RL_EP4_july24.raw
	High	KLAEQELIETSER	G3V885;G3V8B0;P02563	4	3	CID		79.53	2.39629e-06	1	1	34	27		526686702		No Quan Values	Not Used							2	773.408	1545.81	-2.14124	30.7421	3688	3688	MS2	9/136	SP_RL_EP4_july24.raw
High		LDIDSAPITAr	P11980	3	1	HCD	R11(Label:13C(6)15N(4))	79.15	2.04988e-06	1	1	33		942	677850458	Heavy	Unique	Used	1.26241	1.66131	0.759888	532110152	404344348	671740324	2	591.322	1181.64	-2.16778	42.2775	5916	5916	MS2	8/94	SP_RL_EP4_july24.raw
High		ITPSYVAFTPEGEr	P06761	1	1	HCD	R14(Label:13C(6)15N(4))	79.15	1.94529e-06	1	1	33	19		23176554		No Quan Values	Not Used							2	788.897	1576.79	-0.49416	52.6392	7585	7585	MS2	9/126	SP_RL_EP4_july24.raw
High		LGEHNINVLEGDEQFINAAK		0	0	HCD		79.11	2.76972e-06		2	35			2953560350		No Proteins	Not Used							2	1106.05	2211.1	-0.923937	73.3396	10749	10749	MS2	15/202	SP_RL_EP4_july24.raw
	High	VATVVDSVQASQK		0	0	CID		79.09	2.42552e-06	1	1	34	26	405	139015396	Light	No Proteins	Not Used	0.212161	3.21494	0.0659924	122111896	8.05846e+06	25907435	2	666.361	1331.71	-2.00232	26.4877	2864	2864	MS2	10/120	SP_RL_EP4_july24.raw
High		GLVYETSVLDPDEGIR	G3V936	2	1	HCD		78.97	2.63925e-06	1	1	34	24	1547	3.69325e+07	Light	Unique	Used	0.244444	0.660209	0.370253	28728607	1.06369e+07	7.02255e+06	2	881.945	1762.88	-1.9045	68.061	9938	9938	MS2	9/136	SP_RL_EP4_july24.raw
High		AGFAGDDAPr	IPI:CON_00698900.1;P62738	8	2	HCD	R10(Label:13C(6)15N(4))	78.96	3.94513e-07	1	1	26		179	2183087716	Heavy	Not Unique	Used	0.267313	1.30535	0.204783	8081399296	1654930024	2160260328	2	493.731	986.455	-1.39135	21.3293	1725	1725	MS2	7/74	SP_RL_EP4_july24.raw
High		VPQTFTVDcSQAGr	D3ZZ63	2	1	HCD	C9(Carbamidomethyl), R14(Label:13C(6)15N(4))	78.92	9.69442e-07	1	1	30	20	621	2.01503e+08	Heavy	Unique	Used	1.30229	2.38481	0.546075	150178234	8.20086e+07	195575156	2	788.375	1575.74	-2.23708	33.04	4126	4126	MS2	9/138	SP_RL_EP4_july24.raw
High		VALVYGQmNEPPGAr	G3V6D3	2	1	HCD	M8(Oxidation), R15(Label:13C(6)15N(4))	78.89	2.15053e-06	1	1	33	31	679	230713658	Heavy	Unique	Used	0.412602	1.25545	0.328648	559166922	183769154	230713658	2	814.41	1627.81	-1.08615	34.8923	4495	4495	MS2	10/128	SP_RL_EP4_july24.raw
High		SIDDLEDELYAQk	P04692	2	1	HCD	K13(Label:13C(6)15N(2))	78.87	1.05915e-06	1	1	30	17		1.21353e+08		No Quan Values	Not Used							2	773.871	1546.73	-1.46367	63.6925	9265	9265	MS2	10/112	SP_RL_EP4_july24.raw
High		LNDLEDALQQAK	IPI:CON_00220327.3	1	1	HCD		78.86	2.25384e-06	1	1	34	32		20969016		No Quan Values	Not Used							2	679.35	1357.69	-1.71044	53.8646	7778	7778	MS2	8/114	SP_RL_EP4_july24.raw
High		GVVDSEDIPLNLSr		0	0	HCD	R14(Label:13C(6)15N(4))	78.85	2.72622e-06	1	1	34	27		41417514		No Proteins	Not Used							2	762.399	1523.79	-1.6136	59.8058	8674	8674	MS2	12/128	SP_RL_EP4_july24.raw
High		GVVDSEDLPLNISr	P34058;P82995	2	2	HCD	R14(Label:13C(6)15N(4))	78.85	2.72622e-06	1	2	34	27		41417514		No Quan Values	Not Used							2	762.399	1523.79	-1.6136	59.8058	8674	8674	MS2	12/128	SP_RL_EP4_july24.raw
High		LYAQDADGcPIDIK	D3ZZ63	2	1	HCD	C9(Carbamidomethyl)	78.7	1.0785e-06	1	1	30	20		407348666		No Quan Values	Not Used							2	789.876	1578.74	-1.64372	41.3811	5749	5749	MS2	12/138	SP_RL_EP4_july24.raw
High		LGEHNINVLEGDEQFINAAK		0	0	HCD		78.69	2.97524e-06		2	35			60067923		No Proteins	Not Used							2	1106.05	2211.1	-2.13851	71.1168	10393	10393	MS2	15/202	SP_RL_EP4_july24.raw
High		NAVITVPAYFNDSQR	F1M953	2	1	HCD		78.66	2.61329e-06	1	1	34	24		49504680		No Quan Values	Not Used							2	847.929	1694.85	0.898361	64.9889	9467	9467	MS2	9/156	SP_RL_EP4_july24.raw
High		LLGSLDIDHNQYK	G3V885;G3V8B0;P02563	4	3	HCD		78.65	2.54427e-06	1	1	34	22				No Quan Values	Not Used							2	758.392	1515.78	-1.87359	60.6631	8804	8804	MS2	9/110	SP_RL_EP4_july24.raw
High		DLYANNVLSGGTTMYPGIADR	P62738	4	1	HCD		78.64	1.79104e-06	1	1	32	25		256191265		No Quan Values	Not Used							2	1114.53	2228.06	-2.33167	70.7851	10342	10342	MS2	12/230	SP_RL_EP4_july24.raw
High		TIAmDGTEGLVR	G3V6D3	2	1	HCD	M4(Oxidation)	78.6	1.40247e-06	1	1	31	22	572	845337152	Light	Unique	Used	0.381561	1.39302	0.27391	845337152	231545896	322547576	2	639.821	1278.63	-0.759408	31.2807	3791	3791	MS2	11/102	SP_RL_EP4_july24.raw
High		KVPQVSTPTLVEVSR	IPI:CON_00708398.1	2	1	HCD		78.54	2.57314e-06	1	1	34	25		3.83204e+07		No Quan Values	Not Used							2	820.471	1639.94	-1.28344	55.6419	8044	8044	MS2	14/156	SP_RL_EP4_july24.raw
High		LSEmTEQDQQR	P09605	1	1	HCD	M4(Oxidation)	78.49	2.69001e-07	1	1	24		13	428608971	Light	Redundant	Not Used	0.241357	1.25524	0.19228	417736104	80322356	100823560	2	690.806	1380.61	-0.56069	18.0091	981	981	MS2	8/100	SP_RL_EP4_july24.raw
	High	QKYEESQSELESSQK	G3V885;G3V8B0;P02563	4	3	CID		78.43	9.89052e-07	1	1	29	20		193181400		No Quan Values	Not Used							2	900.418	1799.83	-0.631522	18.3367	1051	1051	MS2	10/158	SP_RL_EP4_july24.raw
High		VIVVGNPANTNcLTASK	O88989	1	1	HCD	C12(Carbamidomethyl)	78.39	3.76174e-06	1	1	35	17		503350912		No Quan Values	Not Used							2	879.463	1757.92	-1.44056	41.5464	5781	5781	MS2	15/162	SP_RL_EP4_july24.raw
High		EAGDGVFEcEYYPVIPGK	D3ZZ63	2	1	HCD	C9(Carbamidomethyl)	78.29	8.03525e-07	1	1	28	21		34264390		No Quan Values	Not Used							2	1015.46	2029.92	-0.272624	69.0317	10083	10083	MS2	9/154	SP_RL_EP4_july24.raw
High		LFPPSADYPDLR	P09605	1	1	HCD		78.19	2.28089e-06	1	1	33	21				No Quan Values	Not Used							2	695.853	1390.7	-1.19895	62.4039	9064	9064	MS2	10/98	SP_RL_EP4_july24.raw
High		SLLEGEGSSGGGGR	IPI:CON_00009865.2	1	1	HCD		78.17	9.31958e-07	1	1	29	26		1.17644e+09		No Quan Values	Not Used							2	631.801	1262.59	-1.83358	23.4353	2201	2201	MS2	8/120	SP_RL_EP4_july24.raw
	High	YSGDFGADAQGAmSK	Q9QZ76	1	1	CID	M13(Oxidation)	78.1	9.83499e-08	1	1	19	17	307	2433315702	Light	Redundant	Not Used	0.0928232	3.38891	0.0273903	1998723008	54745584	185527928	2	760.819	1520.63	-1.30188	25.292	2606	2606	MS2	13/146	SP_RL_EP4_july24.raw
	High	QISNLQQSISDAEQR	IPI:CON_00220327.3	1	1	CID		77.96	2.63367e-06	1	1	33	23				No Quan Values	Not Used							2	858.928	1716.85	-1.03007	43.7136	6179	6179	MS2	12/160	SP_RL_EP4_july24.raw
High		QSILAIQNEVEK	D3ZCV0	1	1	HCD		77.94	3.4951e-06	1	1	34	35		53963632		No Quan Values	Not Used							2	686.376	1371.75	-1.98033	50.1694	7217	7217	MS2	10/128	SP_RL_EP4_july24.raw
	High	SQYEQLAEQNR	IPI:CON_00009865.2	1	1	CID		77.87	8.65518e-07	1	1	28	22		364945306		No Quan Values	Not Used							2	683.322	1365.64	-1.46056	22.9828	2097	2097	MS2	8/112	SP_RL_EP4_july24.raw
	High	NPDDITQEEYGEFYK	P34058	2	1	CID		77.87	3.3151e-07	1	1	24	17	1161	5.09964e+07	Light	Redundant	Not Used	0.5398	2.05114	0.263171	5.09964e+07	1.34208e+07	2.75279e+07	2	924.401	1847.79	-1.13748	50.5686	7278	7278	MS2	11/158	SP_RL_EP4_july24.raw
	High	QISNLQQSISDAEQR	IPI:CON_00220327.3	1	1	CID		77.85	2.65201e-06	1	1	33	20		5.85555e+07		No Quan Values	Not Used							2	858.928	1716.85	-1.66998	42.6194	5974	5974	MS2	12/160	SP_RL_EP4_july24.raw
High		KVPQVSTPTLVEVSR	IPI:CON_00708398.1	2	1	HCD		77.83	3.06393e-06	1	1	34	26		119619882		No Quan Values	Not Used							2	820.471	1639.94	-1.50675	52.572	7575	7575	MS2	14/156	SP_RL_EP4_july24.raw
High		VQALEEANNDLENK	IPI:CON_00019359.3	1	1	HCD		77.75	1.75855e-06	1	1	31	20		192800454		No Quan Values	Not Used							2	793.886	1586.77	-0.190855	31.2866	3792	3792	MS2	9/142	SP_RL_EP4_july24.raw
High		DPLNETVVGLYQK	F1LMU0;G3V885;G3V8B0;P02563	13	4	HCD		77.74	3.1365e-06	1	1	34	26		28922024		No Quan Values	Not Used							2	738.39	1475.77	-0.741633	59.2466	8590	8590	MS2	11/124	SP_RL_EP4_july24.raw
High		LVSIGAEEIVDGNVK	D3ZCV0	5	1	HCD		77.66	3.95667e-06	1	1	35	23		26681404		No Quan Values	Not Used							2	771.921	1542.83	-1.9789	61.4789	8929	8929	MS2	9/132	SP_RL_EP4_july24.raw
High		KLEDEcSELKK	F1LMU0;G3V885;P02563;F1LTV5	11	4	HCD	C6(Carbamidomethyl)	77.4	2.50482e-06	1	1	32	32				No Quan Values	Not Used							3	460.234	1378.69	-0.153272	18.307	1045	1045	MS2	9/110	SP_RL_EP4_july24.raw
High		KDLYANNVLSGGTTmYPGIADR	P62738	4	1	HCD	M15(Oxidation)	77.39	3.33955e-06	1	1	34	30		297981000		No Quan Values	Not Used							3	791.389	2372.15	-0.875144	60.7903	8821	8821	MS2	26/248	SP_RL_EP4_july24.raw
	High	GmQIDADTLEIQR	D4A4G1	2	1	CID	M2(Oxidation)	77.27	1.76718e-06	1	1	31	22		60181359		No Quan Values	Not Used							2	753.366	1505.72	-1.39698	39.8224	5462	5462	MS2	10/126	SP_RL_EP4_july24.raw
	High	VKLEQQVDDLEGSLEQEK	G3V885;G3V8B0;P02563	3	3	CID		77.2	4.32635e-06	1	1	35	25		1.42194e+08		No Quan Values	Not Used							2	1044.03	2087.05	-1.88639	72.8826	10662	10662	MS2	24/194	SP_RL_EP4_july24.raw
High		LQDLVDKLQLK	G3V885;G3V8B0;P02563	4	3	HCD		76.96	2.72457e-06	0.506494	1	32			457112320		No Quan Values	Not Used							2	656.894	1312.78	-2.82496	71.4434	10445	10445	MS2	10/104	SP_RL_EP4_july24.raw
High		SLDLDSIIAEVK	IPI:CON_00220327.3;Q4FZU2;Q6P6Q2	10	3	HCD		76.79	4.39764e-06	1	1	34	24		1.13126e+07		No Quan Values	Not Used							2	651.861	1302.71	-0.605069	74.2128	10890	10890	MS2	10/106	SP_RL_EP4_july24.raw
High		NQVAMNPTNTVFDAK	D4A4S3	4	1	HCD		76.66	2.33036e-06	1	1	31	22		74662641		No Quan Values	Not Used							2	825.4	1649.79	-1.50873	43.1295	6072	6072	MS2	13/150	SP_RL_EP4_july24.raw
High		TLNEADcATVPPAIR	Q920L2	2	1	HCD	C7(Carbamidomethyl)	76.63	3.39159e-06	1	1	33	24		233462640		No Quan Values	Not Used							2	814.406	1627.81	-3.42169	40.325	5548	5548	MS2	11/152	SP_RL_EP4_july24.raw
	High	GNDmQVGTYIEK	Q66HF1	1	1	CID	M4(Oxidation)	76.57	7.23661e-07	1	1	26	24		66780428		No Quan Values	Not Used							2	685.814	1370.62	-3.2488	26.4237	2851	2851	MS2	8/124	SP_RL_EP4_july24.raw
High		NKDPLNETVVGLYQK	F1LMU0;G3V885;G3V8B0;P02563	13	4	HCD		76.44	5.84377e-06	1	1	35	22		8.64473e+07		No Quan Values	Not Used							2	859.458	1717.91	-1.60894	62.3956	9063	9063	MS2	9/150	SP_RL_EP4_july24.raw
High		GVGIISEGNETVEDIAAR	P06685	6	1	HCD		76.41	4.87975e-06	1	1	34	18		4.6713e+07		No Quan Values	Not Used							2	915.464	1829.92	-2.09719	64.9805	9466	9466	MS2	14/170	SP_RL_EP4_july24.raw
High		VPQVSTPTLVEVSR	IPI:CON_00708398.1	2	1	HCD		76.36	5.06111e-06	1	1	35	27		31407664		No Quan Values	Not Used							2	756.424	1511.84	-1.06967	49.8187	7161	7161	MS2	13/142	SP_RL_EP4_july24.raw
High		IAATILTSPDLR	P00507	1	1	HCD		76.22	4.28254e-06	1	1	34					No Quan Values	Not Used							2	635.871	1270.74	-1.22634	60.0034	8703	8703	MS2	9/100	SP_RL_EP4_july24.raw
	High	MADSGGQPQLTQPGK		0	0	CID		76.12	2.17954e-06	1	1	31	22		158039992		No Proteins	Not Used							2	757.866	1514.72	-1.44866	23.637	2248	2248	MS2	11/144	SP_RL_EP4_july24.raw
High		VVDLmAYMASKE	P04797	13	1	HCD	M5(Oxidation)	76.02	1.77149e-06	0.539474	1	30	17		7.84654e+06		No Quan Values	Not Used							2	686.828	1372.65	-0.567868	57.8328	8364	8364	MS2	10/106	SP_RL_EP4_july24.raw
High		ALEESNYELEGK	IPI:CON_00009865.2;IPI:CON_00798492.2	2	2	HCD		76.01	1.39214e-06	1	1	29	26		4680422088		No Quan Values	Not Used							2	691.327	1381.65	-1.04599	30.5516	3652	3652	MS2	9/114	SP_RL_EP4_july24.raw
High		QQAGPGPLDEATQK	D3ZEC2	3	1	HCD		75.88	3.02124e-06	1	1	32	24	339	80702479	Light	Unique	Used	1.03091	1.671	0.616942	72303694	44607178	74538760	2	720.359	1439.71	-1.52569	24.8196	2499	2499	MS2	11/136	SP_RL_EP4_july24.raw
	High	LYAQDADGcPIDIK	D3ZZ63	2	1	CID	C9(Carbamidomethyl)	75.86	2.07405e-06	1	1	30	27		407348666		No Quan Values	Not Used							2	789.876	1578.74	-1.64372	41.3488	5739	5739	MS2	11/138	SP_RL_EP4_july24.raw
	High	GDVTTQVALQPALK	P07895	1	1	CID		75.84	5.45207e-06	1	1	34	33	980	4391064488	Light	Redundant	Not Used	0.0194806	2.44496	0.01	4193440768	33411853	81690778	2	720.905	1440.8	-1.46088	43.2389	6090	6090	MS2	15/126	SP_RL_EP4_july24.raw
High		TIAMDGTEGLVR	G3V6D3	2	1	HCD		75.8	3.27994e-06	1	1	32	25	928	647298873	Light	Unique	Used	0.393176	1.31642	0.29867	571195760	170598924	224580632	2	631.823	1262.64	-1.79927	42.569	5967	5967	MS2	8/102	SP_RL_EP4_july24.raw
High		TAAENDFVTLK	IPI:CON_00021304.1	1	1	HCD		75.79	3.14383e-06	1	1	32	21		939912256		No Quan Values	Not Used							2	604.811	1208.61	-1.43969	39.2507	5344	5344	MS2	8/108	SP_RL_EP4_july24.raw
High		NAVTQEFGPVPDTAR	F1M0K2	2	1	HCD		75.71	3.55405e-06	1	1	32	17	975	4.51016e+08	Light	Unique	Used	0.0654569	0.539599	0.121307	433952704	5.26413e+07	28405214	2	801.397	1601.79	-3.26049	43.1861	6083	6083	MS2	8/158	SP_RL_EP4_july24.raw
High		ASAELALGENSEVLK	P00507	1	1	HCD		75.7	5.92407e-06	1	1	35					No Quan Values	Not Used							2	765.903	1530.8	-1.10876	51.9088	7481	7481	MS2	12/142	SP_RL_EP4_july24.raw
High		TNAENEFVTIK	IPI:CON_00220327.3;Q6IMF3	2	2	HCD		75.67	3.2048e-06	1	1	32	27		8.78165e+08		No Quan Values	Not Used							2	633.321	1265.63	-1.93427	36.2663	4765	4765	MS2	8/114	SP_RL_EP4_july24.raw
	High	AAVEQLTEEQKNEFK		0	0	CID		75.66	4.9901e-06	1	1	34	29		96031532		No Proteins	Not Used							2	882.443	1763.88	-1.28667	30.5294	3646	3646	MS2	18/150	SP_RL_EP4_july24.raw
High		QFAAQANAIGPWIQNK	D3ZCV0	1	1	HCD		75.64	6.79788e-06	1	1	35	27		28853470		No Quan Values	Not Used							2	878.959	1756.91	-1.59795	66.0239	9636	9636	MS2	14/152	SP_RL_EP4_july24.raw
	High	VALVYGQmNEPPGAR		2	0	CID	M8(Oxidation)	75.6	4.22361e-06	1	1	33		679	566983377	Light	Redundant	Not Used	0.412602	1.25545	0.328648	559166922	183769154	230713658	2	809.406	1617.8	-1.03706	34.6456	4443	4443	MS2	17/128	SP_RL_EP4_july24.raw
High		AAVDAGFVPNDmQVGQTGK		1	0	HCD	M12(Oxidation)	75.57	2.96052e-06	1	1	31	18		45703947		No Quan Values	Not Used							2	960.959	1920.91	-0.614307	38.7305	5250	5250	MS2	10/188	SP_RL_EP4_july24.raw
High		GAPAYNPTGPQVTPLAR	D3ZNJ6	4	1	HCD		75.44	7.0854e-06	1	1	35	24	899	748960151	Light	Redundant	Not Used	0.0146882	0.611118	0.024035	559046016	1.34366e+07	8.21138e+06	2	855.451	1709.9	-1.14286	40.5616	5591	5591	MS2	13/160	SP_RL_EP4_july24.raw
High		LIGPNcPGIINPGEcK	P13086	1	1	HCD	C6(Carbamidomethyl), C15(Carbamidomethyl)	75.44	5.0165e-06	1	1	34	19				No Quan Values	Not Used							2	869.932	1738.86	-2.99534	48.6561	6991	6991	MS2	14/142	SP_RL_EP4_july24.raw
	High	TSIAIDTIINQK		2	0	CID		75.41	6.12742e-06	1	1	34	26		161414951		No Quan Values	Not Used							2	658.874	1316.74	-1.1659	61.2093	8880	8880	MS2	9/104	SP_RL_EP4_july24.raw
	High	LIAPVADDETAVPNNK		1	0	CID		75.24	7.12907e-06	1	1	35	28	836	1200966128	Light	Unique	Used	0.313885	2.29196	0.13695	1200966128	164472547	376964914	2	833.935	1666.86	-1.72018	38.9672	5290	5290	MS2	13/130	SP_RL_EP4_july24.raw
High		FTQAGSEVSALLGr	G3V6D3	2	1	HCD	R14(Label:13C(6))	75.21	6.7868e-06	1	1	35	20	1591	64357936	Medium	Unique	Used	0.521237	0.98035	0.531685	121045225	64357936	63093284	2	721.39	1441.77	-1.49125	70.0873	10235	10235	MS2	10/140	SP_RL_EP4_july24.raw
	High	QAASSLQQASLK		2	0	CID		75.21	5.88139e-06	1	1	34	25	242	307405907	Light	Redundant	Not Used	0.498679	2.61702	0.190552	303920180	5.79126e+07	151558507	2	616.335	1231.66	-1.90843	22.6374	2019	2019	MS2	10/122	SP_RL_EP4_july24.raw
	High	NKDPLNETVVGLYQK	G3V885;G3V8B0;P02563	13	3	CID		75.2	7.77487e-06	1	1	35	25		8.64473e+07		No Quan Values	Not Used							2	859.458	1717.91	-1.60894	62.371	9058	9058	MS2	12/150	SP_RL_EP4_july24.raw
High		ELEEISERLEEAGGATSVQIEmNK	G3V885;G3V8B0;P02563	4	3	HCD	M22(Oxidation)	75.14	5.56206e-06	1	1	34	17		47075427		No Quan Values	Not Used							3	893.432	2678.28	-0.998359	71.9591	10525	10525	MS2	22/256	SP_RL_EP4_july24.raw
High		VAELYEEEMR	Q6P725	2	1	HCD		75.12	1.19814e-06	1	1	27	23		288343382		No Quan Values	Not Used							2	634.794	1268.58	-1.6201	35.846	4688	4688	MS2	8/82	SP_RL_EP4_july24.raw
High		NKLNDLEDALQQAK	IPI:CON_00220327.3	1	1	HCD		75.1	6.63177e-06	1	1	34	21		70466138		No Quan Values	Not Used							2	800.42	1599.83	-0.96909	71.5959	10468	10468	MS2	12/136	SP_RL_EP4_july24.raw
High		QSLEASLAETEGR	IPI:CON_00009865.2;IPI:CON_00798492.2;D3ZR06	7	3	HCD		75.05	3.3746e-06	1	1	31	29				No Quan Values	Not Used							2	695.842	1390.68	-2.52793	40.9971	5678	5678	MS2	11/138	SP_RL_EP4_july24.raw
High		LIDDmVAQVLK	P56574	1	1	HCD	M5(Oxidation)	74.91	6.61518e-06	1	1	34	22		2.19144e+07		No Quan Values	Not Used							2	630.847	1260.69	0.0483444	54.8036	7919	7919	MS2	10/88	SP_RL_EP4_july24.raw
High		GLVYETSVLDPDEGIR	G3V936	2	1	HCD		74.89	6.91168e-06	1	1	34	26				No Quan Values	Not Used							2	881.946	1762.88	-0.86583	69.1913	10107	10107	MS2	9/136	SP_RL_EP4_july24.raw
High		VDFPQDQLATLTGr	P04636	1	1	HCD	R14(Label:13C(6)15N(4))	74.87	6.84746e-06	1	1	34	21		25351468		No Quan Values	Not Used							2	785.908	1570.81	-0.703339	69.244	10115	10115	MS2	11/142	SP_RL_EP4_july24.raw
High		LAEQELIETSER	G3V885;G3V8B0;P02563	4	3	HCD		74.82	5.13697e-06	1	1	33	27		9.08155e+06		No Quan Values	Not Used							2	709.361	1417.71	-1.56027	39.0877	5312	5312	MS2	8/120	SP_RL_EP4_july24.raw
	High	NQVTATTADGSTQVIGTK	Q6P6R2	1	1	CID		74.81	6.61565e-06	1	1	34	20		2.00524e+08		No Quan Values	Not Used							2	896.456	1791.9	-2.4516	27.5313	3083	3083	MS2	13/196	SP_RL_EP4_july24.raw
High		LAEQELIETSER	G3V885;G3V8B0;P02563	4	3	HCD		74.78	5.23939e-06	1	1	33	28	795	830417107	Light	Redundant	Not Used	0.0735657	1.53239	0.0480073	673746944	32344768	49564650	2	709.361	1417.71	-1.99079	37.9658	5100	5100	MS2	8/120	SP_RL_EP4_july24.raw
High		DLAGcIHGLSNVK	P56574	1	1	HCD	C5(Carbamidomethyl)	74.73	5.41784e-06	1	1	33	26		4.07175e+07		No Quan Values	Not Used							2	692.355	1383.7	-1.21459	59.7422	8665	8665	MS2	18/118	SP_RL_EP4_july24.raw
High		LAEQELIETSER	G3V885;G3V8B0;P02563	4	3	HCD		74.73	5.33707e-06	1	1	33	28		1.25224e+09		No Quan Values	Not Used							2	709.362	1417.72	-0.78534	36.9559	4910	4910	MS2	8/120	SP_RL_EP4_july24.raw
High		TLEDQANEYR	G3V885;P02563	2	2	HCD		74.72	1.09787e-06	1	1	26	25	345	3.90308e+09	Light	Not Unique	Used	0.0503293	1.6	0.0314559	3787239008	119130857	190609114	2	619.785	1238.56	-1.03922	26.0872	2778	2778	MS2	8/96	SP_RL_EP4_july24.raw
High		KVPQVSTPTLVEVSR	IPI:CON_00708398.1	2	1	HCD		74.71	6.2187e-06	1	1	34	23				No Quan Values	Not Used							3	547.317	1639.94	-0.807803	52.1988	7525	7525	MS2	17/156	SP_RL_EP4_july24.raw
	High	NLTEEmAGLDEIIAK	G3V885;P02563	2	2	CID	M6(Oxidation)	74.62	5.59305e-06	1	1	33	17		4.24524e+07		No Quan Values	Not Used							2	831.915	1662.82	-2.03578	68.4014	9986	9986	MS2	20/156	SP_RL_EP4_july24.raw
	High	SPPNPENIAPGYSGPLK		0	0	CID		74.56	7.63055e-06	1	1	34	27	1049	88071712	Light	No Proteins	Not Used	0.19184	3.82199	0.0501936	68466148	3.43656e+06	13134524	2	869.443	1737.88	-1.00551	45.8005	6534	6534	MS2	9/178	SP_RL_EP4_july24.raw
High		AAVEQLTEEQKNEFK		0	0	HCD		74.52	6.48797e-06	1	1	34	31		96031532		No Proteins	Not Used							2	882.443	1763.88	-1.28667	30.5661	3654	3654	MS2	11/150	SP_RL_EP4_july24.raw
	High	LGPALATGNVVVmK	P11884	1	1	CID	M13(Oxidation)	74.52	7.30913e-06	1	1	34	28		95373204		No Quan Values	Not Used							2	693.393	1385.78	-2.57923	42.9336	6036	6036	MS2	11/114	SP_RL_EP4_july24.raw
High		AITIAGVPQSVTEcVK		0	0	HCD	C14(Carbamidomethyl)	74.5	9.31385e-06	1	1	35	29	1348	2.83454e+07	Light	No Proteins	Not Used	0.515442	1.71414	0.300701	26724373	8.03604e+06	13774875	2	836.95	1672.89	-0.770866	59.3481	8607	8607	MS2	12/154	SP_RL_EP4_july24.raw
	High	ELISNASDALDK	P34058	1	1	CID		74.19	4.55183e-06	1	1	32	29	776	1.6102e+08	Light	Unique	Used	0.82158	3.26577	0.251573	155607251	3.91466e+07	127843752	2	638.324	1275.64	-1.43815	37.1334	4946	4946	MS2	9/122	SP_RL_EP4_july24.raw
High		VPQTFTVDcSQAGR	D3ZZ63	2	1	HCD	C9(Carbamidomethyl)	74.08	2.8805e-06	1	1	30	17	621	1.55319e+08	Light	Redundant	Not Used	1.30229	2.38481	0.546075	150178234	8.20086e+07	195575156	2	783.371	1565.73	-2.27168	33.0906	4135	4135	MS2	9/138	SP_RL_EP4_july24.raw
High		LNDLEDALQQAK	IPI:CON_00220327.3	1	1	HCD		74.07	6.56168e-06	1	1	33	20		45220266		No Quan Values	Not Used							2	679.35	1357.69	-2.69946	51.6882	7447	7447	MS2	8/114	SP_RL_EP4_july24.raw
High		LIAPVADDETAVPNNK	P42123	1	1	HCD		73.98	9.52868e-06	1	1	35	17	836	1200966128	Light	Redundant	Not Used	0.313885	2.29196	0.13695	1200966128	164472547	376964914	2	833.935	1666.86	-1.72018	39.0184	5300	5300	MS2	13/130	SP_RL_EP4_july24.raw
	High	SYELPDGQVITIGNER	IPI:CON_00698900.1;P62738;F1LTQ2	10	3	CID		73.85	7.92464e-06	1	1	34	30	1580	1714566500	Light	Redundant	Not Used	0.255261	1.35369	0.188566	1660794672	313170172	423936072	2	895.949	1790.89	-0.463691	70.7396	10332	10332	MS2	13/164	SP_RL_EP4_july24.raw
	High	TGGLAGGGSDALQTDGLR	D4A702	1	1	CID		73.7	6.68024e-06	1	1	33	18	813	5.88712e+07	Light	Unique	Used	1.11979	2.46705	0.453898	48651258	22082702	54479060	2	823.41	1645.81	-0.795692	38.4749	5202	5202	MS2	11/174	SP_RL_EP4_july24.raw
High		NPDDITQEEYGEFYK	P34058	2	1	HCD		73.63	8.80027e-07	1	1	24	17	1161	5.09964e+07	Light	Redundant	Not Used	0.5398	2.05114	0.263171	5.09964e+07	1.34208e+07	2.75279e+07	2	924.401	1847.79	-1.13748	50.583	7281	7281	MS2	13/158	SP_RL_EP4_july24.raw
High		LISWYDNEYGYSNR	P04797	13	1	HCD		73.59	1.99729e-06	1	1	28	17	1499	87554631	Light	Unique	Used	0.364864	0.655697	0.556452	87554631	4.872e+07	31945547	2	890.401	1779.79	-1.8701	65.4243	9540	9540	MS2	12/136	SP_RL_EP4_july24.raw
High		VIGGDDLSTLTGK		0	0	HCD		73.55	8.27503e-06	1	1	34	30	1083	3.26554e+07	Light	No Proteins	Not Used	0.139862	1.0853	0.12887	3.26554e+07	4.2083e+06	4567266	2	638.343	1275.68	-0.108666	47.2073	6760	6760	MS2	12/108	SP_RL_EP4_july24.raw
High		TITLEVEPSDTIENVk	P0CG51	8	1	HCD	K16(Label:13C(6)15N(2))	73.5	1.12721e-05	1	1	35	17	1320	6.76635e+07	Heavy	Unique	Used	0.248699	1.24869	0.199168	201335840	40099576	50072072	2	898.476	1795.94	1.35696	57.9848	8391	8391	MS2	13/148	SP_RL_EP4_july24.raw
High		VDFPQDQLATLTGR	P04636	1	1	HCD		73.33	9.34837e-06	1	1	34	28		274433871		No Quan Values	Not Used							2	780.903	1560.8	-1.58852	70.1578	10247	10247	MS2	13/142	SP_RL_EP4_july24.raw
High		IEELEEEIEAER	F1LMU0	8	1	HCD		73.32	3.43835e-06	1	1	30	25	1253	350573650	Light	Redundant	Not Used	0.0778454	1.03867	0.0749474	334208004	2.5048e+07	2.60165e+07	2	744.857	1488.71	-0.343308	55.0348	7959	7959	MS2	8/106	SP_RL_EP4_july24.raw
High		IEELEEELEAER	G3V885;G3V8B0;P02563	4	3	HCD		73.32	3.43835e-06	1	2	30	25	1253	350573650	Light	Redundant	Not Used	0.0778454	1.03867	0.0749474	334208004	2.5048e+07	2.60165e+07	2	744.857	1488.71	-0.343308	55.0348	7959	7959	MS2	8/106	SP_RL_EP4_july24.raw
High		IAATILTSPDLR	P00507	1	1	HCD		73.3	8.11988e-06	1	1	34	35	1390	182376228	Light	Unique	Used	0.105634	0.51168	0.206446	150524452	31075171	15900533	2	635.871	1270.73	-1.89878	61.1216	8867	8867	MS2	9/100	SP_RL_EP4_july24.raw
	High	DLYANNVLSGGTTMYPGIADR	P62738	4	1	CID		73.28	6.15326e-06	1	1	32	21		256191265		No Quan Values	Not Used							2	1114.53	2228.06	-2.33167	70.7482	10335	10335	MS2	11/230	SP_RL_EP4_july24.raw
High		IEELEEEIEAER	F1LMU0	8	1	HCD		73.26	3.3304e-06	1	1	30	26	1271	9.09088e+08	Light	Not Unique	Used	0.0688236	2.20819	0.0311675	872371520	2.71896e+07	60039790	2	744.856	1488.7	-1.24528	56.0684	8109	8109	MS2	8/106	SP_RL_EP4_july24.raw
High		IEELEEELEAER	G3V885;G3V8B0;P02563	4	3	HCD		73.26	3.3304e-06	1	2	30	26	1271	9.09088e+08	Light	Redundant	Not Used	0.0688236	2.20819	0.0311675	872371520	2.71896e+07	60039790	2	744.856	1488.7	-1.24528	56.0684	8109	8109	MS2	8/106	SP_RL_EP4_july24.raw
High		VVDSLQTSLDAETR	G3V885;G3V8B0;P02563	4	3	HCD		73.24	8.0882e-06	1	1	33	23				No Quan Values	Not Used							2	767.39	1533.77	-1.91077	45.7054	6519	6519	MS2	9/140	SP_RL_EP4_july24.raw
High		LTLSALVDGK	F1LQJ3	2	1	HCD		73.18	7.97472e-06	1	1	33	26		51144168		No Quan Values	Not Used							2	508.802	1016.6	-1.69179	72.5498	10616	10616	MS2	8/84	SP_RL_EP4_july24.raw
	High	NKDPLNETVVGLYQK	G3V885;G3V8B0;P02563	13	3	CID		73.08	1.26503e-05	1	1	35	20		231772956		No Quan Values	Not Used							2	859.459	1717.91	-1.04048	63.4021	9216	9216	MS2	12/150	SP_RL_EP4_july24.raw
High		GAGGQGQLDVR	D3ZZ63	2	1	HCD		73.03	4.96742e-06	1	1	31	26	117	344598592	Light	Unique	Used	1.29013	2.88651	0.446952	344598592	154019012	444578056	2	529.272	1057.54	-1.67421	19.9923	1424	1424	MS2	9/92	SP_RL_EP4_july24.raw
High		IEELEEEIEAER	F1LMU0	8	1	HCD		72.99	3.52896e-06	1	1	30	26				No Quan Values	Not Used							2	744.856	1488.7	-1.49128	57.1008	8262	8262	MS2	8/106	SP_RL_EP4_july24.raw
High		IEELEEELEAER	G3V885;G3V8B0;P02563	4	3	HCD		72.99	3.52896e-06	1	2	30	26				No Quan Values	Not Used							2	744.856	1488.7	-1.49128	57.1008	8262	8262	MS2	8/106	SP_RL_EP4_july24.raw
High		IGIFGQDEDVTSk	E9PSX6	6	1	HCD	K13(Label:13C(6)15N(2))	72.97	7.47908e-06	1	1	33	17				No Quan Values	Not Used							2	708.858	1416.71	-1.08902	48.951	7028	7028	MS2	12/120	SP_RL_EP4_july24.raw
High		IEELEEEIEAER	F1LMU0	8	1	HCD		72.96	3.51042e-06	1	1	30	26	1238	2.03888e+08	Light	Not Unique	Used	0.0344429	1.05348	0.0326943	175434568	5.73571e+06	6.04247e+06	2	744.855	1488.7	-2.06526	54.005	7799	7799	MS2	8/106	SP_RL_EP4_july24.raw
High		IEELEEELEAER	G3V885;G3V8B0;P02563	4	3	HCD		72.96	3.51042e-06	1	2	30	26	1238	2.03888e+08	Light	Redundant	Not Used	0.0344429	1.05348	0.0326943	175434568	5.73571e+06	6.04247e+06	2	744.855	1488.7	-2.06526	54.005	7799	7799	MS2	8/106	SP_RL_EP4_july24.raw
	High	cAGcTNPISGLGGTK	O35115	1	1	CID	C1(Carbamidomethyl), C4(Carbamidomethyl)	72.89	2.61648e-06	1	1	28	26		54975704		No Quan Values	Not Used							2	746.848	1492.69	0.689597	33.2827	4172	4172	MS2	13/148	SP_RL_EP4_july24.raw
High		FVTVQTISGTGALR	P00507	1	1	HCD		72.88	1.21749e-05	1	1	35	32		1.14578e+08		No Quan Values	Not Used							2	725.406	1449.8	-1.42683	56.7292	8214	8214	MS2	8/136	SP_RL_EP4_july24.raw
	High	ILDDTSPPQPGEEK	Q63704	1	1	CID		72.83	5.09728e-06	1	1	31	22		82980397		No Quan Values	Not Used							2	763.371	1525.74	-1.62413	29.7274	3510	3510	MS2	8/134	SP_RL_EP4_july24.raw
High		VSDLTQAANk	Q6P725	2	1	HCD	K10(Label:13C(6)15N(2))	72.82	7.6296e-06	1	1	33	29	90	281620972	Heavy	Unique	Used	0.426506	3.92634	0.108627	614397856	66740086	262044576	2	527.784	1054.56	-1.59501	19.5277	1318	1318	MS2	8/86	SP_RL_EP4_july24.raw
High		EGIEcEVINLR	P49432	1	1	HCD	C5(Carbamidomethyl)	72.82	6.01278e-06	1	1	32			6.24881e+07		No Quan Values	Not Used							2	666.334	1331.66	-1.13319	61.3237	8901	8901	MS2	8/94	SP_RL_EP4_july24.raw
High		QEVVAGDVGTTr	D4ABA9	2	1	HCD	R12(Label:13C(6)15N(4))	72.79	7.25115e-06	1	1	33	32	256	384366800	Heavy	Unique	Used	1.5574	4.93656	0.315484	199391480	62904801	310533024	2	621.32	1241.63	-1.8731	22.8904	2077	2077	MS2	9/128	SP_RL_EP4_july24.raw
High		VFAENQAGLSDPR	F1M7S9	1	1	HCD		72.76	5.81835e-06	1	1	32	20		1.4121e+08		No Quan Values	Not Used							2	702.347	1403.69	-3.29569	31.3179	3796	3796	MS2	11/126	SP_RL_EP4_july24.raw
High		HALIIYDDLSk	F1LP05	2	1	HCD	K11(Label:13C(6)15N(2))	72.75	1.1568e-05	1	1	34	28		29097737		No Quan Values	Not Used							2	648.357	1295.71	-1.71634	72.2067	10567	10567	MS2	10/86	SP_RL_EP4_july24.raw
High		IEELEEEIEAER	F1LMU0	8	1	HCD		72.66	3.76149e-06	1	1	30	23		32509724		No Quan Values	Not Used							2	744.855	1488.7	-2.06526	52.9964	7646	7646	MS2	8/106	SP_RL_EP4_july24.raw
High		IEELEEELEAER	G3V885;G3V8B0;P02563	4	3	HCD		72.66	3.76149e-06	1	2	30	23		32509724		No Quan Values	Not Used							2	744.855	1488.7	-2.06526	52.9964	7646	7646	MS2	8/106	SP_RL_EP4_july24.raw
	High	VVDSLQTSLDAETR	G3V885;G3V8B0;P02563	4	3	CID		72.57	9.40972e-06	1	1	33	25				No Quan Values	Not Used							2	767.39	1533.77	-1.59242	46.6845	6672	6672	MS2	11/140	SP_RL_EP4_july24.raw
	High	LGEHNIDVLEGNEQFINAAK		1	0	CID		72.55	1.29359e-05	0.493151	1	35			1878021200		No Quan Values	Not Used							3	737.707	2211.11	0.422574	72.0717	10541	10541	MS2	20/202	SP_RL_EP4_july24.raw
	High	NDLQLQVQAEQDNLADAEERcDQLIK	G3V885;G3V8B0;P02563	4	3	CID	C21(Carbamidomethyl)	72.55	8.74437e-06	1	1	33	24		431186734		No Quan Values	Not Used							3	1019.49	3056.45	-1.37648	73.2372	10726	10726	MS2	16/290	SP_RL_EP4_july24.raw
High		QEYEQLIAK	IPI:CON_00019359.3	1	1	HCD		72.42	7.19718e-06	1	1	32	24		187083608		No Quan Values	Not Used							2	561.295	1121.58	-1.70883	32.3222	3989	3989	MS2	8/84	SP_RL_EP4_july24.raw
High		DATNVGDEGGFAPNILENK	D3ZJT8	2	1	HCD		72.41	5.41679e-06	1	1	31	17		46882776		No Quan Values	Not Used							2	980.962	1960.92	-3.9479	58.4042	8456	8456	MS2	15/206	SP_RL_EP4_july24.raw
High		IAEQVASFQEEK		0	0	HCD		72.39	7.29033e-06	1	1	32		582	93818096	Light	No Proteins	Not Used	0.502019	2.54753	0.197061	93818096	1.84879e+07	47098491	2	689.845	1378.68	-1.56994	31.7121	3869	3869	MS2	11/120	SP_RL_EP4_july24.raw
	High	IGIFGQDEDVTSK	E9PSX6	6	1	CID		72.36	6.99531e-06	1	1	32	25		392600040		No Quan Values	Not Used							2	704.85	1408.69	-2.02084	49.2707	7074	7074	MS2	10/120	SP_RL_EP4_july24.raw
High		SSGGFVWAcK	P56574	1	1	HCD	C9(Carbamidomethyl)	72.32	1.74962e-06	1	1	26			811137369		No Quan Values	Not Used							2	549.754	1098.5	-2.03264	38.9888	5296	5296	MS2	9/74	SP_RL_EP4_july24.raw
High		TAAENDFVTLK	IPI:CON_00021304.1	1	1	HCD		72.3	7.01902e-06	1	1	32	21		939912256		No Quan Values	Not Used							2	604.81	1208.61	-2.14669	38.1849	5140	5140	MS2	10/108	SP_RL_EP4_july24.raw
High		VNAGDQPGADLGPLITPQAK	G3V7J0	2	1	HCD		72.24	1.64662e-05	1	1	36	17		8.43188e+06		No Quan Values	Not Used							2	981.517	1962.03	-1.66399	55.7194	8057	8057	MS2	9/210	SP_RL_EP4_july24.raw
High		LGEHNIDVLEGNEQFINAAK	SWISS-PROT:P00761	1	1	HCD		72.17	1.38852e-05	0.375	1	35			1878021200		No Quan Values	Not Used							3	737.706	2211.1	-0.23992	71.032	10380	10380	MS2	18/202	SP_RL_EP4_july24.raw
High		TPEVDDEALEKFDK	IPI:CON_LACB	1	1	HCD		72.13	5.21416e-06	1	1	30	17		4.76586e+07		No Quan Values	Not Used							3	545.929	1635.77	-1.92486	49.4128	7099	7099	MS2	20/134	SP_RL_EP4_july24.raw
High		ANTFVAELK	P04636	1	1	HCD		72.1	8.96837e-06	1	1	33	30	765	1957405744	Light	Unique	Used	0.177957	2.20673	0.0806429	1957405744	157850882	348334818	2	496.773	992.539	-1.70773	36.867	4891	4891	MS2	8/86	SP_RL_EP4_july24.raw
High		LLGSLDIDHNQYK	G3V885;G3V8B0;P02563	4	3	HCD		72.03	1.16331e-05	1	1	34	25	1406	184265863	Light	Not Unique	Used	0.163023	1.56497	0.10417	169899336	17698428	27697434	2	758.392	1515.78	-2.35679	61.6858	8958	8958	MS2	11/110	SP_RL_EP4_july24.raw
	High	IVADKDYSVTANSK		1	0	CID		71.98	1.16378e-05	1	1	34	20		119972964		No Quan Values	Not Used							2	755.889	1510.77	-2.33885	21.3185	1723	1723	MS2	12/140	SP_RL_EP4_july24.raw
	High	FASEASGYQDNIAr	Q6P725	2	1	CID	R14(Label:13C(6)15N(4))	71.77	3.17003e-06	1	1	28	24	501	413231337	Heavy	Redundant	Not Used	0.908337	3.02093	0.300681	437624104	131585286	397510036	2	769.857	1538.71	-2.2247	28.9349	3377	3377	MS2	11/128	SP_RL_EP4_july24.raw
High		VLVLDTDYK	IPI:CON_LACB	1	1	HCD		71.76	1.07989e-05	1	1	33	30		124253112		No Quan Values	Not Used							2	533.294	1065.58	-1.37666	43.8393	6202	6202	MS2	7/68	SP_RL_EP4_july24.raw
High		LTVADALEPVQFEDGQK	P09456	1	1	HCD		71.72	1.52968e-05	1	1	35	17		44370344		No Quan Values	Not Used							2	930.474	1859.94	0.664341	73.6337	10799	10799	MS2	11/164	SP_RL_EP4_july24.raw
	High	LLcGGGAAADR	P11884	2	1	CID	C3(Carbamidomethyl)	71.68	4.99554e-06	1	1	30	26	151	158536092	Light	Unique	Used	0.282217	1.12809	0.250171	158536092	39661150	44741512	2	530.763	1060.52	-1.88123	20.6873	1582	1582	MS2	9/80	SP_RL_EP4_july24.raw
High		LGDVYVNDAFGTAHR	P16617	2	1	HCD		71.66	8.30747e-06	1	1	32	22				No Quan Values	Not Used							3	545.601	1634.79	-2.50259	59.4644	8623	8623	MS2	9/146	SP_RL_EP4_july24.raw
High		LEQQVDDLEGSLEQEK	F1LMU0;G3V885;G3V8B0;P02563	9	4	HCD		71.66	7.89466e-06	1	1	32	23		14006401		No Quan Values	Not Used							2	930.447	1859.89	-0.640638	51.7584	7458	7458	MS2	12/172	SP_RL_EP4_july24.raw
High		ADVDAATLAR	Q6P725	2	1	HCD		71.65	6.55871e-06	1	1	31	25	414	1422482136	Light	Unique	Used	0.900452	2.83735	0.317357	1422482136	451434460	1280876984	2	501.763	1002.52	-1.92759	26.7357	2917	2917	MS2	7/82	SP_RL_EP4_july24.raw
High		QLEDELVSLQK	P04692	4	1	HCD		71.62	1.35182e-05	1	1	34	33	1209	6.70563e+07	Light	Unique	Used	0.443902	3.94424	0.112545	56883820	6.40196e+06	25250860	2	651.351	1301.69	-0.774464	52.8702	7627	7627	MS2	10/110	SP_RL_EP4_july24.raw
High		AAYFGVYDTAK	Q05962	2	1	HCD		71.58	4.68446e-06	1	1	29	21		1082299422		No Quan Values	Not Used							2	603.294	1205.58	-1.79227	41.8133	5828	5828	MS2	10/82	SP_RL_EP4_july24.raw
High		WGDESVPGSPFK	D3ZZ63	2	1	HCD		71.58	3.31179e-06	1	1	28			124646440		No Quan Values	Not Used							2	653.309	1305.61	-0.974633	52.3945	7551	7551	MS2	8/100	SP_RL_EP4_july24.raw
	High	DAGTIAGLNVLr	D4A4S3	3	1	CID	R12(Label:13C(6)15N(4))	71.58	1.36225e-05	1	1	34	31	1452	338135550	Heavy	Unique	Used	1.37155	1.95716	0.700783	246535802	172768214	338135550	2	605.344	1209.68	-1.66218	63.5932	9247	9247	MS2	10/100	SP_RL_EP4_july24.raw
High		QTALVELLK	IPI:CON_00708398.1	1	1	HCD		71.56	8.97927e-06	1	1	32			86284760		No Quan Values	Not Used							2	507.813	1014.62	-1.0719	56.3979	8162	8162	MS2	8/88	SP_RL_EP4_july24.raw
High		GAGGQGQLDVr	D3ZZ63	2	1	HCD	R11(Label:13C(6)15N(4))	71.51	7.74477e-06	1	1	32	27	117	475429108	Heavy	Redundant	Not Used	1.29013	2.88651	0.446952	344598592	154019012	444578056	2	534.276	1067.54	-2.42917	20.0638	1440	1440	MS2	9/92	SP_RL_EP4_july24.raw
High		VGVPTETGALTLNR	F1LWF9	3	1	HCD		71.37	1.60079e-05	1	1	35	27	1027	1.61468e+07	Light	Unique	Used	2.51464	0.963275	2.61052	1.61468e+07	42151502	40603476	2	714.396	1427.78	-1.03673	44.88	6385	6385	MS2	13/118	SP_RL_EP4_july24.raw
High		FGGGSVELLk	Q64428	1	1	HCD	K10(Label:13C(6)15N(2))	71.34	1.20093e-05	1	1	33	31	961	69916189	Heavy	Unique	Used	0.173559	2.03025	0.0854867	402837836	3.44373e+07	69916189	2	507.788	1014.57	-1.5028	43.0522	6059	6059	MS2	9/76	SP_RL_EP4_july24.raw
	High	TAAENDFVTLKK	IPI:CON_00021304.1	1	1	CID		71.29	1.39836e-05	1	1	34	27		684816616		No Quan Values	Not Used							2	668.857	1336.71	-2.57971	27.5844	3092	3092	MS2	10/118	SP_RL_EP4_july24.raw
High		ILGADTSVDLEETGr	F1LP05	2	1	HCD	R15(Label:13C(6)15N(4))	71.25	1.24632e-05	1	1	33	17		68386406		No Quan Values	Not Used							2	793.401	1585.8	0.429591	47.7404	6846	6846	MS2	14/128	SP_RL_EP4_july24.raw
	High	VPQTFTVDcSQAGr	D3ZZ63	2	1	CID	C9(Carbamidomethyl), R14(Label:13C(6)15N(4))	71.25	5.6692e-06	1	1	30	17	621	2.01503e+08	Heavy	Redundant	Not Used	1.30229	2.38481	0.546075	150178234	8.20086e+07	195575156	2	788.375	1575.74	-2.23708	33.0024	4118	4118	MS2	10/138	SP_RL_EP4_july24.raw
High		QTALVELLK	IPI:CON_00708398.1	1	1	HCD		71.24	9.6546e-06	1	1	32			7.40889e+07		No Quan Values	Not Used							2	507.813	1014.62	-1.13205	57.4035	8305	8305	MS2	8/88	SP_RL_EP4_july24.raw
High		LGTIAIQGAIEK	P17764	1	1	HCD		71.18	1.24181e-05	0.56338	1	33			8.55981e+07		No Quan Values	Not Used							2	607.36	1213.71	-1.60576	48.4169	6955	6955	MS2	11/114	SP_RL_EP4_july24.raw
	High	TGTAEmSSILEER		2	0	CID	M6(Oxidation)	71.14	4.16484e-06	1	1	28	21	485	220786152	Light	Unique	Used	0.389303	1.45193	0.268128	198237656	53153085	77174574	2	720.336	1439.67	-1.82632	28.3056	3257	3257	MS2	11/118	SP_RL_EP4_july24.raw
High		NAENAIEALKEYEPEmGK	E9PSX6	7	1	HCD	M16(Oxidation)	71.13	7.14242e-06	1	1	31	17				No Quan Values	Not Used							2	1026.48	2051.96	-1.46885	70.6403	10320	10320	MS2	20/194	SP_RL_EP4_july24.raw
High		ELLALDSVDPEGR	Q5U2U8	1	1	HCD		71.12	1.22818e-05	1	1	33	30		47877317		No Quan Values	Not Used							2	707.364	1413.72	-0.941187	63.2006	9189	9189	MS2	8/116	SP_RL_EP4_july24.raw
High		ADIAESQVNK	F1LMU0;G3V885;G3V8B0;P02563	18	4	HCD		71.06	7.79121e-06	1	1	31	29		1541426651		No Quan Values	Not Used							2	537.774	1074.54	-1.5729	19.0081	1202	1202	MS2	7/86	SP_RL_EP4_july24.raw
	High	TGGLAGGGSDALQTDGLr	D4A702	1	1	CID	R18(Label:13C(6)15N(4))	71	1.22446e-05	1	1	33	17	813	61677038	Heavy	Redundant	Not Used	1.11979	2.46705	0.453898	48651258	22082702	54479060	2	828.414	1655.82	-1.50891	38.3993	5186	5186	MS2	11/174	SP_RL_EP4_july24.raw
	High	NLTEEmAGLDEIIAK	G3V885;P02563	2	2	CID	M6(Oxidation)	71	1.33169e-05	1	1	33	20		619179634		No Quan Values	Not Used							2	831.916	1662.82	-0.714375	70.4707	10293	10293	MS2	11/156	SP_RL_EP4_july24.raw
	High	IEELEEEIEAER		8	0	CID		70.99	5.87964e-06	1	1	30	27	1253	350573650	Light	Redundant	Not Used	0.0778454	1.03867	0.0749474	334208004	2.5048e+07	2.60165e+07	2	744.857	1488.71	-0.343308	55.0005	7949	7949	MS2	9/106	SP_RL_EP4_july24.raw
	High	IEELEEELEAER	G3V885;G3V8B0;P02563	4	3	CID		70.99	5.87964e-06	1	2	30	27	1253	350573650	Light	Redundant	Not Used	0.0778454	1.03867	0.0749474	334208004	2.5048e+07	2.60165e+07	2	744.857	1488.71	-0.343308	55.0005	7949	7949	MS2	9/106	SP_RL_EP4_july24.raw
	High	IRDEMVATEQER	E9PSX6	6	1	CID		70.98	6.94255e-06	1	1	31	27		73763645		No Quan Values	Not Used							2	738.858	1476.71	-1.55169	20.8333	1615	1615	MS2	9/124	SP_RL_EP4_july24.raw
High		KYEDEINKR	IPI:CON_00714876.1;IPI:CON_00021304.1;IPI:CON_00622240.4	7	3	HCD		70.94	1.02001e-05	1	1	32			6.58961e+07		No Quan Values	Not Used							2	597.808	1194.61	-1.9378	18.0774	995	995	MS2	8/84	SP_RL_EP4_july24.raw
High		ITYGQcGDVLr	P16409	1	1	HCD	C6(Carbamidomethyl), R11(Label:13C(6)15N(4))	70.92	7.79968e-06	1	1	31	23	608	1.08017e+09	Heavy	Unique	Used	0.534459	1.94735	0.274454	1981286800	543771864	1058915704	2	646.32	1291.63	-1.57225	32.576	4041	4041	MS2	10/104	SP_RL_EP4_july24.raw
High		KVPQVSTPTLVEVSR	IPI:CON_00708398.1	2	1	HCD		70.92	1.48833e-05	1	1	34	23		1298883584		No Quan Values	Not Used							3	547.317	1639.94	-0.807803	54.3075	7843	7843	MS2	18/156	SP_RL_EP4_july24.raw
High		NTLLQAELEELR	G3V885;P02563	2	2	HCD		70.91	1.6868e-05	1	1	34	26		1.34952e+07		No Quan Values	Not Used							2	714.888	1428.77	-0.353362	74.2048	10889	10889	MS2	8/126	SP_RL_EP4_july24.raw
	High	IGIFGQDEDVTSK	E9PSX6	6	1	CID		70.9	9.85151e-06	1	1	32	28				No Quan Values	Not Used							2	704.85	1408.69	-1.3276	50.3267	7240	7240	MS2	11/120	SP_RL_EP4_july24.raw
High		FLEQQNQVLQTK	IPI:CON_00714876.1;IPI:CON_00220327.3;IPI:CON_00021304.1;Q6IMF3;Q6IG01	12	5	HCD		70.73	1.7548e-05	1	1	34	34		8043714106		No Quan Values	Not Used							2	738.395	1475.78	-2.31291	35.2587	4573	4573	MS2	8/120	SP_RL_EP4_july24.raw
	High	VQLLHSQNTSLINQK	G3V885;G3V8B0;P02563	4	3	CID		70.72	2.02318e-05	1	1	35	26		2.76143e+08		No Quan Values	Not Used							2	861.977	1722.95	-2.27106	33.0052	4119	4119	MS2	20/146	SP_RL_EP4_july24.raw
High		QATLGAGLPIATPcTTVNK	P17764	1	1	HCD	C14(Carbamidomethyl)	70.54	2.33751e-05	1	1	35	22	1292	36269287	Light	Unique	Used	0.762691	5.70046	0.133795	36269287	4.85264e+06	27662262	2	957.009	1913.01	-2.9376	56.9936	8247	8247	MS2	11/206	SP_RL_EP4_july24.raw
	High	YSGDFGADAQGAMSK	Q9QZ76	1	1	CID		70.5	8.15495e-07	1	1	21	17		238874884		No Quan Values	Not Used							2	752.822	1504.64	-0.71993	34.6349	4439	4439	MS2	13/146	SP_RL_EP4_july24.raw
High		LQDLVDKLQLK	G3V885;G3V8B0;P02563	4	3	HCD		70.49	1.20775e-05	0.457143	1	32			457112320		No Quan Values	Not Used							2	656.894	1312.78	-1.98808	72.4413	10602	10602	MS2	10/104	SP_RL_EP4_july24.raw
High		KKmDADLSQLQTEVEEAVQEcR	G3V885;G3V8B0;P02563	4	3	HCD	M3(Oxidation), C21(Carbamidomethyl)	70.47	1.19313e-05	1	1	32	17		62273626		No Quan Values	Not Used							3	875.082	2623.23	-1.19403	74.0201	10856	10856	MS2	9/242	SP_RL_EP4_july24.raw
High		NPVGEDQVNLTVK	P56741	3	1	HCD		70.46	1.77696e-05	1	1	34	31		480499226		No Quan Values	Not Used							2	706.872	1412.74	-1.27246	35.1976	4559	4559	MS2	10/132	SP_RL_EP4_july24.raw
	High	GVGIISEGNETVEDIAAR	P06685	2	1	CID		70.38	1.95613e-05	1	1	34	18		4.6713e+07		No Quan Values	Not Used							2	915.464	1829.92	-2.09719	64.9436	9460	9460	MS2	12/170	SP_RL_EP4_july24.raw
	High	NPDDITQEEYGEFYK	P34058	2	1	CID		70.33	1.81195e-06	1	1	24	17				No Quan Values	Not Used							2	924.4	1847.79	-2.39267	51.6133	7436	7436	MS2	9/158	SP_RL_EP4_july24.raw
	High	VGSVLQEGcEK	Q920L2	2	1	CID	C9(Carbamidomethyl)	70.32	6.65604e-06	1	1	30	22		488679556		No Quan Values	Not Used							2	603.295	1205.58	-0.361734	22.5817	2008	2008	MS2	8/104	SP_RL_EP4_july24.raw
High		IEDEQALALQLQK	G3V885;P02563	2	2	HCD		70.29	2.20849e-05	1	1	35	28		3.65251e+07		No Quan Values	Not Used							2	749.908	1498.81	-1.96567	50.5424	7275	7275	MS2	10/116	SP_RL_EP4_july24.raw
High		LIDDmVAQVLK	P56574	1	1	HCD	M5(Oxidation)	70.27	1.86018e-05	1	1	34	20		200190030		No Quan Values	Not Used							2	630.846	1260.68	-1.7914	57.4771	8316	8316	MS2	10/88	SP_RL_EP4_july24.raw
	High	SLNNQFASFIDK	IPI:CON_00714876.1;IPI:CON_00220327.3	2	2	CID		70.26	1.24047e-05	1	1	32	26		176827128		No Quan Values	Not Used							2	692.348	1383.69	-1.15127	73.3227	10745	10745	MS2	9/126	SP_RL_EP4_july24.raw
High		SLVEESQLPEGK	F1M7S9	2	1	HCD		70.24	1.37204e-05	1	1	33	28		230659667		No Quan Values	Not Used							2	658.339	1315.67	-2.36021	32.9548	4110	4110	MS2	8/116	SP_RL_EP4_july24.raw
High		DFTATDLTEFAAR	F1LWF9	3	1	HCD		70.21	7.54138e-06	1	1	30	17		1.02965e+08		No Quan Values	Not Used							2	729.349	1457.69	-0.285441	71.7678	10496	10496	MS2	9/112	SP_RL_EP4_july24.raw
	High	HVIQSISAQQEK		0	0	CID		70.19	1.99384e-05	1	1	34	19		79381481		No Proteins	Not Used							2	684.366	1367.73	-1.76344	20.193	1470	1470	MS2	14/116	SP_RL_EP4_july24.raw
High		TITLEVEPSDTIENVk	P0CG51	8	1	HCD	K16(Label:13C(6)15N(2))	70.18	2.38939e-05	1	1	35	26		1.83e+08		No Quan Values	Not Used							2	898.474	1795.94	-1.02199	60.067	8713	8713	MS2	13/148	SP_RL_EP4_july24.raw
High		VVDALGNAIDGK	F1LP05	2	1	HCD		70.12	1.60455e-05	1	1	33	26	792	840996590	Light	Unique	Used	0.18309	1.9398	0.0943864	751700000	70950294	137629114	2	586.319	1171.63	-1.59683	37.7813	5068	5068	MS2	10/112	SP_RL_EP4_july24.raw
High		LGTIAIQGAIEK	P17764	1	1	HCD		70.12	1.58509e-05	0.585714	1	33			66432584		No Quan Values	Not Used							2	607.36	1213.71	-1.60576	49.4331	7102	7102	MS2	11/114	SP_RL_EP4_july24.raw
High		KVPQVSTPTLVEVSR	IPI:CON_00708398.1	2	1	HCD		70.09	1.79002e-05	1	1	34	23				No Quan Values	Not Used							3	547.317	1639.94	-0.584495	56.3755	8159	8159	MS2	18/156	SP_RL_EP4_july24.raw
High		QGVDADINGLR	IPI:CON_00019359.3	1	1	HCD		70.04	1.19494e-05	1	1	32	28		748537078		No Quan Values	Not Used							2	579.298	1157.59	-2.00473	34.8318	4482	4482	MS2	9/104	SP_RL_EP4_july24.raw
	High	LQDAEEAVEAVNAk	G3V885;G3V8B0;P02563	4	3	CID	K14(Label:13C(6)15N(2))	70.04	1.48328e-05	1	1	33	24	728	1.6324e+08	Heavy	Redundant	Not Used	0.0430419	4.11216	0.010467	3398584832	35572986	146281676	2	747.878	1494.75	-1.99292	36.5421	4821	4821	MS2	9/140	SP_RL_EP4_july24.raw
High		DFLAGGIAAAVSK	Q05962	2	1	HCD		70.01	1.96547e-05	1	1	34			177158079		No Quan Values	Not Used							2	610.338	1219.67	-0.143442	72.1197	10553	10553	MS2	10/118	SP_RL_EP4_july24.raw
	High	IAATILTSPDLR	P00507	1	1	CID		69.98	1.80178e-05	1	1	34	34				No Quan Values	Not Used							2	635.871	1270.74	-1.22634	59.9799	8698	8698	MS2	8/100	SP_RL_EP4_july24.raw
High		IRLENEIQTYR	IPI:CON_00009865.2	1	1	HCD		69.93	2.22254e-05	1	1	35			1.31642e+08		No Quan Values	Not Used							2	717.888	1434.77	-1.57064	56.545	8187	8187	MS2	8/108	SP_RL_EP4_july24.raw
High		TIAMDGTEGLVR	G3V6D3	2	1	HCD		69.89	1.28309e-05	1	1	32	24	928	647298873	Light	Redundant	Not Used	0.393176	1.31642	0.29867	571195760	170598924	224580632	2	631.823	1262.64	-1.60591	41.5335	5779	5779	MS2	11/102	SP_RL_EP4_july24.raw
High		QGLLGINIAEK	P15650	1	1	HCD		69.88	1.72604e-05	1	1	33	27	1574	68694554	Light	Unique	Used	0.198218	2.25899	0.0877465	68694554	6.0277e+06	1.36165e+07	2	578.339	1155.67	-1.58088	69.4232	10143	10143	MS2	10/100	SP_RL_EP4_july24.raw
	High	SKAEAESLYQSK	IPI:CON_00220327.3	1	1	CID		69.88	1.22694e-05	1	1	32	26		664998586		No Quan Values	Not Used							2	670.838	1340.67	-0.852471	18.634	1119	1119	MS2	9/128	SP_RL_EP4_july24.raw
High		DQLLLGPTYATPK	Q60587	1	1	HCD		69.83	2.26339e-05	1	1	34	32	1212	1.39956e+08	Light	Unique	Used	0.351176	2.13827	0.164234	118457136	19454700	41599315	2	708.889	1416.77	-2.06664	52.928	7636	7636	MS2	10/138	SP_RL_EP4_july24.raw
	High	VGVPTETGALTLNR	F1LWF9	3	1	CID		69.74	2.29698e-05	1	1	34	32		1.55446e+08		No Quan Values	Not Used							2	714.395	1427.78	-1.54971	45.9442	6558	6558	MS2	11/118	SP_RL_EP4_july24.raw
	High	IAATILTSPDLR	P00507	1	1	CID		69.73	1.92557e-05	1	1	34	34	1339	43190595	Light	Redundant	Not Used	0.167503	0.888626	0.188496	39479986	7441819	6.613e+06	2	635.871	1270.74	-1.13027	58.9028	8533	8533	MS2	8/100	SP_RL_EP4_july24.raw
	High	ALGQNPTQAEVLR		1	0	CID		69.57	2.38812e-05	1	1	34	24	610	3871336432	Light	Unique	Used	0.488266	1.88986	0.25836	3703386144	956808472	1808236272	2	698.88	1396.75	-1.60981	32.6196	4047	4047	MS2	10/120	SP_RL_EP4_july24.raw
	High	ALNEINQFYQK		0	0	CID		69.56	1.55259e-05	1	1	33	23		1.71269e+08		No Proteins	Not Used							2	684.35	1367.69	-1.92637	49.1986	7062	7062	MS2	8/96	SP_RL_EP4_july24.raw
High		QEYDESGPSIVHr	IPI:CON_00698900.1	3	1	HCD	R13(Label:13C(6)15N(4))	69.54	6.22014e-06	1	1	29	17	321	382371839	Heavy	Unique	Used	3.47318	1.07351	3.23533	1.10093e+08	356187044	382371839	3	509.574	1526.71	-2.60425	24.3923	2404	2404	MS2	10/134	SP_RL_EP4_july24.raw
High		TPEVDDEALEK	IPI:CON_LACB	1	1	HCD		69.51	5.80988e-06	1	1	28			422523667		No Quan Values	Not Used							2	623.295	1245.58	-1.11901	27.3418	3039	3039	MS2	10/98	SP_RL_EP4_july24.raw
High		DSYVGDEAQSKR	IPI:CON_00698900.1;P62738	7	2	HCD		69.43	5.0171e-06	1	1	28	18	29	908274018	Light	Not Unique	Used	0.112097	1.24276	0.0901999	767105152	69192810	85990174	2	677.815	1354.62	-0.496845	18.3019	1044	1044	MS2	10/112	SP_RL_EP4_july24.raw
High		DLAGcIHGLSNVK	P56574	1	1	HCD	C5(Carbamidomethyl)	69.42	1.79146e-05	1	1	33	26		249538533		No Quan Values	Not Used							2	692.354	1383.7	-2.97899	57.6645	8340	8340	MS2	20/118	SP_RL_EP4_july24.raw
High		VPLPSLSPTMQAGTIAR	P08461	1	1	HCD		69.4	2.78944e-05	1	1	35	30		3.65045e+07		No Quan Values	Not Used							2	869.979	1738.95	-1.35523	66.3414	9679	9679	MS2	12/158	SP_RL_EP4_july24.raw
	High	ASSVTTFTGEPNmcPR		0	0	CID	M13(Oxidation), C14(Carbamidomethyl)	69.39	3.00359e-06	1	1	25	17		179307359		No Proteins	Not Used							2	885.892	1770.78	-1.32009	30.3134	3604	3604	MS2	9/144	SP_RL_EP4_july24.raw
High		VLAVNQENER	D3ZCV0	1	1	HCD		69.3	1.70125e-05	1	1	33	27	158	7.38867e+08	Light	Redundant	Not Used	0.466888	1.31733	0.354419	721498056	255712956	336858860	2	586.306	1171.6	-2.09774	20.8415	1616	1616	MS2	7/86	SP_RL_EP4_july24.raw
High		LQDLVDKLQLK	G3V885;G3V8B0;P02563	4	3	HCD		69.3	1.58082e-05	0.449275	1	32			2279443162		No Quan Values	Not Used							3	438.265	1312.78	-2.32377	73.2001	10721	10721	MS2	9/104	SP_RL_EP4_july24.raw
	High	TPEVDDEALEKFDK		1	0	CID		69.21	1.13353e-05	1	1	31	24		7.25354e+06		No Quan Values	Not Used							2	818.392	1635.78	1.4415	49.7071	7145	7145	MS2	10/134	SP_RL_EP4_july24.raw
	High	NTIIATGGYGR	Q920L2	2	1	CID		69.2	1.74809e-05	1	1	33	28		168747272		No Quan Values	Not Used							2	561.798	1122.59	-1.2904	29.1643	3412	3412	MS2	9/108	SP_RL_EP4_july24.raw
High		GGLVGTPAPFSIDTK	D3ZZ63	2	1	HCD		69.18	2.60163e-05	1	1	34	21	1448	2.06586e+08	Light	Unique	Used	0.530626	20.1212	0.0263715	175790804	4635868	93279150	2	730.392	1459.78	-1.57437	64.4562	9381	9381	MS2	12/128	SP_RL_EP4_july24.raw
	High	IEDEQALALQLQK	G3V885;P02563	2	2	CID		69.05	2.9943e-05	1	1	35	28		376500750		No Quan Values	Not Used							2	749.909	1498.81	-0.0924366	51.5347	7423	7423	MS2	9/116	SP_RL_EP4_july24.raw
High		VDVSPTSQR	F1M0K2	2	1	HCD		68.96	1.17401e-05	1	1	31	30	80	910397889	Light	Unique	Used	0.13559	0.915748	0.148064	897587788	1.32901e+08	1.21704e+08	2	494.756	988.504	-1.66242	19.3686	1283	1283	MS2	7/76	SP_RL_EP4_july24.raw
High		TGPNLHGLFGR	D4A5L9	3	1	HCD		68.96	2.10089e-05	1	1	33	19		139285879		No Quan Values	Not Used							2	584.814	1168.62	-1.86424	73.1506	10713	10713	MS2	10/94	SP_RL_EP4_july24.raw
High		EAALGAGFSDK	Q60587	1	1	HCD		68.79	8.46951e-06	1	1	29	30		532319044		No Quan Values	Not Used							2	533.263	1065.52	-2.535	29.9409	3543	3543	MS2	7/98	SP_RL_EP4_july24.raw
	High	KAITDAAMMAEELKK	G3V885;G3V8B0;P02563	17	3	CID		68.74	3.14434e-05	1	1	35	24		3.78505e+07		No Quan Values	Not Used							3	550.624	1649.86	-1.51597	72.705	10635	10635	MS2	10/156	SP_RL_EP4_july24.raw
	High	ANDDLKENIAIVER	G3V885;G3V8B0;P02563	4	3	CID		68.73	2.8937e-05	1	1	34	23		8.51415e+06		No Quan Values	Not Used							2	800.419	1599.83	-2.04357	46.7693	6686	6686	MS2	9/148	SP_RL_EP4_july24.raw
	High	SAYLmGLNSADLLK	G3V885;G3V8B0;P02563	4	3	CID	M5(Oxidation)	68.7	2.48951e-05	0.608696	1	34			257795655		No Quan Values	Not Used							2	756.391	1511.77	-1.91336	73.0527	10694	10694	MS2	14/136	SP_RL_EP4_july24.raw
High		YEELQVTVGR	IPI:CON_00021304.1	1	1	HCD		68.69	1.8422e-05	1	1	32	31		13630036		No Quan Values	Not Used							2	597.311	1193.61	-1.62361	40.9486	5670	5670	MS2	9/92	SP_RL_EP4_july24.raw
High		GGLVGTPAPFSIDTK	D3ZZ63	2	1	HCD		68.65	3.06076e-05	1	1	35	24		113058350		No Quan Values	Not Used							2	730.394	1459.78	0.599813	65.5127	9555	9555	MS2	11/128	SP_RL_EP4_july24.raw
High		DTGTYEDFVEGLr	P16409	1	1	HCD	R13(Label:13C(6)15N(4))	68.6	5.3766e-06	1	1	27	17	1588	7.20731e+07	Heavy	Unique	Used	0.338989	1.90421	0.178021	191184828	34034891	64809518	2	756.346	1511.69	-2.16039	69.9282	10212	10212	MS2	8/114	SP_RL_EP4_july24.raw
	High	FNSANEDNVTQVr	P04762	1	1	CID	R13(Label:13C(6)15N(4))	68.55	8.86694e-06	1	1	29	17	298	92664283	Heavy	Redundant	Not Used	0.600278	0.911463	0.658587	154368950	101665448	92664283	2	752.356	1503.7	-1.6342	23.7673	2274	2274	MS2	10/132	SP_RL_EP4_july24.raw
High		APILIATDVASr	Q6AYI1	1	1	HCD	R12(Label:13C(6)15N(4))	68.48	2.52237e-05	1	1	34	28	1098	115693657	Heavy	Unique	Used	1.72727	1.40174	1.23224	66980572	82535952	115693657	2	618.862	1236.72	-0.966651	47.8773	6865	6865	MS2	7/96	SP_RL_EP4_july24.raw
High		ALGQNPTQAEVLR	P16409	1	1	HCD		68.37	3.14816e-05	1	1	34	27	610	3871336432	Light	Redundant	Not Used	0.488266	1.88986	0.25836	3703386144	956808472	1808236272	2	698.88	1396.75	-1.60981	32.649	4056	4056	MS2	9/120	SP_RL_EP4_july24.raw
High		LEQQVDDLEGSLEQEKK	F1LMU0;G3V885;G3V8B0;P02563	9	4	HCD		68.33	2.87322e-05	1	1	34	27		7.17747e+07		No Quan Values	Not Used							3	663.332	1987.98	-0.114536	52.7978	7613	7613	MS2	22/182	SP_RL_EP4_july24.raw
	High	VSEPVAALDPAEK	F1LNI6	2	1	CID		68.28	2.64571e-05	1	1	34	26		271212160		No Quan Values	Not Used							2	663.35	1325.69	-1.69633	38.3915	5183	5183	MS2	9/116	SP_RL_EP4_july24.raw
High		DLAVDSASPVYQAVIK	D3ZNJ6	5	1	HCD		68.26	3.67004e-05	1	1	35	19		238905191		No Quan Values	Not Used							2	838.447	1675.89	-2.41383	64.3379	9363	9363	MS2	14/142	SP_RL_EP4_july24.raw
High		EGISYVFR	F1LNI6	2	1	HCD		68.22	1.33711e-05	1	1	31	29		1.00079e+08		No Quan Values	Not Used							2	485.752	970.498	-1.67344	45.8319	6540	6540	MS2	7/62	SP_RL_EP4_july24.raw
High		QLEDELVSLQK	P04692	4	1	HCD		68.2	2.87198e-05	1	1	34			94163539		No Quan Values	Not Used							2	651.35	1301.69	-1.52469	53.8573	7777	7777	MS2	10/110	SP_RL_EP4_july24.raw
High		YQLDPTASISAK	F1LQJ3	2	1	HCD		68.16	2.49681e-05	1	1	33	30		1.86557e+08		No Quan Values	Not Used							2	647.337	1293.67	-1.26275	39.7813	5453	5453	MS2	7/120	SP_RL_EP4_july24.raw
High		VPLPSLSPTmQAGTIAR	P08461	1	1	HCD	M10(Oxidation)	68.01	4.0899e-05	1	1	35	25		8.46444e+07		No Quan Values	Not Used							2	877.978	1754.95	0.441725	54.6355	7892	7892	MS2	13/158	SP_RL_EP4_july24.raw
	High	GQSVQQVYYSIGALAK	G3V885;P02563	2	2	CID		68.01	3.83453e-05	1	1	35	22		1.02379e+08		No Quan Values	Not Used							2	856.453	1711.9	-1.63802	74.1131	10873	10873	MS2	10/162	SP_RL_EP4_july24.raw
High		ITEGDLSQLTASIr	D3ZZ63	2	1	HCD	R14(Label:13C(6)15N(4))	67.98	3.8213e-05	1	1	35	19		19080665		No Quan Values	Not Used							2	757.408	1513.81	-0.263309	70.509	10302	10302	MS2	12/136	SP_RL_EP4_july24.raw
	High	VDFPQDQLATLTGR		1	0	CID		67.98	3.20432e-05	1	1	34	25		274433871		No Quan Values	Not Used							2	780.903	1560.8	-1.58852	70.1317	10241	10241	MS2	10/142	SP_RL_EP4_july24.raw
	High	VDQSILTGESVSVIK	E9PSX6	7	1	CID		67.93	3.83575e-05	1	1	35	24	1300	226556278	Light	Redundant	Not Used	0.106223	1.54581	0.0687162	215075728	14779184	2.28459e+07	2	787.934	1574.86	-1.36743	57.4519	8310	8310	MS2	11/156	SP_RL_EP4_july24.raw
	High	LEQQVDDLEGSLEQEK	G3V885;G3V8B0;P02563	9	3	CID		67.88	1.8851e-05	1	1	32	25		14006401		No Quan Values	Not Used							2	930.447	1859.89	-0.640638	51.7227	7452	7452	MS2	21/172	SP_RL_EP4_july24.raw
High		LVNELTEFAK	IPI:CON_00708398.1	1	1	HCD		67.83	3.01037e-05	1	1	34	29		401990908		No Quan Values	Not Used							2	582.318	1163.63	-1.3091	63.0378	9162	9162	MS2	7/92	SP_RL_EP4_july24.raw
High		LQNEIEDLmVDVER	G3V885;G3V8B0;P02563	4	3	HCD	M9(Oxidation)	67.63	1.94243e-05	1	1	32	32		306810204		No Quan Values	Not Used							2	859.916	1718.82	-1.44984	65.7618	9595	9595	MS2	10/146	SP_RL_EP4_july24.raw
	High	YEELQQTAGR	IPI:CON_00009867.3;Q6P6Q2	4	2	CID		67.5	1.14521e-05	1	1	29	26		112449131		No Quan Values	Not Used							2	597.789	1194.57	-3.25538	20.7576	1598	1598	MS2	8/92	SP_RL_EP4_july24.raw
High		GPGLSQAFVGQk	D3ZZ63	2	1	HCD	K12(Label:13C(6)15N(2))	67.48	3.19424e-05	1	1	34	24	691	324641346	Heavy	Unique	Used	0.510185	4.61323	0.110592	629479244	6.96152e+07	321150744	2	598.828	1196.65	-1.83243	35.0326	4524	4524	MS2	7/100	SP_RL_EP4_july24.raw
High		ITYGQcGDVLR	P16409	1	1	HCD	C6(Carbamidomethyl)	67.36	1.47015e-05	1	1	30	21	608	2020331289	Light	Redundant	Not Used	0.534459	1.94735	0.274454	1981286800	543771864	1058915704	2	641.315	1281.62	-1.89506	32.4658	4018	4018	MS2	10/104	SP_RL_EP4_july24.raw
	High	LAEKDEEMEQAKR	G3V885;G3V8B0;P02563	4	3	CID		67.36	1.94765e-05	1	1	31	28		69813744		No Quan Values	Not Used							3	526.258	1576.76	-2.08796	18.1265	1004	1004	MS2	15/126	SP_RL_EP4_july24.raw
High		VGLQVVAVK	D4ABH6	2	1	HCD		67.31	1.36642e-05	1	1	30		831	2.73026e+08	Light	Unique	Used	0.399343	1.91384	0.20866	270487400	56439996	1.08017e+08	2	456.797	912.586	-1.91346	38.844	5269	5269	MS2	7/76	SP_RL_EP4_july24.raw
High		GIADQELIAGGDVk	D3ZEC2	3	1	HCD	K14(Label:13C(6)15N(2))	67.31	3.79178e-05	1	1	34	25	974	6.98207e+07	Heavy	Unique	Used	0.668644	5.56493	0.120153	89564490	1.07615e+07	59886764	2	697.374	1393.74	-1.13121	43.1387	6073	6073	MS2	11/138	SP_RL_EP4_july24.raw
High		VTFVDTPGIIENR	F1M847	2	1	HCD		67.31	4.00636e-05	1	1	34	25		133565617		No Quan Values	Not Used							2	730.889	1460.77	-2.24233	60.5403	8788	8788	MS2	12/116	SP_RL_EP4_july24.raw
High		LLIIGDSGVGK		0	0	HCD		67.3	2.95793e-05	0.61194	1	33			7.21389e+07		No Proteins	Not Used							2	536.323	1071.64	-2.03597	52.1417	7515	7515	MS2	9/82	SP_RL_EP4_july24.raw
High		LLLIGDSGVGK		0	0	HCD		67.3	2.95793e-05	0.61194	2	33			7.21389e+07		No Proteins	Not Used							2	536.323	1071.64	-2.03597	52.1417	7515	7515	MS2	9/82	SP_RL_EP4_july24.raw
High		cGVEIIGLK	P18163	1	1	HCD	C1(Carbamidomethyl)	67.29	3.05153e-05	0.58209	1	33					No Quan Values	Not Used							2	494.778	988.549	-0.768375	47.8683	6864	6864	MS2	7/64	SP_RL_EP4_july24.raw
High		LIAPVADDETAVPNNk	P42123	1	1	HCD	K16(Label:13C(6)15N(2))	67.27	4.68467e-05	1	1	35	21	836	3.81509e+08	Heavy	Redundant	Not Used	0.313885	2.29196	0.13695	1200966128	164472547	376964914	2	837.941	1674.87	-2.60974	39.0621	5309	5309	MS2	13/130	SP_RL_EP4_july24.raw
High		LVIITAGAr	B5DEN4	2	1	HCD	R9(Label:13C(6)15N(4))	67.22	1.45193e-05	0.522388	1	30		804	1.35698e+08	Heavy	Unique	Used	0.571972	1.64528	0.347644	237246240	82477348	1.35698e+08	2	462.298	923.59	-1.73572	38.2837	5160	5160	MS2	6/64	SP_RL_EP4_july24.raw
	High	DATNVGDEGGFAPNILENK		2	0	CID		67.19	1.80195e-05	1	1	31	25		46882776		No Quan Values	Not Used							2	980.962	1960.92	-3.9479	58.374	8452	8452	MS2	14/206	SP_RL_EP4_july24.raw
	High	ALNEINQFYQK		0	0	CID		67.14	2.83613e-05	1	1	33	30		830449642		No Proteins	Not Used							2	684.351	1367.69	-0.319817	44.0187	6235	6235	MS2	8/96	SP_RL_EP4_july24.raw
High		EGVIEcSFVQSK	P04636	1	1	HCD	C6(Carbamidomethyl)	67.11	1.48626e-05	1	1	30	21		514742629		No Quan Values	Not Used							2	691.833	1382.66	-2.34637	39.5594	5406	5406	MS2	10/112	SP_RL_EP4_july24.raw
High		IAATILTSPDLR	P00507	1	1	HCD		67.09	3.39664e-05	1	1	34	35		52050884		No Quan Values	Not Used							2	635.871	1270.73	-1.3224	57.909	8376	8376	MS2	7/100	SP_RL_EP4_july24.raw
High		HALIIYDDLSK	F1LP05	2	1	HCD		67.06	3.90625e-05	1	1	34	26	1649	203518947	Light	Unique	Used	0.153457	2.04698	0.0749674	189615096	1.4215e+07	29097737	2	644.349	1287.69	-2.45524	72.3893	10595	10595	MS2	10/86	SP_RL_EP4_july24.raw
High		IRLENEIQTYR	IPI:CON_00009865.2	1	1	HCD		67.04	4.33846e-05	1	1	35	36		1.07223e+07		No Quan Values	Not Used							2	717.887	1434.77	-2.08112	55.4721	8021	8021	MS2	8/108	SP_RL_EP4_july24.raw
	High	SFYPEEVSSmVLTK	D4A4S3	4	1	CID	M10(Oxidation)	67.01	2.03546e-05	1	1	31	19	1409	6.44448e+07	Light	Unique	Used	0.793433	2.25781	0.351417	56787644	19956138	45057200	2	816.895	1632.78	-0.43383	61.7768	8970	8970	MS2	11/128	SP_RL_EP4_july24.raw
High		EQIEQFIPQMTAGK	P15650	1	1	HCD		67	3.35104e-05	1	1	33	23				No Quan Values	Not Used							2	810.407	1619.81	-2.17883	67.1732	9805	9805	MS2	12/148	SP_RL_EP4_july24.raw
High		TLNEADcATVPPAIR	Q920L2	2	1	HCD	C7(Carbamidomethyl)	66.92	3.28429e-05	1	1	33	26		233462640		No Quan Values	Not Used							2	814.408	1627.81	-1.54692	39.0783	5311	5311	MS2	13/152	SP_RL_EP4_july24.raw
High		TTPSYVAFTDTEr	D4A4S3	4	1	HCD	R13(Label:13C(6)15N(4))	66.91	1.47584e-05	1	1	30	27	916	459339380	Heavy	Redundant	Not Used	1.53177	2.2165	0.691075	292893280	202411198	448644072	2	749.358	1497.71	-0.855139	41.0883	5693	5693	MS2	10/118	SP_RL_EP4_july24.raw
High		VQQTVQDLFGR	F1M953	2	1	HCD		66.73	4.09362e-05	1	1	34	32				No Quan Values	Not Used							2	645.843	1290.68	-1.82023	54.4759	7867	7867	MS2	10/104	SP_RL_EP4_july24.raw
High		GVVDSEDIPLNLSr		0	0	HCD	R14(Label:13C(6)15N(4))	66.7	4.46834e-05	1	1	34	25	1386	194226840	Heavy	No Proteins	Not Used	1.94277	2.70717	0.717639	89966492	64563500	174784328	2	762.4	1523.79	-1.45338	60.9354	8842	8842	MS2	12/128	SP_RL_EP4_july24.raw
High		GVVDSEDLPLNISr	P34058;P82995	2	2	HCD	R14(Label:13C(6)15N(4))	66.7	4.46834e-05	1	2	34	25	1386	194226840	Heavy	Not Unique	Used	1.94277	2.70717	0.717639	89966492	64563500	174784328	2	762.4	1523.79	-1.45338	60.9354	8842	8842	MS2	12/128	SP_RL_EP4_july24.raw
	High	QFAAQANAIGPWIQNK	D3ZCV0	1	1	CID		66.65	5.38733e-05	1	1	35	27		28853470		No Quan Values	Not Used							2	878.959	1756.91	-1.59795	66.0123	9634	9634	MS2	10/152	SP_RL_EP4_july24.raw
High		DLAVDSASPVYQAVIK	D3ZNJ6	5	1	HCD		66.54	5.42238e-05	1	1	35	23		238905191		No Quan Values	Not Used							2	838.447	1675.89	-1.90395	63.3095	9203	9203	MS2	10/142	SP_RL_EP4_july24.raw
High		EIETYHNLLEGGQEDFESSGAGK	IPI:CON_00019359.3	1	1	HCD		66.49	1.15336e-05	1	1	28	17		2.70636e+08		No Quan Values	Not Used							3	837.38	2510.13	-2.48067	65.6315	9575	9575	MS2	18/244	SP_RL_EP4_july24.raw
High		LPmGmTAENLAAK	F1LWF9	3	1	HCD	M3(Oxidation), M5(Oxidation)	66.48	2.28504e-05	1	1	31	24		135921977		No Quan Values	Not Used							2	689.838	1378.67	-1.425	25.3705	2622	2622	MS2	12/108	SP_RL_EP4_july24.raw
	High	GcDVVVIPAGVPR		1	0	CID	C2(Carbamidomethyl)	66.4	4.6413e-05	1	1	34	23	1224	609384584	Light	Unique	Used	0.315724	1.51871	0.20789	528275792	109823012	166789356	2	669.863	1338.72	-1.4732	53.982	7794	7794	MS2	11/96	SP_RL_EP4_july24.raw
	High	SIDDLEDELYAQK	P04692	2	1	CID		66.36	1.49822e-05	1	1	29	21		433276052		No Quan Values	Not Used							2	769.863	1538.72	-1.84271	63.1627	9180	9180	MS2	9/112	SP_RL_EP4_july24.raw
High		NLEEAVAEDLAk	D4ABA9	2	1	HCD	K12(Label:13C(6)15N(2))	66.32	3.52936e-05	1	1	33	20		5.18406e+07		No Quan Values	Not Used							2	655.339	1309.67	-1.17754	73.665	10803	10803	MS2	8/122	SP_RL_EP4_july24.raw
	High	SLDLDSIIAEVK	IPI:CON_00220327.3;Q6P6Q2	6	2	CID		66.32	4.90026e-05	1	1	34	28		1.13126e+07		No Quan Values	Not Used							2	651.861	1302.71	-0.605069	74.1793	10882	10882	MS2	9/106	SP_RL_EP4_july24.raw
	High	QGGGGAGGSVPGIEr	F1LV13	2	1	CID	R15(Label:13C(6)15N(4))	66.25	2.6429e-05	1	1	32	22	313	83544010	Heavy	Unique	Used	1.70374	1.3659	1.24733	45819984	57152758	78065150	2	654.829	1308.65	-2.22842	24.224	2366	2366	MS2	11/150	SP_RL_EP4_july24.raw
High		NmLFSGTNIAAGK	E9PSX6	7	1	HCD	M2(Oxidation)	66.24	2.60739e-05	1	1	32	17		861465274		No Quan Values	Not Used							2	670.336	1339.66	-2.55751	40.1849	5524	5524	MS2	10/124	SP_RL_EP4_july24.raw
	High	GAGGQGQLDVR	D3ZZ63	2	1	CID		66.24	2.37209e-05	1	1	31	25	117	344598592	Light	Redundant	Not Used	1.29013	2.88651	0.446952	344598592	154019012	444578056	2	529.272	1057.54	-1.67421	19.9606	1414	1414	MS2	9/92	SP_RL_EP4_july24.raw
High		LTVLEGDPYFTGK	F1M7S9	1	1	HCD		66.22	4.43417e-05	1	1	34	27		2.14047e+07		No Quan Values	Not Used							2	720.373	1439.74	-2.19367	67.2471	9816	9816	MS2	7/114	SP_RL_EP4_july24.raw
High		GYLGPEQLPDcLk	P04636	1	1	HCD	C11(Carbamidomethyl), K13(Label:13C(6)15N(2))	66.19	3.72556e-05	1	1	33	23		48694152		No Quan Values	Not Used							2	749.378	1497.75	-1.1416	60.3153	8750	8750	MS2	10/116	SP_RL_EP4_july24.raw
	High	ILNPAAIPEGQFIDSR	G3V885;G3V8B0	3	2	CID		66.08	6.23045e-05	1	1	35	29	1644	1.26921e+09	Light	Not Unique	Used	0.0644326	1.54272	0.0417657	1239711632	5.17774e+07	7.98778e+07	2	870.967	1740.93	-1.24787	72.2347	10570	10570	MS2	20/158	SP_RL_EP4_july24.raw
High		FAIQDISVEETSAK	D3ZCV0	7	1	HCD		66.03	4.10361e-05	0.287879	1	33			2.90041e+07		No Quan Values	Not Used							2	769.391	1537.77	-0.105158	57.4861	8317	8317	MS2	8/138	SP_RL_EP4_july24.raw
	High	TGTLTTNQmSVcR	E9PSX6	11	1	CID	M9(Oxidation), C12(Carbamidomethyl)	66.03	1.13005e-05	1	1	28	20	119	5.11953e+08	Light	Unique	Used	0.168489	1.4492	0.116263	488099664	56748050	8.22394e+07	2	742.844	1484.68	-1.21657	19.9735	1419	1419	MS2	9/126	SP_RL_EP4_july24.raw
	High	GAGTGGLGLTVEGPcEAK	D3ZZ63	2	1	CID	C15(Carbamidomethyl)	65.99	3.4467e-05	1	1	32	26		1.81479e+08		No Quan Values	Not Used							2	837.411	1673.82	-0.706263	41.8624	5836	5836	MS2	9/160	SP_RL_EP4_july24.raw
	High	GVASPVGAEGTmTK	D3ZLB6	3	1	CID	M12(Oxidation)	65.95	2.50921e-05	1	1	31	22	196	96074700	Light	Unique	Used	0.372482	1.54639	0.240872	96074700	23141739	35786054	2	660.826	1320.65	-0.974599	21.6742	1803	1803	MS2	10/122	SP_RL_EP4_july24.raw
	High	VPTPNVSVVDLTcR		4	0	CID	C13(Carbamidomethyl)	65.82	5.61469e-05	1	1	34	20	1308	591314392	Light	Redundant	Not Used	0.483921	1.75718	0.275396	591314392	162845356	286149300	2	778.907	1556.81	-1.84784	57.6913	8343	8343	MS2	8/140	SP_RL_EP4_july24.raw
High		ILNPAAIPEGQFIDSr	G3V885;G3V8B0	3	2	HCD	R16(Label:13C(6)15N(4))	65.8	6.53096e-05	1	1	35	22	1644	7.98778e+07	Heavy	Redundant	Not Used	0.0644326	1.54272	0.0417657	1239711632	5.17774e+07	7.98778e+07	2	875.97	1750.93	-2.0592	72.1972	10566	10566	MS2	12/158	SP_RL_EP4_july24.raw
High		ATIQPVFDPSk	D3ZZ63	2	1	HCD	K11(Label:13C(6)15N(2))	65.71	5.1854e-05	1	1	34	21	918	378058484	Heavy	Unique	Used	0.504889	4.12203	0.122486	678099376	83057344	342364616	2	605.831	1210.65	-0.916542	41.223	5717	5717	MS2	8/110	SP_RL_EP4_july24.raw
	High	TSGGAGGLGSLr	Q6P725	2	1	CID	R12(Label:13C(6)15N(4))	65.65	3.62936e-05	1	1	32	27	322	1106774472	Heavy	Unique	Used	0.911423	3.10176	0.293841	1214336832	356821881	1106774472	2	521.779	1042.55	-1.65749	24.4193	2408	2408	MS2	11/106	SP_RL_EP4_july24.raw
High		SKQLEDELVSLQK	P04692	4	1	HCD		65.64	6.39399e-05	1	1	35		1432	58554805	Light	Unique	Used	0.150997	0.77594	0.194599	48829064	9.50206e+06	7.37303e+06	2	758.914	1516.82	-1.33935	63.0443	9163	9163	MS2	11/136	SP_RL_EP4_july24.raw
	High	FTQAGSEVSALLGR		2	0	CID		65.59	5.70059e-05	1	1	34	23				No Quan Values	Not Used							2	718.38	1435.75	-1.33624	70.394	10281	10281	MS2	11/140	SP_RL_EP4_july24.raw
High		mLcDQYYLTSPELK	G3V778	2	1	HCD	M1(Oxidation), C3(Carbamidomethyl)	65.58	1.83448e-05	1	1	29	17		7.44606e+06		No Quan Values	Not Used							2	888.911	1776.81	-2.02353	57.8995	8375	8375	MS2	9/138	SP_RL_EP4_july24.raw
	High	LGTIAIQGAIEK		1	0	CID		65.57	4.51913e-05	0.606061	1	33			8.55981e+07		No Quan Values	Not Used							2	607.36	1213.71	-1.60576	48.3743	6946	6946	MS2	10/114	SP_RL_EP4_july24.raw
High		IAEGTFPGKI		0	0	HCD		65.56	4.55595e-05	1	1	33			5.2722e+08		No Proteins	Not Used							2	516.789	1032.57	-1.81785	41.5402	5780	5780	MS2	8/76	SP_RL_EP4_july24.raw
High		NmLFSGTNIAAGK	E9PSX6	7	1	HCD	M2(Oxidation)	65.51	3.0959e-05	1	1	32	17		861465274		No Quan Values	Not Used							2	670.336	1339.67	-1.73743	39.1517	5325	5325	MS2	10/124	SP_RL_EP4_july24.raw
High		HTLSYVDTK	Q920L2	2	1	HCD		65.45	3.04631e-05	1	1	31	23		135030582		No Quan Values	Not Used							2	532.274	1063.54	-1.67802	20.5677	1554	1554	MS2	8/76	SP_RL_EP4_july24.raw
High		IVYGHLDDPANQEIER	F1M0K2	2	1	HCD		65.37	4.99637e-05	1	1	33	23				No Quan Values	Not Used							3	623.642	1868.91	-0.62041	44.2166	6273	6273	MS2	9/146	SP_RL_EP4_july24.raw
High		NMLFSGTNIAAGK	E9PSX6	7	1	HCD		65.31	4.09422e-05	1	1	33	17				No Quan Values	Not Used							2	662.339	1323.67	-1.1734	56.9491	8242	8242	MS2	11/124	SP_RL_EP4_july24.raw
High		cQLEINFNTLQTK	D3ZCV0	7	1	HCD	C1(Carbamidomethyl)	65.31	5.0541e-05	1	1	33	18		6.31934e+07		No Quan Values	Not Used							2	804.906	1608.81	0.0161671	65.5032	9554	9554	MS2	10/134	SP_RL_EP4_july24.raw
	High	DTQIQLDDAVR	G3V8B0	2	1	CID		65.27	3.25695e-05	1	1	32	26		2113877572		No Quan Values	Not Used							2	637.322	1273.64	-1.80379	40.009	5491	5491	MS2	15/110	SP_RL_EP4_july24.raw
	High	DTQLQLDDAVR	G3V885;P02563	2	2	CID		65.27	3.25695e-05	1	2	32	26		2113877572		No Quan Values	Not Used							2	637.322	1273.64	-1.80379	40.009	5491	5491	MS2	15/110	SP_RL_EP4_july24.raw
High		YEELQITAGR	IPI:CON_00220327.3;Q4FZU2	3	2	HCD		65.24	3.75828e-05	1	1	32	27		5.66915e+08		No Quan Values	Not Used							2	590.302	1179.6	-2.3461	37.2125	4962	4962	MS2	7/92	SP_RL_EP4_july24.raw
High		VYGTGSLALYEK	P35435	3	1	HCD		65.13	5.11146e-05	1	1	33	22				No Quan Values	Not Used							2	650.841	1300.67	-2.71322	47.9962	6884	6884	MS2	10/102	SP_RL_EP4_july24.raw
High		VGVPTETGALTLNR	F1LWF9	3	1	HCD		65.12	6.65514e-05	1	1	34	27	1076	135868813	Light	Unique	Used	0.401007	1.33328	0.300767	113516408	34142004	45520920	2	714.395	1427.78	-1.54971	46.9926	6723	6723	MS2	12/118	SP_RL_EP4_july24.raw
High		YEELQITAGR	IPI:CON_00220327.3;Q4FZU2	3	2	HCD		65.07	3.90832e-05	1	1	32	30		5.66915e+08		No Quan Values	Not Used							2	590.302	1179.6	-2.3461	36.1984	4753	4753	MS2	7/92	SP_RL_EP4_july24.raw
High		ESTLHLVLR	P0CG51	10	1	HCD		65	5.12605e-05	1	1	33	28	1587	84864168	Light	Unique	Used	0.538549	1.33698	0.402809	79412676	31988174	42767630	2	534.313	1067.62	-2.32065	70.0385	10227	10227	MS2	8/68	SP_RL_EP4_july24.raw
	High	GDVTTQVALQPALk	P07895	1	1	CID	K14(Label:13C(6)15N(2))	64.98	6.52848e-05	1	1	34	26	980	8.37995e+07	Heavy	Redundant	Not Used	0.0194806	2.44496	0.01	4193440768	33411853	81690778	2	724.914	1448.82	0.0369872	43.4007	6124	6124	MS2	11/126	SP_RL_EP4_july24.raw
	High	NKLNDLEDALQQAK	IPI:CON_00220327.3	1	1	CID		64.9	6.94432e-05	1	1	34	21		70466138		No Quan Values	Not Used							2	800.42	1599.83	-0.96909	71.5548	10463	10463	MS2	18/136	SP_RL_EP4_july24.raw
High		VGVTEGcDPTr	D3ZZ63	2	1	HCD	C7(Carbamidomethyl), R11(Label:13C(6)15N(4))	64.89	1.14492e-05	1	1	27	25	162	4.73155e+08	Heavy	Unique	Used	1.23413	2.31073	0.534087	378637696	202225506	467288716	2	600.78	1200.55	-2.23597	20.9223	1634	1634	MS2	7/92	SP_RL_EP4_july24.raw
High		EQIEQFIPQmTAGK	P15650	1	1	HCD	M10(Oxidation)	64.89	4.58292e-05	1	1	33	26	1062	3.38152e+07	Light	Unique	Used	0.107678	0.279742	0.384921	29277296	1.12694e+07	3.15253e+06	2	818.404	1635.8	-2.33242	46.3453	6625	6625	MS2	11/148	SP_RL_EP4_july24.raw
High		LGSFGSITR	D3ZZ63	2	1	HCD		64.8	3.81132e-05	1	1	32	31	680	377047202	Light	Unique	Used	1.24077	2.54303	0.487909	371943424	181474526	461495072	2	469.258	937.508	-1.91133	34.826	4481	4481	MS2	7/74	SP_RL_EP4_july24.raw
High		IQLVEEELDR	P04692;P04692-2	23	2	HCD		64.73	5.62311e-05	1	1	33	29	1028	2.3043e+08	Light	Not Unique	Used	0.27441	0.821909	0.333868	2.3043e+08	7.69332e+07	63232090	2	622.329	1243.65	-1.01505	45.0128	6409	6409	MS2	8/96	SP_RL_EP4_july24.raw
High		FTQAGSEVSALLGr	G3V6D3	2	1	HCD	R14(Label:13C(6)15N(4))	64.64	7.34012e-05	1	1	34	25	1633	3.24437e+07	Heavy	Unique	Used	0.584785	1.06356	0.549837	50100378	27547040	29297974	2	723.383	1445.76	-1.98047	71.8395	10507	10507	MS2	10/140	SP_RL_EP4_july24.raw
	High	LGEHNIDVLEGNEQFINAAK		1	0	CID		64.64	7.93447e-05	0.492308	1	35		1662	29538590720	Light	Redundant	Not Used	0.01	0.0227017	0.0591969	19491574784	1153839904	26194145	3	737.706	2211.1	0.00851561	73.1135	10704	10704	MS2	12/202	SP_RL_EP4_july24.raw
	High	TVTDIQGGDVr	D3ZEC2	3	1	CID	R11(Label:13C(6)15N(4))	64.63	4.22173e-05	1	1	32	24		93443820		No Quan Values	Not Used							2	585.802	1170.6	-1.35201	23.8971	2300	2300	MS2	10/106	SP_RL_EP4_july24.raw
High		TKYETDAIQR	F1LMU0;G3V885;G3V8B0;P02563	14	4	HCD		64.62	4.48342e-05	1	1	32	27	44	3365379228	Light	Not Unique	Used	0.0291877	3.18207	0.01	3257183456	2.98767e+07	9.50698e+07	2	612.814	1224.62	-1.24314	18.6474	1122	1122	MS2	9/98	SP_RL_EP4_july24.raw
	High	LAGESESNLr	P46462	1	1	CID	R10(Label:13C(6)15N(4))	64.57	3.26097e-05	1	1	31	32	101	1.48018e+08	Heavy	Unique	Used	1.60828	1.37071	1.17331	86779716	101819720	139565704	2	543.276	1085.55	-0.975322	19.63	1341	1341	MS2	9/82	SP_RL_EP4_july24.raw
High		TTPSYVAFTDTER	D4A4S3	4	1	HCD		64.52	2.33101e-05	1	1	29	22	916	292893280	Light	Redundant	Not Used	1.53177	2.2165	0.691075	292893280	202411198	448644072	2	744.353	1487.7	-2.031	42.3632	5933	5933	MS2	10/118	SP_RL_EP4_july24.raw
High		LIEGNEYIFR	F1M7S9	1	1	HCD		64.46	5.81728e-05	1	1	33	27				No Quan Values	Not Used							2	627.329	1253.65	-1.0694	62.9897	9154	9154	MS2	9/88	SP_RL_EP4_july24.raw
High		VGVPTETGALTLNr	F1LWF9	3	1	HCD	R14(Label:13C(6)15N(4))	64.36	8.14408e-05	1	1	35	21		53371752		No Quan Values	Not Used							2	719.399	1437.79	-1.68662	46.0062	6571	6571	MS2	12/118	SP_RL_EP4_july24.raw
	High	ADVDAATLAr	Q6P725	2	1	CID	R10(Label:13C(6)15N(4))	64.36	3.8879e-05	1	1	31	28	414	1291484319	Heavy	Redundant	Not Used	0.900452	2.83735	0.317357	1422482136	451434460	1280876984	2	506.767	1012.53	-2.17855	26.704	2908	2908	MS2	9/82	SP_RL_EP4_july24.raw
	High	VQALEEANNDLENK	IPI:CON_00019359.3	1	1	CID		64.32	3.87395e-05	1	1	31	17		192800454		No Quan Values	Not Used							2	793.886	1586.77	-0.190855	31.2426	3783	3783	MS2	11/142	SP_RL_EP4_july24.raw
High		SKEEAEALYHSK	IPI:CON_00021304.1	1	1	HCD		64.3	3.83424e-05	1	1	31	27		1278981456		No Quan Values	Not Used							3	464.565	1391.68	-0.593426	18.2915	1042	1042	MS2	7/128	SP_RL_EP4_july24.raw
	High	IITHPNFNGNTLDNDImLIK		1	0	CID	M17(Oxidation)	64.28	0.000101599	1	1	35	26		7.81756e+07		No Quan Values	Not Used							2	1150.09	2299.17	-1.53005	74.06	10864	10864	MS2	19/204	SP_RL_EP4_july24.raw
High		VAAAFPGDVDR	G3V8V3	2	1	HCD		64.2	3.34757e-05	1	1	31	21	647	193399125	Light	Unique	Used	0.254927	0.967933	0.263372	174852444	46051297	44574551	2	559.284	1117.56	-1.92407	33.8847	4296	4296	MS2	8/84	SP_RL_EP4_july24.raw
High		ESTLHLVLr	P0CG51	10	1	HCD	R9(Label:13C(6))	64.17	6.4238e-05	1	1	33	24	845	175579342	Medium	Not Unique	Used	0.578659	1.92964	0.299879	543204960	162895644	314330456	2	537.323	1073.64	-1.27262	39.224	5340	5340	MS2	8/68	SP_RL_EP4_july24.raw
	High	LAEQELIETSER	G3V885;G3V8B0;P02563	4	3	CID		64.17	5.96632e-05	1	1	33	25		9.08155e+06		No Quan Values	Not Used							2	709.361	1417.71	-1.56027	39.0458	5305	5305	MS2	8/120	SP_RL_EP4_july24.raw
High		VKLEQQVDDLEGSLEQEK	G3V885;G3V8B0;P02563	3	3	HCD		64.13	9.05065e-05	1	1	35	22		145458456		No Quan Values	Not Used							3	696.355	2087.05	-0.0796575	72.1109	10552	10552	MS2	12/194	SP_RL_EP4_july24.raw
High		HLVDEPQNLIK	IPI:CON_00708398.1	1	1	HCD		64.11	7.99978e-05	1	1	34	26				No Quan Values	Not Used							2	653.361	1305.71	-1.54886	56.2966	8144	8144	MS2	9/90	SP_RL_EP4_july24.raw
High		SPFEVQVSPEAGAQK	D3ZZ63	2	1	HCD		64.05	5.92096e-05	1	1	33	25	892	498199688	Light	Redundant	Not Used	0.508421	3.806	0.133584	396041792	52904876	201355776	2	787.394	1573.78	-2.74602	40.3158	5547	5547	MS2	12/148	SP_RL_EP4_july24.raw
High		VLGDVIEVHGK	P23928	1	1	HCD		64.03	7.21149e-05	1	1	34	29		152759141		No Quan Values	Not Used							2	583.331	1165.66	-1.65062	34.1861	4355	4355	MS2	9/86	SP_RL_EP4_july24.raw
	High	mLcDQYYLTSPELK		0	0	CID	M1(Oxidation), C3(Carbamidomethyl)	64	2.63945e-05	1	1	29	18		7.44606e+06		No Proteins	Not Used							2	888.911	1776.81	-2.02353	57.8673	8369	8369	MS2	8/138	SP_RL_EP4_july24.raw
High		HADSVAELGEQIDNLQR	F1LMU0;G3V885;G3V8B0;P02563	9	4	HCD		63.99	6.51209e-05	1	1	33	19		649558100		No Quan Values	Not Used							3	632.313	1894.92	-1.02127	68.3039	9971	9971	MS2	16/160	SP_RL_EP4_july24.raw
High		GKLSYTQQmEDLKR	G3V885;P02563	2	2	HCD	M9(Oxidation)	63.98	7.91891e-05	1	1	34	25		1.00072e+09		No Quan Values	Not Used							3	571.625	1712.86	-2.09343	19.0854	1219	1219	MS2	9/142	SP_RL_EP4_july24.raw
High		IIAcDGGGGALGHPK	D3ZCZ9	3	1	HCD	C4(Carbamidomethyl)	63.93	5.96547e-05	1	1	33	16		4.21515e+09		No Quan Values	Not Used							3	474.909	1422.71	-1.65892	22.3065	1945	1945	MS2	13/112	SP_RL_EP4_july24.raw
High		YAVFDLAEGK	G3V7K1	1	1	HCD		63.88	4.42615e-05	1	1	31	17		2.23728e+07		No Quan Values	Not Used							2	556.784	1112.56	-0.54666	63.3822	9214	9214	MS2	7/78	SP_RL_EP4_july24.raw
High		DLAGcIHGLSNVK	P56574	1	1	HCD	C5(Carbamidomethyl)	63.86	6.61334e-05	1	1	33	23		249538533		No Quan Values	Not Used							2	692.356	1383.7	-0.244169	58.703	8502	8502	MS2	10/118	SP_RL_EP4_july24.raw
High		EQIEQFIPQMTAGK	P15650	1	1	HCD		63.85	6.97475e-05	1	1	33	32				No Quan Values	Not Used							2	810.408	1619.81	-0.897694	68.4898	10001	10001	MS2	12/148	SP_RL_EP4_july24.raw
	High	SATYVNTEGR	Q66HF1	1	1	CID		63.79	2.09751e-05	1	1	28	16	59	158860464	Light	Unique	Used	0.169617	1.79541	0.0944729	158860464	1.5008e+07	26945496	2	549.264	1097.52	-1.61998	18.8365	1162	1162	MS2	9/94	SP_RL_EP4_july24.raw
High		LDEAEQIALK	G3V885;G3V8B0;P02563	4	3	HCD		63.74	7.56577e-05	1	1	34	26		3427450630		No Quan Values	Not Used							2	565.307	1129.61	-2.55667	35.3266	4588	4588	MS2	9/86	SP_RL_EP4_july24.raw
High		LDEAEQLALK	F1LMU0	16	1	HCD		63.74	7.56577e-05	1	2	34	26		3427450630		No Quan Values	Not Used							2	565.307	1129.61	-2.55667	35.3266	4588	4588	MS2	9/86	SP_RL_EP4_july24.raw
	High	DAGMQLQGYR	P00507	2	1	CID		63.73	1.48063e-05	1	1	27	21	591	160207964	Light	Unique	Used	0.155542	1.91164	0.0813659	160207964	1.30355e+07	24919091	2	569.768	1138.53	-2.33054	31.9687	3924	3924	MS2	8/82	SP_RL_EP4_july24.raw
High		DNLIDDLQR	Q6P725	2	1	HCD		63.67	4.08274e-05	1	1	31	28	1157	3.37634e+07	Light	Unique	Used	0.977918	0.191702	5.10125	31904558	162753008	3.12e+07	2	551.279	1101.55	-2.01005	50.3655	7248	7248	MS2	6/88	SP_RL_EP4_july24.raw
High		AGFAGDDAPR	IPI:CON_00698900.1;P62738	8	2	HCD		63.66	9.62227e-06	1	1	25		179	8218480795	Light	Redundant	Not Used	0.267313	1.30535	0.204783	8081399296	1654930024	2160260328	2	488.727	976.447	-1.43816	21.2645	1710	1710	MS2	9/74	SP_RL_EP4_july24.raw
	High	VPQTFTVDcSQAGR	D3ZZ63	2	1	CID	C9(Carbamidomethyl)	63.66	3.17298e-05	1	1	30	20	621	1.55319e+08	Light	Redundant	Not Used	1.30229	2.38481	0.546075	150178234	8.20086e+07	195575156	2	783.371	1565.73	-2.27168	33.0677	4130	4130	MS2	10/138	SP_RL_EP4_july24.raw
High		WTLLQEQGTK	IPI:CON_00009867.3;IPI:CON_00293665.7;Q6P6Q2	5	3	HCD		63.63	7.15726e-05	1	1	33	25		209031208		No Quan Values	Not Used							2	602.321	1203.64	-1.09307	44.0526	6244	6244	MS2	7/96	SP_RL_EP4_july24.raw
High		VQPIYGGTNEImk	P15650	1	1	HCD	M12(Oxidation), K13(Label:13C(6)15N(2))	63.51	7.48034e-05	1	1	33	16		90537940		No Quan Values	Not Used							2	737.378	1473.75	-1.40936	31.6446	3856	3856	MS2	10/122	SP_RL_EP4_july24.raw
High		KDLYANNVLSGGTTmYPGIADR	P62738	4	1	HCD	M15(Oxidation)	63.3	8.30698e-05	1	1	34			1.8533e+07		No Quan Values	Not Used							3	791.389	2372.15	-1.64704	59.7343	8664	8664	MS2	11/248	SP_RL_EP4_july24.raw
High		VLYPNDNFFEGK	G3V8V3	5	1	HCD		63.29	4.50998e-05	1	1	31	16		8.22427e+07		No Quan Values	Not Used							2	721.85	1442.69	-1.60441	65.9943	9632	9632	MS2	9/110	SP_RL_EP4_july24.raw
High		IITHPNFNGNTLDNDImLIK	SWISS-PROT:P00761	1	1	HCD	M17(Oxidation)	63.26	0.000129747	1	1	36	20		571397081		No Quan Values	Not Used							3	767.062	2299.17	-1.05806	74.0714	10866	10866	MS2	18/204	SP_RL_EP4_july24.raw
High		LTVTSLQETGLk	D3ZZ63	2	1	HCD	K12(Label:13C(6)15N(2))	63.25	9.06558e-05	1	1	34	31	1069	1.52712e+07	Heavy	Unique	Used	0.559356	4.86954	0.114868	24739715	2.84181e+06	13838304	2	649.375	1297.74	-1.74974	46.8117	6692	6692	MS2	9/112	SP_RL_EP4_july24.raw
High		LNIPVNQVNPR	P06685	2	1	HCD		63.23	9.83469e-05	1	1	34		851	239935720	Light	Unique	Used	0.179325	1.30471	0.137444	206711144	28411270	37068535	2	632.361	1263.72	-1.35775	39.3791	5371	5371	MS2	9/100	SP_RL_EP4_july24.raw
High		mVVDSAYEVIK	P42123	1	1	HCD	M1(Oxidation)	63.2	6.10732e-05	1	1	32	24		806480136		No Quan Values	Not Used							2	635.323	1269.64	-0.963296	40.6435	5608	5608	MS2	10/88	SP_RL_EP4_july24.raw
High		RGTGGVDTAAVADVYDISNIDR	P09605	1	1	HCD		63.19	9.12933e-05	1	1	34	16		339304580		No Quan Values	Not Used							3	755.706	2265.1	-3.28758	73.5284	10783	10783	MS2	17/246	SP_RL_EP4_july24.raw
High		ILEDNSIPQVK	P49432	1	1	HCD		63.18	9.60477e-05	1	1	34	26	815	4.13695e+08	Light	Unique	Used	0.0802164	1.38269	0.0580146	355707664	20636237	28533576	2	628.347	1255.69	-1.59103	38.4267	5190	5190	MS2	10/98	SP_RL_EP4_july24.raw
	High	AVAQGNLSSADVQAAK	P32551	1	1	CID		63.17	9.80041e-05	1	1	34	17	332	299209815	Light	Redundant	Not Used	0.0496942	1.69058	0.0293947	248730472	7.31137e+06	1.23605e+07	2	765.398	1529.79	-1.57864	24.6336	2456	2456	MS2	20/150	SP_RL_EP4_july24.raw
High		AALSGLLYR	Q60587	1	1	HCD		63.12	7.1301e-05	1	1	33	25		5.05235e+07		No Quan Values	Not Used							2	482.285	963.562	0.201573	49.7291	7148	7148	MS2	8/64	SP_RL_EP4_july24.raw
High		FPVTGLIEGR	F1LNI6	2	1	HCD		63.11	9.03274e-05	1	1	34	26		66824582		No Quan Values	Not Used							2	544.808	1088.61	-1.92504	65.0315	9475	9475	MS2	9/80	SP_RL_EP4_july24.raw
	High	IEELEEEIEAER		8	0	CID		63.04	3.48856e-05	1	1	30	30				No Quan Values	Not Used							2	744.856	1488.7	-1.49128	57.0751	8256	8256	MS2	16/106	SP_RL_EP4_july24.raw
	High	IEELEEELEAER	G3V885;G3V8B0;P02563	4	3	CID		63.04	3.48856e-05	1	2	30	30				No Quan Values	Not Used							2	744.856	1488.7	-1.49128	57.0751	8256	8256	MS2	16/106	SP_RL_EP4_july24.raw
	High	SYELPDGQVITIGNER	IPI:CON_00698900.1;P62738;F1LTQ2	10	3	CID		62.99	9.71028e-05	1	1	34	29	1560	2.38366e+08	Light	Redundant	Not Used	0.256425	1.25576	0.204198	234343944	4.78527e+07	6.00917e+07	2	895.949	1790.89	-0.736338	68.6865	10029	10029	MS2	13/164	SP_RL_EP4_july24.raw
	High	TGQAAGFSYTDANK	D4A5L9	2	1	CID		62.87	2.18961e-05	1	1	27	18		291256024		No Quan Values	Not Used							2	715.829	1430.65	-2.38254	25.4219	2631	2631	MS2	17/146	SP_RL_EP4_july24.raw
	High	IEELEEEIEAEr		8	0	CID	R12(Label:13C(6)15N(4))	62.87	4.42827e-05	1	1	30	26	1253	2.60165e+07	Heavy	Redundant	Not Used	0.0778454	1.03867	0.0749474	334208004	2.5048e+07	2.60165e+07	2	749.861	1498.71	0.00599076	54.9211	7936	7936	MS2	9/106	SP_RL_EP4_july24.raw
	High	IEELEEELEAEr	G3V885;G3V8B0;P02563	4	3	CID	R12(Label:13C(6)15N(4))	62.87	4.42827e-05	1	2	30	26	1253	2.60165e+07	Heavy	Redundant	Not Used	0.0778454	1.03867	0.0749474	334208004	2.5048e+07	2.60165e+07	2	749.861	1498.71	0.00599076	54.9211	7936	7936	MS2	9/106	SP_RL_EP4_july24.raw
	High	EGSSIGAIDSK		2	0	CID		62.85	3.99735e-05	1	1	30	26		775564944		No Quan Values	Not Used							2	532.266	1063.52	-1.71451	22.8379	2063	2063	MS2	7/98	SP_RL_EP4_july24.raw
High		GITQEQmNEFr	D3ZCV0	1	1	HCD	M7(Oxidation), R11(Label:13C(6)15N(4))	62.84	1.87719e-05	1	1	27	18	297	184389088	Heavy	Unique	Used	0.565637	1.91237	0.295778	304639048	90105436	172315144	2	689.818	1378.63	-1.07059	23.7781	2276	2276	MS2	8/106	SP_RL_EP4_july24.raw
	High	KKmDADLSQLQTEVEEAVQEcR	G3V885;G3V8B0;P02563	4	3	CID	M3(Oxidation), C21(Carbamidomethyl)	62.84	6.91335e-05	1	1	32	20		62273626		No Quan Values	Not Used							3	875.082	2623.23	-1.19403	74.0086	10854	10854	MS2	11/242	SP_RL_EP4_july24.raw
	High	VRELENELEAEQKR	G3V885;G3V8B0;P02563	4	3	CID		62.74	0.00012869	1	1	35	21		6.59731e+07		No Quan Values	Not Used							2	871.954	1742.9	-1.04797	23.4968	2216	2216	MS2	18/144	SP_RL_EP4_july24.raw
High		LADALQELr		0	0	HCD	R9(Label:13C(6)15N(4))	62.73	8.57336e-05	0.603175	1	33		954	6.15776e+07	Heavy	No Proteins	Not Used	0.552931	1.59923	0.345749	1.11366e+08	3.85046e+07	6.15776e+07	2	519.794	1038.58	-1.26939	42.5125	5958	5958	MS2	8/78	SP_RL_EP4_july24.raw
	High	DFTPSGIAGAFR		0	0	CID		62.73	5.29602e-05	1	1	31	23		399828051		No Proteins	Not Used							2	619.811	1238.61	-1.3625	71.0799	10386	10386	MS2	9/96	SP_RL_EP4_july24.raw
High		TPEVDDEALEKFDK	IPI:CON_LACB	1	1	HCD		62.71	4.70429e-05	1	1	31	17		471707344		No Quan Values	Not Used							3	545.93	1635.77	-0.5816	51.4825	7417	7417	MS2	11/134	SP_RL_EP4_july24.raw
High		VFSGVVSTGLk	P05197	1	1	HCD	K11(Label:13C(6)15N(2))	62.64	0.000100815	1	1	34	24	886	96829410	Heavy	Unique	Used	1.01377	2.38129	0.425724	85243388	36290117	86417156	2	551.322	1101.64	-1.87321	40.2746	5540	5540	MS2	7/90	SP_RL_EP4_july24.raw
	High	DSYVGDEAQSK	IPI:CON_00698900.1;P62738	7	2	CID		62.62	1.02292e-05	1	1	24		86	1643143226	Light	Not Unique	Used	0.192947	1.67833	0.114964	1643143226	1.88902e+08	3.1704e+08	2	599.764	1198.52	-1.44002	19.4048	1289	1289	MS2	9/102	SP_RL_EP4_july24.raw
High		DLAVDSASPVYQAVIK	D3ZNJ6	5	1	HCD		62.6	0.000137385	1	1	35	23		238905191		No Quan Values	Not Used							2	838.448	1675.89	-0.30149	64.391	9373	9373	MS2	10/142	SP_RL_EP4_july24.raw
	High	TNAENEFVTIKK	IPI:CON_00220327.3	2	1	CID		62.58	0.000108428	1	1	34	29		626685724		No Quan Values	Not Used							2	697.368	1393.73	-2.01874	25.8485	2724	2724	MS2	10/124	SP_RL_EP4_july24.raw
High		GITQEQmNEFR	D3ZCV0	1	1	HCD	M7(Oxidation)	62.56	1.88018e-05	1	1	26	16	297	3.4147e+08	Light	Redundant	Not Used	0.565637	1.91237	0.295778	304639048	90105436	172315144	2	684.813	1368.62	-1.5476	23.7356	2268	2268	MS2	8/106	SP_RL_EP4_july24.raw
	High	DAGTIAGLNVLr	D4A4S3	3	1	CID	R12(Label:13C(6)15N(4))	62.56	0.000111535	1	1	34	33	1422	3.75084e+08	Heavy	Unique	Used	1.49139	1.95726	0.76198	245548236	187102838	366208332	2	605.345	1209.68	-0.148514	62.514	9082	9082	MS2	10/100	SP_RL_EP4_july24.raw
High		QLEDELVSLQK	P04692	4	1	HCD		62.55	0.000108068	1	1	34	30				No Quan Values	Not Used							2	651.351	1301.69	-0.305574	54.9485	7943	7943	MS2	9/110	SP_RL_EP4_july24.raw
	High	ImNTFSVVPSPk		0	0	CID	M2(Oxidation), K12(Label:13C(6)15N(2))	62.54	0.000106617	1	1	34	24		40788958		No Proteins	Not Used							2	672.359	1343.71	-1.54709	43.8739	6210	6210	MS2	8/118	SP_RL_EP4_july24.raw
High		AGLQFPVGR	D4AEC0	16	1	HCD		62.49	8.64902e-05	0.580645	1	33			4.8758e+08		No Quan Values	Not Used							2	472.769	944.531	-0.176603	44.945	6396	6396	MS2	8/76	SP_RL_EP4_july24.raw
High		DYESASLTEVr	D3ZCV0	1	1	HCD	R11(Label:13C(6)15N(4))	62.46	3.08177e-05	1	1	28	16	705	2.25176e+08	Heavy	Unique	Used	0.491972	1.49595	0.328869	450461288	148142546	221614556	2	640.305	1279.6	-1.71621	35.2703	4575	4575	MS2	9/96	SP_RL_EP4_july24.raw
	High	VcVQTVESGAmTK	P56574	1	1	CID	C2(Carbamidomethyl), M11(Oxidation)	62.45	3.56102e-05	1	1	29	21		711403457		No Quan Values	Not Used							2	713.338	1425.67	-1.78971	22.7124	2037	2037	MS2	9/128	SP_RL_EP4_july24.raw
High		cNGVLEGIR	F1LMU0;G3V885;G3V8B0;P02563	15	4	HCD	C1(Carbamidomethyl)	62.43	4.58612e-05	1	1	30	22		659815786		No Quan Values	Not Used							2	509.26	1017.51	-2.70943	31.9152	3912	3912	MS2	7/78	SP_RL_EP4_july24.raw
	High	GVVDSEDIPLNLSr		0	0	CID	R14(Label:13C(6)15N(4))	62.42	0.000119714	1	1	34	24	1386	194226840	Heavy	No Proteins	Not Used	1.94277	2.70717	0.717639	89966492	64563500	174784328	2	762.4	1523.79	-1.45338	60.9212	8839	8839	MS2	10/128	SP_RL_EP4_july24.raw
	High	GVVDSEDLPLNISr	P34058	2	1	CID	R14(Label:13C(6)15N(4))	62.42	0.000119714	1	2	34	24	1386	194226840	Heavy	Redundant	Not Used	1.94277	2.70717	0.717639	89966492	64563500	174784328	2	762.4	1523.79	-1.45338	60.9212	8839	8839	MS2	10/128	SP_RL_EP4_july24.raw
High		NTGIIcTIGPASr	P11980	3	1	HCD	C6(Carbamidomethyl), R13(Label:13C(6)15N(4))	62.39	0.00010402	1	1	34	18	862	640672320	Heavy	Unique	Used	1.26335	1.54847	0.815868	493247760	402425020	623143084	2	685.359	1369.71	-2.27325	39.6213	5420	5420	MS2	7/140	SP_RL_EP4_july24.raw
	High	ANSEVAQWR	G3V885;G3V8B0;P02563	14	3	CID		62.38	3.49459e-05	1	1	29	21	289	4186294743	Light	Not Unique	Used	0.0609639	1.98093	0.0307754	3731312896	114832826	227475392	2	530.761	1060.51	-2.13405	23.5439	2223	2223	MS2	7/80	SP_RL_EP4_july24.raw
	High	FTQAGSEVSALLGR		2	0	CID		62.3	0.000119771	1	1	34	23	1573	2.24188e+07	Light	Redundant	Not Used	0.575099	1.26752	0.453721	17233557	7.81922e+06	9910995	2	718.379	1435.75	-2.69659	69.3926	10137	10137	MS2	8/140	SP_RL_EP4_july24.raw
High		LVNELTEFAK	IPI:CON_00708398.1	1	1	HCD		62.29	0.0001078	1	1	34	28		1.11131e+08		No Quan Values	Not Used							2	582.318	1163.63	-1.3091	62.0041	9005	9005	MS2	7/92	SP_RL_EP4_july24.raw
High		TINEVETQILTR	D3ZCV0	1	1	HCD		62.29	0.000124975	1	1	34	22	1329	1.42262e+08	Light	Unique	Used	0.364978	1.61178	0.226444	121602500	27536176	44382204	2	708.887	1416.77	-1.64172	58.4425	8462	8462	MS2	9/126	SP_RL_EP4_july24.raw
High		DTGTYEDFVEGLR	P16409	1	1	HCD		62.29	2.64705e-05	1	1	28	16	1588	191184828	Light	Redundant	Not Used	0.338989	1.90421	0.178021	191184828	34034891	64809518	2	751.344	1501.68	0.730464	70.2946	10268	10268	MS2	8/114	SP_RL_EP4_july24.raw
High		GPGLSQAFVGQK	D3ZZ63	2	1	HCD		62.28	0.000110238	1	1	34	29	691	629479244	Light	Redundant	Not Used	0.510185	4.61323	0.110592	629479244	6.96152e+07	321150744	2	594.821	1188.64	-1.60671	34.9672	4510	4510	MS2	8/100	SP_RL_EP4_july24.raw
High		FVTVQTISGTGALR	P00507	1	1	HCD		62.27	0.000139693	1	1	35	31		86124154		No Quan Values	Not Used							2	725.406	1449.8	-0.753247	55.589	8037	8037	MS2	10/136	SP_RL_EP4_july24.raw
High		GDVTTQVALQPALK	P07895	1	1	HCD		62.26	0.000123078	1	1	34	20	980	4391064488	Light	Redundant	Not Used	0.0194806	2.44496	0.01	4193440768	33411853	81690778	2	720.906	1440.8	-0.528913	44.2792	6287	6287	MS2	10/126	SP_RL_EP4_july24.raw
High		SFYPEEVSSmVLTK	D4A4S3	4	1	HCD	M10(Oxidation)	62.25	6.09065e-05	1	1	31	16	1409	6.44448e+07	Light	Redundant	Not Used	0.793433	2.25781	0.351417	56787644	19956138	45057200	2	816.895	1632.78	-0.43383	61.8016	8974	8974	MS2	11/128	SP_RL_EP4_july24.raw
	High	TGTLTTNQMSVcR	E9PSX6	11	1	CID	C12(Carbamidomethyl)	62.22	3.90764e-05	1	1	29	17		304941636		No Quan Values	Not Used							2	734.847	1468.69	-1.36748	26.6408	2897	2897	MS2	8/126	SP_RL_EP4_july24.raw
	High	NAENAIEALKEYEPEmGK	E9PSX6	7	1	CID	M16(Oxidation)	62.22	5.55706e-05	1	1	31	16				No Quan Values	Not Used							2	1026.48	2051.96	-1.46885	70.6247	10318	10318	MS2	12/194	SP_RL_EP4_july24.raw
High		KmEGDLNEmEIQLSQANR	G3V885;P02563	2	2	HCD	M2(Oxidation), M9(Oxidation)	62.18	4.42202e-05	1	1	30	16		260510330		No Quan Values	Not Used							3	713.331	2137.98	-3.24306	31.044	3750	3750	MS2	9/192	SP_RL_EP4_july24.raw
High		TSIAIDTIINQK	F1LP05	2	1	HCD		62.15	0.000130898	1	1	34	26	1415	4.34281e+08	Light	Unique	Used	0.186231	1.64006	0.113551	378223952	42947850	70437192	2	658.874	1316.74	-0.702366	62.2431	9040	9040	MS2	8/104	SP_RL_EP4_july24.raw
High		LQNEIEDLmVDVER	G3V885;G3V8B0;P02563	4	3	HCD	M9(Oxidation)	62.14	6.87615e-05	1	1	32	32		1.02083e+08		No Quan Values	Not Used							2	859.916	1718.82	-1.44984	66.959	9775	9775	MS2	12/146	SP_RL_EP4_july24.raw
	High	DLAVDSASPVYQAVIK	D3ZMH4	5	1	CID		62.11	0.000151241	1	1	35	30		238905191		No Quan Values	Not Used							2	838.447	1675.89	-2.41383	64.3197	9361	9361	MS2	13/142	SP_RL_EP4_july24.raw
	High	GmGGAmDLVSSSK		0	0	CID	M2(Oxidation), M6(Oxidation)	62.09	1.29783e-05	1	1	24	19		153955910		No Proteins	Not Used							2	636.283	1271.56	-1.81202	21.3158	1722	1722	MS2	9/106	SP_RL_EP4_july24.raw
	High	IEELEEEIEAER		8	0	CID		62.09	4.36011e-05	1	1	30		1271	9.09088e+08	Light	Redundant	Not Used	0.0688236	2.20819	0.0311675	872371520	2.71896e+07	60039790	2	744.856	1488.7	-1.24528	56.0425	8103	8103	MS2	15/106	SP_RL_EP4_july24.raw
	High	IEELEEELEAER	G3V885;G3V8B0;P02563	4	3	CID		62.09	4.36011e-05	1	2	30		1271	9.09088e+08	Light	Redundant	Not Used	0.0688236	2.20819	0.0311675	872371520	2.71896e+07	60039790	2	744.856	1488.7	-1.24528	56.0425	8103	8103	MS2	15/106	SP_RL_EP4_july24.raw
High		IQLVEEELDR	P04692;P04692-2	23	2	HCD		62.08	0.00010419	1	1	33	29	1114	16651118	Light	Not Unique	Used	1.01631	2.26054	0.449588	16651118	7.48614e+06	1.69227e+07	2	622.33	1243.65	-0.622434	48.5598	6975	6975	MS2	8/96	SP_RL_EP4_july24.raw
High		HIQKEDVPSER	IPI:CON_CASA1	1	1	HCD		62.03	9.32088e-05	1	1	33	26		2.93986e+08		No Quan Values	Not Used							2	669.344	1337.68	-0.659396	18.0147	982	982	MS2	8/106	SP_RL_EP4_july24.raw
High		SQYEQLAEQNR	IPI:CON_00009865.2	1	1	HCD		61.97	3.36725e-05	1	1	28	20		364945306		No Quan Values	Not Used							2	683.322	1365.64	-1.46056	23.0204	2107	2107	MS2	7/112	SP_RL_EP4_july24.raw
High		ILVGPSEIGDASK	D3ZZ63	2	1	HCD		61.95	0.000135057	1	1	34	28	920	643472893	Light	Unique	Used	0.485574	4.32524	0.112265	628695368	7.05806e+07	305278242	2	643.353	1285.7	-1.14291	41.2376	5719	5719	MS2	9/108	SP_RL_EP4_july24.raw
	High	KVPQVSTPTLVEVSR	IPI:CON_00708398.1	1	1	CID		61.91	0.000120202	1	1	34	28				No Quan Values	Not Used							3	547.317	1639.94	-1.70104	53.2265	7680	7680	MS2	16/156	SP_RL_EP4_july24.raw
	High	LYAQDADGcPIDIk	D3ZZ63	2	1	CID	C9(Carbamidomethyl), K14(Label:13C(6)15N(2))	61.89	6.3064e-05	1	1	31	24		1.884e+08		No Quan Values	Not Used							2	793.884	1586.76	-0.659795	41.3624	5744	5744	MS2	7/138	SP_RL_EP4_july24.raw
	High	IAEQVASFQEEK		0	0	CID		61.82	8.3128e-05	1	1	32	23	582	93818096	Light	No Proteins	Not Used	0.502019	2.54753	0.197061	93818096	1.84879e+07	47098491	2	689.845	1378.68	-1.56994	31.6728	3861	3861	MS2	14/120	SP_RL_EP4_july24.raw
High		LQDLVDKLQLK	G3V885;G3V8B0;P02563	4	3	HCD		61.81	8.78349e-05	1	1	32			7.20477e+07		No Quan Values	Not Used							3	438.265	1312.78	-1.55664	71.1073	10392	10392	MS2	9/104	SP_RL_EP4_july24.raw
High		SSGGFVWAcK	P56574	1	1	HCD	C9(Carbamidomethyl)	61.8	1.9986e-05	1	1	26	24		811137369		No Quan Values	Not Used							2	549.755	1098.5	-1.81039	40.0505	5502	5502	MS2	9/74	SP_RL_EP4_july24.raw
High		NALAHALQSAR	F1LMU0;G3V885;G3V8B0;P02563	7	4	HCD		61.79	0.000117146	1	1	34	21	295	2870287024	Light	Not Unique	Used	0.0530709	1.6889	0.0314233	2783569120	87468894	147726536	2	576.317	1151.63	-1.63688	23.7176	2265	2265	MS2	6/100	SP_RL_EP4_july24.raw
High		ELEQFTQVSK	D4A0T0	1	1	HCD		61.7	8.04539e-05	1	1	32	22		223662110		No Quan Values	Not Used							2	604.81	1208.61	-1.83542	34.3256	4384	4384	MS2	8/100	SP_RL_EP4_july24.raw
High		LGTIAIQGAIEK	P17764	1	1	HCD		61.59	0.000111711	0.596774	1	33			8.55981e+07		No Quan Values	Not Used							2	607.361	1213.71	-0.600003	47.3944	6788	6788	MS2	11/114	SP_RL_EP4_july24.raw
High		RVLDELTLTK	IPI:CON_00009865.2	1	1	HCD		61.58	0.000106339	0.370968	1	33			51630774		No Quan Values	Not Used							2	594.353	1187.7	-0.172562	64.7479	9429	9429	MS2	6/100	SP_RL_EP4_july24.raw
High		LDPTQTSFLk		0	0	HCD	K10(Label:13C(6)15N(2))	61.54	0.000121738	1	1	34	30	1019	139052398	Heavy	No Proteins	Not Used	0.361779	1.40151	0.258136	384357244	9.92164e+07	139052398	2	579.317	1157.63	-1.42466	44.6305	6343	6343	MS2	8/92	SP_RL_EP4_july24.raw
High		NITEIADLTQK	P23693	1	1	HCD		61.35	0.000142644	1	1	34	21		131686660		No Quan Values	Not Used							2	623.337	1245.67	-1.90742	53.252	7686	7686	MS2	7/112	SP_RL_EP4_july24.raw
High		ESTLHLVLR	P0CG51	10	1	HCD		61.33	0.000119339	1	1	33	33				No Quan Values	Not Used							2	534.313	1067.62	-2.32065	67.9603	9922	9922	MS2	8/68	SP_RL_EP4_july24.raw
High		ANDDLKENIAIVER	G3V885;G3V8B0;P02563	4	3	HCD		61.3	0.000159604	1	1	34	25				No Quan Values	Not Used							3	533.948	1599.83	-2.35718	48.2093	6920	6920	MS2	9/148	SP_RL_EP4_july24.raw
High		ILNPAAIPEGQFIDSR	G3V885;G3V8B0	3	2	HCD		61.26	0.000188763	1	1	35	24	1670	1.32916e+09	Light	Not Unique	Used	0.0635033	2.34942	0.0270293	1214328736	3.28225e+07	77113926	2	870.967	1740.93	-1.17775	73.3575	10752	10752	MS2	11/158	SP_RL_EP4_july24.raw
	High	VLSIGDGIAr		2	0	CID	R10(Label:13C(6)15N(4))	61.24	0.000118343	1	1	33	27	908	9.59653e+08	Heavy	Unique	Used	0.454553	1.26705	0.35875	2096768656	752215480	953093144	2	505.796	1010.58	-2.11353	40.8295	5643	5643	MS2	8/78	SP_RL_EP4_july24.raw
High		NITEIADLTQK	P23693	1	1	HCD		61.14	0.000152172	1	1	34	23	1074	778702304	Light	Unique	Used	0.313227	2.12479	0.147416	773509360	114027603	242284162	2	623.337	1245.67	-1.02545	46.9766	6721	6721	MS2	7/112	SP_RL_EP4_july24.raw
	High	VIGSGcNLDSAr		2	0	CID	C6(Carbamidomethyl), R12(Label:13C(6)15N(4))	61.13	5.38862e-05	1	1	30	25	269	1341720390	Heavy	Redundant	Not Used	0.727342	2.53661	0.286738	1818516048	521438252	1322683168	2	629.807	1258.61	-1.74441	23.1204	2127	2127	MS2	11/110	SP_RL_EP4_july24.raw
	High	VPTPNVSVVDLTcr		4	0	CID	C13(Carbamidomethyl), R14(Label:13C(6)15N(4))	61.13	0.000165629	1	1	34	17	1308	2.98071e+08	Heavy	Redundant	Not Used	0.483921	1.75718	0.275396	591314392	162845356	286149300	2	783.912	1566.82	-0.569191	58.2068	8424	8424	MS2	8/140	SP_RL_EP4_july24.raw
	High	IVSNAScTTNcLAPLAK		7	0	CID	C7(Carbamidomethyl), C11(Carbamidomethyl)	61.13	0.000149748	1	1	34	20		1209768327		No Quan Values	Not Used							2	910.455	1819.9	-0.367777	38.0865	5119	5119	MS2	10/166	SP_RL_EP4_july24.raw
	High	LGSFGSITR	D3ZZ63	2	1	CID		61.05	9.03806e-05	1	1	32	31	680	377047202	Light	Redundant	Not Used	1.24077	2.54303	0.487909	371943424	181474526	461495072	2	469.258	937.508	-1.91133	34.7849	4471	4471	MS2	8/74	SP_RL_EP4_july24.raw
High		GAAQNIIPASTGAAK	P04797	10	1	HCD		61.01	0.000165118	1	1	34	25	505	2760816120	Light	Unique	Used	0.28383	2.16994	0.130801	2760816120	3.61117e+08	783602933	2	685.375	1369.74	-0.820688	29.0627	3399	3399	MS2	12/136	SP_RL_EP4_july24.raw
High		AFGPGLEGGLVNk	D3ZZ63	2	1	HCD	K13(Label:13C(6)15N(2))	60.99	0.000150395	1	1	34	17				No Quan Values	Not Used							2	633.849	1266.69	-2.22076	48.9116	7023	7023	MS2	11/98	SP_RL_EP4_july24.raw
High		VVDLmAYMASKE	P04797	13	1	HCD	M5(Oxidation)	60.93	5.51342e-05	0.557377	1	29	16		1.86117e+07		No Quan Values	Not Used							2	686.827	1372.65	-1.36824	58.858	8528	8528	MS2	9/106	SP_RL_EP4_july24.raw
	High	EGVIEcSFVQSK		1	0	CID	C6(Carbamidomethyl)	60.92	6.18149e-05	1	1	30	21		514742629		No Quan Values	Not Used							2	691.833	1382.66	-2.34637	39.5109	5397	5397	MS2	7/112	SP_RL_EP4_july24.raw
High		LGGEVScLVAGTK		1	0	HCD	C7(Carbamidomethyl)	60.83	0.000141129	1	1	33	33		139100228		No Quan Values	Not Used							2	645.838	1290.67	-2.07802	40.362	5552	5552	MS2	9/112	SP_RL_EP4_july24.raw
High		KLEPAYQVNK	P56741	3	1	HCD		60.79	0.00015148	1	1	34	28		279497164		No Quan Values	Not Used							2	595.331	1189.65	-2.31878	20.3501	1505	1505	MS2	9/90	SP_RL_EP4_july24.raw
	High	LGEHNIDVLEGNEQFINAAK		1	0	CID		60.79	0.000193247	0.163934	1	35			895457		No Quan Values	Not Used							3	737.706	2211.1	0.174139	81.087	11578	11578	MS2	25/202	SP_RL_EP4_july24.raw
High		IGGIGTVPVGr	D3ZC88	5	1	HCD	R11(Label:13C(6)15N(4))	60.77	0.000130361	1	1	33	31	780	7.49707e+08	Heavy	Not Unique	Used	0.882384	1.19779	0.736676	846297836	623447688	746759312	2	518.314	1035.62	1.33287	37.3743	4993	4993	MS2	10/80	SP_RL_EP4_july24.raw
	High	VLAVNQENER	D3ZCV0	1	1	CID		60.77	0.000121274	1	1	33	23	158	7.38867e+08	Light	Redundant	Not Used	0.466888	1.31733	0.354419	721498056	255712956	336858860	2	586.306	1171.6	-2.09774	20.8087	1606	1606	MS2	7/86	SP_RL_EP4_july24.raw
High		AALSGLLYR	Q60587	1	1	HCD		60.76	0.000121764	1	1	33	29		4.45581e+06		No Quan Values	Not Used							2	482.284	963.562	-0.621889	66.6111	9718	9718	MS2	7/64	SP_RL_EP4_july24.raw
High		IFSSEHDIFR	P15650	1	1	HCD		60.7	7.64748e-05	1	1	31	29				No Quan Values	Not Used							2	625.81	1250.61	-2.30951	67.3835	9834	9834	MS2	9/80	SP_RL_EP4_july24.raw
High		VGLQVVAVk	D4ABH6	2	1	HCD	K9(Label:13C(6)15N(2))	60.68	5.44677e-05	1	1	29	29	831	1.08017e+08	Heavy	Redundant	Not Used	0.399343	1.91384	0.20866	270487400	56439996	1.08017e+08	2	460.804	920.6	-1.8727	38.8565	5271	5271	MS2	7/76	SP_RL_EP4_july24.raw
	High	IVSNAScTTNcLAPLAk		7	0	CID	C7(Carbamidomethyl), C11(Carbamidomethyl), K17(Label:13C(6)15N(2))	60.68	0.000179222	1	1	34	19		410374906		No Quan Values	Not Used							2	914.462	1827.92	-1.32235	38.2262	5146	5146	MS2	11/166	SP_RL_EP4_july24.raw
High		HLVDEPQNLIK	IPI:CON_00708398.1	1	1	HCD		60.63	0.000180562	1	1	34	24				No Quan Values	Not Used							2	653.361	1305.72	-0.707459	57.4219	8307	8307	MS2	10/90	SP_RL_EP4_july24.raw
High		DFTPSGIAGAFR		0	0	HCD		60.62	8.60893e-05	1	1	31	20		399828051		No Proteins	Not Used							2	619.811	1238.61	-1.3625	71.0996	10391	10391	MS2	9/96	SP_RL_EP4_july24.raw
High		VSDLTQAANK	Q6P725	2	1	HCD		60.6	0.000115533	1	1	32		90	673772890	Light	Redundant	Not Used	0.426506	3.92634	0.108627	614397856	66740086	262044576	2	523.777	1046.55	-1.33683	19.505	1314	1314	MS2	8/86	SP_RL_EP4_july24.raw
	High	TIEAEAAHGTVTR	P56574	1	1	CID		60.59	0.000133914	1	1	33	29	100	339955477	Light	Unique	Used	0.16628	1.21726	0.136602	292766024	39992434	48681110	2	678.349	1355.69	-1.06388	19.6273	1340	1340	MS2	8/118	SP_RL_EP4_july24.raw
	High	QREEQAEPDGTEDADK	G3V885;P02563	2	2	CID		60.53	1.65517e-05	1	1	24	16		2.06137e+07		No Quan Values	Not Used							2	909.393	1817.78	0.262388	17.9165	961	961	MS2	13/174	SP_RL_EP4_july24.raw
High		VDGMDILcVR	D4A5G8	3	1	HCD	C8(Carbamidomethyl)	60.51	6.52674e-05	1	1	30	20		9.07248e+06		No Quan Values	Not Used							2	589.288	1177.57	-1.54062	68.7836	10044	10044	MS2	8/78	SP_RL_EP4_july24.raw
	High	VGASFLQR	P00507	2	1	CID		60.51	0.000106082	0.557377	1	32			131718100		No Quan Values	Not Used							2	439.247	877.487	-2.58503	32.0296	3936	3936	MS2	7/58	SP_RL_EP4_july24.raw
High		TINEVETQILTR	D3ZCV0	1	1	HCD		60.48	0.000189907	1	1	34	21				No Quan Values	Not Used							2	708.887	1416.77	-1.46939	57.4311	8308	8308	MS2	9/126	SP_RL_EP4_july24.raw
High		IVPNILLEQGk	G3V936	2	1	HCD	K11(Label:13C(6)15N(2))	60.46	9.93945e-05	1	1	32	23	1426	22739927	Heavy	Unique	Used	0.265694	2.39705	0.110842	85586928	9486616	22739927	2	616.378	1231.75	-0.704034	62.6145	9096	9096	MS2	8/94	SP_RL_EP4_july24.raw
High		TSGGAGGLGSLr	Q6P725	2	1	HCD	R12(Label:13C(6)15N(4))	60.45	0.000120179	1	1	32	28	322	1106774472	Heavy	Redundant	Not Used	0.911423	3.10176	0.293841	1214336832	356821881	1106774472	2	521.779	1042.55	-1.65749	24.4501	2418	2418	MS2	9/106	SP_RL_EP4_july24.raw
High		TDLTDYLSR	Q68FY0	1	1	HCD		60.45	6.26141e-05	1	1	30	29		72014652		No Quan Values	Not Used							2	542.268	1083.53	-1.95905	50.3524	7246	7246	MS2	8/78	SP_RL_EP4_july24.raw
High		QLEDELVSLQK	P04692	4	1	HCD		60.43	0.000176029	1	1	34			2.53148e+07		No Quan Values	Not Used							2	651.352	1301.7	1.47621	49.6743	7139	7139	MS2	10/110	SP_RL_EP4_july24.raw
High		LcTSATESEVTR	Q68FY0	1	1	HCD	C2(Carbamidomethyl)	60.39	4.79909e-05	1	1	28	16	176	461799830	Light	Unique	Used	0.147569	2.06831	0.0713475	395341472	28206620	58339993	2	677.318	1353.63	-1.71931	21.2057	1696	1696	MS2	10/104	SP_RL_EP4_july24.raw
High		GAAQNIIPASTGAAK	P04797	10	1	HCD		60.32	0.000189509	1	1	34	25	505	2760816120	Light	Redundant	Not Used	0.28383	2.16994	0.130801	2760816120	3.61117e+08	783602933	2	685.374	1369.74	-1.89012	30.0518	3562	3562	MS2	12/136	SP_RL_EP4_july24.raw
	High	LEDEEEmNAELTAK	G3V885;G3V8B0;P02563	4	3	CID	M7(Oxidation)	60.31	1.92739e-05	1	1	24	16		256100696		No Quan Values	Not Used							2	819.363	1637.72	-1.3718	25.5768	2666	2666	MS2	8/136	SP_RL_EP4_july24.raw
High		LISWYDNEYGYSNR	P04797	13	1	HCD		60.3	4.45162e-05	1	1	28	18				No Quan Values	Not Used							2	890.402	1779.8	-0.429775	66.4404	9693	9693	MS2	11/136	SP_RL_EP4_july24.raw
High		AFGPGLEGGLVNK	D3ZZ63	2	1	HCD		60.26	0.000178064	1	1	34	23				No Quan Values	Not Used							2	629.842	1258.68	-1.52516	50.1625	7216	7216	MS2	7/98	SP_RL_EP4_july24.raw
High		LGVTADDVK	O88989	1	1	HCD		60.23	0.00010224	1	1	31	23	354	736141416	Light	Unique	Used	0.296099	2.59957	0.113903	720220604	82035413	213256914	2	459.25	917.493	-1.406	25.2476	2595	2595	MS2	8/70	SP_RL_EP4_july24.raw
High		ILNPAAIPEGQFIDSR	G3V885;G3V8B0	3	2	HCD		60.22	0.000239838	1	1	35	23	1619	828982172	Light	Not Unique	Used	0.0638859	1.98061	0.0322556	630406048	20334144	40274030	2	870.967	1740.93	-1.17775	71.2696	10418	10418	MS2	12/158	SP_RL_EP4_july24.raw
	High	LGEHNINVLEGDEQFINAAK		0	0	CID		60.19	0.000215608		2	35			368388916		No Proteins	Not Used							2	1106.05	2211.1	-1.14477	72.2374	10571	10571	MS2	20/202	SP_RL_EP4_july24.raw
	High	IVSNAScTTNcLAPLAK		7	0	CID	C7(Carbamidomethyl), C11(Carbamidomethyl)	60.17	0.000180447	1	1	34	22		1209768327		No Quan Values	Not Used							2	910.454	1819.9	-2.04466	39.1207	5317	5317	MS2	10/166	SP_RL_EP4_july24.raw
	High	TPEVDDEALEK		1	0	CID		60.15	5.0138e-05	1	1	28	30		422523667		No Quan Values	Not Used							2	623.295	1245.58	-1.11901	27.3048	3029	3029	MS2	9/98	SP_RL_EP4_july24.raw
	High	ALDFSEAPSFTQPLTNR	P56741	3	1	CID		60.12	0.000179277	1	1	34	25		1.02403e+08		No Quan Values	Not Used							2	947.47	1893.93	-1.26246	73.3892	10758	10758	MS2	8/162	SP_RL_EP4_july24.raw
	High	LGEHNIDVLEGNEQFINAAK		1	0	CID		60.09	0.000224156	1	1	35	31		1878021200		No Quan Values	Not Used							3	737.706	2211.1	-0.23992	71.0004	10371	10371	MS2	13/202	SP_RL_EP4_july24.raw
High		GGDDLDPNYVLSSR	P00564	1	1	HCD		60.01	5.61705e-05	1	1	29	23	1081	1.62244e+08	Light	Unique	Used	0.119496	2.38109	0.0501855	156019052	7.82989e+06	1.86436e+07	2	754.354	1507.7	-1.34398	47.1502	6750	6750	MS2	10/136	SP_RL_EP4_july24.raw
High		KAPGVMDNPLVmHQLR	G3V885;P02563	2	2	HCD	M12(Oxidation)	60.01	0.000252318	1	1	35	27		5.16019e+07		No Quan Values	Not Used							3	607.985	1821.94	-2.5477	70.6891	10327	10327	MS2	21/150	SP_RL_EP4_july24.raw
High		TLLDIDNTR	IPI:CON_00019359.3	1	1	HCD		59.98	0.000145418	1	1	33	29		2376769724		No Quan Values	Not Used							2	530.785	1060.56	-1.34273	42.6466	5982	5982	MS2	8/82	SP_RL_EP4_july24.raw
High		VKVGNEYVTK	F1LMU0;G3V885;G3V8B0;P02563	14	4	HCD		59.86	0.000190493	1	1	34	26	87	1361166904	Light	Not Unique	Used	0.0226123	3.94251	0.01	1180053088	6768203	26683712	3	379.548	1136.63	-1.63356	19.4451	1300	1300	MS2	8/94	SP_RL_EP4_july24.raw
High		FTQAGSEVSALLGR	G3V6D3	2	1	HCD		59.85	0.000211324	1	1	34	31	1624	3.33121e+08	Light	Unique	Used	0.443005	1.30432	0.339643	317440540	107816515	140627722	2	718.379	1435.75	-2.52655	71.4301	10443	10443	MS2	12/140	SP_RL_EP4_july24.raw
High		TLTIVDTGIGMTk	P82995	2	1	HCD	K13(Label:13C(6)15N(2))	59.76	0.00023139	1	1	35	31		3.30267e+07		No Quan Values	Not Used							2	679.38	1357.75	2.48388	65.3733	9532	9532	MS2	7/118	SP_RL_EP4_july24.raw
High		TLTLVDTGIGMTk	P34058	1	1	HCD	K13(Label:13C(6)15N(2))	59.76	0.00023139	1	2	35	31		3.30267e+07		No Quan Values	Not Used							2	679.38	1357.75	2.48388	65.3733	9532	9532	MS2	7/118	SP_RL_EP4_july24.raw
	High	cSGPGLGTGVR	D3ZZ63	2	1	CID	C1(Carbamidomethyl)	59.76	7.69363e-05	1	1	30	18		178596527		No Quan Values	Not Used							2	530.763	1060.52	-2.21712	22.4923	1985	1985	MS2	9/92	SP_RL_EP4_july24.raw
High		ESTLHLVLr	P0CG51	10	1	HCD	R9(Label:13C(6))	59.72	0.000170762	1	1	33	22	1587	3.34522e+07	Medium	Redundant	Not Used	0.538549	1.33698	0.402809	79412676	31988174	42767630	2	537.323	1073.64	-2.2959	69.9203	10211	10211	MS2	8/68	SP_RL_EP4_july24.raw
High		ESTLHLVLR	P0CG51	10	1	HCD		59.7	0.00018189	1	1	33	33	810	5.20887e+08	Light	Not Unique	Used	0.640086	1.97604	0.323924	513223780	166245546	328507592	2	534.313	1067.62	-1.74895	38.4078	5187	5187	MS2	8/68	SP_RL_EP4_july24.raw
	High	KmEGDLNEmEIQLSQANR	G3V885;P02563	2	2	CID	M2(Oxidation), M9(Oxidation)	59.7	7.82745e-05	1	1	30	19		260510330		No Quan Values	Not Used							3	713.331	2137.98	-3.24306	31.0236	3746	3746	MS2	18/192	SP_RL_EP4_july24.raw
	High	KVPQVSTPTLVEVSR	IPI:CON_00708398.1	1	1	CID		59.69	0.000195842	1	1	34	23		1298883584		No Quan Values	Not Used							3	547.317	1639.94	-0.472841	55.3036	7995	7995	MS2	16/156	SP_RL_EP4_july24.raw
High		EAYPGDVFYLHSR	F1LP05	2	1	HCD		59.51	9.61037e-05	1	1	30	28				No Quan Values	Not Used							2	777.371	1553.74	-2.14216	69.1825	10106	10106	MS2	10/118	SP_RL_EP4_july24.raw
	High	ESTLHLVLR	P0CG51	11	1	CID		59.51	0.000182356	1	1	33	34				No Quan Values	Not Used							2	534.313	1067.62	-1.63462	68.9285	10065	10065	MS2	7/68	SP_RL_EP4_july24.raw
	High	NPDDITQEEYGEFYk	P34058	2	1	CID	K15(Label:13C(6)15N(2))	59.37	2.86138e-05	1	1	25	16	1161	2.75279e+07	Heavy	Redundant	Not Used	0.5398	2.05114	0.263171	5.09964e+07	1.34208e+07	2.75279e+07	2	928.408	1855.81	-1.74549	50.5715	7279	7279	MS2	8/158	SP_RL_EP4_july24.raw
High		KAPGVMDNPLVmHQLR	G3V885;P02563	2	2	HCD	M12(Oxidation)	59.36	0.000293055	1	1	35	16		156569596		No Quan Values	Not Used							3	607.985	1821.94	-2.5477	69.587	10166	10166	MS2	18/150	SP_RL_EP4_july24.raw
	High	SYELPDGQVITIGNEr	IPI:CON_00698900.1;P62738;F1LTQ2	10	3	CID	R16(Label:13C(6)15N(4))	59.36	0.000215301	1	1	34	20	1569	305405982	Heavy	Redundant	Not Used	0.220608	1.15861	0.190407	1356016680	258195154	299148602	2	900.951	1800.9	-2.54474	69.1513	10100	10100	MS2	13/164	SP_RL_EP4_july24.raw
High		QATLGAGLPIATPcTTVNK	P17764	1	1	HCD	C14(Carbamidomethyl)	59.35	0.000304416	1	1	35	21		67998589		No Quan Values	Not Used							2	957.011	1913.01	-1.1509	58.0624	8405	8405	MS2	10/206	SP_RL_EP4_july24.raw
	High	LDEAEQIALK	G3V885;G3V8B0;P02563	4	3	CID		59.3	0.000210307	1	1	34	23		3427450630		No Quan Values	Not Used							2	565.307	1129.61	-2.55667	35.2944	4578	4578	MS2	8/86	SP_RL_EP4_july24.raw
	High	LDEAEQLALK		15	0	CID		59.3	0.000210307	1	2	34	23		3427450630		No Quan Values	Not Used							2	565.307	1129.61	-2.55667	35.2944	4578	4578	MS2	8/86	SP_RL_EP4_july24.raw
High		IVVVTAGVr	P42123	1	1	HCD	R9(Label:13C(6)15N(4))	59.27	9.44659e-05	1	1	30	30		32476184		No Quan Values	Not Used							2	462.298	923.589	-2.59482	34.2693	4371	4371	MS2	6/64	SP_RL_EP4_july24.raw
High		TPEVDDEALEKFDK	IPI:CON_LACB	1	1	HCD		59.27	0.00010535	1	1	31	16		113523580		No Quan Values	Not Used							3	545.93	1635.77	-0.245786	50.4215	7258	7258	MS2	11/134	SP_RL_EP4_july24.raw
High		KGSSFQTVSALHR	G3V885;G3V8B0;P02563	4	3	HCD		59.26	0.00024332	1	1	34	20	163	1898364060	Light	Not Unique	Used	0.0328474	2.4041	0.0136631	1602466624	2.18946e+07	52636890	3	473.255	1417.75	-2.20862	20.9801	1647	1647	MS2	8/132	SP_RL_EP4_july24.raw
High		FAIQDISVEETSAK	D3ZCV0	7	1	HCD		59.22	0.000202548	1	1	33	24		4.48712e+07		No Quan Values	Not Used							2	769.392	1537.78	1.24432	58.5222	8475	8475	MS2	12/138	SP_RL_EP4_july24.raw
High		AQYETIAAk	Q6P725	2	1	HCD	K9(Label:13C(6)15N(2))	59.19	0.000151594	1	1	32	26	170	659636336	Heavy	Unique	Used	0.423523	4.81186	0.0880165	1557499616	137085632	659636336	2	501.77	1002.53	-1.12259	21.122	1679	1679	MS2	8/80	SP_RL_EP4_july24.raw
High		TIAMDGTEGLVr	G3V6D3	2	1	HCD	R12(Label:13C(6)15N(4))	59.16	0.000157801	1	1	32	25	928	2.38873e+08	Heavy	Redundant	Not Used	0.393176	1.31642	0.29867	571195760	170598924	224580632	2	636.828	1272.65	-0.992798	41.6076	5792	5792	MS2	7/102	SP_RL_EP4_july24.raw
High		TIAmDGTEGLVr	G3V6D3	2	1	HCD	M4(Oxidation), R12(Label:13C(6)15N(4))	59.16	0.000130136	1	1	31	16	572	353643810	Heavy	Redundant	Not Used	0.381561	1.39302	0.27391	845337152	231545896	322547576	2	644.824	1288.64	-2.14977	31.4459	3820	3820	MS2	9/102	SP_RL_EP4_july24.raw
	High	KVPQVSTPTLVEVSR	IPI:CON_00708398.1	1	1	CID		59.16	0.000223203	1	1	34	22		1298883584		No Quan Values	Not Used							3	547.317	1639.94	-0.807803	54.2933	7840	7840	MS2	11/156	SP_RL_EP4_july24.raw
High		LIEGNEYIFR	F1M7S9	1	1	HCD		59.04	0.000201702	1	1	33	27				No Quan Values	Not Used							2	627.329	1253.65	-1.36152	67.1656	9804	9804	MS2	7/88	SP_RL_EP4_july24.raw
	High	NQLTSNPENTVFDAK	P06761	1	1	CID		59.02	0.000141292	1	1	32	16				No Quan Values	Not Used							2	839.406	1677.81	-1.68076	40.0247	5497	5497	MS2	8/158	SP_RL_EP4_july24.raw
	High	GGDDLDPNYVLSSR		1	0	CID		59	6.86114e-05	1	1	28	21		1.62244e+08		No Quan Values	Not Used							2	754.354	1507.7	-1.7488	48.1953	6917	6917	MS2	9/136	SP_RL_EP4_july24.raw
High		YADQEVPr	D3ZZ63	2	1	HCD	R8(Label:13C(6)15N(4))	58.96	6.02252e-05	1	1	28	25	110	3.69459e+08	Heavy	Unique	Used	1.25084	2.60104	0.480901	275528856	132502012	344642680	2	494.241	987.475	-1.80664	19.852	1392	1392	MS2	6/68	SP_RL_EP4_july24.raw
High		VVDLmAYmASkE	P04797	13	1	HCD	M5(Oxidation), M8(Oxidation), K11(Label:13C(6)15N(2))	58.94	7.29485e-05	1	1	29	16		8.52215e+07		No Quan Values	Not Used							2	698.831	1396.66	-1.75218	35.1302	4544	4544	MS2	9/106	SP_RL_EP4_july24.raw
	High	DQVANSAFVEr		1	0	CID	R11(Label:13C(6)15N(4))	58.9	0.000114525	1	1	31	27	537	179861095	Heavy	Unique	Used	2.26074	2.11048	1.0712	74280062	79568636	167927648	2	623.308	1245.61	-0.515284	30.2535	3594	3594	MS2	8/116	SP_RL_EP4_july24.raw
	High	ITHGQFDER	P09605	1	1	CID		58.81	7.17455e-05	1	1	28	30		248467944		No Quan Values	Not Used							2	551.767	1102.53	-0.558864	18.2782	1039	1039	MS2	8/84	SP_RL_EP4_july24.raw
	High	LISWYDNEYGYSNR		12	0	CID		58.75	6.3609e-05	1	1	28	16				No Quan Values	Not Used							2	890.402	1779.8	-0.429775	66.4159	9688	9688	MS2	9/136	SP_RL_EP4_july24.raw
High		IAATNLAGIGQPSDPSEHFK	G3V7K1	1	1	HCD		58.73	0.000308996	1	1	35	21		14068341		No Quan Values	Not Used							3	685.016	2053.03	-1.12192	54.5407	7877	7877	MS2	21/208	SP_RL_EP4_july24.raw
High		DNLIDDLQR	Q6P725	2	1	HCD		58.67	0.000129244	1	1	31		1173	134524243	Light	Unique	Used	1.00486	7.06851	0.14216	134524243	1.9124e+07	135178380	2	551.28	1101.55	-0.901879	51.4163	7406	7406	MS2	6/88	SP_RL_EP4_july24.raw
High		WGDESVPGSPFK	D3ZZ63	2	1	HCD		58.67	6.20749e-05	1	1	28	22	1236	75194227	Light	Unique	Used	0.5763	5.16785	0.111516	63738804	7.10792e+06	36732694	2	653.308	1305.61	-2.0966	53.9464	7790	7790	MS2	9/100	SP_RL_EP4_july24.raw
	High	LPmGmTAENLAAK	F1LWF9	3	1	CID	M3(Oxidation), M5(Oxidation)	58.6	0.000140247	1	1	31	22		135921977		No Quan Values	Not Used							2	689.838	1378.67	-1.425	25.3441	2614	2614	MS2	11/108	SP_RL_EP4_july24.raw
High		NKLNDLEDALQQAK	IPI:CON_00220327.3	1	1	HCD		58.57	0.000298701	1	1	34	23		119713932		No Quan Values	Not Used							3	533.948	1599.83	-1.89312	71.8231	10505	10505	MS2	17/136	SP_RL_EP4_july24.raw
High		ALGDLISATK	G3V852	1	1	HCD		58.54	0.000228693	1	1	33			61017212		No Quan Values	Not Used							2	494.786	988.566	-1.68919	45.6366	6506	6506	MS2	8/82	SP_RL_EP4_july24.raw
High		FSSSSGYGGGSSR	IPI:CON_00019359.3	1	1	HCD		58.53	1.62726e-05	1	1	22	17		461523661		No Quan Values	Not Used							2	618.267	1235.53	-1.504	18.3715	1060	1060	MS2	8/116	SP_RL_EP4_july24.raw
	High	VIGSGcNLDSAR		2	0	CID	C6(Carbamidomethyl)	58.52	9.29397e-05	1	1	29	18	269	1852841036	Light	Redundant	Not Used	0.727342	2.53661	0.286738	1818516048	521438252	1322683168	2	624.803	1248.6	-1.09949	23.1898	2143	2143	MS2	9/110	SP_RL_EP4_july24.raw
	High	LIDDmVAQVLK	P56574	1	1	CID	M5(Oxidation)	58.5	0.000283355	1	1	34	26	1331	200190030	Light	Unique	Used	0.0391897	1.06194	0.0369039	174521688	6440536	6839446	2	630.847	1260.69	-0.532626	58.4883	8468	8468	MS2	16/88	SP_RL_EP4_july24.raw
High		QITINDLPVGR	Q63716	1	1	HCD		58.48	0.000271395	1	1	34		1270	41393851	Light	Unique	Used	0.779449	1.5991	0.487429	38770079	18897673	30219313	2	613.348	1225.69	-1.08108	56.003	8098	8098	MS2	7/106	SP_RL_EP4_july24.raw
High		QITLNDLPVGR		0	0	HCD		58.48	0.000271395	1	2	34		1270	41393851	Light	No Proteins	Not Used	0.779449	1.5991	0.487429	38770079	18897673	30219313	2	613.348	1225.69	-1.08108	56.003	8098	8098	MS2	7/106	SP_RL_EP4_july24.raw
High		NTGIIcTIGPASR	P11980	3	1	HCD	C6(Carbamidomethyl)	58.45	0.000260702	1	1	34	19	862	507396773	Light	Redundant	Not Used	1.26335	1.54847	0.815868	493247760	402425020	623143084	2	680.355	1359.7	-2.04402	39.6271	5421	5421	MS2	7/140	SP_RL_EP4_july24.raw
High		LGDVYVNDAFGTAHR	P16617	2	1	HCD		58.45	0.000178969	1	1	32	19				No Quan Values	Not Used							3	545.601	1634.79	-1.60655	58.3962	8455	8455	MS2	18/146	SP_RL_EP4_july24.raw
	High	DLEEATLQHEATAAALR	G3V885;G3V8B0;P02563	7	3	CID		58.45	0.000293352	1	1	34	26		3.39329e+09		No Quan Values	Not Used							3	613.646	1838.92	-1.30572	60.6407	8799	8799	MS2	16/168	SP_RL_EP4_july24.raw
High		AWGPGLETGQVGK	D3ZZ63	2	1	HCD		58.44	0.000214613	1	1	33	22		533319160		No Quan Values	Not Used							2	650.337	1299.67	-1.88945	39.0963	5313	5313	MS2	9/104	SP_RL_EP4_july24.raw
High		IGFFQGDIR	P18163	1	1	HCD		58.39	0.000183487	1	1	32	20				No Quan Values	Not Used							2	526.778	1052.55	-2.77918	72.4066	10597	10597	MS2	6/72	SP_RL_EP4_july24.raw
	High	EVSQLQSEVAYK	D4A4G1	2	1	CID		58.39	0.000217316	1	1	33	20		138239615		No Quan Values	Not Used							2	690.852	1380.7	-2.63221	32.4965	4025	4025	MS2	9/118	SP_RL_EP4_july24.raw
	High	IPSAVGYQPTLATDmGTmQER		2	0	CID	M15(Oxidation), M18(Oxidation)	58.39	0.000153497	1	1	31	18	983	1.31648e+08	Light	Unique	Used	0.478184	1.64945	0.289905	85475688	24779828	40873118	2	1149.54	2298.07	-1.65844	43.3289	6110	6110	MS2	15/220	SP_RL_EP4_july24.raw
High		DGSVAIASKPR	F1LQE8	2	1	HCD		58.33	0.000246853	1	1	33	22	89	157303249	Light	Unique	Used	0.21051	2.28897	0.0919667	141167880	1.29827e+07	29717183	2	550.805	1100.6	-2.35527	19.4558	1302	1302	MS2	8/98	SP_RL_EP4_july24.raw
	High	WVVIGDENYGEGSSR	F1M0K2	2	1	CID		58.31	7.17931e-05	1	1	28	16		93874507		No Quan Values	Not Used							2	834.386	1667.77	-0.525843	54.2258	7831	7831	MS2	8/142	SP_RL_EP4_july24.raw
High		DNLIDDLQR	Q6P725	2	1	HCD		58.29	0.000144027	1	1	31		1173	134524243	Light	Redundant	Not Used	1.00486	7.06851	0.14216	134524243	1.9124e+07	135178380	2	551.28	1101.55	-0.458612	52.4603	7561	7561	MS2	6/88	SP_RL_EP4_july24.raw
	High	VIVVGNPANTNcLTASK		1	0	CID	C12(Carbamidomethyl)	58.26	0.000387604	1	1	35	20		503350912		No Quan Values	Not Used							2	879.463	1757.92	-1.44056	41.511	5773	5773	MS2	11/162	SP_RL_EP4_july24.raw
	High	LIGPNcPGIINPGEcK		1	0	CID	C6(Carbamidomethyl), C15(Carbamidomethyl)	58.24	0.000267469	1	1	34	24				No Quan Values	Not Used							2	869.932	1738.86	-2.22312	47.4948	6804	6804	MS2	13/142	SP_RL_EP4_july24.raw
High		FSVNLDVK	P23928	1	1	HCD		58.23	0.000192778	1	1	32	23				No Quan Values	Not Used							2	461.255	921.503	-0.900565	53.0635	7657	7657	MS2	7/72	SP_RL_EP4_july24.raw
High		IQLVEEELDr	P04692;P04692-2	23	2	HCD	R10(Label:13C(6)15N(4))	58.23	0.00026771	1	1	34	27	1028	63232090	Heavy	Redundant	Not Used	0.27441	0.821909	0.333868	2.3043e+08	7.69332e+07	63232090	2	627.333	1253.66	-1.46846	45.6039	6502	6502	MS2	8/96	SP_RL_EP4_july24.raw
High		TPcEEVYVK	D3ZZ63	2	1	HCD	C3(Carbamidomethyl)	58.22	6.61401e-05	1	1	28	18	305	458868970	Light	Unique	Used	0.490294	3.62288	0.135333	414748960	56129050	203349020	2	562.767	1124.53	-2.00099	24.0964	2339	2339	MS2	8/72	SP_RL_EP4_july24.raw
High		VLDTPGPVSDLK	F1M7S9	1	1	HCD		58.22	0.000325427	1	1	34	34		244558545		No Quan Values	Not Used							2	620.842	1240.68	-1.39276	40.8042	5640	5640	MS2	7/102	SP_RL_EP4_july24.raw
	High	LTVTSLQETGLK	D3ZZ63	2	1	CID		58.21	0.000302998	1	1	34	25		54020029		No Quan Values	Not Used							2	645.369	1289.73	-0.973307	44.1082	6255	6255	MS2	9/112	SP_RL_EP4_july24.raw
High		HQGVMVGMGQK	IPI:CON_00698900.1;P62738	9	2	HCD		58.18	0.000116474	1	1	30	22	171	287221481	Light	Not Unique	Used	0.18065	1.39962	0.129071	256795736	33144836	46390068	2	586.289	1171.57	-1.17923	21.1273	1680	1680	MS2	12/100	SP_RL_EP4_july24.raw
	High	ENQSILITGESGAGK	G3V885;G3V8B0;P02563	12	3	CID		58.15	0.000246275	1	1	33	21		378550026		No Quan Values	Not Used							2	752.385	1503.76	-2.15124	34.0664	4328	4328	MS2	12/158	SP_RL_EP4_july24.raw
	High	VAGmLQSFEGK	Q66HF1	1	1	CID	M4(Oxidation)	58.12	0.000132047	1	1	30	22		42754730		No Quan Values	Not Used							2	591.794	1182.58	-1.41236	29.2482	3424	3424	MS2	8/94	SP_RL_EP4_july24.raw
	High	SPFEVQVSPEAGAQk	D3ZZ63	2	1	CID	K15(Label:13C(6)15N(2))	58.12	0.000257695	1	1	33	27	892	201355776	Heavy	Redundant	Not Used	0.508421	3.806	0.133584	396041792	52904876	201355776	2	791.402	1581.8	-1.75342	40.3839	5555	5555	MS2	17/148	SP_RL_EP4_july24.raw
High		LAAAFAVSr	Q60587	1	1	HCD	R9(Label:13C(6)15N(4))	58.11	0.000212395	1	1	32		794	1.05578e+07	Heavy	Unique	Used	0.185302	1.90188	0.097431	56976197	5.55125e+06	1.05578e+07	2	458.267	915.527	-1.37511	37.9197	5090	5090	MS2	6/64	SP_RL_EP4_july24.raw
High		AFGPGLEGGLVNk	D3ZZ63	2	1	HCD	K13(Label:13C(6)15N(2))	58.01	0.000312613	1	1	34	20	1060	182704808	Heavy	Unique	Used	0.460916	12.5128	0.0368356	396395048	1.46015e+07	182704808	2	633.85	1266.69	-1.06432	47.4444	6797	6797	MS2	10/98	SP_RL_EP4_july24.raw
	High	IVADKDYSVTANSk		1	0	CID	K14(Label:13C(6)15N(2))	57.99	0.000335263	1	1	34	32		5.51697e+07		Inconsistently Labeled	Not Used							2	759.897	1518.79	-1.22685	21.3915	1740	1740	MS2	10/140	SP_RL_EP4_july24.raw
High		AFGPGLEGGLVNK	D3ZZ63	2	1	HCD		57.98	0.000300211	1	1	34	23	1060	396395048	Light	Redundant	Not Used	0.460916	12.5128	0.0368356	396395048	1.46015e+07	182704808	2	629.842	1258.68	-1.71912	46.2535	6611	6611	MS2	10/98	SP_RL_EP4_july24.raw
	High	SLLEGEGSSGGGGR	IPI:CON_00009865.2	1	1	CID		57.98	9.73636e-05	1	1	29	19		1.17644e+09		No Quan Values	Not Used							2	631.801	1262.59	-1.83358	23.403	2191	2191	MS2	10/120	SP_RL_EP4_july24.raw
High		TIIPLISQcTPK	P04636	1	1	HCD	C9(Carbamidomethyl)	57.93	0.000337672	1	1	34	24	1546	1.16045e+08	Light	Unique	Used	0.192841	2.09179	0.0921894	89624212	8.2624e+06	17283190	2	685.888	1370.77	-1.49016	68.0371	9935	9935	MS2	7/114	SP_RL_EP4_july24.raw
High		ANDDLKENIAIVER	G3V885;G3V8B0;P02563	4	3	HCD		57.92	0.000347249	1	1	34	20		378252252		No Quan Values	Not Used							3	533.948	1599.83	-2.12828	49.282	7076	7076	MS2	13/148	SP_RL_EP4_july24.raw
	High	IVADkDYSVTANSK		1	0	CID	K5(Label:13C(6)15N(2))	57.92	0.00034071	1	2	34	32		5.51697e+07		Inconsistently Labeled	Not Used							2	759.897	1518.79	-1.22685	21.3915	1740	1740	MS2	11/140	SP_RL_EP4_july24.raw
High		ImNVIGEPIDER	G3V6D3	2	1	HCD	M2(Oxidation)	57.91	0.000236725	1	1	33	30	858	491929661	Light	Unique	Used	0.416279	1.43034	0.291035	475528392	138395241	197952490	2	701.354	1401.7	-2.30356	40.5754	5593	5593	MS2	7/114	SP_RL_EP4_july24.raw
High		TSQNSELNNmQDLVEDYKK	IPI:CON_00021304.1	1	1	HCD	M10(Oxidation)	57.91	0.00012257	1	1	30	16				No Quan Values	Not Used							3	758.017	2272.04	-1.70879	30.7824	3697	3697	MS2	19/206	SP_RL_EP4_july24.raw
High		VTVLFAGQNIER	D3ZZ63	2	1	HCD		57.9	0.000353717	1	1	34	24	1287	15891561	Light	Unique	Used	1.34856	3.37057	0.400098	15891561	6.35818e+06	2.14307e+07	2	673.874	1346.74	-0.919719	56.6201	8198	8198	MS2	11/114	SP_RL_EP4_july24.raw
High		TIIPLISQcTPK	P04636	1	1	HCD	C9(Carbamidomethyl)	57.86	0.000342913	1	1	34	24	1567	138217938	Light	Unique	Used	0.199242	1.74861	0.113943	119138844	13575079	2.37375e+07	2	685.888	1370.77	-1.57921	69.1021	10094	10094	MS2	7/114	SP_RL_EP4_july24.raw
High		IPSAVGYQPTLATDMGTmQER	G3V6D3	2	1	HCD	M18(Oxidation)	57.83	0.000194895	0.0344828	1	32	16		60826047		No Quan Values	Not Used							2	1141.54	2282.07	-2.29357	53.7576	7762	7762	MS2	19/220	SP_RL_EP4_july24.raw
High		DAGQISGLNVLR	F1M953	2	1	HCD		57.81	0.000333803	1	1	34	20				No Quan Values	Not Used							2	621.843	1242.68	-1.60389	54.4849	7868	7868	MS2	10/114	SP_RL_EP4_july24.raw
	High	LNDFASAVR		0	0	CID		57.74	0.000172558	1	1	31	24		589419777		No Proteins	Not Used							2	496.761	992.515	-1.45825	32.2292	3973	3973	MS2	6/84	SP_RL_EP4_july24.raw
	High	HALIIYDDLSK		2	0	CID		57.69	0.000337878	1	1	34	25	1649	203518947	Light	Redundant	Not Used	0.153457	2.04698	0.0749674	189615096	1.4215e+07	29097737	2	644.349	1287.69	-2.45524	72.3682	10591	10591	MS2	17/86	SP_RL_EP4_july24.raw
High		TKYETDAIQR	F1LMU0;G3V885;G3V8B0;P02563	14	4	HCD		57.65	0.000230286	1	1	32	34		1.09847e+09		No Quan Values	Not Used							3	408.878	1224.62	-0.855398	18.6691	1126	1126	MS2	8/98	SP_RL_EP4_july24.raw
High		ESTLHLVLr	P0CG51	10	1	HCD	R9(Label:13C(6))	57.62	0.000278327	1	1	33	23				No Quan Values	Not Used							2	537.323	1073.64	-1.95481	68.2156	9960	9960	MS2	8/68	SP_RL_EP4_july24.raw
	High	ILGADTSVDLEETGR		2	0	CID		57.62	0.000256013	1	1	33	16		149754016		No Quan Values	Not Used							2	788.396	1575.78	-1.29211	47.9623	6876	6876	MS2	13/128	SP_RL_EP4_july24.raw
High		WGDESVPGSPFk	D3ZZ63	2	1	HCD	K12(Label:13C(6)15N(2))	57.61	9.76999e-05	1	1	29	24				No Quan Values	Not Used							2	657.315	1313.62	-2.48508	52.3627	7547	7547	MS2	7/100	SP_RL_EP4_july24.raw
High		FTcEIQGAPNVR	F1M7S9	1	1	HCD	C3(Carbamidomethyl)	57.6	0.000154056	1	1	31	21				No Quan Values	Not Used							2	696.339	1391.67	-2.83829	33.8997	4298	4298	MS2	7/104	SP_RL_EP4_july24.raw
High		ESTLHLVLR	P0CG51	10	1	HCD		57.59	0.00028374	1	1	33	33				No Quan Values	Not Used							2	534.313	1067.62	-1.63462	68.9481	10070	10070	MS2	8/68	SP_RL_EP4_july24.raw
High		VPGATmLLAK	G3V7J0	2	1	HCD	M6(Oxidation)	57.58	0.00028195	1	1	33	27		264663968		No Quan Values	Not Used							2	508.793	1016.58	-1.82787	34.7535	4465	4465	MS2	6/72	SP_RL_EP4_july24.raw
High		FPVTGLIEGR	F1LNI6	2	1	HCD		57.56	0.000321574	1	1	34			2.62239e+07		No Quan Values	Not Used							2	544.808	1088.61	-1.25223	64.0465	9319	9319	MS2	9/80	SP_RL_EP4_july24.raw
High		NIDALSGMEGR	P23693	1	1	HCD		57.55	0.000100114	1	1	29	16	824	4.37647e+08	Light	Unique	Used	0.525392	1.07901	0.486923	433015494	2.10845e+08	227502909	2	581.779	1162.55	-1.78476	38.6357	5232	5232	MS2	10/112	SP_RL_EP4_july24.raw
	High	IEELEEEIEAER		8	0	CID		57.55	0.000122	1	1	30	30	1238	2.03888e+08	Light	Redundant	Not Used	0.0344429	1.05348	0.0326943	175434568	5.73571e+06	6.04247e+06	2	744.855	1488.7	-2.06526	53.9846	7795	7795	MS2	15/106	SP_RL_EP4_july24.raw
	High	IEELEEELEAER	G3V885;G3V8B0;P02563	4	3	CID		57.55	0.000122	1	2	30	30	1238	2.03888e+08	Light	Redundant	Not Used	0.0344429	1.05348	0.0326943	175434568	5.73571e+06	6.04247e+06	2	744.855	1488.7	-2.06526	53.9846	7795	7795	MS2	15/106	SP_RL_EP4_july24.raw
High		TDLTAVPASr	P12007	1	1	HCD	R10(Label:13C(6)15N(4))	57.54	0.000245531	1	1	33	25	446	100160216	Heavy	Unique	Used	0.301968	1.48549	0.203279	331691256	67425854	100160216	2	520.783	1040.56	-2.21696	27.5646	3089	3089	MS2	6/88	SP_RL_EP4_july24.raw
High		IINEPTAAAIAYGLDk	P06761;D4A4S3	6	2	HCD	K16(Label:13C(6)15N(2))	57.54	0.000424901	1	1	35	29	1598	73234526	Heavy	Not Unique	Used	1.55752	2.72682	0.571185	47019932	26857099	73234526	2	834.458	1667.91	-0.962755	70.5153	10303	10303	MS2	8/168	SP_RL_EP4_july24.raw
High		FADLSEAANr	G3V8C3	2	1	HCD	R10(Label:13C(6))	57.47	0.000145308	1	1	30	26		52608629		No Quan Values	Not Used							2	550.276	1099.54	-2.58929	30.3662	3615	3615	MS2	6/80	SP_RL_EP4_july24.raw
High		TLTIVDTGIGmTk	P82995	2	1	HCD	M11(Oxidation), K13(Label:13C(6)15N(2))	57.47	0.000389457	1	1	34	16	1077	28729975	Heavy	Unique	Used	0.877604	2.18698	0.401286	32736821	13136840	28729975	2	687.375	1373.74	-0.330221	47.0109	6725	6725	MS2	9/118	SP_RL_EP4_july24.raw
High		TLTLVDTGIGmTk	P34058	1	1	HCD	M11(Oxidation), K13(Label:13C(6)15N(2))	57.47	0.000389457	1	2	34	16	1077	28729975	Heavy	Redundant	Not Used	0.877604	2.18698	0.401286	32736821	13136840	28729975	2	687.375	1373.74	-0.330221	47.0109	6725	6725	MS2	9/118	SP_RL_EP4_july24.raw
High		GQSVQQVYYSIGALAK	G3V885;P02563	2	2	HCD		57.44	0.000437232	1	1	35	19		1.02379e+08		No Quan Values	Not Used							2	856.453	1711.9	-1.63802	74.1369	10877	10877	MS2	8/162	SP_RL_EP4_july24.raw
	High	APILIATDVASR		0	0	CID		57.44	0.000344467	1	1	34		1098	66980572	Light	No Proteins	Not Used	1.72727	1.40174	1.23224	66980572	82535952	115693657	2	613.858	1226.71	-1.89604	47.9769	6881	6881	MS2	8/96	SP_RL_EP4_july24.raw
High		EFNGLGDcLTK	Q05962	2	1	HCD	C8(Carbamidomethyl)	57.43	8.09614e-05	1	1	28	23		669295779		No Quan Values	Not Used							2	627.294	1253.58	-1.32166	41.8858	5841	5841	MS2	9/114	SP_RL_EP4_july24.raw
High		ESTLHLVLR	P0CG51	10	1	HCD		57.42	0.000299415	1	1	33	33	1525	2.49844e+08	Light	Not Unique	Used	0.486647	1.14079	0.426586	241467542	103006569	117509354	2	534.313	1067.62	-1.52028	66.9378	9772	9772	MS2	8/68	SP_RL_EP4_july24.raw
High		LGEHNINVLEGDEQFINAAK		0	0	HCD		57.42	0.000418329		2	35		1662	29538590720	Light	No Proteins	Not Used	0.01	0.0227017	0.0591969	19491574784	1153839904	26194145	3	737.706	2211.1	0.00851561	73.1393	10711	10711	MS2	11/202	SP_RL_EP4_july24.raw
	High	ELEEISERLEEAGGATSVQIEmNK	G3V885;G3V8B0;P02563	4	3	CID	M22(Oxidation)	57.4	0.000322815	1	1	34	24		214377429		No Quan Values	Not Used							3	893.431	2678.28	-1.7504	72.9586	10674	10674	MS2	12/256	SP_RL_EP4_july24.raw
High		ADLINNLGTIAk	P34058;P82995	3	2	HCD	K12(Label:13C(6)15N(2))	57.31	0.000349825	1	1	34	25		113753520		No Quan Values	Not Used							2	625.862	1250.72	-1.92025	61.3113	8899	8899	MS2	10/116	SP_RL_EP4_july24.raw
High		TPEVDDEALEKFDK	IPI:CON_LACB	1	1	HCD		57.28	0.000164714	1	1	31	20		17352144		No Quan Values	Not Used							3	545.929	1635.77	-0.917415	48.4099	6954	6954	MS2	14/134	SP_RL_EP4_july24.raw
High		VGVTEGcDPTR	D3ZZ63	2	1	HCD	C7(Carbamidomethyl)	57.26	6.70916e-05	1	1	27	16	162	378637696	Light	Redundant	Not Used	1.23413	2.31073	0.534087	378637696	202225506	467288716	2	595.776	1190.54	-2.38399	20.933	1636	1636	MS2	9/92	SP_RL_EP4_july24.raw
High		SSIQITGALEDQmNQLK	D3ZCV0	1	1	HCD	M13(Oxidation)	57.22	0.000384273	1	1	34	18		2.80429e+07		No Quan Values	Not Used							2	946.474	1891.94	-0.717945	53.0113	7648	7648	MS2	10/174	SP_RL_EP4_july24.raw
	High	NKYEDEINKR	IPI:CON_00009867.3;IPI:CON_00220327.3;IPI:CON_00293665.7;Q6P6Q2	14	4	CID		57.2	0.000224368	1	1	32	22		1238820784		No Quan Values	Not Used							3	436.889	1308.65	-0.350401	18.261	1033	1033	MS2	12/94	SP_RL_EP4_july24.raw
	High	EIETYHNLLEGGQEDFESSGAGK	IPI:CON_00019359.3	1	1	CID		57.2	9.79407e-05	1	1	28	16		2.70636e+08		No Quan Values	Not Used							3	837.38	2510.13	-2.48067	65.6035	9569	9569	MS2	11/244	SP_RL_EP4_july24.raw
High		VQPIYGGTNEIMK	P15650	1	1	HCD		57.18	0.000319489	1	1	33	21		258698392		No Quan Values	Not Used							2	725.374	1449.74	-0.198143	41.463	5766	5766	MS2	11/122	SP_RL_EP4_july24.raw
High		STTTGHLIYK	D3ZC88	4	1	HCD		57.17	0.000311688	1	1	33	22	125	579062955	Light	Unique	Used	0.601117	1.5524	0.387217	579062955	224223072	348084871	2	560.802	1120.6	-1.80033	20.1507	1459	1459	MS2	9/78	SP_RL_EP4_july24.raw
	High	QEYDEAGPSIVHR	P62738	3	1	CID		57.14	0.000133982	1	1	30	18		220292517		No Quan Values	Not Used							2	750.856	1500.71	-1.78288	25.9296	2744	2744	MS2	10/134	SP_RL_EP4_july24.raw
	High	KLEDEcSELKK	G3V885;P02563	10	2	CID	C6(Carbamidomethyl)	57.13	0.000266548	1	1	32	21				No Quan Values	Not Used							3	460.234	1378.69	-0.153272	18.2664	1035	1035	MS2	9/110	SP_RL_EP4_july24.raw
High		LLGSLDIDHNQYK	G3V885;G3V8B0;P02563	4	3	HCD		57.04	0.000372461	1	1	34	16	1355	35917655	Light	Not Unique	Used	1.15312	1.96071	0.588117	35917655	21123769	41417514	2	758.392	1515.78	-1.79306	59.6325	8647	8647	MS2	8/110	SP_RL_EP4_july24.raw
High		HALIIYDDLSK	F1LP05	2	1	HCD		56.95	0.000407104	1	1	34	19		1.73978e+08		No Quan Values	Not Used							2	644.35	1287.69	-1.31767	71.3687	10433	10433	MS2	10/86	SP_RL_EP4_july24.raw
High		DQVANSAFVEr	P82995	1	1	HCD	R11(Label:13C(6)15N(4))	56.94	0.000179846	1	1	31	24	537	179861095	Heavy	Redundant	Not Used	2.26074	2.11048	1.0712	74280062	79568636	167927648	2	623.308	1245.61	-0.515284	30.2699	3598	3598	MS2	9/116	SP_RL_EP4_july24.raw
	High	TINEVETQILTR	D3ZCV0	1	1	CID		56.9	0.000433053	1	1	34	29				No Quan Values	Not Used							2	708.887	1416.77	-1.46939	57.3854	8302	8302	MS2	9/126	SP_RL_EP4_july24.raw
High		NMLFSGTNIAAGK	E9PSX6	7	1	HCD		56.89	0.000286605	1	1	33	22		1.24776e+07		No Quan Values	Not Used							2	662.339	1323.67	-0.896735	58.0038	8393	8393	MS2	11/124	SP_RL_EP4_july24.raw
	High	EGIEcEVINLR		1	0	CID	C5(Carbamidomethyl)	56.89	0.000235546	1	1	32			6.24881e+07		No Quan Values	Not Used							2	666.334	1331.66	-1.13319	61.2862	8894	8894	MS2	9/94	SP_RL_EP4_july24.raw
High		SGPFAPVLSATSR		0	0	HCD		56.84	0.000393637	1	1	34	21		24185792		No Proteins	Not Used							2	645.346	1289.68	-0.874541	49.9721	7184	7184	MS2	7/118	SP_RL_EP4_july24.raw
	High	LIDDmVAQVLK	P56574	1	1	CID	M5(Oxidation)	56.83	0.000410729	1	1	34	25		200190030		No Quan Values	Not Used							2	630.846	1260.68	-1.7914	57.4546	8311	8311	MS2	16/88	SP_RL_EP4_july24.raw
High		TAVAPIER	Q05962	5	1	HCD		56.81	0.000266294	1	1	32	24	238	3922877616	Light	Unique	Used	0.0360324	1.20987	0.0297822	3891169216	1.15887e+08	1.40208e+08	2	428.748	856.489	-0.0539882	22.5898	2009	2009	MS2	7/68	SP_RL_EP4_july24.raw
High		IVPNILLEQGk	G3V936	2	1	HCD	K11(Label:13C(6)15N(2))	56.81	0.000238049	1	1	32	22				No Quan Values	Not Used							2	616.378	1231.75	-1.89328	63.9092	9301	9301	MS2	8/94	SP_RL_EP4_july24.raw
High		DTQIQLDDAVR	G3V8B0	2	1	HCD		56.78	0.000230044	1	1	32	24		2113877572		No Quan Values	Not Used							2	637.322	1273.64	-1.80379	40.0389	5500	5500	MS2	8/110	SP_RL_EP4_july24.raw
High		DTQLQLDDAVR	G3V885;P02563	2	2	HCD		56.78	0.000230044	1	2	32	24		2113877572		No Quan Values	Not Used							2	637.322	1273.64	-1.80379	40.0389	5500	5500	MS2	8/110	SP_RL_EP4_july24.raw
High		VLGDVIEVHGK	P23928	1	1	HCD		56.76	0.000385879	1	1	34	25	654	856155416	Light	Unique	Used	0.355877	3.45039	0.103141	768932608	79308622	273645352	3	389.224	1165.66	-0.693471	34.029	4323	4323	MS2	7/86	SP_RL_EP4_july24.raw
	High	QATLGAGLPIATPcTTVNK		1	0	CID	C14(Carbamidomethyl)	56.75	0.000559441	1	1	35	17	1292	36269287	Light	Redundant	Not Used	0.762691	5.70046	0.133795	36269287	4.85264e+06	27662262	2	957.009	1913.01	-2.9376	56.9849	8246	8246	MS2	24/206	SP_RL_EP4_july24.raw
	High	LTLSALVDGK		0	0	CID		56.71	0.000358565	1	1	33	24		149241519		No Proteins	Not Used							2	508.802	1016.6	-1.33156	73.5643	10789	10789	MS2	8/84	SP_RL_EP4_july24.raw
High		VAELYEEEmr	Q6P725	2	1	HCD	M9(Oxidation), R10(Label:13C(6)15N(4))	56.69	5.88223e-05	1	1	25	16	426	306052498	Heavy	Unique	Used	0.798221	3.06078	0.260789	383418476	99991507	306052498	2	647.796	1294.58	-1.59541	27.0599	2980	2980	MS2	8/82	SP_RL_EP4_july24.raw
High		EAEAAVFHr	P11980	1	1	HCD	R9(Label:13C(6)15N(4))	56.66	0.000196571	1	1	31		189	376761694	Heavy	Unique	Used	1.22039	2.03175	0.600658	308722860	185436991	376761694	2	520.263	1039.52	-1.37207	21.5506	1774	1774	MS2	8/68	SP_RL_EP4_july24.raw
	High	SEVELVQIVIDGVNYLVDcEK	P09605	1	1	CID	C19(Carbamidomethyl)	56.6	0.000582929	1	1	35	22		81751.5		No Quan Values	Not Used							3	807.745	2421.22	0.00893983	16.8241	867	867	MS2	21/226	SP_RL_EP4_july24.raw
	High	FcANTcVEcR	Q8K3G3	5	1	CID	C2(Carbamidomethyl), C6(Carbamidomethyl), C9(Carbamidomethyl)	56.59	6.57841e-06	1	1	16		246	120473304	Light	Unique	Used	0.131973	0.886627	0.148848	108483872	1.61476e+07	1.43169e+07	2	658.762	1316.52	-1.00422	22.7151	2038	2038	MS2	8/90	SP_RL_EP4_july24.raw
High		AcTGSLNmTLQR		0	0	HCD	C2(Carbamidomethyl), M8(Oxidation)	56.55	0.000109769	1	1	28	16				No Proteins	Not Used							2	684.322	1367.64	-3.29349	24.1819	2357	2357	MS2	8/110	SP_RL_EP4_july24.raw
High		ELADIAHR		2	0	HCD		56.54	0.000219269	1	1	31		255	322572864	Light	Unique	Used	0.378587	0.869703	0.435306	322572864	140417990	122121956	2	462.748	924.489	-1.39466	22.8797	2075	2075	MS2	7/62	SP_RL_EP4_july24.raw
	High	FSSSSGYGGGSSR	IPI:CON_00019359.3	1	1	CID		56.54	2.57311e-05	1	1	22	16		461523661		No Quan Values	Not Used							2	618.267	1235.53	-1.504	18.3341	1050	1050	MS2	11/116	SP_RL_EP4_july24.raw
High		VKLEQQVDDLEGSLEQEK	G3V885;G3V8B0;P02563	3	3	HCD		56.51	0.000523214	1	1	35	24		5.50656e+07		No Quan Values	Not Used							3	696.355	2087.05	-0.0796575	71.0543	10383	10383	MS2	20/194	SP_RL_EP4_july24.raw
High		ASAPLPGFSTPGR		0	0	HCD		56.45	0.000400049	1	1	34	27		1.32578e+08		No Proteins	Not Used							2	629.333	1257.66	0.822375	43.4207	6128	6128	MS2	8/112	SP_RL_EP4_july24.raw
High		DQVANSAFVER	P82995	1	1	HCD		56.39	0.000182314	1	1	30	20	537	74280062	Light	Redundant	Not Used	2.26074	2.11048	1.0712	74280062	79568636	167927648	2	618.303	1235.6	-1.9283	30.1406	3578	3578	MS2	9/116	SP_RL_EP4_july24.raw
High		YGLAAAVFTK	P11884	2	1	HCD		56.32	0.00037452	1	1	33	26		3.12769e+07		No Quan Values	Not Used							2	520.791	1040.58	-1.86645	63.9008	9300	9300	MS2	9/72	SP_RL_EP4_july24.raw
High		GYLGPEQLPDcLK	P04636	1	1	HCD	C11(Carbamidomethyl)	56.28	0.000299445	1	1	32	23		3.32371e+08		No Quan Values	Not Used							2	745.37	1489.73	-1.77719	60.4911	8780	8780	MS2	7/116	SP_RL_EP4_july24.raw
High		GTIPcSPGTPVPVVEk	D3ZEC2	3	1	HCD	C5(Carbamidomethyl), K16(Label:13C(6)15N(2))	56.28	0.000581462	1	1	35	28		34469585		No Quan Values	Not Used							2	823.439	1645.87	-0.361738	42.9069	6032	6032	MS2	10/146	SP_RL_EP4_july24.raw
	High	LGEHNINVLEGDEQFINAAK		0	0	CID		56.24	0.000523024		2	35			60067923		No Proteins	Not Used							2	1106.05	2211.1	-2.13851	71.0855	10388	10388	MS2	12/202	SP_RL_EP4_july24.raw
High		EFNGLGDcLTK	Q05962	2	1	HCD	C8(Carbamidomethyl)	56.22	0.000104706	1	1	28	18		669295779		No Quan Values	Not Used							2	627.294	1253.58	-1.90592	42.9526	6041	6041	MS2	9/114	SP_RL_EP4_july24.raw
High		LAAAFAVSr	Q60587	1	1	HCD	R9(Label:13C(6)15N(4))	56.21	0.000323696	1	1	32		697	88104910	Heavy	Unique	Used	0.833775	1.81511	0.459352	105669874	48539643	88104910	2	458.267	915.527	-2.10845	35.1184	4542	4542	MS2	7/64	SP_RL_EP4_july24.raw
High		VELQELNDR	G3V8C3;Q6P725	4	2	HCD		56.21	0.000244358	1	1	31	27	574	158854531	Light	Not Unique	Used	1.05082	3.4502	0.304568	144596424	44039407	151944560	2	558.287	1115.57	-1.35066	31.2741	3790	3790	MS2	6/86	SP_RL_EP4_july24.raw
	High	VLAVNQENEr	D3ZCV0	1	1	CID	R10(Label:13C(6)15N(4))	56.11	0.000349114	1	1	33	25	158	3.43402e+08	Heavy	Redundant	Not Used	0.466888	1.31733	0.354419	721498056	255712956	336858860	2	591.31	1181.61	-2.46631	20.8795	1622	1622	MS2	9/86	SP_RL_EP4_july24.raw
	High	VFAENQAGLSDPR	F1M7S9	1	1	CID		56.1	0.00026965	1	1	32	19		1.4121e+08		No Quan Values	Not Used							2	702.347	1403.69	-3.29569	31.3068	3794	3794	MS2	10/126	SP_RL_EP4_july24.raw
High		ILVGPSEIGDASk	D3ZZ63	2	1	HCD	K13(Label:13C(6)15N(2))	56.06	0.000519763	1	1	34	26	920	313600731	Heavy	Redundant	Not Used	0.485574	4.32524	0.112265	628695368	7.05806e+07	305278242	2	647.36	1293.71	-1.44893	41.3876	5750	5750	MS2	7/108	SP_RL_EP4_july24.raw
High		ILEVVKDK	P11240	1	1	HCD		56.03	0.000304964	1	1	32	33		378266868		No Quan Values	Not Used							2	472.294	943.581	-1.60473	24.876	2512	2512	MS2	7/68	SP_RL_EP4_july24.raw
	High	ILGADTSVDLEETGR		2	0	CID		56.02	0.000376802	1	1	33	23		149754016		No Quan Values	Not Used							2	788.396	1575.78	-0.982243	46.9572	6716	6716	MS2	12/128	SP_RL_EP4_july24.raw
	High	YIcDNQDTISSK	IPI:CON_00708398.1	1	1	CID	C3(Carbamidomethyl)	56	6.14156e-05	1	1	25			110917530		No Quan Values	Not Used							2	722.324	1443.64	-1.39443	22.9276	2087	2087	MS2	9/116	SP_RL_EP4_july24.raw
High		NDLQLQVQAEQDNLADAEERcDQLIK	G3V885;G3V8B0;P02563	4	3	HCD	C21(Carbamidomethyl)	55.99	0.000396031	1	1	33	18		431186734		No Quan Values	Not Used							3	1019.49	3056.45	-1.37648	73.263	10733	10733	MS2	14/290	SP_RL_EP4_july24.raw
High		ESTLHLVLr	P0CG51	10	1	HCD	R9(Label:13C(6)15N(4))	55.98	0.000422052	1	1	33	22	1512	1.08561e+07	Heavy	Unique	Used	0.363	0.592533	0.612625	29906644	1.83216e+07	1.08561e+07	2	539.318	1077.63	-1.25011	65.9067	9618	9618	MS2	8/68	SP_RL_EP4_july24.raw
High		LFPPSADYPDLR	P09605	1	1	HCD		55.94	0.000376422	1	1	33	27		5.03119e+07		No Quan Values	Not Used							2	695.852	1390.7	-2.42782	61.3872	8912	8912	MS2	10/98	SP_RL_EP4_july24.raw
	High	LSEmTEQDQQR	P09605	1	1	CID	M4(Oxidation)	55.91	4.87252e-05	1	1	24	23	13	428608971	Light	Redundant	Not Used	0.241357	1.25524	0.19228	417736104	80322356	100823560	2	690.806	1380.61	-0.56069	17.9732	971	971	MS2	7/100	SP_RL_EP4_july24.raw
	High	GLVYETSVLDPDEGIR		2	0	CID		55.89	0.000549014	1	1	34	24				No Quan Values	Not Used							2	881.946	1762.88	-0.86583	69.16	10103	10103	MS2	10/136	SP_RL_EP4_july24.raw
High		TLGDAYEFTVDmr	Q9QUK5	3	1	HCD	M12(Oxidation), R13(Label:13C(6)15N(4))	55.87	8.95522e-05	1	1	27	17	1243	90377321	Heavy	Unique	Used	1.80783	2.75022	0.65734	4.99921e+07	3.28618e+07	90377321	2	772.351	1543.69	-1.51028	54.2484	7835	7835	MS2	9/116	SP_RL_EP4_july24.raw
	High	NNELIAIGK		0	0	CID		55.87	0.000395479	1	1	33	25		28206117		No Proteins	Not Used							2	486.279	971.55	-2.34682	36.7869	4874	4874	MS2	7/80	SP_RL_EP4_july24.raw
High		ANDDLKENIAIVER	G3V885;G3V8B0;P02563	4	3	HCD		55.86	0.000557489	1	1	34	20	1079	2.31195e+08	Light	Not Unique	Used	0.0549576	1.15301	0.0476645	167658024	7.99133e+06	9.21408e+06	3	533.949	1599.83	-0.640386	47.1371	6748	6748	MS2	13/148	SP_RL_EP4_july24.raw
	High	SPDFTNENPLETR	P06685	1	1	CID		55.82	0.00013248	1	1	28	23	993	8.7885e+07	Light	Unique	Used	0.150896	0.563368	0.267846	73633892	1.97225e+07	11111049	2	760.354	1519.7	-1.41369	43.8013	6196	6196	MS2	9/132	SP_RL_EP4_july24.raw
High		VIGLPGPcK	F1M7S9	1	1	HCD	C8(Carbamidomethyl)	55.78	0.000358046	1	1	32	30		87066402		No Quan Values	Not Used							2	470.767	940.527	-1.89823	36.2722	4766	4766	MS2	7/66	SP_RL_EP4_july24.raw
	High	VALVYGQmNEPPGAr		2	0	CID	M8(Oxidation), R15(Label:13C(6)15N(4))	55.78	0.000440093	1	1	33	21	679	230713658	Heavy	Redundant	Not Used	0.412602	1.25545	0.328648	559166922	183769154	230713658	2	814.41	1627.81	-1.08615	34.856	4486	4486	MS2	20/128	SP_RL_EP4_july24.raw
	High	ALGQNPTQAEVLr		1	0	CID	R13(Label:13C(6)15N(4))	55.76	0.000570209	1	1	34	27	610	1.86472e+09	Heavy	Redundant	Not Used	0.488266	1.88986	0.25836	3703386144	956808472	1808236272	2	703.884	1406.76	-1.31544	32.5627	4038	4038	MS2	7/120	SP_RL_EP4_july24.raw
	High	SEVELVQIVIDGVNYLVDcEK	P09605	1	1	CID	C19(Carbamidomethyl)	55.72	0.000712927	1	1	35	23	7	644243	Light	Unique	Used	0.170124	1.5139	0.112375	423248	47562.4	72004.8	3	807.746	2421.22	0.387066	10.0691	468	468	MS2	12/226	SP_RL_EP4_july24.raw
High		VSGPGVEPHGVLr	D3ZZ63	2	1	HCD	R13(Label:13C(6)15N(4))	55.7	0.000563338	1	1	34	27	385	861309318	Heavy	Unique	Used	1.2952	2.4481	0.529066	651518176	344696064	843849072	3	438.578	1313.72	-1.28901	25.9406	2746	2746	MS2	12/106	SP_RL_EP4_july24.raw
High		IPSAVGYQPTLATDmGTMQER	G3V6D3	2	1	HCD	M15(Oxidation)	55.7	0.000318274		2	32	16		60826047		No Quan Values	Not Used							2	1141.54	2282.07	-2.29357	53.7576	7762	7762	MS2	18/220	SP_RL_EP4_july24.raw
	High	VSDLTQAANk	Q6P725	2	1	CID	K10(Label:13C(6)15N(2))	55.66	0.000396736	1	1	33	28	90	281620972	Heavy	Redundant	Not Used	0.426506	3.92634	0.108627	614397856	66740086	262044576	2	527.784	1054.56	-1.59501	19.4833	1308	1308	MS2	6/86	SP_RL_EP4_july24.raw
High		mDELQLFR	P46462	1	1	HCD	M1(Oxidation)	55.63	0.000173006	1	1	29	21				No Quan Values	Not Used							2	534.262	1067.52	-1.57816	52.0346	7499	7499	MS2	7/64	SP_RL_EP4_july24.raw
High		EGSSIGAIDSK	G3V936	2	1	HCD		55.62	0.000211238	1	1	30	18		775564944		No Quan Values	Not Used							2	532.266	1063.52	-1.71451	22.8691	2073	2073	MS2	8/98	SP_RL_EP4_july24.raw
High		GNPTVEVDLYTAK	D3ZJT8	3	1	HCD		55.62	0.000435636	1	1	33	18	1020	28415027	Light	Unique	Used	0.372885	0.728089	0.512142	22795057	1.16743e+07	8.49994e+06	2	703.861	1406.72	-0.438987	44.7273	6359	6359	MS2	9/132	SP_RL_EP4_july24.raw
High		FVTVQTISGTGALR	P00507	1	1	HCD		55.59	0.00064777	1	1	35	24	1317	6376461	Light	Unique	Used	2.06859	6.87225	0.301006	6376461	1.91935e+06	1.31903e+07	2	725.406	1449.81	-0.500653	57.8838	8373	8373	MS2	7/136	SP_RL_EP4_july24.raw
High		VTVLFAGQNIER	D3ZZ63	2	1	HCD		55.57	0.000603197	1	1	34	25				No Quan Values	Not Used							2	673.874	1346.74	-1.37293	58.0788	8407	8407	MS2	8/114	SP_RL_EP4_july24.raw
High		HQGLPQEVLNENLLR	IPI:CON_CASA1	1	1	HCD		55.47	0.000739987	1	1	35	28		2.77994e+08		No Quan Values	Not Used							2	880.475	1759.94	-1.61655	74.1274	10876	10876	MS2	7/146	SP_RL_EP4_july24.raw
High		LTLDKLDVK	P16617	1	1	HCD		55.46	0.000421265	1	1	33	29	749	40182425	Light	Unique	Used	0.365449	1.8802	0.194367	40182425	7.81013e+06	1.46846e+07	2	522.818	1044.63	-1.34369	36.5077	4815	4815	MS2	8/82	SP_RL_EP4_july24.raw
High		QGLLGINIAEK	P15650	1	1	HCD		55.45	0.000474552	1	1	33	27		15804897		No Quan Values	Not Used							2	578.339	1155.67	-1.79214	68.3535	9980	9980	MS2	10/100	SP_RL_EP4_july24.raw
High		AVAQALEVIPr		0	0	HCD	R11(Label:13C(6)15N(4))	55.4	0.000436354	1	1	33	21				No Proteins	Not Used							2	588.853	1176.7	0.861416	58.945	8542	8542	MS2	7/94	SP_RL_EP4_july24.raw
	High	VSDLTQAANK	Q6P725	2	1	CID		55.4	0.000382567	1	1	32		90	673772890	Light	Redundant	Not Used	0.426506	3.92634	0.108627	614397856	66740086	262044576	2	523.777	1046.55	-1.33683	19.4728	1304	1304	MS2	8/86	SP_RL_EP4_july24.raw
High		EAAENSLVAYk		0	0	HCD	K11(Label:13C(6)15N(2))	55.37	0.000386525	1	1	32	22		44405070		No Proteins	Not Used							2	601.81	1202.61	-1.34857	29.0702	3400	3400	MS2	7/102	SP_RL_EP4_july24.raw
	High	GTGGVDTAAVADVYDISNIDR	P09605	1	1	CID		55.36	0.000403134	1	1	33	18	1638	108442240	Light	Redundant	Not Used	0.256645	1.00788	0.254639	74160804	18884228	19033026	2	1055.01	2109.01	-0.579855	71.9975	10529	10529	MS2	11/202	SP_RL_EP4_july24.raw
High		AFGPGLEGGLVNk	D3ZZ63	2	1	HCD	K13(Label:13C(6)15N(2))	55.33	0.000555404	1	1	34	16	1060	182704808	Heavy	Redundant	Not Used	0.460916	12.5128	0.0368356	396395048	1.46015e+07	182704808	2	633.849	1266.69	-1.93165	46.3203	6622	6622	MS2	7/98	SP_RL_EP4_july24.raw
High		LTVDNAIAR	F1LMV6	1	1	HCD		55.32	0.00046503	1	1	33	27		70201443		No Quan Values	Not Used							2	486.776	972.544	-3.23408	30.0118	3554	3554	MS2	7/76	SP_RL_EP4_july24.raw
	High	AIEmLGGELGSK		0	0	CID	M4(Oxidation)	55.32	0.00035619	1	1	32		687	160967130	Light	No Proteins	Not Used	0.231051	2.36158	0.0978376	145983372	1.42827e+07	33729667	2	610.812	1220.62	-2.00676	34.7901	4473	4473	MS2	9/104	SP_RL_EP4_july24.raw
	High	LQDLVDKLQLK	G3V885;G3V8B0;P02563	4	3	CID		55.32	0.000395261	0.527273	1	32			2279443162		No Quan Values	Not Used							3	438.265	1312.78	-2.32377	73.183	10717	10717	MS2	13/104	SP_RL_EP4_july24.raw
High		LQNEIEDLmVDVER	G3V885;G3V8B0;P02563	4	3	HCD	M9(Oxidation)	55.23	0.000335906	1	1	32	25		5.561e+07		No Quan Values	Not Used							3	573.613	1718.82	-1.52868	66.6544	9726	9726	MS2	16/146	SP_RL_EP4_july24.raw
	High	DAGTIAGLNVLR	D4A4S3	3	1	CID		55.2	0.000588891	1	1	34	25	1422	2.50671e+08	Light	Redundant	Not Used	1.49139	1.95726	0.76198	245548236	187102838	366208332	2	600.341	1199.67	-0.481503	62.4383	9068	9068	MS2	10/100	SP_RL_EP4_july24.raw
High		DAGQISGLNVLR	F1M953	2	1	HCD		55.17	0.000613955	1	1	34	28		3.11631e+07		No Quan Values	Not Used							2	621.843	1242.68	-0.62157	53.4448	7715	7715	MS2	6/114	SP_RL_EP4_july24.raw
High		FLEQQNAALAAEVNr	Q6P725	2	1	HCD	R15(Label:13C(6)15N(4))	55.17	0.000693018	1	1	35	20	1159	2.91209e+07	Heavy	Redundant	Not Used	0.967561	3.34429	0.289317	3.00972e+07	8.70765e+06	2.91209e+07	2	842.438	1683.87	-0.269913	50.5331	7274	7274	MS2	8/152	SP_RL_EP4_july24.raw
High		mNVFDTELK	E9PSX6	6	1	HCD	M1(Oxidation)	55.16	0.000150566	1	1	28		876	1230586494	Light	Unique	Used	0.0765754	1.66745	0.0459236	1209631560	5.55507e+07	92628080	2	556.767	1112.53	-1.93172	40.8671	5654	5654	MS2	6/82	SP_RL_EP4_july24.raw
High		FDEcVLDK		0	0	HCD	C4(Carbamidomethyl)	55.15	5.69743e-05	1	1	24	22		3.8153e+08		No Proteins	Not Used							2	513.233	1025.46	-1.44044	33.2261	4162	4162	MS2	7/66	SP_RL_EP4_july24.raw
	High	ELENELEAEQK	G3V885;G3V8B0;P02563	4	3	CID		55.12	0.000195178	1	1	29	18				No Quan Values	Not Used							2	666.319	1331.63	-2.08238	29.2807	3429	3429	MS2	9/110	SP_RL_EP4_july24.raw
High		VVDLLAPYAK	G3V6D3	2	1	HCD		55.11	0.000522755	1	1	33	24	1605	1.5191e+08	Light	Unique	Used	0.464321	3.37859	0.137431	143796360	19762008	66767741	2	544.821	1088.63	-0.685591	70.8293	10348	10348	MS2	7/72	SP_RL_EP4_july24.raw
	High	IQDKEGIPPDQQR	P0CG51	9	1	CID		55.11	0.000575785	1	1	34	28		2.84426e+08		No Quan Values	Not Used							2	762.393	1523.78	-1.85809	18.8556	1169	1169	MS2	9/132	SP_RL_EP4_july24.raw
	High	LIAPVADDETAVPNNk		1	0	CID	K16(Label:13C(6)15N(2))	55.05	0.000781051	1	1	35	20	836	3.81509e+08	Heavy	Redundant	Not Used	0.313885	2.29196	0.13695	1200966128	164472547	376964914	2	837.941	1674.87	-2.60974	39.0375	5302	5302	MS2	13/130	SP_RL_EP4_july24.raw
High		NLTEEMAGLDEIIAK	G3V885;P02563	2	2	HCD		55.03	0.000616011	1	1	34	17				No Quan Values	Not Used							2	823.919	1646.83	-0.102843	74.2389	10893	10893	MS2	12/156	SP_RL_EP4_july24.raw
	High	VKVGNEYVTK	G3V885;G3V8B0;P02563	14	3	CID		55.02	0.000580602	1	1	34	30	87	1361166904	Light	Redundant	Not Used	0.0226123	3.94251	0.01	1180053088	6768203	26683712	3	379.548	1136.63	-1.63356	19.4075	1290	1290	MS2	7/94	SP_RL_EP4_july24.raw
High		LAAAFAVSR	Q60587	1	1	HCD		55.01	0.000410466	1	1	32		697	116340251	Light	Redundant	Not Used	0.833775	1.81511	0.459352	105669874	48539643	88104910	2	453.263	905.519	-1.56021	35.1119	4541	4541	MS2	6/64	SP_RL_EP4_july24.raw
High		ENQSILITGESGAGK	F1LMU0;G3V885;G3V8B0;P02563	12	4	HCD		55.01	0.000507482	1	1	33	18		378550026		No Quan Values	Not Used							2	752.385	1503.76	-2.15124	34.0963	4337	4337	MS2	10/158	SP_RL_EP4_july24.raw
	High	mVSDIAGAWQR	D3ZCV0	1	1	CID	M1(Oxidation)	54.99	0.00020729	1	1	29	19		277025896		No Quan Values	Not Used							2	625.302	1249.6	-1.98854	39.5967	5415	5415	MS2	9/84	SP_RL_EP4_july24.raw
High		ESTLHLVLR	P0CG51	10	1	HCD		54.97	0.000521731	1	1	33	24	1512	3.3379e+07	Light	Redundant	Not Used	0.363	0.592533	0.612625	29906644	1.83216e+07	1.08561e+07	2	534.314	1067.62	-0.834243	65.8921	9616	9616	MS2	8/68	SP_RL_EP4_july24.raw
High		ATDFVVDR	P56574	1	1	HCD		54.96	0.000197397	1	1	29	30	482	1177265363	Light	Unique	Used	0.172617	1.09602	0.157494	1161049448	182857958	200416600	2	461.734	922.462	-1.50346	28.3269	3262	3262	MS2	6/66	SP_RL_EP4_july24.raw
	High	GAGTGGLGLAIEGPSEAk	D3ZZ63	2	1	CID	K18(Label:13C(6)15N(2))	54.95	0.000710954	1	1	35	20	1072	5.80204e+07	Heavy	Redundant	Not Used	0.335201	2.87519	0.116584	160042996	18658448	53646590	2	796.92	1592.83	-2.14369	46.9145	6710	6710	MS2	10/160	SP_RL_EP4_july24.raw
	High	ALNEINQFYQK		0	0	CID		54.89	0.000456508	1	1	33	19		195044431		No Proteins	Not Used							2	684.35	1367.69	-2.01562	48.1816	6912	6912	MS2	8/96	SP_RL_EP4_july24.raw
High		LGLLLDcPr	Q9ER30	1	1	HCD	C7(Carbamidomethyl), R9(Label:13C(6)15N(4))	54.87	0.000577871	1	1	34	33		68367364		No Quan Values	Not Used							2	533.8	1066.59	-2.1462	53.9533	7791	7791	MS2	6/64	SP_RL_EP4_july24.raw
High		VVDLmAYmASKE	P04797	13	1	HCD	M5(Oxidation), M8(Oxidation)	54.84	0.000159454	1	1	28	16		404795400		No Quan Values	Not Used							2	694.825	1388.64	-1.11898	34.8863	4494	4494	MS2	10/106	SP_RL_EP4_july24.raw
	High	KLEDEcSELKR	G3V8B0	2	1	CID	C6(Carbamidomethyl)	54.82	0.000383501	1	1	32	31		701495397		No Quan Values	Not Used							3	469.569	1406.69	-1.89714	18.472	1080	1080	MS2	9/110	SP_RL_EP4_july24.raw
	High	KALQEAHQQALDDLQAEEDKVNTLTK	G3V8B0;P02563	3	2	CID		54.79	0.000873546	1	1	35	18		835606916		No Quan Values	Not Used							4	734.879	2936.49	-0.785352	73.7166	10809	10809	MS2	22/290	SP_RL_EP4_july24.raw
High		cAELEEELK	P04692;P04692-2	8	2	HCD	C1(Carbamidomethyl)	54.73	0.000113068	1	1	26	21	534	3.36914e+08	Light	Not Unique	Used	0.182957	2.13849	0.0855542	305122240	26104495	55824272	2	560.762	1120.52	-2.53664	30.07	3565	3565	MS2	8/72	SP_RL_EP4_july24.raw
High		LIDDmVAQVLK	P56574	1	1	HCD	M5(Oxidation)	54.73	0.000675042	1	1	34	16	1331	200190030	Light	Redundant	Not Used	0.0391897	1.06194	0.0369039	174521688	6440536	6839446	2	630.847	1260.69	-0.532626	58.5149	8474	8474	MS2	9/88	SP_RL_EP4_july24.raw
High		GITQEQMNEFR	D3ZCV0	1	1	HCD		54.73	0.000158833	1	1	28	24	643	1.70907e+08	Light	Unique	Used	0.251083	0.688541	0.36466	165219368	6.02488e+07	4.14838e+07	2	676.816	1352.62	-1.89587	33.8366	4286	4286	MS2	9/106	SP_RL_EP4_july24.raw
High		IVYGHLDDPANQEIER	F1M0K2	2	1	HCD		54.69	0.000578042	1	1	33	23		78001107		No Quan Values	Not Used							3	623.642	1868.91	-1.11028	43.1927	6084	6084	MS2	7/146	SP_RL_EP4_july24.raw
	High	ELENELEAEQKR	G3V885;G3V8B0;P02563	4	3	CID		54.67	0.000404143	1	1	32	27		237681724		No Quan Values	Not Used							2	744.369	1487.73	-2.05876	24.6494	2462	2462	MS2	9/120	SP_RL_EP4_july24.raw
High		DFNmPLTISR	D3ZNJ6	5	1	HCD	M4(Oxidation)	54.64	0.000282233	1	1	30	17		6.35249e+07		No Quan Values	Not Used							2	605.299	1209.59	-1.30118	44.8708	6384	6384	MS2	9/102	SP_RL_EP4_july24.raw
High		LTVELADPDAEVK	P56741	3	1	HCD		54.61	0.000725781	1	1	34	20		7.15475e+07		No Quan Values	Not Used							2	700.369	1399.73	-0.586406	50.0238	7192	7192	MS2	11/114	SP_RL_EP4_july24.raw
	High	GPFLVAMGR	D3ZMH4	4	1	CID		54.52	0.000460904	1	1	32	33				No Quan Values	Not Used							2	474.26	947.512	-0.870279	50.8279	7316	7316	MS2	7/66	SP_RL_EP4_july24.raw
	High	cIGAIAMTEPGAGSDLQGVR	P15650	1	1	CID	C1(Carbamidomethyl)	54.52	0.000542313	1	1	33	20		2.40771e+07		No Quan Values	Not Used							2	1001.99	2002.97	-1.1179	57.4601	8313	8313	MS2	8/172	SP_RL_EP4_july24.raw
	High	KKGQHAAEIQPLAQSHATK	Q9QZ76	1	1	CID		54.5	0.000917902	1	1	35	32		182661606		No Quan Values	Not Used							4	511.532	2043.11	-1.77457	18.1324	1006	1006	MS2	19/200	SP_RL_EP4_july24.raw
High		ASAELALGENSEVLK	P00507	1	1	HCD		54.48	0.000794351	1	1	35	34		42384580		No Quan Values	Not Used							2	765.904	1530.8	-0.151849	50.64	7290	7290	MS2	11/142	SP_RL_EP4_july24.raw
High		VQPIYGGTNEIMK	P15650	1	1	HCD		54.39	0.000607192	1	1	33	22	894	258698392	Light	Unique	Used	0.132833	2.76263	0.0480823	235033488	1.13009e+07	31220298	2	725.373	1449.74	-1.12436	40.4001	5559	5559	MS2	10/122	SP_RL_EP4_july24.raw
	High	mEGDLNEmEIQLSQANR	G3V885;P02563	2	2	CID	M1(Oxidation), M8(Oxidation)	54.38	0.000110156	1	1	26	16		1.01253e+08		No Quan Values	Not Used							2	1005.45	2009.89	-1.49988	38.103	5125	5125	MS2	10/172	SP_RL_EP4_july24.raw
	High	IcNQVLVcER	F1M6A4	2	1	CID	C2(Carbamidomethyl), C8(Carbamidomethyl)	54.37	0.000292293	1	1	30	23		50350182		No Quan Values	Not Used							2	645.817	1290.63	-2.30038	28.3836	3276	3276	MS2	7/86	SP_RL_EP4_july24.raw
High		VTMQNLNDR	IPI:CON_00009865.2;IPI:CON_00384444.5;IPI:CON_00798492.2;D3ZR06	17	4	HCD		54.35	0.000274176	1	1	30			2399972396		No Quan Values	Not Used							2	545.768	1090.53	-1.53763	22.6691	2027	2027	MS2	8/86	SP_RL_EP4_july24.raw
	High	LcTSATESEVTR		1	0	CID	C2(Carbamidomethyl)	54.35	0.000192823	1	1	28	20	176	461799830	Light	Redundant	Not Used	0.147569	2.06831	0.0713475	395341472	28206620	58339993	2	677.318	1353.63	-1.71931	21.1699	1688	1688	MS2	8/104	SP_RL_EP4_july24.raw
High		IGLFGGAGVGK	G3V6D3	2	1	HCD		54.34	0.000563237	1	1	33	31				No Quan Values	Not Used							2	488.284	975.561	-0.957812	51.2733	7384	7384	MS2	8/82	SP_RL_EP4_july24.raw
High		KLEDEcSELKR	G3V8B0	2	1	HCD	C6(Carbamidomethyl)	54.34	0.000428318	1	1	32	26		701495397		No Quan Values	Not Used							3	469.569	1406.69	-1.89714	18.5043	1090	1090	MS2	9/110	SP_RL_EP4_july24.raw
High		AEAGDNLGALVR	F8WFG8	2	1	HCD		54.31	0.000581969	1	1	33	22	852	2.25884e+08	Light	Unique	Used	0.327386	1.27816	0.256139	223897857	5.73489e+07	7.33011e+07	2	593.314	1185.62	-1.69906	39.3988	5374	5374	MS2	9/106	SP_RL_EP4_july24.raw
High		VDGMDILcVR	D4A5G8	3	1	HCD	C8(Carbamidomethyl)	54.29	0.000281901	1	1	30	19		35824303		No Quan Values	Not Used							2	589.288	1177.57	-0.918641	69.8156	10195	10195	MS2	9/78	SP_RL_EP4_july24.raw
High		SDGGSPITGYYVER	F1M7S9	1	1	HCD		54.29	0.000205933	1	1	29	19		6.46668e+07		No Quan Values	Not Used							2	750.85	1500.69	-2.02057	39.7118	5438	5438	MS2	11/128	SP_RL_EP4_july24.raw
High		ASTIEmPQQAR		0	0	HCD	M6(Oxidation)	54.21	0.000275003	1	1	30	22	60	467671894	Light	No Proteins	Not Used	0.0836757	1.41051	0.059323	420686032	24956377	35201182	2	624.305	1247.6	-1.58178	18.8814	1173	1173	MS2	8/92	SP_RL_EP4_july24.raw
	High	LGDVISIQPcPDVK	P46462	1	1	CID	C10(Carbamidomethyl)	54.2	0.000826722	1	1	34	23				No Quan Values	Not Used							2	770.906	1540.8	-0.0211728	53.7088	7753	7753	MS2	14/134	SP_RL_EP4_july24.raw
High		IINEPTAAAIAYGLDKK	D4A4S3	4	1	HCD		54.19	0.00085797	1	1	35	27	1659	165569714	Light	Unique	Used	0.563323	0.759897	0.741315	132066980	97903172	74396360	3	596.667	1787.99	-1.94172	73.0822	10700	10700	MS2	15/178	SP_RL_EP4_july24.raw
High		SLGVGFATR		0	0	HCD		54.18	0.000518107	1	1	32	29	767	1228586375	Light	No Proteins	Not Used	0.174126	8.01018	0.0217381	1142108000	24827274	198870992	2	454.253	907.499	-1.03193	36.8783	4893	4893	MS2	8/78	SP_RL_EP4_july24.raw
High		NAVTQEFGPVPDTAR	F1M0K2	2	1	HCD		54.17	0.000480445	1	1	32	19		2.78162e+07		No Quan Values	Not Used							2	801.396	1601.78	-4.40363	44.1958	6270	6270	MS2	7/158	SP_RL_EP4_july24.raw
	High	GVVDSEDIPLNLSr		0	0	CID	R14(Label:13C(6)15N(4))	54.16	0.000802716	1	1	34	25		41417514		No Proteins	Not Used							2	762.399	1523.79	-1.6136	59.7834	8671	8671	MS2	7/128	SP_RL_EP4_july24.raw
	High	GVVDSEDLPLNISr	P34058	2	1	CID	R14(Label:13C(6)15N(4))	54.16	0.000802716	1	2	34	25		41417514		No Quan Values	Not Used							2	762.399	1523.79	-1.6136	59.7834	8671	8671	MS2	7/128	SP_RL_EP4_july24.raw
High		HQGLPQEVLNENLLR	IPI:CON_CASA1	1	1	HCD		54.15	0.00100552	1	1	35	25		344546446		No Quan Values	Not Used							3	587.319	1759.94	-1.31207	74.0942	10870	10870	MS2	16/146	SP_RL_EP4_july24.raw
High		LGEHNINVLEGDEQFINAAK		0	0	HCD		54.13	0.000899076		2	35			1878021200		No Proteins	Not Used							3	737.707	2211.11	0.422574	72.1053	10551	10551	MS2	11/202	SP_RL_EP4_july24.raw
	High	NGDRGETGPAGPAGPIGPAGAR		0	0	CID		54.12	0.000726689	1	1	34	26		163108451		No Proteins	Not Used							3	658.995	1974.97	-1.33195	25.7902	2713	2713	MS2	11/218	SP_RL_EP4_july24.raw
High		DTQIQLDDAVR	G3V8B0	2	1	HCD		54.1	0.000416084	1	1	31	20		2.36103e+08		No Quan Values	Not Used							2	637.321	1273.64	-2.28301	38.9958	5297	5297	MS2	6/110	SP_RL_EP4_july24.raw
High		DTQLQLDDAVR	G3V885;P02563	2	2	HCD		54.1	0.000416084	1	2	31	20		2.36103e+08		No Quan Values	Not Used							2	637.321	1273.64	-2.28301	38.9958	5297	5297	MS2	6/110	SP_RL_EP4_july24.raw
	High	QEVVAGDVGTTr	D4ACJ5	2	1	CID	R12(Label:13C(6)15N(4))	54.08	0.000538774	1	1	33	21	256	384366800	Heavy	Redundant	Not Used	1.5574	4.93656	0.315484	199391480	62904801	310533024	2	621.32	1241.63	-1.8731	22.8484	2067	2067	MS2	8/128	SP_RL_EP4_july24.raw
High		DSDSILETLQR		0	0	HCD		54.07	0.000450111	1	1	32	32		25356801		No Proteins	Not Used							2	638.822	1276.64	-0.863896	59.2961	8597	8597	MS2	6/96	SP_RL_EP4_july24.raw
High		ILNPAAIPEGQFIDSR	G3V885;G3V8B0	3	2	HCD		54.05	0.000994304	1	1	35	27	1644	1.26921e+09	Light	Redundant	Not Used	0.0644326	1.54272	0.0417657	1239711632	5.17774e+07	7.98778e+07	2	870.967	1740.93	-1.24787	72.2545	10575	10575	MS2	11/158	SP_RL_EP4_july24.raw
	High	GITQEQmNEFR	D3ZCV0	1	1	CID	M7(Oxidation)	54.05	0.000133413	1	1	26	22	297	3.4147e+08	Light	Redundant	Not Used	0.565637	1.91237	0.295778	304639048	90105436	172315144	2	684.813	1368.62	-1.5476	23.693	2258	2258	MS2	8/106	SP_RL_EP4_july24.raw
High		GSTASQVLQR	G3V741	3	1	HCD		54.02	0.000614825	1	1	33	16	142	811600457	Light	Unique	Used	0.0492568	1.68542	0.0292252	742680112	21704950	36582014	2	523.782	1046.56	-1.56965	20.5561	1552	1552	MS2	8/86	SP_RL_EP4_july24.raw
	High	VNAGDQPGADLGPLITPQAK		2	0	CID		54.02	0.00109293	1	1	36	23		8.43188e+06		No Quan Values	Not Used							2	981.517	1962.03	-1.66399	55.6847	8049	8049	MS2	24/210	SP_RL_EP4_july24.raw
	High	VDFPQDQLATLTGr		1	0	CID	R14(Label:13C(6)15N(4))	53.98	0.000843284	1	1	34	24	1593	100812178	Heavy	Redundant	Not Used	0.420305	1.33574	0.31466	192636408	60615042	80965980	2	785.909	1570.81	0.540049	70.278	10264	10264	MS2	11/142	SP_RL_EP4_july24.raw
	High	ASTHETWAYGK	D3ZCV0	1	1	CID		53.97	0.000187405	1	1	28	21	130	117213704	Light	Unique	Used	0.21444	2.29055	0.0936193	96205876	9.00673e+06	20630388	2	625.792	1250.58	-2.19354	20.2621	1485	1485	MS2	8/88	SP_RL_EP4_july24.raw
	High	TPcEEVYVK	D3ZZ63	2	1	CID	C3(Carbamidomethyl)	53.95	0.000176793	1	1	28	18	305	458868970	Light	Redundant	Not Used	0.490294	3.62288	0.135333	414748960	56129050	203349020	2	562.767	1124.53	-2.00099	24.0698	2332	2332	MS2	7/72	SP_RL_EP4_july24.raw
High		TDLTDYLSR	Q68FY0	1	1	HCD		53.94	0.000283763	1	1	30	28		1.7179e+08		No Quan Values	Not Used							2	542.268	1083.53	-1.84639	49.3622	7090	7090	MS2	8/78	SP_RL_EP4_july24.raw
High		VFSGVVSTGLK	P05197	1	1	HCD		53.93	0.000729855	1	1	34	22	886	9.3065e+07	Light	Redundant	Not Used	1.01377	2.38129	0.425724	85243388	36290117	86417156	2	547.315	1093.62	-2.18628	40.1978	5526	5526	MS2	8/90	SP_RL_EP4_july24.raw
High		VFIYNPK	Q9ER30	1	1	HCD		53.91	0.000596456	1	1	33			194575258		No Quan Values	Not Used							2	440.749	880.491	-1.82266	34.2571	4369	4369	MS2	5/54	SP_RL_EP4_july24.raw
	High	LGEHNINVLEGDEQFINAAK		0	0	CID		53.88	0.000923497		2	35			2953560350		No Proteins	Not Used							2	1106.05	2211.1	-0.923937	73.3057	10739	10739	MS2	21/202	SP_RL_EP4_july24.raw
High		mTPSGYTLDQcIQTGVDNPGHPFIK	P09605	1	1	HCD	M1(Oxidation), C11(Carbamidomethyl)	53.86	0.000432118	1	1	31	16	1590	88355266	Light	Unique	Used	0.0816778	0.591287	0.138136	61549950	8502237	5.02727e+06	3	931.437	2792.3	-2.47941	69.9849	10221	10221	MS2	26/252	SP_RL_EP4_july24.raw
High		TDLTDYLSR	Q68FY0	1	1	HCD		53.77	0.000290053	1	1	30	28		2.62718e+07		No Quan Values	Not Used							2	542.268	1083.53	-2.07171	51.431	7408	7408	MS2	6/78	SP_RL_EP4_july24.raw
High		KKGSSFQTVSALHR	G3V885;P02563	2	2	HCD		53.77	0.000977409	1	1	35	27		284833352		No Quan Values	Not Used							3	515.954	1545.85	-1.11703	18.6635	1125	1125	MS2	11/142	SP_RL_EP4_july24.raw
High		LGDVYVNDAFGTAHR	P16617	2	1	HCD		53.77	0.000528477	1	1	32	20	1297	13299902	Light	Unique	Used	0.917975	1.58019	0.580928	13299902	7726287	1.2209e+07	3	545.601	1634.79	-1.49454	57.309	8291	8291	MS2	19/146	SP_RL_EP4_july24.raw
	High	GIADQELIAGGDVK	D3ZEC2	3	1	CID		53.6	0.000838765	1	1	34	24	974	102052642	Light	Redundant	Not Used	0.668644	5.56493	0.120153	89564490	1.07615e+07	59886764	2	693.367	1385.73	-0.140713	43.4776	6138	6138	MS2	11/138	SP_RL_EP4_july24.raw
	High	EQIEQFIPQMTAGK	P15650	1	1	CID		53.6	0.000738803	1	1	33	23				No Quan Values	Not Used							2	810.408	1619.81	-0.897694	68.4544	9994	9994	MS2	10/148	SP_RL_EP4_july24.raw
High		EFDELSPSAQR	E9PSX6	6	1	HCD		53.55	0.000215045	1	1	28	27	633	1390702250	Light	Unique	Used	0.175565	1.12415	0.156175	1358980320	212239414	238588916	2	639.801	1278.59	-1.25237	33.4582	4207	4207	MS2	8/96	SP_RL_EP4_july24.raw
High		ELLALDSVDPEGR	Q5U2U8	1	1	HCD		53.54	0.000688446	1	1	33	28		87044716		No Quan Values	Not Used							2	707.364	1413.72	-1.37292	64.2161	9346	9346	MS2	7/116	SP_RL_EP4_july24.raw
	High	DTTASAVAVGLK	Q64428	1	1	CID		53.53	0.000721308	1	1	33	23	743	258961794	Light	Unique	Used	0.231523	1.83975	0.125845	238197808	29975898	55148196	2	566.813	1132.62	-1.93477	36.3074	4771	4771	MS2	10/96	SP_RL_EP4_july24.raw
High		SIDDLEDELYAQk	P04692	2	1	HCD	K13(Label:13C(6)15N(2))	53.51	0.000361427	1	1	30	16	1427	30588772	Heavy	Unique	Used	0.250868	4.01554	0.0624744	105116056	6567060	26370290	2	773.87	1546.73	-1.85828	62.6596	9104	9104	MS2	7/112	SP_RL_EP4_july24.raw
High		KPLIVFTPK		0	0	HCD		53.5	0.000335683	1	1	30	28		237662935		No Proteins	Not Used							2	521.835	1042.66	-2.38001	36.8898	4895	4895	MS2	8/80	SP_RL_EP4_july24.raw
	High	VATVSLPR		1	0	CID		53.5	0.000503189	1	1	32	28		178643725904		No Quan Values	Not Used							2	421.758	842.508	-1.98483	30.4616	3633	3633	MS2	5/60	SP_RL_EP4_july24.raw
	High	MIAEAIPELK		1	0	CID		53.5	0.000816314	1	1	34	29		2.18314e+07		No Quan Values	Not Used							2	557.812	1114.62	-1.75939	59.0463	8556	8556	MS2	13/80	SP_RL_EP4_july24.raw
High		VLGDVIEVHGk	P23928	1	1	HCD	K11(Label:13C(6)15N(2))	53.47	0.000775645	1	1	33	26	654	298980546	Heavy	Redundant	Not Used	0.355877	3.45039	0.103141	768932608	79308622	273645352	3	391.894	1173.67	-2.51596	34.1021	4338	4338	MS2	7/86	SP_RL_EP4_july24.raw
High		KAPGVMDNPLVmHQLR	G3V885;P02563	2	2	HCD	M12(Oxidation)	53.46	0.00114327	1	1	35	16		4.40209e+07		No Quan Values	Not Used							3	607.986	1821.94	-2.3467	68.4816	10000	10000	MS2	17/150	SP_RL_EP4_july24.raw
High		DGFIDKNDLR	P08733	2	1	HCD		53.4	0.000454117	1	1	31			2.28429e+08		No Quan Values	Not Used							2	596.8	1192.59	-1.73217	32.4538	4016	4016	MS2	7/94	SP_RL_EP4_july24.raw
High		TQPTTLSEPTAIK		0	0	HCD		53.4	0.000943659	1	1	34	20		66765212		No Proteins	Not Used							2	693.876	1386.74	-2.50598	30.9289	3727	3727	MS2	7/136	SP_RL_EP4_july24.raw
High		ANTFVAELK	P04636	1	1	HCD		53.39	0.000694772	1	1	33	16		1957405744		No Quan Values	Not Used							2	496.774	992.54	-0.908309	38.1411	5131	5131	MS2	8/86	SP_RL_EP4_july24.raw
	High	VATVSLPR		1	0	CID		53.37	0.000535048	1	1	32	28		1.1368e+11		No Quan Values	Not Used							2	421.758	842.509	-0.898162	29.4037	3449	3449	MS2	5/60	SP_RL_EP4_july24.raw
High		EQIEQFIPQmTAGK	P15650	1	1	HCD	M10(Oxidation)	53.33	0.000701186	1	1	33	25		116247731		No Quan Values	Not Used							2	818.406	1635.8	-0.242946	47.385	6787	6787	MS2	12/148	SP_RL_EP4_july24.raw
High		ESTLHLVLr	P0CG51	10	1	HCD	R9(Label:13C(6))	53.31	0.000760188	1	1	33	29	1525	103006569	Medium	Redundant	Not Used	0.486647	1.14079	0.426586	241467542	103006569	117509354	2	537.323	1073.64	-1.61371	66.5857	9715	9715	MS2	7/68	SP_RL_EP4_july24.raw
High		DNLIDDLQr	Q6P725	2	1	HCD	R9(Label:13C(6)15N(4))	53.3	0.000458614	1	1	31	28	1164	170314847	Heavy	Unique	Used	0.88404	5.99777	0.147395	192655085	28396358	170314847	2	556.284	1111.56	-1.52408	50.7788	7310	7310	MS2	6/88	SP_RL_EP4_july24.raw
High		ELENELEAEQK	G3V885;G3V8B0;P02563	4	3	HCD		53.29	0.000297462	1	1	29	20				No Quan Values	Not Used							2	666.319	1331.63	-2.08238	29.3057	3433	3433	MS2	9/110	SP_RL_EP4_july24.raw
	High	LQDLVDKLQLK	G3V885;G3V8B0;P02563	4	3	CID		53.29	0.000634305	0.433962	1	32			457112320		No Quan Values	Not Used							2	656.894	1312.78	-2.82496	71.4131	10440	10440	MS2	9/104	SP_RL_EP4_july24.raw
High		NITEIADLTQK	P23693	1	1	HCD		53.28	0.000939553	1	1	34	20				No Quan Values	Not Used							2	623.337	1245.67	-0.927457	52.1925	7524	7524	MS2	8/112	SP_RL_EP4_july24.raw
High		IVYGHLDDPANQEIER	F1M0K2	2	1	HCD		53.28	0.000790362	1	1	33	18		2.53013e+07		No Quan Values	Not Used							3	623.642	1868.91	-1.40421	41.1456	5703	5703	MS2	10/146	SP_RL_EP4_july24.raw
High		LEQQVDDLEGSLEQEKK	F1LMU0;G3V885;G3V8B0;P02563	9	4	HCD		53.27	0.000912048	1	1	34	24				No Quan Values	Not Used							3	663.332	1987.98	-0.667173	54.057	7807	7807	MS2	22/182	SP_RL_EP4_july24.raw
High		LTVELADPDAEVK	P56741	3	1	HCD		53.26	0.000984487	1	1	34	21		73713064		No Quan Values	Not Used							2	700.369	1399.73	-0.935246	48.9913	7035	7035	MS2	11/114	SP_RL_EP4_july24.raw
High		LLQLVEDr	Q6AYI1	1	1	HCD	R8(Label:13C(6)15N(4))	53.24	0.000708755	0.528302	1	33			146939180		No Quan Values	Not Used							2	498.291	995.575	-1.30247	42.1501	5891	5891	MS2	7/68	SP_RL_EP4_july24.raw
High		DQLLLGPTYATPK	Q60587	1	1	HCD		53.22	0.00102266	1	1	34	29		61689063		No Quan Values	Not Used							2	708.889	1416.77	-1.63584	54.0204	7801	7801	MS2	10/138	SP_RL_EP4_july24.raw
High		LQNEIEDLmVDVER	G3V885;G3V8B0;P02563	4	3	HCD	M9(Oxidation)	53.22	0.000554089	1	1	32	27		181406749		No Quan Values	Not Used							2	859.917	1718.83	-0.526585	64.7146	9425	9425	MS2	11/146	SP_RL_EP4_july24.raw
High		IINEPTAAAIAYGLDKK	D4A4S3	4	1	HCD		53.22	0.00107507	1	1	35	20		3.69968e+07		No Quan Values	Not Used							3	596.667	1787.99	-2.55618	71.639	10474	10474	MS2	20/178	SP_RL_EP4_july24.raw
High		KNmLFSGTNIAAGK	E9PSX6	7	1	HCD	M3(Oxidation)	53.21	0.00087746	1	1	34	21		119735434		No Quan Values	Not Used							3	489.924	1467.76	-2.48853	29.4327	3455	3455	MS2	13/134	SP_RL_EP4_july24.raw
High		VSGSTPcPPLPR	D4ABA9	2	1	HCD	C7(Carbamidomethyl)	53.17	0.000674004	1	1	33	24	544	3.03385e+08	Light	Unique	Used	1.67059	4.89589	0.341223	298003288	101685457	497840824	2	634.326	1267.64	-1.81812	30.6334	3667	3667	MS2	10/94	SP_RL_EP4_july24.raw
High		TLmLQIAK	P23693	1	1	HCD	M3(Oxidation)	53.15	0.000786296	1	1	33	31	783	1.25613e+09	Light	Unique	Used	0.27872	2.59329	0.107477	1180979584	126928728	329162472	2	467.275	933.542	-1.57608	37.3797	4994	4994	MS2	7/62	SP_RL_EP4_july24.raw
High		LQDLVDKLQLK	G3V885;G3V8B0;P02563	4	3	HCD		53.15	0.000657264	1	1	32			7.50426e+08		No Quan Values	Not Used							2	656.895	1312.78	-1.1512	73.484	10776	10776	MS2	9/104	SP_RL_EP4_july24.raw
	High	ANDDLKENIAIVER	G3V885;G3V8B0;P02563	4	3	CID		53.14	0.00104361	1	1	34	31		43406780		No Quan Values	Not Used							2	800.419	1599.83	-2.11987	48.0404	6890	6890	MS2	8/148	SP_RL_EP4_july24.raw
High		ESTLHLVLr	P0CG51	10	1	HCD	R9(Label:13C(6)15N(4))	53.13	0.000813516	1	1	33	23	1525	1.19533e+08	Heavy	Redundant	Not Used	0.486647	1.14079	0.426586	241467542	103006569	117509354	2	539.318	1077.63	-1.25011	66.9512	9774	9774	MS2	7/68	SP_RL_EP4_july24.raw
	High	SMSVYcTPNKPSR	E9PSX6	6	1	CID	C6(Carbamidomethyl)	53.13	0.000265578	1	1	28	16		7.38004e+07		No Quan Values	Not Used							2	763.856	1526.71	-2.34057	20.9719	1646	1646	MS2	8/126	SP_RL_EP4_july24.raw
High		LSSPATLNSR	SWISS-PROT:P00761	1	1	HCD		53.12	0.000714473	1	1	33	23		54025712191		No Quan Values	Not Used							2	523.285	1045.56	-1.44412	23.2271	2154	2154	MS2	8/90	SP_RL_EP4_july24.raw
High		IGAEVYHNLK	D3ZJT8	3	1	HCD		53.06	0.000834644	1	1	33	25		150871620		No Quan Values	Not Used							2	572.311	1143.61	-1.34482	24.4715	2422	2422	MS2	8/76	SP_RL_EP4_july24.raw
High		TKIPAVFK	IPI:CON_LACB	1	1	HCD		53.05	0.000562088	1	1	32	33		822275608		No Quan Values	Not Used							3	301.86	903.564	-1.96336	28.1855	3230	3230	MS2	6/68	SP_RL_EP4_july24.raw
High		VFDPEGK	P08733	1	1	HCD		53	0.000235558	1	1	28	28		299074955		No Quan Values	Not Used							2	396.2	791.392	-1.26193	21.8943	1853	1853	MS2	5/52	SP_RL_EP4_july24.raw
High		DNLIDDLQr	Q6P725	2	1	HCD	R9(Label:13C(6)15N(4))	52.98	0.000524899	1	1	31	29	1173	135178380	Heavy	Redundant	Not Used	1.00486	7.06851	0.14216	134524243	1.9124e+07	135178380	2	556.284	1111.56	-0.53571	51.8919	7479	7479	MS2	6/88	SP_RL_EP4_july24.raw
High		AFGPGLEGGLVNK	D3ZZ63	2	1	HCD		52.98	0.000949854	1	1	34	21		38546841		No Quan Values	Not Used							2	629.842	1258.68	-1.33119	49.0781	7047	7047	MS2	11/98	SP_RL_EP4_july24.raw
	High	KYEDEINKR	IPI:CON_00714876.1;IPI:CON_00021304.1	7	2	CID		52.96	0.000640627	1	1	32	26		6.58961e+07		No Quan Values	Not Used							2	597.808	1194.61	-1.9378	18.0465	987	987	MS2	8/84	SP_RL_EP4_july24.raw
High		ANLSLLr	F1LQW3	1	1	HCD	R7(Label:13C(6)15N(4))	52.95	0.000607375	1	1	32		753	107456357	Heavy	Unique	Used	1.51617	2.36302	0.641625	69443682	44556791	105288408	2	398.749	796.491	-1.09495	36.564	4827	4827	MS2	6/58	SP_RL_EP4_july24.raw
High		VPGATmLLAk	G3V7J0	2	1	HCD	M6(Oxidation), K10(Label:13C(6)15N(2))	52.94	0.000822964	1	1	33	29		52298427		No Quan Values	Not Used							2	512.8	1024.59	-1.91105	34.5352	4421	4421	MS2	6/72	SP_RL_EP4_july24.raw
High		VVDLLAPYAK	G3V6D3	2	1	HCD		52.94	0.000844561	1	1	33	20	1585	211586908	Light	Unique	Used	0.309522	2.48246	0.124683	191422656	23867241	59249576	2	544.821	1088.63	-1.13412	69.8093	10194	10194	MS2	9/72	SP_RL_EP4_july24.raw
	High	GIQVSNDGPcLGSR		0	0	CID	C10(Carbamidomethyl)	52.9	0.000406699	1	1	30			159348430		No Proteins	Not Used							2	730.35	1459.69	-1.60736	32.803	4082	4082	MS2	9/142	SP_RL_EP4_july24.raw
High		VcNLIDSGAK	G3V7J0	2	1	HCD	C2(Carbamidomethyl)	52.86	0.000423661	1	1	30	24		295753982		No Quan Values	Not Used							2	538.773	1076.54	-2.4485	26.2423	2812	2812	MS2	6/88	SP_RL_EP4_july24.raw
	High	FLEQQNQVLQTK	IPI:CON_00714876.1;IPI:CON_00220327.3;IPI:CON_00021304.1	7	3	CID		52.86	0.00107455	1	1	34	21		8043714106		No Quan Values	Not Used							2	738.395	1475.78	-2.31291	35.2235	4563	4563	MS2	8/120	SP_RL_EP4_july24.raw
	High	GPFLVAMGR	D3ZMH4	4	1	CID		52.85	0.000676515	1	1	32	32				No Quan Values	Not Used							2	474.26	947.512	-1.19236	51.8582	7471	7471	MS2	7/66	SP_RL_EP4_july24.raw
High		VKVGNEYVTK	F1LMU0;G3V885;G3V8B0;P02563	14	4	HCD		52.84	0.000973173	1	1	34	33		738245048		No Quan Values	Not Used							2	568.818	1136.63	-1.94393	19.4504	1301	1301	MS2	9/94	SP_RL_EP4_july24.raw
High		NVQAEEMVEFSSGLK	F1LP05	2	1	HCD		52.81	0.000460507	1	1	31	16				No Quan Values	Not Used							2	834.397	1667.79	-4.3904	69.2518	10116	10116	MS2	10/154	SP_RL_EP4_july24.raw
High		DFTPVcTTELGR		0	0	HCD	C6(Carbamidomethyl)	52.8	0.000344799	1	1	29	16	1063	6.57519e+07	Light	No Proteins	Not Used	1.00366	1.28319	0.782167	6.57519e+07	51428958	6.59929e+07	2	698.332	1395.66	-1.10771	46.3903	6631	6631	MS2	7/104	SP_RL_EP4_july24.raw
	High	IAATILTSPDLR	P00507	1	1	CID		52.79	0.000914218	1	1	34			52050884		No Quan Values	Not Used							2	635.871	1270.73	-1.3224	57.8702	8370	8370	MS2	7/100	SP_RL_EP4_july24.raw
	High	GDVTTQVALQPALK	P07895	1	1	CID		52.78	0.00109189	1	1	34	30	980	4391064488	Light	Redundant	Not Used	0.0194806	2.44496	0.01	4193440768	33411853	81690778	2	720.906	1440.8	-0.528913	44.244	6277	6277	MS2	9/126	SP_RL_EP4_july24.raw
High		DAGQISGLNVLr	F1M953	2	1	HCD	R12(Label:13C(6)15N(4))	52.76	0.001049	1	1	34	25		1.00393e+08		No Quan Values	Not Used							2	626.847	1252.69	-1.95549	54.383	7854	7854	MS2	9/114	SP_RL_EP4_july24.raw
High		LGEHNIDVLEGNEQFINAAK	SWISS-PROT:P00761	1	1	HCD		52.76	0.00116182	0.415094	1	35			1.94337e+07		No Quan Values	Not Used							3	737.705	2211.1	-2.31022	50.2313	7227	7227	MS2	9/202	SP_RL_EP4_july24.raw
High		AANQLASQVQYK	D3ZLB6	3	1	HCD		52.75	0.000987445	1	1	34	16	353	1.71461e+08	Light	Unique	Used	0.347351	2.13683	0.162554	166139934	2.70067e+07	5.77088e+07	2	660.848	1320.69	-1.35606	25.1815	2580	2580	MS2	7/106	SP_RL_EP4_july24.raw
High		EAYEAGLIGK	Q5XIH3	1	1	HCD		52.73	0.000669602	1	1	32	16	626	312216572	Light	Unique	Used	1.90266	57.0771	0.0333348	283988688	9466718	540333184	2	525.776	1050.54	-1.60091	33.2382	4164	4164	MS2	6/78	SP_RL_EP4_july24.raw
High		LNDLEDALQQAK	IPI:CON_00220327.3	1	1	HCD		52.71	0.000909247	1	1	33	28		17465024		No Quan Values	Not Used							2	679.35	1357.69	-1.89026	48.3457	6941	6941	MS2	9/114	SP_RL_EP4_july24.raw
High		GDVTTQVALQPALk	P07895	1	1	HCD	K14(Label:13C(6)15N(2))	52.68	0.00110869	1	1	34	21	980	8.37995e+07	Heavy	Redundant	Not Used	0.0194806	2.44496	0.01	4193440768	33411853	81690778	2	724.914	1448.82	0.0369872	43.4451	6131	6131	MS2	10/126	SP_RL_EP4_july24.raw
High		VTLTPDEEAr	B5DEN4	1	1	HCD	R10(Label:13C(6)15N(4))	52.65	0.000559819	1	1	31	23	382	185474197	Heavy	Unique	Used	0.431956	1.56535	0.275949	417431080	115189559	180311986	2	570.791	1140.58	-1.53898	25.9512	2748	2748	MS2	8/84	SP_RL_EP4_july24.raw
	High	EAGDGVFEcEYYPVIPGK	D3ZZ63	2	1	CID	C9(Carbamidomethyl)	52.61	0.000297166	1	1	28	20		34264390		No Quan Values	Not Used							2	1015.46	2029.92	-0.272624	69.004	10077	10077	MS2	8/154	SP_RL_EP4_july24.raw
High		IQSQTVGQGSDAHFR	F1M7S9	2	1	HCD		52.6	0.00064626	1	1	32	16	136	230637618	Light	Unique	Used	0.125832	1.08284	0.116206	180555064	20981572	22719585	3	544.268	1630.79	-1.99849	20.3609	1507	1507	MS2	10/154	SP_RL_EP4_july24.raw
High		ANDDLKENIAIVER	G3V885;G3V8B0;P02563	4	3	HCD		52.54	0.00119126	1	1	34	19		7.28006e+07		No Quan Values	Not Used							3	533.949	1599.83	-1.0982	44.0657	6246	6246	MS2	15/148	SP_RL_EP4_july24.raw
High		IGLFGGAGVGK	G3V6D3	2	1	HCD		52.53	0.000848595	1	1	33	27	1111	882336451	Light	Unique	Used	0.238964	2.63209	0.0907888	821746704	74605362	196367656	2	488.284	975.561	-0.895248	48.46	6962	6962	MS2	8/82	SP_RL_EP4_july24.raw
High		EYQDLLNVK	G3V8C3;Q6P725	4	2	HCD		52.45	0.000711351	1	1	32	21	1034	997592898	Light	Not Unique	Used	0.359751	3.04946	0.117972	997592898	117688120	3.58885e+08	2	561.295	1121.58	-1.59999	45.1349	6429	6429	MS2	8/82	SP_RL_EP4_july24.raw
High		VALVYGQMNEPPGAr	G3V6D3	2	1	HCD	R15(Label:13C(6)15N(4))	52.45	0.00106375	1	1	34	27	1000	28615589	Heavy	Unique	Used	0.513161	0.832633	0.616311	55763414	34367596	28615589	2	806.413	1611.82	-0.162088	43.9177	6218	6218	MS2	11/128	SP_RL_EP4_july24.raw
High		YGGDEIPFSPYr	D3ZXX2	3	1	HCD	R12(Label:13C(6)15N(4))	52.44	0.000325849		2	29		1492	70447712	Heavy	Redundant	Not Used	1.63355	2.17709	0.750339	36757487	27580580	60045372	2	705.832	1410.66	-0.260051	65.2818	9517	9517	MS2	8/98	SP_RL_EP4_july24.raw
	High	YEELQITAGR	IPI:CON_00220327.3	3	1	CID		52.43	0.000717777	1	1	32	26		5.66915e+08		No Quan Values	Not Used							2	590.302	1179.6	-2.3461	37.1878	4955	4955	MS2	7/92	SP_RL_EP4_july24.raw
	High	AGFAGDDAPR	IPI:CON_00698900.1;P62738	8	2	CID		52.4	0.000128611	1	1	25		179	8218480795	Light	Redundant	Not Used	0.267313	1.30535	0.204783	8081399296	1654930024	2160260328	2	488.727	976.447	-1.43816	21.23	1700	1700	MS2	8/74	SP_RL_EP4_july24.raw
High		ESTLHLVLR	P0CG51	10	1	HCD		52.37	0.000966197	1	1	33	34		9.22566e+06		No Quan Values	Not Used							2	534.314	1067.62	0.537821	71.1973	10404	10404	MS2	8/68	SP_RL_EP4_july24.raw
	High	FSSVTNTPQIVQAK	D3ZLB6	3	1	CID		52.37	0.00135992	1	1	35	19	760	1.92375e+08	Light	Redundant	Not Used	0.45565	3.5678	0.127711	153520968	19606393	69951768	2	760.408	1519.81	-1.74746	36.7656	4866	4866	MS2	9/130	SP_RL_EP4_july24.raw
High		KmEGDLNEMEIQLSQANR	G3V885;P02563	2	2	HCD	M2(Oxidation)	52.32	0.000546281	0.153846	1	31	16		154586388		No Quan Values	Not Used							3	708.001	2121.99	-1.57946	61.075	8861	8861	MS2	18/192	SP_RL_EP4_july24.raw
	High	VGSLASNVAYk	D3ZLB6	3	1	CID	K11(Label:13C(6)15N(2))	52.32	0.0010782	1	1	34	26	415	126454388	Heavy	Unique	Used	0.426557	2.45856	0.173499	296453494	5.14343e+07	126454388	2	558.81	1116.61	-1.96878	26.7094	2910	2910	MS2	8/94	SP_RL_EP4_july24.raw
High		TNAENEFVTIKK	IPI:CON_00220327.3;Q6IMF3	2	2	HCD		52.31	0.00115706	1	1	34	17		4623464496		No Quan Values	Not Used							3	465.248	1393.73	-1.50288	25.8066	2717	2717	MS2	8/124	SP_RL_EP4_july24.raw
High		AFGPGLEGGLVNk	D3ZZ63	2	1	HCD	K13(Label:13C(6)15N(2))	52.3	0.00112145	1	1	34	20				No Quan Values	Not Used							2	633.849	1266.69	-1.64254	50.0329	7193	7193	MS2	7/98	SP_RL_EP4_july24.raw
High		LKYENEVALR	IPI:CON_00009865.2;D3ZR06	6	2	HCD		52.29	0.00121463	1	1	34	21		4120281768		No Quan Values	Not Used							3	412.23	1234.68	-2.53008	27.1268	2994	2994	MS2	8/92	SP_RL_EP4_july24.raw
High		EFDISQQNSKIEDEQALALQLQK	G3V885;P02563	2	2	HCD		52.28	0.00157296	1	1	35	17		1.25665e+08		No Quan Values	Not Used							3	892.454	2675.35	-2.34654	71.0448	10382	10382	MS2	21/236	SP_RL_EP4_july24.raw
	High	TEcFVPDDKEEYVK	G3V885;P02563	2	2	CID	C3(Carbamidomethyl)	52.25	0.000240052	1	1	27	21		279541116		No Quan Values	Not Used							2	879.897	1758.79	-1.28069	34.0091	4319	4319	MS2	11/134	SP_RL_EP4_july24.raw
	High	HADSVAELGEQIDNLQR	G3V885;G3V8B0;P02563	9	3	CID		52.23	0.000980198	1	1	33	27	1594	925598082	Light	Not Unique	Used	0.0556337	1.80905	0.0307531	854516672	2.6279e+07	47539961	3	632.313	1894.92	-0.731384	70.3452	10274	10274	MS2	9/160	SP_RL_EP4_july24.raw
High		EAAENSLVAYK		0	0	HCD		52.22	0.000639077	1	1	31	20		2.48725e+07		No Proteins	Not Used							2	597.802	1194.6	-2.24477	29.1942	3417	3417	MS2	9/102	SP_RL_EP4_july24.raw
	High	ATDAEADVASLNR	P04692	10	1	CID		52.21	0.000463204	1	1	30	20	527	216048829	Light	Redundant	Not Used	0.407274	1.91684	0.212472	200292064	42556464	81573720	2	666.822	1332.64	-1.54642	29.7222	3508	3508	MS2	9/114	SP_RL_EP4_july24.raw
	High	KGSSFQTVSALHR	G3V885;G3V8B0;P02563	4	3	CID		52.2	0.00123645	1	1	34	26	163	1898364060	Light	Redundant	Not Used	0.0328474	2.4041	0.0136631	1602466624	2.18946e+07	52636890	3	473.255	1417.75	-2.20862	20.9501	1638	1638	MS2	11/132	SP_RL_EP4_july24.raw
High		TINEVETQILTr	D3ZCV0	1	1	HCD	R12(Label:13C(6)15N(4))	52.18	0.00131026	1	1	34	22		3.81342e+07		No Quan Values	Not Used							2	713.892	1426.78	-0.0679019	59.1614	8577	8577	MS2	7/126	SP_RL_EP4_july24.raw
	High	NAVTQEFGPVPDTAR	F1M0K2	2	1	CID		52.11	0.000814187	1	1	32	23	975	4.51016e+08	Light	Redundant	Not Used	0.0654569	0.539599	0.121307	433952704	5.26413e+07	28405214	2	801.397	1601.79	-3.26049	43.158	6075	6075	MS2	12/158	SP_RL_EP4_july24.raw
	High	GAPEGVIDR	E9PSX6	7	1	CID		52.1	0.000493584	1	1	30	32		1979416400		No Quan Values	Not Used							2	457.24	913.473	-1.36788	22.6272	2015	2015	MS2	7/72	SP_RL_EP4_july24.raw
	High	LQDLVDKLQLK	G3V885;G3V8B0;P02563	4	3	CID		52.1	0.000833636	0.480769	1	32			457112320		No Quan Values	Not Used							2	656.894	1312.78	-1.98808	72.4272	10599	10599	MS2	12/104	SP_RL_EP4_july24.raw
High		EEIIPVAPDYDK	G3V796	2	1	HCD		52.09	0.000817327	1	1	32	17	1124	7.87711e+07	Light	Unique	Used	0.0867724	0.640119	0.135557	67742612	9182959	5.87819e+06	2	694.849	1388.69	-2.24638	49.1796	7060	7060	MS2	8/108	SP_RL_EP4_july24.raw
	High	VLGSEEPTEGDVQcMr	D4ACJ5	2	1	CID	C14(Carbamidomethyl), R16(Label:13C(6)15N(4))	52.09	0.000217233	1	1	27	17	656	67650039	Heavy	Unique	Used	1.93252	3.99541	0.483686	31186250	15084349	60268130	2	908.904	1816.8	-3.76994	34.0853	4335	4335	MS2	11/140	SP_RL_EP4_july24.raw
High		TKYETELNLR	IPI:CON_00384444.5	3	1	HCD		52.08	0.00110508	1	1	34	26		68290692		No Quan Values	Not Used							2	633.837	1266.67	-1.64657	26.8814	2944	2944	MS2	8/98	SP_RL_EP4_july24.raw
High		VAGmLQSFEGK	Q66HF1	1	1	HCD	M4(Oxidation)	52.07	0.000531774	1	1	30	21		42754730		No Quan Values	Not Used							2	591.794	1182.58	-1.41236	29.2566	3425	3425	MS2	10/94	SP_RL_EP4_july24.raw
	High	TNQELQEINR	Q07936	2	1	CID		52.01	0.000701585	1	1	32		251	7.45967e+07	Light	Unique	Used	2.29659	1.61801	1.41939	7.45967e+07	105881735	171317984	2	622.814	1244.62	-1.88671	22.7887	2055	2055	MS2	7/100	SP_RL_EP4_july24.raw
	High	ALNEGGLQSIPK	Q66HF3	2	1	CID		51.99	0.00129202	1	1	34	20		3.02562e+08		No Quan Values	Not Used							2	613.839	1226.67	-2.08449	34.9244	4499	4499	MS2	9/116	SP_RL_EP4_july24.raw
	High	DLEEATLQHEATAAALR	G3V885;G3V8B0;P02563	7	3	CID		51.99	0.00130182	1	1	34	22		1205395207		No Quan Values	Not Used							3	613.646	1838.92	-1.20615	61.6688	8955	8955	MS2	16/168	SP_RL_EP4_july24.raw
High		VGKFPFAANSR		0	0	HCD		51.98	0.00112607	1	1	34	26		231457120		No Proteins	Not Used							3	398.552	1193.64	-0.834074	30.2768	3599	3599	MS2	7/96	SP_RL_EP4_july24.raw
	High	QAASSLQQASLk		2	0	CID	K12(Label:13C(6)15N(2))	51.96	0.00122392	1	1	34	20	242	151558507	Heavy	Redundant	Not Used	0.498679	2.61702	0.190552	303920180	5.79126e+07	151558507	2	620.341	1239.68	-2.61671	22.6502	2024	2024	MS2	7/122	SP_RL_EP4_july24.raw
	High	DLAGcIHGLSNVK	P56574	1	1	CID	C5(Carbamidomethyl)	51.95	0.00100048	1	1	33	23		249538533		No Quan Values	Not Used							2	692.354	1383.7	-2.97899	57.6373	8336	8336	MS2	12/118	SP_RL_EP4_july24.raw
High		VIAcFDSLK		0	0	HCD	C4(Carbamidomethyl)	51.89	0.000702473	1	1	31	24				No Proteins	Not Used							2	526.775	1052.54	-1.91653	42.9737	6044	6044	MS2	6/66	SP_RL_EP4_july24.raw
High		LGPNEQYK	B2RZD6	1	1	HCD		51.88	0.000394694	1	1	29	21	99	744875568	Light	Unique	Used	0.184514	2.14272	0.0861118	744875568	6.41426e+07	1.3744e+08	2	474.742	948.478	-1.01704	19.6535	1346	1346	MS2	7/64	SP_RL_EP4_july24.raw
High		QSVEADINGLRR	IPI:CON_00009865.2;IPI:CON_00798492.2;IPI:CON_00009866.6;D3ZR06	10	4	HCD		51.84	0.00129225	1	1	34	27		241456738		No Quan Values	Not Used							2	679.362	1357.72	-0.728093	30.4369	3630	3630	MS2	10/118	SP_RL_EP4_july24.raw
High		SLEDQLVMVGQR	P56741	3	1	HCD		51.84	0.00110175	1	1	33	28		73754439		No Quan Values	Not Used							2	687.854	1374.7	-3.47319	61.9687	8999	8999	MS2	7/108	SP_RL_EP4_july24.raw
	High	LGPNEQYK		0	0	CID		51.84	0.000398346	1	1	29	24	99	744875568	Light	No Proteins	Not Used	0.184514	2.14272	0.0861118	744875568	6.41426e+07	1.3744e+08	2	474.742	948.478	-1.01704	19.6166	1336	1336	MS2	6/64	SP_RL_EP4_july24.raw
High		cSGPGLGTGVR	D3ZZ63	2	1	HCD	C1(Carbamidomethyl)	51.77	0.000484319	1	1	30	19		178596527		No Quan Values	Not Used							2	530.763	1060.52	-2.21712	22.5306	1995	1995	MS2	9/92	SP_RL_EP4_july24.raw
High		DAGTIAGLNVmr	P06761	1	1	HCD	M11(Oxidation), R12(Label:13C(6)15N(4))	51.77	0.000861196	1	1	32		884	97939381	Heavy	Unique	Used	1.24997	1.30431	0.958334	73471802	70410534	91837402	2	622.319	1243.63	-1.95233	40.0572	5503	5503	MS2	10/100	SP_RL_EP4_july24.raw
High		TIIPLISQcTPK	P04636	1	1	HCD	C9(Carbamidomethyl)	51.77	0.00138676	1	1	34	24				No Quan Values	Not Used							2	685.889	1370.77	-1.0449	70.1518	10246	10246	MS2	9/114	SP_RL_EP4_july24.raw
High		DQSLQEELAR	D3ZCV0	1	1	HCD		51.75	0.000595829	1	1	31		660	2.9357e+08	Light	Unique	Used	0.526044	1.51594	0.347008	266658608	92532734	140274164	2	594.795	1188.58	-1.90289	34.2456	4367	4367	MS2	8/100	SP_RL_EP4_july24.raw
	High	GLDPYNmLPPK	P12075	1	1	CID	M7(Oxidation)	51.72	0.000747004	1	1	32	27		262332454		No Quan Values	Not Used							2	630.817	1260.63	-1.86064	39.426	5378	5378	MS2	7/90	SP_RL_EP4_july24.raw
High		LSEIVTLAK		0	0	HCD		51.71	0.000902181	1	1	32	26	912	203363221	Light	No Proteins	Not Used	0.25958	2.84198	0.0913375	189970740	1.73514e+07	49312545	2	487.299	973.592	-1.24275	40.9426	5669	5669	MS2	7/72	SP_RL_EP4_july24.raw
High		STVEGIQASVK	P85972	1	1	HCD		51.71	0.00111668	1	1	33	21	374	214603848	Light	Unique	Used	0.323972	1.72825	0.187456	197138184	36954760	63867210	2	559.805	1118.6	-2.03685	25.8118	2718	2718	MS2	7/104	SP_RL_EP4_july24.raw
High		SLNDFTTQR	G3V885;P02563	2	2	HCD		51.7	0.000425256	1	1	29	25	489	3418983688	Light	Not Unique	Used	0.0448973	1.65425	0.0271406	3096985088	84053980	139046192	2	541.266	1081.53	-1.4969	29.49	3466	3466	MS2	8/88	SP_RL_EP4_july24.raw
High		GELLEAIKR	P07895	1	1	HCD		51.67	0.001078	1	1	33	34		1840461496		No Quan Values	Not Used							2	514.807	1028.61	-2.27468	33.0278	4124	4124	MS2	7/72	SP_RL_EP4_july24.raw
High		VVDLLAPYAK	G3V6D3	2	1	HCD		51.64	0.00113928	1	1	33	24		653533056		No Quan Values	Not Used							2	544.821	1088.63	-1.13412	56.6075	8196	8196	MS2	6/72	SP_RL_EP4_july24.raw
High		IYVVDVGSEPR		0	0	HCD		51.64	0.00107416	1	1	33	26		83934364		No Proteins	Not Used							2	617.326	1233.64	-2.41117	41.3306	5737	5737	MS2	6/88	SP_RL_EP4_july24.raw
High		VAELYEEEmR	Q6P725	2	1	HCD	M9(Oxidation)	51.63	0.000183447	1	1	25	16	426	3.90171e+08	Light	Redundant	Not Used	0.798221	3.06078	0.260789	383418476	99991507	306052498	2	642.792	1284.58	-1.53756	27.0122	2970	2970	MS2	7/82	SP_RL_EP4_july24.raw
High		LGEHNIDVLEGNEQFINAAK	SWISS-PROT:P00761	1	1	HCD		51.62	0.0015963	0.5	1	35			895457		No Quan Values	Not Used							3	737.706	2211.1	0.174139	81.1421	11588	11588	MS2	8/202	SP_RL_EP4_july24.raw
	High	VQLLHSQNTSLINQK	G3V885;G3V8B0;P02563	4	3	CID		51.61	0.00166451	1	1	35	25	616	5121560704	Light	Not Unique	Used	0.0432132	1.5695	0.0275331	5121560704	1.41013e+08	221319282	3	574.987	1722.95	-1.81834	32.8058	4083	4083	MS2	13/146	SP_RL_EP4_july24.raw
	High	QKYEESQSELESSQK	G3V885;G3V8B0;P02563	4	3	CID		51.6	0.000462835	1	1	29	16		837324780		No Quan Values	Not Used							3	600.614	1799.83	-1.07984	18.3283	1048	1048	MS2	18/158	SP_RL_EP4_july24.raw
High		ALTALFK		0	0	HCD		51.59	0.000894519	0.480769	1	32			75766236		No Proteins	Not Used							2	382.239	763.47	-1.18772	45.4271	6475	6475	MS2	6/48	SP_RL_EP4_july24.raw
High		NKDPLNETVVGLYQK	F1LMU0;G3V885;G3V8B0;P02563	13	4	HCD		51.59	0.00179077	1	1	35	16				No Quan Values	Not Used							3	573.309	1717.91	-0.444319	62.5251	9084	9084	MS2	16/150	SP_RL_EP4_july24.raw
	High	SLPSVETLGcTSVIcSDK	E9PSX6	12	1	CID	C10(Carbamidomethyl), C15(Carbamidomethyl)	51.54	0.000802114	1	1	32	17		8.79851e+07		No Quan Values	Not Used							2	976.966	1952.92	-2.98586	60.6131	8796	8796	MS2	14/168	SP_RL_EP4_july24.raw
	High	HTNYTMEHIR	D3ZCV0	5	1	CID		51.52	0.000313941	1	1	28	19	50	168733966	Light	Unique	Used	0.488496	1.05037	0.465072	150065936	69791474	73306680	3	434.54	1301.6	-0.631019	18.6366	1120	1120	MS2	6/96	SP_RL_EP4_july24.raw
	High	HTNYTMEHLR		0	0	CID		51.52	0.000313941	1	2	28	19	50	168733966	Light	No Proteins	Not Used	0.488496	1.05037	0.465072	150065936	69791474	73306680	3	434.54	1301.6	-0.631019	18.6366	1120	1120	MS2	6/96	SP_RL_EP4_july24.raw
High		QTVAVGVIK	D3ZC88	7	1	HCD		51.49	0.000849365	1	1	32	27	500	476860378	Light	Unique	Used	0.530294	1.75813	0.301623	469082622	141486123	248751469	2	457.786	914.565	-2.18934	28.9051	3373	3373	MS2	7/80	SP_RL_EP4_july24.raw
High		SIDDLEDELYAQK	P04692	2	1	HCD		51.48	0.000460511	1	1	29	16		1.23457e+08		No Quan Values	Not Used							2	769.864	1538.72	-1.36672	62.1428	9025	9025	MS2	9/112	SP_RL_EP4_july24.raw
High		VLSIGDGIAr	F1LP05	2	1	HCD	R10(Label:13C(6)15N(4))	51.47	0.00112239	0.45098	1	33		908	9.59653e+08	Heavy	Redundant	Not Used	0.454553	1.26705	0.35875	2096768656	752215480	953093144	2	505.796	1010.58	-2.11353	40.8613	5653	5653	MS2	8/78	SP_RL_EP4_july24.raw
High		AVFPSIVGR	IPI:CON_00698900.1;P62738	8	2	HCD		51.46	0.00123358	1	1	33	23	1137	153871560	Light	Not Unique	Used	0.23641	1.40408	0.168374	145807952	2.45502e+07	34470459	2	473.279	945.551	-1.03064	49.875	7171	7171	MS2	8/64	SP_RL_EP4_july24.raw
	High	TPAQYDASELk	Q07936	2	1	CID	K11(Label:13C(6)15N(2))	51.46	0.000681272	1	1	31	22	347	169662638	Heavy	Unique	Used	1.33674	2.41068	0.55451	126922254	7.03797e+07	169662638	2	615.808	1230.61	-0.85194	25.0746	2557	2557	MS2	9/110	SP_RL_EP4_july24.raw
	High	IEDEQALGSQLQK	G3V8B0	2	1	CID		51.45	0.00115621	1	1	33	20		6.0611e+08		No Quan Values	Not Used							2	729.874	1458.74	-1.64171	31.7499	3876	3876	MS2	10/126	SP_RL_EP4_july24.raw
High		VTGADVPmPYAK	P49432	1	1	HCD	M8(Oxidation)	51.34	0.000688607	1	1	31	19		39487749		No Quan Values	Not Used							2	632.815	1264.62	-1.40926	29.2299	3422	3422	MS2	11/94	SP_RL_EP4_july24.raw
	High	WGDESVPGSPFk	D3ZZ63	2	1	CID	K12(Label:13C(6)15N(2))	51.34	0.000413899	1	1	29	23				No Quan Values	Not Used							2	657.315	1313.62	-2.48508	52.3305	7543	7543	MS2	7/100	SP_RL_EP4_july24.raw
High		LQTENGELAR	G3V885;P02563	2	2	HCD		51.32	0.000853755	1	1	32	32	139	1.33891e+09	Light	Not Unique	Used	0.0496255	2.31031	0.02148	1190871776	2.55799e+07	59097659	2	565.792	1130.58	-2.44406	20.4914	1537	1537	MS2	9/96	SP_RL_EP4_july24.raw
	High	KAPGVmDNPLVmHQLR	G3V885;P02563	2	2	CID	M6(Oxidation), M12(Oxidation)	51.32	0.00167652	1	1	35	28		1.04319e+09		No Quan Values	Not Used							3	613.317	1837.94	-2.48194	27.8691	3155	3155	MS2	21/150	SP_RL_EP4_july24.raw
High		LIDDmVAQVLk	P56574	1	1	HCD	M5(Oxidation), K11(Label:13C(6)15N(2))	51.26	0.00155395	1	1	34	18		2.23202e+07		No Quan Values	Not Used							2	634.854	1268.7	-0.848529	56.4873	8178	8178	MS2	10/88	SP_RL_EP4_july24.raw
High		ENVLIGEGAGFK	G3V796	2	1	HCD		51.23	0.00121667	1	1	33			85824202		No Quan Values	Not Used							2	617.326	1233.65	-1.73472	45.0386	6412	6412	MS2	9/120	SP_RL_EP4_july24.raw
High		IIPGFmcQGGDFTr		0	0	HCD	M6(Oxidation), C7(Carbamidomethyl), R14(Label:13C(6)15N(4))	51.23	0.000432049	1	1	29	16	1250	24344290	Heavy	No Proteins	Not Used	1.94822	2.13493	0.912545	12495684	1.14029e+07	24344290	2	812.878	1624.75	0.547788	54.645	7893	7893	MS2	12/120	SP_RL_EP4_july24.raw
High		ALNEINQFYQK	IPI:CON_CASA2	1	1	HCD		51.2	0.00106428	1	1	33	25		1.71269e+08		No Quan Values	Not Used							2	684.35	1367.69	-1.92637	49.218	7067	7067	MS2	7/96	SP_RL_EP4_july24.raw
	High	GELLEAIKR	P07895	1	1	CID		51.17	0.00120953	1	1	33	31		1840461496		No Quan Values	Not Used							2	514.807	1028.61	-2.27468	32.9971	4116	4116	MS2	7/72	SP_RL_EP4_july24.raw
High		DAGTIAGLNVLr	D4A4S3	3	1	HCD	R12(Label:13C(6)15N(4))	51.13	0.00155029	1	1	34	26	1422	3.75084e+08	Heavy	Redundant	Not Used	1.49139	1.95726	0.76198	245548236	187102838	366208332	2	605.345	1209.68	-0.148514	62.5313	9085	9085	MS2	6/100	SP_RL_EP4_july24.raw
High		VLVLDTDYKK	IPI:CON_LACB	1	1	HCD		51.11	0.00147651	1	1	34	26		835902870		No Quan Values	Not Used							2	597.341	1193.68	-2.14872	32.8324	4087	4087	MS2	6/78	SP_RL_EP4_july24.raw
High		VAELYEEEMr	Q6P725	2	1	HCD	R10(Label:13C(6)15N(4))	51.07	0.000327502	1	1	27	20				No Quan Values	Not Used							2	639.798	1278.59	-1.77351	35.8524	4689	4689	MS2	6/82	SP_RL_EP4_july24.raw
	High	LGEHNINVLEGDEQFINAAK		0	0	CID		51.05	0.00182018		2	35			895457		No Proteins	Not Used							3	737.706	2211.1	0.174139	81.087	11578	11578	MS2	14/202	SP_RL_EP4_july24.raw
	High	cAELEEELK	P04692	8	1	CID	C1(Carbamidomethyl)	51.03	0.000265057	1	1	26	27	534	3.36914e+08	Light	Redundant	Not Used	0.182957	2.13849	0.0855542	305122240	26104495	55824272	2	560.762	1120.52	-2.53664	30.0383	3559	3559	MS2	6/72	SP_RL_EP4_july24.raw
High		VLDELTLTK	IPI:CON_00009865.2	1	1	HCD		51	0.00136068	1	1	33	24		5.96847e+09		No Quan Values	Not Used							2	516.301	1031.6	-2.63926	45.8941	6551	6551	MS2	8/74	SP_RL_EP4_july24.raw
High		EIDGGLETIR	Q68FU3	1	1	HCD		50.99	0.00105969	1	1	32	18	775	2.11623e+08	Light	Unique	Used	0.145123	0.951511	0.152518	188387828	28732564	27339351	2	551.79	1102.57	-1.91947	37.0763	4934	4934	MS2	8/86	SP_RL_EP4_july24.raw
	High	LQDAEEAVEAVNAK	G3V885;G3V8B0;P02563	4	3	CID		50.98	0.00104857	1	1	32	18	728	4101654854	Light	Redundant	Not Used	0.0430419	4.11216	0.010467	3398584832	35572986	146281676	2	743.871	1486.74	-2.05964	35.8846	4694	4694	MS2	17/140	SP_RL_EP4_july24.raw
	High	ILNPAAIPEGQFIDSR	G3V885;G3V8B0	3	2	CID		50.95	0.0020273	1	1	35	32	1670	1.32916e+09	Light	Redundant	Not Used	0.0635033	2.34942	0.0270293	1214328736	3.28225e+07	77113926	2	870.967	1740.93	-1.17775	73.314	10742	10742	MS2	10/158	SP_RL_EP4_july24.raw
High		LLLPGELAK		0	0	HCD		50.94	0.000707122	0.411765	1	31		1181	2.21762e+08	Light	No Proteins	Not Used	0.186788	1.65717	0.112715	204881512	2.30933e+07	38269490	2	477.304	953.601	-2.27938	52.7218	7599	7599	MS2	8/64	SP_RL_EP4_july24.raw
High		LLcETEGR	P56741	3	1	HCD	C3(Carbamidomethyl)	50.9	0.000386907	1	1	28			413099232		No Quan Values	Not Used							2	489.239	977.47	-2.01022	20.8468	1617	1617	MS2	7/60	SP_RL_EP4_july24.raw
High		VGVGPTIETK	F1M7S9	1	1	HCD		50.9	0.00131231	1	1	33	26		179087294		No Quan Values	Not Used							2	500.787	1000.57	-1.54693	27.3364	3038	3038	MS2	8/78	SP_RL_EP4_july24.raw
	High	VTAYTVDVTGR		0	0	CID		50.9	0.00118917	1	1	33	21	640	58256447	Light	No Proteins	Not Used	0.578107	1.34918	0.428488	55530886	23794301	3.21028e+07	2	591.311	1181.61	-1.7434	33.6454	4245	4245	MS2	9/94	SP_RL_EP4_july24.raw
High		IEISELNR	IPI:CON_00220327.3;IPI:CON_00021304.1	2	2	HCD		50.85	0.00111291	0.313725	1	32			6290762093		No Quan Values	Not Used							2	487.268	973.529	-2.04085	34.8086	4478	4478	MS2	6/64	SP_RL_EP4_july24.raw
	High	mDELQLFR	P46462	1	1	CID	M1(Oxidation)	50.8	0.000526091	1	1	29	17				No Quan Values	Not Used							2	534.262	1067.52	-1.57816	52.0164	7497	7497	MS2	6/64	SP_RL_EP4_july24.raw
	High	LQDLVDKLQLK	G3V885;G3V8B0;P02563	4	3	CID		50.8	0.00110749	0.470588	1	32		1643	1550076690	Light	Not Unique	Used	0.0269243	3.73154	0.01	1297067072	9.35879e+06	34922667	3	438.265	1312.78	-1.62638	72.1577	10557	10557	MS2	12/104	SP_RL_EP4_july24.raw
High		EMLTTQAER	P08733	1	1	HCD		50.76	0.000471777	1	1	29	23		733280778		No Quan Values	Not Used							2	539.763	1078.52	-1.66837	22.167	1913	1913	MS2	8/84	SP_RL_EP4_july24.raw
	High	VGNLTVVGK		0	0	CID		50.7	0.00104647	1	1	32	23		122327376		No Proteins	Not Used							2	443.77	886.533	-2.61525	27.2489	3019	3019	MS2	7/76	SP_RL_EP4_july24.raw
High		AAYFGVYDTAK	Q05962	2	1	HCD		50.67	0.000612354	1	1	30	16		1082299422		No Quan Values	Not Used							2	603.295	1205.58	-1.18475	42.8806	6028	6028	MS2	8/82	SP_RL_EP4_july24.raw
	High	VRELENELEAEQKR	G3V885;G3V8B0;P02563	4	3	CID		50.66	0.00203286	1	1	35	25		2356649670		No Quan Values	Not Used							3	581.638	1742.9	-2.17631	23.3354	2177	2177	MS2	9/144	SP_RL_EP4_july24.raw
High		IFSSEHDIFR	P15650	1	1	HCD		50.64	0.000771071	1	1	31	26		4.02009e+06		No Quan Values	Not Used							3	417.543	1250.61	-2.12505	65.8487	9608	9608	MS2	8/80	SP_RL_EP4_july24.raw
High		ILVPEGTR	P08461	1	1	HCD		50.61	0.00122871	1	1	33	34		1305603704		No Quan Values	Not Used							2	442.763	884.519	-1.69589	28.3218	3261	3261	MS2	6/60	SP_RL_EP4_july24.raw
High		ALNEINQFYQK	IPI:CON_CASA2	1	1	HCD		50.61	0.00127563	1	1	33	25		830449642		No Quan Values	Not Used							2	684.351	1367.69	-0.319817	44.0461	6243	6243	MS2	7/96	SP_RL_EP4_july24.raw
High		KQTALVELLK	IPI:CON_00708398.1	1	1	HCD		50.6	0.000771674	1	1	31			609853252		No Quan Values	Not Used							2	571.86	1142.71	-1.59208	42.4991	5956	5956	MS2	9/98	SP_RL_EP4_july24.raw
High		TEcFVPDDKEEYVK	G3V885;P02563	2	2	HCD	C3(Carbamidomethyl)	50.59	0.000351807	1	1	27	16		279541116		No Quan Values	Not Used							2	879.897	1758.79	-1.28069	34.0346	4324	4324	MS2	12/134	SP_RL_EP4_july24.raw
	High	NLDLDSIIAEVK	IPI:CON_00009867.3;IPI:CON_00021304.1;IPI:CON_00293665.7	7	3	CID		50.58	0.00189565	1	1	34	23		8.71377e+06		No Quan Values	Not Used							2	665.366	1329.72	-1.07866	74.2709	10899	10899	MS2	18/124	SP_RL_EP4_july24.raw
High		TLmLQIAk	P23693	1	1	HCD	M3(Oxidation), K8(Label:13C(6)15N(2))	50.54	0.0014955	1	1	33	23	783	3.47292e+08	Heavy	Redundant	Not Used	0.27872	2.59329	0.107477	1180979584	126928728	329162472	2	471.282	941.557	-0.955683	37.3973	4997	4997	MS2	7/62	SP_RL_EP4_july24.raw
High		VINTPEVLr	Q8R3Z7	1	1	HCD	R9(Label:13C(6)15N(4))	50.53	0.00153523	0.333333	1	34		758	116381458	Heavy	Unique	Used	1.27731	2.02875	0.629606	91114360	57366123	116381458	2	525.812	1050.62	-0.792992	36.7453	4863	4863	MS2	5/80	SP_RL_EP4_july24.raw
High		GAPEGVIDR	E9PSX6	7	1	HCD		50.51	0.000711805	1	1	30	32		1979416400		No Quan Values	Not Used							2	457.24	913.473	-1.36788	22.6583	2025	2025	MS2	7/72	SP_RL_EP4_july24.raw
	High	EQVVGGDVQGYK	D4ACJ5	2	1	CID		50.5	0.000807919	1	1	31	24		385205830		No Quan Values	Not Used							2	639.819	1278.63	-1.82754	25.2174	2589	2589	MS2	8/120	SP_RL_EP4_july24.raw
High		TIIPLISQcTPK	P04636	1	1	HCD	C9(Carbamidomethyl)	50.49	0.00187415	1	1	34	23		22332953		No Quan Values	Not Used							2	685.888	1370.77	-1.13395	67.0138	9783	9783	MS2	9/114	SP_RL_EP4_july24.raw
High		DSYVGDEAQSK	IPI:CON_00698900.1;P62738	7	2	HCD		50.46	0.000168206	1	1	24	17	86	1643143226	Light	Redundant	Not Used	0.192947	1.67833	0.114964	1643143226	1.88902e+08	3.1704e+08	2	599.764	1198.52	-1.44002	19.4396	1299	1299	MS2	8/102	SP_RL_EP4_july24.raw
High		YLDGLTAER	IPI:CON_00021304.1	1	1	HCD		50.43	0.000813348	1	1	31	24		4405885064		No Quan Values	Not Used							2	519.266	1037.52	-1.24465	35.3988	4604	4604	MS2	6/74	SP_RL_EP4_july24.raw
High		ALNEINQFYQK	IPI:CON_CASA2	1	1	HCD		50.4	0.00133245	1	1	33	26		3.78356e+07		No Quan Values	Not Used							2	684.351	1367.69	-0.76608	50.2851	7235	7235	MS2	7/96	SP_RL_EP4_july24.raw
High		DFELNALNAR	G3V8B0	2	1	HCD		50.36	0.00101434	1	1	32	17				No Quan Values	Not Used							2	581.795	1162.58	-2.34499	52.9523	7639	7639	MS2	7/86	SP_RL_EP4_july24.raw
High		AFGPGLEGGLVNK	D3ZZ63	2	1	HCD		50.35	0.00175611	1	1	34	21				No Quan Values	Not Used							2	629.843	1258.68	-0.943256	51.489	7418	7418	MS2	8/98	SP_RL_EP4_july24.raw
High		ALNEINQFYQK	IPI:CON_CASA2	1	1	HCD		50.34	0.00130151	1	1	33	26		195044431		No Quan Values	Not Used							2	684.35	1367.69	-2.01562	48.2228	6922	6922	MS2	7/96	SP_RL_EP4_july24.raw
High		SKQLEDELVSLQK	P04692	4	1	HCD		50.33	0.00212012	1	1	35	31		500798173		No Quan Values	Not Used							3	506.278	1516.82	-0.845228	63.6857	9264	9264	MS2	15/136	SP_RL_EP4_july24.raw
High		NKDTGTYEDFVEGLR	P16409	1	1	HCD		50.31	0.000796097	1	1	30	16		3.26183e+08		No Quan Values	Not Used							3	581.944	1743.82	-0.546081	72.0365	10537	10537	MS2	10/158	SP_RL_EP4_july24.raw
	High	ATNLQGEAQcEcR	P56741	3	1	CID	C10(Carbamidomethyl), C12(Carbamidomethyl)	50.3	8.6326e-05	1	1	21	16		9.2923e+07		No Quan Values	Not Used							2	768.829	1536.65	-1.60024	18.9176	1181	1181	MS2	9/134	SP_RL_EP4_july24.raw
High		mVVDSAYEVIk	P42123	1	1	HCD	M1(Oxidation), K11(Label:13C(6)15N(2))	50.25	0.00134434	1	1	33	18		262201544		No Quan Values	Not Used							2	639.329	1277.65	-1.94308	40.8742	5655	5655	MS2	9/88	SP_RL_EP4_july24.raw
High		YLDGLTAER	IPI:CON_00021304.1	1	1	HCD		50.24	0.000822753	1	1	31	23		4405885064		No Quan Values	Not Used							2	519.266	1037.52	-1.83293	36.4126	4796	4796	MS2	6/74	SP_RL_EP4_july24.raw
High		LSDYFPKPYPNPEAAR	D3ZFQ8	1	1	HCD		50.23	0.0016768	1	1	34	16		479870080		No Quan Values	Not Used							3	622.312	1864.92	-0.952107	60.1964	8732	8732	MS2	16/160	SP_RL_EP4_july24.raw
	High	KVPQVSTPTLVEVSR	IPI:CON_00708398.1	1	1	CID		50.22	0.00173723	1	1	34	21				No Quan Values	Not Used							3	547.317	1639.94	-0.584495	56.3446	8150	8150	MS2	17/156	SP_RL_EP4_july24.raw
High		mNVFDTELK	E9PSX6	6	1	HCD	M1(Oxidation)	50.21	0.000477351	1	1	28		876	1230586494	Light	Redundant	Not Used	0.0765754	1.66745	0.0459236	1209631560	5.55507e+07	92628080	2	556.768	1112.53	-1.27338	39.836	5465	5465	MS2	6/82	SP_RL_EP4_july24.raw
High		GcDVVVIPAGVPR	P04636	1	1	HCD	C2(Carbamidomethyl)	50.2	0.00197397	1	1	34	16		609384584		No Quan Values	Not Used							2	669.863	1338.72	-0.652535	55.0469	7961	7961	MS2	6/96	SP_RL_EP4_july24.raw
	High	GITQEQmNEFr	D3ZCV0	1	1	CID	M7(Oxidation), R11(Label:13C(6)15N(4))	50.19	0.000345547	1	1	27	21	297	184389088	Heavy	Redundant	Not Used	0.565637	1.91237	0.295778	304639048	90105436	172315144	2	689.818	1378.63	-1.07059	23.7591	2271	2271	MS2	8/106	SP_RL_EP4_july24.raw
	High	VETScNLSVEK	F1M7S9	2	1	CID	C5(Carbamidomethyl)	50.15	0.000558377	1	1	29	20		174731842		No Quan Values	Not Used							2	633.304	1265.6	-2.08217	22.4896	1984	1984	MS2	9/106	SP_RL_EP4_july24.raw
High		LTQESImDLENDKLQLEEK	G3V885;P02563	2	2	HCD	M7(Oxidation)	50.12	0.00201018	1	1	34	23		15519653		No Quan Values	Not Used							3	764.713	2292.12	-2.01835	63.1946	9188	9188	MS2	19/208	SP_RL_EP4_july24.raw
High		VSVPDVTSVK	F1M7S9	2	1	HCD		50.11	0.00157656	1	1	33	25		246850516		No Quan Values	Not Used							2	515.792	1030.58	-1.91734	36.4954	4813	4813	MS2	5/84	SP_RL_EP4_july24.raw
High		ALNEINQFYQK	IPI:CON_CASA2	1	1	HCD		50.1	0.00142774	1	1	33	22		830449642		No Quan Values	Not Used							2	684.351	1367.69	-0.76608	43.0447	6058	6058	MS2	7/96	SP_RL_EP4_july24.raw
	High	GAAQNIIPASTGAAK		8	0	CID		50.09	0.00199816	1	1	34	33	505	2760816120	Light	Redundant	Not Used	0.28383	2.16994	0.130801	2760816120	3.61117e+08	783602933	2	685.374	1369.74	-1.89012	30.0299	3556	3556	MS2	10/136	SP_RL_EP4_july24.raw
	High	LAAAFAVSR		1	0	CID		50.07	0.0012802	1	1	32	23	697	116340251	Light	Redundant	Not Used	0.833775	1.81511	0.459352	105669874	48539643	88104910	2	453.263	905.519	-1.56021	35.0774	4531	4531	MS2	8/64	SP_RL_EP4_july24.raw
	High	NKLNDLEDALQQAK	IPI:CON_00220327.3	1	1	CID		50.06	0.0021205	1	1	34	17		70466138		No Quan Values	Not Used							2	800.419	1599.83	-1.4269	72.5734	10619	10619	MS2	16/136	SP_RL_EP4_july24.raw
High		VGASFLQR	P00507	2	1	HCD		50.05	0.00117934	1	1	32			131718100		No Quan Values	Not Used							2	439.247	877.487	-2.58503	32.0702	3946	3946	MS2	7/58	SP_RL_EP4_july24.raw
High		ESTLHLVLr	P0CG51	10	1	HCD	R9(Label:13C(6)15N(4))	50.04	0.00168243	1	1	33	26	1587	42767630	Heavy	Redundant	Not Used	0.538549	1.33698	0.402809	79412676	31988174	42767630	2	539.319	1077.63	2.37474	70.3262	10272	10272	MS2	8/68	SP_RL_EP4_july24.raw
High		YGGPQHIVGSPFK	D3ZZ63	2	1	HCD		50.03	0.0017305	1	1	34	20				No Quan Values	Not Used							3	462.91	1386.71	-1.75008	50.8632	7323	7323	MS2	11/112	SP_RL_EP4_july24.raw
High		AALSGLLYR	Q60587	1	1	HCD		50.02	0.0014309	1	1	33	23	1115	1.21311e+08	Light	Unique	Used	0.924185	1.72381	0.53613	113728348	60973234	105106024	2	482.284	963.561	-1.44535	48.6959	6996	6996	MS2	7/64	SP_RL_EP4_july24.raw
High		AVFPSIVGRPR	IPI:CON_00698900.1;P62738	8	2	HCD		50.01	0.00163972	1	1	33	30		344970344		No Quan Values	Not Used							2	599.856	1198.7	-0.779056	39.8423	5466	5466	MS2	8/84	SP_RL_EP4_july24.raw
High		WVVIGDENYGEGSSR	F1M0K2	2	1	HCD		50	0.0004685	1	1	28	18		93874507		No Quan Values	Not Used							2	834.385	1667.76	-1.40417	53.1963	7677	7677	MS2	12/142	SP_RL_EP4_july24.raw
High		KAPGVmDNPLVMHQLR	G3V885;P02563	2	2	HCD	M6(Oxidation)	49.97	0.00255056	1	1	35	19		108633303		No Quan Values	Not Used							3	607.985	1821.94	-2.6482	65.4171	9539	9539	MS2	19/150	SP_RL_EP4_july24.raw
	High	ADIAESQVNK	G3V885;G3V8B0;P02563	18	3	CID		49.96	0.0010037	1	1	31			1541426651		No Quan Values	Not Used							2	537.774	1074.54	-1.5729	18.9754	1192	1192	MS2	8/86	SP_RL_EP4_july24.raw
	High	ALANSLAcQGK	P05065	3	1	CID	C8(Carbamidomethyl)	49.94	0.00112848	1	1	32	26	254	391272129	Light	Not Unique	Used	0.266672	1.87101	0.142528	385544086	5.4951e+07	1.02814e+08	2	566.792	1132.58	-1.11917	22.8405	2064	2064	MS2	8/94	SP_RL_EP4_july24.raw
High		mTPSGYTLDQcIQTGVDNPGHPFIK	P09605	1	1	HCD	M1(Oxidation), C11(Carbamidomethyl)	49.93	0.00114633	1	1	32	16		97796885		No Quan Values	Not Used							3	931.438	2792.3	-0.77445	71.1262	10394	10394	MS2	25/252	SP_RL_EP4_july24.raw
High		KAPGVmDNPLVMHQLR	G3V885;P02563	2	2	HCD	M6(Oxidation)	49.9	0.00260428	1	1	35	21		295525270		No Quan Values	Not Used							3	607.986	1821.94	-0.939694	34.0422	4325	4325	MS2	15/150	SP_RL_EP4_july24.raw
High		LLVALAk		0	0	HCD	K7(Label:13C(6)15N(2))	49.87	0.000134465	1	1	22		885	1.23434e+08	Heavy	No Proteins	Not Used	1.15291	2.09169	0.551184	105811832	58321841	121991156	2	368.264	735.521	-1.71831	40.1225	5514	5514	MS2	5/50	SP_RL_EP4_july24.raw
	High	TWNDPSVQQDIk	P06761	1	1	CID	K12(Label:13C(6)15N(2))	49.87	0.00131735	1	1	32	25	659	76456115	Heavy	Unique	Used	0.641937	2.48908	0.257901	106132016	27371572	68130066	2	719.856	1438.7	-0.962866	34.3866	4398	4398	MS2	9/124	SP_RL_EP4_july24.raw
High		LPNSVLGK	Q8R3Z7	1	1	HCD		49.83	0.00142937	1	1	32	28				No Quan Values	Not Used							2	414.252	827.497	-2.27268	28.1907	3231	3231	MS2	6/66	SP_RL_EP4_july24.raw
High		VGINYWLAHK		0	0	HCD		49.82	0.00195278	1	1	34	22				No Proteins	Not Used							3	400.888	1200.65	-2.56914	47.3126	6775	6775	MS2	6/86	SP_RL_EP4_july24.raw
High		LVEGcLVGGR	Q5XIH3	1	1	HCD	C5(Carbamidomethyl)	49.77	0.00136227	1	1	32	32	571	189982632	Light	Unique	Used	0.205457	3.24147	0.0633838	176535292	1.11895e+07	36270368	2	530.283	1059.56	-3.02776	31.2006	3775	3775	MS2	8/72	SP_RL_EP4_july24.raw
High		GmGGAMDLVSSSK	F1LQE8	2	1	HCD	M2(Oxidation)	49.76	0.000274773	1	1	25	16		68372502		No Quan Values	Not Used							2	628.285	1255.56	-1.89892	30.8601	3713	3713	MS2	10/106	SP_RL_EP4_july24.raw
High		ELPPDQAQYcIK	D3ZCV0	1	1	HCD	C10(Carbamidomethyl)	49.76	0.00100979	1	1	31	22		118676285		No Quan Values	Not Used							2	731.355	1461.7	-0.768077	34.5902	4433	4433	MS2	10/108	SP_RL_EP4_july24.raw
High		FALPQYLK	IPI:CON_CASA2	1	1	HCD		49.74	0.00172791	1	1	33	33		805058552		No Quan Values	Not Used							2	490.283	979.559	-1.76252	73.6186	10797	10797	MS2	7/64	SP_RL_EP4_july24.raw
High		YFDLGLPNR	P56574	1	1	HCD		49.73	0.0013057	1	1	32	28		69218550		No Quan Values	Not Used							2	547.785	1094.56	-0.266436	69.024	10082	10082	MS2	7/66	SP_RL_EP4_july24.raw
High		SPPNPENIAPGYSGPLK	D3ZX18	2	1	HCD		49.73	0.00229004	1	1	34	17		59241294		No Quan Values	Not Used							2	869.443	1737.88	-1.28647	46.4696	6641	6641	MS2	14/178	SP_RL_EP4_july24.raw
	High	ADLINNLGTIAk	P34058	3	1	CID	K12(Label:13C(6)15N(2))	49.73	0.00207774	1	1	34	22	1423	241559000	Heavy	Not Unique	Used	0.763456	2.72184	0.280493	316402056	88748537	241559000	2	625.863	1250.72	-1.04184	62.4464	9071	9071	MS2	7/116	SP_RL_EP4_july24.raw
High		SATYVNTEGR	Q66HF1	1	1	HCD		49.71	0.000536666	1	1	28	16	59	158860464	Light	Redundant	Not Used	0.169617	1.79541	0.0944729	158860464	1.5008e+07	26945496	2	549.264	1097.52	-1.61998	18.8756	1172	1172	MS2	8/94	SP_RL_EP4_july24.raw
High		VQQTVQDLFGR	F1M953	2	1	HCD		49.69	0.00211522	1	1	34	27		26741913		No Quan Values	Not Used							2	645.843	1290.68	-1.25276	53.3928	7705	7705	MS2	10/104	SP_RL_EP4_july24.raw
High		VATVSLPR	SWISS-PROT:P00761	1	1	HCD		49.68	0.0012234	1	1	32	21		56635154868		No Quan Values	Not Used							2	421.757	842.508	-2.20217	28.3918	3277	3277	MS2	7/60	SP_RL_EP4_july24.raw
High		ANSEVAQWR	F1LMU0;G3V885;G3V8B0;P02563	14	4	HCD		49.67	0.000652223	1	1	29	17	289	4186294743	Light	Redundant	Not Used	0.0609639	1.98093	0.0307754	3731312896	114832826	227475392	2	530.761	1060.51	-2.13405	23.5748	2233	2233	MS2	7/80	SP_RL_EP4_july24.raw
High		AITDAAMMAEELKK	F1LMU0;G3V885;G3V8B0;P02563	18	4	HCD		49.67	0.00164809	1	1	33	21		453685456		No Quan Values	Not Used							3	507.925	1521.76	-2.20555	64.1491	9336	9336	MS2	11/122	SP_RL_EP4_july24.raw
High		GGGEPKGELLEAIKR	P07895	1	1	HCD		49.67	0.00231596	1	1	34	24		80416406		No Quan Values	Not Used							3	518.626	1553.86	-1.31111	63.4346	9224	9224	MS2	15/144	SP_RL_EP4_july24.raw
High		IVPNILLEQGK	G3V936	2	1	HCD		49.66	0.00138748	1	1	32	25	1426	9.84576e+07	Light	Redundant	Not Used	0.265694	2.39705	0.110842	85586928	9486616	22739927	2	612.371	1223.73	-1.57467	62.6536	9103	9103	MS2	9/94	SP_RL_EP4_july24.raw
	High	DVNAAIATIk	Q68FR8	5	1	CID	K10(Label:13C(6)15N(2))	49.65	0.00175054	1	1	33	27	879	175959296	Heavy	Unique	Used	0.684688	1.48004	0.462614	236242384	109289076	161752392	2	512.299	1023.59	-2.4198	39.9397	5480	5480	MS2	7/100	SP_RL_EP4_july24.raw
High		HIQKEDVPSER	IPI:CON_CASA1	1	1	HCD		49.63	0.00162577	1	1	33	31		10303040150		No Quan Values	Not Used							3	446.565	1337.68	-0.235985	18.0038	980	980	MS2	7/106	SP_RL_EP4_july24.raw
	High	ALHLEr		0	0	CID	R6(Label:13C(6)15N(4))	49.56	0.00108449	0.16	1	31			2101317086		No Proteins	Not Used							2	374.721	748.435	0.743654	46.5002	6644	6644	MS2	8/40	SP_RL_EP4_july24.raw
High		LNAmNISETr	D3ZLB6	3	1	HCD	M4(Oxidation), R10(Label:13C(6)15N(4))	49.55	0.000884567	1	1	30	22	214	7.50633e+07	Heavy	Unique	Used	1.26517	1.48228	0.853528	53773713	45897385	68032798	2	587.791	1174.58	-0.500818	22.0487	1885	1885	MS2	9/92	SP_RL_EP4_july24.raw
	High	DVDNAYMIK	IPI:CON_00021304.1	1	1	CID		49.55	0.000407067	1	1	27	17		728492621		No Quan Values	Not Used							2	534.754	1068.5	-2.14439	35.882	4693	4693	MS2	6/78	SP_RL_EP4_july24.raw
	High	VLDELTLTK	IPI:CON_00009865.2	1	1	CID		49.49	0.00192645	1	1	33	22		5.96847e+09		No Quan Values	Not Used							2	516.301	1031.6	-2.63926	45.8702	6544	6544	MS2	7/74	SP_RL_EP4_july24.raw
High		HYGGLTGLNK		0	0	HCD		49.47	0.00138569	1	1	32	25		110653726		No Proteins	Not Used							2	530.282	1059.56	-1.65845	22.4535	1978	1978	MS2	13/74	SP_RL_EP4_july24.raw
High		ISYTQAVDr	D3ZLB6	3	1	HCD	R9(Label:13C(6)15N(4))	49.46	0.00131472	1	1	32	28	338	130361644	Heavy	Unique	Used	0.994823	1.89549	0.524836	131040096	68774622	130361644	2	531.775	1062.54	-1.6692	24.8023	2496	2496	MS2	6/84	SP_RL_EP4_july24.raw
High		AVAGNISDPGLQK	P85972	1	1	HCD		49.45	0.00209863	1	1	34	22	441	249455745	Light	Unique	Used	0.243926	2.39104	0.102016	216345000	22070721	52772080	2	635.342	1269.68	-1.79059	27.3471	3040	3040	MS2	10/114	SP_RL_EP4_july24.raw
	High	TIAmDGTEGLVr		2	0	CID	M4(Oxidation), R12(Label:13C(6)15N(4))	49.39	0.00123423	1	1	31	22	572	353643810	Heavy	Redundant	Not Used	0.381561	1.39302	0.27391	845337152	231545896	322547576	2	644.824	1288.64	-2.14977	31.4208	3814	3814	MS2	10/102	SP_RL_EP4_july24.raw
	High	QATLGAGLPIATPcTTVNK		1	0	CID	C14(Carbamidomethyl)	49.38	0.0030232	1	1	35	19		67998589		No Quan Values	Not Used							2	957.011	1913.01	-1.1509	58.0251	8396	8396	MS2	8/206	SP_RL_EP4_july24.raw
High		ESTLHLVLr	P0CG51	10	1	HCD	R9(Label:13C(6)15N(4))	49.35	0.00191639	1	1	33	23				No Quan Values	Not Used							2	539.317	1077.63	-1.8165	67.9838	9925	9925	MS2	8/68	SP_RL_EP4_july24.raw
High		MVLAAAGGVK	Q68FY0	1	1	HCD		49.34	0.00185853	1	1	33	30		163312197		No Quan Values	Not Used							2	458.767	916.527	-1.29946	28.7356	3347	3347	MS2	9/74	SP_RL_EP4_july24.raw
High		VYINLDKETK	D3ZCZ9	3	1	HCD		49.33	0.00228753	1	1	34	23		438007086		No Quan Values	Not Used							2	611.836	1222.67	-1.73742	26.6665	2902	2902	MS2	6/90	SP_RL_EP4_july24.raw
High		SGmFWLR	Q68FY0	1	1	HCD	M3(Oxidation)	49.29	0.000490473	1	1	27	29		7.82849e+07		No Quan Values	Not Used							2	456.723	912.439	-0.738523	46.1346	6592	6592	MS2	6/48	SP_RL_EP4_july24.raw
	High	EGQPLAGEEVSIR	P56741	3	1	CID		49.22	0.00192795	1	1	33	23	747	5.24767e+08	Light	Unique	Used	0.140954	1.459	0.0966101	442741616	42773330	62406326	2	692.856	1384.7	-1.35749	36.3915	4790	4790	MS2	10/136	SP_RL_EP4_july24.raw
High		LQDLVDKLQLK	G3V885;G3V8B0;P02563	4	3	HCD		49.1	0.0016381	0.306122	1	32		1643	1550076690	Light	Redundant	Not Used	0.0269243	3.73154	0.01	1297067072	9.35879e+06	34922667	3	438.265	1312.78	-1.62638	72.1828	10564	10564	MS2	8/104	SP_RL_EP4_july24.raw
High		MNVFDTELK	E9PSX6	6	1	HCD		49.09	0.000816315	1	1	29	29				No Quan Values	Not Used							2	548.77	1096.53	-0.919722	49.0083	7037	7037	MS2	8/82	SP_RL_EP4_july24.raw
High		ISGLIYEETR		0	0	HCD		49.06	0.00185317	1	1	33	23		6.69101e+07		No Proteins	Not Used							2	590.813	1180.62	-1.63238	39.4808	5391	5391	MS2	9/86	SP_RL_EP4_july24.raw
	High	IEISELNR	IPI:CON_00220327.3;IPI:CON_00021304.1	2	2	CID		49.01	0.00170004	0.367347	1	32			6290762093		No Quan Values	Not Used							2	487.268	973.529	-2.04085	34.777	4468	4468	MS2	7/64	SP_RL_EP4_july24.raw
	High	VDPEIQNVK	IPI:CON_00021304.1	4	1	CID		48.94	0.00170341	1	1	32	33		2828366912		No Quan Values	Not Used							2	521.281	1041.56	-2.00064	24.0672	2331	2331	MS2	6/74	SP_RL_EP4_july24.raw
	High	mVVDSAYEVIK		1	0	CID	M1(Oxidation)	48.91	0.00164003	1	1	32	27		806480136		No Quan Values	Not Used							2	635.323	1269.64	-0.963296	40.6054	5598	5598	MS2	9/88	SP_RL_EP4_july24.raw
High		IIENLHDVAYK	P32551	1	1	HCD		48.9	0.00264349	1	1	34	26				No Quan Values	Not Used							3	438.906	1314.7	-1.93153	33.1616	4149	4149	MS2	9/102	SP_RL_EP4_july24.raw
High		LGPALATGNVVVMK	P11884	1	1	HCD		48.9	0.00240323	1	1	34	23				No Quan Values	Not Used							2	685.396	1369.79	-1.33109	56.6293	8199	8199	MS2	12/114	SP_RL_EP4_july24.raw
	High	LSSPATLNSR		1	0	CID		48.9	0.00188793	1	1	33	25		54025712191		No Quan Values	Not Used							2	523.285	1045.56	-1.44412	23.1925	2144	2144	MS2	7/90	SP_RL_EP4_july24.raw
High		IQEAGTEVVk	P04636	1	1	HCD	K10(Label:13C(6)15N(2))	48.78	0.00237057	1	1	34	35	172	493143834	Heavy	Unique	Used	0.191473	2.38357	0.0803303	2551012160	204923530	488450488	2	541.301	1081.6	-2.61644	21.1885	1693	1693	MS2	8/96	SP_RL_EP4_july24.raw
High		GAWSNVLR	Q05962	4	1	HCD		48.76	0.00136638	0.346939	1	31			1619569422		No Quan Values	Not Used							2	451.745	902.483	-1.44325	38.4137	5188	5188	MS2	6/62	SP_RL_EP4_july24.raw
High		GQHAAEIQPLAQSHATK	Q9QZ76	1	1	HCD		48.76	0.00305339	1	1	35	28	104	1239590136	Light	Unique	Used	0.127753	2.28338	0.055949	1239590136	6.93539e+07	1.58361e+08	3	596.311	1786.92	-0.348572	19.6483	1345	1345	MS2	18/178	SP_RL_EP4_july24.raw
High		IMNVIGEPIDER	G3V6D3	2	1	HCD		48.71	0.00218164	1	1	33	31	1240	5.53492e+07	Light	Unique	Used	0.566579	1.77156	0.31982	46240269	1.47885e+07	26198767	2	693.357	1385.71	-1.33085	54.0637	7808	7808	MS2	9/114	SP_RL_EP4_july24.raw
High		VYNVTYTVk	D3ZZ63	2	1	HCD	K9(Label:13C(6)15N(2))	48.7	0.00211045	1	1	33	19	547	227168410	Heavy	Unique	Used	0.553699	5.75886	0.0961474	387444128	37251742	214527576	2	547.802	1094.6	-0.766698	30.4435	3631	3631	MS2	6/80	SP_RL_EP4_july24.raw
	High	LEPGSGAEAQAVr	D3ZZ63	2	1	CID	R13(Label:13C(6)15N(4))	48.68	0.00204498	1	1	33	26	199	156711978	Heavy	Unique	Used	1.43944	3.23655	0.444746	108869963	4.84195e+07	156711978	2	647.834	1294.66	-0.908151	21.7365	1816	1816	MS2	11/114	SP_RL_EP4_july24.raw
High		ITWSNPPAQGAR	P13221	1	1	HCD		48.66	0.00202311	1	1	33	27		86142516		No Quan Values	Not Used							2	649.335	1297.66	-1.86503	30.1891	3586	3586	MS2	10/106	SP_RL_EP4_july24.raw
High		LVQAFQFTDK	Q63716	1	1	HCD		48.64	0.00227385	1	1	33	25	1276	2.29913e+07	Light	Unique	Used	10.0221	16.2884	0.61529	2.29913e+07	1.41463e+07	230420652	2	598.818	1196.63	-2.5689	56.3113	8146	8146	MS2	6/88	SP_RL_EP4_july24.raw
High		LTQESImDLENDKLQLEEK	G3V885;P02563	2	2	HCD	M7(Oxidation)	48.62	0.00299129	1	1	34	16		1.18575e+09		No Quan Values	Not Used							3	764.714	2292.13	-0.101119	65.3516	9529	9529	MS2	22/208	SP_RL_EP4_july24.raw
	High	AVFPSIVGRPR	IPI:CON_00698900.1;P62738	8	2	CID		48.61	0.00231509	1	1	33	21		69083164		No Quan Values	Not Used							2	599.855	1198.7	-1.79741	65.1615	9498	9498	MS2	8/84	SP_RL_EP4_july24.raw
	High	ATIQPVFDPSk	D3ZZ63	2	1	CID	K11(Label:13C(6)15N(2))	48.61	0.00265939	1	1	34	23	918	378058484	Heavy	Redundant	Not Used	0.504889	4.12203	0.122486	678099376	83057344	342364616	2	605.831	1210.65	-0.916542	41.1928	5708	5708	MS2	7/110	SP_RL_EP4_july24.raw
High		QGIQFYTQLK	G3V7J0	2	1	HCD		48.55	0.00259585	1	1	34	26		1.0845e+07		No Quan Values	Not Used							2	613.331	1225.66	-1.54534	58.7935	8518	8518	MS2	8/90	SP_RL_EP4_july24.raw
	High	LTQESImDLENDKLQLEEK	G3V885;P02563	2	2	CID	M7(Oxidation)	48.53	0.00305393	1	1	34	22		1.18575e+09		No Quan Values	Not Used							3	764.714	2292.13	-0.101119	65.3263	9522	9522	MS2	10/208	SP_RL_EP4_july24.raw
High		VEGDLAGHGQEVLISLFK	Q9QZ76	1	1	HCD		48.51	0.00378324	1	1	35	18		9.97053e+06		No Quan Values	Not Used							3	638.01	1912.01	-1.8515	74.296	10904	10904	MS2	17/178	SP_RL_EP4_july24.raw
	High	LEPGSGAEAQAVR	D3ZZ63	2	1	CID		48.5	0.00196696	1	1	33	26	199	108869963	Light	Redundant	Not Used	1.43944	3.23655	0.444746	108869963	4.84195e+07	156711978	2	642.83	1284.65	-1.13001	21.7466	1820	1820	MS2	9/114	SP_RL_EP4_july24.raw
	High	VQLLHSQNTSLINQK	G3V885;G3V8B0;P02563	4	3	CID		48.5	0.00339292	1	1	35	24				No Quan Values	Not Used							3	574.988	1722.95	-0.436773	43.3179	6106	6106	MS2	9/146	SP_RL_EP4_july24.raw
High		FNPETDFLTGK	F1M0K2	2	1	HCD		48.47	0.00105395	1	1	30	23		1.30016e+08		No Quan Values	Not Used							2	634.811	1268.61	-1.56405	64.1559	9337	9337	MS2	9/108	SP_RL_EP4_july24.raw
	High	TIAmDGTEGLVR		2	0	CID	M4(Oxidation)	48.44	0.0014551	1	1	31	16	572	845337152	Light	Redundant	Not Used	0.381561	1.39302	0.27391	845337152	231545896	322547576	2	639.821	1278.63	-0.759408	31.2399	3782	3782	MS2	9/102	SP_RL_EP4_july24.raw
High		IVPNILLEQGK	G3V936	2	1	HCD		48.43	0.00185537	1	1	32	33		165576366		No Quan Values	Not Used							2	612.371	1223.73	-1.07591	63.755	9276	9276	MS2	8/94	SP_RL_EP4_july24.raw
High		IKFEmEQNLR	IPI:CON_00019359.3	1	1	HCD	M5(Oxidation)	48.43	0.00196231	1	1	32	29		226537937		No Quan Values	Not Used							2	662.338	1323.67	-2.55294	24.5436	2438	2438	MS2	8/92	SP_RL_EP4_july24.raw
	High	IRLENEIQTYR	IPI:CON_00009865.2	1	1	CID		48.39	0.00316846	1	1	35	29		1.31642e+08		No Quan Values	Not Used							2	717.888	1434.77	-1.57064	56.5207	8182	8182	MS2	13/108	SP_RL_EP4_july24.raw
	High	SEVELVQIVIDGVNYLVDcEK	P09605	1	1	CID	C19(Carbamidomethyl)	48.38	0.00391707	1	1	35	24				No Quan Values	Not Used							3	807.746	2421.22	0.992067	15.8072	807	807	MS2	13/226	SP_RL_EP4_july24.raw
High		ImDPNIVGSEHYDVAR	G3V6D3	2	1	HCD	M2(Oxidation)	48.36	0.00146903	1	1	31	16		228867346		No Quan Values	Not Used							3	611.292	1831.86	-1.32852	39.301	5355	5355	MS2	22/162	SP_RL_EP4_july24.raw
	High	GAFSSVSmSGGAGR	IPI:CON_IPI00290078.5	1	1	CID	M8(Oxidation)	48.35	0.000391863	1	1	25			86482224		No Quan Values	Not Used							2	643.792	1286.58	-2.13632	22.0065	1876	1876	MS2	10/114	SP_RL_EP4_july24.raw
High		AALSGLLYR	Q60587	1	1	HCD		48.34	0.00212578	1	1	33	32		7.07181e+06		No Quan Values	Not Used							2	482.284	963.562	-0.621889	63.061	9165	9165	MS2	8/64	SP_RL_EP4_july24.raw
High		VATVSLPR	SWISS-PROT:P00761	1	1	HCD		48.33	0.00170616	1	1	32	24		1152873028		No Quan Values	Not Used							2	421.758	842.508	-1.26038	72.322	10585	10585	MS2	6/60	SP_RL_EP4_july24.raw
High		INVLVLEAR		0	0	HCD		48.31	0.00156499	1	1	31	30		5.88511e+06		No Proteins	Not Used							2	513.818	1026.63	-1.42535	68.1233	9947	9947	MS2	7/78	SP_RL_EP4_july24.raw
	High	NKDTGTYEDFVEGLr		1	0	CID	R15(Label:13C(6)15N(4))	48.31	0.00115474	1	1	30	16				Inconsistently Labeled	Not Used							2	877.411	1753.81	-7.12944	73.058	10696	10696	MS2	11/158	SP_RL_EP4_july24.raw
	High	VATVSLPR		1	0	CID		48.29	0.00172194	1	1	32	26		1152873028		No Quan Values	Not Used							2	421.758	842.508	-1.26038	72.3048	10581	10581	MS2	5/60	SP_RL_EP4_july24.raw
High		HLVDEPQNLIK	IPI:CON_00708398.1	1	1	HCD		48.27	0.00304351	1	1	34	24		403747537		No Quan Values	Not Used							2	653.36	1305.71	-2.48376	37.0343	4926	4926	MS2	16/90	SP_RL_EP4_july24.raw
	High	SLNDFTTQR	G3V885;P02563	2	2	CID		48.25	0.000917941	1	1	29	22	489	3418983688	Light	Redundant	Not Used	0.0448973	1.65425	0.0271406	3096985088	84053980	139046192	2	541.266	1081.52	-2.73846	28.4443	3288	3288	MS2	6/88	SP_RL_EP4_july24.raw
High		FKDLGEEHFK	IPI:CON_00708398.1	1	1	HCD		48.24	0.00157992	1	1	31	25		2819266016		No Quan Values	Not Used							3	417.212	1249.62	-0.978336	23.0093	2105	2105	MS2	8/96	SP_RL_EP4_july24.raw
High		QREEQAEPDGTEDADK	G3V885;P02563	2	2	HCD		48.2	0.000279252	1	1	24	22		193576617		No Quan Values	Not Used							3	606.598	1817.78	0.0535299	17.9308	964	964	MS2	9/174	SP_RL_EP4_july24.raw
High		mIAEAIPELk	P04636	1	1	HCD	M1(Oxidation), K10(Label:13C(6)15N(2))	48.16	0.00294209	1	1	34	24		9.91416e+07		No Quan Values	Not Used							2	569.816	1138.62	-2.22209	44.505	6324	6324	MS2	7/80	SP_RL_EP4_july24.raw
	High	ESTLHLVLR	P0CG51	11	1	CID		48.14	0.00253672	1	1	33	29	1525	2.49844e+08	Light	Redundant	Not Used	0.486647	1.14079	0.426586	241467542	103006569	117509354	2	534.313	1067.62	-1.52028	66.9028	9762	9762	MS2	7/68	SP_RL_EP4_july24.raw
High		LVMAAANR	Q60587	1	1	HCD		48.12	0.00197415	1	1	32	33	213	168863182	Light	Unique	Used	0.75484	1.06807	0.706731	155238288	109711746	117180134	2	423.236	845.466	-0.730402	22.0306	1882	1882	MS2	5/60	SP_RL_EP4_july24.raw
High		TAAENDFVTLKK	IPI:CON_00021304.1	1	1	HCD		48.12	0.00294388	1	1	34	16		3708137572		No Quan Values	Not Used							3	446.241	1336.71	-1.12862	27.3311	3037	3037	MS2	13/118	SP_RL_EP4_july24.raw
High		IQEAGTEVVK	P04636	1	1	HCD		48.11	0.00254272	1	1	33	29	172	2607063492	Light	Redundant	Not Used	0.191473	2.38357	0.0803303	2551012160	204923530	488450488	2	537.295	1073.58	-1.46275	21.1327	1681	1681	MS2	9/96	SP_RL_EP4_july24.raw
	High	ELEEISERLEEAGGATSVQIEmNK	G3V885;G3V8B0;P02563	4	3	CID	M22(Oxidation)	48.11	0.00280695	1	1	34	21		47075427		No Quan Values	Not Used							3	893.432	2678.28	-0.998359	71.9159	10517	10517	MS2	20/256	SP_RL_EP4_july24.raw
High		IFSSEHDIFR	P15650	1	1	HCD		48.03	0.00143075	1	1	31	30		224163388		No Quan Values	Not Used							3	417.543	1250.61	-1.61261	40.262	5538	5538	MS2	8/80	SP_RL_EP4_july24.raw
High		LPVPSVPATIHR		0	0	HCD		48.02	0.00230726	1	1	33	25		2.99023e+07		No Proteins	Not Used							3	429.59	1286.76	-1.06108	51.2977	7387	7387	MS2	9/96	SP_RL_EP4_july24.raw
High		IRLENEIQTYR	IPI:CON_00009865.2	1	1	HCD		48.02	0.00349441	1	1	35	27				No Quan Values	Not Used							2	717.888	1434.77	-0.634759	54.4665	7866	7866	MS2	8/108	SP_RL_EP4_july24.raw
	High	QLEDELVSLQK	P04692	4	1	CID		48	0.00308103	1	1	34	22				No Quan Values	Not Used							2	651.351	1301.69	-0.305574	54.9153	7934	7934	MS2	8/110	SP_RL_EP4_july24.raw
	High	FGQGGAGPVGGQGPR	F1LQW3	1	1	CID		47.97	0.0018983	1	1	32	20	265	9.64032e+07	Light	Unique	Used	1.8863	2.41748	0.780273	93960817	7.33151e+07	177238044	2	671.336	1341.66	-1.61547	23.1444	2136	2136	MS2	9/138	SP_RL_EP4_july24.raw
High		FGVAEPR		0	0	HCD		47.94	0.00137474	1	1	30	26		177855084		No Proteins	Not Used							2	388.208	775.408	-2.4991	24.5377	2437	2437	MS2	6/48	SP_RL_EP4_july24.raw
High		LIVTQTmK	IPI:CON_LACB	1	1	HCD	M7(Oxidation)	47.92	0.00270728	1	1	33	27		4679083646		No Quan Values	Not Used							2	475.272	949.537	-1.39561	22.0255	1881	1881	MS2	6/66	SP_RL_EP4_july24.raw
High		DTFAALGr	P08733	2	1	HCD	R8(Label:13C(6)15N(4))	47.9	0.00134205	1	1	30	20	784	982720240	Heavy	Unique	Used	0.547905	1.98181	0.276466	1793597336	495869047	982720240	2	430.728	860.449	-1.13552	37.4528	5010	5010	MS2	6/58	SP_RL_EP4_july24.raw
	High	AQYEEIAQR	IPI:CON_00714876.1;IPI:CON_00021304.1;IPI:CON_00293665.7;IPI:CON_IPI00290078.5	6	4	CID		47.9	0.00108094	1	1	29	20		4083304352		No Quan Values	Not Used							2	554.274	1107.54	-1.15366	21.8684	1845	1845	MS2	6/80	SP_RL_EP4_july24.raw
	High	TLEDQANEYR	G3V885;P02563	2	2	CID		47.87	0.000534825	1	1	26	21	345	3.90308e+09	Light	Redundant	Not Used	0.0503293	1.6	0.0314559	3787239008	119130857	190609114	2	619.785	1238.56	-1.72913	24.9246	2521	2521	MS2	7/96	SP_RL_EP4_july24.raw
	High	SSGGFVWAcK	P56574	1	1	CID	C9(Carbamidomethyl)	47.83	0.000491976	1	1	26	24		811137369		No Quan Values	Not Used							2	549.754	1098.5	-2.03264	38.9566	5286	5286	MS2	7/74	SP_RL_EP4_july24.raw
High		VLDELTLAR	IPI:CON_00384444.5	15	1	HCD		47.81	0.00270056	0.458333	1	33					No Quan Values	Not Used							2	515.3	1029.59	-1.56231	47.8015	6855	6855	MS2	8/70	SP_RL_EP4_july24.raw
High		QVEVLTNQr	Q6P725	2	1	HCD	R9(Label:13C(6)15N(4))	47.78	0.00270844	1	1	33	23	294	596925536	Heavy	Unique	Used	0.826046	3.02029	0.273499	710121056	194217209	586592404	2	548.802	1096.6	-1.73727	23.657	2251	2251	MS2	6/86	SP_RL_EP4_july24.raw
High		IKEWYEK	IPI:CON_00009865.2;IPI:CON_00798492.2;D3ZR06	7	3	HCD		47.75	0.00184585	1	1	32			1281360906		No Quan Values	Not Used							2	498.262	995.518	-2.07488	22.2358	1929	1929	MS2	6/64	SP_RL_EP4_july24.raw
High		VDQSILTGESVSVIK	E9PSX6	7	1	HCD		47.75	0.00396785	1	1	35	20		4.41714e+08		No Quan Values	Not Used							2	787.935	1574.86	-0.669819	58.5083	8473	8473	MS2	8/156	SP_RL_EP4_july24.raw
	High	AGAGSATLSMAYAGAR		1	0	CID		47.73	0.00174558	1	1	31	17		29262468		No Quan Values	Not Used							2	727.855	1454.7	-1.41638	38.3233	5170	5170	MS2	11/128	SP_RL_EP4_july24.raw
High		FFVAPFPEVFGK	IPI:CON_CASA1	1	1	HCD		47.72	0.00337835	1	1	34	18		4.67544e+07		No Quan Values	Not Used							2	692.868	1384.73	-1.43447	74.3828	10920	10920	MS2	11/88	SP_RL_EP4_july24.raw
High		VcGASASPLK	G3V7K1	1	1	HCD	C2(Carbamidomethyl)	47.71	0.00153083	1	1	31	25	150	231822311	Light	Unique	Used	0.17935	0.643317	0.278789	220377140	61438640	39524542	2	495.257	989.507	-1.69054	20.7193	1588	1588	MS2	9/76	SP_RL_EP4_july24.raw
High		SADTLWDIQk	P42123	1	1	HCD	K10(Label:13C(6)15N(2))	47.7	0.00200563	1	1	32	21		259076030		No Quan Values	Not Used							2	592.804	1184.6	-1.93506	48.6883	6995	6995	MS2	8/86	SP_RL_EP4_july24.raw
High		TLEDQANEYR	G3V885;P02563	2	2	HCD		47.67	0.00056003	1	1	26	15	345	3.90308e+09	Light	Redundant	Not Used	0.0503293	1.6	0.0314559	3787239008	119130857	190609114	2	619.785	1238.56	-1.72913	24.9643	2531	2531	MS2	9/96	SP_RL_EP4_july24.raw
	High	SSIQITGALEDQmNQLK	D3ZCV0	1	1	CID	M13(Oxidation)	47.63	0.00349655	1	1	34	18		2.80429e+07		No Quan Values	Not Used							2	946.474	1891.94	-0.717945	52.9801	7644	7644	MS2	9/174	SP_RL_EP4_july24.raw
	High	SEVELVQIVIDGVNYLVDcEK	P09605	1	1	CID	C19(Carbamidomethyl)	47.61	0.00461972	1	1	35	21	3	185870	Light	Unique	Used	0.233679	2.07912	0.112393	185870	20890.6	43434	3	807.745	2421.22	-0.0666854	2.37025	110	110	MS2	15/226	SP_RL_EP4_july24.raw
	High	VLDELTLAR		13	0	CID		47.57	0.002854	1	1	33	30				No Quan Values	Not Used							2	515.3	1029.59	-1.56231	47.7847	6851	6851	MS2	8/70	SP_RL_EP4_july24.raw
	High	TLGDAYEFTVDmR		0	0	CID	M12(Oxidation)	47.57	0.000552077	1	1	26	15		5.21497e+07		No Proteins	Not Used							2	767.347	1533.69	-1.85923	53.6566	7747	7747	MS2	9/116	SP_RL_EP4_july24.raw
High		ALVILAK		0	0	HCD		47.51	0.00045508	1	1	25	23	856	5.89435e+07	Light	No Proteins	Not Used	0.398296	1.96878	0.202306	56439222	1.1418e+07	2.24795e+07	2	364.257	727.506	-1.76774	39.4741	5390	5390	MS2	5/50	SP_RL_EP4_july24.raw
High		ELTPQVISAAR	P85972	1	1	HCD		47.51	0.00336564	1	1	34	25		1.79107e+08		No Quan Values	Not Used							2	592.834	1184.66	-2.71593	38.8007	5260	5260	MS2	6/106	SP_RL_EP4_july24.raw
	High	DFELNALNAR	G3V8B0	2	1	CID		47.51	0.00195516	1	1	32	22				No Quan Values	Not Used							2	581.795	1162.58	-2.34499	52.9196	7635	7635	MS2	8/86	SP_RL_EP4_july24.raw
	High	NMQDmVEDYR	IPI:CON_00220327.3	1	1	CID	M5(Oxidation)	47.51	6.20966e-05	1	1	17	15		6.51932e+07		No Quan Values	Not Used							2	658.766	1316.52	-0.310499	29.0905	3403	3403	MS2	7/98	SP_RL_EP4_july24.raw
High		LAVDDFR	IPI:CON_00009866.6	1	1	HCD		47.49	0.00113092	1	1	29	21		159797988		No Quan Values	Not Used							2	418.219	835.43	-1.16478	36.7215	4859	4859	MS2	5/50	SP_RL_EP4_july24.raw
High		DVNAAIATIk		0	0	HCD	K10(Label:13C(6)15N(2))	47.46	0.00289849	1	1	33	26	879	175959296	Heavy	No Proteins	Not Used	0.684688	1.48004	0.462614	236242384	109289076	161752392	2	512.299	1023.59	-2.4198	39.9588	5485	5485	MS2	8/100	SP_RL_EP4_july24.raw
	High	TTPSVVAFTPDGEr		2	0	CID	R14(Label:13C(6)15N(4))	47.46	0.00242289	1	1	32	27	1015	264440664	Heavy	Redundant	Not Used	1.48325	2.24394	0.661001	178284984	117846612	264440664	2	743.872	1486.74	-2.45092	44.4445	6310	6310	MS2	10/128	SP_RL_EP4_july24.raw
High		ImDPNIVGSEHYDVAR	G3V6D3	2	1	HCD	M2(Oxidation)	47.42	0.00173708	1	1	31	18				No Quan Values	Not Used							3	611.292	1831.86	-2.32808	35.7165	4660	4660	MS2	19/162	SP_RL_EP4_july24.raw
High		VATVSLPR	SWISS-PROT:P00761	1	1	HCD		47.4	0.00204989	1	1	32	23		178643725904		No Quan Values	Not Used							2	421.758	842.508	-1.98483	30.4806	3638	3638	MS2	7/60	SP_RL_EP4_july24.raw
High		FGGGSVELLK	Q64428	1	1	HCD		47.4	0.00294155	1	1	33	33	961	4.05457e+08	Light	Redundant	Not Used	0.173559	2.03025	0.0854867	402837836	3.44373e+07	69916189	2	503.782	1006.56	-0.930433	42.811	6013	6013	MS2	9/76	SP_RL_EP4_july24.raw
	High	KALDSTTVAAHESEIYcK	G3V7U0	2	1	CID	C17(Carbamidomethyl)	47.38	0.00274215	1	1	33	15				No Quan Values	Not Used							3	674.996	2022.97	-3.26767	27.8161	3147	3147	MS2	15/190	SP_RL_EP4_july24.raw
High		GKLDGNQDLIR	P56574	1	1	HCD		47.36	0.0037447	1	1	34	25		826245568		No Quan Values	Not Used							2	614.836	1228.66	-0.0122005	24.3214	2388	2388	MS2	7/106	SP_RL_EP4_july24.raw
High		AAEmLLFGK		0	0	HCD	M4(Oxidation)	47.32	0.00213805	1	1	32	18		4.81689e+07		No Proteins	Not Used							2	498.264	995.522	-1.38743	43.436	6130	6130	MS2	6/64	SP_RL_EP4_july24.raw
High		AWGPGLETGQVGk	D3ZZ63	2	1	HCD	K13(Label:13C(6)15N(2))	47.31	0.0032911	1	1	34	15		2.50817e+08		No Quan Values	Not Used							2	654.344	1307.68	-1.34748	39.1662	5327	5327	MS2	8/104	SP_RL_EP4_july24.raw
High		TGTcGYcGLQFK	D3ZCZ9	2	1	HCD	C4(Carbamidomethyl), C7(Carbamidomethyl)	47.3	0.000343555	1	1	24	15		8.33889e+08		No Quan Values	Not Used							2	696.307	1391.61	-1.81	38.1905	5141	5141	MS2	11/96	SP_RL_EP4_july24.raw
High		DFELNALNAR	G3V8B0	2	1	HCD		47.18	0.00231242	1	1	32	19				No Quan Values	Not Used							2	581.796	1162.58	-0.35	53.3848	7704	7704	MS2	7/86	SP_RL_EP4_july24.raw
High		ALNEINQFYQK	IPI:CON_CASA2	1	1	HCD		47.18	0.00281108	1	1	33	23		117495669		No Quan Values	Not Used							2	684.351	1367.69	-0.40907	47.1436	6749	6749	MS2	7/96	SP_RL_EP4_july24.raw
High		AAALEQFK	Q5BJZ3	2	1	HCD		47.17	0.00184096	1	1	31	20		143305249		No Quan Values	Not Used							2	439.242	877.477	-1.47267	26.93	2954	2954	MS2	6/60	SP_RL_EP4_july24.raw
	High	GKLSYTQQmEDLKR	G3V885;P02563	2	2	CID	M9(Oxidation)	47.15	0.00388396	1	1	34	18		36500191		No Quan Values	Not Used							2	856.935	1712.86	-1.12348	19.1373	1231	1231	MS2	10/142	SP_RL_EP4_july24.raw
	High	DSYVGDEAQSKR	IPI:CON_00698900.1;P62738	7	2	CID		47.11	0.000855958	1	1	28	20	29	908274018	Light	Redundant	Not Used	0.112097	1.24276	0.0901999	767105152	69192810	85990174	2	677.815	1354.62	-0.496845	18.2637	1034	1034	MS2	9/112	SP_RL_EP4_july24.raw
High		LTEDEVEK	P16409	1	1	HCD		47.09	0.000884339	1	1	28	21	58	1537795753	Light	Unique	Used	0.226734	2.93374	0.0772848	1524789216	117842961	345721090	2	481.737	962.466	-1.3019	18.8091	1157	1157	MS2	7/66	SP_RL_EP4_july24.raw
High		HIGISFTPK	D3ZZ63	2	1	HCD		47.08	0.00303327	1	1	33	24	645	364156356	Light	Unique	Used	0.480511	4.01988	0.119534	364156356	4.35289e+07	174980962	2	500.284	999.561	-1.57648	33.8295	4285	4285	MS2	12/68	SP_RL_EP4_july24.raw
High		GcDVVVIPAGVPr	P04636	1	1	HCD	C2(Carbamidomethyl), R13(Label:13C(6)15N(4))	47.05	0.00398824	1	1	34	24				No Quan Values	Not Used							2	674.867	1348.73	-0.895652	54.5248	7875	7875	MS2	6/96	SP_RL_EP4_july24.raw
High		QLEEKEALISQLTR	G3V885	1	1	HCD		47.05	0.00502968	1	1	35	26		281943044		No Quan Values	Not Used							3	553.308	1657.91	-2.12309	69.7678	10189	10189	MS2	9/150	SP_RL_EP4_july24.raw
	High	TITLEVEPSDTIENVK	P0CG51	7	1	CID		47.04	0.00466268	1	1	35	30		657045112		No Quan Values	Not Used							2	894.466	1787.93	-1.00485	59.7021	8656	8656	MS2	19/148	SP_RL_EP4_july24.raw
High		VGEVIVTK	D4ABH6	4	1	HCD		46.98	0.00287842	1	1	33	29		120095012		No Quan Values	Not Used							2	422.76	844.513	-1.28755	25.1707	2578	2578	MS2	7/64	SP_RL_EP4_july24.raw
High		VDLSVLGK		0	0	HCD		46.97	0.00280771	1	1	33	32		60093205		No Proteins	Not Used							2	415.752	830.497	-1.20569	44.7974	6370	6370	MS2	5/60	SP_RL_EP4_july24.raw
	High	YEESQSELESSQK	G3V885;G3V8B0;P02563	4	3	CID		46.95	0.000403673	1	1	24	15		1.25143e+08		No Quan Values	Not Used							2	772.34	1543.67	-1.53646	19.4965	1313	1313	MS2	9/130	SP_RL_EP4_july24.raw
High		GQSIDDMIPAQK	P00564	1	1	HCD		46.94	0.00166697	1	1	30	22		408766026		No Quan Values	Not Used							2	651.821	1302.63	-1.58497	39.7633	5450	5450	MS2	6/114	SP_RL_EP4_july24.raw
High		MLDAEDIVNTPKPDER	D3ZCV0	1	1	HCD		46.93	0.00269986	1	1	32	23				No Quan Values	Not Used							3	614.967	1842.89	-2.03024	54.8665	7929	7929	MS2	17/158	SP_RL_EP4_july24.raw
High		AITDAAmMAEELKK	F1LMU0;G3V885;G3V8B0;P02563	18	4	HCD	M7(Oxidation)	46.92	0.00334323		2	33			2.90041e+07		No Quan Values	Not Used							2	769.391	1537.77	9.22976	57.4861	8317	8317	MS2	12/122	SP_RL_EP4_july24.raw
High		GGGGNFGPGPGSNFr		0	0	HCD	R15(Label:13C(6)15N(4))	46.91	0.000797502	1	1	27	16		216641698		No Proteins	Not Used							2	694.32	1387.63	-3.11311	30.235	3592	3592	MS2	9/132	SP_RL_EP4_july24.raw
	High	KVPQVSTPTLVEVSR	IPI:CON_00708398.1	1	1	CID		46.91	0.00375223	1	1	34	23		118906219		No Quan Values	Not Used							2	820.472	1639.94	-0.911258	54.5807	7881	7881	MS2	7/156	SP_RL_EP4_july24.raw
High		IAATILTSPDLRK	P00507	1	1	HCD		46.89	0.00274019	1	1	32	22		1.6091e+08		No Quan Values	Not Used							3	466.948	1398.83	-1.38495	41.3935	5751	5751	MS2	14/110	SP_RL_EP4_july24.raw
High		VNAGDQPGADLGPLITPQAK	G3V7J0	2	1	HCD		46.88	0.00566121	1	1	36	15		1.39437e+07		No Quan Values	Not Used							2	981.516	1962.03	-2.03729	57.1232	8265	8265	MS2	8/210	SP_RL_EP4_july24.raw
High		LAILYAK		0	0	HCD		46.87	0.00176395	1	1	30		873	113463713	Light	No Proteins	Not Used	0.664324	1.82482	0.364048	109366178	39814589	72654526	2	396.254	791.501	-1.65887	39.7746	5452	5452	MS2	5/50	SP_RL_EP4_july24.raw
High		APSWIDTGLSEmR	P23928	1	1	HCD	M12(Oxidation)	46.87	0.00138156	1	1	29	16		1.08236e+07		No Quan Values	Not Used							2	739.85	1478.69	-0.977578	57.3016	8290	8290	MS2	8/112	SP_RL_EP4_july24.raw
High		DGSGQMLEIk	D3ZEC2	3	1	HCD	K10(Label:13C(6)15N(2))	46.86	0.00152693	1	1	30	20				No Quan Values	Not Used							2	543.272	1085.54	-2.47984	36.1413	4740	4740	MS2	8/96	SP_RL_EP4_july24.raw
High		IIAPPER	IPI:CON_00698900.1;P62738	8	2	HCD		46.83	0.00191307	1	1	31	30	288	3405372156	Light	Not Unique	Used	0.222822	1.29035	0.172683	3379376512	583561606	752999394	2	398.239	795.471	-1.18067	23.5055	2217	2217	MS2	5/48	SP_RL_EP4_july24.raw
	High	VIGSGcNLDSAr		2	0	CID	C6(Carbamidomethyl), R12(Label:13C(6))	46.81	0.00216162	1	1	31	29	269	521438252	Medium	Redundant	Not Used	0.727342	2.53661	0.286738	1818516048	521438252	1322683168	2	627.814	1254.62	0.959062	23.26	2159	2159	MS2	10/110	SP_RL_EP4_july24.raw
	High	SEVELVQIVIDGVNYLVDcEK	P09605	1	1	CID	C19(Carbamidomethyl)	46.81	0.00553641	1	1	35	17	5	68195.7	Light	Unique	Used	0.22114	1.27542	0.173386	41559.2	7205.76	9190.38	3	807.745	2421.22	-0.142311	4.4387	205	205	MS2	17/226	SP_RL_EP4_july24.raw
High		IVPNILLEQGK	G3V936	2	1	HCD		46.8	0.00270042	1	1	32	30	1225	170195254	Light	Unique	Used	0.16327	2.70263	0.0604116	151953180	9179735	24809451	2	612.371	1223.73	-1.17566	53.5431	7730	7730	MS2	8/94	SP_RL_EP4_july24.raw
	High	GDYPLEAVr	P11980	3	1	CID	R9(Label:13C(6)15N(4))	46.78	0.00194257	1	1	31	23	729	2.01082e+08	Heavy	Unique	Used	1.16736	1.72248	0.677722	166459188	112812975	194317884	2	515.264	1029.52	-2.46755	35.8873	4695	4695	MS2	7/72	SP_RL_EP4_july24.raw
High		GcDVVVIPAGVPr	P04636	1	1	HCD	C2(Carbamidomethyl), R13(Label:13C(6)15N(4))	46.75	0.00428087	1	1	34	15	1224	178284531	Heavy	Redundant	Not Used	0.315724	1.51871	0.20789	528275792	109823012	166789356	2	674.867	1348.73	-1.25768	53.5244	7728	7728	MS2	6/96	SP_RL_EP4_july24.raw
	High	VTDALNATr	D4ABH6	4	1	CID	R9(Label:13C(6)15N(4))	46.73	0.00263813	1	1	32	33	154	201792251	Heavy	Unique	Used	0.74996	1.24028	0.604672	251253776	151926112	188430352	2	485.762	970.517	-2.69153	20.7524	1596	1596	MS2	7/82	SP_RL_EP4_july24.raw
High		VGSLASNVAYk	D3ZLB6	3	1	HCD	K11(Label:13C(6)15N(2))	46.7	0.00393278	1	1	34	28	415	126454388	Heavy	Redundant	Not Used	0.426557	2.45856	0.173499	296453494	5.14343e+07	126454388	2	558.81	1116.61	-1.96878	26.7523	2920	2920	MS2	10/94	SP_RL_EP4_july24.raw
High		TcAYTNHTVLPEALER	G3V8V3	5	1	HCD	C2(Carbamidomethyl)	46.7	0.00306904	1	1	33	15				No Quan Values	Not Used							3	625.64	1874.91	-0.290835	58.8007	8519	8519	MS2	18/168	SP_RL_EP4_july24.raw
	High	VAPEEHPTLLTEAPLNPK	P62738	5	1	CID		46.7	0.00558222	1	1	35	21		229534646		No Quan Values	Not Used							2	978.524	1956.04	-1.19213	59.7163	8661	8661	MS2	11/156	SP_RL_EP4_july24.raw
High		VQLLHSQNTSLINQK	G3V885;G3V8B0;P02563	4	3	HCD		46.69	0.00517508	1	1	35	15				No Quan Values	Not Used							3	574.987	1722.95	-2.34972	42.2992	5919	5919	MS2	11/146	SP_RL_EP4_july24.raw
	High	FTQAGSEVSALLGr		2	0	CID	R14(Label:13C(6))	46.69	0.00482686	1	1	35	19	1591	64357936	Medium	Redundant	Not Used	0.521237	0.98035	0.531685	121045225	64357936	63093284	2	721.39	1441.77	-1.49125	70.06	10230	10230	MS2	8/140	SP_RL_EP4_july24.raw
	High	DYQELmNVK	IPI:CON_00021304.1	7	1	CID	M6(Oxidation)	46.68	0.000796845	1	1	27			584854236		No Quan Values	Not Used							2	578.27	1155.53	-1.7028	28.6379	3327	3327	MS2	7/82	SP_RL_EP4_july24.raw
High		SLNDFTTQr	G3V885;P02563	2	2	HCD	R9(Label:13C(6)15N(4))	46.67	0.00157799	1	1	30	30	489	1.43024e+08	Heavy	Redundant	Not Used	0.0448973	1.65425	0.0271406	3096985088	84053980	139046192	2	546.271	1091.53	-0.671222	28.8409	3364	3364	MS2	7/88	SP_RL_EP4_july24.raw
High		GVLFYGPPGcGK	P46462	1	1	HCD	C10(Carbamidomethyl)	46.66	0.0021092	1	1	31	22				No Quan Values	Not Used							2	626.313	1251.62	0.0582635	47.0578	6733	6733	MS2	6/90	SP_RL_EP4_july24.raw
High		ALNEINQFYQK	IPI:CON_CASA2	1	1	HCD		46.63	0.00315476	1	1	33	24				No Quan Values	Not Used							2	684.351	1367.69	-1.12309	46.1197	6590	6590	MS2	7/96	SP_RL_EP4_july24.raw
	High	AmGVVVATGVNTEIGK	E9PSX6	6	1	CID	M2(Oxidation)	46.62	0.00485194	1	1	35	18		2.65672e+07		No Quan Values	Not Used							2	781.418	1561.83	1.46629	39.7492	5447	5447	MS2	10/140	SP_RL_EP4_july24.raw
High		QVIGTGSFFPK	Q9WUH4	3	1	HCD		46.6	0.00387015	1	1	34	19		38544513		No Quan Values	Not Used							2	590.821	1180.63	-1.64185	65.0543	9478	9478	MS2	7/104	SP_RL_EP4_july24.raw
	High	GLVYETSVLDPDEGIR		2	0	CID		46.58	0.00457594	1	1	34	26	1547	3.69325e+07	Light	Redundant	Not Used	0.244444	0.660209	0.370253	28728607	1.06369e+07	7.02255e+06	2	881.945	1762.88	-1.9045	68.0138	9931	9931	MS2	9/136	SP_RL_EP4_july24.raw
High		ISISTSGGSFR	IPI:CON_00009867.3	1	1	HCD		46.57	0.00260386	1	1	32	27		389688900		No Quan Values	Not Used							2	556.29	1111.57	-1.86236	33.9783	4314	4314	MS2	7/94	SP_RL_EP4_july24.raw
High		VLDELTLTK	IPI:CON_00009865.2	1	1	HCD		46.56	0.00382647	1	1	33	23		5.96847e+09		No Quan Values	Not Used							2	516.301	1031.59	-3.34925	44.8578	6382	6382	MS2	7/74	SP_RL_EP4_july24.raw
	High	TTGIVLDSGDGVTHNVPIYEGYALPHAImR	P62738	5	1	CID	M29(Oxidation)	46.53	0.00556272	1	1	35	17		134112815		No Quan Values	Not Used							3	1071.54	3212.6	-1.86776	74.0514	10861	10861	MS2	19/300	SP_RL_EP4_july24.raw
High		TSFSFLr	G3V778	2	1	HCD	R7(Label:13C(6))	46.5	0.002307	1	1	31		1143	4.93655e+07	Medium	Unique	Used	0.387913	0.329506	1.17726	40844297	48084304	1.5844e+07	2	432.239	863.471	-1.00467	49.9025	7174	7174	MS2	6/54	SP_RL_EP4_july24.raw
High		TVTDIQGGDVr	D3ZEC2	3	1	HCD	R11(Label:13C(6)15N(4))	46.48	0.00275734	1	1	32	25		93443820		No Quan Values	Not Used							2	585.802	1170.6	-1.35201	23.9325	2307	2307	MS2	6/106	SP_RL_EP4_july24.raw
	High	AELIAQPELK		0	0	CID		46.47	0.00387955	1	1	33	30		97789913		No Proteins	Not Used							2	556.32	1111.63	-2.65483	39.4287	5379	5379	MS2	9/92	SP_RL_EP4_july24.raw
High		GYSFVTTAER	P62738	5	1	HCD		46.43	0.00142421	1	1	29	15	639	7357816732	Light	Unique	Used	0.119618	1.5383	0.0777597	7165732864	557205196	857150952	2	565.777	1130.55	-0.796757	33.6669	4251	4251	MS2	8/84	SP_RL_EP4_july24.raw
High		QGLLGINIAEK	P15650	1	1	HCD		46.38	0.00385031	1	1	33	26	1596	103042012	Light	Unique	Used	0.281486	2.25755	0.124687	103042012	1.28479e+07	29004921	2	578.34	1155.67	-1.15837	70.4246	10288	10288	MS2	9/100	SP_RL_EP4_july24.raw
	High	ITYGQcGDVLr		1	0	CID	C6(Carbamidomethyl), R11(Label:13C(6)15N(4))	46.35	0.00223397	1	1	31	24	608	1.08017e+09	Heavy	Redundant	Not Used	0.534459	1.94735	0.274454	1981286800	543771864	1058915704	2	646.32	1291.63	-1.57225	32.5494	4033	4033	MS2	6/104	SP_RL_EP4_july24.raw
	High	EFTLEFSR	E9PSX6	12	1	CID		46.32	0.00148875	1	1	29		1489	494453658	Light	Unique	Used	0.0355399	0.25161	0.14125	450600768	63647393	16014328	2	514.755	1028.5	-1.87271	65.0826	9482	9482	MS2	6/68	SP_RL_EP4_july24.raw
High		VATVSLPR	SWISS-PROT:P00761	1	1	HCD		46.31	0.0027189	1	1	32	24		1.1368e+11		No Quan Values	Not Used							2	421.758	842.509	-0.898162	29.4203	3453	3453	MS2	7/60	SP_RL_EP4_july24.raw
High		HVLATLGER	P16409	1	1	HCD		46.31	0.00338313	1	1	33	27	348	2190653276	Light	Unique	Used	0.485528	1.86488	0.260353	2157095904	561605836	1047329440	2	498.285	995.562	-1.1249	25.0881	2560	2560	MS2	7/70	SP_RL_EP4_july24.raw
High		ADVDAATLAr	Q6P725	2	1	HCD	R10(Label:13C(6)15N(4))	46.29	0.00249296	1	1	31	26	414	1291484319	Heavy	Redundant	Not Used	0.900452	2.83735	0.317357	1422482136	451434460	1280876984	2	506.767	1012.53	-2.17855	26.7414	2918	2918	MS2	8/82	SP_RL_EP4_july24.raw
	High	VQPIYGGTNEImk	P15650	1	1	CID	M12(Oxidation), K13(Label:13C(6)15N(2))	46.29	0.00394386	1	1	33	25		90537940		No Quan Values	Not Used							2	737.378	1473.75	-1.40936	31.6012	3847	3847	MS2	16/122	SP_RL_EP4_july24.raw
	High	DLAGcIHGLSNVK	P56574	1	1	CID	C5(Carbamidomethyl)	46.27	0.00379683	1	1	33	23		249538533		No Quan Values	Not Used							2	692.356	1383.7	-0.244169	58.6752	8496	8496	MS2	14/118	SP_RL_EP4_july24.raw
High		EQYEEEMEAK	G3V885;P02563	2	2	HCD		46.26	7.68924e-05	1	1	16	15		393985555		No Quan Values	Not Used							2	643.265	1285.52	-1.91094	22.3933	1964	1964	MS2	6/102	SP_RL_EP4_july24.raw
	High	AGFAGDDAPr	IPI:CON_00698900.1;P62738	8	2	CID	R10(Label:13C(6)15N(4))	46.26	0.000734618	1	1	26		179	2183087716	Heavy	Redundant	Not Used	0.267313	1.30535	0.204783	8081399296	1654930024	2160260328	2	493.731	986.455	-1.39135	21.2972	1715	1715	MS2	9/74	SP_RL_EP4_july24.raw
High		GILLYGPPGTGk	P46462	1	1	HCD	K12(Label:13C(6)15N(2))	46.25	0.00413923	1	1	34		1134	106059117	Heavy	Unique	Used	0.564543	2.0096	0.280923	187867246	52776137	106059117	2	590.843	1180.68	-1.82043	49.4264	7101	7101	MS2	6/88	SP_RL_EP4_july24.raw
High		GLLLYGPPGTGk		0	0	HCD	K12(Label:13C(6)15N(2))	46.25	0.00413923	1	2	34		1134	106059117	Heavy	No Proteins	Not Used	0.564543	2.0096	0.280923	187867246	52776137	106059117	2	590.843	1180.68	-1.82043	49.4264	7101	7101	MS2	6/88	SP_RL_EP4_july24.raw
High		LGDVYVNDAFGTAHr	P16617	2	1	HCD	R15(Label:13C(6)15N(4))	46.25	0.00329621	1	1	33	15				No Quan Values	Not Used							3	548.938	1644.8	-0.427101	59.154	8576	8576	MS2	11/146	SP_RL_EP4_july24.raw
High		SAETEKEMANmKEEFGR	G3V885;G3V8B0;P02563	4	3	HCD	M11(Oxidation)	46.24	0.000720183	1	1	26	15		409619655		No Quan Values	Not Used							3	668.298	2002.88	-2.23989	20.0813	1443	1443	MS2	15/176	SP_RL_EP4_july24.raw
High		GFTPVVDDPVTER	D4A5B6	1	1	HCD		46.22	0.0029967	1	1	32	22		5.11226e+07		No Quan Values	Not Used							2	716.359	1431.71	-0.367533	47.5976	6820	6820	MS2	6/114	SP_RL_EP4_july24.raw
High		ANDDLKENIAIVERR	G3V885;G3V8B0;P02563	4	3	HCD		46.21	0.00618792	1	1	35	15		2.20371e+08		No Quan Values	Not Used							4	439.738	1755.93	-1.83377	59.0743	8564	8564	MS2	11/158	SP_RL_EP4_july24.raw
	High	KLVIIESDLER	P04692	11	1	CID		46.21	0.00412847	1	1	33	31		25981601		No Quan Values	Not Used							2	657.884	1314.76	-0.980476	67.5234	9856	9856	MS2	7/108	SP_RL_EP4_july24.raw
High		TLGPALLEK		0	0	HCD		46.18	0.00363896	1	1	33	28		1.97902e+08		No Proteins	Not Used							2	471.286	941.565	-1.71126	42.4454	5946	5946	MS2	8/78	SP_RL_EP4_july24.raw
High		RVLDELTLTK	IPI:CON_00009865.2	1	1	HCD		46.16	0.00383854	0.326087	1	33			80146382		No Quan Values	Not Used							2	594.353	1187.7	-0.994793	40.7145	5623	5623	MS2	6/100	SP_RL_EP4_july24.raw
High		IVVVTAGVr	P42123	1	1	HCD	R9(Label:13C(6)15N(4))	46.14	0.00187645	1	1	30		612	612445448	Heavy	Unique	Used	0.681994	1.44531	0.471868	898021156	423747426	612445448	2	462.298	923.589	-1.93397	32.7593	4074	4074	MS2	5/64	SP_RL_EP4_july24.raw
High		VDPEIQNVK	IPI:CON_00021304.1;IPI:CON_00622240.4	4	2	HCD		46.13	0.00325326	1	1	32	19		2828366912		No Quan Values	Not Used							2	521.281	1041.56	-2.00064	24.0913	2338	2338	MS2	8/74	SP_RL_EP4_july24.raw
High		LLGSLDIDHNQYK	G3V885;G3V8B0;P02563	4	3	HCD		46.13	0.00463794	1	1	34	19		1232434800		No Quan Values	Not Used							3	505.931	1515.78	-1.1778	61.8888	8988	8988	MS2	15/110	SP_RL_EP4_july24.raw
High		TPVDYIDLPYSSSPSR		0	0	HCD		46.12	0.00349777	1	1	33	15		48533566		No Proteins	Not Used							2	898.937	1796.87	-1.43026	63.2157	9191	9191	MS2	7/148	SP_RL_EP4_july24.raw
	High	AHNVAGPGGPIITK	P56741	3	1	CID		46.12	0.00489908	1	1	34	25				No Quan Values	Not Used							3	444.585	1331.74	-1.3788	23.1951	2145	2145	MS2	11/126	SP_RL_EP4_july24.raw
	High	INISEGNcPER		0	0	CID	C8(Carbamidomethyl)	46.1	0.0010408	1	1	27	25		139651977		No Proteins	Not Used							2	644.8	1288.59	-1.75716	22.786	2054	2054	MS2	6/110	SP_RL_EP4_july24.raw
	High	SINNSLVVGQK		0	0	CID		46.09	0.00467224	1	1	34	21	467	112079936	Light	No Proteins	Not Used	0.324049	1.24947	0.259349	92804032	24068610	30073051	2	579.826	1158.64	-2.7467	27.8798	3159	3159	MS2	7/104	SP_RL_EP4_july24.raw
	High	SKEEAEALYHSK	IPI:CON_00021304.1	1	1	CID		46.09	0.0025391	1	1	31			1278981456		No Quan Values	Not Used							3	464.565	1391.68	-0.593426	18.2581	1032	1032	MS2	9/128	SP_RL_EP4_july24.raw
High		TKIPAVFK	IPI:CON_LACB	1	1	HCD		46.07	0.00280417	0.391304	1	32			1270970655		No Quan Values	Not Used							2	452.286	903.565	-1.88093	28.1801	3229	3229	MS2	7/68	SP_RL_EP4_july24.raw
High		EGQPLAGEEVSIR	P56741	3	1	HCD		46.05	0.00400033	1	1	33	15	747	5.24767e+08	Light	Redundant	Not Used	0.140954	1.459	0.0966101	442741616	42773330	62406326	2	692.856	1384.7	-1.35749	36.4372	4800	4800	MS2	6/136	SP_RL_EP4_july24.raw
	High	SEVELVQIVIDGVNYLVDcEK	P09605	1	1	CID	C19(Carbamidomethyl)	46.05	0.00660265	1	1	35	22	1	143438	Light	Unique	Used	0.276442	2.22363	0.12432	143438	17832.3	39652.3	3	807.746	2421.22	0.462691	0.188052	9	9	MS2	24/226	SP_RL_EP4_july24.raw
	High	ELTYQTEEDKK	G3V885;P02563	2	2	CID		46.04	0.002067	1	1	30	21		381397246		No Quan Values	Not Used							2	692.334	1383.66	-1.84931	18.9203	1182	1182	MS2	9/108	SP_RL_EP4_july24.raw
	High	FTcEIQGAPNVR	F1M7S9	1	1	CID	C3(Carbamidomethyl)	46.04	0.00220637	1	1	31					No Quan Values	Not Used							2	696.339	1391.67	-2.83829	33.8625	4291	4291	MS2	8/104	SP_RL_EP4_july24.raw
High		GPGELcLAK	D4ABA9	2	1	HCD	C6(Carbamidomethyl)	46.01	0.00201742	1	1	30		475	497008380	Light	Unique	Used	0.63814	8.70922	0.0732718	469015152	34365602	299297536	2	472.747	944.486	-1.27995	28.1212	3215	3215	MS2	6/64	SP_RL_EP4_july24.raw
	High	MIEGVAYEmR	P56741	3	1	CID	M9(Oxidation)	46	0.000908047	1	1	27	18		7.87759e+07		No Quan Values	Not Used							2	607.78	1214.55	-1.39502	31.3575	3804	3804	MS2	8/82	SP_RL_EP4_july24.raw
	High	GNPTVEVDLYTAK		3	0	CID		46	0.00399139	1	1	33	23	1020	28415027	Light	Redundant	Not Used	0.372885	0.728089	0.512142	22795057	1.16743e+07	8.49994e+06	2	703.861	1406.72	-0.438987	44.6791	6351	6351	MS2	9/132	SP_RL_EP4_july24.raw
High		KQTALVELLK	IPI:CON_00708398.1	1	1	HCD		45.98	0.0022295	1	1	31	30		487180922		No Quan Values	Not Used							3	381.576	1142.71	-1.33678	41.6369	5796	5796	MS2	13/98	SP_RL_EP4_july24.raw
	High	EQYEEEMEAK	G3V885;P02563	2	2	CID		45.97	8.22022e-05	1	1	16	15		393985555		No Quan Values	Not Used							2	643.265	1285.52	-1.91094	22.3537	1954	1954	MS2	6/102	SP_RL_EP4_july24.raw
High		SQFTITPGSEQIr	F1M0K2	2	1	HCD	R13(Label:13C(6)15N(4))	45.96	0.00476984	1	1	34	18	888	9.7968e+07	Heavy	Unique	Used	0.188626	1.61577	0.11674	505239344	58981848	95301354	2	737.381	1473.75	-1.54699	41.0124	5680	5680	MS2	6/136	SP_RL_EP4_july24.raw
	High	LISWYDNEYGYSNR		12	0	CID		45.96	0.00115729	1	1	28	15	1499	87554631	Light	Redundant	Not Used	0.364864	0.655697	0.556452	87554631	4.872e+07	31945547	2	890.401	1779.79	-1.8701	65.4033	9536	9536	MS2	8/136	SP_RL_EP4_july24.raw
High		SAYLmGLNSADLLK	G3V885;G3V8B0;P02563	4	3	HCD	M5(Oxidation)	45.91	0.00481354	1	1	34	15		1.62471e+08		No Quan Values	Not Used							2	756.392	1511.78	-0.379178	71.94	10523	10523	MS2	10/136	SP_RL_EP4_july24.raw
High		NLEcVVTGLQQGK	F1M7S9	1	1	HCD	C4(Carbamidomethyl)	45.89	0.00440164	1	1	33	19		25826302		No Quan Values	Not Used							2	723.374	1445.74	-0.850212	58.2685	8436	8436	MS2	8/128	SP_RL_EP4_july24.raw
High		SQFTITPGSEQIR	F1M0K2	2	1	HCD		45.87	0.00451514	1	1	34	29	888	548190564	Light	Redundant	Not Used	0.188626	1.61577	0.11674	505239344	58981848	95301354	2	732.377	1463.75	-1.66268	40.2545	5537	5537	MS2	6/136	SP_RL_EP4_july24.raw
	High	SYELPDGQVITIGNEr	IPI:CON_00698900.1;P62738;F1LTQ2	10	3	CID	R16(Label:13C(6)15N(4))	45.86	0.0050794	1	1	34	16	1580	434251234	Heavy	Redundant	Not Used	0.255261	1.35369	0.188566	1660794672	313170172	423936072	2	900.954	1800.9	0.302146	70.1987	10252	10252	MS2	13/164	SP_RL_EP4_july24.raw
High		LTILYTK	Q63362	1	1	HCD		45.85	0.00270807	1	1	31	29		1.01966e+08		No Quan Values	Not Used							2	426.265	851.522	-1.83081	38.5669	5219	5219	MS2	5/56	SP_RL_EP4_july24.raw
	High	WVVIGDENYGEGSSR	F1M0K2	2	1	CID		45.84	0.00122098	1	1	28	16		93874507		No Quan Values	Not Used							2	834.385	1667.76	-1.40417	53.1633	7672	7672	MS2	7/142	SP_RL_EP4_july24.raw
High		QLEDELVSLQK	P04692	4	1	HCD		45.82	0.00509498	1	1	34	21				No Quan Values	Not Used							2	651.351	1301.69	-0.118018	51.5932	7434	7434	MS2	9/110	SP_RL_EP4_july24.raw
	High	ImNTFSVVPSPK		0	0	CID	M2(Oxidation)	45.82	0.00444306	1	1	33	26				No Proteins	Not Used							2	668.351	1335.69	-2.4412	43.1664	6078	6078	MS2	7/118	SP_RL_EP4_july24.raw
High		QEGAVPVFIK	F1M7S9	1	1	HCD		45.81	0.00500438	1	1	34			97654675		No Quan Values	Not Used							2	544.31	1087.61	-1.80469	45.6113	6503	6503	MS2	9/90	SP_RL_EP4_july24.raw
	High	GAGTGGLGLAIEGPSEAK	D3ZZ63	2	1	CID		45.8	0.00568927	1	1	34	15		6.79617e+07		No Quan Values	Not Used							2	792.914	1584.82	-1.05167	49.4754	7110	7110	MS2	8/160	SP_RL_EP4_july24.raw
High		LGPALATGNVVVmK	P11884	1	1	HCD	M13(Oxidation)	45.79	0.00545589	1	1	34	17		95373204		No Quan Values	Not Used							2	693.393	1385.78	-2.57923	42.9676	6043	6043	MS2	11/114	SP_RL_EP4_july24.raw
High		IKIIAPPER	IPI:CON_00698900.1;P62738	8	2	HCD		45.78	0.0022619	0.456522	1	30			97162916		No Quan Values	Not Used							2	518.828	1036.65	-1.75331	28.0634	3201	3201	MS2	5/78	SP_RL_EP4_july24.raw
High		TLLDIDNTR	IPI:CON_00019359.3	1	1	HCD		45.74	0.00393495	1	1	33	23		2376769724		No Quan Values	Not Used							2	530.785	1060.56	-1.45783	41.614	5793	5793	MS2	7/82	SP_RL_EP4_july24.raw
	High	FLEQQNAALAAEVNr	Q6P725	2	1	CID	R15(Label:13C(6)15N(4))	45.74	0.00581242	1	1	34	27	1129	32802618	Heavy	Unique	Used	0.894385	4.40162	0.203195	29799539	6.05511e+06	26652263	3	561.96	1683.86	-2.56146	49.2735	7075	7075	MS2	7/152	SP_RL_EP4_july24.raw
	High	VKVGNEYVTK	G3V885;G3V8B0;P02563	14	3	CID		45.73	0.00500253	1	1	34	29		738245048		No Quan Values	Not Used							2	568.818	1136.63	-1.94393	19.4101	1291	1291	MS2	12/94	SP_RL_EP4_july24.raw
High		VLDELTLTK	IPI:CON_00009865.2	1	1	HCD		45.71	0.00460537	1	1	33	23		37839501		No Quan Values	Not Used							2	516.302	1031.6	-1.33761	47.3591	6784	6784	MS2	6/74	SP_RL_EP4_july24.raw
High		HNIQALLK	P09456	1	1	HCD		45.7	0.00328098	1	1	32		434	140788130	Light	Unique	Used	0.509295	2.67093	0.190681	134638988	25673069	68570898	2	468.784	936.56	-2.55624	27.2713	3023	3023	MS2	5/70	SP_RL_EP4_july24.raw
High		VIGSGcNLDSAr	B5DEN4;P42123	2	2	HCD	C6(Carbamidomethyl), R12(Label:13C(6))	45.7	0.00279112	1	1	31	23	269	521438252	Medium	Redundant	Not Used	0.727342	2.53661	0.286738	1818516048	521438252	1322683168	2	627.814	1254.62	0.959062	23.2916	2169	2169	MS2	11/110	SP_RL_EP4_july24.raw
High		LVIVGDGAcGK		0	0	HCD	C9(Carbamidomethyl)	45.68	0.00395184	1	1	33	15	593	70096579	Light	No Proteins	Not Used	0.588722	1.73008	0.340286	66113678	2.24975e+07	38922576	2	544.791	1088.58	-1.5455	31.9985	3930	3930	MS2	6/80	SP_RL_EP4_july24.raw
	High	NAVTQEFGPVPDTAR	F1M0K2	2	1	CID		45.66	0.00340913	1	1	32	23		2.78162e+07		No Quan Values	Not Used							2	801.396	1601.78	-4.40363	44.1687	6262	6262	MS2	19/158	SP_RL_EP4_july24.raw
	High	LVNELTEFAK	IPI:CON_00708398.1	1	1	CID		45.65	0.0049771	1	1	34	28		440470842		No Quan Values	Not Used							2	582.318	1163.63	-1.72872	64.0645	9321	9321	MS2	7/92	SP_RL_EP4_july24.raw
High		SQFTITPGSEQIR	F1M0K2	2	1	HCD		45.61	0.00479645	1	1	34	22		548190564		No Quan Values	Not Used							2	732.377	1463.75	-1.49589	41.967	5857	5857	MS2	6/136	SP_RL_EP4_july24.raw
	High	LGPNEQYk		0	0	CID	K8(Label:13C(6)15N(2))	45.57	0.00212159	1	1	30	26	99	1.3744e+08	Heavy	No Proteins	Not Used	0.184514	2.14272	0.0861118	744875568	6.41426e+07	1.3744e+08	2	478.75	956.492	-0.985317	19.6941	1355	1355	MS2	7/64	SP_RL_EP4_july24.raw
High		VLAIDHLNEDQLR	P50753-2	6	1	HCD		45.52	0.0064048	1	1	35	24	1404	273414690	Light	Unique	Used	0.281619	0.669586	0.420586	230391760	96899640	64882654	3	512.61	1535.82	-1.4966	61.6168	8949	8949	MS2	13/116	SP_RL_EP4_july24.raw
	High	IYVVDVGSEPR		0	0	CID		45.5	0.00441641	1	1	33	21		83934364		No Proteins	Not Used							2	617.326	1233.64	-2.41117	41.2831	5727	5727	MS2	7/88	SP_RL_EP4_july24.raw
High		IVPNILLEQGK	G3V936	2	1	HCD		45.49	0.00357489	1	1	32	24		33978380		No Quan Values	Not Used							2	612.37	1223.73	-1.97368	64.8093	9440	9440	MS2	9/94	SP_RL_EP4_july24.raw
	High	KAPGVMDNPLVmHQLR	G3V885;P02563	2	2	CID	M12(Oxidation)	45.48	0.00716059	1	1	35	16		156569596		No Quan Values	Not Used							3	607.985	1821.94	-2.5477	69.5705	10164	10164	MS2	21/150	SP_RL_EP4_july24.raw
High		VAVTPPGLAR	Q66HF1	1	1	HCD		45.44	0.00375345	1	1	32	22	685	3.46001e+08	Light	Unique	Used	0.112573	1.45663	0.0772832	315998880	24421413	35573057	2	490.797	980.587	-2.24952	34.8141	4479	4479	MS2	5/72	SP_RL_EP4_july24.raw
High		RYDDPEVQKDTK	F1M953	2	1	HCD		45.44	0.00288045	1	1	31	22	19	193441614	Light	Unique	Used	0.210755	1.54839	0.136112	176573372	24033740	37213687	3	498.579	1493.72	-1.41215	18.0926	997	997	MS2	8/126	SP_RL_EP4_july24.raw
High		LLLQVQHASK	Q05962	4	1	HCD		45.41	0.00413338	1	1	33			4.42186e+08		No Quan Values	Not Used							2	568.842	1136.68	-1.31055	26.1701	2796	2796	MS2	8/84	SP_RL_EP4_july24.raw
	High	GEFGIVHR	F1LU88	1	1	CID		45.41	0.00269324	1	1	31	22		1.32634e+08		No Quan Values	Not Used							2	457.745	914.483	-1.02386	24.4422	2417	2417	MS2	6/56	SP_RL_EP4_july24.raw
	High	VGEVIVTK	D4ABH6	4	1	CID		45.4	0.00414147	1	1	33	24		120095012		No Quan Values	Not Used							2	422.76	844.513	-1.28755	25.1325	2568	2568	MS2	5/64	SP_RL_EP4_july24.raw
	High	ImDPNIVGSEHYDVAR		2	0	CID	M2(Oxidation)	45.33	0.00295141	1	1	31	19		228867346		No Quan Values	Not Used							3	611.292	1831.86	-1.32852	39.2706	5346	5346	MS2	16/162	SP_RL_EP4_july24.raw
High		MIAEAIPELK	P04636	1	1	HCD		45.32	0.00528336	1	1	34	25	1372	1.90494e+08	Light	Unique	Used	0.134874	1.42809	0.0944433	162065496	1.5306e+07	2.18584e+07	2	557.812	1114.62	-1.2118	60.2029	8733	8733	MS2	6/80	SP_RL_EP4_july24.raw
High		IVPNILLEQGK	G3V936	2	1	HCD		45.32	0.00368381	1	1	32	33		170195254		No Quan Values	Not Used							2	612.371	1223.74	-0.377646	54.5502	7878	7878	MS2	7/94	SP_RL_EP4_july24.raw
	High	TLNEADcATVPPAIR	Q920L2	2	1	CID	C7(Carbamidomethyl)	45.31	0.00475819	1	1	33	17		233462640		No Quan Values	Not Used							2	814.408	1627.81	-1.54692	39.043	5304	5304	MS2	7/152	SP_RL_EP4_july24.raw
	High	NQVAMNPTNTVFDAK	D4A4S3	4	1	CID		45.3	0.00318731	1	1	31	19		74662641		No Quan Values	Not Used							2	825.4	1649.79	-1.50873	43.0861	6065	6065	MS2	11/150	SP_RL_EP4_july24.raw
High		ANVDKPGLVDDFK	D3ZWT8	2	1	HCD		45.29	0.00527857	1	1	34	19		258632496		No Quan Values	Not Used							3	473.248	1417.73	-1.55612	34.4545	4409	4409	MS2	8/132	SP_RL_EP4_july24.raw
High		GVILYGPPGTGK		0	0	HCD		45.27	0.00573086	1	1	34	26		26608750		No Proteins	Not Used							2	579.829	1158.65	-1.48387	43.6775	6174	6174	MS2	6/88	SP_RL_EP4_july24.raw
High		GVLLYGPPGTGK		0	0	HCD		45.27	0.00573086	1	2	34	26		26608750		No Proteins	Not Used							2	579.829	1158.65	-1.48387	43.6775	6174	6174	MS2	6/88	SP_RL_EP4_july24.raw
	High	TLLDIDNTR	IPI:CON_00019359.3	1	1	CID		45.27	0.00430149	1	1	33	28		2376769724		No Quan Values	Not Used							2	530.785	1060.56	-1.34273	42.6142	5972	5972	MS2	5/82	SP_RL_EP4_july24.raw
	High	ESTLHLVLR	P0CG51	11	1	CID		45.24	0.00507937	1	1	33	33	810	5.20887e+08	Light	Redundant	Not Used	0.640086	1.97604	0.323924	513223780	166245546	328507592	2	534.313	1067.62	-1.74895	38.3759	5177	5177	MS2	7/68	SP_RL_EP4_july24.raw
High		VQLLHSQNTSLINQK	G3V885;G3V8B0;P02563	4	3	HCD		45.23	0.00720399	1	1	35	21				No Quan Values	Not Used							3	574.988	1722.95	-0.436773	43.3524	6115	6115	MS2	11/146	SP_RL_EP4_july24.raw
High		ANVDKPGLVDDFKNK	D3ZWT8	2	1	HCD		45.21	0.00705194	1	1	35	22		1.49996e+08		No Quan Values	Not Used							3	553.96	1659.87	-3.01521	27.1431	2997	2997	MS2	17/152	SP_RL_EP4_july24.raw
	High	LNDLEDALQQAK	IPI:CON_00220327.3	1	1	CID		45.15	0.00540416	1	1	34	21		8.48472e+07		No Quan Values	Not Used							2	679.351	1357.7	-0.4517	52.8524	7624	7624	MS2	12/114	SP_RL_EP4_july24.raw
	High	ImGEVmHALR	D3ZMH4	4	1	CID	M2(Oxidation), M6(Oxidation)	45.14	0.00282619	1	1	31	27		355333133		No Quan Values	Not Used							3	396.866	1188.58	-1.37922	19.8226	1383	1383	MS2	7/72	SP_RL_EP4_july24.raw
High		TLLEGEESR	IPI:CON_00714876.1;IPI:CON_00220327.3	2	2	HCD		45.13	0.00258872	1	1	30	23		4963292182		No Quan Values	Not Used							2	517.261	1033.51	-1.81279	24.3162	2387	2387	MS2	8/78	SP_RL_EP4_july24.raw
High		AVFPSIVGRPR	IPI:CON_00698900.1;P62738	8	2	HCD		45.12	0.00488177	1	1	33	18				No Quan Values	Not Used							3	400.24	1198.71	0.100785	63.4562	9227	9227	MS2	11/84	SP_RL_EP4_july24.raw
High		AFGPGLEGGLVNk	D3ZZ63	2	1	HCD	K13(Label:13C(6)15N(2))	45.12	0.0059384	1	1	34	17				No Quan Values	Not Used							2	633.849	1266.69	-1.54617	51.0914	7357	7357	MS2	10/98	SP_RL_EP4_july24.raw
	High	DAEAWFNEK	IPI:CON_00009865.2	10	1	CID		45.11	0.000525684	1	1	23	24		1799128322		No Quan Values	Not Used							2	555.248	1109.49	-1.72031	45.19	6435	6435	MS2	5/82	SP_RL_EP4_july24.raw
High		AQLEFNQIK	G3V885;G3V8B0;P02563	4	3	HCD		45.1	0.00489812	1	1	33	23		6507272424		No Quan Values	Not Used							2	545.797	1090.59	-2.03527	36.4317	4799	4799	MS2	7/78	SP_RL_EP4_july24.raw
	High	DYESASLTEVr	D3ZCV0	1	1	CID	R11(Label:13C(6)15N(4))	45.1	0.00167803	1	1	28	18	705	2.25176e+08	Heavy	Redundant	Not Used	0.491972	1.49595	0.328869	450461288	148142546	221614556	2	640.305	1279.6	-1.71621	35.2292	4565	4565	MS2	9/96	SP_RL_EP4_july24.raw
High		GDLGIEIPAEK	P11980	2	1	HCD		45.07	0.00536304	1	1	33	33	1085	4.54124e+08	Light	Unique	Used	0.43935	1.45791	0.301356	444311200	133895987	195208058	2	571.308	1141.61	-1.25542	47.2811	6771	6771	MS2	9/96	SP_RL_EP4_july24.raw
High		VSQLYGDLQHLK	Q920L2	2	1	HCD		45.07	0.00685511	1	1	35	25		60727085		No Quan Values	Not Used							3	467.588	1400.75	-1.92599	66.217	9663	9663	MS2	9/116	SP_RL_EP4_july24.raw
	High	ATDFVVDR	P56574	1	1	CID		45.02	0.00194688	1	1	29	24	482	1177265363	Light	Redundant	Not Used	0.172617	1.09602	0.157494	1161049448	182857958	200416600	2	461.734	922.462	-1.50346	28.293	3252	3252	MS2	6/66	SP_RL_EP4_july24.raw
High		GILLYGPPGTGK	P46462	1	1	HCD		45.01	0.00583518	1	1	34	26	1134	187867246	Light	Redundant	Not Used	0.564543	2.0096	0.280923	187867246	52776137	106059117	2	586.836	1172.67	-1.90384	49.4195	7100	7100	MS2	6/88	SP_RL_EP4_july24.raw
High		GLLLYGPPGTGK		0	0	HCD		45.01	0.00583518	1	2	34	26	1134	187867246	Light	No Proteins	Not Used	0.564543	2.0096	0.280923	187867246	52776137	106059117	2	586.836	1172.67	-1.90384	49.4195	7100	7100	MS2	6/88	SP_RL_EP4_july24.raw
	High	FFVAPFPEVFGK		1	0	CID		45.01	0.00630528	1	1	34	32		4.67544e+07		No Quan Values	Not Used							2	692.868	1384.73	-1.43447	74.3463	10910	10910	MS2	8/88	SP_RL_EP4_july24.raw
High		ALANSLAcQGK		2	0	HCD	C8(Carbamidomethyl)	44.97	0.00354401	1	1	32	20	254	391272129	Light	Redundant	Not Used	0.266672	1.87101	0.142528	385544086	5.4951e+07	1.02814e+08	2	566.792	1132.58	-1.11917	22.8743	2074	2074	MS2	8/94	SP_RL_EP4_july24.raw
High		EGIEcEVINLR	P49432	1	1	HCD	C5(Carbamidomethyl)	44.95	0.00369632	1	1	32			32166046		No Quan Values	Not Used							2	666.334	1331.66	-0.766522	62.4111	9065	9065	MS2	9/94	SP_RL_EP4_july24.raw
High		VQQTVQDLFGR	F1M953	2	1	HCD		44.94	0.00623138	1	1	34	24		62396264		No Quan Values	Not Used							2	645.843	1290.68	-1.0636	48.5754	6977	6977	MS2	6/104	SP_RL_EP4_july24.raw
High		HADSVAELGEQIDNLQR	F1LMU0;G3V885;G3V8B0;P02563	9	4	HCD		44.94	0.00533042	1	1	33	20		649558100		No Quan Values	Not Used							3	632.313	1894.92	-0.344866	69.3341	10128	10128	MS2	16/160	SP_RL_EP4_july24.raw
	High	TIAMDGTEGLVR		2	0	CID		44.88	0.00405384	1	1	32	21	928	647298873	Light	Redundant	Not Used	0.393176	1.31642	0.29867	571195760	170598924	224580632	2	631.823	1262.64	-1.79927	42.5441	5962	5962	MS2	9/102	SP_RL_EP4_july24.raw
Medium		VDQSILTGESVSVIk	E9PSX6	7	1	HCD	K15(Label:13C(6)15N(2))	44.83	0.00730708	1	1	35	19		43033522		No Quan Values	Not Used							2	791.942	1582.88	-0.228252	57.9943	8392	8392	MS2	10/156	SP_RL_EP4_july24.raw
	High	VYGTGSLALYEK		0	0	CID		44.81	0.0055023	1	1	33	18				No Proteins	Not Used							2	650.841	1300.67	-2.71322	47.9652	6877	6877	MS2	10/102	SP_RL_EP4_july24.raw
High		EGESALQNcAK	D4A0T0	1	1	HCD	C9(Carbamidomethyl)	44.8	0.00072021	1	1	24	15		116764585		No Quan Values	Not Used							2	603.774	1206.54	-1.57362	18.7365	1141	1141	MS2	10/94	SP_RL_EP4_july24.raw
High		VATPFGGFEK	D3ZX18	2	1	HCD		44.77	0.00348931	1	1	31	21	1053	343694084	Light	Unique	Used	0.0555747	2.8656	0.0193937	312515784	6.06084e+06	17367963	2	526.773	1052.54	-2.19977	45.9983	6570	6570	MS2	5/84	SP_RL_EP4_july24.raw
	High	KGQHAAEIQPLAQSHATK	Q9QZ76	1	1	CID		44.74	0.00889033	1	1	35	25		615730622		No Quan Values	Not Used							4	479.509	1915.01	-0.746246	18.2723	1037	1037	MS2	15/190	SP_RL_EP4_july24.raw
High		LLLEGVENK	P18163	1	1	HCD		44.72	0.00531396	0.311111	1	33			1.6349e+08		No Quan Values	Not Used							2	507.793	1014.58	-3.53542	38.7835	5258	5258	MS2	6/72	SP_RL_EP4_july24.raw
High		TLGDAYEFTVDmR	Q9QUK5	3	1	HCD	M12(Oxidation)	44.72	0.00106414	1	1	26	15		5.21497e+07		No Quan Values	Not Used							2	767.347	1533.69	-1.85923	53.6898	7751	7751	MS2	9/116	SP_RL_EP4_july24.raw
	High	VVDLLAPYAK		2	0	CID		44.69	0.00575835	1	1	33	31	1605	1.5191e+08	Light	Redundant	Not Used	0.464321	3.37859	0.137431	143796360	19762008	66767741	2	544.821	1088.63	-0.685591	70.8154	10345	10345	MS2	5/72	SP_RL_EP4_july24.raw
High		MNVFDTELK	E9PSX6	6	1	HCD		44.68	0.00226712	1	1	29	27		360044308		No Quan Values	Not Used							2	548.77	1096.53	-1.25369	50.009	7190	7190	MS2	8/82	SP_RL_EP4_july24.raw
	High	LSEMTEQDQQR	P09605	1	1	CID		44.67	0.000931457	1	1	25	25	73	5.38384e+08	Light	Unique	Used	0.242355	1.29084	0.18775	535499931	1.0054e+08	129780890	2	682.808	1364.61	-1.60997	19.2155	1249	1249	MS2	6/100	SP_RL_EP4_july24.raw
High		KQWLQEVK	P00507	2	1	HCD		44.65	0.0061184	1	1	34			217695524		No Quan Values	Not Used							2	529.802	1058.6	-2.36345	24.2456	2371	2371	MS2	7/70	SP_RL_EP4_july24.raw
	High	SQYEQLAEQNRK	IPI:CON_00009865.2	1	1	CID		44.65	0.00391784	1	1	32	23		7.63102e+08		No Quan Values	Not Used							2	747.369	1493.73	-1.82517	19.3447	1277	1277	MS2	8/122	SP_RL_EP4_july24.raw
	High	IGLFGGAGVGK		2	0	CID		44.64	0.00522036	1	1	33	33	1111	882336451	Light	Redundant	Not Used	0.238964	2.63209	0.0907888	821746704	74605362	196367656	2	488.284	975.561	-0.895248	48.4438	6958	6958	MS2	8/82	SP_RL_EP4_july24.raw
High		QMSLLLr	F1LP05	2	1	HCD	R7(Label:13C(6))	44.6	0.00419898	1	1	32	33	1051	103669028	Medium	Unique	Used	0.365289	1.19433	0.305853	338950496	103669028	123814736	2	433.764	866.521	-1.71799	45.9136	6554	6554	MS2	6/60	SP_RL_EP4_july24.raw
	High	LAQEDPDYGLr	P04762	1	1	CID	R11(Label:13C(6))	44.57	0.00347744	1	1	31	25	563	63490618	Medium	Unique	Used	0.601846	0.965599	0.623287	101864124	63490618	61306468	2	641.82	1282.63	-3.12492	30.9683	3737	3737	MS2	11/102	SP_RL_EP4_july24.raw
High		GLSLPPAcSR	P09605	1	1	HCD	C8(Carbamidomethyl)	44.55	0.00392667	1	1	32	30	617	1886317668	Light	Unique	Used	0.242571	1.17345	0.206715	1844025728	381188584	447306752	2	529.276	1057.54	-1.96158	33.5215	4220	4220	MS2	6/84	SP_RL_EP4_july24.raw
Medium		LGEHNINVLEGDEQFINAAK		0	0	HCD		44.55	0.00802696		2	35			1878021200		No Proteins	Not Used							3	737.706	2211.1	-0.23992	71.032	10380	10380	MS2	10/202	SP_RL_EP4_july24.raw
Medium		VQLLHSQNTSLINQK	G3V885;G3V8B0;P02563	4	3	HCD		44.54	0.00836187	1	1	35	19				No Quan Values	Not Used							3	574.987	1722.95	-1.39324	46.5834	6657	6657	MS2	11/146	SP_RL_EP4_july24.raw
	High	ISYTQAVDr	D3ZLB6	3	1	CID	R9(Label:13C(6)15N(4))	44.54	0.00408162	1	1	32	19	338	130361644	Heavy	Redundant	Not Used	0.994823	1.89549	0.524836	131040096	68774622	130361644	2	531.775	1062.54	-1.6692	24.7758	2488	2488	MS2	7/84	SP_RL_EP4_july24.raw
	High	IEEVDAQmVR		1	0	CID	M8(Oxidation)	44.5	0.00242692	1	1	29	22		269818558		No Quan Values	Not Used							2	603.294	1205.58	-1.68716	23.6345	2247	2247	MS2	9/84	SP_RL_EP4_july24.raw
	High	GcDVVVIPAGVPR		1	0	CID	C2(Carbamidomethyl)	44.5	0.00731093	1	1	34	21	1211	92238920	Light	Unique	Used	0.329716	1.23329	0.267347	92238920	2.46598e+07	30412621	2	669.863	1338.72	-1.38201	52.9141	7633	7633	MS2	10/96	SP_RL_EP4_july24.raw
High		VATVSLPR	SWISS-PROT:P00761	1	1	HCD		44.49	0.00413066	1	1	32	22		1152873028		No Quan Values	Not Used							2	421.758	842.508	-1.26038	71.3006	10422	10422	MS2	6/60	SP_RL_EP4_july24.raw
	High	GKLDGNQDLIR	P56574	1	1	CID		44.49	0.00725132	1	1	34	25		826245568		No Quan Values	Not Used							2	614.836	1228.66	-0.0122005	24.2846	2378	2378	MS2	7/106	SP_RL_EP4_july24.raw
High		FFATFDK		0	0	HCD		44.48	0.00194444	1	1	28			220138272		No Proteins	Not Used							2	438.218	875.43	-0.237908	43.5039	6144	6144	MS2	6/52	SP_RL_EP4_july24.raw
High		LDDIGEYTYK	F1M7S9	2	1	HCD		44.46	0.00193014	1	1	28	15		140336993		No Quan Values	Not Used							2	608.789	1216.57	-1.46524	37.5324	5025	5025	MS2	9/84	SP_RL_EP4_july24.raw
High		LVFTPK	P56574	1	1	HCD		44.45	0.00317646	1	1	31	28	525	1.28964e+09	Light	Unique	Used	0.0922659	1.54709	0.0596383	1230332832	73375006	113517750	2	352.72	704.434	-0.925597	29.6825	3500	3500	MS2	5/40	SP_RL_EP4_july24.raw
High		HLTLSNNFR	F1M7S9	2	1	HCD		44.43	0.00464425	1	1	32	27		122440196		No Quan Values	Not Used							2	551.292	1101.58	-2.54659	26.603	2889	2889	MS2	7/74	SP_RL_EP4_july24.raw
High		MNVFDTELK	E9PSX6	6	1	HCD		44.42	0.00235278	1	1	29	26		43701983		No Quan Values	Not Used							2	548.77	1096.53	-1.81031	60.4972	8781	8781	MS2	8/82	SP_RL_EP4_july24.raw
High		IDEYDYSKPIEGQQK	Q920L2	2	1	HCD		44.42	0.00389419	1	1	31	15		180488601		No Quan Values	Not Used							3	604.959	1812.86	-1.78764	29.5513	3478	3478	MS2	16/144	SP_RL_EP4_july24.raw
	High	ILNPAAIPEGQFIDSR	G3V885;G3V8B0	3	2	CID		44.42	0.00897742	1	1	35	21		86439.7		No Quan Values	Not Used							2	870.968	1740.93	0.0843715	81.1092	11583	11583	MS2	10/158	SP_RL_EP4_july24.raw
	High	KAPGVMDNPLVmHQLR	G3V885;P02563	2	2	CID	M12(Oxidation)	44.42	0.00914006	1	1	35	18		5.16019e+07		No Quan Values	Not Used							3	607.985	1821.94	-2.5477	70.6668	10324	10324	MS2	17/150	SP_RL_EP4_july24.raw
Medium		LGDVISIQPcPDVk	P46462	1	1	HCD	C10(Carbamidomethyl), K14(Label:13C(6)15N(2))	44.39	0.00801341	1	1	35	17		115967113		No Quan Values	Not Used							2	774.912	1548.82	-0.519034	54.3207	7845	7845	MS2	9/134	SP_RL_EP4_july24.raw
High		LTELLK	F1LP05	2	1	HCD		44.36	0.00322099	0.363636	1	31		564	1868348575	Light	Unique	Used	0.190418	2.18839	0.087013	1857850184	1.61657e+08	353768799	2	358.73	716.454	-2.46002	30.9849	3740	3740	MS2	5/42	SP_RL_EP4_july24.raw
	High	SAETEKEmANMKEEFGR	G3V885;G3V8B0;P02563	4	3	CID	M8(Oxidation)	44.36	0.00117077	0.363636	1	26	15		178372991		No Quan Values	Not Used							3	668.299	2002.88	-0.959993	21.5284	1769	1769	MS2	13/176	SP_RL_EP4_july24.raw
	High	NALAHALQSAR	G3V885;G3V8B0;P02563	7	3	CID		44.34	0.0065122	1	1	34	26	295	2870287024	Light	Redundant	Not Used	0.0530709	1.6889	0.0314233	2783569120	87468894	147726536	2	576.317	1151.63	-1.63688	23.6851	2255	2255	MS2	7/100	SP_RL_EP4_july24.raw
	High	TAAENDFVTLK	IPI:CON_00021304.1	1	1	CID		44.34	0.0043881	1	1	32	23		939912256		No Quan Values	Not Used							2	604.81	1208.61	-2.14669	38.1606	5133	5133	MS2	8/108	SP_RL_EP4_july24.raw
High		EITALAPSTmk	IPI:CON_00698900.1;P62738	8	2	HCD	M10(Oxidation), K11(Label:13C(6)15N(2))	44.33	0.0057376	1	1	33	27	523	886628686	Heavy	Not Unique	Used	0.165382	1.77851	0.0929893	5361082400	498523544	886628686	2	593.316	1185.63	-1.9176	29.5797	3482	3482	MS2	7/96	SP_RL_EP4_july24.raw
Medium		VLAIDHLNEDQLr	P50753-2	6	1	HCD	R13(Label:13C(6)15N(4))	44.32	0.00836551	1	1	35	17	1379	204490976	Heavy	Unique	Used	0.408679	1.94999	0.20958	500371000	104867530	204490976	3	515.946	1545.82	-2.01912	60.8503	8830	8830	MS2	11/116	SP_RL_EP4_july24.raw
High		AQEIDQSNDFK	P12007	1	1	HCD		44.31	0.00126958	1	1	26	15	248	259658258	Light	Unique	Used	0.126713	0.200087	0.633287	209429728	132629148	26537368	2	647.798	1294.59	-1.8312	22.8154	2060	2060	MS2	8/110	SP_RL_EP4_july24.raw
	High	IRLENEIQTYR	IPI:CON_00009865.2	1	1	CID		44.31	0.00810679	1	1	35	27		145657338		No Quan Values	Not Used							2	717.888	1434.77	-1.57064	57.5289	8322	8322	MS2	13/108	SP_RL_EP4_july24.raw
	High	LSDYFPKPYPNPEAAR		0	0	CID		44.29	0.00658389	1	1	34	23		479870080		No Proteins	Not Used							3	622.312	1864.92	-0.952107	60.1793	8728	8728	MS2	7/160	SP_RL_EP4_july24.raw
	High	YLDGLTAER	IPI:CON_00021304.1	1	1	CID		44.27	0.00335951	1	1	31	26		4405885064		No Quan Values	Not Used							2	519.266	1037.52	-1.24465	35.3674	4594	4594	MS2	6/74	SP_RL_EP4_july24.raw
High		IFSSEHDIFR	P15650	1	1	HCD		44.25	0.00335811	1	1	31	26		45662131		No Quan Values	Not Used							3	417.543	1250.61	-2.12505	66.8663	9758	9758	MS2	7/80	SP_RL_EP4_july24.raw
High		DGYAQILR	F1M0K2	2	1	HCD		44.24	0.00410419	1	1	31	23	823	1105830798	Light	Unique	Used	0.136961	1.08868	0.125804	1027748128	129295054	140761108	2	468.25	935.493	-2.13901	38.6296	5231	5231	MS2	7/62	SP_RL_EP4_july24.raw
	High	LQNEIEDLmVDVER	G3V885;G3V8B0;P02563	4	3	CID	M9(Oxidation)	44.2	0.0044216	1	1	32	22		181406749		No Quan Values	Not Used							2	859.917	1718.83	-0.526585	64.6884	9418	9418	MS2	9/146	SP_RL_EP4_july24.raw
High		VIMITGDNK	E9PSX6	7	1	HCD		44.18	0.0050283	1	1	32	24	502	3.79229e+08	Light	Unique	Used	0.0798046	1.97481	0.0404112	352401896	1.4241e+07	28123277	2	495.767	990.527	-1.64763	28.9926	3387	3387	MS2	7/70	SP_RL_EP4_july24.raw
High		DFELNALNAR	G3V8B0	2	1	HCD		44.17	0.00462069	1	1	32	18		45643536		No Quan Values	Not Used							2	581.796	1162.58	-0.874996	56.0926	8112	8112	MS2	7/86	SP_RL_EP4_july24.raw
High		GcHLLVATPGr	D3ZN21	2	1	HCD	C2(Carbamidomethyl), R11(Label:13C(6)15N(4))	44.17	0.00627258	1	1	33	22	407	88500060	Heavy	Unique	Used	1.33063	1.39674	0.952669	66509800	63361832	88500060	3	397.549	1190.63	-1.70055	26.5336	2874	2874	MS2	11/80	SP_RL_EP4_july24.raw
High		LLEGEESr	IPI:CON_IPI00554648.3;G3V8C3;Q6P725	14	3	HCD	R8(Label:13C(6)15N(4))	44.15	0.00280944	1	1	30	21	131	415788534	Heavy	Not Unique	Used	0.945828	2.55091	0.37078	439602776	1.62996e+08	415788534	2	471.741	942.475	-1.87717	20.2753	1488	1488	MS2	7/64	SP_RL_EP4_july24.raw
High		MVSLLQEK	G3V885;G3V8B0;P02563	6	3	HCD		44.15	0.00524199	1	1	32	20	787	2685928630	Light	Not Unique	Used	0.0524652	3.83115	0.0136944	2498897152	34220773	131105054	2	474.264	947.521	-2.34371	37.5261	5024	5024	MS2	5/68	SP_RL_EP4_july24.raw
High		FASFIDK	IPI:CON_00009867.3;IPI:CON_00021304.1;IPI:CON_00293665.7;IPI:CON_00622240.4;IPI:CON_IPI00554648.3;IPI:CON_IPI00241841.9;Q4FZU2;Q6P6Q2;Q6IMF3;Q6IG01;F1M1D0	52	11	HCD		44.14	0.0033074	0.295455	1	30			2921302194		No Quan Values	Not Used							2	414.218	827.428	-2.09583	38.6412	5233	5233	MS2	6/54	SP_RL_EP4_july24.raw
	High	LASYLDKVR	IPI:CON_00009865.2	12	1	CID		44.13	0.00651801	1	1	33	26		343253148		No Quan Values	Not Used							2	532.807	1064.61	-2.52297	27.8772	3158	3158	MS2	7/74	SP_RL_EP4_july24.raw
	High	VVDLLAPYAK		2	0	CID		44.1	0.00652818	1	1	33	28		34309601		No Quan Values	Not Used							2	544.82	1088.63	-1.91904	68.7655	10041	10041	MS2	8/72	SP_RL_EP4_july24.raw
	High	SEVELVQIVIDGVNYLVDcEK	P09605	1	1	CID	C19(Carbamidomethyl)	44.1	0.0104945	1	1	35	17	4	95456.5	Light	Unique	Used	0.23464	2.82734	0.0829896	95456.5	7921.9	22397.9	3	807.746	2421.22	0.992067	3.38553	157	157	MS2	15/226	SP_RL_EP4_july24.raw
High		SLMDEVVK	P16617	1	1	HCD		44.09	0.00324432	1	1	30			121265024		No Quan Values	Not Used							2	460.741	920.475	-1.11057	43.2013	6085	6085	MS2	7/64	SP_RL_EP4_july24.raw
High		VNLAmNVGK	P11980	3	1	HCD	M5(Oxidation)	44.08	0.00492655	1	1	32	18	252	250703840	Light	Unique	Used	0.574479	2.36895	0.242504	229016172	55537250	131564876	2	481.26	961.512	-1.82932	22.8045	2058	2058	MS2	6/80	SP_RL_EP4_july24.raw
High		AVFPSIVGRPR	IPI:CON_00698900.1;P62738	8	2	HCD		44.08	0.00657004	1	1	33	29	1520	6.53284e+07	Light	Not Unique	Used	0.285859	1.38145	0.206926	55799548	1.15464e+07	15950823	2	599.855	1198.7	-1.79741	66.2241	9664	9664	MS2	5/84	SP_RL_EP4_july24.raw
	High	LSEmTEQDQQr	P09605	1	1	CID	M4(Oxidation), R11(Label:13C(6)15N(4))	44.05	0.00090123	1	1	25	15	13	100823560	Heavy	Redundant	Not Used	0.241357	1.25524	0.19228	417736104	80322356	100823560	2	695.81	1390.61	-0.972709	17.9814	974	974	MS2	12/100	SP_RL_EP4_july24.raw
High		YEELQVTVGR	IPI:CON_00021304.1	1	1	HCD		44.04	0.0053587	1	1	32	17				No Quan Values	Not Used							2	597.31	1193.61	-2.33949	39.9038	5476	5476	MS2	7/92	SP_RL_EP4_july24.raw
High		ADLINNLGTIAk	P34058;P82995	3	2	HCD	K12(Label:13C(6)15N(2))	44.04	0.00770178	1	1	34	18	1423	241559000	Heavy	Redundant	Not Used	0.763456	2.72184	0.280493	316402056	88748537	241559000	2	625.863	1250.72	-1.04184	62.4841	9078	9078	MS2	8/116	SP_RL_EP4_july24.raw
Medium		HLVDEPQNLIK	IPI:CON_00708398.1	1	1	HCD		44.04	0.00828755	1	1	34	26		3.1446e+07		No Quan Values	Not Used							2	653.361	1305.72	-0.800949	55.1005	7969	7969	MS2	10/90	SP_RL_EP4_july24.raw
High		GcDVVVIPAGVPR	P04636	1	1	HCD	C2(Carbamidomethyl)	44.04	0.0079917	1	1	34	15	1224	609384584	Light	Redundant	Not Used	0.315724	1.51871	0.20789	528275792	109823012	166789356	2	669.863	1338.72	-1.4732	53.9986	7798	7798	MS2	6/96	SP_RL_EP4_july24.raw
	High	GIATNDVGIQK	Q66HF3	2	1	CID		44.04	0.00669394	0.295455	1	33			230704224		No Quan Values	Not Used							2	558.306	1115.6	-1.14346	25.5796	2667	2667	MS2	7/96	SP_RL_EP4_july24.raw
High		NPITGFGK	Q9WUH4	3	1	HCD		43.99	0.00411594	1	1	31	28		438455480		No Quan Values	Not Used							2	417.228	833.45	-2.45939	28.2505	3245	3245	MS2	7/70	SP_RL_EP4_july24.raw
Medium		VYGTGSLALYEK	P35435	3	1	HCD		43.95	0.00658845	1	1	33	15		11132840		No Quan Values	Not Used							2	650.84	1300.67	-4.3087	49.0179	7038	7038	MS2	10/102	SP_RL_EP4_july24.raw
High		FASFIDK	IPI:CON_00009867.3;IPI:CON_00021304.1;IPI:CON_00293665.7;IPI:CON_00622240.4;IPI:CON_IPI00554648.3;IPI:CON_IPI00241841.9;Q4FZU2;Q6P6Q2;Q6IMF3;Q6IG01;F1M1D0	52	11	HCD		43.92	0.00362322	0.295455	1	31			2921302194		No Quan Values	Not Used							2	414.218	827.429	-1.21065	37.5828	5035	5035	MS2	6/54	SP_RL_EP4_july24.raw
Medium		LSDYFPKPYPNPEAAR	D3ZFQ8	1	1	HCD		43.92	0.00713898	1	1	34	17		479870080		No Quan Values	Not Used							3	622.312	1864.92	-1.14848	59.1473	8575	8575	MS2	19/160	SP_RL_EP4_july24.raw
Medium		YGGPQHIVGSPFK	D3ZZ63	2	1	HCD		43.91	0.00705789	1	1	34	20				No Quan Values	Not Used							3	462.909	1386.71	-2.27825	49.5246	7117	7117	MS2	10/112	SP_RL_EP4_july24.raw
	High	SPPNPENIAPGYSGPLK		0	0	CID		43.91	0.00874666	1	1	34	15		59241294		No Proteins	Not Used							2	869.443	1737.88	-1.28647	46.4505	6638	6638	MS2	12/178	SP_RL_EP4_july24.raw
	High	TDLTDYLSR		1	0	CID		43.89	0.00283578	1	1	30	26		72014652		No Quan Values	Not Used							2	542.268	1083.53	-1.95905	50.3295	7241	7241	MS2	5/78	SP_RL_EP4_july24.raw
	High	GQAAVNVLPSR	D4ACJ5	1	1	CID		43.88	0.00757541	1	1	34	30		36544140		No Quan Values	Not Used							2	556.313	1111.62	-2.54147	30.8941	3721	3721	MS2	7/98	SP_RL_EP4_july24.raw
	High	AANQLASQVQYK	D3ZLB6	3	1	CID		43.87	0.0076298	1	1	34	21	353	1.71461e+08	Light	Redundant	Not Used	0.347351	2.13683	0.162554	166139934	2.70067e+07	5.77088e+07	2	660.848	1320.69	-1.35606	25.1379	2570	2570	MS2	8/106	SP_RL_EP4_july24.raw
High		KMEGDLNEmEIQLSQANR	G3V885;P02563	2	2	HCD	M9(Oxidation)	43.83	0.00385848		2	31	16		154586388		No Quan Values	Not Used							3	708.001	2121.99	-1.57946	61.075	8861	8861	MS2	10/192	SP_RL_EP4_july24.raw
High		VIIVVK	Q64428	1	1	HCD		43.82	0.000271795	1	1	19	19	578	2.27609e+08	Light	Unique	Used	0.215327	2.54053	0.0847568	221089020	1.87388e+07	4.76065e+07	2	335.746	670.485	-1.3023	31.4599	3822	3822	MS2	5/42	SP_RL_EP4_july24.raw
High		QEYDEAGPSIVHRK	P62738	3	1	HCD		43.76	0.00548838	1	1	32	26		276623450		No Quan Values	Not Used							3	543.604	1628.8	-2.81214	20.7805	1602	1602	MS2	8/144	SP_RL_EP4_july24.raw
	High	ELADIAHR	P05065	2	1	CID		43.76	0.00415888	1	1	31	27	255	322572864	Light	Redundant	Not Used	0.378587	0.869703	0.435306	322572864	140417990	122121956	2	462.748	924.489	-1.39466	22.8431	2065	2065	MS2	7/62	SP_RL_EP4_july24.raw
	High	EEAENNLAAFr	Q6P725	2	1	CID	R11(Label:13C(6)15N(4))	43.75	0.00231511	1	1	29	18		80356572		No Quan Values	Not Used							2	637.305	1273.6	-1.78683	34.8699	4491	4491	MS2	9/98	SP_RL_EP4_july24.raw
	High	LGGEVScLVAGTK	P13803	1	1	CID	C7(Carbamidomethyl)	43.74	0.00722129	1	1	33	19		139100228		No Quan Values	Not Used							2	645.838	1290.67	-2.07802	40.3535	5551	5551	MS2	8/112	SP_RL_EP4_july24.raw
	High	DQTNDQVTIDSALATQK	P56574	1	1	CID		43.74	0.00659997	1	1	33	17		1.68953e+08		No Quan Values	Not Used							2	924.453	1847.9	-0.0445978	42.7118	5994	5994	MS2	16/186	SP_RL_EP4_july24.raw
High		IQIPR		0	0	HCD		43.73	0.0026054	0.431818	1	29		411	464578000	Light	No Proteins	Not Used	0.154516	1.52543	0.101293	454018416	4.59891e+07	70153020	2	313.702	626.398	-1.50506	26.6545	2900	2900	MS2	4/40	SP_RL_EP4_july24.raw
High		IQLPR		0	0	HCD		43.73	0.0026054	0.431818	2	29		411	464578000	Light	No Proteins	Not Used	0.154516	1.52543	0.101293	454018416	4.59891e+07	70153020	2	313.702	626.398	-1.50506	26.6545	2900	2900	MS2	4/40	SP_RL_EP4_july24.raw
High		LQIPR		0	0	HCD		43.73	0.0026054	0.431818	3	29		411	464578000	Light	No Proteins	Not Used	0.154516	1.52543	0.101293	454018416	4.59891e+07	70153020	2	313.702	626.398	-1.50506	26.6545	2900	2900	MS2	4/40	SP_RL_EP4_july24.raw
High		LQLPR	P56741	3	1	HCD		43.73	0.0026054	0.431818	4	29		411	464578000	Light	Unique	Used	0.154516	1.52543	0.101293	454018416	4.59891e+07	70153020	2	313.702	626.398	-1.50506	26.6545	2900	2900	MS2	4/40	SP_RL_EP4_july24.raw
High		LSILTk		0	0	HCD	K6(Label:13C(6)15N(2))	43.72	0.00324834	0.386364	1	30		625	238215271	Heavy	No Proteins	Not Used	0.283478	2.03195	0.13951	808064832	112733116	229068472	2	341.733	682.458	-1.19253	33.2322	4163	4163	MS2	5/46	SP_RL_EP4_july24.raw
High		LSLLTk	Q60587	1	1	HCD	K6(Label:13C(6)15N(2))	43.72	0.00324834	0.386364	2	30		625	238215271	Heavy	Unique	Used	0.283478	2.03195	0.13951	808064832	112733116	229068472	2	341.733	682.458	-1.19253	33.2322	4163	4163	MS2	5/46	SP_RL_EP4_july24.raw
Medium		TVLNSFLSK	Q06647	1	1	HCD		43.72	0.00708265	1	1	33	31				No Quan Values	Not Used							2	504.789	1008.57	-1.72025	50.7146	7300	7300	MS2	8/88	SP_RL_EP4_july24.raw
High		FNPETDFLTGK	F1M0K2	2	1	HCD		43.71	0.00313666	1	1	30	22		296759992		No Quan Values	Not Used							2	634.81	1268.61	-1.94894	63.1136	9174	9174	MS2	9/108	SP_RL_EP4_july24.raw
High		KGDEcELLGHNK	F8WFG8	2	1	HCD	C5(Carbamidomethyl)	43.71	0.00300898	1	1	30	23		1.90555e+08		No Quan Values	Not Used							3	467.225	1399.66	-2.0413	18.7249	1139	1139	MS2	11/116	SP_RL_EP4_july24.raw
Medium		YIPIQYVLSR		0	0	HCD		43.68	0.00871882	1	1	34	26		2.461e+07		No Proteins	Not Used							2	626.358	1251.71	-1.24301	74.2883	10903	10903	MS2	8/82	SP_RL_EP4_july24.raw
Medium		DGNVIFPAPTPK	Q5BJZ3	1	1	HCD		43.68	0.00805671	1	1	34	17		108617341		No Quan Values	Not Used							2	628.337	1255.67	-0.617443	48.4662	6963	6963	MS2	7/124	SP_RL_EP4_july24.raw
	High	DSDSILETLQR		0	0	CID		43.65	0.00495815	1	1	32	21		25356801		No Proteins	Not Used							2	638.822	1276.64	-0.863896	59.2715	8594	8594	MS2	8/96	SP_RL_EP4_july24.raw
	High	VQQTVQDLFGR		2	0	CID		43.65	0.00849877	1	1	34	28		26741913		No Quan Values	Not Used							2	645.843	1290.68	-1.25276	53.3763	7703	7703	MS2	7/104	SP_RL_EP4_july24.raw
High		EHTAYLIK	Q68FY0	1	1	HCD		43.64	0.00608979	1	1	33	25	239	3.65865e+08	Light	Unique	Used	0.0559077	1.26973	0.044031	337363112	14854450	18861187	3	325.515	974.531	0.0949183	22.595	2010	2010	MS2	6/60	SP_RL_EP4_july24.raw
High		DGYAQILr	F1M0K2	2	1	HCD	R8(Label:13C(6)15N(4))	43.63	0.00516962	1	1	32	21	823	140761108	Heavy	Redundant	Not Used	0.136961	1.08868	0.125804	1027748128	129295054	140761108	2	473.255	945.502	-1.0499	38.911	5280	5280	MS2	6/62	SP_RL_EP4_july24.raw
Medium		GcDVVVIPAGVPR	P04636	1	1	HCD	C2(Carbamidomethyl)	43.63	0.00893249	1	1	34	15	1211	92238920	Light	Redundant	Not Used	0.329716	1.23329	0.267347	92238920	2.46598e+07	30412621	2	669.863	1338.72	-1.38201	52.9355	7637	7637	MS2	6/96	SP_RL_EP4_july24.raw
High		SADTLWDIQK	P42123	1	1	HCD		43.62	0.00457757	1	1	31	21		845328458		No Quan Values	Not Used							2	588.798	1176.59	-0.877728	48.3966	6952	6952	MS2	8/86	SP_RL_EP4_july24.raw
Medium		NITEIADLTQK	P23693	1	1	HCD		43.59	0.0083348	1	1	34	17				No Quan Values	Not Used							2	623.337	1245.67	-1.12345	45.9743	6567	6567	MS2	6/112	SP_RL_EP4_july24.raw
High		NIDALSGMEGr	P23693	1	1	HCD	R11(Label:13C(6)15N(4))	43.56	0.0025398	1	1	29	21	824	227502909	Heavy	Redundant	Not Used	0.525392	1.07901	0.486923	433015494	2.10845e+08	227502909	2	586.783	1172.56	-1.63832	38.7073	5247	5247	MS2	9/112	SP_RL_EP4_july24.raw
High		LmEEYER	D3ZCV0	1	1	HCD	M2(Oxidation)	43.49	0.000492485	1	1	22	15	54	251794502	Light	Unique	Used	0.43392	1.52078	0.285328	251794502	7.18441e+07	109258789	2	493.218	985.429	-0.881646	18.7975	1155	1155	MS2	6/54	SP_RL_EP4_july24.raw
Medium		LQGEIAHVK	IPI:CON_00021304.1	1	1	HCD		43.49	0.00756188	1	1	33	24		1092216087		No Quan Values	Not Used							3	332.194	994.567	-1.43559	19.4343	1298	1298	MS2	7/78	SP_RL_EP4_july24.raw
Medium		IVEIPFNSTNK	P06685	2	1	HCD		43.44	0.00853712	1	1	34	27				No Quan Values	Not Used							2	631.341	1261.67	-3.36475	45.7737	6529	6529	MS2	8/100	SP_RL_EP4_july24.raw
	High	EMLTTQAER		1	0	CID		43.44	0.00254528	1	1	29	20		733280778		No Quan Values	Not Used							2	539.763	1078.52	-1.66837	22.1353	1903	1903	MS2	6/84	SP_RL_EP4_july24.raw
	High	SKQLEDELVSLQK	P04692	4	1	CID		43.38	0.010759	1	1	35			5.14881e+07		No Quan Values	Not Used							2	758.914	1516.82	-1.33935	64.0673	9322	9322	MS2	8/136	SP_RL_EP4_july24.raw
High		GTAVAIcR	E9PSX6	11	1	HCD	C7(Carbamidomethyl)	43.3	0.00401784	1	1	30	20	173	1.52908e+08	Light	Unique	Used	0.186493	0.309575	0.602416	150823256	90858324	2.81275e+07	2	424.226	847.445	-0.951788	21.1437	1683	1683	MS2	6/56	SP_RL_EP4_july24.raw
High		GPGIGLLGISK		0	0	HCD		43.27	0.00526317	1	1	32	21		35908692		No Proteins	Not Used							2	506.313	1011.62	-0.757382	56.0111	8099	8099	MS2	9/80	SP_RL_EP4_july24.raw
High		VGNLTVVGK	P13221	1	1	HCD		43.26	0.00580402	1	1	32	24		122327376		No Quan Values	Not Used							2	443.77	886.533	-2.61525	27.2826	3025	3025	MS2	7/76	SP_RL_EP4_july24.raw
High		EFDELSPSAQr	E9PSX6	6	1	HCD	R11(Label:13C(6))	43.26	0.003295	1	1	30		633	212239414	Medium	Redundant	Not Used	0.175565	1.12415	0.156175	1358980320	212239414	238588916	2	642.811	1284.62	-0.476497	33.6129	4239	4239	MS2	9/96	SP_RL_EP4_july24.raw
High		ImGEVmHALR	D3ZNJ6	4	1	HCD	M2(Oxidation), M6(Oxidation)	43.24	0.00437725	1	1	31	15		355333133		No Quan Values	Not Used							3	396.866	1188.58	-1.37922	19.8572	1393	1393	MS2	8/72	SP_RL_EP4_july24.raw
	High	AANEAGYFNEEmAPIEVK	F1LWF9	3	1	CID	M12(Oxidation)	43.24	0.00309206	1	1	29	15		26537036		No Quan Values	Not Used							2	999.961	1998.91	1.21549	50.0711	7201	7201	MS2	18/190	SP_RL_EP4_july24.raw
High		EPATINYPFEK		0	0	HCD		43.17	0.00494719	1	1	31	19		29763751		No Proteins	Not Used							2	654.827	1308.65	-0.520688	45.4367	6476	6476	MS2	9/108	SP_RL_EP4_july24.raw
High		DLTDYLmk	IPI:CON_00698900.1;P62738	9	2	HCD	M7(Oxidation), K8(Label:13C(6)15N(2))	43.16	0.00248292	1	1	28	27	1103	725580334	Heavy	Not Unique	Used	0.182695	1.91123	0.0955903	3971543844	379641117	725580334	2	511.751	1022.49	-1.24898	48.3195	6938	6938	MS2	6/62	SP_RL_EP4_july24.raw
High		ALPAQDPPMEK	Q9QUK5	3	1	HCD		43.14	0.00501303	1	1	31	25	394	212929788	Light	Unique	Used	0.503733	3.1958	0.157624	212929788	3.35627e+07	107259696	2	598.801	1196.6	-2.237	26.2309	2810	2810	MS2	9/100	SP_RL_EP4_july24.raw
	High	YLDGLTAER	IPI:CON_00021304.1	1	1	CID		43.12	0.00423906	1	1	31	21		4405885064		No Quan Values	Not Used							2	519.266	1037.52	-1.83293	36.3809	4786	4786	MS2	7/74	SP_RL_EP4_july24.raw
Medium		HFSPEELkVK	P23928	1	1	HCD	K8(Label:13C(6)15N(2))	43.11	0.00963134	0.116279	1	34	24		222388674		Inconsistently Labeled	Not Used							3	407.895	1221.67	-1.88434	25.8287	2721	2721	MS2	8/82	SP_RL_EP4_july24.raw
High		QYDGIGGLVR	F1LS89	4	1	HCD		43.1	0.00722914	1	1	33	20		36514239		No Quan Values	Not Used							2	539.287	1077.57	-2.04663	41.7614	5817	5817	MS2	7/90	SP_RL_EP4_july24.raw
Medium		GGGEPKGELLEAIKR	P07895	1	1	HCD		43.1	0.0105131	1	1	34	27		157789140		No Quan Values	Not Used							3	518.626	1553.86	-1.31111	64.504	9390	9390	MS2	12/144	SP_RL_EP4_july24.raw
	High	GVAPADSPVVYADR	Q6AYF2	1	1	CID		43.06	0.00740972	1	1	33	25	725	156982646	Light	Unique	Used	1.20083	3.01376	0.398447	137722920	54875340	165381264	2	708.859	1416.71	-0.949017	35.8239	4683	4683	MS2	10/118	SP_RL_EP4_july24.raw
High		FEAPLFNAR	Q66HF1	1	1	HCD		43.03	0.00570904	1	1	32	27		108714716		No Quan Values	Not Used							2	532.779	1064.55	-1.02782	52.4438	7559	7559	MS2	7/68	SP_RL_EP4_july24.raw
	High	HALIIYDDLSk		2	0	CID	K11(Label:13C(6)15N(2))	43.03	0.0108457	1	1	34	24		29097737		No Quan Values	Not Used							2	648.357	1295.71	-1.71634	72.1659	10560	10560	MS2	8/86	SP_RL_EP4_july24.raw
	High	HIQKEDVPSER		1	0	CID		43.02	0.00744835	1	1	33	34		10303040150		No Quan Values	Not Used							3	446.565	1337.68	-0.235985	17.9706	970	970	MS2	7/106	SP_RL_EP4_july24.raw
High		IQQNTFTR	D3ZXX2;D3ZZ63	7	2	HCD		43.01	0.00621043	1	1	32	25	122	350398932	Light	Not Unique	Used	1.08251	2.13821	0.506271	350398932	177396745	379310960	2	504.266	1007.53	-1.39157	20.135	1456	1456	MS2	6/72	SP_RL_EP4_july24.raw
	High	GAGTGGLGLAIEGPSEAK	D3ZZ63	2	1	CID		43	0.010773	1	1	34	19		178922148		No Quan Values	Not Used							2	792.914	1584.82	-1.35977	48.1843	6913	6913	MS2	8/160	SP_RL_EP4_july24.raw
High		LGFAGVVR	Q68FQ0	1	1	HCD		42.96	0.00552866	1	1	31	23	906	7.28465e+07	Light	Unique	Used	1.4634	0.735234	1.99039	70676110	140673144	103427680	2	409.747	818.487	-1.44427	40.8805	5656	5656	MS2	7/58	SP_RL_EP4_july24.raw
High		FEcVLTR	F1M7S9	1	1	HCD	C3(Carbamidomethyl)	42.95	0.00299885	1	1	29	22		150284781		No Quan Values	Not Used							2	462.733	924.459	-2.24834	31.1878	3773	3773	MS2	6/56	SP_RL_EP4_july24.raw
	High	LKYENEVALR	IPI:CON_00009865.2	6	1	CID		42.95	0.010373	1	1	34	26				No Quan Values	Not Used							2	617.842	1234.68	-1.72824	29.5431	3477	3477	MS2	8/92	SP_RL_EP4_july24.raw
Medium		IAATILTSPDLRK	P00507	1	1	HCD		42.93	0.00691417	1	1	32	22				No Quan Values	Not Used							3	466.948	1398.83	-1.90854	57.2356	8279	8279	MS2	13/110	SP_RL_EP4_july24.raw
High		IFTNLYGR	Q5XIH3	1	1	HCD		42.89	0.00648466	1	1	32	21		7.41626e+07		No Quan Values	Not Used							2	492.268	983.529	-2.40998	40.9622	5672	5672	MS2	7/64	SP_RL_EP4_july24.raw
High		VFDPEGK	P08733	1	1	HCD		42.88	0.00241127	1	1	28	22		2.64943e+07		No Quan Values	Not Used							2	396.2	791.392	-1.87892	72.397	10596	10596	MS2	5/52	SP_RL_EP4_july24.raw
High		LTQESImDLENDKQQLDER	G3V8B0	2	1	HCD	M7(Oxidation)	42.88	0.00658205	1	1	32	15				No Quan Values	Not Used							3	774.368	2321.09	-1.3285	52.553	7573	7573	MS2	21/208	SP_RL_EP4_july24.raw
High		TEQTFEQHVEK	D3ZEC2	3	1	HCD		42.85	0.003284	1	1	29	21		1.22034e+08		No Quan Values	Not Used							3	459.221	1375.65	-0.6971	19.0245	1205	1205	MS2	14/114	SP_RL_EP4_july24.raw
High		AATPPNPSSTADSAGNPVAP	Q5U2U8	1	1	HCD		42.82	0.00499672	1	1	31	15		8.38996e+07		Indistinguishable Channels	Not Used							2	911.433	1821.86	-1.44306	36.1251	4738	4738	MS2	12/192	SP_RL_EP4_july24.raw
Medium		KAPGVmDNPLVMHQLR	G3V885;P02563	2	2	HCD	M6(Oxidation)	42.82	0.0133107	1	1	35	19				No Quan Values	Not Used							3	607.986	1821.94	-1.44219	64.278	9356	9356	MS2	14/150	SP_RL_EP4_july24.raw
	High	EQIEQFIPQmTAGK	P15650	1	1	CID	M10(Oxidation)	42.82	0.00788557	1	1	33	20		116247731		No Quan Values	Not Used							2	818.406	1635.8	-0.242946	47.3425	6780	6780	MS2	11/148	SP_RL_EP4_july24.raw
	High	YEINVLR		0	0	CID		42.8	0.00628982	1	1	32	26	891	1559592170	Light	No Proteins	Not Used	0.614914	1.4282	0.430551	1542244576	664014530	948347444	2	453.755	906.503	-1.26847	40.5224	5580	5580	MS2	6/54	SP_RL_EP4_july24.raw
Medium		ELAEAEDVSIFK		0	0	HCD		42.78	0.00734168	1	1	33	15	1438	57882159	Light	No Proteins	Not Used	0.0573376	0.087738	0.653509	53372464	34879399	3.06025e+06	2	675.841	1350.68	-2.38887	63.2089	9190	9190	MS2	9/104	SP_RL_EP4_july24.raw
	High	VQLLHSQNTSLINQK	G3V885;G3V8B0;P02563	4	3	CID		42.78	0.0125955	1	1	35	28				No Quan Values	Not Used							3	574.987	1722.95	-2.24344	45.5208	6487	6487	MS2	11/146	SP_RL_EP4_july24.raw
High		IYSEFLGK		0	0	HCD		42.76	0.00626592	1	1	32	24		7.30319e+07		No Proteins	Not Used							2	478.757	956.507	-1.80308	43.0584	6060	6060	MS2	6/58	SP_RL_EP4_july24.raw
High		LYSEFLGK		0	0	HCD		42.76	0.00626592	1	2	32	24		7.30319e+07		No Proteins	Not Used							2	478.757	956.507	-1.80308	43.0584	6060	6060	MS2	6/58	SP_RL_EP4_july24.raw
Medium		LDEAEQIALk	G3V885;G3V8B0;P02563	4	3	HCD	K10(Label:13C(6)15N(2))	42.74	0.00950611	1	1	34	27		131958280		No Quan Values	Not Used							2	569.315	1137.62	-2.14359	35.6974	4657	4657	MS2	9/86	SP_RL_EP4_july24.raw
Medium		LDEAEQLALk	F1LMU0	16	1	HCD	K10(Label:13C(6)15N(2))	42.74	0.00950611	1	2	34	27		131958280		No Quan Values	Not Used							2	569.315	1137.62	-2.14359	35.6974	4657	4657	MS2	9/86	SP_RL_EP4_july24.raw
Medium		NAQAHLKDTQLQLDDAVR	G3V885;P02563	2	2	HCD		42.7	0.0140058	1	1	35	17		1.4242e+07		No Quan Values	Not Used							3	679.355	2036.05	-0.177503	59.2884	8596	8596	MS2	10/184	SP_RL_EP4_july24.raw
	High	EmLTTQAER		1	0	CID	M2(Oxidation)	42.7	0.00236563	1	1	28	23	39	501345931	Light	Unique	Used	0.485096	2.12998	0.227747	491706196	1.11984e+08	238524950	2	547.76	1094.51	-1.90538	18.4802	1083	1083	MS2	6/84	SP_RL_EP4_july24.raw
High		GSDFDcELr	P61980	2	1	HCD	C6(Carbamidomethyl), R9(Label:13C(6)15N(4))	42.66	0.00029268	1	1	18	17	522	91763047	Heavy	Unique	Used	1.87409	1.20826	1.55106	48964048	75946162	91763047	2	554.733	1108.46	-1.65149	29.5735	3481	3481	MS2	7/74	SP_RL_EP4_july24.raw
High		IcDIAAELAr	D4A781	1	1	HCD	C2(Carbamidomethyl), R10(Label:13C(6)15N(4))	42.66	0.00647962	1	1	32	27		7.54712e+06		No Quan Values	Not Used							2	571.298	1141.59	-2.15115	53.2787	7689	7689	MS2	8/80	SP_RL_EP4_july24.raw
Medium		VAPEEHPTLLTEAPLNPK	P62738	5	1	HCD		42.63	0.0142497	1	1	35	19		1.51163e+08		No Quan Values	Not Used							2	978.524	1956.04	-1.19213	62.8349	9130	9130	MS2	10/156	SP_RL_EP4_july24.raw
	High	KLAEKDEEMEQAK	G3V885;G3V8B0;P02563	4	3	CID		42.62	0.00670642	1	1	32	23		143045793		No Quan Values	Not Used							3	516.923	1548.76	-1.30751	17.9899	977	977	MS2	9/132	SP_RL_EP4_july24.raw
	High	NITEIADLTQK		1	0	CID		42.61	0.0108449	1	1	34	25				No Quan Values	Not Used							2	623.338	1245.67	0.34649	49.0483	7042	7042	MS2	9/112	SP_RL_EP4_july24.raw
Medium		LASYLDKVR	IPI:CON_00009865.2;IPI:CON_00384444.5	14	2	HCD		42.59	0.00929213	0.325581	1	33			343253148		No Quan Values	Not Used							2	532.807	1064.61	-2.52297	27.917	3168	3168	MS2	7/74	SP_RL_EP4_july24.raw
High		ALDSTTVAAHESEIYcK	G3V7U0	2	1	HCD	C16(Carbamidomethyl)	42.59	0.00448357	1	1	30	15				No Quan Values	Not Used							3	632.299	1894.88	-1.52409	34.5971	4434	4434	MS2	18/148	SP_RL_EP4_july24.raw
	High	IQLVEEELDR	P04692	17	1	CID		42.58	0.00922521	1	1	33	31	1028	2.3043e+08	Light	Redundant	Not Used	0.27441	0.821909	0.333868	2.3043e+08	7.69332e+07	63232090	2	622.329	1243.65	-1.01505	44.9772	6400	6400	MS2	5/96	SP_RL_EP4_july24.raw
Medium		QmSLLLR	F1LP05	2	1	HCD	M2(Oxidation)	42.51	0.00747596	1	1	32			821202576		No Quan Values	Not Used							2	438.751	876.495	-2.66595	32.4421	4014	4014	MS2	5/60	SP_RL_EP4_july24.raw
	High	DYQELMNTK	IPI:CON_00714876.1;IPI:CON_00220327.3	4	2	CID		42.5	0.00152394	1	1	25			524773302		No Quan Values	Not Used							2	571.262	1141.52	-2.01824	35.0747	4530	4530	MS2	11/90	SP_RL_EP4_july24.raw
High		LNLVQR	B5DEN4;P42123	3	2	HCD		42.49	0.00474583	1	1	30		350	1.94974e+09	Light	Not Unique	Used	0.658492	1.31841	0.499457	1946133064	972010610	1281512468	2	371.732	742.456	-0.840235	25.0935	2561	2561	MS2	5/50	SP_RL_EP4_july24.raw
	High	cDIDIr	P62738	5	1	CID	C1(Carbamidomethyl), R6(Label:13C(6)15N(4))	42.47	0.00188275	0.357143	1	26		319	116563476	Heavy	Unique	Used	0.096114	1.41421	0.067963	1212762976	82422982	116563476	2	401.193	801.379	-0.830163	24.7098	2474	2474	MS2	5/44	SP_RL_EP4_july24.raw
Medium		TINEVETQILTr	D3ZCV0	1	1	HCD	R12(Label:13C(6)15N(4))	42.46	0.0122476	1	1	34	24				No Quan Values	Not Used							2	713.893	1426.78	0.274325	57.9716	8389	8389	MS2	9/126	SP_RL_EP4_july24.raw
	High	VNTELPVK	F1LNI6	2	1	CID		42.46	0.00807048	1	1	33	28		226939066		No Quan Values	Not Used							2	450.262	899.518	-2.30743	27.2383	3015	3015	MS2	6/70	SP_RL_EP4_july24.raw
Medium		LNRPLTLSEK	F1M0K2	2	1	HCD		42.44	0.00966428	1	1	33	33		181585686		No Quan Values	Not Used							2	585.845	1170.68	-1.5826	23.3077	2172	2172	MS2	6/94	SP_RL_EP4_july24.raw
High		LVSLIGSK		0	0	HCD		42.4	0.00634135	1	1	32	28	782	5.48267e+07	Light	No Proteins	Not Used	0.64434	1.75246	0.367677	53542847	1.96865e+07	34499800	2	408.762	816.517	-2.1712	37.3251	4982	4982	MS2	7/64	SP_RL_EP4_july24.raw
	High	VNAGDQPGADLGPLITPQAK		2	0	CID		42.39	0.0159188	1	1	36	20		1.39437e+07		No Quan Values	Not Used							2	981.516	1962.03	-2.03729	57.0835	8259	8259	MS2	14/210	SP_RL_EP4_july24.raw
High		cDIDIRK	P62738	5	1	HCD	C1(Carbamidomethyl)	42.38	0.00412472	0.357143	1	30			330074648		No Quan Values	Not Used							2	460.236	919.466	-1.15563	19.5103	1315	1315	MS2	5/54	SP_RL_EP4_july24.raw
Medium		VVLPmELPIR		0	0	HCD	M5(Oxidation)	42.38	0.00957905	1	1	33	24		84853826		No Proteins	Not Used							2	591.848	1182.69	-1.74651	66.7515	9742	9742	MS2	6/72	SP_RL_EP4_july24.raw
Medium		IPTISTQLK	P85972	1	1	HCD		42.34	0.0092126	1	1	33	21	793	147905222	Light	Unique	Used	0.169189	0.926903	0.182532	133878512	2.44371e+07	22650803	2	500.804	1000.6	-2.08891	37.9776	5102	5102	MS2	8/74	SP_RL_EP4_july24.raw
	High	VSQLYGDLQHLK	Q920L2	2	1	CID		42.34	0.0127074	1	1	34	20		42977681		No Quan Values	Not Used							2	700.88	1400.75	-1.0885	66.9191	9768	9768	MS2	10/116	SP_RL_EP4_july24.raw
High		GLDPYNmLPPK	P12075	1	1	HCD	M7(Oxidation)	42.31	0.00652113	1	1	32	24		262332454		No Quan Values	Not Used							2	630.817	1260.63	-1.86064	39.4618	5388	5388	MS2	6/90	SP_RL_EP4_july24.raw
High		VATVSLPR	SWISS-PROT:P00761	1	1	HCD		42.3	0.00681881	1	1	32	26		134627871		No Quan Values	Not Used							2	421.758	842.508	-1.33283	51.0824	7356	7356	MS2	5/60	SP_RL_EP4_july24.raw
Medium		EALISQLTR	G3V885;G3V8B0	3	2	HCD		42.23	0.0107535	0.285714	1	34		979	2.40223e+09	Light	Redundant	Not Used	0.0591855	1.64611	0.0359547	2381657408	8.56318e+07	140959571	2	515.798	1030.59	-0.732392	44.2735	6286	6286	MS2	7/84	SP_RL_EP4_july24.raw
Medium		VRELENELEAEQKR	G3V885;G3V8B0;P02563	4	3	HCD		42.2	0.0142596	1	1	35	30		2356649670		No Quan Values	Not Used							3	581.638	1742.9	-2.17631	23.375	2187	2187	MS2	18/144	SP_RL_EP4_july24.raw
	High	LGDVISIQPcPDVk	P46462	1	1	CID	C10(Carbamidomethyl), K14(Label:13C(6)15N(2))	42.2	0.0132684	1	1	35	22		115967113		No Quan Values	Not Used							2	774.912	1548.82	-0.519034	54.2989	7842	7842	MS2	12/134	SP_RL_EP4_july24.raw
	High	GSTASQVLQR		0	0	CID		42.18	0.00939186	1	1	33	26	142	811600457	Light	No Proteins	Not Used	0.0492568	1.68542	0.0292252	742680112	21704950	36582014	2	523.782	1046.56	-1.56965	20.5244	1542	1542	MS2	6/86	SP_RL_EP4_july24.raw
Medium		VDQSILTGESVSVIk	E9PSX6	7	1	HCD	K15(Label:13C(6)15N(2))	42.15	0.0137176	1	1	35	21		9.0368e+06		No Quan Values	Not Used							2	791.942	1582.88	-0.45961	56.795	8223	8223	MS2	8/156	SP_RL_EP4_july24.raw
	High	ALELFR	Q9QZ76	1	1	CID		42.14	0.00598723		2	31			2101317086		No Quan Values	Not Used							2	374.721	748.435	-0.914474	46.5002	6644	6644	MS2	4/40	SP_RL_EP4_july24.raw
	High	STVAQLVK		2	0	CID		42.11	0.00736674	1	1	32	19	360	1458672131	Light	Unique	Used	0.192207	2.14022	0.0898072	1377460768	123705912	264758144	2	423.257	845.507	-2.80286	25.4169	2629	2629	MS2	6/64	SP_RL_EP4_july24.raw
High		LYDNHLGK	G3V885;G3V8B0;P02563	4	3	HCD		42.09	0.00542927	1	1	31	21		3.22955e+08		No Quan Values	Not Used							2	480.25	959.493	-1.56619	19.2985	1267	1267	MS2	6/64	SP_RL_EP4_july24.raw
High		ALPMHIR	IPI:CON_LACB	1	1	HCD		42.08	0.00795672	1	1	32	34		224112097		No Quan Values	Not Used							2	419.241	837.475	-1.64556	25.242	2594	2594	MS2	6/50	SP_RL_EP4_july24.raw
High		mTLDDFR	IPI:CON_00019359.3	1	1	HCD	M1(Oxidation)	42.08	0.000978717	1	1	23			727785922		No Quan Values	Not Used							2	457.207	913.406	-2.61969	30.9793	3739	3739	MS2	6/54	SP_RL_EP4_july24.raw
	High	NKLNDLEEALQQAK	IPI:CON_00021304.1	1	1	CID		42.07	0.013895	1	1	35	19		152409071		No Quan Values	Not Used							2	807.427	1613.85	-2.1864	73.8537	10831	10831	MS2	17/136	SP_RL_EP4_july24.raw
Medium		IPVGPETLGR	G3V6D3	2	1	HCD		42.03	0.0101699	1	1	33	27	778	510809445	Light	Unique	Used	0.48627	1.36334	0.356675	505078552	180149121	245604730	2	519.8	1038.59	-1.87614	37.1471	4949	4949	MS2	5/74	SP_RL_EP4_july24.raw
	High	LQTENGELAR	G3V885;P02563	2	2	CID		41.99	0.00731701	1	1	32	32	139	1.33891e+09	Light	Redundant	Not Used	0.0496255	2.31031	0.02148	1190871776	2.55799e+07	59097659	2	565.792	1130.58	-2.44406	20.4559	1527	1527	MS2	8/96	SP_RL_EP4_july24.raw
	High	YADQEVPR	D3ZZ63	2	1	CID		41.98	0.00281755	1	1	28	21	110	308709116	Light	Redundant	Not Used	1.25084	2.60104	0.480901	275528856	132502012	344642680	2	489.237	977.467	-1.42055	19.7586	1369	1369	MS2	7/68	SP_RL_EP4_july24.raw
	High	ELEQFTQVSK		0	0	CID		41.96	0.00757787	1	1	32	22		223662110		No Proteins	Not Used							2	604.81	1208.61	-1.83542	34.2905	4374	4374	MS2	6/100	SP_RL_EP4_july24.raw
Medium		DVNAAIAAIK		0	0	HCD		41.95	0.00974947	1	1	33	21		1.12893e+08		No Proteins	Not Used							2	493.287	985.567	-0.800727	43.9993	6233	6233	MS2	8/86	SP_RL_EP4_july24.raw
Medium		SADTLWDIQk	P42123	1	1	HCD	K10(Label:13C(6)15N(2))	41.95	0.00798468	1	1	32	15		259076030		No Quan Values	Not Used							2	592.806	1184.6	0.0228468	47.6745	6832	6832	MS2	6/86	SP_RL_EP4_july24.raw
High		FGLDLK	F1LWF9	3	1	HCD		41.93	0.00481869	1	1	30			1.98663e+08		No Quan Values	Not Used							2	346.702	692.397	-1.28989	44.3545	6298	6298	MS2	5/40	SP_RL_EP4_july24.raw
	High	IQSTAEGIR	F1LNI6	2	1	CID		41.92	0.00847705	1	1	32	25		121879882		No Quan Values	Not Used							2	487.766	974.526	-0.922434	19.4913	1311	1311	MS2	6/84	SP_RL_EP4_july24.raw
	High	NAENAIEALK	E9PSX6	7	1	CID		41.92	0.00816213	1	1	32	22		134378384		No Quan Values	Not Used							2	536.784	1072.56	-3.04422	33.7282	4264	4264	MS2	7/98	SP_RL_EP4_july24.raw
	High	SLVEESQLPEGK	F1M7S9	2	1	CID		41.92	0.00931897	1	1	33	18		230659667		No Quan Values	Not Used							2	658.339	1315.67	-2.36021	32.9258	4102	4102	MS2	7/116	SP_RL_EP4_july24.raw
High		EAFTIMDQNr	P08733	3	1	HCD	R10(Label:13C(6)15N(4))	41.9	0.00289899	1	1	28	24	911	71212626	Heavy	Unique	Used	0.423048	1.96433	0.215365	168332184	36252818	71212626	2	617.791	1234.57	-0.97491	40.8879	5657	5657	MS2	6/88	SP_RL_EP4_july24.raw
Medium		GLDPYNMLPPK	P12075	1	1	HCD		41.9	0.009249	1	1	33	18		51571264		No Quan Values	Not Used							2	622.82	1244.63	-1.26238	63.301	9202	9202	MS2	6/90	SP_RL_EP4_july24.raw
	High	WVVIGDENYGEGSSR	F1M0K2	2	1	CID		41.9	0.00313788	1	1	28	15		4.98114e+07		No Quan Values	Not Used							2	834.386	1667.76	-0.818619	55.3823	8008	8008	MS2	7/142	SP_RL_EP4_july24.raw
	High	ESTLHLVLr	P0CG51	11	1	CID	R9(Label:13C(6))	41.88	0.0105663	1	1	33	21	1525	103006569	Medium	Redundant	Not Used	0.486647	1.14079	0.426586	241467542	103006569	117509354	2	537.323	1073.64	-1.61371	66.56	9710	9710	MS2	7/68	SP_RL_EP4_july24.raw
	High	NLSIYDGPEQR	Q66HF3	2	1	CID		41.88	0.00522799	1	1	30	15		2.24486e+08		No Quan Values	Not Used							2	646.317	1291.63	-1.43169	35.3048	4582	4582	MS2	6/112	SP_RL_EP4_july24.raw
	High	SADTLWDIQk		1	0	CID	K10(Label:13C(6)15N(2))	41.86	0.00769573	1	1	32	23		259076030		No Quan Values	Not Used							2	592.804	1184.6	-1.93506	48.6773	6993	6993	MS2	11/86	SP_RL_EP4_july24.raw
Medium		KAITDAAMMAEELKK	F1LMU0;G3V885;G3V8B0;P02563	18	4	HCD		41.85	0.0153649	1	1	35	18		3.78505e+07		No Quan Values	Not Used							3	550.624	1649.86	-1.51597	72.7195	10638	10638	MS2	11/156	SP_RL_EP4_july24.raw
High		EmLTTQAER	P08733	1	1	HCD	M2(Oxidation)	41.84	0.00288367	1	1	28	15	39	501345931	Light	Redundant	Not Used	0.485096	2.12998	0.227747	491706196	1.11984e+08	238524950	2	547.76	1094.51	-1.90538	18.5209	1093	1093	MS2	7/84	SP_RL_EP4_july24.raw
	High	VTMQNLNDR	IPI:CON_00009865.2	17	1	CID		41.83	0.00489812	1	1	30	31		2399972396		No Quan Values	Not Used							2	545.768	1090.53	-1.53763	22.6323	2017	2017	MS2	7/86	SP_RL_EP4_july24.raw
	High	NKDPLNETVVGLYQK	G3V885;G3V8B0;P02563	13	3	CID		41.83	0.016945	1	1	35	19				No Quan Values	Not Used							3	573.309	1717.91	-0.444319	62.5112	9081	9081	MS2	18/150	SP_RL_EP4_july24.raw
Medium		LLSLVEK	F1LS89	4	1	HCD		41.82	0.00776694	1	1	32	28		6.57282e+07		No Quan Values	Not Used							2	401.257	801.507	-1.93882	38.8638	5272	5272	MS2	5/54	SP_RL_EP4_july24.raw
Medium		VPAANILSQESK	P12007	1	1	HCD		41.74	0.0132436	1	1	34	29		36771720		No Quan Values	Not Used							2	628.845	1256.68	-1.98687	34.2635	4370	4370	MS2	8/108	SP_RL_EP4_july24.raw
	High	TINEVETQILTR	D3ZCV0	1	1	CID		41.74	0.0141848	1	1	34	27	1329	1.42262e+08	Light	Redundant	Not Used	0.364978	1.61178	0.226444	121602500	27536176	44382204	2	708.887	1416.77	-1.64172	58.425	8458	8458	MS2	7/126	SP_RL_EP4_july24.raw
High		KGADImYTGTVDcWR	Q05962	2	1	HCD	M6(Oxidation), C13(Carbamidomethyl)	41.73	0.00310872	1	1	28	15				No Quan Values	Not Used							3	596.939	1788.8	-0.360115	50.9367	7334	7334	MS2	17/156	SP_RL_EP4_july24.raw
Medium		AFVDScLQLHETK	P15650	1	1	HCD	C6(Carbamidomethyl)	41.72	0.00748687	1	1	32	24				No Quan Values	Not Used							3	516.589	1547.75	-0.527413	49.7156	7146	7146	MS2	15/122	SP_RL_EP4_july24.raw
Medium		IEVASSVK	E9PSX6	6	1	HCD		41.71	0.0091095	1	1	32	33		311402640		No Quan Values	Not Used							2	416.742	832.477	-0.923907	21.4703	1757	1757	MS2	7/64	SP_RL_EP4_july24.raw
Medium		ITPSYVAFTPEGEr	P06761	1	1	HCD	R14(Label:13C(6))	41.71	0.0125057	1	1	34	28				No Quan Values	Not Used							2	786.903	1572.8	-1.28374	52.4683	7562	7562	MS2	8/126	SP_RL_EP4_july24.raw
	High	STTTGHLIYk		4	0	CID	K10(Label:13C(6)15N(2))	41.7	0.0116557	1	1	33	23	125	348084871	Heavy	Redundant	Not Used	0.601117	1.5524	0.387217	579062955	224223072	348084871	2	564.81	1128.61	-1.93013	20.1189	1452	1452	MS2	6/78	SP_RL_EP4_july24.raw
Medium		LELAQYr	F1LP05	2	1	HCD	R7(Label:13C(6)15N(4))	41.68	0.00834402	0.380952	1	32		562	351368365	Heavy	Unique	Used	0.303153	1.09735	0.27626	1159048112	320198332	351368365	2	451.751	902.495	-2.42852	31.133	3764	3764	MS2	6/52	SP_RL_EP4_july24.raw
High		VVDLLVIK		0	0	HCD		41.67	0.00284221	1	1	27	21		20043380		No Proteins	Not Used							2	449.802	898.596	-1.03635	59.9411	8693	8693	MS2	6/56	SP_RL_EP4_july24.raw
High		FGQNFLEK	F1M847	2	1	HCD		41.67	0.0054836	1	1	30	22		271875040		No Quan Values	Not Used							2	491.753	982.498	-1.47681	38.4958	5205	5205	MS2	5/66	SP_RL_EP4_july24.raw
	High	HNNcmAEcLTPTIYAK	P09605	1	1	CID	C4(Carbamidomethyl), M5(Oxidation), C8(Carbamidomethyl)	41.67	0.00209677	1	1	26	18		2.73049e+08		No Quan Values	Not Used							3	646.954	1938.85	-1.34959	32.0374	3939	3939	MS2	16/158	SP_RL_EP4_july24.raw
High		ALELFR	Q9QZ76	1	1	HCD		41.66	0.0064481	1	1	31		1044	6489957548	Light	Unique	Used	0.201618	1.25852	0.160202	6489957548	1.0397e+09	1308491245	2	374.721	748.434	-1.24068	45.5023	6485	6485	MS2	5/40	SP_RL_EP4_july24.raw
Medium		SLSTEIFK		2	0	HCD		41.63	0.00794938	1	1	32	20		4625050988		No Quan Values	Not Used							2	462.755	924.503	-1.25609	43.8121	6198	6198	MS2	7/64	SP_RL_EP4_july24.raw
Medium		SLSTELFK	F1LMU0;G3V885;G3V8B0;P02563	11	4	HCD		41.63	0.00794938	1	2	32	20		4625050988		No Quan Values	Not Used							2	462.755	924.503	-1.25609	43.8121	6198	6198	MS2	7/64	SP_RL_EP4_july24.raw
	High	VATVSLPR		1	0	CID		41.57	0.00791716	1	1	32	27		56635154868		No Quan Values	Not Used							2	421.757	842.508	-2.20217	28.3603	3267	3267	MS2	7/60	SP_RL_EP4_july24.raw
	High	FGGGSVELLk	Q64428	1	1	CID	K10(Label:13C(6)15N(2))	41.57	0.0113898	1	1	33	24	961	69916189	Heavy	Redundant	Not Used	0.173559	2.03025	0.0854867	402837836	3.44373e+07	69916189	2	507.788	1014.57	-1.5028	43.0086	6050	6050	MS2	8/76	SP_RL_EP4_july24.raw
	High	NIVVVEGVR		1	0	CID		41.53	0.0100715	1	1	33	23	742	505816406	Light	Unique	Used	0.677677	1.27768	0.530398	493922140	261975483	334719890	2	492.795	984.582	-1.782	36.3049	4770	4770	MS2	7/80	SP_RL_EP4_july24.raw
	High	VAELYEEEMr	Q6P725	2	1	CID	R10(Label:13C(6)15N(4))	41.51	0.00295947	1	1	27	24				No Quan Values	Not Used							2	639.798	1278.59	-1.77351	35.8136	4679	4679	MS2	7/82	SP_RL_EP4_july24.raw
	High	GPGELcLAk	D4ACJ5	2	1	CID	C6(Carbamidomethyl), K9(Label:13C(6)15N(2))	41.49	0.00697515	1	1	31	32	475	309782947	Heavy	Redundant	Not Used	0.63814	8.70922	0.0732718	469015152	34365602	299297536	2	476.754	952.5	-1.11772	28.09	3207	3207	MS2	7/64	SP_RL_EP4_july24.raw
High		ATLPEADGER	D3ZCV0	1	1	HCD		41.48	0.00393301	1	1	29	22	197	770103888	Light	Unique	Used	0.47107	1.56189	0.301602	770103888	232264958	362772500	2	529.758	1058.51	-1.67426	21.6958	1807	1807	MS2	7/86	SP_RL_EP4_july24.raw
Medium		IEDEQALALQLQK	G3V885;P02563	2	2	HCD		41.48	0.0169304	1	1	35	23		125389628		No Quan Values	Not Used							3	500.275	1498.81	-0.895495	52.5101	7567	7567	MS2	8/116	SP_RL_EP4_july24.raw
High		AQYEEIAQR	IPI:CON_00714876.1;IPI:CON_00021304.1;IPI:CON_00293665.7	6	3	HCD		41.45	0.0047731	1	1	29	20		4083304352		No Quan Values	Not Used							2	554.274	1107.54	-1.15366	21.9053	1855	1855	MS2	7/80	SP_RL_EP4_july24.raw
	High	TPAQYDASELK	Q07936	2	1	CID		41.45	0.00573631	1	1	30	16	347	131754465	Light	Redundant	Not Used	1.33674	2.41068	0.55451	126922254	7.03797e+07	169662638	2	611.8	1222.59	-1.82421	25.0046	2541	2541	MS2	13/110	SP_RL_EP4_july24.raw
Medium		VVDLLAPYAK	G3V6D3	2	1	HCD		41.43	0.0120724	1	1	33	17		34309601		No Quan Values	Not Used							2	544.82	1088.63	-1.91904	68.777	10043	10043	MS2	9/72	SP_RL_EP4_july24.raw
	High	NIDALSGMEGR		1	0	CID		41.43	0.00409726	1	1	29	15	824	4.37647e+08	Light	Redundant	Not Used	0.525392	1.07901	0.486923	433015494	2.10845e+08	227502909	2	581.779	1162.55	-1.78476	38.6053	5224	5224	MS2	9/112	SP_RL_EP4_july24.raw
High		LGFAGVVr	Q68FQ0	1	1	HCD	R8(Label:13C(6)15N(4))	41.4	0.00744358	1	1	31	23	906	1.06914e+08	Heavy	Redundant	Not Used	1.4634	0.735234	1.99039	70676110	140673144	103427680	2	414.752	828.496	-0.651767	40.7375	5626	5626	MS2	6/58	SP_RL_EP4_july24.raw
Medium		NAYEESLEHLETFKR	G3V885;G3V8B0;P02563	4	3	HCD		41.4	0.00992115	1	1	32	22		265888320		No Quan Values	Not Used							3	622.638	1865.9	-1.25111	73.929	10842	10842	MS2	16/156	SP_RL_EP4_july24.raw
High		VDGmDILcVR	D4A5G8	3	1	HCD	M4(Oxidation), C8(Carbamidomethyl)	41.38	0.00370804	1	1	28	20	981	85835962	Light	Unique	Used	0.248197	1.47002	0.16884	82290624	1.38939e+07	2.04243e+07	2	597.284	1193.56	-3.29378	43.2803	6101	6101	MS2	6/78	SP_RL_EP4_july24.raw
Medium		VSQLYGDLQHLK	Q920L2	2	1	HCD		41.38	0.0158656	1	1	34	26		1.00132e+08		No Quan Values	Not Used							3	467.589	1400.75	-1.59919	67.3388	9828	9828	MS2	9/116	SP_RL_EP4_july24.raw
	High	IGVTVLSR		0	0	CID		41.38	0.00942839	1	1	32	30	750	3.11403e+07	Light	No Proteins	Not Used	0.639158	1.62661	0.392938	29462015	11576737	1.88309e+07	2	422.765	844.523	-2.15424	36.474	4809	4809	MS2	6/62	SP_RL_EP4_july24.raw
High		SGmFWLR	Q68FY0	1	1	HCD	M3(Oxidation)	41.37	0.00301995	1	1	27	22		8.94952e+07		No Quan Values	Not Used							2	456.723	912.438	-1.60812	45.0869	6419	6419	MS2	6/48	SP_RL_EP4_july24.raw
	High	ADVDAATLAR	Q6P725	2	1	CID		41.37	0.0069955	1	1	31	26	414	1422482136	Light	Redundant	Not Used	0.900452	2.83735	0.317357	1422482136	451434460	1280876984	2	501.763	1002.52	-1.92759	26.7015	2907	2907	MS2	8/82	SP_RL_EP4_july24.raw
Medium		NmVPQQALVIR	P06685	5	1	HCD	M2(Oxidation)	41.34	0.0146462	1	1	34	25		131653074		No Quan Values	Not Used							2	642.857	1284.71	-2.04223	36.8067	4877	4877	MS2	7/102	SP_RL_EP4_july24.raw
Medium		VQPIYGGTNEImK	P15650	1	1	HCD	M12(Oxidation)	41.34	0.0100481	1	1	32	17		508791538		No Quan Values	Not Used							2	733.37	1465.73	-2.63981	31.3241	3797	3797	MS2	11/122	SP_RL_EP4_july24.raw
High		VAMSHFEPSEYIR	F1M0K2	2	1	HCD		41.34	0.00577695	1	1	30	18				No Quan Values	Not Used							3	522.584	1565.74	-2.31137	67.729	9885	9885	MS2	9/108	SP_RL_EP4_july24.raw
High		mDELQLFr	P46462	1	1	HCD	M1(Oxidation), R8(Label:13C(6)15N(4))	41.33	0.00541848	1	1	30	20		48622487		No Quan Values	Not Used							2	539.267	1077.53	-0.174559	51.966	7491	7491	MS2	6/64	SP_RL_EP4_july24.raw
Medium		VPPPLPQFGR	P09605	1	1	HCD		41.33	0.0142198	1	1	34	20	1105	1.55524e+08	Light	Unique	Used	0.136093	1.09051	0.124798	137283176	1.71327e+07	1.86833e+07	2	554.319	1107.63	0.135257	48.155	6908	6908	MS2	5/80	SP_RL_EP4_july24.raw
Medium		ILYGDFR	G3V885;G3V8B0;P02563	4	3	HCD		41.32	0.00781072	1	1	31	33		6468849523		No Quan Values	Not Used							2	442.237	883.466	-0.886324	40.6323	5606	5606	MS2	6/48	SP_RL_EP4_july24.raw
High		EFTLEFSR	E9PSX6	12	1	HCD		41.29	0.00448412	1	1	29			2.49813e+08		No Quan Values	Not Used							2	514.754	1028.5	-3.41565	67.2302	9814	9814	MS2	6/68	SP_RL_EP4_july24.raw
Medium		LGEVSPNLVR	Q66HF1	1	1	HCD		41.28	0.0131333	1	1	34	26		3.11602e+08		No Quan Values	Not Used							2	542.311	1083.61	-1.66305	36.3569	4783	4783	MS2	7/82	SP_RL_EP4_july24.raw
	High	LGVTADDVk		1	0	CID	K9(Label:13C(6)15N(2))	41.28	0.00926074	1	1	32	21	354	213256914	Heavy	Redundant	Not Used	0.296099	2.59957	0.113903	720220604	82035413	213256914	2	463.256	925.505	-2.9526	25.4195	2630	2630	MS2	7/70	SP_RL_EP4_july24.raw
	High	FANYIEk	Q6P725	1	1	CID	K7(Label:13C(6)15N(2))	41.27	0.00645678	1	1	30	27		6.29183e+08		No Quan Values	Not Used							2	446.736	892.464	-1.81133	26.4852	2863	2863	MS2	5/56	SP_RL_EP4_july24.raw
High		ALLFIPr	P34058	1	1	HCD	R7(Label:13C(6)15N(4))	41.26	0.0074181	0.317073	1	31			26205491		No Quan Values	Not Used							2	420.272	839.537	-0.997534	59.3742	8610	8610	MS2	6/50	SP_RL_EP4_july24.raw
Medium		NKYEDEINKR	IPI:CON_00009867.3;IPI:CON_00220327.3;IPI:CON_00293665.7;IPI:CON_IPI00554648.3;Q6P6Q2;Q6IG01;F1M1D0	15	7	HCD		41.25	0.00883	1	1	32	19		1238820784		No Quan Values	Not Used							3	436.889	1308.65	-0.350401	18.2966	1043	1043	MS2	13/94	SP_RL_EP4_july24.raw
Medium		ILQEGVDPK	Q64428	1	1	HCD		41.23	0.0113493	1	1	33	22	301	535901089	Light	Redundant	Not Used	0.210213	1.8645	0.112745	533569740	60157142	112163244	2	499.779	998.55	-1.70839	24.025	2325	2325	MS2	7/82	SP_RL_EP4_july24.raw
Medium		mVSLLQEK	G3V885;G3V8B0;P02563	6	3	HCD	M1(Oxidation)	41.22	0.00960477	1	1	32	27	490	1635102128	Light	Redundant	Not Used	0.0355858	3.88116	0.01	1509078688	1.38365e+07	53701713	2	482.262	963.516	-1.77823	28.5341	3309	3309	MS2	7/68	SP_RL_EP4_july24.raw
Medium		NIVVVEGVR	Q60587	1	1	HCD		41.2	0.0108666	1	1	33	19	742	505816406	Light	Redundant	Not Used	0.677677	1.27768	0.530398	493922140	261975483	334719890	2	492.795	984.582	-1.782	36.3371	4780	4780	MS2	5/80	SP_RL_EP4_july24.raw
	High	TLSDYNIQK	P0CG51	12	1	CID		41.19	0.00852326	1	1	32	24	383	6566233112	Light	Unique	Used	0.277989	1.73192	0.16051	6566233112	1053943241	1825341616	2	541.279	1081.55	-1.378	25.9246	2742	2742	MS2	6/76	SP_RL_EP4_july24.raw
	High	TKYETDAIQR	G3V885;G3V8B0;P02563	14	3	CID		41.19	0.00987664	1	1	32	22	44	3365379228	Light	Redundant	Not Used	0.0291877	3.18207	0.01	3257183456	2.98767e+07	9.50698e+07	2	612.814	1224.62	-1.24314	18.615	1112	1112	MS2	8/98	SP_RL_EP4_july24.raw
	High	GLTSVINQk		1	0	CID	K9(Label:13C(6)15N(2))	41.18	0.0121361	1	1	33	21	472	834956454	Heavy	Unique	Used	0.328757	2.07737	0.158256	2512138960	397560926	825882132	2	484.286	967.565	-1.31391	28.0823	3204	3204	MS2	6/70	SP_RL_EP4_july24.raw
	High	VQHELDEAEERADIAESQVNK	G3V885;G3V8B0;P02563	4	3	CID		41.18	0.010913	1	1	33	17		1.30435e+08		No Quan Values	Not Used							3	804.053	2410.14	-1.81247	57.6941	8344	8344	MS2	17/224	SP_RL_EP4_july24.raw
Medium		ILEAHVEAK	A0JPQ4	1	1	HCD		41.17	0.0108236	1	1	33	25		116680735		No Quan Values	Not Used							2	505.286	1009.57	-2.34367	20.7747	1601	1601	MS2	8/72	SP_RL_EP4_july24.raw
	High	VDGMDILcVR	D4A5G8	3	1	CID	C8(Carbamidomethyl)	41.17	0.00560655	1	1	30	19		9.07248e+06		No Quan Values	Not Used							2	589.288	1177.57	-1.54062	68.7684	10042	10042	MS2	6/78	SP_RL_EP4_july24.raw
Medium		GGLVGTPAPFSIDTK	D3ZZ63	2	1	HCD		41.15	0.0165251	1	1	34	16	1448	2.06586e+08	Light	Redundant	Not Used	0.530626	20.1212	0.0263715	175790804	4635868	93279150	2	730.392	1459.78	-1.23988	63.4415	9225	9225	MS2	10/128	SP_RL_EP4_july24.raw
High		DGEVVSEATQQQHEVL	Q6P725	2	1	HCD		41.14	0.00690679	1	1	31	17		1044891293		Indistinguishable Channels	Not Used							2	884.92	1768.83	-1.50969	40.7981	5639	5639	MS2	9/150	SP_RL_EP4_july24.raw
	High	KYEDEINKR	IPI:CON_00714876.1;IPI:CON_00021304.1	7	2	CID		41.11	0.00980856	1	1	32	29		1529620371		No Quan Values	Not Used							3	398.875	1194.61	-1.92351	18.0438	986	986	MS2	10/84	SP_RL_EP4_july24.raw
	High	SLNNQFASFIDK	IPI:CON_00714876.1;IPI:CON_00220327.3	2	2	CID		41.1	0.0101921	1	1	32	18		82017		No Quan Values	Not Used							2	692.349	1383.69	-0.180839	81.0916	11579	11579	MS2	8/126	SP_RL_EP4_july24.raw
Medium		NMLFSGTNIAAGK	E9PSX6	7	1	HCD		41.09	0.0108964	1	1	33	15		1.18681e+08		No Quan Values	Not Used							2	662.339	1323.67	-0.896735	48.7896	7008	7008	MS2	9/124	SP_RL_EP4_july24.raw
	High	GYSFVTTAER	P62738	5	1	CID		41.08	0.00488174	1	1	29	15	639	7357816732	Light	Redundant	Not Used	0.119618	1.5383	0.0777597	7165732864	557205196	857150952	2	565.777	1130.55	-0.796757	33.6372	4242	4242	MS2	7/84	SP_RL_EP4_july24.raw
	High	ANLSLLr	F1LQW3	1	1	CID	R7(Label:13C(6)15N(4))	41.07	0.0093639	1	1	32	30	753	107456357	Heavy	Redundant	Not Used	1.51617	2.36302	0.641625	69443682	44556791	105288408	2	398.749	796.491	-1.09495	36.5343	4818	4818	MS2	6/58	SP_RL_EP4_july24.raw
	High	LGDVISIQPcPDVK	P46462	1	1	CID	C10(Carbamidomethyl)	41.07	0.0166604	1	1	34	25				No Quan Values	Not Used							2	770.904	1540.8	-2.55638	53.7857	7765	7765	MS2	9/134	SP_RL_EP4_july24.raw
High		mFNWmVTR	G3V885;G3V8B0;P02563	4	3	HCD	M1(Oxidation), M5(Oxidation)	41.03	0.00161322	1	1	24	15		433004247		No Quan Values	Not Used							2	558.752	1116.5	-0.5948	43.4968	6143	6143	MS2	6/66	SP_RL_EP4_july24.raw
High		NAENAIEALKEYEPEmGK	E9PSX6	7	1	HCD	M16(Oxidation)	41.03	0.00733245	1	1	31	17		32257687		No Quan Values	Not Used							3	684.657	2051.96	-1.41591	72.8488	10658	10658	MS2	16/194	SP_RL_EP4_july24.raw
High		IVVVTAGVR	P42123	1	1	HCD		41.01	0.00670456	1	1	30		612	903501923	Light	Redundant	Not Used	0.681994	1.44531	0.471868	898021156	423747426	612445448	2	457.295	913.582	-0.854199	33.6008	4237	4237	MS2	7/64	SP_RL_EP4_july24.raw
Medium		FKVPDFER	D3ZX18	2	1	HCD		40.98	0.00920886	1	1	32	21				No Quan Values	Not Used							3	346.518	1037.54	-1.53312	68.7351	10038	10038	MS2	6/72	SP_RL_EP4_july24.raw
Medium		VLcTPEGIR	G3V7K1	1	1	HCD	C3(Carbamidomethyl)	40.94	0.0102243	1	1	32	26		172505024		No Quan Values	Not Used							2	522.778	1044.55	-1.50824	29.3578	3443	3443	MS2	7/68	SP_RL_EP4_july24.raw
	High	APSGNEEPcLLK	D3ZZ63	2	1	CID	C9(Carbamidomethyl)	40.94	0.0066041	1	1	30	18	531	5.47737e+08	Light	Redundant	Not Used	0.498423	5.97863	0.0833675	478716480	39909375	238603424	2	657.82	1314.63	-1.6588	30.0356	3558	3558	MS2	10/110	SP_RL_EP4_july24.raw
Medium		VNTELPVK	F1LNI6	2	1	HCD		40.92	0.0115053	1	1	33	27		226939066		No Quan Values	Not Used							2	450.262	899.518	-2.30743	27.2598	3021	3021	MS2	5/70	SP_RL_EP4_july24.raw
Medium		LPcVAAK	G3V936	2	1	HCD	C3(Carbamidomethyl)	40.91	0.00848671	1	1	31	31	221	751442130	Light	Unique	Used	0.211539	2.03612	0.103893	726238000	75451164	153627728	2	379.714	758.421	-2.01864	22.2416	1930	1930	MS2	6/50	SP_RL_EP4_july24.raw
	High	EVANSTANLVK		0	0	CID		40.89	0.0134874	1	1	33	20		94533430		No Proteins	Not Used							2	573.311	1145.61	-1.16759	24.2215	2365	2365	MS2	8/104	SP_RL_EP4_july24.raw
	High	LRSEIDNVKK	IPI:CON_00220327.3;Q6P6Q2	4	2	CID		40.86	0.0152503	1	1	34	34		1531666092		No Quan Values	Not Used							3	401.234	1201.69	-2.30746	18.1871	1016	1016	MS2	11/94	SP_RL_EP4_july24.raw
	High	QREEQAEPDGTEDADK	G3V885;P02563	2	2	CID		40.86	0.00151355	1	1	24	19		193576617		No Quan Values	Not Used							3	606.598	1817.78	0.0535299	17.8952	954	954	MS2	15/174	SP_RL_EP4_july24.raw
	High	EQVVGGDVQGYk	D4ACJ5	2	1	CID	K12(Label:13C(6)15N(2))	40.84	0.00985257	1	1	32	22		212584065		No Quan Values	Not Used							2	643.826	1286.64	-2.13097	25.22	2590	2590	MS2	8/120	SP_RL_EP4_july24.raw
Medium		DAQLFIQR	P04762	1	1	HCD		40.82	0.0123322	1	1	33	31	904	177765386	Light	Unique	Used	0.544358	0.866156	0.628475	177765386	111721103	96767929	2	495.772	990.536	-0.576343	40.7241	5624	5624	MS2	6/66	SP_RL_EP4_july24.raw
Medium		ALGQNPTQAEVLR	P16409	1	1	HCD		40.82	0.0179167	1	1	34	21	610	3871336432	Light	Redundant	Not Used	0.488266	1.88986	0.25836	3703386144	956808472	1808236272	2	698.88	1396.75	-1.26023	33.6789	4253	4253	MS2	9/120	SP_RL_EP4_july24.raw
Medium		VNFTVDQIr	P05197	1	1	HCD	R9(Label:13C(6)15N(4))	40.75	0.0131805	1	1	33	32	938	8.721e+07	Heavy	Unique	Used	1.76858	1.69201	1.04525	44823926	46852316	79274660	2	551.299	1101.59	-1.88503	41.8252	5830	5830	MS2	5/82	SP_RL_EP4_july24.raw
Medium		LSLDELHR	P06685	1	1	HCD		40.72	0.0103235	1	1	32			47536289		No Quan Values	Not Used							3	328.182	982.53	-1.5952	34.528	4420	4420	MS2	6/62	SP_RL_EP4_july24.raw
	High	KAPGVMDNPLVmHQLR	G3V885;P02563	2	2	CID	M12(Oxidation)	40.72	0.0214857	1	1	35	21		4.40209e+07		No Quan Values	Not Used							3	607.986	1821.94	-2.3467	68.4514	9993	9993	MS2	15/150	SP_RL_EP4_july24.raw
	High	VQLLHSQNTSLINQK	G3V885;G3V8B0;P02563	4	3	CID		40.71	0.0201978	1	1	35	23				No Quan Values	Not Used							3	574.987	1722.95	-1.39324	46.5722	6655	6655	MS2	11/146	SP_RL_EP4_july24.raw
Medium		LmLAVVK		0	0	HCD	M2(Oxidation)	40.7	0.00826881	1	1	31	26		63301480		No Proteins	Not Used							2	395.248	789.489	-2.0662	36.223	4757	4757	MS2	6/50	SP_RL_EP4_july24.raw
	High	TPEVDDEALEKFDK		1	0	CID		40.7	0.00757938	1	1	31	28		113523580		No Quan Values	Not Used							3	545.93	1635.77	-0.245786	50.3958	7251	7251	MS2	17/134	SP_RL_EP4_july24.raw
	High	AVENSSTAIGIR		0	0	CID		40.69	0.0151127	1	1	34	17		1.74041e+07		No Proteins	Not Used							2	609.326	1217.65	-2.51958	27.0428	2977	2977	MS2	10/112	SP_RL_EP4_july24.raw
	High	HIQKEDVPSER		1	0	CID		40.67	0.0127484	1	1	33	25		2.93986e+08		No Quan Values	Not Used							2	669.344	1337.68	-0.659396	17.9759	972	972	MS2	7/106	SP_RL_EP4_july24.raw
Medium		QLFDQVVk	F1LP60	1	1	HCD	K8(Label:13C(6)15N(2))	40.62	0.0138887	1	1	33	28				No Quan Values	Not Used							2	492.783	984.56	-0.78345	42.8231	6015	6015	MS2	7/70	SP_RL_EP4_july24.raw
Medium		TIRPmDIEAIEASVmK	P49432	1	1	HCD	M5(Oxidation), M15(Oxidation)	40.62	0.0186483	1	1	34	21				No Quan Values	Not Used							3	612.645	1835.92	-2.14555	68.5652	10012	10012	MS2	16/170	SP_RL_EP4_july24.raw
	High	IIAcDGGGGALGHPK		2	0	CID	C4(Carbamidomethyl)	40.59	0.012872	1	1	33	24		4.21515e+09		No Quan Values	Not Used							3	474.909	1422.71	-1.65892	22.2748	1935	1935	MS2	16/112	SP_RL_EP4_july24.raw
	High	QGVDADINGLR	IPI:CON_00019359.3	1	1	CID		40.58	0.0105523	1	1	32	19		748537078		No Quan Values	Not Used							2	579.298	1157.59	-2.00473	34.7875	4472	4472	MS2	6/104	SP_RL_EP4_july24.raw
	High	TKYETDAIQR	G3V885;G3V8B0;P02563	14	3	CID		40.58	0.0117292	1	1	32	30		1.09847e+09		No Quan Values	Not Used							3	408.878	1224.62	-0.855398	18.6261	1116	1116	MS2	12/98	SP_RL_EP4_july24.raw
Medium		FVEFLK		0	0	HCD		40.57	0.0118351	1	1	32	27		35969954		No Proteins	Not Used							2	391.726	782.444	-0.691256	47.9317	6873	6873	MS2	5/40	SP_RL_EP4_july24.raw
	High	NMLFSGTNIAAGK	E9PSX6	7	1	CID		40.57	0.0122824	1	1	33	22		1.24776e+07		No Quan Values	Not Used							2	662.339	1323.67	-0.896735	57.9494	8383	8383	MS2	13/124	SP_RL_EP4_july24.raw
	High	HQGVmVGMGQK	IPI:CON_00698900.1;P62738;F1LTQ2	9	3	CID	M5(Oxidation)	40.56	0.0047643	0.121951	1	28	19	48	2.71233e+08	Light	Not Unique	Used	0.170719	1.47802	0.115505	267653534	30915423	4.56936e+07	2	594.286	1187.56	-1.09589	18.6287	1117	1117	MS2	9/100	SP_RL_EP4_july24.raw
Medium		FAILTEK	Q66HF3	2	1	HCD		40.55	0.0108898	1	1	32	23		172651125		No Quan Values	Not Used							2	411.241	821.475	-1.68222	39.0019	5298	5298	MS2	6/50	SP_RL_EP4_july24.raw
	High	EAEAAVFHr	P11980	1	1	CID	R9(Label:13C(6)15N(4))	40.55	0.00802636	1	1	31	24	189	376761694	Heavy	Redundant	Not Used	1.22039	2.03175	0.600658	308722860	185436991	376761694	2	520.263	1039.52	-1.37207	21.5148	1764	1764	MS2	6/68	SP_RL_EP4_july24.raw
	High	APSGNEEPcLLk	D3ZZ63	2	1	CID	C9(Carbamidomethyl), K12(Label:13C(6)15N(2))	40.54	0.0085438	1	1	31	25	531	2.68281e+08	Heavy	Redundant	Not Used	0.498423	5.97863	0.0833675	478716480	39909375	238603424	2	661.828	1322.65	-1.21665	29.9766	3548	3548	MS2	6/110	SP_RL_EP4_july24.raw
Medium		HVLATLGEr	P16409	1	1	HCD	R9(Label:13C(6)15N(4))	40.52	0.0127529	1	1	33	23	348	1058196629	Heavy	Redundant	Not Used	0.485528	1.86488	0.260353	2157095904	561605836	1047329440	2	503.288	1005.57	-2.17465	25.0178	2544	2544	MS2	6/70	SP_RL_EP4_july24.raw
	High	IINEPTAAAIAYGLDk	P06761;D4A4S3	6	2	CID	K16(Label:13C(6)15N(2))	40.51	0.0214431	1	1	35	17	1598	73234526	Heavy	Redundant	Not Used	1.55752	2.72682	0.571185	47019932	26857099	73234526	2	834.458	1667.91	-0.962755	70.4792	10296	10296	MS2	9/168	SP_RL_EP4_july24.raw
Medium		AQLEFNQIK	G3V885;G3V8B0;P02563	4	3	HCD		40.46	0.0144729	1	1	33	22		6507272424		No Quan Values	Not Used							2	545.797	1090.59	-1.47561	37.4473	5009	5009	MS2	7/78	SP_RL_EP4_july24.raw
	High	TGILQEAK	D4A702	1	1	CID		40.46	0.0119633	1	1	32	32	286	353387728	Light	Unique	Used	0.634118	5.16079	0.122872	353387728	43421535	224089464	2	430.247	859.488	-1.00747	23.4788	2209	2209	MS2	7/72	SP_RL_EP4_july24.raw
Medium		GKLSYTQQMEDLKR	G3V885;P02563	2	2	HCD		40.44	0.0189043	1	1	34	22				No Quan Values	Not Used							3	566.294	1696.87	-1.51293	54.4106	7857	7857	MS2	7/142	SP_RL_EP4_july24.raw
	High	QVATALQNLQTK	P85972	1	1	CID		40.44	0.0188275	1	1	34	19	631	143231063	Light	Unique	Used	0.283856	1.78219	0.159274	126923012	20215524	36027898	2	657.872	1314.74	-1.05546	33.3548	4185	4185	MS2	8/124	SP_RL_EP4_july24.raw
Medium		ESTLHLVLr	P0CG51	10	1	HCD	R9(Label:13C(6)15N(4))	40.42	0.0154193	1	1	33	22				No Quan Values	Not Used							2	539.317	1077.63	-1.47667	68.9557	10071	10071	MS2	7/68	SP_RL_EP4_july24.raw
Medium		GKLSYTQQMEDLKR	G3V885;P02563	2	2	HCD		40.42	0.0191005	1	1	34	17				No Quan Values	Not Used							3	566.293	1696.87	-1.83666	26.3743	2841	2841	MS2	14/142	SP_RL_EP4_july24.raw
Medium		HFSPEELKVK	P23928	1	1	HCD		40.41	0.0176114	1	1	34	23	375	374954560	Light	Redundant	Not Used	0.352579	4.53777	0.0776988	334325768	25976706	117876396	3	405.223	1213.66	-1.78934	25.8174	2719	2719	MS2	11/82	SP_RL_EP4_july24.raw
High		EAFTImDQNR	P08733	3	1	HCD	M6(Oxidation)	40.41	0.00268879	1	1	26	19		1.82703e+08		No Quan Values	Not Used							2	620.784	1240.56	-1.81684	29.1437	3410	3410	MS2	6/88	SP_RL_EP4_july24.raw
Medium		TSIAIDTIINQK	F1LP05	2	1	HCD		40.4	0.0194213	1	1	34	24		161414951		No Quan Values	Not Used							2	658.874	1316.74	-1.1659	61.2323	8885	8885	MS2	7/104	SP_RL_EP4_july24.raw
Medium		IPAVFK	IPI:CON_LACB	1	1	HCD		40.39	0.00802134	1	1	31	31		1189706336		No Quan Values	Not Used							2	337.715	674.423	-0.784423	34.0235	4322	4322	MS2	5/42	SP_RL_EP4_july24.raw
Medium		RIGIFGQDEDVTSK	E9PSX6	6	1	HCD		40.39	0.0180994	1	1	34	15		2.13168e+07		No Quan Values	Not Used							3	522.269	1564.79	-2.36417	59.8773	8684	8684	MS2	13/140	SP_RL_EP4_july24.raw
	High	VGLIGScTNSSYEDmGR	F1M0K2	2	1	CID	C7(Carbamidomethyl), M15(Oxidation)	40.35	0.00142999	1	1	23	15	709	249594286	Light	Unique	Used	0.0674163	0.986232	0.0683574	189696872	1.29672e+07	12788665	2	931.405	1861.8	-1.03869	35.31	4584	4584	MS2	9/160	SP_RL_EP4_july24.raw
Medium		SGSLAAEAIFK	Q66HF3	2	1	HCD		40.33	0.0152788	1	1	33	23		3.21308e+07		No Quan Values	Not Used							2	547.297	1093.59	-1.73707	60.3693	8760	8760	MS2	7/92	SP_RL_EP4_july24.raw
Medium		YGGPQHIVGSPFK	D3ZZ63	2	1	HCD		40.33	0.0162751	1	1	34	17	635	375281372	Light	Unique	Used	0.435023	2.73774	0.158898	311931944	49565492	135697492	3	462.909	1386.71	-2.01416	33.5329	4222	4222	MS2	12/112	SP_RL_EP4_july24.raw
Medium		VIcQGFTGK	P13086	1	1	HCD	C3(Carbamidomethyl)	40.31	0.00886415	1	1	31	19	276	3.63115e+08	Light	Redundant	Not Used	0.10045	2.83847	0.0353889	337755856	11952798	33927697	2	505.26	1009.51	-1.06639	23.2967	2170	2170	MS2	7/74	SP_RL_EP4_july24.raw
Medium		IFSSEHDIFR	P15650	1	1	HCD		40.31	0.00843118	1	1	31	24		91504966		No Quan Values	Not Used							3	417.543	1250.61	-1.75902	67.9676	9923	9923	MS2	8/80	SP_RL_EP4_july24.raw
High		TFQDcYSGK		0	0	HCD	C5(Carbamidomethyl)	40.29	0.000767033	1	1	20	15	184	237651656	Light	No Proteins	Not Used	0.157483	1.3313	0.118293	219299360	25941560	34535934	2	553.233	1105.46	-2.05614	21.3397	1727	1727	MS2	7/88	SP_RL_EP4_july24.raw
Medium		AVAGDASESALLK	P06685	2	1	HCD		40.29	0.0168887	1	1	34	19		1.80228e+08		No Quan Values	Not Used							2	616.329	1231.65	-1.52862	33.0841	4134	4134	MS2	11/104	SP_RL_EP4_july24.raw
Medium		LLLQVQHASK	Q05962	4	1	HCD		40.27	0.0126064	1	1	32	25		2.68847e+09		No Quan Values	Not Used							3	379.564	1136.68	-0.516942	26.154	2793	2793	MS2	8/84	SP_RL_EP4_july24.raw
High		mcLVEIEK	Q66HF1	1	1	HCD	M1(Oxidation), C2(Carbamidomethyl)	40.26	0.00527458	1	1	29	22	589	65451734	Light	Unique	Used	0.659559	1.70772	0.386222	65451734	25278906	43169289	2	519.252	1037.5	-3.6304	31.9209	3913	3913	MS2	7/60	SP_RL_EP4_july24.raw
Medium		LLGSLDIDHNQYK	G3V885;G3V8B0;P02563	4	3	HCD		40.24	0.0175811	1	1	34	16		790330752		No Quan Values	Not Used							3	505.93	1515.78	-2.2046	59.7918	8672	8672	MS2	9/110	SP_RL_EP4_july24.raw
	High	HQGVMVGMGQK	IPI:CON_00698900.1;P62738;F1LTQ2	9	3	CID		40.22	0.00728163	1	1	30	23	171	287221481	Light	Redundant	Not Used	0.18065	1.39962	0.129071	256795736	33144836	46390068	2	586.289	1171.57	-1.17923	21.0928	1670	1670	MS2	8/100	SP_RL_EP4_july24.raw
	High	LTQESImDLENDKLQLEEK	G3V885;P02563	2	2	CID	M7(Oxidation)	40.22	0.0201433	1	1	34	23		655100809		No Quan Values	Not Used							3	764.713	2292.13	-1.05973	64.1836	9340	9340	MS2	19/208	SP_RL_EP4_july24.raw
Medium		DLPEHAVLK		0	0	HCD		40.18	0.0149427	1	1	33	32	464	114234412	Light	No Proteins	Not Used	0.738567	2.04842	0.360555	103859432	37447058	76707144	2	511.286	1021.56	-3.45133	27.8455	3152	3152	MS2	6/70	SP_RL_EP4_july24.raw
Medium		VYINLDKETK	D3ZCZ9	3	1	HCD		40.17	0.0193765	1	1	34	24		1.89749e+09		No Quan Values	Not Used							3	408.227	1222.67	-1.4489	26.7303	2916	2916	MS2	8/90	SP_RL_EP4_july24.raw
High		VVGNPFDSR	P11884	2	1	HCD		40.15	0.007057	1	1	30	18	665	265091577	Light	Unique	Used	0.213575	0.837373	0.255053	249091520	63531560	53199598	2	495.753	990.498	-2.23705	34.3316	4385	4385	MS2	7/76	SP_RL_EP4_july24.raw
Medium		PFLDVQKR		0	0	HCD		40.13	0.0159164	1	1	33	35		140308688		No Proteins	Not Used							3	334.862	1002.57	-1.69166	26.5963	2888	2888	MS2	6/60	SP_RL_EP4_july24.raw
Medium		YAVFDLAEGK	G3V7K1	1	1	HCD		40.13	0.0101418	1	1	31	15		74193860		No Quan Values	Not Used							2	556.784	1112.56	-1.97302	65.4321	9541	9541	MS2	8/78	SP_RL_EP4_july24.raw
High		NHEEEMKDLR	IPI:CON_00009865.2	1	1	HCD		40.13	0.0034259	1	1	27	15		537895365		No Quan Values	Not Used							3	434.203	1300.59	-0.207251	18.3122	1046	1046	MS2	6/100	SP_RL_EP4_july24.raw
Medium		MIAEAIPELK	P04636	1	1	HCD		40.11	0.0175352	1	1	34	23		185131558		No Quan Values	Not Used							2	557.812	1114.62	-1.2118	61.2387	8886	8886	MS2	7/80	SP_RL_EP4_july24.raw
	High	ASTIEmPQQAR		0	0	CID	M6(Oxidation)	40.11	0.00706867	1	1	30	24	60	467671894	Light	No Proteins	Not Used	0.0836757	1.41051	0.059323	420686032	24956377	35201182	2	624.305	1247.6	-1.58178	18.8391	1163	1163	MS2	8/92	SP_RL_EP4_july24.raw
Medium		ANAQLFSEVK	D3ZLB6	3	1	HCD		40.1	0.0148149	1	1	33	25		1.65046e+08		No Quan Values	Not Used							2	553.795	1106.58	-1.27609	35.0387	4525	4525	MS2	8/90	SP_RL_EP4_july24.raw
Medium		VYINLDK	D3ZCZ9	3	1	HCD		40.09	0.011416	1	1	32	31		969521720		No Quan Values	Not Used							2	432.744	864.482	-1.17684	33.1551	4148	4148	MS2	6/54	SP_RL_EP4_july24.raw
High		MGANSLEr		0	0	HCD	R8(Label:13C(6)15N(4))	40.05	0.00449297	1	1	28	24				No Proteins	Not Used							2	444.217	887.427	-1.3589	19.5884	1331	1331	MS2	7/68	SP_RL_EP4_july24.raw
	High	ELADIAHr	P05065	2	1	CID	R8(Label:13C(6)15N(4))	40.05	0.00996956	1	1	31		255	122121956	Heavy	Redundant	Not Used	0.378587	0.869703	0.435306	322572864	140417990	122121956	2	467.752	934.497	-1.21509	22.8612	2072	2072	MS2	6/62	SP_RL_EP4_july24.raw
Medium		SGSLAAEAIFK	Q66HF3	2	1	HCD		40.04	0.0168194	1	1	33	21		7.18786e+07		No Quan Values	Not Used							2	547.298	1093.59	-0.620833	61.3943	8913	8913	MS2	8/92	SP_RL_EP4_july24.raw
	High	IINEPTAAAIAYGLDK	P06761;D4A4S3	6	2	CID		40.04	0.0253455	1	1	35	24	1621	1.44142e+08	Light	Redundant	Not Used	0.883696	2.62277	0.336932	137842600	46443601	121810978	2	830.449	1659.89	-2.56191	71.329	10425	10425	MS2	12/168	SP_RL_EP4_july24.raw
Medium		SIQSLLK		0	0	HCD		40.01	0.011274	0.325	1	32			513120198		No Proteins	Not Used							2	394.747	788.486	-1.78525	38.4195	5189	5189	MS2	6/62	SP_RL_EP4_july24.raw
Medium		SLQSLLK	G3V8B0	2	1	HCD		40.01	0.011274	0.325	2	32			513120198		No Quan Values	Not Used							2	394.747	788.486	-1.78525	38.4195	5189	5189	MS2	6/62	SP_RL_EP4_july24.raw
Medium		GLTSVINQk	P42123	1	1	HCD	K9(Label:13C(6)15N(2))	40.01	0.0158884	1	1	33	19	472	834956454	Heavy	Redundant	Not Used	0.328757	2.07737	0.158256	2512138960	397560926	825882132	2	484.286	967.565	-1.31391	28.116	3214	3214	MS2	6/70	SP_RL_EP4_july24.raw
	High	EAGDGVFEcEYYPVIPGK	D3ZZ63	2	1	CID	C9(Carbamidomethyl)	39.99	0.00525208	1	1	28	16	1599	104635987	Light	Unique	Used	0.428727	2.61471	0.163967	91025808	14925258	39025227	2	1015.46	2029.92	-1.35506	70.4848	10298	10298	MS2	7/154	SP_RL_EP4_july24.raw
	High	AFGPGLEGGLVNk	D3ZZ63	2	1	CID	K13(Label:13C(6)15N(2))	39.91	0.0197092	1	1	34	21				No Quan Values	Not Used							2	633.849	1266.69	-1.54617	51.0571	7351	7351	MS2	9/98	SP_RL_EP4_july24.raw
High		LLGITK	G3V852	1	1	HCD		39.9	0.00453319	0.25	1	28			73853433		No Quan Values	Not Used							2	322.72	644.433	-1.67476	32.8899	4097	4097	MS2	5/40	SP_RL_EP4_july24.raw
Medium		IGLFGGAGVGK	G3V6D3	2	1	HCD		39.86	0.0154243	1	1	33	27				No Quan Values	Not Used							2	488.284	975.561	-1.64602	49.4998	7114	7114	MS2	8/82	SP_RL_EP4_july24.raw
	High	VAVTPPGLAR	Q66HF1	1	1	CID		39.86	0.0135653	1	1	32	24	685	3.46001e+08	Light	Redundant	Not Used	0.112573	1.45663	0.0772832	315998880	24421413	35573057	2	490.797	980.587	-2.24952	34.7796	4469	4469	MS2	5/72	SP_RL_EP4_july24.raw
Medium		LIVEELPVR	F1M7S9	1	1	HCD		39.85	0.0129652	1	1	32	25		6.05542e+06		No Quan Values	Not Used							2	534.326	1067.65	-0.284569	59.9507	8694	8694	MS2	7/66	SP_RL_EP4_july24.raw
Medium		YGEPGEVFINK	F1LQW3	1	1	HCD		39.84	0.0100744	1	1	31	15	898	105832549	Light	Unique	Used	1.43909	15.6255	0.0920989	98057052	9.03095e+06	141113350	2	626.813	1252.62	-1.83889	40.5033	5578	5578	MS2	9/88	SP_RL_EP4_july24.raw
Medium		LQDLVDK	F1LMU0;G3V885;G3V8B0;P02563	20	4	HCD		39.83	0.0110907	1	1	31	29		1075386524		No Quan Values	Not Used							2	415.734	830.461	-1.19003	24.4607	2420	2420	MS2	6/64	SP_RL_EP4_july24.raw
Medium		FASFIDKVR	IPI:CON_00009867.3;IPI:CON_00021304.1;IPI:CON_00293665.7;IPI:CON_00622240.4;IPI:CON_IPI00554648.3;IPI:CON_IPI00241841.9;Q4FZU2;Q6P6Q2;Q6IMF3;Q6IG01;F1M1D0	49	11	HCD		39.83	0.0177254	1	1	33	32		3.12898e+08		No Quan Values	Not Used							3	361.538	1082.6	-1.28971	39.3077	5356	5356	MS2	7/74	SP_RL_EP4_july24.raw
	High	KLAEQELIETSER	G3V885;G3V8B0;P02563	4	3	CID		39.83	0.0223011	1	1	34	24	551	1821071239	Light	Not Unique	Used	0.0326049	0.285102	0.114362	1468681216	167961772	47886211	3	515.941	1545.81	-1.95252	30.6637	3671	3671	MS2	14/136	SP_RL_EP4_july24.raw
Medium		LFEELGK		0	0	HCD		39.81	0.00992484	1	1	31		861	141449299	Light	No Proteins	Not Used	0.569584	1.99048	0.286155	131380100	37595018	74831960	2	418.231	835.454	-2.33786	39.5463	5404	5404	MS2	6/50	SP_RL_EP4_july24.raw
Medium		LPLQDVYK	D3ZC88	6	1	HCD		39.81	0.0166006	1	1	33	31	850	176844662	Light	Unique	Used	0.537042	1.4873	0.361085	176844662	6.38559e+07	9.4973e+07	2	488.279	975.55	-1.16756	39.3929	5373	5373	MS2	7/64	SP_RL_EP4_july24.raw
Medium		DLEEATLQHEATAAALRK	F1LMU0;G3V885;G3V8B0;P02563	7	4	HCD		39.79	0.0285213	1	1	35	16		4.9178e+08		No Quan Values	Not Used							3	656.343	1967.02	-2.18224	61.5784	8942	8942	MS2	18/178	SP_RL_EP4_july24.raw
	High	NIDALSGmEGr		1	0	CID	M8(Oxidation), R11(Label:13C(6)15N(4))	39.79	0.0045865	1	1	28		399	3.73828e+08	Heavy	Unique	Used	0.601341	1.52377	0.394641	613760616	242215023	369079246	2	594.78	1188.55	-2.16509	26.4129	2847	2847	MS2	9/112	SP_RL_EP4_july24.raw
	High	TGPNLHGLFGR	D4A5L9	2	1	CID		39.78	0.0173942	1	1	33	24		139285879		No Quan Values	Not Used							2	584.814	1168.62	-1.86424	73.1192	10706	10706	MS2	8/94	SP_RL_EP4_july24.raw
	High	VGLQVVAVK	D4ABH6	2	1	CID		39.77	0.00775502	1	1	30	22	831	2.73026e+08	Light	Redundant	Not Used	0.399343	1.91384	0.20866	270487400	56439996	1.08017e+08	2	456.797	912.586	-1.91346	38.8198	5262	5262	MS2	8/76	SP_RL_EP4_july24.raw
Medium		MLDAEDIVNTPKPDER	D3ZCV0	1	1	HCD		39.76	0.0145101	1	1	32	22		1.26721e+07		No Quan Values	Not Used							3	614.968	1842.89	-0.738586	52.7306	7600	7600	MS2	17/158	SP_RL_EP4_july24.raw
High		NMQDmVEDYR	IPI:CON_00220327.3	1	1	HCD	M5(Oxidation)	39.72	0.000373309	1	1	17	15		6.51932e+07		No Quan Values	Not Used							2	658.766	1316.52	-0.310499	29.1065	3405	3405	MS2	8/98	SP_RL_EP4_july24.raw
	High	AQKDEEKmEIQEIQLK	P04692	11	1	CID	M8(Oxidation)	39.72	0.025129	1	1	35	22				No Quan Values	Not Used							3	659.336	1975.99	-3.05938	27.6029	3099	3099	MS2	10/164	SP_RL_EP4_july24.raw
Medium		LVNELTEFAK	IPI:CON_00708398.1	1	1	HCD		39.71	0.0198203	1	1	34	23		9.86283e+07		No Quan Values	Not Used							2	582.319	1163.63	-0.364959	65.2894	9518	9518	MS2	7/92	SP_RL_EP4_july24.raw
Medium		FLETFK		0	0	HCD		39.69	0.00985922	1	1	31			171705062		No Proteins	Not Used							2	392.715	784.423	-1.01599	38.1196	5128	5128	MS2	5/42	SP_RL_EP4_july24.raw
Medium		MSDGLFLQK	F1LNF7	2	1	HCD		39.68	0.0108185	1	1	31	21	995	72817426	Light	Unique	Used	0.20717	1.2673	0.163474	72817426	1.19037e+07	1.50856e+07	2	519.767	1038.53	-1.80656	43.8258	6200	6200	MS2	5/68	SP_RL_EP4_july24.raw
	High	FKDLGEEHFK	IPI:CON_00708398.1	1	1	CID		39.68	0.0113406	1	1	31	28		2819266016		No Quan Values	Not Used							3	417.212	1249.62	-0.978336	22.9774	2095	2095	MS2	14/96	SP_RL_EP4_july24.raw
Medium		ImDPNIVGSEHYDVAr	G3V6D3	2	1	HCD	M2(Oxidation), R16(Label:13C(6)15N(4))	39.66	0.0107927	1	1	31	15				No Quan Values	Not Used							3	614.627	1841.87	-3.35859	39.8971	5475	5475	MS2	19/162	SP_RL_EP4_july24.raw
Medium		EGVIEcSFVQSK	P04636	1	1	HCD	C6(Carbamidomethyl)	39.65	0.00864974	1	1	30	15		514742629		No Quan Values	Not Used							2	691.834	1382.66	-1.4635	40.5687	5592	5592	MS2	9/112	SP_RL_EP4_july24.raw
	High	KAPGVmDNPLVMHQLR	G3V885;P02563	2	2	CID	M6(Oxidation)	39.65	0.0274559	1	1	35	25		108633303		No Quan Values	Not Used							3	607.985	1821.94	-2.6482	65.4004	9535	9535	MS2	15/150	SP_RL_EP4_july24.raw
Medium		IMDPNIVGSEHYDVAr	G3V6D3	2	1	HCD	R16(Label:13C(6)15N(4))	39.64	0.0136238	1	1	32	15				No Quan Values	Not Used							3	609.296	1825.87	-1.72706	51.1746	7371	7371	MS2	18/162	SP_RL_EP4_july24.raw
	High	VDGMDILcVR	D4A5G8	3	1	CID	C8(Carbamidomethyl)	39.61	0.00828125	1	1	30	17		35824303		No Quan Values	Not Used							2	589.288	1177.57	-0.918641	69.8009	10193	10193	MS2	6/78	SP_RL_EP4_july24.raw
Medium		YAVFDLAEGK	G3V7K1	1	1	HCD		39.58	0.0117975	1	1	31	20		3.45432e+07		No Quan Values	Not Used							2	556.784	1112.56	-0.985541	64.4094	9375	9375	MS2	7/78	SP_RL_EP4_july24.raw
Medium		DFIYVSQDPK	Q60587	1	1	HCD		39.56	0.008687	1	1	30	27	959	203863460	Light	Redundant	Not Used	0.313209	1.55569	0.201331	195619440	39384334	61269788	2	606.3	1211.59	-1.03675	42.7296	5997	5997	MS2	8/92	SP_RL_EP4_july24.raw
Medium		GKLTYTQQLEDLKR	G3V8B0	2	1	HCD		39.56	0.0273502	1	1	35	21		99922095		No Quan Values	Not Used							3	564.98	1692.92	-2.1748	62.3105	9050	9050	MS2	14/142	SP_RL_EP4_july24.raw
High		ASTHETWAYGK	D3ZCV0	1	1	HCD		39.55	0.00525749	1	1	28	15	123	566905304	Light	Unique	Used	0.228031	1.84966	0.123283	566905304	6.98896e+07	129271889	3	417.531	1250.58	-1.56982	20.1403	1457	1457	MS2	8/88	SP_RL_EP4_july24.raw
Medium		ILAEWK	G3V885;G3V8B0;P02563	5	3	HCD		39.53	0.0124244	1	1	32	29	632	4378619800	Light	Not Unique	Used	0.0402852	3.01773	0.0133495	4134988032	55199905	166578648	2	380.223	759.439	-1.12818	34.395	4399	4399	MS2	5/40	SP_RL_EP4_july24.raw
Medium		FTQAGSEVSALLGr	G3V6D3	2	1	HCD	R14(Label:13C(6)15N(4))	39.53	0.0238125	1	1	34	23	1602	102422247	Heavy	Unique	Used	0.661435	2.18266	0.30304	135080944	40934958	89347199	2	723.383	1445.76	-2.14934	70.6816	10326	10326	MS2	10/140	SP_RL_EP4_july24.raw
	High	IQEAGTEVVK		1	0	CID		39.53	0.0183357	1	1	33		172	2607063492	Light	Redundant	Not Used	0.191473	2.38357	0.0803303	2551012160	204923530	488450488	2	537.295	1073.58	-1.46275	21.0955	1671	1671	MS2	8/96	SP_RL_EP4_july24.raw
Medium		LADALQELR		0	0	HCD		39.52	0.0162392	1	1	33	30	954	1.11366e+08	Light	No Proteins	Not Used	0.552931	1.59923	0.345749	1.11366e+08	3.85046e+07	6.15776e+07	2	514.79	1028.57	-1.66868	42.5061	5957	5957	MS2	8/78	SP_RL_EP4_july24.raw
	High	DGFIDKNDLR		2	0	CID		39.52	0.011096	1	1	31	31		2.28429e+08		No Quan Values	Not Used							2	596.8	1192.59	-1.73217	32.4154	4006	4006	MS2	6/94	SP_RL_EP4_july24.raw
Medium		APGIIPr	F1LP05	2	1	HCD	R7(Label:13C(6)15N(4))	39.51	0.0119724	1	1	31	26	444	460164491	Heavy	Redundant	Not Used	0.401244	1.29289	0.310347	1146845412	3.5592e+08	460164491	2	367.232	733.458	-2.46926	27.6141	3101	3101	MS2	6/50	SP_RL_EP4_july24.raw
	High	IEELEEEIEAER		8	0	CID		39.5	0.00778681	1	1	30	19		32509724		No Quan Values	Not Used							2	744.855	1488.7	-2.06526	52.9743	7642	7642	MS2	8/106	SP_RL_EP4_july24.raw
	High	IEELEEELEAER	G3V885;G3V8B0;P02563	4	3	CID		39.5	0.00778681	1	2	30	19		32509724		No Quan Values	Not Used							2	744.855	1488.7	-2.06526	52.9743	7642	7642	MS2	8/106	SP_RL_EP4_july24.raw
Medium		EAYPGDVFYLHSr	F1LP05	2	1	HCD	R13(Label:13C(6)15N(4))	39.47	0.0100326	1	1	31	15		98744570		No Quan Values	Not Used							3	521.919	1563.74	-1.9606	69.7528	10187	10187	MS2	9/118	SP_RL_EP4_july24.raw
Medium		ILAEWK	G3V885;G3V8B0;P02563	5	3	HCD		39.46	0.0145853	1	1	32	28	632	4378619800	Light	Redundant	Not Used	0.0402852	3.01773	0.0133495	4134988032	55199905	166578648	2	380.223	759.44	-0.565603	33.3898	4193	4193	MS2	5/40	SP_RL_EP4_july24.raw
	High	GPGELcLAK	D4ACJ5	2	1	CID	C6(Carbamidomethyl)	39.44	0.0091579	1	1	30	25	475	497008380	Light	Redundant	Not Used	0.63814	8.70922	0.0732718	469015152	34365602	299297536	2	472.747	944.486	-1.27995	28.0848	3205	3205	MS2	7/64	SP_RL_EP4_july24.raw
High		ATLPEADGEr	D3ZCV0	1	1	HCD	R10(Label:13C(6)15N(4))	39.43	0.00659064	1	1	29	21	197	362772500	Heavy	Redundant	Not Used	0.47107	1.56189	0.301602	770103888	232264958	362772500	2	534.763	1068.52	-1.17186	21.7548	1821	1821	MS2	7/86	SP_RL_EP4_july24.raw
Medium		VTPLDSTMk	D4ABA9	2	1	HCD	K9(Label:13C(6)15N(2))	39.42	0.0144403	1	1	32	19	524	103172608	Heavy	Unique	Used	0.902838	13.0973	0.0689331	114275832	7.87739e+06	103172608	2	500.266	999.525	-1.97819	29.8561	3530	3530	MS2	8/74	SP_RL_EP4_july24.raw
	High	ALELFr	Q9QZ76	1	1	CID	R6(Label:13C(6)15N(4))	39.42	0.0101945	1	1	31		1044	1308491245	Heavy	Redundant	Not Used	0.201618	1.25852	0.160202	6489957548	1.0397e+09	1308491245	2	379.725	758.442	-1.8262	45.6553	6508	6508	MS2	5/40	SP_RL_EP4_july24.raw
Medium		GDLGIEIPAEK	P11980	2	1	HCD		39.41	0.0191988	1	1	33	32		8.37444e+06		No Quan Values	Not Used							2	571.307	1141.61	-2.75242	49.3445	7088	7088	MS2	9/96	SP_RL_EP4_july24.raw
Medium		AASGTKEDPNLVPSVSNKR	P12075	1	1	HCD		39.41	0.0316734	1	1	36	22		3.59488e+08		No Quan Values	Not Used							3	657.348	1970.03	-1.11268	21.8351	1839	1839	MS2	17/196	SP_RL_EP4_july24.raw
	High	DALKTEFK		0	0	CID		39.39	0.0145404	1	1	32	34		4.54967e+08		No Proteins	Not Used							2	476.26	951.514	-0.947781	22.8561	2070	2070	MS2	7/74	SP_RL_EP4_july24.raw
High		LTGAImHYGNmK	G3V885;P02563	2	2	HCD	M6(Oxidation), M11(Oxidation)	39.37	0.0070465	1	1	29	15		178866016		No Quan Values	Not Used							2	684.325	1367.64	-1.68152	19.5774	1329	1329	MS2	10/92	SP_RL_EP4_july24.raw
Medium		SKQLEEDISAkEk	P04692-2	2	1	HCD	K11(Label:13C(6)15N(2)), K13(Label:2H(4))	39.37	0.0270877		2	35			5.14881e+07		Inconsistently Labeled	Not Used							2	758.914	1516.82	-3.26839	64.0931	9328	9328	MS2	6/140	SP_RL_EP4_july24.raw
Medium		SKQLEEDISAkEk	P04692-2	2	1	HCD	K11(Label:2H(4)), K13(Label:13C(6)15N(2))	39.37	0.0270877		3	35			5.14881e+07		Inconsistently Labeled	Not Used							2	758.914	1516.82	-3.26839	64.0931	9328	9328	MS2	6/140	SP_RL_EP4_july24.raw
Medium		FEEILTR	P00564	1	1	HCD		39.36	0.0124858	1	1	31	28				No Quan Values	Not Used							2	454.247	907.486	-2.36659	35.7758	4673	4673	MS2	6/56	SP_RL_EP4_july24.raw
Medium		EALISQLTr	G3V885;G3V8B0	3	2	HCD	R9(Label:13C(6)15N(4))	39.36	0.0199773	1	1	33	31	979	140959571	Heavy	Redundant	Not Used	0.0591855	1.64611	0.0359547	2381657408	8.56318e+07	140959571	2	520.801	1040.6	-1.9852	43.5957	6160	6160	MS2	8/84	SP_RL_EP4_july24.raw
Medium		IVADKDYSVTANSK	P42123	1	1	HCD		39.36	0.021617	1	1	34	17	181	1132315516	Light	Redundant	Not Used	0.180174	3.49403	0.0515663	1094773728	56453406	197250032	3	504.262	1510.77	-1.64075	21.3344	1726	1726	MS2	12/140	SP_RL_EP4_july24.raw
Medium		AELIAQPELK	F1LMV6	1	1	HCD		39.35	0.0199885	1	1	33	26		97789913		No Quan Values	Not Used							2	556.32	1111.63	-2.65483	39.4681	5389	5389	MS2	5/92	SP_RL_EP4_july24.raw
Medium		VAPEEHPTLLTEAPLNPK	P62738	5	1	HCD		39.35	0.0305867	1	1	35	15		3819720046		No Quan Values	Not Used							3	652.685	1956.04	-1.41743	62.2976	9048	9048	MS2	18/156	SP_RL_EP4_july24.raw
Medium		DLAGSIIGK	P61980	3	1	HCD		39.34	0.0165597	1	1	33	33	1010	292934880	Light	Unique	Used	0.673864	2.00603	0.335919	287242028	9.64901e+07	1.93562e+08	2	437.255	873.503	-1.10125	44.2033	6271	6271	MS2	6/72	SP_RL_EP4_july24.raw
Medium		ELAEAEDVSIFK		0	0	HCD		39.34	0.0159893	1	1	32	16		94924910		No Proteins	Not Used							2	675.842	1350.68	-1.84661	62.1363	9024	9024	MS2	9/104	SP_RL_EP4_july24.raw
	High	AVDSLVPIGR		2	0	CID		39.29	0.0201959	1	1	33	23	1048	1569272017	Light	Unique	Used	0.403735	1.53405	0.263182	1556817360	409725979	628541296	2	513.8	1026.59	-0.827896	46.8328	6694	6694	MS2	8/74	SP_RL_EP4_july24.raw
Medium		VTNDNLLSR	F1M7S9	1	1	HCD		39.28	0.0158812	1	1	32	16				No Quan Values	Not Used							2	516.277	1031.55	-0.61114	26.0222	2764	2764	MS2	7/88	SP_RL_EP4_july24.raw
	High	HFSPEELKVk		1	0	CID	K10(Label:13C(6)15N(2))	39.27	0.0233177	1	1	34	28		222388674		Inconsistently Labeled	Not Used							3	407.895	1221.67	-1.88434	25.785	2711	2711	MS2	7/82	SP_RL_EP4_july24.raw
	High	HFSPEELkVK		1	0	CID	K8(Label:13C(6)15N(2))	39.25	0.0234254	1	2	34	28		222388674		Inconsistently Labeled	Not Used							3	407.895	1221.67	-1.88434	25.785	2711	2711	MS2	7/82	SP_RL_EP4_july24.raw
Medium		KYEDEINKR	IPI:CON_00714876.1;IPI:CON_00021304.1;IPI:CON_00622240.4	7	3	HCD		39.24	0.0150871	1	1	32	25		1529620371		No Quan Values	Not Used							3	398.875	1194.61	-1.92351	18.0721	994	994	MS2	7/84	SP_RL_EP4_july24.raw
Medium		LRSEIDNVKK	IPI:CON_00220327.3;Q6P6Q2	4	2	HCD		39.24	0.0221452	1	1	34	31		1531666092		No Quan Values	Not Used							3	401.234	1201.69	-2.30746	18.2201	1026	1026	MS2	5/94	SP_RL_EP4_july24.raw
	High	RVLDELTLTK	IPI:CON_00009865.2	1	1	CID		39.22	0.0189743	1	1	33	29		80146382		No Quan Values	Not Used							2	594.353	1187.7	-0.994793	40.6779	5613	5613	MS2	6/100	SP_RL_EP4_july24.raw
	High	DLAVDSASPVYQAVIK	D3ZMH4	5	1	CID		39.21	0.0299875	1	1	35	20		238905191		No Quan Values	Not Used							2	838.448	1675.89	-0.30149	64.3619	9366	9366	MS2	10/142	SP_RL_EP4_july24.raw
	High	EYQDLLNVK	Q6P725	2	1	CID		39.2	0.0150343	1	1	32	21	1034	997592898	Light	Redundant	Not Used	0.359751	3.04946	0.117972	997592898	117688120	3.58885e+08	2	561.295	1121.58	-1.59999	45.1076	6421	6421	MS2	6/82	SP_RL_EP4_july24.raw
	High	STVEGIQASVK	P85972	1	1	CID		39.19	0.0199494	1	1	33	19	374	214603848	Light	Redundant	Not Used	0.323972	1.72825	0.187456	197138184	36954760	63867210	2	559.805	1118.6	-2.03685	25.7769	2708	2708	MS2	8/104	SP_RL_EP4_july24.raw
	High	SEVELVQIVIDGVNYLVDcEK	P09605	1	1	CID	C19(Carbamidomethyl)	39.19	0.0321082	1	1	35	25	2	139167	Light	Unique	Used	0.214952	1.64498	0.130672	124032	16207.4	26660.8	3	807.745	2421.22	0.00893983	1.22539	56	56	MS2	11/226	SP_RL_EP4_july24.raw
Medium		NITEIADLTQK	P23693	1	1	HCD		39.16	0.0240494	1	1	34	19		6.62042e+07		No Quan Values	Not Used							2	623.338	1245.67	0.444485	50.0893	7205	7205	MS2	7/112	SP_RL_EP4_july24.raw
Medium		VDFNVPMK	P16617	2	1	HCD		39.15	0.00955314	1	1	30	20				No Quan Values	Not Used							2	475.244	949.48	-0.935308	42.723	5996	5996	MS2	6/64	SP_RL_EP4_july24.raw
Medium		TTAQVLIR	P07943	1	1	HCD		39.12	0.017261	1	1	33	28	450	231883922	Light	Redundant	Not Used	0.68881	1.37425	0.501227	220638332	110589796	151977984	2	451.276	901.544	-2.46486	27.6254	3103	3103	MS2	7/66	SP_RL_EP4_july24.raw
Medium		QGKGEITLLTK	F1LTV5	1	1	HCD		39.12	0.0187366		2	33			51630774		No Quan Values	Not Used							2	594.353	1187.7	-0.172562	64.7479	9429	9429	MS2	5/110	SP_RL_EP4_july24.raw
Medium		ALNEINQFYQK	IPI:CON_CASA2	1	1	HCD		39.12	0.0176467	1	1	33	30				No Quan Values	Not Used							2	684.35	1367.69	-1.4801	45.0797	6418	6418	MS2	9/96	SP_RL_EP4_july24.raw
[truncated: 638 more rows]
