# Supplementary material for: Quantitative Non-canonical Amino Acid Tagging (QuaNCAT) Proteomics Identifies Distinct Patterns of Protein Synthesis Rapidly Induced by Hypertrophic Agents in Cardiomyocytes, Revealing New Aspects of Metabolic Remodeling
Source: Mol Cell Proteomics. 2016 Aug 9;15(10):3170–89. doi: 10.1074/mcp.M115.054312 (PMC5054342; doi:10.1074/mcp.M115.054312)
Supplement: Supplemental Data [file 10.1074_M115.054312_mcp.M115.054312-18.xlsx]

## Sheet: table.1
Supplemental Table S4. Rapamycin inhibits PE and insulin activated synthesis of specific proteins in ARVC
Gene Name	Gene Function	Insulin + Rapamycin vs Insulin			n	PE+Rapamycin vs PE			n
	Glycolysis
aldoa	aldolase A, fructose-bisphosphate, catalyses the reversible conversion of fructose-1,6-bisphosphate to glyceraldehyde 3-phosphate and dihydroxyacetone phosphate	0.63	±	0.15	3	1.18	±	1.09	2
gapdh	glyceraldehyde-3-phosphate dehydrogenase,converts D-glyceraldehyde 3-phosphate (G3P) into 3-phospho-D-glycerol phosphate	0.51	±	0.08	3	0.61	±	0.06	2
pgk1	phosphoglycerate kinase 1	0.58	±	0.08	3	0.6			1
pkm2	pyruvate kinase, muscle, M2, catalyses the conversion of ATP and pyruvate to ADP and phosphoenolpyruvate	0.54	±	0.02	2	0.93	±	0.11	3
ldhb	lactate dehydrogenase B, which catalyses the reversible conversion of lactate and pyruvate, and NAD and NADH, in the glycolytic pathway	0.54	±	0.1	3	0.81	±	0.09	2
ldha	lactate dehydrogenase A, catalyses the conversion of L-lactate and NAD to pyruvate and NADH in the final step of anaerobic glycolysis	0.356			1	0.43			1
	Energy and Metabolism
dlat	dihydrolipoamide S-acetyltransferase, component E2 of the multi-enzyme pyruvate dehydrogenase complex (PDC)	0.87	±	0.4	3	1.04	±	0.08	2
dld	dihydrolipoamide dehydrogenase.component of PDC KGDC and BCKDC	0.63	±	0.03	2				0
aco2	aconitase 2, mitochondrial, an enzyme that catalyzes the interconversion of citrate to isocitrate via cis-aconitate in the second step of the Krebs Cycle	0.51	±	0.12	3	0.76	±	0.1	3
idh2	isocitrate dehydrogenase 2 (NADP+), mitochondrial, It plays a role in intermediary metabolism and energy production	0.54	±	0.04	3	0.86	±	0.25	2
ogdh	oxoglutarate (alpha-ketoglutarate) dehydrogenase (lipoamide), one subunit of the 2-oxoglutarate dehydrogenase complex	0.88	±	0.5	3	0.83			1
sucla2	Succinate-CoA ligase, ADP-forming, beta subunit	0.89			1				0
mdh1	malate dehydrogenase 1, NAD (soluble), plays pivotal roles in the malate-aspartate shuttle that operates in the metabolic coordination between cytosol and mitochondria	0.59	±	0.09	3	0.8	±	0.25	2
mdh2	Malate dehydrogenase 2, NAD (mitochondrial),catalyses the reversible oxidation of malate to oxaloacetate in the Krebs cycle	0.62	±	0.07	3	0.87	±	0.36	3
ckm	creatine kinase, muscle, catalyses regeneration of ATP	0.39	±	0.05	3	0.71	±	0.11	2
ckmt2	creatine kinase, mitochondrial 2 (sarcomeric), catalyses regeneration of ATP	0.61	±	0.14	3	0.55	±	0.05	3
mb	Myoglobin, hemoprotein contributing to intracellular oxygen storage and transcellular facilitated diffusion of oxygen	0.67	±	0.09	3	0.63	±	0.05	3
	Fatty acids beta-oxidation
acadl	acyl-CoA dehydrogenase, long chain, catalyse the initial step of mitochondrial beta-oxidation of straight-chain fatty acid	0.6	±	0.1	2	0.42			1
acadvl	acyl-CoA dehydrogenase, very long chain. It catalyses the first step of the mitochondrial fatty acid beta-oxidation pathway	0.66	±	0.01	2	0.41			1
etfa	electron-transfer-flavoprotein, alpha polypeptide, participates in catalysing the initial step of the mitochondrial fatty acid beta-oxidation	0.49	±	0.27	2	0.61			1
echs1	enoyl CoA hydratase, short chain, 1, mitochondrial, It catalyzes the hydration of 2-trans-enoyl-coenzyme A (CoA) intermediates to L-3-hydroxyacyl-CoAs	1.2	±	0.92	3	0.6	±	0.02	2
hadha	long chain fatty acid beta-oxidation/mitochondrial protein	0.59	±	0.14	3	0.5	±	0.04	2
hadhb	hydroxyacyl-CoA dehydrogenase/3-ketoacyl-CoA thiolase/enoyl-CoA hydratase (trifunctional protein), beta subunit	0.69	±	0.26	2	0.88			1
acaa2	acetyl-CoA acyltransferase 2, catalyses the last step of the mitochondrial fatty acid beta-oxidation spiral	0.66	±	0.17	2				0
	Amino Acid Metabolism
ivd	isovaleryl-CoA dehydrogenase, involved in leucine metabolism	0.61	±	0.24	2	1.18			1
got2	mitochondrial aspartate aminotransferase isozyme, plays a role in amino acid metabolism	0.89	±	0.48	3				0
aldh6a1	aldehyde dehydrogenase 6 family, member A1, plays a role in the valine and pyrimidine catabolic pathways	0.74			1				0
	ATP synthase
atp5b	ATP synthase, H+ transporting, mitochondrial F1 complex, beta polypeptide	0.58	±	0.08	3	0.65	±	0.01	3
atp5a1	ATP synthase, H+ transporting, mitochondrial F1 complex, alpha subunit 1, cardiac muscle	0.53	±	0.08	3	0.63	±	0.06	3
	Translation Factors
tufm	Translation elongation factor, Tu, mitochondrial	0.52	±	0.27	3	0.63	±	0.05	2
eef2	eukaryotic translation elongation factor 2	0.19	±	0.06	2	0.63			1
	Cytoskeleton Proteins/Sarcomere Proteins
tnni3	troponin I type 3, inhibits actomyosin ATPase activity in muscle conraction	0.53	±	0.12	3	0.94	±	0.36	3
tnnt2	troponin T type 2 (cardiac), regulates muscle contraction in response to alterations in intracellular calcium ion concentration	0.53	±	0.25	3	0.6	±	0.16	3
tpm1	tropomyosin 1 (alpha), actin-binding proteins involved in the contractile system of striated and smooth muscles	0.43	±	0.03	3	0.48	±	0	2
myh6	myosin, heavy chain 6, cardiac muscle, alpha	0.53	±	0.1	3	0.54	±	0.14	3
myl2	Myosin, light chain 2, regulatory, cardiac, slow	0.5	±	0.13	3	0.64	±	0.03	3
myl3	myosin, light chain 3, alkali; ventricular, skeletal, slow	0.53	±	0.09	3	0.61	±	0.06	2
mybpc3	myosin binding protein C, cardiac, locates at the cross-bridge-bearing zone (C region) of A bands in striated muscle, may be linked to modulation of cardiac contraction	0.49	±	0.07	3	0.64	±	0.14	2
myom2	myomesin 2	0.306			1				0
desmin	class II intermediate filament protein, localized to muscle cells	0.41	±	0.16	3	0.37	±	0.05	3
flnc	Gamma filamin	0.67	±	0.1	3	0.37	±	0.11	3
nrap	cytoskeletal protein/intercalated disks	0.6	±	0.14	3	0.97	±	0.41	3
lmod2	cytoskeletal protein/actin binding/intercalated disks	0.52	±	0.18	3	0.75	±	0.13	3
vcl	cytoskeletal protein/actin binding/intercalated disks	0.49	±	0.13	3	0.92			1
actn2	actinin, alpha 2, localized to the Z-disc and analogous dense bodies, where they help anchor the myofibrillar actin filaments	0.48	±	0.09	2	0.99	±	0.62	3
xirp2	xin actin-binding repeat containing 2, may play a role in the actin cytoskeleton	0.61	±	0.17	3	1.01			1
nebl	nebulette, may be involved in cardiac myofibril assembly	0.71	±	0.03	2				0
	Heat Shock Proteins
hspd1	Heat shock protein 1 (chaperonin), Hsp60, a stress-inducible molecular chaperone which participates in protein folding	0.55	±	0.05	3	1.33			1
hspa9	heat shock protein 9	0.54	±	0.12	3	0.57	±	0.04	3
hsp90aa1	heat shock protein 90kDa alpha (cytosolic), class A member 1	0.488			1				0
hspa5	heat shock protein 5, secreted protein of the endoplasmic reticulum; may be involved in the assembly of secreted and membrane-bound proteins	0.88	±	0.31	2	0.77	±	0.2	2
hsp90ab1	heat shock protein 90 alpha (cytosolic), class B member 1	0.49	±	0.06	2	0.53			1
	Others and Unclassified
atp2a2	Serca2, ATPase, Ca++ transporting, cardiac muscle, slow twitch 2	0.61	±	0.12	3	0.7	±	0.17	3
akr1b1	Aldo-keto reductase family 1, member B1 (aldose reductase), catalyzes the reduction of a number of aldehydes, including the aldehyde form of glucose	0.61	±	0.46	2				0
aldh2	Aldehyde dehydrogenase 2 family (mitochondrial)	0.592			1	0.59	±	0.05	2
ubb	ubiquitin B	0.64	±	0.08	3	0.72			1
f1lur7	Unknown Function				0				0
vcp	Valosin-containing protein, involved in vesicle transport and fusion; important for proper functioning of the endoplasmic reticulum	0.68	±	0.08	3	0.67	±	0.08	2
acat1	acetyl-CoA acetyltransferase, catalyzes the reversible formation of acetoacetyl-CoA from two molecules of acetyl-CoA	0.57	±	0.16	3	0.86	±	0.12	2
ddx5	DEAD (Asp-Glu-Ala-Asp) box helicase 5,	0.29			1	1.09	±	0.57	2
