# Supplementary material for: Quantitative Non-canonical Amino Acid Tagging (QuaNCAT) Proteomics Identifies Distinct Patterns of Protein Synthesis Rapidly Induced by Hypertrophic Agents in Cardiomyocytes, Revealing New Aspects of Metabolic Remodeling
Source: Mol Cell Proteomics. 2016 Aug 9;15(10):3170–89. doi: 10.1074/mcp.M115.054312 (PMC5054342; doi:10.1074/mcp.M115.054312)
Supplement: Supplemental Data [file 10.1074_M115.054312_mcp.M115.054312-19.xlsx]

## Sheet: Proteins
Supplementary Table X. Ins+Rapa_vs_Ins_Replicate_1_proteins
Accession	Description	ΣCoverage	Σ# Proteins	Σ# Unique Peptides	Σ# Peptides	Σ# PSMs	Area	A11: Heavy/Medium	A11: Heavy/Medium Count	A11: Heavy/Medium Variability [%]	Score A(3,6,8,9)	Coverage A(3,6,8,9)	# Peptides A(3,6,8,9)	# PSM A(3,6,8,9)	# AAs	MW [kDa]	calc. pI
P55260	Annexin A4 OS=Rattus norvegicus GN=Anxa4 PE=1 SV=3 - [ANXA4_RAT]	13.17	2	3	3	3	805997	0.0955517	1		7.1068	13.17	3	3	319	35.826	5.43994
F1LN42	Protein Tns1 OS=Rattus norvegicus GN=Tns1 PE=4 SV=2 - [F1LN42_RAT]	5.71	4	7	7	21	2.85125e+06	0.207339	1		42.7855	5.71	11	21	1909	203.784	7.76709
D4A7U1	Protein Zyx OS=Rattus norvegicus GN=Zyx PE=4 SV=1 - [D4A7U1_RAT]	6.91	1	3	3	4	1.45233e+06	0.260752	1		10.1409	6.91	3	4	564	60.2648	6.46826
Q5U302	Catenin (Cadherin associated protein), alpha 1 OS=Rattus norvegicus GN=Ctnna1 PE=2 SV=1 - [Q5U302_RAT]	12.89	2	8	8	34	5.04959e+06	0.28404	1		105.885	12.89	12	34	908	100.174	6.22705
D3ZME6	Uncharacterized protein (Fragment) OS=Rattus norvegicus GN=Syncrip PE=4 SV=2 - [D3ZME6_RAT]	5.92	7	2	2	3	795882	0.324854	1		7.30065	5.92	3	3	338	38.257	9.05615
P04762	Catalase OS=Rattus norvegicus GN=Cat PE=1 SV=3 - [CATA_RAT]	14.99	1	8	8	56	1.15228e+07	0.328192	1		132.818	14.99	18	56	527	59.7195	7.50342
Q6P725	Desmin OS=Rattus norvegicus GN=Des PE=2 SV=1 - [Q6P725_RAT]	40.72	2	13	14	76	1.77814e+08	0.341414	2	20.834	211.769	40.72	30	76	469	53.3901	5.2749
Q5M9G3	Caprin-1 OS=Rattus norvegicus GN=Caprin1 PE=1 SV=2 - [CAPR1_RAT]	10.18	1	3	3	10	759806	0.341482	1		17.7414	10.18	3	10	707	78.0729	5.24951
M0R9D5	Uncharacterized protein OS=Rattus norvegicus GN=Ahnak PE=4 SV=1 - [M0R9D5_RAT]	30	1	52	54	138	3.20345e+07	0.342439	3	8.13179	344.107	30	74	138	5363	571.304	6.22705
D3ZHA0	Protein Flnc OS=Rattus norvegicus GN=Flnc PE=4 SV=1 - [D3ZHA0_RAT]	22.12	3	42	42	181	1.71268e+07	0.368242	6	28.3148	508.622	22.12	75	181	2726	290.804	5.89697
O35814	Stress-induced-phosphoprotein 1 OS=Rattus norvegicus GN=Stip1 PE=1 SV=1 - [STIP1_RAT]	6.08	2	3	3	8	1.47544e+06	0.369356	1		17.4006	6.08	5	8	543	62.5304	6.80029
Q9R1E9	Connective tissue growth factor OS=Rattus norvegicus GN=Ctgf PE=2 SV=1 - [CTGF_RAT]	10.95	1	3	3	4	617692	0.370416	1		9.25328	10.95	3	4	347	37.7298	7.86963
Q07936	Annexin A2 OS=Rattus norvegicus GN=Anxa2 PE=1 SV=2 - [ANXA2_RAT]	20.94	2	7	7	17	4.26247e+06	0.373588	1		51.1391	20.94	10	17	339	38.6538	7.69385
G3V885	Myosin-6 OS=Rattus norvegicus GN=Myh6 PE=4 SV=1 - [G3V885_RAT]	23.1	19	8	34	144	6.02942e+07	0.387797	3	63.1812	376.166	23.1	61	144	1939	223.371	5.73193
P29457	Serpin H1 OS=Rattus norvegicus GN=Serpinh1 PE=1 SV=1 - [SERPH_RAT]	9.59	2	3	3	7	1.03134e+06	0.388399	1		15.4075	9.59	4	7	417	46.4882	8.82178
F1LMI8	Troponin T, cardiac muscle OS=Rattus norvegicus GN=Tnnt2 PE=4 SV=2 - [F1LMI8_RAT]	15.92	4	4	4	26	1.75364e+07	0.420947	2	45.6437	36.8161	15.92	8	26	289	34.3444	5.32568
Q03346	Mitochondrial-processing peptidase subunit beta OS=Rattus norvegicus GN=Pmpcb PE=1 SV=3 - [MPPB_RAT]	2.45	1	1	1	1	2.66871e+06	0.449513	1		2.71005	2.45	1	1	489	54.2304	6.69775
Q6AY48	Poly(RC) binding protein 3 OS=Rattus norvegicus GN=Pcbp3 PE=2 SV=1 - [Q6AY48_RAT]	14.11	3	3	3	18	2.45306e+07	0.45899	2	5.89908	52.2873	14.11	6	18	319	33.7626	8.51416
M0R5J4	Uncharacterized protein OS=Rattus norvegicus PE=3 SV=1 - [M0R5J4_RAT]	26.5	9	6	8	29	6.55991e+06	0.463832	1		87.6795	26.5	14	29	434	47.0452	6.3667
P68255	14-3-3 protein theta OS=Rattus norvegicus GN=Ywhaq PE=1 SV=1 - [1433T_RAT]	10.2	1	2	2	5	1.49389e+06	0.476006	1		14.1561	10.2	3	5	245	27.7608	4.77979
P50399	Rab GDP dissociation inhibitor beta OS=Rattus norvegicus GN=Gdi2 PE=1 SV=2 - [GDIB_RAT]	6.07	1	2	2	12	990127	0.480712	1		43.5276	6.07	3	12	445	50.5047	6.25244
P04692	Tropomyosin alpha-1 chain OS=Rattus norvegicus GN=Tpm1 PE=1 SV=3 - [TPM1_RAT]	38.38	12	10	11	54	2.90711e+07	0.482236	2	4.21334	161.248	38.38	22	54	284	32.6607	4.7417
M0R6J6	Creatine kinase S-type, mitochondrial OS=Rattus norvegicus GN=Ckmt2 PE=3 SV=1 - [M0R6J6_RAT]	17.48	3	1	6	27	1.06819e+07	0.486066	1		77.7523	17.48	10	27	412	46.4213	9.49561
P61980	Heterogeneous nuclear ribonucleoprotein K OS=Rattus norvegicus GN=Hnrnpk PE=1 SV=1 - [HNRPK_RAT]	19.01	3	7	7	40	2.03104e+07	0.489102	2	14.4983	97.5656	19.01	16	40	463	50.9444	5.5415
P06762	Heme oxygenase 1 OS=Rattus norvegicus GN=Hmox1 PE=1 SV=1 - [HMOX1_RAT]	5.88	1	1	1	1	2.95789e+06	0.506623	1		3.2934	5.88	1	1	289	32.9848	6.53662
D4ABA9	Protein LOC100910104 OS=Rattus norvegicus GN=LOC100910104 PE=4 SV=1 - [D4ABA9_RAT]	31.32	1	23	23	106	2.34441e+07	0.508536	1		305.749	31.32	43	106	1127	122.388	5.22412
Q5BJQ0	Chaperone activity of bc1 complex-like, mitochondrial OS=Rattus norvegicus GN=Adck3 PE=2 SV=1 - [ADCK3_RAT]	9.86	1	5	5	14	2.53322e+06	0.509738	1		33.3383	9.86	8	14	649	72.1797	6.45557
Q66HD0	Endoplasmin OS=Rattus norvegicus GN=Hsp90b1 PE=1 SV=2 - [ENPL_RAT]	5.6	2	3	4	11	2.88669e+06	0.510144	1		31.8501	5.6	6	11	804	92.7134	4.80518
Q4PP99	Cardiac troponin C OS=Rattus norvegicus GN=Tnnc1 PE=2 SV=1 - [Q4PP99_RAT]	34.16	1	4	4	11	3.86091e+06	0.525092	1		32.0244	34.16	6	11	161	18.4085	4.18311
Q68FY0	Cytochrome b-c1 complex subunit 1, mitochondrial OS=Rattus norvegicus GN=Uqcrc1 PE=1 SV=1 - [QCR1_RAT]	4.38	1	2	2	6	4.91395e+06	0.527105	1		16.2564	4.38	3	6	480	52.8154	5.88428
G3V9U2	3-ketoacyl-CoA thiolase, mitochondrial OS=Rattus norvegicus GN=Acaa2 PE=3 SV=2 - [G3V9U2_RAT]	31.06	2	7	7	28	4.24456e+06	0.527462	1		90.3705	31.06	13	28	396	41.7575	8.14795
Q63569	26S protease regulatory subunit 6A OS=Rattus norvegicus GN=Psmc3 PE=2 SV=1 - [PRS6A_RAT]	8.88	2	3	3	5	2.13268e+06	0.533069	1		13.5964	8.88	4	5	439	49.1294	5.23682
P56741	Myosin-binding protein C, cardiac-type OS=Rattus norvegicus GN=Mybpc3 PE=2 SV=2 - [MYPC_RAT]	5.81	1	5	5	15	1.42887e+06	0.537225	1		49.8386	5.81	7	15	1274	140.674	6.53662
D3ZU74	Cytoplasmic dynein 1 intermediate chain 2 OS=Rattus norvegicus GN=Dync1i2 PE=4 SV=1 - [D3ZU74_RAT]	3.43	6	1	1	7	2.02714e+06	0.541864	1		26.176	3.43	2	7	612	68.3207	5.2876
D3Z802	Protein Nrap OS=Rattus norvegicus GN=Nrap PE=4 SV=1 - [D3Z802_RAT]	22.16	2	30	30	84	1.14988e+07	0.548806	3	83.3004	210.403	22.16	47	84	1692	192.162	9.30518
F7FC29	Protein Bicd2 OS=Rattus norvegicus GN=Bicd2 PE=4 SV=1 - [F7FC29_RAT]	1.46	1	1	1	2	2.17896e+06	0.554219	1		6.6493	1.46	1	2	820	93.382	5.31299
P48721	Stress-70 protein, mitochondrial OS=Rattus norvegicus GN=Hspa9 PE=1 SV=3 - [GRP75_RAT]	23.42	3	12	12	60	1.7149e+07	0.562281	2	1.06531	166.622	23.42	27	60	679	73.8119	6.30322
P16409	Myosin light chain 3 OS=Rattus norvegicus GN=Myl3 PE=2 SV=2 - [MYL3_RAT]	56.5	5	7	10	70	3.14251e+08	0.566211	3	2.07984	198.844	56.5	24	70	200	22.1421	5.09717
P85834	Elongation factor Tu, mitochondrial OS=Rattus norvegicus GN=Tufm PE=1 SV=1 - [EFTU_RAT]	14.38	1	5	5	20	4.67312e+06	0.596196	1		50.3287	14.38	10	20	452	49.491	7.56201
P08733	Myosin regulatory light chain 2, ventricular/cardiac muscle isoform OS=Rattus norvegicus GN=Myl2 PE=1 SV=2 - [MLRV_RAT]	46.99	3	6	6	34	2.88581e+07	0.606372	3	40.1307	80.4913	46.99	14	34	166	18.8684	4.93213
A1A5Q0	Leiomodin-2 OS=Rattus norvegicus GN=Lmod2 PE=2 SV=1 - [LMOD2_RAT]	9.29	2	3	3	22	2.79935e+06	0.608176	1		52.1568	9.29	8	22	549	61.6794	5.8208
P00564	Creatine kinase M-type OS=Rattus norvegicus GN=Ckm PE=1 SV=2 - [KCRM_RAT]	24.93	1	7	7	48	1.59334e+07	0.630259	4	15.6071	138.826	24.93	17	48	381	43.0178	7.06396
Q9ER34	Aconitate hydratase, mitochondrial OS=Rattus norvegicus GN=Aco2 PE=1 SV=2 - [ACON_RAT]	13.08	1	8	8	45	8.36939e+06	0.638831	1		126.648	13.08	17	45	780	85.38	7.82568
G3V6D3	ATP synthase subunit beta OS=Rattus norvegicus GN=Atp5b PE=3 SV=1 - [G3V6D3_RAT]	36.48	2	15	15	99	3.52079e+07	0.642587	2	7.24049	254.725	36.48	36	99	529	56.3095	5.2749
F1LP05	ATP synthase subunit alpha OS=Rattus norvegicus GN=Atp5a1 PE=3 SV=1 - [F1LP05_RAT]	24.23	3	11	11	54	9.42234e+06	0.642831	4	22.2081	138.226	24.23	22	54	553	59.7757	9.26123
Q9QZ76	Myoglobin OS=Rattus norvegicus GN=Mb PE=1 SV=3 - [MYG_RAT]	25.97	1	4	4	26	2.49247e+07	0.657539	1		97.7815	25.97	9	26	154	17.146	8.104
P56574	Isocitrate dehydrogenase [NADP], mitochondrial OS=Rattus norvegicus GN=Idh2 PE=1 SV=2 - [IDHP_RAT]	17.92	1	7	7	24	1.35747e+07	0.680366	1		65.7942	17.92	13	24	452	50.9349	8.68994
Q6AYI1	DEAD (Asp-Glu-Ala-Asp) box polypeptide 5 OS=Rattus norvegicus GN=Ddx5 PE=1 SV=1 - [Q6AYI1_RAT]	12.03	1	4	6	32	1.88139e+06	0.690272	1		77.0707	12.03	10	32	615	69.1958	8.92432
A7VJC2-2	Isoform A2 of Heterogeneous nuclear ribonucleoproteins A2/B1 OS=Rattus norvegicus GN=Hnrnpa2b1 - [ROA2_RAT]	36.66	7	8	8	44	2.39896e+07	0.702913	1		116.193	36.66	17	44	341	36.0319	8.646
P04797	Glyceraldehyde-3-phosphate dehydrogenase OS=Rattus norvegicus GN=Gapdh PE=1 SV=3 - [G3P_RAT]	32.43	36	8	8	84	142587193	0.763173	4	29.1838	251.472	32.43	20	84	333	35.8052	8.03076
P17764	Acetyl-CoA acetyltransferase, mitochondrial OS=Rattus norvegicus GN=Acat1 PE=1 SV=1 - [THIL_RAT]	22.64	1	7	7	43	7.48461e+06	0.770807	3	2.41603	125.111	22.64	11	43	424	44.6664	8.76318
P11980-2	Isoform M2 of Pyruvate kinase PKM OS=Rattus norvegicus GN=Pkm - [KPYM_RAT]	38.98	9	1	14	77	6.23012e+07	0.821299	1		227.477	38.98	24	77	531	57.744	7.44482
F1LQW3	Protein Sfpq (Fragment) OS=Rattus norvegicus GN=Sfpq PE=4 SV=1 - [F1LQW3_RAT]	8.91	1	4	4	14	1.02906e+07	0.82608	1		37.4273	8.91	7	14	606	65.6544	8.80713
O08623	Sequestosome-1 OS=Rattus norvegicus GN=Sqstm1 PE=1 SV=1 - [SQSTM_RAT]	18	3	4	4	15	748398	0.871496	1		43.1107	18	6	15	439	47.651	5.17334
P11507-2	Isoform 2 of Sarcoplasmic/endoplasmic reticulum calcium ATPase 2 OS=Rattus norvegicus GN=Atp2a2 - [AT2A2_RAT]	19.66	10	15	15	55	3.00886e+07	0.8906	2	4.04052	164.766	19.66	26	55	997	109.61	5.36377
P42123	L-lactate dehydrogenase B chain OS=Rattus norvegicus GN=Ldhb PE=1 SV=2 - [LDHB_RAT]	25.45	2	7	8	33	25181552	0.910399	2	60.4825	80.8611	25.45	14	33	334	36.5891	6.04932
P07335	Creatine kinase B-type OS=Rattus norvegicus GN=Ckb PE=1 SV=2 - [KCRB_RAT]	24.67	1	6	7	29	2.5011e+06	0.950151	1		90.5806	24.67	9	29	381	42.6983	5.66846
Q8VBU2-2	Isoform 2 of Protein NDRG2 OS=Rattus norvegicus GN=Ndrg2 - [NDRG2_RAT]	14.85	2	3	3	16	7.2571e+06	1.02193	1		34.4903	14.85	7	16	357	39.2453	5.49072
F2Z3R2	Protein Hnrnpl OS=Rattus norvegicus GN=Hnrnpl PE=4 SV=1 - [F2Z3R2_RAT]	10.41	4	4	4	11	6.11557e+06	1.08865	1		21.4394	10.41	6	11	586	63.9233	8.104
Q499N5	Acyl-CoA synthetase family member 2, mitochondrial OS=Rattus norvegicus GN=Acsf2 PE=2 SV=1 - [ACSF2_RAT]	4.23	1	2	2	14	3.71459e+06	1.17109	1		39.9455	4.23	5	14	615	67.8429	8.11865
Q68FQ0	T-complex protein 1 subunit epsilon OS=Rattus norvegicus GN=Cct5 PE=1 SV=1 - [TCPE_RAT]	3.33	1	2	2	8	1.91506e+06	1.21728	1		12.6449	3.33	5	8	541	59.4988	5.71924
P04636	Malate dehydrogenase, mitochondrial OS=Rattus norvegicus GN=Mdh2 PE=1 SV=2 - [MDHM_RAT]	40.53	1	11	11	63	26577015	1.28804	1		187.174	40.53	21	63	338	35.6608	8.67529
P23693	Troponin I, cardiac muscle OS=Rattus norvegicus GN=Tnni3 PE=1 SV=2 - [TNNI3_RAT]	30.33	1	6	6	24	2.23725e+07	1.34533	1		62.5545	30.33	8	24	211	24.1447	9.5542
D3ZCV0	Protein Actn2 OS=Rattus norvegicus GN=Actn2 PE=4 SV=1 - [D3ZCV0_RAT]	23.15	2	14	16	51	5.06748e+06	1.68331	1		162.359	23.15	24	51	894	103.768	5.45264
P41562	Isocitrate dehydrogenase [NADP] cytoplasmic OS=Rattus norvegicus GN=Idh1 PE=1 SV=1 - [IDHC_RAT]	2.9	1	1	1	2	925231	13.0587	1		5.36665	2.9	1	2	414	46.7045	6.99072
P0CG51	Polyubiquitin-B OS=Rattus norvegicus GN=Ubb PE=1 SV=1 - [UBB_RAT]	69.51	10	5	5	20	68300874				45.8883	69.51	9	20	305	34.3475	7.53271
Q64119	Myosin light polypeptide 6 OS=Rattus norvegicus GN=Myl6 PE=1 SV=3 - [MYL6_RAT]	40.4	6	3	6	22	3.21219e+06				62.6456	40.4	10	22	151	16.9641	4.55127
D3ZX18	Myozenin 2 (Predicted), isoform CRA_b OS=Rattus norvegicus GN=Myoz2 PE=4 SV=1 - [D3ZX18_RAT]	37.3	1	5	5	19	4.30651e+06				36.8329	37.3	8	19	185	20.5753	5.021
B5DFG4	Heat shock 27kD protein family, member 7 (Cardiovascular) OS=Rattus norvegicus GN=Hspb7 PE=2 SV=1 - [B5DFG4_RAT]	37.28	2	4	4	15	1.9775e+06				38.1828	37.28	5	15	169	18.607	6.41748
P11980	Pyruvate kinase PKM OS=Rattus norvegicus GN=Pkm PE=1 SV=3 - [KPYM_RAT]	36.35	7	1	14	83	6.23012e+07				235.075	36.35	25	83	531	57.7809	7.06396
P63018	Heat shock cognate 71 kDa protein OS=Rattus norvegicus GN=Hspa8 PE=1 SV=1 - [HSP7C_RAT]	33.75	8	12	18	123	6.63595e+07				323.373	33.75	36	123	646	70.8272	5.51611
Q5XFX0	Transgelin-2 OS=Rattus norvegicus GN=Tagln2 PE=2 SV=1 - [TAGL2_RAT]	32.66	2	5	5	13	2.9394e+06				37.8774	32.66	7	13	199	22.3791	8.25049
P62963	Profilin-1 OS=Rattus norvegicus GN=Pfn1 PE=1 SV=2 - [PROF1_RAT]	32.14	1	3	3	15	260713				35.1099	32.14	5	15	140	14.9475	8.27979
P06761	78 kDa glucose-regulated protein OS=Rattus norvegicus GN=Hspa5 PE=1 SV=1 - [GRP78_RAT]	31.8	1	15	17	82	2.63446e+07				240.275	31.8	26	82	654	72.3024	5.16064
D4A4G0	Uncharacterized protein OS=Rattus norvegicus PE=4 SV=2 - [D4A4G0_RAT]	31.29	2	4	4	11	2.62947e+06				30.7066	31.29	6	11	163	18.4495	9.64209
P62738	Actin, aortic smooth muscle OS=Rattus norvegicus GN=Acta2 PE=2 SV=1 - [ACTA_RAT]	29.71	6	5	7	43	2.5095e+07				113.577	29.71	13	43	377	41.9818	5.38916
P16617	Phosphoglycerate kinase 1 OS=Rattus norvegicus GN=Pgk1 PE=1 SV=2 - [PGK1_RAT]	29.26	2	5	7	34	5.84515e+06				103.287	29.26	12	34	417	44.51	7.89893
B2RZD6	Ndufa4 protein OS=Rattus norvegicus GN=Ndufa4 PE=4 SV=1 - [B2RZD6_RAT]	26.83	1	2	2	11	1.61076e+06				25.5238	26.83	5	11	82	9.32087	9.5249
P10111	Peptidyl-prolyl cis-trans isomerase A OS=Rattus norvegicus GN=Ppia PE=1 SV=2 - [PPIA_RAT]	26.83	1	4	4	7	1.4165e+06				14.5297	26.83	4	7	164	17.8628	8.1626
P09605	Creatine kinase S-type, mitochondrial OS=Rattus norvegicus GN=Ckmt2 PE=1 SV=2 - [KCRS_RAT]	26.49	3	3	8	32	7.56885e+06				83.668	26.49	13	32	419	47.3553	8.51416
Q5U2U8	Bcl2-associated athanogene 3 OS=Rattus norvegicus GN=Bag3 PE=2 SV=1 - [Q5U2U8_RAT]	25.61	1	8	8	42	5786604				112.674	25.61	16	42	574	61.453	7.03467
P62076	Mitochondrial import inner membrane translocase subunit Tim13 OS=Rattus norvegicus GN=Timm13 PE=3 SV=1 - [TIM13_RAT]	25.26	1	2	2	6	862350				15.3057	25.26	3	6	95	10.4509	8.17725
P19804	Nucleoside diphosphate kinase B OS=Rattus norvegicus GN=Nme2 PE=1 SV=1 - [NDKB_RAT]	25	3	3	3	11	3.09739e+06				17.4556	25	7	11	152	17.2719	7.44482
D3ZD09	Cytochrome c oxidase subunit 6B1 OS=Rattus norvegicus GN=Cox6b1 PE=4 SV=1 - [D3ZD09_RAT]	24.42	1	2	2	3	1.60221e+06				9.83346	24.42	2	3	86	10.0649	8.71924
G3V7U0	Cysteine and glycine-rich protein 3 OS=Rattus norvegicus GN=Csrp3 PE=4 SV=1 - [G3V7U0_RAT]	24.23	2	3	3	26	1.1945e+07				77.936	24.23	8	26	194	20.8479	8.54346
P05065	Fructose-bisphosphate aldolase A OS=Rattus norvegicus GN=Aldoa PE=1 SV=2 - [ALDOA_RAT]	23.63	2	5	5	45	7617262				75.9532	23.63	8	45	364	39.3273	8.08936
P13803	Electron transfer flavoprotein subunit alpha, mitochondrial OS=Rattus norvegicus GN=Etfa PE=1 SV=4 - [ETFA_RAT]	23.42	1	5	5	20	4.54112e+06				73.5311	23.42	9	20	333	34.9295	8.38232
O35244	Peroxiredoxin-6 OS=Rattus norvegicus GN=Prdx6 PE=1 SV=3 - [PRDX6_RAT]	23.21	1	5	5	14	6.41171e+06				31.1978	23.21	7	14	224	24.803	5.93506
P63039	60 kDa heat shock protein, mitochondrial OS=Rattus norvegicus GN=Hspd1 PE=1 SV=1 - [CH60_RAT]	22.34	3	10	10	45	1.16357e+07				102.235	22.34	18	45	573	60.9174	6.17627
Q63716	Peroxiredoxin-1 OS=Rattus norvegicus GN=Prdx1 PE=1 SV=1 - [PRDX1_RAT]	22.11	2	5	5	9	2.39417e+06				20.6194	22.11	5	9	199	22.0953	8.1333
G3V8C4	Chloride intracellular channel 4, isoform CRA_b OS=Rattus norvegicus GN=Clic4 PE=4 SV=1 - [G3V8C4_RAT]	21.74	4	3	3	8	770707				24.4964	21.74	5	8	253	28.6507	5.59229
Q6QI83	LRRG00125 OS=Rattus norvegicus GN=LOC498836 PE=2 SV=1 - [Q6QI83_RAT]	20.33	1	1	1	1	42740.6				2.81058	20.33	1	1	123	13.1993	7.09326
P04906	Glutathione S-transferase P OS=Rattus norvegicus GN=Gstp1 PE=1 SV=2 - [GSTP1_RAT]	20	2	3	3	7	436779				22.846	20	5	7	210	23.4241	7.35693
Q925F0	Small muscular protein OS=Rattus norvegicus GN=Smpx PE=3 SV=1 - [SMPX_RAT]	20	1	1	1	7	10078946				23.7605	20	2	7	85	9.11481	9.99365
F1LXA0	NADH dehydrogenase (Ubiquinone) 1 alpha subcomplex, 12 (Predicted), isoform CRA_b OS=Rattus norvegicus GN=Ndufa12 PE=4 SV=2 - [F1LXA0_RAT]	20	1	2	2	10	1.4299e+06				26.8445	20	4	10	145	17.1667	9.70068
D3ZYW2	Heterogeneous nuclear ribonucleoprotein H OS=Rattus norvegicus GN=Hnrnph1 PE=4 SV=1 - [D3ZYW2_RAT]	19.58	6	2	6	25	5.85611e+06				66.4846	19.58	10	25	429	47.0454	6.34131
G3V8B0	Myosin-7 OS=Rattus norvegicus GN=Myh7 PE=4 SV=1 - [G3V8B0_RAT]	19.07	19	2	28	115	3.19095e+07				306.064	19.07	50	115	1935	222.762	5.75732
O88989	Malate dehydrogenase, cytoplasmic OS=Rattus norvegicus GN=Mdh1 PE=1 SV=3 - [MDHC_RAT]	18.86	1	5	5	30	7.85766e+06				77.7491	18.86	10	30	334	36.46	6.58057
P46462	Transitional endoplasmic reticulum ATPase OS=Rattus norvegicus GN=Vcp PE=1 SV=3 - [TERA_RAT]	18.73	4	11	11	50	4.33746e+06				127.463	18.73	21	50	806	89.2927	5.26221
Q07439	Heat shock 70 kDa protein 1A/1B OS=Rattus norvegicus GN=Hspa1a PE=2 SV=2 - [HSP71_RAT]	18.25	1	3	8	42	1.45201e+07				81.4744	18.25	17	42	641	70.1421	5.8208
B1PRL5	Muscle-related coiled-coil protein OS=Rattus norvegicus GN=Murc PE=2 SV=1 - [MURC_RAT]	17.96	1	4	4	8	4.05303e+06				15.0983	17.96	4	8	362	41.0684	8.63135
Q5U3Y8	Basic transcription factor 3 OS=Rattus norvegicus GN=Btf3 PE=2 SV=1 - [Q5U3Y8_RAT]	17.9	1	1	1	1	0				2.52856	17.9	1	1	162	17.6882	7.50342
M0R4U4	Triosephosphate isomerase (Fragment) OS=Rattus norvegicus PE=3 SV=1 - [M0R4U4_RAT]	17.89	3	3	3	7	3.16108e+06				16.0076	17.89	4	7	246	26.4034	7.54736
P19234	NADH dehydrogenase [ubiquinone] flavoprotein 2, mitochondrial OS=Rattus norvegicus GN=Ndufv2 PE=1 SV=2 - [NDUV2_RAT]	17.74	1	3	3	14	878075				29.0266	17.74	6	14	248	27.3609	6.68311
P31044	Phosphatidylethanolamine-binding protein 1 OS=Rattus norvegicus GN=Pebp1 PE=1 SV=3 - [PEBP1_RAT]	17.65	1	2	2	6	1.48447e+06				18.1498	17.65	4	6	187	20.7884	5.79541
P62859	40S ribosomal protein S28 OS=Rattus norvegicus GN=Rps28 PE=1 SV=1 - [RS28_RAT]	17.39	1	1	1	1	190881				1.99419	17.39	1	1	69	7.8362	10.6968
Q6AYF2	LIM and cysteine-rich domains 1 OS=Rattus norvegicus GN=Lmcd1 PE=2 SV=1 - [Q6AYF2_RAT]	16.99	1	4	4	12	8.23433e+06				33.0923	16.99	6	12	365	41.0582	8.01611
P29419	ATP synthase subunit e, mitochondrial OS=Rattus norvegicus GN=Atp5i PE=1 SV=3 - [ATP5I_RAT]	16.9	1	1	1	1	312120				3.26475	16.9	1	1	71	8.24948	9.34912
M0RCP9	Protein Pin4 OS=Rattus norvegicus GN=Pin4 PE=4 SV=1 - [M0RCP9_RAT]	16.79	1	2	2	7	867090				21.9587	16.79	3	7	131	13.806	9.77393
Q8K3G3	Four and a half LIM domains 1, isoform CRA_e OS=Rattus norvegicus GN=Fhl1 PE=2 SV=1 - [Q8K3G3_RAT]	16.67	3	3	3	14	5.33655e+06				37.0141	16.67	7	14	210	23.6852	8.646
Q8R3Z7	EH-domain containing 4 OS=Rattus norvegicus GN=Ehd4 PE=2 SV=1 - [Q8R3Z7_RAT]	16.64	1	7	7	20	1777504				54.5203	16.64	11	20	541	61.4285	6.75635
D4A6T8	Protein Lin52 OS=Rattus norvegicus GN=Lin52 PE=4 SV=1 - [D4A6T8_RAT]	16.38	1	1	2	3	2.7171e+06				2.54532	16.38	2	3	116	12.9656	4.85596
M0R785	Protein LOC100910788 OS=Rattus norvegicus GN=Chchd2 PE=4 SV=1 - [M0R785_RAT]	16.23	2	1	1	2	94801.7				6.88552	16.23	2	2	154	15.8389	9.33447
F1LRV4	Heat shock 70 kDa protein 4 OS=Rattus norvegicus GN=Hspa4 PE=3 SV=1 - [F1LRV4_RAT]	16.07	2	10	10	28	1.75801e+06				80.4735	16.07	15	28	840	93.9671	5.21143
G3V7C6	RCG45400 OS=Rattus norvegicus GN=Tubb4b PE=3 SV=1 - [G3V7C6_RAT]	15.73	9	2	6	24	9.49354e+06				70.5953	15.73	11	24	445	49.799	4.89404
P62074	Mitochondrial import inner membrane translocase subunit Tim10 OS=Rattus norvegicus GN=Timm10 PE=3 SV=1 - [TIM10_RAT]	15.56	1	1	1	2	814375				6.11261	15.56	2	2	90	10.3259	6.29053
Q5XIG1	Ldb3 protein OS=Rattus norvegicus GN=Ldb3 PE=2 SV=1 - [Q5XIG1_RAT]	15.55	1	3	3	20	1.67982e+07				52.8889	15.55	7	20	283	30.9688	9.18799
P49432	Pyruvate dehydrogenase E1 component subunit beta, mitochondrial OS=Rattus norvegicus GN=Pdhb PE=1 SV=2 - [ODPB_RAT]	15.32	1	4	4	5	674577				15.4095	15.32	5	5	359	38.957	6.65381
D4AAT4	Protein Snrpf OS=Rattus norvegicus GN=Snrpf PE=4 SV=1 - [D4AAT4_RAT]	15.12	1	1	1	1	555371				2.59873	15.12	1	1	86	9.71878	4.66553
P45592	Cofilin-1 OS=Rattus norvegicus GN=Cfl1 PE=1 SV=3 - [COF1_RAT]	15.06	2	2	2	7	1.74987e+06				17.9175	15.06	3	7	166	18.5207	8.08936
P11915-2	Isoform SCP2 of Non-specific lipid-transfer protein OS=Rattus norvegicus GN=Scp2 - [NLTP_RAT]	14.69	3	2	2	7	7.44635e+06				20.7241	14.69	4	7	143	15.2879	8.57275
Q7M0E3	Destrin OS=Rattus norvegicus GN=Dstn PE=1 SV=3 - [DEST_RAT]	14.55	2	2	2	7	949416				17.787	14.55	3	7	165	18.5215	8.03076
P07483	Fatty acid-binding protein, heart OS=Rattus norvegicus GN=Fabp3 PE=1 SV=2 - [FABPH_RAT]	14.29	1	2	2	3	6.71596e+06				7.11332	14.29	2	3	133	14.7656	6.32861
O88321	Antisecretory factor OS=Rattus norvegicus GN=Psmd4 PE=2 SV=1 - [O88321_RAT]	14.21	1	4	4	6	1.71774e+06				13.8606	14.21	5	6	380	41.0474	4.80518
G3V8L3	Lamin A, isoform CRA_b OS=Rattus norvegicus GN=Lmna PE=3 SV=1 - [G3V8L3_RAT]	14.14	2	7	7	15	2.51319e+06				45.178	14.14	8	15	665	74.2667	6.97607
Q6AY09	Heterogeneous nuclear ribonucleoprotein H2 OS=Rattus norvegicus GN=Hnrnph2 PE=1 SV=1 - [HNRH2_RAT]	13.81	1	1	4	22	5.78534e+06				55.5647	13.81	7	22	449	49.2623	6.30322
P00507	Aspartate aminotransferase, mitochondrial OS=Rattus norvegicus GN=Got2 PE=1 SV=2 - [AATM_RAT]	13.72	3	5	5	18	2.17278e+06				46.6056	13.72	10	18	430	47.2841	8.99756
M0R8I2	Uncharacterized protein OS=Rattus norvegicus PE=4 SV=1 - [M0R8I2_RAT]	13.51	1	1	1	1	482478				2.41031	13.51	1	1	111	12.4361	7.34229
F1LNF7	Isocitrate dehydrogenase [NAD] subunit alpha, mitochondrial OS=Rattus norvegicus GN=Idh3a PE=3 SV=1 - [F1LNF7_RAT]	13.39	2	5	5	15	2.44687e+06				29.5689	13.39	8	15	366	39.557	6.91748
G3V778	Pyruvate dehydrogenase kinase, isoenzyme 4 OS=Rattus norvegicus GN=Pdk4 PE=4 SV=1 - [G3V778_RAT]	13.11	2	4	4	11	404013				26.7963	13.11	7	11	412	46.5796	7.07861
P63102	14-3-3 protein zeta/delta OS=Rattus norvegicus GN=Ywhaz PE=1 SV=1 - [1433Z_RAT]	13.06	1	2	2	10	9.55382e+06				29.3578	13.06	4	10	245	27.7537	4.79248
F1LV13	Heterogeneous nuclear ribonucleoprotein M OS=Rattus norvegicus GN=Hnrnpm PE=4 SV=1 - [F1LV13_RAT]	13.04	4	6	6	14	4.3819e+06				33.3795	13.04	9	14	690	73.6734	8.74854
F1LPV8	Protein Suclg2 OS=Rattus norvegicus GN=Suclg2 PE=3 SV=2 - [F1LPV8_RAT]	12.99	1	3	3	9	323451				17.2269	12.99	4	9	431	46.6095	7.7085
Q62658	Peptidyl-prolyl cis-trans isomerase FKBP1A OS=Rattus norvegicus GN=Fkbp1a PE=1 SV=3 - [FKB1A_RAT]	12.96	1	1	1	1	1.39551e+06				4.61101	12.96	1	1	108	11.9151	8.1626
P39069	Adenylate kinase isoenzyme 1 OS=Rattus norvegicus GN=Ak1 PE=1 SV=3 - [KAD1_RAT]	12.89	2	2	2	15	1.57562e+06				47.5824	12.89	4	15	194	21.5702	7.89893
G3V8C3	Vimentin OS=Rattus norvegicus GN=Vim PE=3 SV=1 - [G3V8C3_RAT]	12.88	2	4	5	14	2.99601e+06				21.8917	12.88	7	14	466	53.6681	5.12256
Q60587	Trifunctional enzyme subunit beta, mitochondrial OS=Rattus norvegicus GN=Hadhb PE=1 SV=1 - [ECHB_RAT]	12.84	1	6	6	23	7.06211e+06				61.9498	12.84	12	23	475	51.3815	9.46631
P55063	Heat shock 70 kDa protein 1-like OS=Rattus norvegicus GN=Hspa1l PE=2 SV=2 - [HS71L_RAT]	12.79	1	1	6	33	1.99273e+07				85.6317	12.79	13	33	641	70.5052	6.23975
F1M2K3	Uncharacterized protein (Fragment) OS=Rattus norvegicus PE=4 SV=1 - [F1M2K3_RAT]	12.77	3	1	1	5	3698945				16.2414	12.77	2	5	94	10.7484	6.55127
Q05175	Brain acid soluble protein 1 OS=Rattus norvegicus GN=Basp1 PE=1 SV=2 - [BASP1_RAT]	12.73	1	1	1	1	152193				0	12.73	1	1	220	21.7774	4.51318
Q5XIM5	Protein CDV3 homolog OS=Rattus norvegicus GN=Cdv3 PE=2 SV=1 - [CDV3_RAT]	12.71	1	1	1	2	906402				4.8921	12.71	2	2	236	24.2957	5.85889
Q9EPH8	Polyadenylate-binding protein 1 OS=Rattus norvegicus GN=Pabpc1 PE=1 SV=1 - [PABP1_RAT]	12.58	5	5	7	16	776656				34.0034	12.58	9	16	636	70.6559	9.49561
P83941	Transcription elongation factor B polypeptide 1 OS=Rattus norvegicus GN=Tceb1 PE=1 SV=1 - [ELOC_RAT]	12.5	1	1	1	1	309863				2.38234	12.5	1	1	112	12.465	4.77979
P62628	Dynein light chain roadblock-type 1 OS=Rattus norvegicus GN=Dynlrb1 PE=1 SV=3 - [DLRB1_RAT]	12.5	1	1	1	1	372373				2.30204	12.5	1	1	96	10.9828	7.25439
P69897	Tubulin beta-5 chain OS=Rattus norvegicus GN=Tubb5 PE=1 SV=1 - [TBB5_RAT]	12.39	7	1	5	24	2.50363e+06				69.7164	12.39	9	24	444	49.639	4.89404
P11232	Thioredoxin OS=Rattus norvegicus GN=Txn PE=1 SV=2 - [THIO_RAT]	12.38	1	1	1	2	1.43839e+06				5.70459	12.38	2	2	105	11.6657	4.91943
P34058	Heat shock protein HSP 90-beta OS=Rattus norvegicus GN=Hsp90ab1 PE=1 SV=4 - [HS90B_RAT]	12.15	6	3	7	18	2.62913e+06				63.4649	12.15	10	18	724	83.2291	5.03369
P14841	Cystatin-C OS=Rattus norvegicus GN=Cst3 PE=1 SV=2 - [CYTC_RAT]	12.14	1	1	1	7	7.26698e+06				21.0567	12.14	3	7	140	15.4268	9.21729
P85972	Vinculin OS=Rattus norvegicus GN=Vcl PE=1 SV=1 - [VINC_RAT]	12.01	2	10	10	20	3.79537e+06				55.681	12.01	13	20	1066	116.542	6.0874
P52944	PDZ and LIM domain protein 1 OS=Rattus norvegicus GN=Pdlim1 PE=2 SV=4 - [PDLI1_RAT]	11.93	1	3	3	7	1.74549e+06				15.9432	11.93	5	7	327	35.5618	7.23975
F1LNY0	Uncharacterized protein OS=Rattus norvegicus PE=4 SV=2 - [F1LNY0_RAT]	11.93	2	2	2	10	4.00399e+06				31.2754	11.93	4	10	218	24.4746	7.09326
D3ZMS0	Protein LOC100911713 OS=Rattus norvegicus GN=LOC100911713 PE=4 SV=1 - [D3ZMS0_RAT]	11.9	1	1	1	1	0				2.29976	11.9	1	1	126	13.1857	5.13525
Q5XIP0	DnaJ (Hsp40) homolog, subfamily B, member 4 OS=Rattus norvegicus GN=Dnajb4 PE=2 SV=1 - [Q5XIP0_RAT]	11.87	2	3	3	5	393011				13.4393	11.87	4	5	337	37.7982	8.5874
P14604	Enoyl-CoA hydratase, mitochondrial OS=Rattus norvegicus GN=Echs1 PE=1 SV=1 - [ECHM_RAT]	11.72	1	2	2	4	2.27651e+06				12.4501	11.72	2	4	290	31.4962	8.1333
Q6JE36	Protein NDRG1 OS=Rattus norvegicus GN=Ndrg1 PE=1 SV=1 - [NDRG1_RAT]	11.68	1	3	3	8	2.11009e+06				21.3179	11.68	5	8	394	42.9269	6.18896
P52555	Endoplasmic reticulum resident protein 29 OS=Rattus norvegicus GN=Erp29 PE=1 SV=2 - [ERP29_RAT]	11.54	1	2	2	2	254551				4.79293	11.54	2	2	260	28.5569	6.62451
F1M227	Protein Gm8325 OS=Rattus norvegicus GN=Gm8325 PE=4 SV=2 - [F1M227_RAT]	11.51	2	1	1	5	233668				10.6994	11.51	1	5	139	15.4459	7.1958
P11598	Protein disulfide-isomerase A3 OS=Rattus norvegicus GN=Pdia3 PE=1 SV=2 - [PDIA3_RAT]	11.49	1	5	5	6	2.94419e+06				9.06767	11.49	5	6	505	56.5877	6.21436
Q5U777	Phorbol-12-myristate-13-acetate-induced protein 1 OS=Rattus norvegicus GN=Pmaip1 PE=3 SV=1 - [APR_RAT]	11.43	1	1	1	1	1.06523e+06				1.96289	11.43	1	1	105	11.8934	10.7554
F1LSQ6	Proteasome subunit alpha type OS=Rattus norvegicus GN=Psma7 PE=3 SV=1 - [F1LSQ6_RAT]	11.42	4	2	2	3	222054				2.60073	11.42	2	3	254	28.3809	8.45557
M0R6Y8	Phosphoglycerate kinase OS=Rattus norvegicus GN=RGD1560402 PE=3 SV=1 - [M0R6Y8_RAT]	11.39	2	1	3	23	5.84515e+06				78.4114	11.39	7	23	395	41.9347	6.78564
P41498	Low molecular weight phosphotyrosine protein phosphatase OS=Rattus norvegicus GN=Acp1 PE=1 SV=3 - [PPAC_RAT]	11.39	1	1	1	1	315279				2.31729	11.39	1	1	158	18.1398	6.52197
G3V907	Protein LOC100911356 OS=Rattus norvegicus GN=LOC100360976 PE=4 SV=1 - [G3V907_RAT]	11.37	2	2	2	8	677773				22.6075	11.37	4	8	299	32.4605	4.36084
D3Z9W1	Protein LOC100271845 OS=Rattus norvegicus GN=LOC100271845 PE=4 SV=1 - [D3Z9W1_RAT]	11.3	1	1	1	1	25370.5				1.98387	11.3	1	1	177	19.29	9.53955
D4A4D5	Protein LOC100362751 OS=Rattus norvegicus GN=LOC498555 PE=3 SV=1 - [D4A4D5_RAT]	11.3	2	1	1	2	0				6.19937	11.3	1	2	115	11.6989	4.53857
M0R7S5	Protein Plin4 OS=Rattus norvegicus GN=Plin4 PE=4 SV=1 - [M0R7S5_RAT]	11.2	1	1	1	1	319352				2.77157	11.2	1	1	1339	135.43	9.12939
Q64428	Trifunctional enzyme subunit alpha, mitochondrial OS=Rattus norvegicus GN=Hadha PE=1 SV=2 - [ECHA_RAT]	11.14	1	7	7	13	2.68936e+06				37.6498	11.14	10	13	763	82.6125	9.05615
P70567	Tropomodulin-1 OS=Rattus norvegicus GN=Tmod1 PE=2 SV=1 - [TMOD1_RAT]	11.14	2	3	3	11	272945				29.6559	11.14	5	11	359	40.4548	5.04639
B1WC56	Nola2 protein OS=Rattus norvegicus GN=LOC100910210 PE=2 SV=1 - [B1WC56_RAT]	11.11	1	1	1	1	113482				2.78792	11.11	1	1	153	17.281	7.97217
D4A269	Uncharacterized protein OS=Rattus norvegicus PE=4 SV=1 - [D4A269_RAT]	11.11	2	1	1	3	2.28112e+06				9.41281	11.11	2	3	126	13.7672	7.59131
Q5XIH6	Tripartite motif-containing protein 54 OS=Rattus norvegicus GN=Trim54 PE=2 SV=1 - [TRI54_RAT]	10.99	1	1	1	2	112714				0	10.99	1	2	364	41.0042	5.12256
Q6PCT3	Tumor protein D54 OS=Rattus norvegicus GN=Tpd52l2 PE=2 SV=1 - [TPD54_RAT]	10.91	1	1	1	4	127168				1.9423	10.91	2	4	220	23.9771	6.15088
Q91XV7	Transmembrane protein 158 OS=Rattus norvegicus GN=Tmem158 PE=1 SV=1 - [TM158_RAT]	10.88	1	1	1	2	0				0	10.88	1	2	285	28.9861	8.35303
D3ZSE0	40S ribosomal protein S21 OS=Rattus norvegicus GN=LOC100363012 PE=3 SV=1 - [D3ZSE0_RAT]	10.84	2	1	1	2	884190				3.82573	10.84	1	2	83	9.09351	8.51416
Q66HF1	NADH-ubiquinone oxidoreductase 75 kDa subunit, mitochondrial OS=Rattus norvegicus GN=Ndufs1 PE=1 SV=1 - [NDUS1_RAT]	10.73	1	6	6	17	1.71347e+06				34.9294	10.73	8	17	727	79.3616	5.89697
P08494	Matrix Gla protein OS=Rattus norvegicus GN=Mgp PE=1 SV=2 - [MGP_RAT]	10.68	2	1	1	5	6023550				7.61405	10.68	2	5	103	12.029	9.14404
Q5M7W5-2	Isoform 2 of Microtubule-associated protein 4 OS=Rattus norvegicus GN=Map4 - [MAP4_RAT]	10.68	2	7	7	22	4.99569e+06				65.3207	10.68	13	22	983	102.777	4.57666
P86172	NmrA-like family domain-containing protein 1 (Fragments) OS=Rattus norvegicus GN=Nmral1 PE=1 SV=1 - [NMRL1_RAT]	10.67	2	1	1	1	1.09617e+06				2.54948	10.67	1	1	150	16.8908	7.50342
P21913	Succinate dehydrogenase [ubiquinone] iron-sulfur subunit, mitochondrial OS=Rattus norvegicus GN=Sdhb PE=2 SV=2 - [SDHB_RAT]	10.64	1	2	2	6	217616				12.2063	10.64	3	6	282	31.8089	8.67529
P15429	Beta-enolase OS=Rattus norvegicus GN=Eno3 PE=1 SV=3 - [ENOB_RAT]	10.6	2	1	3	16	3.3819e+06				43.8445	10.6	6	16	434	46.9843	7.44482
Q68FU3	Electron transfer flavoprotein subunit beta OS=Rattus norvegicus GN=Etfb PE=2 SV=3 - [ETFB_RAT]	10.59	1	2	2	6	817963				18.6353	10.59	3	6	255	27.6701	7.75244
D3ZEN5	Peroxiredoxin-5, mitochondrial (Fragment) OS=Rattus norvegicus GN=Prdx5 PE=4 SV=2 - [D3ZEN5_RAT]	10.56	3	1	1	2	396761				5.78174	10.56	2	2	161	16.9149	7.23975
P62890	60S ribosomal protein L30 OS=Rattus norvegicus GN=Rpl30 PE=3 SV=2 - [RL30_RAT]	10.43	1	1	1	1	50325.8				2.08994	10.43	1	1	115	12.7757	9.62744
Q794E4	Heterogeneous nuclear ribonucleoprotein F OS=Rattus norvegicus GN=Hnrnpf PE=1 SV=3 - [HNRPF_RAT]	10.36	2	1	3	8	2.8802e+06				17.8294	10.36	5	8	415	45.7009	5.49072
M0R764	Uncharacterized protein (Fragment) OS=Rattus norvegicus PE=4 SV=1 - [M0R764_RAT]	10.34	4	1	1	1	55780.9				2.13695	10.34	1	1	116	12.7566	9.45166
F7FLF2	Protein LOC100360057 (Fragment) OS=Rattus norvegicus GN=LOC100363800 PE=4 SV=1 - [F7FLF2_RAT]	10.24	2	1	1	2	517822				4.59568	10.24	1	2	127	14.6487	9.18799
A2RUW1	Toll-interacting protein OS=Rattus norvegicus GN=Tollip PE=2 SV=1 - [TOLIP_RAT]	10.22	1	2	2	2	63314.3				6.2019	10.22	2	2	274	30.2949	5.17334
F1LY34	Uncharacterized protein OS=Rattus norvegicus PE=3 SV=2 - [F1LY34_RAT]	10.19	4	1	1	1	0				3.24762	10.19	1	1	157	17.2734	9.71533
P80254	D-dopachrome decarboxylase OS=Rattus norvegicus GN=Ddt PE=1 SV=3 - [DOPD_RAT]	10.17	1	1	1	1	0				2.09241	10.17	1	1	118	13.1248	6.53662
O08769	Cyclin dependent kinase inhibitor OS=Rattus norvegicus GN=Cdkn1b PE=1 SV=1 - [O08769_RAT]	10.15	1	1	1	1	212494				3.08806	10.15	1	1	197	22.1256	7.02002
M0R5B4	Uncharacterized protein OS=Rattus norvegicus PE=4 SV=1 - [M0R5B4_RAT]	10.12	5	2	2	7	587025				17.7477	10.12	4	7	346	38.581	5.5542
Q9EPC6	Profilin-2 OS=Rattus norvegicus GN=Pfn2 PE=1 SV=3 - [PROF2_RAT]	10	2	1	1	2	150392				6.17487	10	2	2	140	14.9923	6.99072
Q5XI77	Annexin OS=Rattus norvegicus GN=Anxa11 PE=2 SV=1 - [Q5XI77_RAT]	9.94	4	4	4	16	3.86923e+06				42.4581	9.94	7	16	503	54.1258	7.6499
V9GZ85	Protein LOC100361457 (Fragment) OS=Rattus norvegicus GN=LOC100361457 PE=3 SV=1 - [V9GZ85_RAT]	9.89	5	1	3	27	1.6486e+07				77.3799	9.89	6	27	374	41.5927	5.70654
G3V9N7	Protein Pacsin3 OS=Rattus norvegicus GN=Pacsin3 PE=4 SV=2 - [G3V9N7_RAT]	9.86	1	3	3	7	227058				14.6044	9.86	4	7	426	48.6969	6.1001
P70623	Fatty acid-binding protein, adipocyte OS=Rattus norvegicus GN=Fabp4 PE=2 SV=3 - [FABP4_RAT]	9.85	2	1	1	1	131361				2.52983	9.85	1	1	132	14.6986	7.94287
Q63610-3	Isoform 3 of Tropomyosin alpha-3 chain OS=Rattus norvegicus GN=Tpm3 - [TPM3_RAT]	9.72	3	1	2	11	1.15561e+07				28.4104	9.72	5	11	247	28.6918	4.79248
P09495	Tropomyosin alpha-4 chain OS=Rattus norvegicus GN=Tpm4 PE=1 SV=3 - [TPM4_RAT]	9.68	1	1	2	11	1.15973e+07				29.5285	9.68	5	11	248	28.4925	4.69092
Q99MA1	Cbp/p300-interacting transactivator, with Glu/Asp-rich carboxy-terminal domain, 2 OS=Rattus norvegicus GN=Cited2 PE=2 SV=1 - [Q99MA1_RAT]	9.67	1	1	1	1	82131.7				3.8208	9.67	1	1	269	28.273	6.94678
Q6P6R2	Dihydrolipoyl dehydrogenase, mitochondrial OS=Rattus norvegicus GN=Dld PE=1 SV=1 - [DLDH_RAT]	9.63	1	3	3	13	2.40246e+06				41.8975	9.63	4	13	509	54.0041	7.86963
P07154	Cathepsin L1 OS=Rattus norvegicus GN=Ctsl PE=1 SV=2 - [CATL1_RAT]	9.58	1	2	2	10	900793				28.7551	9.58	4	10	334	37.636	6.82959
Q5RKI6	Probable RNA-binding protein EIF1AD OS=Rattus norvegicus GN=Eif1ad PE=2 SV=1 - [EIF1A_RAT]	9.58	1	1	1	1	66083.1				0	9.58	1	1	167	19.0643	4.95752
E9PT29	Uncharacterized protein OS=Rattus norvegicus PE=4 SV=2 - [E9PT29_RAT]	9.57	1	1	3	22	1.54313e+06				51.4291	9.57	7	22	418	47.3551	8.01611
P50503	Hsc70-interacting protein OS=Rattus norvegicus GN=St13 PE=1 SV=1 - [F10A1_RAT]	9.51	1	3	3	10	4.34062e+06				28.2679	9.51	5	10	368	41.2534	5.38916
P04785	Protein disulfide-isomerase OS=Rattus norvegicus GN=P4hb PE=1 SV=2 - [PDIA1_RAT]	9.43	1	4	4	8	2.70929e+06				28.0923	9.43	5	8	509	56.9157	4.93213
F1M5C9	Ubiquitin-conjugating enzyme E2 D2 (Fragment) OS=Rattus norvegicus GN=Ube2d2 PE=3 SV=1 - [F1M5C9_RAT]	9.32	5	1	1	1	0				1.8704	9.32	1	1	118	13.5939	8.29443
G3V721	WW domain binding protein 2, isoform CRA_b OS=Rattus norvegicus GN=Wbp2 PE=4 SV=1 - [G3V721_RAT]	9.16	2	2	2	8	1.51578e+06				20.2599	9.16	5	8	262	28.1405	6.78564
Q8R560	Ankyrin repeat domain-containing protein 1 OS=Rattus norvegicus GN=Ankrd1 PE=1 SV=1 - [ANKR1_RAT]	9.09	1	2	2	6	1.47905e+06				11.7854	9.09	3	6	319	36.041	8.35303
D3ZX38	Prefoldin 1 (Predicted) OS=Rattus norvegicus GN=Pfdn1 PE=4 SV=1 - [D3ZX38_RAT]	9.02	1	1	1	2	831193				6.29273	9.02	2	2	122	14.2465	6.81494
D4A6A2	Heterogeneous nuclear ribonucleoprotein A3 OS=Rattus norvegicus GN=Hnrnpa3 PE=4 SV=2 - [D4A6A2_RAT]	8.99	6	2	2	16	1.147e+07				62.2055	8.99	4	16	356	36.82	8.03076
G3V7J0	Aldehyde dehydrogenase family 6, subfamily A1, isoform CRA_b OS=Rattus norvegicus GN=Aldh6a1 PE=3 SV=1 - [G3V7J0_RAT]	8.97	2	3	3	16	2.99954e+06				35.8711	8.97	5	16	535	57.7105	8.17725
P17132	Heterogeneous nuclear ribonucleoprotein C (Fragment) OS=Rattus norvegicus GN=Hnrnpc PE=2 SV=1 - [HNRPC_RAT]	8.86	8	1	1	5	1.09398e+06				17.6967	8.86	2	5	158	18.0082	9.65674
D3ZER8	Leukocyte receptor cluster (LRC) member 1 (Predicted) OS=Rattus norvegicus GN=Leng1 PE=4 SV=1 - [D3ZER8_RAT]	8.85	1	1	1	1	1.00604e+06				1.88423	8.85	1	1	260	30.1747	9.80322
Q62785	28 kDa heat- and acid-stable phosphoprotein OS=Rattus norvegicus GN=Pdap1 PE=1 SV=1 - [HAP28_RAT]	8.84	1	1	1	2	173188				5.04631	8.84	1	2	181	20.5925	7.38623
F1LWK7	Protein Ablim1 OS=Rattus norvegicus GN=Ablim1 PE=4 SV=2 - [F1LWK7_RAT]	8.8	2	3	3	31	1.33745e+06				66.1765	8.8	7	31	409	45.6587	7.91357
P82995	Heat shock protein HSP 90-alpha OS=Rattus norvegicus GN=Hsp90aa1 PE=1 SV=3 - [HS90A_RAT]	8.73	5	3	6	17	2.35518e+06				59.1831	8.73	8	17	733	84.7618	5.0083
Q5M868-2	Isoform 2 of Non-lysosomal glucosylceramidase OS=Rattus norvegicus GN=Gba2 - [GBA2_RAT]	8.72	3	1	1	1	55193.8				2.69844	8.72	1	1	195	21.9787	8.71924
G3V7Z3	Nucleolar protein 3 OS=Rattus norvegicus GN=Nol3 PE=4 SV=1 - [G3V7Z3_RAT]	8.6	2	1	1	2	409096				6.9416	8.6	1	2	221	24.4763	4.06885
B0BNE6	NADH dehydrogenase (Ubiquinone) Fe-S protein 8 (Predicted), isoform CRA_a OS=Rattus norvegicus GN=Ndufs8 PE=2 SV=1 - [B0BNE6_RAT]	8.49	1	1	1	5	199570				9.71902	8.49	2	5	212	23.9547	6.21436
D4A3V2	NADH dehydrogenase [ubiquinone] 1 alpha subcomplex subunit 6 OS=Rattus norvegicus GN=Ndufa6 PE=3 SV=1 - [D4A3V2_RAT]	8.46	1	1	1	1	132232				2.79528	8.46	1	1	130	15.2141	10.1548
Q63692	Hsp90 co-chaperone Cdc37 OS=Rattus norvegicus GN=Cdc37 PE=1 SV=2 - [CDC37_RAT]	8.44	1	2	2	5	417402				13.678	8.44	3	5	379	44.4819	5.33838
G3V8L9	Polymerase I and transcript release factor OS=Rattus norvegicus GN=Ptrf PE=4 SV=1 - [G3V8L9_RAT]	8.42	2	2	2	4	996627				13.6051	8.42	2	4	392	43.882	5.51611
P62501	TSC22 domain family protein 1 OS=Rattus norvegicus GN=Tsc22d1 PE=2 SV=1 - [T22D1_RAT]	8.39	2	1	1	5	668388				6.42984	8.39	2	5	143	15.5729	5.19873
Q8R5H8-2	Isoform 2 of Fas apoptotic inhibitory molecule 1 OS=Rattus norvegicus GN=Faim - [FAIM1_RAT]	8.38	2	1	1	1	0				0	8.38	1	1	179	20.3242	5.45264
D3ZCA0	Proline synthetase co-transcribed (Predicted) OS=Rattus norvegicus GN=Prosc PE=3 SV=1 - [D3ZCA0_RAT]	8.36	1	2	2	3	444924				7.98455	8.36	2	3	275	30.0856	7.92822
G3V7Y3	ATP synthase subunit delta, mitochondrial OS=Rattus norvegicus GN=Atp5d PE=3 SV=1 - [G3V7Y3_RAT]	8.33	2	1	1	3	7.9882e+06				9.88306	8.33	3	3	168	17.5522	5.23682
D3ZUB0	Protein Rcn1 OS=Rattus norvegicus GN=Rcn1 PE=4 SV=1 - [D3ZUB0_RAT]	8.31	2	2	2	3	463023				9.31824	8.31	2	3	325	38.0666	4.81787
F7FKI5	Pyruvate dehydrogenase E1 component subunit alpha, somatic form, mitochondrial OS=Rattus norvegicus GN=Pdha1 PE=4 SV=1 - [F7FKI5_RAT]	8.21	3	3	3	14	3.34954e+06				43.8246	8.21	6	14	390	43.2227	8.19189
D4A164	Uncharacterized protein OS=Rattus norvegicus GN=Nebl PE=4 SV=1 - [D4A164_RAT]	8.19	1	3	3	7	1.48274e+06				15.4646	8.19	6	7	452	51.9639	6.68311
R9PXR7	Prostaglandin E synthase 3 (Fragment) OS=Rattus norvegicus GN=Ptges3 PE=4 SV=1 - [R9PXR7_RAT]	8.18	2	1	1	4	317767				12.5811	8.18	2	4	159	18.6064	4.57666
D4A4V7	Protein Zfp282 OS=Rattus norvegicus GN=Zfp282 PE=4 SV=1 - [D4A4V7_RAT]	8.11	1	1	1	2	0				0	8.11	1	2	666	73.481	6.02393
D4ABV5	Calmodulin OS=Rattus norvegicus GN=Calm2 PE=4 SV=1 - [D4ABV5_RAT]	8.05	2	1	1	2	977240				5.36248	8.05	1	2	149	16.8048	4.22119
F1LTZ6	Protein RGD1559921 (Fragment) OS=Rattus norvegicus GN=RGD1559921 PE=4 SV=1 - [F1LTZ6_RAT]	8.04	4	1	1	2	194105				4.29947	8.04	1	2	112	12.3281	6.771
M0R907	Protein Snrpd3 OS=Rattus norvegicus GN=Snrpd3 PE=4 SV=1 - [M0R907_RAT]	7.94	1	1	1	1	255949				2.62349	7.94	1	1	126	13.9073	10.3159
P62634	Cellular nucleic acid-binding protein OS=Rattus norvegicus GN=Cnbp PE=2 SV=1 - [CNBP_RAT]	7.91	1	1	1	5	3.00899e+06				15.3758	7.91	1	5	177	19.4496	7.7085
P09456	cAMP-dependent protein kinase type I-alpha regulatory subunit OS=Rattus norvegicus GN=Prkar1a PE=2 SV=2 - [KAP0_RAT]	7.87	1	2	2	4	739947				13.6508	7.87	3	4	381	43.068	5.35107
Q6QGW5	Steroid receptor RNA activator 1 OS=Rattus norvegicus GN=Sra1 PE=1 SV=1 - [SRA1_RAT]	7.79	2	1	1	1	80364.2				3.36188	7.79	1	1	231	25.2476	6.01123
M0R961	Far upstream element-binding protein 2 OS=Rattus norvegicus GN=Khsrp PE=4 SV=1 - [M0R961_RAT]	7.77	2	3	3	5	693514				12.7361	7.77	4	5	721	74.1665	6.96143
Q9Z2J4-2	Isoform 2 of Nexilin OS=Rattus norvegicus GN=Nexn - [NEXN_RAT]	7.76	2	3	3	7	239649				24.2735	7.76	4	7	606	71.8987	5.03369
I6L9G6	Protein Tardbp OS=Rattus norvegicus GN=Tardbp PE=2 SV=1 - [I6L9G6_RAT]	7.72	1	2	2	2	4.682e+06				5.52597	7.72	2	2	285	32.1271	6.99072
M0RAS8	Elongation factor 1-alpha (Fragment) OS=Rattus norvegicus PE=3 SV=1 - [M0RAS8_RAT]	7.71	7	3	3	10	1.09986e+07				23.3769	7.71	6	10	402	43.7443	6.65381
F1M865	Sorbin and SH3 domain-containing protein 1 (Fragment) OS=Rattus norvegicus GN=Sorbs1 PE=4 SV=1 - [F1M865_RAT]	7.7	7	1	4	8	364155				22.3343	7.7	6	8	740	83.0009	7.63525
P20788	Cytochrome b-c1 complex subunit Rieske, mitochondrial OS=Rattus norvegicus GN=Uqcrfs1 PE=1 SV=2 - [UCRI_RAT]	7.66	1	2	2	3	606693				6.20756	7.66	2	3	274	29.4272	8.86572
D3ZBJ7	Uncharacterized protein OS=Rattus norvegicus PE=4 SV=1 - [D3ZBJ7_RAT]	7.62	2	2	2	2	230646				5.31744	7.62	2	2	328	37.6009	5.2749
Q63560-2	Isoform 2 of Microtubule-associated protein 6 OS=Rattus norvegicus GN=Map6 - [MAP6_RAT]	7.58	2	1	1	1	229906				2.31333	7.58	1	1	660	70.5794	9.67139
M0R4R1	Protein LOC685718 OS=Rattus norvegicus GN=LOC685718 PE=4 SV=1 - [M0R4R1_RAT]	7.56	3	1	1	1	100789				2.99043	7.56	1	1	172	19.6737	4.83057
Q9R0C9-2	Isoform 2 of Sigma non-opioid intracellular receptor 1 OS=Rattus norvegicus GN=Sigmar1 - [SGMR1_RAT]	7.55	2	1	1	1	111010				1.64779	7.55	1	1	106	12.1454	6.50732
Q5PQP1	RNA-binding motif, single-stranded-interacting protein 1 OS=Rattus norvegicus GN=Rbms1 PE=2 SV=1 - [RBMS1_RAT]	7.44	3	2	2	4	630390				10.4393	7.44	2	4	403	44.0396	8.66064
P23928	Alpha-crystallin B chain OS=Rattus norvegicus GN=Cryab PE=1 SV=1 - [CRYAB_RAT]	7.43	1	1	1	4	955486				12.0091	7.43	2	4	175	20.0763	7.32764
D3ZF77	Protein Akr1cl OS=Rattus norvegicus GN=Akr1cl PE=4 SV=1 - [D3ZF77_RAT]	7.41	1	2	2	7	444230				17.4297	7.41	3	7	324	37.1711	7.45947
P24268	Cathepsin D OS=Rattus norvegicus GN=Ctsd PE=1 SV=1 - [CATD_RAT]	7.37	2	2	2	3	619438				9.61121	7.37	2	3	407	44.6519	7.09326
Q6PEC4	S-phase kinase-associated protein 1 OS=Rattus norvegicus GN=Skp1 PE=2 SV=3 - [SKP1_RAT]	7.36	1	1	1	2	548608				6.34899	7.36	2	2	163	18.6603	4.53857
P50411	Protein phosphatase inhibitor 2 OS=Rattus norvegicus GN=Ppp1r2 PE=2 SV=2 - [IPP2_RAT]	7.32	1	1	1	3	2.49677e+06				8.92118	7.32	2	3	205	23.057	4.84326
Q4QQV8	Charged multivesicular body protein 5 OS=Rattus norvegicus GN=Chmp5 PE=2 SV=1 - [CHMP5_RAT]	7.31	1	1	1	2	1.08767e+06				5.21021	7.31	1	2	219	24.5603	4.79248
P04961	Proliferating cell nuclear antigen OS=Rattus norvegicus GN=Pcna PE=1 SV=1 - [PCNA_RAT]	7.28	1	1	1	1	105717				0	7.28	1	1	261	28.7303	4.69092
M0R9D9	Uncharacterized protein (Fragment) OS=Rattus norvegicus PE=4 SV=1 - [M0R9D9_RAT]	7.18	2	1	1	4	1.2621e+06				12.0672	7.18	2	4	209	22.9773	7.75244
Q08163	Adenylyl cyclase-associated protein 1 OS=Rattus norvegicus GN=Cap1 PE=1 SV=3 - [CAP1_RAT]	7.17	1	2	2	5	267108				8.86018	7.17	3	5	474	51.5565	7.51807
D3ZW55	Inosine triphosphate pyrophosphatase OS=Rattus norvegicus GN=Itpa PE=3 SV=1 - [ITPA_RAT]	7.07	1	1	1	2	356333				2.57987	7.07	2	2	198	21.9131	5.65576
Q3KR86	Mitochondrial inner membrane protein (Fragment) OS=Rattus norvegicus GN=Immt PE=1 SV=1 - [IMMT_RAT]	7.06	1	3	3	4	1.14239e+06				13.3733	7.06	3	4	609	67.1352	5.79541
Q3MHS9	Chaperonin containing Tcp1, subunit 6A (Zeta 1) OS=Rattus norvegicus GN=Cct6a PE=2 SV=1 - [Q3MHS9_RAT]	6.97	2	2	2	2	468423				2.24841	6.97	2	2	531	57.9807	7.07861
D4A702	Protein Synpo2 OS=Rattus norvegicus GN=Synpo2 PE=4 SV=2 - [D4A702_RAT]	6.97	1	6	6	32	1.59868e+07				103.049	6.97	11	32	1262	135.941	8.51416
P07943	Aldose reductase OS=Rattus norvegicus GN=Akr1b1 PE=1 SV=3 - [ALDR_RAT]	6.96	4	1	2	7	1.90065e+06				17.7313	6.96	3	7	316	35.7743	6.7124
P07150	Annexin A1 OS=Rattus norvegicus GN=Anxa1 PE=1 SV=2 - [ANXA1_RAT]	6.94	1	2	2	4	646164				10.6986	6.94	3	4	346	38.8049	7.34229
Q9QXQ0	Alpha-actinin-4 OS=Rattus norvegicus GN=Actn4 PE=1 SV=2 - [ACTN4_RAT]	6.92	2	2	5	12	832903				33.9245	6.92	7	12	911	104.849	5.43994
P06687	Sodium/potassium-transporting ATPase subunit alpha-3 OS=Rattus norvegicus GN=Atp1a3 PE=1 SV=2 - [AT1A3_RAT]	6.91	6	4	4	18	1.54259e+06				47.3374	6.91	6	18	1013	111.62	5.41455
M0RCH6	Protein Chmp4b OS=Rattus norvegicus GN=Chmp4b PE=4 SV=1 - [M0RCH6_RAT]	6.9	2	1	1	3	6.4221e+06				10.7226	6.9	2	3	203	22.3894	4.76709
F1LWR6	Protein Mlip (Fragment) OS=Rattus norvegicus GN=Mlip PE=4 SV=2 - [F1LWR6_RAT]	6.84	2	1	1	3	684145				6.4311	6.84	2	3	263	29.2028	6.81494
G3V9N0	Pabpc4 protein OS=Rattus norvegicus GN=Pabpc4 PE=2 SV=2 - [G3V9N0_RAT]	6.83	2	1	3	10	229062				23.5095	6.83	5	10	644	70.789	9.26123
Q68FT1	Ubiquinone biosynthesis protein COQ9, mitochondrial OS=Rattus norvegicus GN=Coq9 PE=2 SV=2 - [COQ9_RAT]	6.73	1	1	1	2	5104597				4.53915	6.73	2	2	312	35.1235	5.77002
G3V9R8	Heterogeneous nuclear ribonucleoprotein C (C1/C2) OS=Rattus norvegicus GN=Hnrnpc PE=2 SV=2 - [G3V9R8_RAT]	6.71	1	2	2	2	1.17169e+06				2.28864	6.71	2	2	298	32.8371	4.99561
Q9JI92	Syntenin-1 OS=Rattus norvegicus GN=Sdcbp PE=1 SV=1 - [SDCB1_RAT]	6.67	1	1	1	3	101039				3.70746	6.67	1	3	300	32.4027	7.48877
G3V786	Protein Akr1b8 OS=Rattus norvegicus GN=Akr1b8 PE=4 SV=1 - [G3V786_RAT]	6.65	4	1	2	2	2.10485e+06				4.29381	6.65	2	2	316	36.1378	7.45947
F7EWC1	Protein Vasp OS=Rattus norvegicus GN=Vasp PE=4 SV=1 - [F7EWC1_RAT]	6.65	1	1	1	2	407227				5.57085	6.65	1	2	376	39.6851	8.36768
Q1RP74	Protein LOC100911774 OS=Rattus norvegicus GN=LOC100911774 PE=2 SV=1 - [Q1RP74_RAT]	6.56	1	1	1	3	918964				10.5214	6.56	2	3	244	27.2303	4.99561
P57093	Phytanoyl-CoA dioxygenase, peroxisomal OS=Rattus norvegicus GN=Phyh PE=1 SV=2 - [PAHX_RAT]	6.51	1	2	2	4	1.28053e+06				5.15778	6.51	2	4	338	38.5635	8.48486
B0BMW2	3-hydroxyacyl-CoA dehydrogenase type-2 OS=Rattus norvegicus GN=Hsd17b10 PE=2 SV=1 - [B0BMW2_RAT]	6.51	2	1	1	1	257597				3.22935	6.51	1	1	261	27.2325	8.5874
Q6AYK5	Cell growth-regulating nucleolar protein OS=Rattus norvegicus GN=Lyar PE=2 SV=1 - [LYAR_RAT]	6.48	1	1	1	1	90404.2				3.3822	6.48	1	1	386	43.6535	9.36377
P36970-2	Isoform Cytoplasmic of Phospholipid hydroperoxide glutathione peroxidase, mitochondrial OS=Rattus norvegicus GN=Gpx4 - [GPX41_RAT]	6.47	4	1	1	1	176459				2.49378	6.47	1	1	170	19.4783	8.00146
Q64122	Myosin regulatory light polypeptide 9 OS=Rattus norvegicus GN=Myl9 PE=1 SV=2 - [MYL9_RAT]	6.43	4	1	1	9	7.07993e+06				17.8135	6.43	3	9	171	19.7073	4.91943
D4AB84	3-ketoacyl-CoA thiolase A, peroxisomal OS=Rattus norvegicus GN=Acaa1b PE=3 SV=2 - [D4AB84_RAT]	6.43	5	1	1	1	62994.3				0	6.43	1	1	373	38.1095	7.89893
Q9EPT8	Chloride intracellular channel protein 5 OS=Rattus norvegicus GN=Clic5 PE=1 SV=1 - [CLIC5_RAT]	6.37	1	1	1	1	183636				2.51491	6.37	1	1	251	28.2814	5.93506
P04642	L-lactate dehydrogenase A chain OS=Rattus norvegicus GN=Ldha PE=1 SV=1 - [LDHA_RAT]	6.33	6	1	2	2	590277				5.26175	6.33	2	2	332	36.4273	8.26514
P07895	Superoxide dismutase [Mn], mitochondrial OS=Rattus norvegicus GN=Sod2 PE=1 SV=2 - [SODM_RAT]	6.31	1	1	1	4	2318987				12.7253	6.31	2	4	222	24.6586	8.80713
F1LVC3	Protein Rab6b OS=Rattus norvegicus GN=Rab6b PE=3 SV=2 - [F1LVC3_RAT]	6.29	29	1	1	3	600393				4.98378	6.29	2	3	175	19.865	5.04639
B0BNB4	Protein Meaf6 OS=Rattus norvegicus GN=Meaf6 PE=2 SV=1 - [B0BNB4_RAT]	6.28	1	1	1	1	152687				2.12617	6.28	1	1	191	21.6359	9.31982
P15650	Long-chain specific acyl-CoA dehydrogenase, mitochondrial OS=Rattus norvegicus GN=Acadl PE=1 SV=1 - [ACADL_RAT]	6.28	1	2	2	7	402327				18.1666	6.28	3	7	430	47.8424	7.73779
F1LSJ2	Perilipin (Fragment) OS=Rattus norvegicus GN=Plin3 PE=3 SV=1 - [F1LSJ2_RAT]	6.27	2	2	2	2	935921				5.4445	6.27	2	2	351	38.3892	5.5415
P61589	Transforming protein RhoA OS=Rattus norvegicus GN=Rhoa PE=1 SV=1 - [RHOA_RAT]	6.22	1	1	1	2	707607				5.33078	6.22	1	2	193	21.7681	6.1001
F1LMC2	Xin actin-binding repeat-containing protein 2 OS=Rattus norvegicus GN=Xirp2 PE=4 SV=1 - [F1LMC2_RAT]	6.18	2	16	16	52	7.04316e+06				147.777	6.18	29	52	3302	373.833	6.03662
F1M8Z8	Sorbin and SH3 domain-containing protein 1 (Fragment) OS=Rattus norvegicus GN=Sorbs1 PE=4 SV=1 - [F1M8Z8_RAT]	6.18	6	1	4	7	323165				20.2713	6.18	6	7	938	104.218	5.92236
B5DEN9	Vacuolar protein sorting-associated protein 28 homolog OS=Rattus norvegicus GN=Vps28 PE=2 SV=1 - [VPS28_RAT]	6.14	1	1	1	4	923352				10.8674	6.14	2	4	228	26.093	5.52881
Q9ER24	Ataxin-10 OS=Rattus norvegicus GN=Atxn10 PE=1 SV=1 - [ATX10_RAT]	6.11	1	2	2	5	401701				9.01224	6.11	3	5	475	53.6925	5.14795
F1M0E9	Uncharacterized protein (Fragment) OS=Rattus norvegicus PE=4 SV=1 - [F1M0E9_RAT]	6.11	5	1	1	1	0				3.40801	6.11	1	1	311	35.1215	9.979
Q63083	Nucleobindin-1 OS=Rattus norvegicus GN=Nucb1 PE=1 SV=1 - [NUCB1_RAT]	6.1	1	2	2	4	170128				12.0341	6.1	2	4	459	53.4739	5.12256
F1LZG4	Uncharacterized protein OS=Rattus norvegicus PE=4 SV=2 - [F1LZG4_RAT]	5.99	19	1	1	1	101586				1.70573	5.99	1	1	317	36.0556	8.42627
F1LN88	Aldehyde dehydrogenase, mitochondrial OS=Rattus norvegicus GN=Aldh2 PE=3 SV=2 - [F1LN88_RAT]	5.97	2	3	3	5	221631				10.2803	5.97	3	5	519	56.4807	7.32764
Q5U2U2	Crk-like protein OS=Rattus norvegicus GN=Crkl PE=1 SV=1 - [CRKL_RAT]	5.94	1	1	1	1	69012.8				2.77629	5.94	1	1	303	33.844	6.7417
D3ZP77	Uncharacterized protein (Fragment) OS=Rattus norvegicus PE=4 SV=2 - [D3ZP77_RAT]	5.9	4	2	2	4	140000				7.26956	5.9	2	4	288	32.9875	5.08447
Q568Z5	RGD1307526 protein OS=Rattus norvegicus GN=Sltm PE=2 SV=1 - [Q568Z5_RAT]	5.88	1	1	1	1	0				2.78739	5.88	1	1	306	35.0061	10.7261
Q9ET50	Protein Stau1 OS=Rattus norvegicus GN=Stau1 PE=2 SV=1 - [Q9ET50_RAT]	5.86	1	2	2	2	275075				4.88674	5.86	2	2	495	54.7672	9.5249
M0R3R6	Protein LOC100911677 OS=Rattus norvegicus GN=LOC100911677 PE=4 SV=1 - [M0R3R6_RAT]	5.83	4	2	2	2	516060				4.8844	5.83	2	2	617	63.0699	9.61279
P62142	Serine/threonine-protein phosphatase PP1-beta catalytic subunit OS=Rattus norvegicus GN=Ppp1cb PE=1 SV=3 - [PP1B_RAT]	5.81	7	2	2	3	632371				7.79987	5.81	3	3	327	37.1626	6.18896
B1WC50	Ewsr1 protein OS=Rattus norvegicus GN=Ewsr1 PE=2 SV=1 - [B1WC50_RAT]	5.8	2	2	2	3	735409				12.9667	5.8	3	3	655	68.2887	9.33447
Q6AYE2	Endophilin-B1 OS=Rattus norvegicus GN=Sh3glb1 PE=2 SV=1 - [SHLB1_RAT]	5.75	1	2	2	2	727668				4.5477	5.75	2	2	365	40.7618	6.03662
D3ZDS4	EMG1 nucleolar protein homolog (S. cerevisiae) (Predicted), isoform CRA_b OS=Rattus norvegicus GN=Emg1 PE=4 SV=1 - [D3ZDS4_RAT]	5.74	1	1	1	1	522963				2.08222	5.74	1	1	244	26.9071	8.90967
E9PTK8	Protein Lmo7 OS=Rattus norvegicus GN=Lmo7 PE=4 SV=1 - [E9PTK8_RAT]	5.74	1	6	6	14	1.79681e+06				37.6997	5.74	8	14	1726	195.276	6.63916
F1LP60	Moesin (Fragment) OS=Rattus norvegicus GN=Msn PE=4 SV=1 - [F1LP60_RAT]	5.73	3	3	3	7	1.61601e+06				16.3367	5.73	4	7	576	67.6098	6.46826
Q5XIF3	NADH dehydrogenase [ubiquinone] iron-sulfur protein 4, mitochondrial OS=Rattus norvegicus GN=Ndufs4 PE=1 SV=1 - [NDUS4_RAT]	5.71	1	1	1	1	235818				3.46464	5.71	1	1	175	19.7282	10.1401
P18420	Proteasome subunit alpha type-1 OS=Rattus norvegicus GN=Psma1 PE=1 SV=2 - [PSA1_RAT]	5.7	1	1	1	6	1.25998e+06				14.1989	5.7	1	6	263	29.4988	6.60986
P68511	14-3-3 protein eta OS=Rattus norvegicus GN=Ywhah PE=1 SV=2 - [1433F_RAT]	5.69	1	1	1	1	452053				2.94017	5.69	1	1	246	28.194	4.89404
G3V852	Protein Tln1 OS=Rattus norvegicus GN=Tln1 PE=4 SV=1 - [G3V852_RAT]	5.67	1	9	9	14	553713				27.5676	5.67	10	14	2541	269.504	6.20166
B5DF55	Protein Stam OS=Rattus norvegicus GN=Stam PE=2 SV=1 - [B5DF55_RAT]	5.67	1	2	2	3	313816				9.32046	5.67	2	3	547	59.5544	4.85596
P61983	14-3-3 protein gamma OS=Rattus norvegicus GN=Ywhag PE=1 SV=2 - [1433G_RAT]	5.67	1	1	1	1	2109086				3.41742	5.67	1	1	247	28.2849	4.89404
P70470	Acyl-protein thioesterase 1 OS=Rattus norvegicus GN=Lypla1 PE=1 SV=1 - [LYPA1_RAT]	5.65	1	1	1	7	7.03986e+06				18.1852	5.65	3	7	230	24.6923	6.50732
Q6P9V7	Proteasome (Prosome, macropain) activator subunit 1 OS=Rattus norvegicus GN=Psme1 PE=2 SV=1 - [Q6P9V7_RAT]	5.62	2	1	1	3	665438				10.3751	5.62	2	3	249	28.617	5.80811
P54313	Guanine nucleotide-binding protein G(I)/G(S)/G(T) subunit beta-2 OS=Rattus norvegicus GN=Gnb2 PE=1 SV=4 - [GBB2_RAT]	5.59	1	1	1	2	42418.6				5.53793	5.59	1	2	340	37.3071	5.99854
Q66HA8	Heat shock protein 105 kDa OS=Rattus norvegicus GN=Hsph1 PE=2 SV=1 - [HS105_RAT]	5.59	1	4	4	4	818776				10.1202	5.59	4	4	858	96.3574	5.5542
Q68FQ6	Protein RGD1305207 OS=Rattus norvegicus GN=RGD1305207 PE=2 SV=1 - [Q68FQ6_RAT]	5.59	1	1	1	1	0				2.78686	5.59	1	1	179	19.0945	7.82568
P14408-2	Isoform Cytoplasmic of Fumarate hydratase, mitochondrial OS=Rattus norvegicus GN=Fh - [FUMH_RAT]	5.57	3	2	2	6	419246				19.2792	5.57	2	6	467	50.1377	8.19189
B2GV34	LOC100158225 protein OS=Rattus norvegicus GN=LOC100158225 PE=2 SV=1 - [B2GV34_RAT]	5.53	1	1	1	2	81171.2				2.37268	5.53	1	2	434	47.5334	8.29443
Q62651	Delta(3,5)-Delta(2,4)-dienoyl-CoA isomerase, mitochondrial OS=Rattus norvegicus GN=Ech1 PE=1 SV=2 - [ECH1_RAT]	5.5	1	2	2	8	933570				19.2534	5.5	3	8	327	36.1484	7.98682
D3ZXI0	Pyrroline-5-carboxylate reductase OS=Rattus norvegicus GN=Pycr1 PE=3 SV=1 - [D3ZXI0_RAT]	5.5	1	1	1	1	86350.6				2.22207	5.5	1	1	309	32.2058	6.84424
E2RUH2	Ribonuclease inhibitor OS=Rattus norvegicus GN=Rnh1 PE=2 SV=1 - [E2RUH2_RAT]	5.48	2	2	2	7	1.59551e+06				12.2104	5.48	3	7	456	49.8871	4.79248
F8WFR6	Glycogenin-1 (Fragment) OS=Rattus norvegicus GN=Gyg1 PE=2 SV=1 - [F8WFR6_RAT]	5.44	2	1	1	1	169374				2.17616	5.44	1	1	331	37.1224	5.38916
Q499N6	UBX domain-containing protein 1 OS=Rattus norvegicus GN=Ubxn1 PE=3 SV=2 - [UBXN1_RAT]	5.39	1	1	1	2	1.46636e+06				6.60797	5.39	1	2	297	33.5611	5.26221
D3ZXI2	Nucleophosmin OS=Rattus norvegicus GN=Npm1 PE=4 SV=2 - [D3ZXI2_RAT]	5.35	4	1	1	6	16260707				7.92069	5.35	3	6	243	27.2788	7.75244
Q6DGF2	Enthoprotin OS=Rattus norvegicus GN=Clint1 PE=2 SV=1 - [Q6DGF2_RAT]	5.3	1	2	2	2	761003				5.183	5.3	2	2	472	52.1075	6.25244
D3ZXL0	Protein Slc26a10 OS=Rattus norvegicus GN=Slc26a10 PE=4 SV=2 - [D3ZXL0_RAT]	5.26	1	1	1	1	0				0	5.26	1	1	684	73.8763	7.97217
O35567	Bifunctional purine biosynthesis protein PURH OS=Rattus norvegicus GN=Atic PE=1 SV=2 - [PUR9_RAT]	5.24	1	2	2	2	452809				6.38824	5.24	2	2	592	64.1682	7.13721
E9PT39	Uncharacterized protein (Fragment) OS=Rattus norvegicus PE=4 SV=2 - [E9PT39_RAT]	5.24	1	1	1	2	9648410				6.86973	5.24	1	2	248	28.1843	9.0415
Q568Z8	Ddx17 protein OS=Rattus norvegicus GN=Ddx17 PE=2 SV=1 - [Q568Z8_RAT]	5.22	1	1	1	1	487496				2.98731	5.22	1	1	268	28.8588	9.02686
B2GV06	Succinyl-CoA:3-ketoacid coenzyme A transferase 1, mitochondrial OS=Rattus norvegicus GN=Oxct1 PE=1 SV=1 - [SCOT1_RAT]	5.19	1	2	2	3	752690				8.64893	5.19	3	3	520	56.1681	8.47021
Q920J4	Thioredoxin-like protein 1 OS=Rattus norvegicus GN=Txnl1 PE=1 SV=3 - [TXNL1_RAT]	5.19	1	1	1	2	1.0015e+06				7.0913	5.19	2	2	289	32.2288	4.95752
Q06647	ATP synthase subunit O, mitochondrial OS=Rattus norvegicus GN=Atp5o PE=1 SV=1 - [ATPO_RAT]	5.16	1	1	1	1	915715				3.2267	5.16	1	1	213	23.3828	10.0229
Q6IMY8	Heterogeneous nuclear ribonucleoprotein U OS=Rattus norvegicus GN=Hnrnpu PE=2 SV=1 - [Q6IMY8_RAT]	5.14	1	3	3	4	1.31164e+06				5.19858	5.14	3	4	798	87.6776	6.23975
P67874	Casein kinase II subunit beta OS=Rattus norvegicus GN=Csnk2b PE=1 SV=1 - [CSK2B_RAT]	5.12	1	1	1	1	1.72809e+06				2.81196	5.12	1	1	215	24.926	5.5542
Q5XI81	Fragile X mental retardation syndrome-related protein 1 OS=Rattus norvegicus GN=Fxr1 PE=2 SV=1 - [FXR1_RAT]	5.11	2	2	2	5	660028				17.3177	5.11	2	5	568	63.9079	6.39209
Q9EPX0	Heat shock protein beta-8 OS=Rattus norvegicus GN=Hspb8 PE=1 SV=1 - [HSPB8_RAT]	5.1	1	1	1	3	994942				4.72183	5.1	2	3	196	21.5787	5.021
Q5XI78	2-oxoglutarate dehydrogenase, mitochondrial OS=Rattus norvegicus GN=Ogdh PE=1 SV=1 - [ODO1_RAT]	5.08	1	4	4	7	6.1137e+06				16.9574	5.08	6	7	1023	116.221	6.771
Q9JLJ3	4-trimethylaminobutyraldehyde dehydrogenase OS=Rattus norvegicus GN=Aldh9a1 PE=1 SV=1 - [AL9A1_RAT]	5.06	1	2	2	6	602392				13.7486	5.06	3	6	494	53.618	6.91748
Q5XIM9	T-complex protein 1 subunit beta OS=Rattus norvegicus GN=Cct2 PE=1 SV=3 - [TCPB_RAT]	5.05	1	2	2	4	1.40957e+06				10.884	5.05	3	4	535	57.4221	6.45557
D3ZH98	Uncharacterized protein OS=Rattus norvegicus PE=3 SV=1 - [D3ZH98_RAT]	4.98	1	1	3	19	3.58247e+06				60.1864	4.98	5	19	623	68.814	5.75732
G3V9Z3	Amine oxidase [flavin-containing] A OS=Rattus norvegicus GN=Maoa PE=4 SV=1 - [G3V9Z3_RAT]	4.94	2	2	2	5	831170				11.5544	4.94	4	5	526	59.4827	7.92822
Q9QX80	CArG-binding factor A OS=Rattus norvegicus GN=Hnrnpab PE=2 SV=1 - [Q9QX80_RAT]	4.91	2	1	1	6	545687				19.7527	4.91	2	6	285	30.8343	7.91357
P35234	Tyrosine-protein phosphatase non-receptor type 5 OS=Rattus norvegicus GN=Ptpn5 PE=2 SV=2 - [PTN5_RAT]	4.88	1	1	1	1	0				2.28918	4.88	1	1	369	42.3389	5.07178
Q8CHJ4	Protein Yy1 OS=Rattus norvegicus GN=Yy1 PE=2 SV=1 - [Q8CHJ4_RAT]	4.87	1	1	1	1	0				3.07161	4.87	1	1	411	44.3896	6.21436
Q9QZA2	Programmed cell death 6-interacting protein OS=Rattus norvegicus GN=Pdcd6ip PE=1 SV=2 - [PDC6I_RAT]	4.81	1	3	3	5	477246				16.9775	4.81	4	5	873	96.5705	6.52197
F1LVX3	RCG55853, isoform CRA_b OS=Rattus norvegicus GN=rCG_55853 PE=4 SV=2 - [F1LVX3_RAT]	4.81	1	1	1	1	1.78052e+06				2.77865	4.81	1	1	270	31.1231	8.30908
Q4KLH4	Paraspeckle component 1 OS=Rattus norvegicus GN=Pspc1 PE=2 SV=1 - [PSPC1_RAT]	4.79	1	1	1	1	72394.6				1.75858	4.79	1	1	522	58.7222	6.66846
G3V7L0	Adrenodoxin, mitochondrial OS=Rattus norvegicus GN=Fdx1 PE=4 SV=1 - [G3V7L0_RAT]	4.79	2	1	1	4	3.44628e+06				5.07272	4.79	2	4	188	20.136	5.88428
P29266	3-hydroxyisobutyrate dehydrogenase, mitochondrial OS=Rattus norvegicus GN=Hibadh PE=1 SV=3 - [3HIDH_RAT]	4.78	1	1	1	6	2.33427e+06				21.5635	4.78	2	6	335	35.2796	8.47021
Q8R5K5	Probable U3 small nucleolar RNA-associated protein 11 OS=Rattus norvegicus GN=Utp11l PE=2 SV=1 - [UTP11_RAT]	4.74	1	1	1	1	5.71466e+06				3.00237	4.74	1	1	253	30.4797	10.1548
P13852	Major prion protein OS=Rattus norvegicus GN=Prnp PE=1 SV=2 - [PRIO_RAT]	4.72	1	1	1	4	393603				11.7939	4.72	1	4	254	27.7864	9.23193
F1LP57	Protein Map2k4 (Fragment) OS=Rattus norvegicus GN=Map2k4 PE=4 SV=2 - [F1LP57_RAT]	4.71	1	1	1	1	1.75511e+06				2.94415	4.71	1	1	361	41.075	8.06006
Q6P6V0	Glucose-6-phosphate isomerase OS=Rattus norvegicus GN=Gpi PE=1 SV=1 - [G6PI_RAT]	4.66	1	2	2	3	241684				8.3365	4.66	3	3	558	62.7871	7.76709
F1LQN3	Reticulon OS=Rattus norvegicus GN=Rtn4 PE=4 SV=1 - [F1LQN3_RAT]	4.64	4	3	3	5	674691				9.8501	4.64	3	5	1163	126.324	4.48779
F1M8L5	Propionyl-CoA carboxylase alpha chain, mitochondrial OS=Rattus norvegicus GN=Pcca PE=4 SV=2 - [F1M8L5_RAT]	4.63	3	2	2	2	669669				5.55095	4.63	2	2	626	69.1864	7.21045
P28073	Proteasome subunit beta type-6 OS=Rattus norvegicus GN=Psmb6 PE=1 SV=3 - [PSB6_RAT]	4.62	1	1	1	3	1072806				8.07491	4.62	2	3	238	25.2734	4.99561
G3V7J7	Eukaryotic translation initiation factor 5A2 (Predicted) OS=Rattus norvegicus GN=Eif5a2 PE=4 SV=1 - [G3V7J7_RAT]	4.58	2	1	1	2	143062				3.97715	4.58	2	2	153	16.7822	5.57959
F1M6D3	Protein Tmprss11f (Fragment) OS=Rattus norvegicus GN=Tmprss11f PE=3 SV=1 - [F1M6D3_RAT]	4.57	1	1	1	1	0				0	4.57	1	1	438	49.6536	9.27588
P47752	Sphingosine 1-phosphate receptor 2 OS=Rattus norvegicus GN=S1pr2 PE=1 SV=1 - [S1PR2_RAT]	4.55	1	1	1	1	208099				0	4.55	1	1	352	38.7098	9.0415
P28480	T-complex protein 1 subunit alpha OS=Rattus norvegicus GN=Tcp1 PE=1 SV=1 - [TCPA_RAT]	4.5	1	2	2	12	1.27066e+06				18.7768	4.5	5	12	556	60.3217	6.21436
P02650	Apolipoprotein E OS=Rattus norvegicus GN=Apoe PE=1 SV=2 - [APOE_RAT]	4.49	1	1	1	1	130905				3.07573	4.49	1	1	312	35.7313	5.2749
D3ZFB2	Protein Luc7l3 OS=Rattus norvegicus GN=Luc7l3 PE=4 SV=1 - [D3ZFB2_RAT]	4.48	1	2	2	3	13918.6				5.93132	4.48	2	3	491	58.3881	9.94971
B0BN85	Suppressor of G2 allele of SKP1 homolog OS=Rattus norvegicus GN=Sugt1 PE=2 SV=1 - [SUGT1_RAT]	4.46	1	1	1	7	778609				14.5541	4.46	1	7	336	38.0669	5.2876
Q7TPB1	T-complex protein 1 subunit delta OS=Rattus norvegicus GN=Cct4 PE=1 SV=3 - [TCPD_RAT]	4.45	1	2	2	3	865970				5.78451	4.45	3	3	539	58.0628	8.01611
F1LSK9	Palmitoyltransferase (Fragment) OS=Rattus norvegicus GN=Zdhhc18 PE=3 SV=1 - [F1LSK9_RAT]	4.45	2	1	1	1	74712.8				2.37217	4.45	1	1	337	36.9368	8.86572
D3ZSN4	Protein Zfp330 OS=Rattus norvegicus GN=Zfp330 PE=4 SV=1 - [D3ZSN4_RAT]	4.42	1	1	1	2	1.14373e+06				2.53225	4.42	2	2	317	35.7011	6.20166
Q32PX7	Far upstream element-binding protein 1 OS=Rattus norvegicus GN=Fubp1 PE=1 SV=1 - [FUBP1_RAT]	4.38	1	2	2	5	1.06991e+06				14.7906	4.38	3	5	639	67.1553	7.60596
D4A3Q6	Protein 4930549C01Rik OS=Rattus norvegicus GN=RGD1311870 PE=4 SV=1 - [D4A3Q6_RAT]	4.38	2	1	1	2	3.53742e+06				4.37621	4.38	1	2	160	18.4518	10.0815
A1A5P0	Cdc42 effector protein 1 OS=Rattus norvegicus GN=Cdc42ep1 PE=2 SV=1 - [BORG5_RAT]	4.38	1	1	1	1	106204				3.20271	4.38	1	1	388	41.0035	7.35693
P46152	Transcription factor GATA-4 OS=Rattus norvegicus GN=Gata4 PE=1 SV=1 - [GATA4_RAT]	4.32	1	1	1	1	784680				4.05807	4.32	1	1	440	44.5695	9.26123
P62260	14-3-3 protein epsilon OS=Rattus norvegicus GN=Ywhae PE=1 SV=1 - [1433E_RAT]	4.31	1	1	1	2	1620792				5.15519	4.31	1	2	255	29.1554	4.7417
P29410-2	Isoform 2 of Adenylate kinase 2, mitochondrial OS=Rattus norvegicus GN=Ak2 - [KAD2_RAT]	4.31	2	1	1	2	661918				5.65883	4.31	2	2	232	25.5141	6.80029
D3ZZ68	Protein Synpo2l OS=Rattus norvegicus GN=Synpo2l PE=4 SV=1 - [D3ZZ68_RAT]	4.29	1	2	2	2	0				4.30515	4.29	2	2	978	102.998	9.72998
P09606	Glutamine synthetase OS=Rattus norvegicus GN=Glul PE=1 SV=3 - [GLNA_RAT]	4.29	1	1	1	1	101764				3.56068	4.29	1	1	373	42.2403	7.07861
Q68FR9	Elongation factor 1-delta OS=Rattus norvegicus GN=Eef1d PE=1 SV=2 - [EF1D_RAT]	4.27	2	1	1	1	2719117				3.71192	4.27	1	1	281	31.3109	5.05908
M0RCF4	Nucleoporin NUP53 OS=Rattus norvegicus PE=3 SV=1 - [M0RCF4_RAT]	4.26	2	1	1	1	291691				3.01379	4.26	1	1	305	32.3743	9.05615
Q8VHZ4	Paraneoplastic antigen Ma1 homolog OS=Rattus norvegicus GN=Pnma1 PE=2 SV=1 - [PNMA1_RAT]	4.25	1	1	1	1	113763				3.31625	4.25	1	1	353	39.7683	4.83057
P04897	Guanine nucleotide-binding protein G(i) subunit alpha-2 OS=Rattus norvegicus GN=Gnai2 PE=1 SV=3 - [GNAI2_RAT]	4.23	1	1	1	2	358258				5.22923	4.23	1	2	355	40.4731	5.45264
O88767	Protein DJ-1 OS=Rattus norvegicus GN=Park7 PE=1 SV=1 - [PARK7_RAT]	4.23	1	1	1	1	0				0	4.23	1	1	189	19.9614	6.771
Q4V8E2	Proteasome (Prosome, macropain) 26S subunit, non-ATPase, 14 OS=Rattus norvegicus GN=Psmd14 PE=2 SV=1 - [Q4V8E2_RAT]	4.19	1	1	1	1	171311				2.72046	4.19	1	1	310	34.5546	6.52197
F1LWL0	Uncharacterized protein (Fragment) OS=Rattus norvegicus PE=4 SV=2 - [F1LWL0_RAT]	4.18	5	1	1	1	291422				3.05843	4.18	1	1	335	34.941	9.0708
Q68FX0	Isocitrate dehydrogenase [NAD] subunit beta, mitochondrial OS=Rattus norvegicus GN=Idh3B PE=1 SV=1 - [IDH3B_RAT]	4.16	1	1	1	3	469458				10.0262	4.16	1	3	385	42.3268	8.74854
O70593	Small glutamine-rich tetratricopeptide repeat-containing protein alpha OS=Rattus norvegicus GN=Sgta PE=1 SV=1 - [SGTA_RAT]	4.14	1	1	1	2	1.7477e+06				6.52435	4.14	1	2	314	34.1359	5.12256
M0R4K6	Protein RGD1564405 (Fragment) OS=Rattus norvegicus GN=RGD1564405 PE=4 SV=1 - [M0R4K6_RAT]	4.12	3	2	2	4	404086				6.09767	4.12	2	4	655	71.0908	8.82178
Q5PQX1-3	Isoform 3 of Torsin-1A-interacting protein 1 OS=Rattus norvegicus GN=Tor1aip1 - [TOIP1_RAT]	4.11	4	1	1	7	93153.6				19.5564	4.11	2	7	462	51.6579	6.03662
D3ZNB5	Ectonucleoside triphosphate diphosphohydrolase 7 (Predicted) OS=Rattus norvegicus GN=Entpd7 PE=4 SV=1 - [D3ZNB5_RAT]	4.11	1	1	1	2	14822203				7.45688	4.11	1	2	341	39.3249	7.75244
M0R499	Olfactory receptor OS=Rattus norvegicus PE=3 SV=1 - [M0R499_RAT]	4.08	1	1	1	1	446693				2.90648	4.08	1	1	319	35.9152	7.79639
D4ABK7	Heterogeneous nuclear ribonucleoprotein H3 (2H9) (Predicted), isoform CRA_c OS=Rattus norvegicus GN=Hnrnph3 PE=4 SV=1 - [D4ABK7_RAT]	4.05	1	1	1	1	273370				2.53892	4.05	1	1	346	36.8461	6.87354
G3V9P0	26S proteasome non-ATPase regulatory subunit 9 OS=Rattus norvegicus GN=Psmd9 PE=4 SV=1 - [G3V9P0_RAT]	4.05	2	1	1	1	632223				2.27793	4.05	1	1	222	24.7996	6.88818
B0BNG0	ER membrane protein complex subunit 2 OS=Rattus norvegicus GN=Emc2 PE=2 SV=1 - [EMC2_RAT]	4.04	1	1	1	2	2.41818e+06				6.04931	4.04	1	2	297	34.8474	6.81494
F8WFS5	Growth hormone-regulated TBC protein 1 OS=Rattus norvegicus GN=Grtp1 PE=4 SV=1 - [F8WFS5_RAT]	3.98	2	1	1	1	0				3.34059	3.98	1	1	352	39.7234	6.03662
Q9Z2Q1-2	Isoform 2 of Protein transport protein Sec31A OS=Rattus norvegicus GN=Sec31a - [SC31A_RAT]	3.94	3	2	2	2	92901.6				5.47296	3.94	2	2	1067	116.806	7.51807
Q66HR5	Calcium-binding and coiled-coil domain-containing protein 1 OS=Rattus norvegicus GN=Calcoco1 PE=2 SV=1 - [CACO1_RAT]	3.91	1	2	2	5	43302.6				8.47818	3.91	2	5	691	77.2275	4.83057
Q9ES53	Ubiquitin fusion degradation protein 1 homolog OS=Rattus norvegicus GN=Ufd1l PE=1 SV=1 - [UFD1_RAT]	3.91	1	1	1	1	110071				1.94987	3.91	1	1	307	34.4633	6.69775
F1LPQ9	A-kinase anchor protein 2 OS=Rattus norvegicus GN=Akap2 PE=4 SV=2 - [F1LPQ9_RAT]	3.91	2	2	2	7	632797				24.9553	3.91	2	7	870	95.8833	5.17334
Q7TM96	Zinc finger protein 622 OS=Rattus norvegicus GN=Znf622 PE=2 SV=2 - [ZN622_RAT]	3.89	2	1	1	1	0				2.47065	3.89	1	1	386	43.862	4.90674
Q5U2R8	Interferon activated gene 204 OS=Rattus norvegicus GN=Mnda PE=2 SV=1 - [Q5U2R8_RAT]	3.88	1	1	1	2	60445.6				2.09481	3.88	1	2	438	49.7036	9.05615
D3ZZC1	Protein Txndc5 OS=Rattus norvegicus GN=Txndc5 PE=3 SV=1 - [D3ZZC1_RAT]	3.84	1	1	1	2	761223				8.66299	3.84	1	2	417	46.324	5.88428
D3ZPW8	Cytochrome b5 reductase 4 OS=Rattus norvegicus GN=Cyb5r4 PE=4 SV=2 - [D3ZPW8_RAT]	3.84	2	1	1	1	611661				0	3.84	1	1	469	52.97	6.85889
B2RYP6	LUC7-like 2 (S. cerevisiae) OS=Rattus norvegicus GN=Luc7l2 PE=2 SV=1 - [B2RYP6_RAT]	3.83	1	1	1	6	864869				18.5902	3.83	2	6	392	46.5547	10.0962
P00787	Cathepsin B OS=Rattus norvegicus GN=Ctsb PE=1 SV=2 - [CATB_RAT]	3.83	2	1	1	3	1.94159e+06				8.56061	3.83	2	3	339	37.4456	5.60498
Q64303	Serine/threonine-protein kinase PAK 2 OS=Rattus norvegicus GN=Pak2 PE=1 SV=1 - [PAK2_RAT]	3.82	1	1	1	3	345128				7.26824	3.82	2	3	524	57.9238	5.77002
P68101	Eukaryotic translation initiation factor 2 subunit 1 OS=Rattus norvegicus GN=Eif2s1 PE=1 SV=2 - [IF2A_RAT]	3.81	1	1	1	2	442145				4.85917	3.81	1	2	315	36.0854	5.08447
E9PTQ1	Uncharacterized protein OS=Rattus norvegicus PE=4 SV=1 - [E9PTQ1_RAT]	3.8	2	1	1	1	362891				3.3543	3.8	1	1	368	41.6301	9.48096
P63245	Guanine nucleotide-binding protein subunit beta-2-like 1 OS=Rattus norvegicus GN=Gnb2l1 PE=1 SV=3 - [GBLP_RAT]	3.79	1	1	1	1	95585.6				2.71362	3.79	1	1	317	35.0546	7.69385
P20695	Interferon-related developmental regulator 1 OS=Rattus norvegicus GN=Ifrd1 PE=2 SV=1 - [IFRD1_RAT]	3.79	2	1	1	1	62258.8				2.51671	3.79	1	1	449	49.7512	7.38623
Q9JKC9-3	Isoform 3 of Synergin gamma OS=Rattus norvegicus GN=Synrg - [SYNRG_RAT]	3.78	6	1	1	2	0				0	3.78	1	2	1138	121.777	5.0083
G3V660	NOL1/NOP2/Sun domain family, member 5 (Predicted) OS=Rattus norvegicus GN=Nsun5 PE=4 SV=1 - [G3V660_RAT]	3.77	1	1	1	1	1.10454e+06				2.72112	3.77	1	1	451	49.519	9.21729
P32551	Cytochrome b-c1 complex subunit 2, mitochondrial OS=Rattus norvegicus GN=Uqcrc2 PE=1 SV=2 - [QCR2_RAT]	3.76	1	1	1	3	82456.5				4.31851	3.76	2	3	452	48.3662	9.14404
Q6AYH5	Dynactin subunit 2 OS=Rattus norvegicus GN=Dctn2 PE=1 SV=1 - [DCTN2_RAT]	3.73	1	1	1	1	78839.6				1.88311	3.73	1	1	402	44.1207	5.26221
G3V6W6	Protein Psmc6 OS=Rattus norvegicus GN=Psmc6 PE=4 SV=1 - [G3V6W6_RAT]	3.72	1	1	1	1	51929.8				2.59986	3.72	1	1	403	45.768	7.78174
Q4QQT3	CUGBP Elav-like family member 1 OS=Rattus norvegicus GN=Celf1 PE=2 SV=1 - [CELF1_RAT]	3.7	5	2	2	2	650480				4.52956	3.7	2	2	487	52.1719	8.45557
Q920L2	Succinate dehydrogenase [ubiquinone] flavoprotein subunit, mitochondrial OS=Rattus norvegicus GN=Sdha PE=1 SV=1 - [SDHA_RAT]	3.66	1	2	2	7	769477				21.8862	3.66	3	7	656	71.5697	7.1665
D3ZYS7	Protein G3bp1 OS=Rattus norvegicus GN=G3bp1 PE=4 SV=1 - [D3ZYS7_RAT]	3.66	1	1	1	8	741491				13.6595	3.66	2	8	465	51.7548	5.59229
P04182	Ornithine aminotransferase, mitochondrial OS=Rattus norvegicus GN=Oat PE=1 SV=1 - [OAT_RAT]	3.64	1	1	1	1	1.50444e+06				2.16346	3.64	1	1	439	48.302	6.99072
Q6QI41	LRRGT00167 OS=Rattus norvegicus GN=LOC498155 PE=2 SV=1 - [Q6QI41_RAT]	3.58	1	1	1	1	196688				3.35116	3.58	1	1	391	42.5342	8.19189
F1M3Z2	Protein LOC685793 OS=Rattus norvegicus GN=LOC685793 PE=4 SV=2 - [F1M3Z2_RAT]	3.56	1	1	1	1	28904.9				0	3.56	1	1	505	57.3507	9.24658
D3ZUX5	Coiled-coil-helix-coiled-coil-helix domain containing 3 (Predicted), isoform CRA_a OS=Rattus norvegicus GN=Chchd3 PE=4 SV=1 - [D3ZUX5_RAT]	3.52	1	1	1	2	1.50122e+06				2.74722	3.52	2	2	227	26.4182	8.1333
O08557	N(G),N(G)-dimethylarginine dimethylaminohydrolase 1 OS=Rattus norvegicus GN=Ddah1 PE=1 SV=3 - [DDAH1_RAT]	3.51	1	1	1	1	618156				2.61764	3.51	1	1	285	31.4059	6.12549
D3Z9Q0	Olfactory receptor OS=Rattus norvegicus GN=Olr1007 PE=3 SV=1 - [D3Z9Q0_RAT]	3.5	2	1	1	1	742829				3.01548	3.5	1	1	314	35.954	8.51416
B0BN51	Small nuclear ribonucleoprotein-associated protein OS=Rattus norvegicus GN=Snrpb PE=2 SV=1 - [B0BN51_RAT]	3.46	2	1	1	1	40337.2				0	3.46	1	1	231	23.6402	10.9019
Q5XI21	Protein Tom1 OS=Rattus norvegicus GN=Tom1 PE=2 SV=1 - [Q5XI21_RAT]	3.46	1	1	1	1	0				2.13886	3.46	1	1	492	54.0552	4.95752
Q6P3V8	Eukaryotic translation initiation factor 4A1 OS=Rattus norvegicus GN=Eif4a1 PE=2 SV=1 - [Q6P3V8_RAT]	3.45	2	1	1	5	1.03898e+06				13.1428	3.45	2	5	406	46.1246	5.47803
Q5VLR5	BWK4 OS=Rattus norvegicus GN=Erp44 PE=2 SV=1 - [Q5VLR5_RAT]	3.45	1	1	1	1	57026.4				2.29737	3.45	1	1	406	46.8484	5.2749
G3V936	Citrate synthase OS=Rattus norvegicus GN=Cs PE=3 SV=1 - [G3V936_RAT]	3.43	2	1	1	3	328679				8.3662	3.43	1	3	466	51.7975	8.41162
Q4FZU0	Acid phosphatase 6, lysophosphatidic OS=Rattus norvegicus GN=Acp6 PE=2 SV=1 - [Q4FZU0_RAT]	3.39	1	1	1	1	58839.6				2.46731	3.39	1	1	413	47.2503	7.75244
B5DF91	ELAV (Embryonic lethal, abnormal vision, Drosophila)-like 1 (Hu antigen R) OS=Rattus norvegicus GN=Elavl1 PE=2 SV=1 - [B5DF91_RAT]	3.37	1	1	1	3	3958070				5.42706	3.37	2	3	326	36.1461	9.0415
Q4V8H5	Aspartyl aminopeptidase OS=Rattus norvegicus GN=Dnpep PE=2 SV=1 - [Q4V8H5_RAT]	3.37	1	1	1	1	68587.4				2.01774	3.37	1	1	475	52.5219	7.25439
P50398	Rab GDP dissociation inhibitor alpha OS=Rattus norvegicus GN=Gdi1 PE=1 SV=1 - [GDIA_RAT]	3.36	1	1	1	2	290747				5.54775	3.36	2	2	447	50.5042	5.13525
Q5FVM4	Non-POU domain-containing octamer-binding protein OS=Rattus norvegicus GN=Nono PE=2 SV=3 - [NONO_RAT]	3.36	1	1	1	2	128182				4.86629	3.36	1	2	476	54.8906	8.95361
G3V836	Clusterin OS=Rattus norvegicus GN=Clu PE=3 SV=1 - [G3V836_RAT]	3.36	2	1	1	1	840202				3.28777	3.36	1	1	447	51.3873	5.80811
F1MAH8	Protein Clip1 OS=Rattus norvegicus GN=Clip1 PE=4 SV=2 - [F1MAH8_RAT]	3.34	1	3	3	5	961719				14.5987	3.34	4	5	1318	147.964	5.33838
Q63537-2	Isoform IIb of Synapsin-2 OS=Rattus norvegicus GN=Syn2 - [SYN2_RAT]	3.34	5	1	1	1	17916114				0	3.34	1	1	479	52.4214	7.94287
P35815	Protein phosphatase 1B OS=Rattus norvegicus GN=Ppm1b PE=2 SV=1 - [PPM1B_RAT]	3.33	3	1	1	1	686228				2.16405	3.33	1	1	390	42.8617	5.0083
Q02759	Arachidonate 15-lipoxygenase OS=Rattus norvegicus GN=Alox15 PE=1 SV=3 - [LOX15_RAT]	3.32	1	1	1	1	1.11052e+06				0	3.32	1	1	663	75.329	6.58057
G3V621	Monocarboxylate transporter 10 OS=Rattus norvegicus GN=Slc16a10 PE=4 SV=1 - [G3V621_RAT]	3.31	2	1	1	1	0				1.76455	3.31	1	1	514	55.6414	6.66846
Q6AYL5	Splicing factor 3B subunit 4 OS=Rattus norvegicus GN=Sf3b4 PE=2 SV=1 - [SF3B4_RAT]	3.3	1	1	1	1	651157				4.92327	3.3	1	1	424	44.3271	8.55811
D3ZQ16	Protein Sh2d7 OS=Rattus norvegicus GN=Sh2d7 PE=4 SV=1 - [D3ZQ16_RAT]	3.27	1	1	1	1	79502				2.29936	3.27	1	1	459	50.4803	6.91748
Q6IRJ7	Annexin OS=Rattus norvegicus GN=Anxa7 PE=2 SV=1 - [Q6IRJ7_RAT]	3.24	1	1	1	1	230964				2.66985	3.24	1	1	463	49.9873	6.17627
Q5XIH3	NADH dehydrogenase (Ubiquinone) flavoprotein 1 OS=Rattus norvegicus GN=Ndufv1 PE=2 SV=1 - [Q5XIH3_RAT]	3.23	1	1	1	1	599590				3.79672	3.23	1	1	464	50.6986	8.07471
Q5J3G7	Protein Vom1r31 OS=Rattus norvegicus GN=Vom1r31 PE=2 SV=1 - [Q5J3G7_RAT]	3.23	1	1	1	1	947344				2.39189	3.23	1	1	310	36.1177	9.31982
P15651	Short-chain specific acyl-CoA dehydrogenase, mitochondrial OS=Rattus norvegicus GN=Acads PE=1 SV=2 - [ACADS_RAT]	3.16	2	1	1	1	379534				2.23778	3.16	1	1	412	44.737	8.27979
M0R750	Uncharacterized protein (Fragment) OS=Rattus norvegicus PE=4 SV=1 - [M0R750_RAT]	3.12	1	1	1	1	5.10837e+06				2.37269	3.12	1	1	577	60.7677	9.93506
Q499R6	Protein Zfyve19 OS=Rattus norvegicus GN=Zfyve19 PE=2 SV=1 - [Q499R6_RAT]	3.11	1	1	1	1	0				2.34693	3.11	1	1	386	43.0021	6.21436
Q4V885	Collectin-12 OS=Rattus norvegicus GN=Colec12 PE=2 SV=1 - [COL12_RAT]	3.1	1	1	1	1	7.62862e+06				3.02325	3.1	1	1	742	81.4955	5.43994
G3V796	Acetyl-Coenzyme A dehydrogenase, medium chain OS=Rattus norvegicus GN=Acadm PE=3 SV=1 - [G3V796_RAT]	3.09	2	1	1	1	234034				2.3794	3.09	1	1	421	46.5418	8.41162
G3V663	LIM domain kinase 1 OS=Rattus norvegicus GN=Limk1 PE=4 SV=1 - [G3V663_RAT]	3.09	2	1	1	2	55584.9				2.32083	3.09	1	2	647	72.561	6.84424
G3V715	5'-AMP-activated protein kinase catalytic subunit alpha-2 OS=Rattus norvegicus GN=Prkaa2 PE=4 SV=1 - [G3V715_RAT]	3.08	3	1	1	1	95958.5				2.94189	3.08	1	1	552	62.1736	7.73779
Q9R0U1	Inositol hexakisphosphate kinase 2 OS=Rattus norvegicus GN=Ip6k2 PE=2 SV=2 - [IP6K2_RAT]	3.06	1	1	1	1	1.49406e+06				2.33874	3.06	1	1	425	49.1325	6.72705
B1WC02	CTP synthase OS=Rattus norvegicus GN=Ctps1 PE=2 SV=1 - [B1WC02_RAT]	3.05	1	1	1	4	222109				8.35694	3.05	1	4	591	66.5981	6.58057
Q1EG89	Myocardial ischemic preconditioning associated protein 7 OS=Rattus norvegicus GN=Pxn PE=2 SV=1 - [Q1EG89_RAT]	3.05	2	1	1	1	429606				2.55826	3.05	1	1	557	60.8762	6.30322
Q5EB94	Myocardial zonula adherens protein OS=Rattus norvegicus GN=Myzap PE=1 SV=1 - [MYZAP_RAT]	3	2	1	1	1	176931				3.64588	3	1	1	466	53.9216	6.59521
G3V7V2	Angio-associated migratory protein (Predicted) OS=Rattus norvegicus GN=Aamp PE=4 SV=1 - [G3V7V2_RAT]	2.99	1	1	1	2	211211				6.28461	2.99	2	2	435	46.9095	4.41162
F1M3W2	Protein Atxn2 (Fragment) OS=Rattus norvegicus GN=Atxn2 PE=4 SV=2 - [F1M3W2_RAT]	2.97	3	2	2	2	788250				4.60651	2.97	2	2	942	102.18	7.78174
P43244	Matrin-3 OS=Rattus norvegicus GN=Matr3 PE=1 SV=2 - [MATR3_RAT]	2.96	1	2	2	12	4.99456e+06				20.1649	2.96	7	12	845	94.3887	6.20166
E9PU46	Protein Runx3 OS=Rattus norvegicus GN=Runx3 PE=4 SV=1 - [E9PU46_RAT]	2.93	1	1	1	1	282070				2.36461	2.93	1	1	409	43.3632	9.64209
M0RCF3	Integrin beta OS=Rattus norvegicus GN=Itgb3 PE=3 SV=1 - [M0RCF3_RAT]	2.92	1	2	2	2	24619.5				5.18799	2.92	2	2	787	86.8871	6.06201
P05370	Glucose-6-phosphate 1-dehydrogenase OS=Rattus norvegicus GN=G6pdx PE=1 SV=3 - [G6PD_RAT]	2.91	1	1	1	2	358510				8.47489	2.91	1	2	515	59.3378	6.37939
D3ZY16	Protein Trim65 OS=Rattus norvegicus GN=Trim65 PE=4 SV=1 - [D3ZY16_RAT]	2.9	1	1	1	2	915657				0	2.9	1	2	518	57.959	6.56592
F1LPR6	Uncharacterized protein (Fragment) OS=Rattus norvegicus PE=4 SV=2 - [F1LPR6_RAT]	2.89	1	1	1	1	218186				1.82319	2.89	1	1	380	41.2812	5.12256
P18418	Calreticulin OS=Rattus norvegicus GN=Calr PE=1 SV=1 - [CALR_RAT]	2.88	1	1	1	1	663792				2.9804	2.88	1	1	416	47.9658	4.48779
Q5XIP1	Protein pelota homolog OS=Rattus norvegicus GN=Pelo PE=2 SV=1 - [PELO_RAT]	2.86	1	1	1	2	1.75042e+06				5.26641	2.86	2	2	385	43.38	5.98584
D4A9F4	Netrin G2 (Predicted), isoform CRA_a OS=Rattus norvegicus GN=Ntng2 PE=4 SV=1 - [D4A9F4_RAT]	2.84	1	1	1	1	70541.6				2.27792	2.84	1	1	564	63.5619	6.27783
Q5BJN3	Protein Tial1 OS=Rattus norvegicus GN=Tial1 PE=2 SV=1 - [Q5BJN3_RAT]	2.81	1	1	1	2	615803				5.92731	2.81	2	2	392	43.3611	7.98682
Q62952	Dihydropyrimidinase-related protein 3 OS=Rattus norvegicus GN=Dpysl3 PE=1 SV=2 - [DPYL3_RAT]	2.81	4	1	1	3	245516				6.75682	2.81	2	3	570	61.928	6.49365
Q63413	Spliceosome RNA helicase Ddx39b OS=Rattus norvegicus GN=Ddx39b PE=1 SV=3 - [DX39B_RAT]	2.8	1	1	1	1	158800				2.86272	2.8	1	1	428	49.004	5.66846
G3V6A2	Protein Slain2 OS=Rattus norvegicus GN=Slain2 PE=4 SV=1 - [G3V6A2_RAT]	2.8	1	1	1	3	290554				10.63	2.8	2	3	607	65.3198	9.71533
Q498C9	Protein Zfp207 OS=Rattus norvegicus GN=Zfp207 PE=2 SV=1 - [Q498C9_RAT]	2.8	1	1	1	1	399591				2.88958	2.8	1	1	464	49.7447	9.1001
F1LRB8	S-adenosylmethionine synthase OS=Rattus norvegicus GN=LOC100363915 PE=3 SV=2 - [F1LRB8_RAT]	2.78	2	1	1	3	742761				8.38446	2.78	2	3	395	43.6473	6.3667
Q5HZY0	UBX domain-containing protein 4 OS=Rattus norvegicus GN=Ubxn4 PE=2 SV=1 - [UBXN4_RAT]	2.77	1	1	1	3	134311				7.5131	2.77	2	3	506	56.3595	6.03662
F1M155	Protein Svil OS=Rattus norvegicus GN=Svil PE=4 SV=2 - [F1M155_RAT]	2.77	2	4	4	4	281155				10.068	2.77	4	4	2167	242.119	6.93213
F6T071	Golgi reassembly-stacking protein 2 (Fragment) OS=Rattus norvegicus GN=Gorasp2 PE=4 SV=1 - [F6T071_RAT]	2.76	2	1	1	2	363439				6.20028	2.76	1	2	435	45.379	4.84326
Q5U300	Ubiquitin-like modifier-activating enzyme 1 OS=Rattus norvegicus GN=Uba1 PE=1 SV=1 - [UBA1_RAT]	2.74	1	2	2	5	326830				9.83852	2.74	3	5	1058	117.713	5.56689
D4ACB8	Chaperonin subunit 8 (Theta) (Predicted), isoform CRA_a OS=Rattus norvegicus GN=Cct8 PE=3 SV=1 - [D4ACB8_RAT]	2.74	1	1	1	2	820624				6.83399	2.74	1	2	548	59.5505	5.5415
D3ZIY3	Protein Ythdf3 OS=Rattus norvegicus GN=Ythdf3 PE=4 SV=1 - [D3ZIY3_RAT]	2.74	1	1	1	1	124023				2.35647	2.74	1	1	585	63.8948	9.0415
F1LM16	Plasminogen activator inhibitor 1 OS=Rattus norvegicus GN=Serpine1 PE=3 SV=1 - [F1LM16_RAT]	2.74	2	1	1	1	427014				2.63753	2.74	1	1	402	45.0131	6.63916
A0JPQ4	Tripartite motif-containing protein 72 OS=Rattus norvegicus GN=Trim72 PE=2 SV=1 - [TRI72_RAT]	2.73	1	1	1	4	4.17164e+06				14.2439	2.73	2	4	477	52.7978	6.26514
D3ZKE6	Sarcolemma associated protein (Predicted) OS=Rattus norvegicus GN=Slmap PE=4 SV=1 - [D3ZKE6_RAT]	2.67	2	2	2	5	1.6246e+06				10.6646	2.67	4	5	787	90.504	5.19873
F8WFI0	Taste receptor type 1 member 2 OS=Rattus norvegicus GN=Aldh4a1 PE=3 SV=2 - [F8WFI0_RAT]	2.67	4	1	1	1	327547				3.0904	2.67	1	1	562	61.7586	8.04541
G3V6P2	Dihydrolipoamide S-succinyltransferase (E2 component of 2-oxo-glutarate complex), isoform CRA_a OS=Rattus norvegicus GN=Dlst PE=3 SV=1 - [G3V6P2_RAT]	2.64	2	1	1	5	1.2684e+06				15.9369	2.64	2	5	454	48.8684	8.70459
D4A3K7	Protein Frmpd4 OS=Rattus norvegicus GN=Frmpd4 PE=4 SV=1 - [D4A3K7_RAT]	2.64	1	1	1	1	0				0	2.64	1	1	1705	186.975	5.33838
F1M1I0	Uncharacterized protein (Fragment) OS=Rattus norvegicus PE=3 SV=1 - [F1M1I0_RAT]	2.64	2	1	1	1	257697				3.36649	2.64	1	1	492	54.6472	7.07861
D4A1Q2	Microtubule-associated protein OS=Rattus norvegicus GN=Mapt PE=3 SV=1 - [D4A1Q2_RAT]	2.62	6	1	1	1	162557				2.67215	2.62	1	1	686	71.7219	5.73193
F6PUS4	Protein Sh3d21 OS=Rattus norvegicus GN=Sh3d21 PE=4 SV=1 - [F6PUS4_RAT]	2.57	1	1	1	1	0				2.05791	2.57	1	1	544	59.4965	7.92822
M0RAB4	Optineurin OS=Rattus norvegicus GN=Optn PE=4 SV=1 - [M0RAB4_RAT]	2.57	5	1	1	1	148917				2.86975	2.57	1	1	506	57.5879	6.58057
F1MAB7	Protein Dgki OS=Rattus norvegicus GN=Dgki PE=4 SV=1 - [F1MAB7_RAT]	2.57	1	1	1	1	0				0	2.57	1	1	1050	115.82	7.85498
F1LM37	Protein Sf1 OS=Rattus norvegicus GN=Sf1 PE=4 SV=2 - [F1LM37_RAT]	2.55	2	1	1	2	1.77879e+06				5.45248	2.55	1	2	548	59.6609	9.49561
Q99PV2	Protein Stxbp3 OS=Rattus norvegicus GN=Stxbp3 PE=2 SV=1 - [Q99PV2_RAT]	2.53	1	1	1	1	308535				2.39136	2.53	1	1	593	67.9769	8.01611
F1LRK4	Protein Grsf1 OS=Rattus norvegicus GN=Grsf1 PE=4 SV=2 - [F1LRK4_RAT]	2.51	1	1	1	2	163011				3.68862	2.51	1	2	479	52.8736	6.66846
D4AA63	Protein Ubqln2 OS=Rattus norvegicus GN=Ubqln2 PE=4 SV=1 - [D4AA63_RAT]	2.51	1	1	1	2	1286561				6.71488	2.51	1	2	638	67.2175	5.22412
Q32Q88	F-box protein 22 OS=Rattus norvegicus GN=Fbxo22 PE=2 SV=1 - [Q32Q88_RAT]	2.51	1	1	1	1	193009				2.55829	2.51	1	1	399	43.9806	7.95752
Q6MG34	Protein RT1-CE10 OS=Rattus norvegicus GN=RT1-CE10 PE=3 SV=1 - [Q6MG34_RAT]	2.5	3	1	1	1	481014				0	2.5	1	1	360	40.8784	6.16357
F1M6J6	Protein Tmprss2 (Fragment) OS=Rattus norvegicus GN=Tmprss2 PE=3 SV=1 - [F1M6J6_RAT]	2.49	2	1	1	1	637714				2.77059	2.49	1	1	481	52.5564	7.92822
Q3SWU3	Heterogeneous nuclear ribonucleoprotein D-like OS=Rattus norvegicus GN=Hnrnpdl PE=2 SV=1 - [HNRDL_RAT]	2.48	1	1	1	1	257068				1.87852	2.48	1	1	322	35.2723	9.0708
Q4V8F9	Hydroxysteroid dehydrogenase-like protein 2 OS=Rattus norvegicus GN=Hsdl2 PE=2 SV=1 - [HSDL2_RAT]	2.48	1	1	1	1	344322				3.45529	2.48	1	1	524	58.3069	6.18896
Q9Z327-3	Isoform 3 of Synaptopodin OS=Rattus norvegicus GN=Synpo - [SYNPO_RAT]	2.46	3	1	1	2	340318				4.87004	2.46	2	2	692	74.2915	9.18799
D4A238	Protein Rtp4 OS=Rattus norvegicus GN=Rtp4 PE=4 SV=1 - [D4A238_RAT]	2.45	1	1	1	1	768982				0	2.45	1	1	245	27.733	8.96826
O35824	DnaJ homolog subfamily A member 2 OS=Rattus norvegicus GN=Dnaja2 PE=2 SV=1 - [DNJA2_RAT]	2.43	2	1	1	3	427729				8.4073	2.43	2	3	412	45.7366	6.48096
Q4KMA2	UV excision repair protein RAD23 homolog B OS=Rattus norvegicus GN=Rad23b PE=1 SV=1 - [RD23B_RAT]	2.41	1	1	1	1	980996				2.73459	2.41	1	1	415	43.4698	4.83057
D4A181	Protein Mettl13 OS=Rattus norvegicus GN=Mettl13 PE=4 SV=1 - [D4A181_RAT]	2.41	1	1	1	4	3203.07				13.2347	2.41	2	4	705	79.5471	7.43018
F1LN35	Dystrophin OS=Rattus norvegicus GN=Dmd PE=4 SV=1 - [F1LN35_RAT]	2.41	1	1	1	1	178459				2.60902	2.41	1	1	622	70.74	6.25244
F1MA65	Protein Hook3 (Fragment) OS=Rattus norvegicus GN=Hook3 PE=4 SV=2 - [F1MA65_RAT]	2.39	1	1	1	3	216475				8.31242	2.39	1	3	670	77.5479	5.41455
Q5RKH0	Putative oxidoreductase GLYR1 OS=Rattus norvegicus GN=Glyr1 PE=2 SV=1 - [GLYR1_RAT]	2.36	1	1	1	1	1.02568e+06				2.4109	2.36	1	1	552	60.3829	9.12939
P12007	Isovaleryl-CoA dehydrogenase, mitochondrial OS=Rattus norvegicus GN=Ivd PE=1 SV=2 - [IVD_RAT]	2.36	1	1	1	2	9953789				5.12394	2.36	1	2	424	46.4058	7.89893
Q91XU1	Protein quaking OS=Rattus norvegicus GN=Qki PE=1 SV=2 - [QKI_RAT]	2.35	1	1	1	3	1.01424e+06				6.41531	2.35	1	3	341	37.6186	7.95752
F1LXI1	Lutropin-choriogonadotropic hormone receptor OS=Rattus norvegicus GN=Lhcgr PE=3 SV=2 - [F1LXI1_RAT]	2.35	6	1	1	1	38003.2				2.76366	2.35	1	1	638	71.1708	7.95752
P19686	Guanylate cyclase soluble subunit alpha-3 OS=Rattus norvegicus GN=Gucy1a3 PE=1 SV=1 - [GCYA3_RAT]	2.32	2	1	1	1	330851				2.37503	2.32	1	1	690	77.5167	7.06396
D3ZAM6	Protein Tmem198b OS=Rattus norvegicus GN=Tmem198b PE=4 SV=1 - [D3ZAM6_RAT]	2.32	1	1	1	1	16500.9				1.78998	2.32	1	1	345	37.2658	8.23584
P38652	Phosphoglucomutase-1 OS=Rattus norvegicus GN=Pgm1 PE=1 SV=2 - [PGM1_RAT]	2.31	2	1	1	1	247694				3.18398	2.31	1	1	562	61.3646	6.75635
D4A3S8	NOL1/NOP2/Sun domain family, member 2 (Predicted) OS=Rattus norvegicus GN=Nsun2 PE=4 SV=1 - [D4A3S8_RAT]	2.3	1	1	1	1	322653				2.22595	2.3	1	1	782	88.0345	7.03467
G3V6G7	Polyribonucleotide nucleotidyltransferase 1 OS=Rattus norvegicus GN=Pnpt1 PE=4 SV=1 - [G3V6G7_RAT]	2.3	1	1	1	1	0				2.05441	2.3	1	1	784	85.8435	8.1333
Q63503	Nuclear receptor subfamily 1 group D member 1 OS=Rattus norvegicus GN=Nr1d1 PE=1 SV=2 - [NR1D1_RAT]	2.28	1	1	1	1	0				2.05211	2.28	1	1	615	66.6508	8.52881
M0R7D4	Protein C030039L03Rik OS=Rattus norvegicus GN=C030039L03Rik PE=4 SV=1 - [M0R7D4_RAT]	2.27	1	1	1	1	209064				2.2172	2.27	1	1	616	70.6665	8.60205
Q6MG08	ATP-binding cassette sub-family F member 1 OS=Rattus norvegicus GN=Abcf1 PE=1 SV=1 - [ABCF1_RAT]	2.26	1	1	1	2	127522				3.37509	2.26	1	2	839	95.1931	6.65381
D3ZQN3	Protein Pnmal2 OS=Rattus norvegicus GN=Pnmal2 PE=4 SV=1 - [D3ZQN3_RAT]	2.25	1	1	1	1	180145				3.22471	2.25	1	1	667	72.3454	5.13525
P63086	Mitogen-activated protein kinase 1 OS=Rattus norvegicus GN=Mapk1 PE=1 SV=3 - [MK01_RAT]	2.23	18	1	1	1	0				1.69492	2.23	1	1	358	41.2492	6.97607
D3ZZC3	Kelch-like protein 22 OS=Rattus norvegicus GN=Klhl22 PE=1 SV=1 - [KLH22_RAT]	2.21	1	1	1	3	728457				8.33033	2.21	1	3	634	71.7282	5.89697
R9PXU4	Thioredoxin reductase 1, cytoplasmic OS=Rattus norvegicus GN=Txnrd1 PE=3 SV=1 - [R9PXU4_RAT]	2.21	2	1	1	5	3.92293e+06				14.5129	2.21	3	5	497	54.4147	6.46826
D3ZVQ0	Ubiquitin carboxyl-terminal hydrolase OS=Rattus norvegicus GN=Usp5 PE=3 SV=1 - [D3ZVQ0_RAT]	2.21	1	1	1	1	94028.9				1.9616	2.21	1	1	858	95.7183	5.0083
G3V7K1	Myomesin 2 OS=Rattus norvegicus GN=Myom2 PE=4 SV=1 - [G3V7K1_RAT]	2.19	1	2	2	4	361249				10.7154	2.19	3	4	1464	164.609	5.88428
F1LX87	Uncharacterized protein (Fragment) OS=Rattus norvegicus GN=LOC100359720 PE=4 SV=2 - [F1LX87_RAT]	2.19	1	1	1	2	1196287				2.30572	2.19	1	2	729	80.2561	8.86572
Q641Z2	Tyrosine-protein phosphatase non-receptor type 9 OS=Rattus norvegicus GN=Ptpn9 PE=2 SV=1 - [PTN9_RAT]	2.19	1	1	1	1	0				2.24827	2.19	1	1	593	67.9187	7.84033
Q641Y8	ATP-dependent RNA helicase DDX1 OS=Rattus norvegicus GN=Ddx1 PE=2 SV=1 - [DDX1_RAT]	2.16	1	1	1	5	500622				17.1691	2.16	2	5	740	82.4448	7.2251
F1LM47	Protein Sucla2 OS=Rattus norvegicus GN=Sucla2 PE=3 SV=1 - [F1LM47_RAT]	2.15	1	1	1	1	1.48403e+06				2.76954	2.15	1	1	465	50.2742	7.69385
E9PTK6	Protein Kifc2 OS=Rattus norvegicus GN=Kifc2 PE=3 SV=1 - [E9PTK6_RAT]	2.15	1	1	1	1	2.42741e+06				3.02827	2.15	1	1	791	85.5899	6.31592
E9PU28	Inosine-5'-monophosphate dehydrogenase 2 OS=Rattus norvegicus GN=Impdh2 PE=3 SV=1 - [IMDH2_RAT]	2.14	1	1	1	1	119262				1.91305	2.14	1	1	514	55.7798	7.28369
D3ZGA9	Protein Zfp93 OS=Rattus norvegicus GN=Zfp93 PE=4 SV=1 - [D3ZGA9_RAT]	2.11	1	1	1	2	8175432				2.32101	2.11	2	2	427	48.1434	8.646
D3ZYN8	Protein Ranbp17 OS=Rattus norvegicus GN=Ranbp17 PE=4 SV=1 - [D3ZYN8_RAT]	2.11	1	1	1	3	0				0	2.11	1	3	1088	124.117	6.46826
Q4FZT9	26S proteasome non-ATPase regulatory subunit 2 OS=Rattus norvegicus GN=Psmd2 PE=2 SV=1 - [PSMD2_RAT]	2.09	1	1	1	10	3.26671e+06				23.8827	2.09	2	10	908	100.124	5.19873
F1LTL8	Protein Dcst2 (Fragment) OS=Rattus norvegicus GN=Dcst2 PE=4 SV=2 - [F1LTL8_RAT]	2.08	1	1	1	1	225108				0	2.08	1	1	770	86.3546	8.86572
P16086	Spectrin alpha chain, non-erythrocytic 1 OS=Rattus norvegicus GN=Sptan1 PE=1 SV=2 - [SPTN1_RAT]	2.06	2	4	4	5	857019				12.0873	2.06	4	5	2472	284.462	5.32568
G3V8U3	D4, zinc and double PHD fingers family 2 (Predicted) OS=Rattus norvegicus GN=Dpf2 PE=4 SV=1 - [G3V8U3_RAT]	2.05	1	1	1	2	115174				3.98906	2.05	1	2	391	44.1872	6.32861
P11960	2-oxoisovalerate dehydrogenase subunit alpha, mitochondrial (Fragment) OS=Rattus norvegicus GN=Bckdha PE=1 SV=1 - [ODBA_RAT]	2.04	2	1	1	3	469399				8.1031	2.04	1	3	441	50.1329	7.82568
Q62920	PDZ and LIM domain protein 5 OS=Rattus norvegicus GN=Pdlim5 PE=1 SV=2 - [PDLI5_RAT]	2.03	1	1	1	5	4.0972e+06				12.6143	2.03	3	5	591	63.1612	8.38232
F1M779	Clathrin heavy chain OS=Rattus norvegicus GN=Cltc PE=3 SV=1 - [F1M779_RAT]	2.03	2	2	2	2	1.04001e+06				2.57464	2.03	2	2	1675	191.438	5.69385
F1M886	Protein Oog3 OS=Rattus norvegicus GN=Oog3 PE=4 SV=2 - [F1M886_RAT]	2.02	1	1	1	1	156474				1.93009	2.02	1	1	494	56.8099	6.29053
Q9JIL3	Interleukin enhancer-binding factor 3 OS=Rattus norvegicus GN=Ilf3 PE=1 SV=2 - [ILF3_RAT]	2.01	3	1	1	1	188304				2.4323	2.01	1	1	897	95.8753	8.74854
F1LW91	Protein Numa1 (Fragment) OS=Rattus norvegicus GN=Numa1 PE=4 SV=1 - [F1LW91_RAT]	1.97	2	3	3	3	201741				6.11553	1.97	3	3	2078	233.28	5.70654
M0R934	NADPH oxidase 1 OS=Rattus norvegicus GN=Nox1 PE=4 SV=1 - [M0R934_RAT]	1.95	2	1	1	1	1.91309e+06				2.97194	1.95	1	1	563	65.2061	8.57275
D3ZR50	Protein Chd5 OS=Rattus norvegicus GN=Chd5 PE=4 SV=1 - [D3ZR50_RAT]	1.94	4	2	2	2	2.40423e+06				2.03131	1.94	2	2	1911	218.469	5.97314
Q9Z1X1	Extended synaptotagmin-1 OS=Rattus norvegicus GN=Esyt1 PE=2 SV=1 - [ESYT1_RAT]	1.93	1	1	1	1	0				1.6891	1.93	1	1	1088	121.084	5.69385
D4A853	Protein Cic OS=Rattus norvegicus GN=Cic PE=4 SV=2 - [D4A853_RAT]	1.93	1	1	1	1	0				0	1.93	1	1	1605	163.682	8.55811
P15205	Microtubule-associated protein 1B OS=Rattus norvegicus GN=Map1b PE=1 SV=2 - [MAP1B_RAT]	1.87	2	3	3	6	158760				20.6477	1.87	3	6	2459	269.334	4.80518
F1M9A2	Sodium/calcium exchanger 2 OS=Rattus norvegicus GN=Slc8a2 PE=4 SV=2 - [F1M9A2_RAT]	1.85	2	1	1	1	67864.7				2.033	1.85	1	1	920	100.334	5.14795
B0BN02	Mtx1 protein OS=Rattus norvegicus GN=Mtx1 PE=2 SV=1 - [B0BN02_RAT]	1.85	1	1	1	1	1.0571e+06				1.93952	1.85	1	1	432	48.4128	9.46631
F1LRH7	Protein Il12rb2 OS=Rattus norvegicus GN=Il12rb2 PE=4 SV=2 - [F1LRH7_RAT]	1.84	1	1	1	1	146206				2.89738	1.84	1	1	869	97.6773	7.92822
F1M4T7	Protein Tgm6 (Fragment) OS=Rattus norvegicus GN=Tgm6 PE=3 SV=1 - [F1M4T7_RAT]	1.84	1	1	1	1	1.14034e+06				3.25631	1.84	1	1	705	79.0467	6.87354
F1LV74	Protein LOC100911693 (Fragment) OS=Rattus norvegicus GN=LOC100911693 PE=4 SV=2 - [F1LV74_RAT]	1.84	3	1	1	1	2.13985e+06				2.28861	1.84	1	1	599	64.5053	4.69092
G3V6S0	Protein Sptbn1 OS=Rattus norvegicus GN=Sptbn1 PE=4 SV=2 - [G3V6S0_RAT]	1.82	1	3	3	6	490427				20.4235	1.82	4	6	2357	273.317	5.71924
F1LQT3	Rho-associated protein kinase 2 (Fragment) OS=Rattus norvegicus GN=Rock2 PE=4 SV=2 - [F1LQT3_RAT]	1.82	2	2	2	4	361680				10.6813	1.82	2	4	1318	152.939	6.06201
D4A8Y5	Staphylococcal nuclease domain-containing protein 1 OS=Rattus norvegicus GN=Snd1 PE=4 SV=2 - [D4A8Y5_RAT]	1.82	2	1	1	1	0				3.26191	1.82	1	1	881	98.991	6.84424
F1LZS6	Protein LOC100909795 (Fragment) OS=Rattus norvegicus GN=LOC100909795 PE=4 SV=2 - [F1LZS6_RAT]	1.82	1	1	1	1	0				2.10653	1.82	1	1	771	86.6085	5.45264
P10960	Sulfated glycoprotein 1 OS=Rattus norvegicus GN=Psap PE=1 SV=1 - [SAP_RAT]	1.81	2	1	1	6	1.54378e+07				15.558	1.81	3	6	554	61.0836	5.24951
Q9JIP0-2	Isoform 2 of Transient receptor potential cation channel subfamily V member 5 OS=Rattus norvegicus GN=Trpv5 - [TRPV5_RAT]	1.78	2	1	1	1	93732.5				3.47194	1.78	1	1	674	76.6411	6.81494
P97852	Peroxisomal multifunctional enzyme type 2 OS=Rattus norvegicus GN=Hsd17b4 PE=1 SV=3 - [DHB4_RAT]	1.77	1	1	1	1	980787				3.13821	1.77	1	1	735	79.378	8.57275
D3ZUC1	Protein Smtnl2 OS=Rattus norvegicus GN=Smtnl2 PE=4 SV=1 - [D3ZUC1_RAT]	1.75	1	1	1	1	333782				1.89437	1.75	1	1	456	49.5488	8.54346
D3ZTE7	Protein Adamts2 OS=Rattus norvegicus GN=Adamts2 PE=4 SV=1 - [D3ZTE7_RAT]	1.71	1	1	1	1	157224				0	1.71	1	1	1170	130.36	7.28369
D3ZHM7	Protein Dnttip2 OS=Rattus norvegicus GN=Dnttip2 PE=4 SV=2 - [D3ZHM7_RAT]	1.71	1	1	1	1	7.90492e+06				2.44032	1.71	1	1	761	84.7332	5.80811
Q75WE7	von Willebrand factor A domain-containing protein 5A OS=Rattus norvegicus GN=Vwa5a PE=2 SV=1 - [VWA5A_RAT]	1.7	1	1	1	2	530669				4.54233	1.7	1	2	822	91.4245	6.63916
D3ZQN8	NUAK family, SNF1-like kinase, 1 OS=Rattus norvegicus GN=Nuak1 PE=4 SV=1 - [D3ZQN8_RAT]	1.66	1	1	1	1	0				2.01394	1.66	1	1	661	73.9678	8.95361
Q75NI5	Cadherin 15 OS=Rattus norvegicus GN=Cdh15 PE=2 SV=1 - [Q75NI5_RAT]	1.66	1	1	1	1	0				2.56098	1.66	1	1	784	85.7005	4.79248
D3ZHG2	Kinesin light chain 1 OS=Rattus norvegicus GN=Klc1 PE=4 SV=2 - [D3ZHG2_RAT]	1.66	6	1	1	1	207891				2.39844	1.66	1	1	542	61.6282	5.8335
D3Z8G7	Protein Tjp3 OS=Rattus norvegicus GN=Tjp3 PE=4 SV=2 - [D3Z8G7_RAT]	1.65	1	1	1	1	221940				2.60471	1.65	1	1	907	99.6275	6.771
D4AB06	Protein Haus5 OS=Rattus norvegicus GN=Haus5 PE=4 SV=2 - [D4AB06_RAT]	1.62	1	1	1	1	160365				2.25873	1.62	1	1	619	69.7951	7.88428
Q562A2	Zinc finger RNA-binding protein OS=Rattus norvegicus GN=Zfr PE=1 SV=2 - [ZFR_RAT]	1.58	1	1	1	1	126315				3.29998	1.58	1	1	1073	116.745	8.82178
D3ZKX5	Protein Slc15a5 OS=Rattus norvegicus GN=Slc15a5 PE=4 SV=2 - [D3ZKX5_RAT]	1.58	1	1	1	1	0				1.61374	1.58	1	1	571	62.841	8.03076
F1M392	Protein Limch1 OS=Rattus norvegicus GN=Limch1 PE=4 SV=2 - [F1M392_RAT]	1.57	1	1	1	1	624685				2.82375	1.57	1	1	1085	121.425	5.63037
Q2PQA9	Kinesin-1 heavy chain OS=Rattus norvegicus GN=Kif5b PE=1 SV=1 - [KINH_RAT]	1.56	1	1	1	1	128158				3.23927	1.56	1	1	963	109.463	6.44287
M0RB06	Protein Jhdm1d (Fragment) OS=Rattus norvegicus GN=Jhdm1d PE=4 SV=1 - [M0RB06_RAT]	1.54	1	1	1	1	913549				2.60977	1.54	1	1	843	96.0404	8.49951
D3ZKJ8	Protein Neil3 OS=Rattus norvegicus GN=Neil3 PE=4 SV=2 - [D3ZKJ8_RAT]	1.49	1	1	1	1	1.00349e+06				0	1.49	1	1	606	67.2376	8.88037
F1LS40	Collagen alpha-2(I) chain OS=Rattus norvegicus GN=Col1a2 PE=4 SV=2 - [F1LS40_RAT]	1.46	2	1	1	1	0				2.40042	1.46	1	1	1372	129.759	9.21729
G3V6F4	O-linked N-acetylglucosamine (GlcNAc) transferase (UDP-N-acetylglucosamine:polypeptide-N-acetylglucosaminyl transferase), isoform CRA_b OS=Rattus norvegicus GN=Ogt PE=4 SV=2 - [G3V6F4_RAT]	1.45	2	1	1	1	166781				3.19356	1.45	1	1	1036	115.661	6.65381
F1LPM9	Serine/threonine-protein kinase TNNI3K OS=Rattus norvegicus GN=Tnni3k PE=4 SV=2 - [F1LPM9_RAT]	1.44	2	1	1	1	180740				2.68218	1.44	1	1	835	92.7152	6.45557
F1M7W9	Activated CDC42 kinase 1 OS=Rattus norvegicus GN=Tnk2 PE=2 SV=1 - [F1M7W9_RAT]	1.44	2	1	1	1	201484				2.6322	1.44	1	1	1040	115.053	7.44482
B2GUZ3	Mthfd1l protein OS=Rattus norvegicus GN=Mthfd1l PE=2 SV=1 - [B2GUZ3_RAT]	1.43	1	1	1	1	59921.1				2.37904	1.43	1	1	977	105.776	7.50342
Q63624	Splicing factor, arginine/serine-rich 19 OS=Rattus norvegicus GN=Scaf1 PE=1 SV=2 - [SFR19_RAT]	1.43	1	1	1	2	0				0	1.43	1	2	1258	133.775	9.31982
P97607	Protein jagged-2 (Fragment) OS=Rattus norvegicus GN=Jag2 PE=2 SV=1 - [JAG2_RAT]	1.41	2	1	1	1	530705				2.31089	1.41	1	1	1202	129.617	5.73193
D4A8L4	Similar to IQ motif and WD repeats 1 (Predicted) OS=Rattus norvegicus GN=Dcaf6 PE=4 SV=1 - [D4A8L4_RAT]	1.41	1	1	1	1	0				2.72161	1.41	1	1	851	94.7788	5.23682
M0R9L0	Protein Naca OS=Rattus norvegicus GN=Naca PE=4 SV=1 - [M0R9L0_RAT]	1.39	2	2	2	3	862855				11.5564	1.39	2	3	2163	220.062	9.31982
P49134	Integrin beta-1 OS=Rattus norvegicus GN=Itgb1 PE=2 SV=1 - [ITB1_RAT]	1.38	1	1	1	2	622283				6.17253	1.38	1	2	799	88.4364	6.07471
D3ZN21	Protein RGD1309586 OS=Rattus norvegicus GN=RGD1309586 PE=4 SV=1 - [D3ZN21_RAT]	1.37	3	1	1	1	414816				2.66287	1.37	1	1	659	72.9491	7.03467
D4A9D6	DEAH (Asp-Glu-Ala-His) box polypeptide 9 (Predicted) OS=Rattus norvegicus GN=Dhx9 PE=4 SV=1 - [D4A9D6_RAT]	1.36	1	1	1	1	54835.3				2.0803	1.36	1	1	1174	131.647	6.354
E9PTR4	Protein Ubap2l OS=Rattus norvegicus GN=Ubap2l PE=4 SV=2 - [E9PTR4_RAT]	1.36	1	1	1	3	651607				9.8503	1.36	2	3	1105	116.791	6.53662
E9PTL5	Toll-like receptor OS=Rattus norvegicus GN=Tlr10 PE=3 SV=1 - [E9PTL5_RAT]	1.36	1	1	1	1	0				2.34635	1.36	1	1	811	93.2599	7.03467
D4ABR6	Annexin (Fragment) OS=Rattus norvegicus GN=Anxa6 PE=3 SV=2 - [D4ABR6_RAT]	1.34	2	1	1	6	366863				15.2951	1.34	2	6	671	75.5565	5.68115
P50137	Transketolase OS=Rattus norvegicus GN=Tkt PE=1 SV=1 - [TKT_RAT]	1.28	2	1	1	2	1.01095e+06				4.38817	1.28	2	2	623	67.6006	7.48877
D3ZCP6	Protein Amer1 OS=Rattus norvegicus GN=Amer1 PE=4 SV=1 - [D3ZCP6_RAT]	1.26	1	1	1	1	656976				2.5603	1.26	1	1	1111	121.614	4.76709
A2RRU4	Sterol regulatory element-binding protein cleavage-activating protein OS=Rattus norvegicus GN=Scap PE=2 SV=1 - [SCAP_RAT]	1.25	1	1	1	1	327639				2.84846	1.25	1	1	1276	139.41	6.90283
G3V9L1	Protein Tex2 OS=Rattus norvegicus GN=Tex2 PE=4 SV=1 - [G3V9L1_RAT]	1.25	1	1	1	1	353120				0	1.25	1	1	1122	124.33	5.75732
F1LNS6	Coiled-coil domain-containing protein 146 (Fragment) OS=Rattus norvegicus GN=Ccdc146 PE=4 SV=2 - [F1LNS6_RAT]	1.24	2	1	1	1	484095				2.10027	1.24	1	1	808	95.2361	8.92432
D3ZL83	Protein Fhdc1 OS=Rattus norvegicus GN=Fhdc1 PE=4 SV=2 - [D3ZL83_RAT]	1.22	1	1	1	1	322070				2.72199	1.22	1	1	1148	125.494	9.12939
B4F7C4	Tudor domain-containing protein 5 OS=Rattus norvegicus GN=Tdrd5 PE=2 SV=1 - [TDRD5_RAT]	1.21	1	1	1	1	122581				2.18318	1.21	1	1	995	111.257	7.34229
G3V6P7	Myosin, heavy polypeptide 9, non-muscle OS=Rattus norvegicus GN=LOC100911597 PE=4 SV=1 - [G3V6P7_RAT]	1.17	9	1	2	5	777868				7.12139	1.17	3	5	1960	226.273	5.65576
P34926	Microtubule-associated protein 1A OS=Rattus norvegicus GN=Map1a PE=1 SV=1 - [MAP1A_RAT]	1.15	2	2	2	3	539959				9.45289	1.15	3	3	2774	299.348	4.94482
F1M4A0	Protein Tjp1 OS=Rattus norvegicus GN=Tjp1 PE=4 SV=2 - [F1M4A0_RAT]	1.15	1	1	1	1	0				4.03552	1.15	1	1	1733	193.912	6.58057
P35349	Metabotropic glutamate receptor 6 OS=Rattus norvegicus GN=Grm6 PE=2 SV=1 - [GRM6_RAT]	1.15	1	1	1	1	4607428				2.32425	1.15	1	1	871	95.0282	7.35693
F1MAJ2	Uncharacterized protein OS=Rattus norvegicus PE=4 SV=2 - [F1MAJ2_RAT]	1.11	2	1	1	1	812264				3.17345	1.11	1	1	1262	138.003	5.99854
D3ZNW5	Neurofascin OS=Rattus norvegicus GN=Nfasc PE=4 SV=2 - [D3ZNW5_RAT]	1.11	4	1	1	2	123961				2.69715	1.11	1	2	1174	132.097	6.69775
D4A7K5	Protein Atp11a OS=Rattus norvegicus GN=Atp11a PE=4 SV=1 - [D4A7K5_RAT]	1.1	1	1	1	1	633871				2.05908	1.1	1	1	1187	135.637	6.56592
F1LQM8	Protein Msh3 OS=Rattus norvegicus GN=Msh3 PE=3 SV=1 - [F1LQM8_RAT]	1.09	1	1	1	1	0				2.68618	1.09	1	1	1105	124.668	7.95752
Q765A7	GPI inositol-deacylase OS=Rattus norvegicus GN=Pgap1 PE=1 SV=1 - [PGAP1_RAT]	1.08	1	1	1	1	6157930				1.96142	1.08	1	1	922	104.317	8.93896
F1LSS1	Structural maintenance of chromosomes protein OS=Rattus norvegicus GN=Smc1a PE=3 SV=2 - [F1LSS1_RAT]	1.06	2	1	1	1	144591				1.9957	1.06	1	1	1227	142.905	8.1626
A1EC95	HEAT repeat-containing protein 6 OS=Rattus norvegicus GN=Heatr6 PE=2 SV=1 - [HEAT6_RAT]	1.04	1	1	1	1	589984				2.22966	1.04	1	1	1252	136.418	7.94287
F1LST1	Uncharacterized protein OS=Rattus norvegicus GN=Fn1 PE=4 SV=2 - [F1LST1_RAT]	1.03	5	1	1	1	1.51761e+07				2.81239	1.03	1	1	1848	202.425	5.38916
F1M0M0	Protein Casz1 (Fragment) OS=Rattus norvegicus GN=Casz1 PE=4 SV=2 - [F1M0M0_RAT]	1.02	1	1	1	1	13103.7				1.74864	1.02	1	1	1759	190.673	7.1958
D3ZKC9	Protein RGD1559904 (Fragment) OS=Rattus norvegicus GN=RGD1559904 PE=4 SV=2 - [D3ZKC9_RAT]	0.98	1	1	1	1	605655				2.18834	0.98	1	1	1841	204.427	5.05908
D4AE58	Protein Kank1 OS=Rattus norvegicus GN=Kank1 PE=4 SV=1 - [D4AE58_RAT]	0.96	1	1	1	1	260230				2.74184	0.96	1	1	1353	147.381	5.41455
P05197	Elongation factor 2 OS=Rattus norvegicus GN=Eef2 PE=1 SV=4 - [EF2_RAT]	0.93	1	1	1	1	0				1.90596	0.93	1	1	858	95.2229	6.82959
M0R3M8	Protein Rrp12 OS=Rattus norvegicus GN=Rrp12 PE=4 SV=1 - [M0R3M8_RAT]	0.93	1	1	1	1	194749				2.35926	0.93	1	1	1293	143.041	8.73389
F1LY19	Protein Upf1 OS=Rattus norvegicus GN=Upf1 PE=4 SV=2 - [F1LY19_RAT]	0.89	1	1	1	1	225218				2.22143	0.89	1	1	1124	123.875	6.60986
F1M9V4	Protein Gm14569 (Fragment) OS=Rattus norvegicus GN=Gm14569 PE=4 SV=2 - [F1M9V4_RAT]	0.87	1	1	1	1	7.53994e+06				0	0.87	1	1	1498	165.815	6.63916
B3DMA1	Atxn2l protein OS=Rattus norvegicus GN=Atxn2l PE=2 SV=1 - [B3DMA1_RAT]	0.84	1	1	1	1	2.73844e+06				1.90633	0.84	1	1	1072	112.784	8.5874
F1LSM8	Dedicator of cytokinesis protein 9 OS=Rattus norvegicus GN=Dock9 PE=4 SV=2 - [F1LSM8_RAT]	0.83	1	1	1	1	0				0	0.83	1	1	2058	234.655	7.51807
F1M7T8	Protein Myom1 OS=Rattus norvegicus GN=Myom1 PE=4 SV=2 - [F1M7T8_RAT]	0.83	1	1	1	1	221259				2.78706	0.83	1	1	1690	188.083	6.45557
Q9QX19	Postsynaptic density protein OS=Rattus norvegicus GN=Cit PE=2 SV=1 - [Q9QX19_RAT]	0.8	2	1	1	1	1.47172e+06				2.87325	0.8	1	1	1618	185.81	6.63916
D4A0B4	Protein Ankrd17 OS=Rattus norvegicus GN=Ankrd17 PE=4 SV=1 - [D4A0B4_RAT]	0.76	1	1	1	1	1.40141e+06				3.27698	0.76	1	1	2358	249.873	6.44287
M0RAC3	Protein Nynrin OS=Rattus norvegicus GN=Nynrin PE=4 SV=1 - [M0RAC3_RAT]	0.76	1	1	1	1	0				0	0.76	1	1	1853	204.405	6.97607
Q924S5	Lon protease homolog, mitochondrial OS=Rattus norvegicus GN=Lonp1 PE=2 SV=1 - [LONM_RAT]	0.74	1	1	1	1	155846				0	0.74	1	1	950	105.726	6.59521
P51111	Huntingtin OS=Rattus norvegicus GN=Htt PE=1 SV=1 - [HD_RAT]	0.68	2	1	1	1	8215018				2.07571	0.68	1	1	3110	343.544	6.32861
D4AA82	Protein Gpr179 OS=Rattus norvegicus GN=Gpr179 PE=4 SV=1 - [D4AA82_RAT]	0.66	1	1	1	1	184438				2.49063	0.66	1	1	2282	246.957	5.40186
M0R9G4	Uncharacterized protein OS=Rattus norvegicus PE=4 SV=1 - [M0R9G4_RAT]	0.62	1	1	1	1	419246				3.6975	0.62	1	1	1604	183.105	4.48779
F1LSX1	Protein RGD1307929 OS=Rattus norvegicus GN=RGD1307929 PE=4 SV=1 - [F1LSX1_RAT]	0.58	1	1	1	1	192783				2.63262	0.58	1	1	2234	254.074	7.37158
D3ZYB8	Protein Tex15 OS=Rattus norvegicus GN=Tex15 PE=4 SV=1 - [D3ZYB8_RAT]	0.57	1	1	1	1	415187				2.28722	0.57	1	1	2789	310.251	6.25244
F1M0K3	Protein Cmya5 (Fragment) OS=Rattus norvegicus GN=Cmya5 PE=4 SV=2 - [F1M0K3_RAT]	0.55	2	1	1	1	14635.7				1.7904	0.55	1	1	3635	400.416	4.77979
F1M7R5	Myomegalin OS=Rattus norvegicus GN=Pde4dip PE=4 SV=2 - [F1M7R5_RAT]	0.52	1	1	1	2	0				0	0.52	1	2	2323	261.856	5.37646
Q9JIX5	Chromodomain-helicase-DNA-binding protein 8 OS=Rattus norvegicus GN=Chd8 PE=1 SV=2 - [CHD8_RAT]	0.5	1	1	1	1	0				2.7549	0.5	1	1	2581	290.511	6.45557
D4A7D8	Protein Wdfy3 OS=Rattus norvegicus GN=Wdfy3 PE=4 SV=2 - [D4A7D8_RAT]	0.31	1	1	1	1	1.37537e+06				2.70884	0.31	1	1	3506	391.551	6.93213
F1M6Z1	Apolipoprotein B-100 OS=Rattus norvegicus GN=Apob PE=4 SV=1 - [F1M6Z1_RAT]	0.18	2	1	1	1	957432				1.81581	0.18	1	1	4506	509.376	7.21045
F1LXK8	Protein Kmt2d OS=Rattus norvegicus GN=Kmt2d PE=4 SV=2 - [F1LXK8_RAT]	0.15	1	1	1	1	0				2.37643	0.15	1	1	5514	591.636	5.79541
