# Supplementary material for: Quantitative Non-canonical Amino Acid Tagging (QuaNCAT) Proteomics Identifies Distinct Patterns of Protein Synthesis Rapidly Induced by Hypertrophic Agents in Cardiomyocytes, Revealing New Aspects of Metabolic Remodeling
Source: Mol Cell Proteomics. 2016 Aug 9;15(10):3170–89. doi: 10.1074/mcp.M115.054312 (PMC5054342; doi:10.1074/mcp.M115.054312)
Supplement: Supplemental Data [file 10.1074_M115.054312_mcp.M115.054312-20.xlsx]

## Sheet: Sheet1
Supplementary Table X. Ins+Rapa_vs_Ins_Replicate_1_peptides
A3	A6	A8	A9	Sequence	PSM Ambiguity	# Proteins	# Protein Groups	Protein Group Accessions	Modifications	Activation Type	ΔScore	ΔCn	Rank	Search Engine Rank	phosphoRS Site Probabilities	QuanResultID	# Missing Channels	# Single-Peak Channels	Precursor Area	Quan Channel	Quan Info	Quan Usage	Heavy/Medium	q-Value	PEP	XCorr	# Missed Cleavages	Isolation Interference [%]	Ion Inject Time [ms]	Charge	m/z [Da]	MH+ [Da]	ΔM [ppm]	RT [min]	First Scan	Last Scan	MS Order	Ions Matched	Spectrum File
High				TEAAEIVEGEDSAYSVr	Unambiguous	1	1	D3ZHA0	R17(Label:13C(6))	CID	1	0	1	1		17885		1	10675581	Medium	Excluded by Method	Not Used		0	9.037e-07	6.68083	0	9.95284	100	2	916.434	1831.86	-2.04301	247.52	45448	45448	MS2	0/0	12AUG14_Rui_cardiac_PE_C.raw
	High			FLEQQNAALAAEVNr	Unambiguous	2	1	Q6P725	R15(Label:13C(6)15N(4))	CID	1	0	1	1					5.18967e+06		No Quan Values	Not Used		0	2.892e-05	6.49646	0	7.45025	100	2	842.435	1683.86	-4.2571	249.828	45921	45921	MS2	0/0	12AUG14_Rui_cardiac_PE_C.raw
	High			SQIENINLTnGNSGGTQr	Unambiguous	2	1	A1A5Q0	N10(Deamidated); R18(Label:13C(6)15N(4))	CID	1	0	1	1		11478		1	3.35598e+06	Heavy	Excluded by Method	Not Used		0	6.054e-05	6.29643	0	0	100	2	957.46	1913.91	-3.32575	173.849	30408	30408	MS2	0/0	12AUG14_Rui_cardiac_PE_C.raw
High				SSGSPYGGGYGSGGGSGGYGSr	Unambiguous	3	1	D4A6A2	R22(Label:13C(6))	CID	1	0	1	1		4276		1	2.11895e+07	Medium	Excluded by Method	Not Used		0	2.049e-07	6.13088	0	0	100	2	958.906	1916.8	-2.89924	90.5493	13442	13442	MS2	0/0	12AUG14_Rui_cardiac_PE_C.raw
	High			YSGDFGADAQGAmSk	Unambiguous	1	1	Q9QZ76	M13(Oxidation); K15(Label:13C(6)15N(2))	CID	1	0	1	1		4049		1	65158658	Heavy	Excluded by Method	Not Used		0	2.523e-06	6.10553	0	27.0341	77	2	764.824	1528.64	-3.15714	90.1973	13371	13371	MS2	0/0	12AUG14_Rui_cardiac_PE_C.raw
	High			SSGSPYGGGYGSGGGSGGYGSr	Unambiguous	3	1	D4A6A2	R22(Label:13C(6)15N(4))	CID	1	0	1	1		4276		1	3.34188e+06	Heavy	Excluded by Method	Not Used		0	4.52104e-07	6.10077	0	11.5622	100	2	960.899	1920.79	-3.77296	91.8293	13700	13700	MS2	0/0	12AUG14_Rui_cardiac_PE_C.raw
	High			YSGDFGADAQGAMSk	Unambiguous	1	1	Q9QZ76	K15(Label:13C(6)15N(2))	CID	1	0	1	1		10567		1	71085164	Heavy	Excluded by Method	Not Used		0	9.807e-06	6.09027	0	28.7582	37	2	756.827	1512.65	-3.32419	163.498	28293	28293	MS2	0/0	12AUG14_Rui_cardiac_PE_C.raw
	High			YSGDFGADAQGAmSk	Unambiguous	1	1	Q9QZ76	M13(Oxidation); K15(Label:13C(6)15N(2))	CID	1	0	1	1		4049		1	65158658	Heavy	Excluded by Method	Not Used		0	2.333e-05	6.05542	0	27.4276	21	2	764.824	1528.64	-3.79599	88.0588	12932	12932	MS2	0/0	12AUG14_Rui_cardiac_PE_C.raw
High				GcITIIGGGDTATccAk	Selected	1	1	P16617	C2(Carbamidomethyl); C14(Carbamidomethyl); C15(Carbamidomethyl); K17(Label:2H(4))	CID	0	0	1	1		12998		1	12170935	Medium	Excluded by Method	Not Used		0	3.182e-06	6.05117	0	0	100	2	879.91	1758.81	0.405677	192.417	34192	34192	MS2	0/0	12AUG14_Rui_cardiac_PE_C.raw
High				GcITIIGGGnTATccAk	Rejected	1	1	M0R6Y8	C2(Carbamidomethyl); N10(Deamidated); C14(Carbamidomethyl); C15(Carbamidomethyl); K17(Label:2H(4))	CID		0	2	2		12998		1	12170935	Medium	Excluded by Method	Not Used		0	3.182e-06	6.05117	0	0	100	2	879.91	1758.81	0.407951	192.417	34192	34192	MS2	0/0	12AUG14_Rui_cardiac_PE_C.raw
	High			DATNVGDEGGFAPNILENk	Unambiguous	2	1	M0R5J4	K19(Label:13C(6)15N(2))	CID	1	0	1	1		24228	1		4.37845e+06	Heavy	Excluded by Method	Not Used		0	4.732e-05	6.00551	0	17.0067	100	2	984.97	1968.93	-2.95959	326.51	61542	61542	MS2	0/0	12AUG14_Rui_cardiac_PE_C.raw
High				TDVDQQGLLVQEDTAGQLr	Unambiguous	1	1	D4ABA9	R19(Label:13C(6))	CID	1	0	1	1		21045		1	10414532	Medium	Excluded by Method	Not Used		0	6.261e-06	5.94189	0	0	100	2	1046.53	2092.05	-3.3859	285.111	53111	53111	MS2	0/0	12AUG14_Rui_cardiac_PE_C.raw
High				YSGDFGADAQGAMSk	Unambiguous	1	1	Q9QZ76	K15(Label:2H(4))	CID	1	0	1	1							No Quan Values	Not Used		0	1.719e-06	5.883	0	20.217	100	2	754.834	1508.66	-1.17732	161.162	27813	27813	MS2	0/0	12AUG14_Rui_cardiac_PE_C.raw
High				SSGSPYGGGYGSGGGSGGYGSr	Unambiguous	3	1	D4A6A2	R22(Label:13C(6))	CID	1	0	1	1		3957	1		196407	Medium	Excluded by Method	Not Used		0	1.073e-05	5.84348	0	16.5192	100	2	958.905	1916.8	-3.40871	87.0501	12725	12725	MS2	0/0	12AUG14_Rui_cardiac_PE_C.raw
	High			NmGGPYGGGNYGPGGSGGSGGYGGr	Unambiguous	7	1	A7VJC2-2	M2(Oxidation); R25(Label:13C(6)15N(4))	CID	1	0	1	1		6762			5.64445e+06	Heavy	Unique	Used	0.702913	0	9.079e-06	5.77714	0	10.862	100	2	1108.45	2215.9	-4.69532	121.893	19816	19816	MS2	0/0	12AUG14_Rui_cardiac_PE_C.raw
High				TEAAEIVEGEDSAYSVr	Unambiguous	1	1	D3ZHA0	R17(Label:13C(6))	CID	1	0	1	1		17885		1	10675581	Medium	Excluded by Method	Not Used		0	4.791e-07	5.77064	0	21.0309	100	2	916.432	1831.86	-4.17541	249.837	45923	45923	MS2	0/0	12AUG14_Rui_cardiac_PE_C.raw
High				GADYLVTEVEnGGSLGSk	Unambiguous	4	2	P11980;P11980-2	N11(Deamidated); K18(Label:2H(4))	CID	1	0	1	1		20488	1		1.18577e+07	Medium	Excluded by Method	Not Used		0	8.702e-06	5.75988	0	13.3768	100	2	900.943	1800.88	-1.2889	280.507	52173	52173	MS2	0/0	12AUG14_Rui_cardiac_PE_C.raw
	High			SSGSPYGGGYGSGGGSGGYGSr	Unambiguous	3	1	D4A6A2	R22(Label:13C(6)15N(4))	CID	1	0	1	1					2.55559e+06		No Quan Values	Not Used		0	5.197e-06	5.74686	0	13.4356	100	2	960.899	1920.79	-3.90007	90.3209	13396	13396	MS2	0/0	12AUG14_Rui_cardiac_PE_C.raw
High				FLEQQNAALAAEVNr	Unambiguous	2	1	Q6P725	R15(Label:13C(6))	CID	1	0	1	1		17805		1	1.50868e+07	Medium	Excluded by Method	Not Used		0	6.585e-07	5.72712	0	4.43336	78	2	840.442	1679.88	-2.02596	248.241	45596	45596	MS2	0/0	12AUG14_Rui_cardiac_PE_C.raw
	High			YSGDFGADAQGAmSk	Unambiguous	1	1	Q9QZ76	M13(Oxidation); K15(Label:13C(6)15N(2))	CID	1	0	1	1							No Quan Values	Not Used		0	1.838e-05	5.71065	0	31.2203	100	2	764.825	1528.64	-2.83772	83.0862	11912	11912	MS2	0/0	12AUG14_Rui_cardiac_PE_C.raw
	High			YSGDFGADAQGAMSk	Unambiguous	1	1	Q9QZ76	K15(Label:13C(6)15N(2))	CID	1	0	1	1							No Quan Values	Not Used		0	2.14e-05	5.69726	0	38.3551	100	2	756.827	1512.65	-2.92069	161.75	27934	27934	MS2	0/0	12AUG14_Rui_cardiac_PE_C.raw
High				HEVTEISNTDVETQPGk	Unambiguous	1	1	M0R9D5	K17(Label:2H(4))	CID	1	0	1	1		5530	1		4.06481e+06	Medium	Excluded by Method	Not Used		0	5.316e-06	5.68731	0	0	100	2	944.461	1887.92	-4.22556	105.224	16423	16423	MS2	0/0	12AUG14_Rui_cardiac_PE_C.raw
High				TDVDQQGLLVQEDTAGQLr	Unambiguous	1	1	D4ABA9	R19(Label:13C(6))	CID	1	0	1	1		20780		1	1.30359e+07	Medium	Excluded by Method	Not Used		0	2.026e-07	5.6756	0	2.46087	100	2	1046.53	2092.05	-3.0358	281.716	52419	52419	MS2	0/0	12AUG14_Rui_cardiac_PE_C.raw
High				FLEQQNAALAAEVNr	Unambiguous	2	1	Q6P725	R15(Label:13C(6))	CID	1	0	1	1		18257	1		20540496	Medium	Excluded by Method	Not Used		0	1.818e-06	5.6733	0	5.31887	100	2	840.442	1679.88	-2.60729	251.548	46273	46273	MS2	0/0	12AUG14_Rui_cardiac_PE_C.raw
	High			YSGDFGADAQGAMSk	Unambiguous	1	1	Q9QZ76	K15(Label:13C(6)15N(2))	CID	1	0	1	1		10567		1	71085164	Heavy	Excluded by Method	Not Used		0	2.854e-05	5.66692	0	24.7572	47	2	756.827	1512.65	-2.83999	166.19	28840	28840	MS2	0/0	12AUG14_Rui_cardiac_PE_C.raw
High				LEQQVDDLEGSLEQEk	Unambiguous	8	2	G3V885;G3V8B0	K16(Label:2H(4))	CID	1	0	1	1		19708	1	1	2628602	Medium	Excluded by Method	Not Used		0	4.115e-06	5.66413	0	0	100	2	932.455	1863.9	-5.00602	269.117	49852	49852	MS2	0/0	12AUG14_Rui_cardiac_PE_C.raw
High				IVSNAScTTNcLAPLAk	Unambiguous	15	1	P04797	C7(Carbamidomethyl); C11(Carbamidomethyl); K17(Label:2H(4))	CID	1	0	1	1		14093	1		1.36334e+08	Medium	Excluded by Method	Not Used		0	2.967e-05	5.65027	0	1.79157	22	2	912.466	1823.92	-2.95548	203.218	36402	36402	MS2	0/0	12AUG14_Rui_cardiac_PE_C.raw
	High			SQIENINLTnGNSGGTQr	Unambiguous	2	1	A1A5Q0	N10(Deamidated); R18(Label:13C(6)15N(4))	CID	0.039	0	1	1					1.96533e+06		No Quan Values	Not Used		0	0.0001317	5.64448	0	0	100	2	957.46	1913.91	-3.00684	177.437	31139	31139	MS2	0/0	12AUG14_Rui_cardiac_PE_C.raw
High				IVSNAScTTNcLAPLAk	Unambiguous	15	1	P04797	C7(Carbamidomethyl); C11(Carbamidomethyl); K17(Label:2H(4))	CID	1	0	1	1		14093	1		1.36334e+08	Medium	Excluded by Method	Not Used		0	2.388e-05	5.64335	0	1.65138	61	2	912.467	1823.93	-1.41615	207.184	37213	37213	MS2	0/0	12AUG14_Rui_cardiac_PE_C.raw
	High			IVSNAScTTNcLAPLAk	Unambiguous	15	1	P04797	C7(Carbamidomethyl); C11(Carbamidomethyl); K17(Label:13C(6)15N(2))	CID	1	0	1	1					42039908		No Quan Values	Not Used		0	0.0003709	5.64304	0	34.1169	36	2	914.461	1827.91	-2.32407	204.062	36575	36575	MS2	0/0	12AUG14_Rui_cardiac_PE_C.raw
High				SQIENINLTnGNSGGTQr	Unambiguous	2	1	A1A5Q0	N10(Deamidated); R18(Label:13C(6))	CID	0.0213	0	1	1		11478		1	3024901	Medium	Excluded by Method	Not Used		0	1.156e-06	5.62816	0	0	100	2	955.466	1909.92	-3.53447	175.681	30780	30780	MS2	0/0	12AUG14_Rui_cardiac_PE_C.raw
High				IINEPTAAAIAYGLDk	Unambiguous	6	3	P63018;P06761;P55063	K16(Label:2H(4))	CID	1	0	1	1					3.48982e+06		No Quan Values	Not Used		0	6.754e-06	5.62385	0	4.39955	100	2	832.462	1663.92	-2.38526	341.969	64667	64667	MS2	0/0	12AUG14_Rui_cardiac_PE_C.raw
	High			GTGGVDTAAVADVYDISNIDr	Unambiguous	2	2	P09605;M0R6J6	R21(Label:13C(6)15N(4))	CID	1	0	1	1		29028		1	1.08704e+06	Heavy	Excluded by Method	Not Used		0	1.883e-05	5.61843	0	23.5817	100	2	1060.01	2119.01	-5.51635	389.866	73599	73599	MS2	0/0	12AUG14_Rui_cardiac_PE_C.raw
	High			ETADTDTAEQVIASFr	Unambiguous	1	1	D3ZCV0	R16(Label:13C(6)15N(4))	CID	1	0	1	1					2137978		No Quan Values	Not Used		0	2.101e-05	5.57802	0	6.64487	100	2	882.417	1763.83	-3.21155	373.841	70877	70877	MS2	0/0	12AUG14_Rui_cardiac_PE_C.raw
High				TSVQTEDDQLIAGQSAr	Unambiguous	2	1	Q5U302	R17(Label:13C(6))	CID	1	0	1	1		10767	1		6.46659e+06	Medium	Excluded by Method	Not Used		0	1.701e-05	5.55808	0	7.07283	100	2	912.952	1824.9	-3.75612	166.085	28819	28819	MS2	0/0	12AUG14_Rui_cardiac_PE_C.raw
High				VGEATETALTcLVEk	Unambiguous	8	1	P11507-2	C11(Carbamidomethyl); K15(Label:2H(4))	CID	1	0	1	1					3363038		No Quan Values	Not Used		0	8.242e-06	5.54753	0	0	100	2	812.922	1624.84	-2.45879	312.207	58629	58629	MS2	0/0	12AUG14_Rui_cardiac_PE_C.raw
High				SQIENINLTnGNSGGTQr	Unambiguous	2	1	A1A5Q0	N10(Deamidated); R18(Label:13C(6))	CID	0.0271	0	1	1					555206		No Quan Values	Not Used		0	6.18e-06	5.5409	0	0	100	2	955.466	1909.92	-3.34273	179.124	31483	31483	MS2	0/0	12AUG14_Rui_cardiac_PE_C.raw
High				GcITIIGGGDTATccAk	Selected	1	1	P16617	C2(Carbamidomethyl); C14(Carbamidomethyl); C15(Carbamidomethyl); K17(Label:2H(4))	CID	0	0	1	1		13410		1	2.61152e+06	Medium	Excluded by Method	Not Used		0	1.334e-06	5.54037	0	0	100	2	879.906	1758.8	-4.79972	196.41	35009	35009	MS2	0/0	12AUG14_Rui_cardiac_PE_C.raw
High				GcITIIGGGnTATccAk	Rejected	1	1	M0R6Y8	C2(Carbamidomethyl); N10(Deamidated); C14(Carbamidomethyl); C15(Carbamidomethyl); K17(Label:2H(4))	CID		0	2	2		13410		1	2.61152e+06	Medium	Excluded by Method	Not Used		0	1.334e-06	5.54037	0	0	100	2	879.906	1758.8	-4.79744	196.41	35009	35009	MS2	0/0	12AUG14_Rui_cardiac_PE_C.raw
High				DATNVGDEGGFAPNILENk	Unambiguous	2	1	M0R5J4	K19(Label:2H(4))	CID	1	0	1	1		24469	1		8.09746e+06	Medium	Excluded by Method	Not Used		0	1.336e-05	5.52836	0	13.931	100	2	982.976	1964.94	-3.04998	326.728	61586	61586	MS2	0/0	12AUG14_Rui_cardiac_PE_C.raw
High				SQIENINLTNGnSGGTQr	Unconsidered	2	1	A1A5Q0	N12(Deamidated); R18(Label:13C(6))	CID		0.0213	2	2		11478		1	3024901	Medium	Excluded by Method	Not Used		0	3.201e-06	5.51411	0	0	100	2	955.466	1909.92	-3.53447	175.681	30780	30780	MS2	0/0	12AUG14_Rui_cardiac_PE_C.raw
	High			ETADTDTAEQVIASFr	Unambiguous	1	1	D3ZCV0	R16(Label:13C(6)15N(4))	CID	1	0	1	1					322416		No Quan Values	Not Used		0	3.88e-05	5.47402	0	34.444	100	2	882.417	1763.83	-2.7963	371.823	70517	70517	MS2	0/0	12AUG14_Rui_cardiac_PE_C.raw
High				NmGGPYGGGNYGPGGSGGSGGYGGr	Unambiguous	7	1	A7VJC2-2	M2(Oxidation); R25(Label:13C(6))	CID	1	0	1	1					1.76755e+06		No Quan Values	Not Used		0	5.71677e-08	5.47035	0	7.48519	100	2	1106.46	2211.91	-3.112	123.028	20046	20046	MS2	0/0	12AUG14_Rui_cardiac_PE_C.raw
High				GTSFEAAAASGGSASSEk	Unambiguous	1	1	P13803	K18(Label:2H(4))	CID	1	0	1	1					2.99277e+06		No Quan Values	Not Used		0	1.24e-05	5.46364	0	2.55122	100	2	809.876	1618.75	-2.30131	76.5116	10574	10574	MS2	0/0	12AUG14_Rui_cardiac_PE_C.raw
	High			SSGSPYGGGYGSGGGSGGYGSr	Unambiguous	3	1	D4A6A2	R22(Label:13C(6)15N(4))	CID	1	0	1	1					2.55559e+06		No Quan Values	Not Used		0	1.355e-05	5.46184	0	0	100	2	960.899	1920.79	-4.40849	88.4516	13013	13013	MS2	0/0	12AUG14_Rui_cardiac_PE_C.raw
	High			VLGSEEPTEGDVQcMr	Unambiguous	1	1	D4ABA9	C14(Carbamidomethyl); R16(Label:13C(6)15N(4))	CID	1	0	1	1		12407			5.90846e+06	Heavy	Unique	Used	0.508536	0	0.0004683	5.43045	0	17.5311	100	2	908.904	1816.8	-3.90432	184.561	32590	32590	MS2	0/0	12AUG14_Rui_cardiac_PE_C.raw
	High			SQIENInLTNGNSGGTQr	Unconsidered	2	1	A1A5Q0	N7(Deamidated); R18(Label:13C(6)15N(4))	CID		0.039	2	2					1.96533e+06		No Quan Values	Not Used		0	0.0001717	5.42204	0	0	100	2	957.46	1913.91	-3.00684	177.437	31139	31139	MS2	0/0	12AUG14_Rui_cardiac_PE_C.raw
	High			SQIENINLTNGnSGGTQr	Unconsidered	2	1	A1A5Q0	N12(Deamidated); R18(Label:13C(6)15N(4))	CID		0.039	2	3					1.96533e+06		No Quan Values	Not Used		0	0.0004407	5.41859	0	0	100	2	957.46	1913.91	-3.00684	177.437	31139	31139	MS2	0/0	12AUG14_Rui_cardiac_PE_C.raw
High				SSGSPYGGGYGSGGGSGGYGSr	Unambiguous	3	1	D4A6A2	R22(Label:13C(6))	CID	1	0	1	1		4276		1	2.11895e+07	Medium	Excluded by Method	Not Used		0	9.724e-07	5.41085	0	0	100	2	958.907	1916.81	-1.62555	93.9922	14141	14141	MS2	0/0	12AUG14_Rui_cardiac_PE_C.raw
High				DAGEGGLSLAVEGPSk	Unambiguous	1	1	D3ZHA0	K16(Label:2H(4))	CID	1	0	1	1		16971	1		2.57032e+06	Medium	Excluded by Method	Not Used		0	4.494e-06	5.40351	0	9.36003	100	2	745.884	1490.76	-2.27995	236.765	43251	43251	MS2	0/0	12AUG14_Rui_cardiac_PE_C.raw
High				SQIENINLTNGnSGGTQr	Unconsidered	2	1	A1A5Q0	N12(Deamidated); R18(Label:13C(6))	CID		0.0271	2	2					555206		No Quan Values	Not Used		0	6.034e-05	5.39095	0	0	100	2	955.466	1909.92	-3.34273	179.124	31483	31483	MS2	0/0	12AUG14_Rui_cardiac_PE_C.raw
	High			IVSNAScTTNcLAPLAk	Unambiguous	15	1	P04797	C7(Carbamidomethyl); C11(Carbamidomethyl); K17(Label:13C(6)15N(2))	CID	1	0	1	1					42039908		No Quan Values	Not Used		0	0.0002344	5.39045	0	36.5763	65	2	914.461	1827.91	-2.39085	202.014	36156	36156	MS2	0/0	12AUG14_Rui_cardiac_PE_C.raw
High				NQVTATTADGSTQVIGTk	Unambiguous	1	1	Q6P6R2	K18(Label:2H(4))	CID	1	0	1	1		7763		1	5968325	Medium	Excluded by Method	Not Used		0	1.628e-05	5.37944	0	0	100	2	898.469	1795.93	-1.74442	133.542	22174	22174	MS2	0/0	12AUG14_Rui_cardiac_PE_C.raw
	High			LYGSGGPPPTGEEDTSEkDEL	Unambiguous	1	1	P06761	K18(Label:13C(6)15N(2))	CID	1	0	1	1		14754		1	6875226	Heavy	Excluded by Method	Not Used		0	0.0003441	5.36879	1	13.1216	100	2	1093.49	2185.98	-3.35264	211.091	38011	38011	MS2	0/0	12AUG14_Rui_cardiac_PE_C.raw
	High			YSGDFGADAQGAMSk	Unambiguous	1	1	Q9QZ76	K15(Label:13C(6)15N(2))	CID	1	0	1	1							No Quan Values	Not Used		0	8.128e-05	5.36753	0	27.7492	100	2	756.828	1512.65	-1.22599	169.391	29495	29495	MS2	0/0	12AUG14_Rui_cardiac_PE_C.raw
	High			LQDAEEAVEAVNAk	Unambiguous	4	2	G3V885;G3V8B0	K14(Label:13C(6)15N(2))	CID	1	0	1	1		13407			1.77031e+07	Heavy	Not Unique	Not Used	0.415989	0	0.000131	5.36084	0	30.582	100	2	747.878	1494.75	-2.89125	195.558	34834	34834	MS2	0/0	12AUG14_Rui_cardiac_PE_C.raw
High				IINEPTAAAIAYGLDk	Unambiguous	6	3	P63018;P06761;P55063	K16(Label:2H(4))	CID	1	0	1	1					3.48982e+06		No Quan Values	Not Used		0	1.011e-06	5.342	0	4.45371	100	2	832.462	1663.92	-2.53198	340.433	64355	64355	MS2	0/0	12AUG14_Rui_cardiac_PE_C.raw
High				TGGLAGGGSDALQTDGLr	Unambiguous	1	1	D4A702	R18(Label:13C(6))	CID	1	0	1	1		14374	1	1	7966825	Medium	Excluded by Method	Not Used		0	1.417e-06	5.34141	0	4.01429	100	2	826.419	1651.83	-2.11536	206.693	37113	37113	MS2	0/0	12AUG14_Rui_cardiac_PE_C.raw
High				GTGGVDTAAVGAVFDISNADr	Unambiguous	1	1	P00564	R21(Label:13C(6))	CID	1	0	1	1		29057			327899	Medium	Unique	Used	0.666415	0	4.965e-05	5.32922	0	7.41094	100	2	999.993	1998.98	-1.59918	390.953	73792	73792	MS2	0/0	12AUG14_Rui_cardiac_PE_C.raw
	High			SYELPDGQVITIGNEr	Unambiguous	9	2	P62738;V9GZ85	R16(Label:13C(6)15N(4))	CID	0.406	0	1	1		25871			4.86446e+06	Heavy	Not Unique	Not Used	0.803789	0	0.0001186	5.31507	0	12.5781	100	2	900.95	1800.89	-3.90041	344.024	65072	65072	MS2	0/0	12AUG14_Rui_cardiac_PE_C.raw
High				DLEEATLQHEATAAALr	Unambiguous	6	2	G3V885;G3V8B0	R17(Label:13C(6))	CID	1	0	1	1		20903	1	1	1747419	Medium	Excluded by Method	Not Used		0	8.821e-06	5.30418	0	18.9137	100	2	922.972	1844.94	-3.76853	283.184	52719	52719	MS2	0/0	12AUG14_Rui_cardiac_PE_C.raw
High				FASEASGYQDNIAr	Unambiguous	2	1	Q6P725	R14(Label:13C(6))	CID	1	0	1	1							No Quan Values	Not Used		0	4.279e-06	5.29944	0	11.2313	100	2	767.862	1534.72	-3.67469	145.831	24688	24688	MS2	0/0	12AUG14_Rui_cardiac_PE_C.raw
High				VIVVGNPANTNcLTASk	Unambiguous	1	1	O88989	C12(Carbamidomethyl); K17(Label:2H(4))	CID	1	0	1	1					4567341		No Quan Values	Not Used		0	2.045e-05	5.299	0	3.12248	97	2	881.475	1761.94	-2.52337	221.357	40106	40106	MS2	0/0	12AUG14_Rui_cardiac_PE_C.raw
	High			kATDAEADVASLNr	Unambiguous	5	1	P04692	K1(Label:13C(6)15N(2)); R14(Label:13C(6)15N(4))	CID	1	0	1	1					3.26701e+06		No Quan Values	Not Used		0	0.0002976	5.27483	1	9.14876	100	2	739.88	1478.75	-2.80126	99.4966	15262	15262	MS2	0/0	12AUG14_Rui_cardiac_PE_C.raw
High				GAGTGGLGLTVEGPcEAk	Unambiguous	2	1	D3ZHA0	C15(Carbamidomethyl); K18(Label:2H(4))	CID	1	0	1	1		15932	1	1	3.87862e+06	Medium	Excluded by Method	Not Used		0	0.0001343	5.26954	0	7.82584	100	2	839.423	1677.84	-2.20888	224.527	40754	40754	MS2	0/0	12AUG14_Rui_cardiac_PE_C.raw
High				VIVVGNPANTNcLTASk	Unambiguous	1	1	O88989	C12(Carbamidomethyl); K17(Label:2H(4))	CID	1	0	1	1					3.81841e+06		No Quan Values	Not Used		0	2.727e-05	5.26193	0	5.8853	100	2	881.476	1761.95	-0.791325	218.526	39528	39528	MS2	0/0	12AUG14_Rui_cardiac_PE_C.raw
	High			GIADQELIAGGDVk	Unambiguous	2	1	F1LMC2	K14(Label:13C(6)15N(2))	CID	0.4905	0	1	1		16416		1	3.24385e+06	Heavy	Excluded by Method	Not Used		0	0.0002131	5.26176	0	39.3705	100	2	697.373	1393.74	-2.09464	230.304	41932	41932	MS2	0/0	12AUG14_Rui_cardiac_PE_C.raw
	High			GTGGVDTAAVADVYDISNIDr	Unambiguous	2	2	P09605;M0R6J6	R21(Label:13C(6)15N(4))	CID	1	0	1	1		28871			855350	Heavy	Not Unique	Not Used	0.571033	0	3.615e-05	5.25764	0	17.4841	100	2	1060.01	2119.01	-2.17512	387.316	73152	73152	MS2	0/0	12AUG14_Rui_cardiac_PE_C.raw
	High			TEAAEIVEGEDSAYSVr	Unambiguous	1	1	D3ZHA0	R17(Label:13C(6)15N(4))	CID	1	0	1	1					1.82672e+06		No Quan Values	Not Used		0	0.000172	5.24839	0	38.4104	100	2	918.426	1835.85	-4.22238	244.969	44928	44928	MS2	0/0	12AUG14_Rui_cardiac_PE_C.raw
High				VIVVGNPANTNcLTASk	Unambiguous	1	1	O88989	C12(Carbamidomethyl); K17(Label:2H(4))	CID	1	0	1	1		15781		1	2884055	Medium	Excluded by Method	Not Used		0	1.157e-05	5.24213	0	6.09905	100	2	881.476	1761.94	-1.48414	222.943	40431	40431	MS2	0/0	12AUG14_Rui_cardiac_PE_C.raw
High				VVDSLQTSLDAETr	Unambiguous	4	2	G3V885;G3V8B0	R14(Label:13C(6))	CID	1	0	1	1		15470	1	1	20568582	Medium	Excluded by Method	Not Used		0	5.658e-05	5.22991	0	17.474	85	2	770.399	1539.79	-3.32211	219.199	39666	39666	MS2	0/0	12AUG14_Rui_cardiac_PE_C.raw
High				GGDDLDPNYVLSSr	Unambiguous	1	1	P00564	R14(Label:13C(6))	CID	1	0	1	1					19334664		No Quan Values	Not Used		0	0.000257	5.22297	0	8.74908	100	2	757.363	1513.72	-2.94317	261.508	48303	48303	MS2	0/0	12AUG14_Rui_cardiac_PE_C.raw
High				NkDTGTYEDFVEGLr	Unambiguous	1	1	P16409	K2(Label:2H(4)); R15(Label:13C(6))	CID	1	0	1	1		20381		1	1.91799e+06	Medium	Excluded by Method	Not Used		0	6.32e-05	5.21108	1	51.7678	100	3	585.29	1753.86	-4.44572	277.341	51530	51530	MS2	0/0	12AUG14_Rui_cardiac_PE_C.raw
High				NYDIGAALDTIQYSk	Unambiguous	2	1	O08623	K15(Label:2H(4))	CID	1	0	1	1					947027		No Quan Values	Not Used		0	6.036e-06	5.20911	0	5.34459	100	2	838.425	1675.84	-2.34077	365.335	69273	69273	MS2	0/0	12AUG14_Rui_cardiac_PE_C.raw
	High			LQDAEEAVEAVNAk	Unambiguous	4	2	G3V885;G3V8B0	K14(Label:13C(6)15N(2))	CID	1	0	1	1					5798000		No Quan Values	Not Used		0	2.953e-05	5.20479	0	33.1371	100	2	747.878	1494.75	-2.64625	193.624	34438	34438	MS2	0/0	12AUG14_Rui_cardiac_PE_C.raw
	High			EVYmGNVIQGGEGQAPTr	Unambiguous	1	1	P17764	M4(Oxidation); R18(Label:13C(6)15N(4))	CID	0.6365	0	1	1					1.41666e+06		No Quan Values	Not Used		0	2.577e-05	5.20165	0	15.6279	100	2	966.458	1931.91	-3.49614	155.268	26611	26611	MS2	0/0	12AUG14_Rui_cardiac_PE_C.raw
High				LYAQDADGcPIDIk	Unambiguous	1	1	D3ZHA0	C9(Carbamidomethyl); K14(Label:2H(4))	CID	1	0	1	1					5.7277e+06		No Quan Values	Not Used		0	4.087e-06	5.19468	0	16.4942	100	2	791.888	1582.77	-2.69433	223.548	40554	40554	MS2	0/0	12AUG14_Rui_cardiac_PE_C.raw
High				STAGDTHLGGEDFDNr	Unambiguous	6	1	P63018	R16(Label:13C(6))	CID	1	0	1	1		4437	1		1.56069e+07	Medium	Excluded by Method	Not Used		0	5.036e-05	5.19363	0	12.8235	100	2	849.375	1697.74	-1.80647	93.9731	14137	14137	MS2	0/0	12AUG14_Rui_cardiac_PE_C.raw
High				VGLIGScTNSSYEDmGr	Unambiguous	1	1	Q9ER34	C7(Carbamidomethyl); M15(Oxidation); R17(Label:13C(6))	CID	1	0	1	1		12030	1		3.062e+06	Medium	Excluded by Method	Not Used		0	7.225e-05	5.19264	0	8.32219	100	2	934.414	1867.82	-3.18529	180.295	31721	31721	MS2	0/0	12AUG14_Rui_cardiac_PE_C.raw
High				GTGGVDTAAVADVYDISNIDr	Unambiguous	2	2	P09605;M0R6J6	R21(Label:13C(6))	CID	1	0	1	1		28871			1.4979e+06	Medium	Redundant	Not Used	0.571033	0	9.808e-07	5.17186	0	0	100	2	1058.02	2115.03	-1.43798	387.416	73170	73170	MS2	0/0	12AUG14_Rui_cardiac_PE_C.raw
High				NPDDITQEEYGEFYk	Unambiguous	1	1	P34058	K15(Label:2H(4))	CID	1	0	1	1		20073	1	1	3.33125e+06	Medium	Excluded by Method	Not Used		0	2.238e-05	5.16665	0	4.13113	100	2	926.411	1851.81	-4.01414	273.575	50761	50761	MS2	0/0	12AUG14_Rui_cardiac_PE_C.raw
High				GADYLVTEVEnGGSLGSk	Unambiguous	4	2	P11980;P11980-2	N11(Deamidated); K18(Label:2H(4))	CID	1	0	1	1		20930			1.26885e+07	Medium	Not Unique	Not Used	0.803637	0	2.188e-05	5.16247	0	15.7085	100	2	900.942	1800.88	-1.35669	283.534	52790	52790	MS2	0/0	12AUG14_Rui_cardiac_PE_C.raw
High				GTGGVDTAAVADVYDISNIDr	Unambiguous	2	2	P09605;M0R6J6	R21(Label:13C(6))	CID	1	0	1	1		29028		1	826010	Medium	Excluded by Method	Not Used		0	3.744e-06	5.16041	0	9.74876	100	2	1058.01	2115.02	-3.86205	390.802	73765	73765	MS2	0/0	12AUG14_Rui_cardiac_PE_C.raw
High				ALcVSESQSAGAGTGNAATQGk	Unambiguous	2	1	F1LPQ9	C3(Carbamidomethyl); K22(Label:2H(4))	CID	1	0	1	1		4745	1	1	1.15455e+06	Medium	Excluded by Method	Not Used		0	0.0001044	5.1598	0	0	100	2	1034.99	2068.98	-4.0422	96.301	14616	14616	MS2	0/0	12AUG14_Rui_cardiac_PE_C.raw
High				FASEASGYQDNIAr	Unambiguous	2	1	Q6P725	R14(Label:13C(6))	CID	1	0	1	1		8371		1	100738368	Medium	Excluded by Method	Not Used		0	1.424e-05	5.15789	0	3.85784	24	2	767.864	1534.72	-2.00437	138.919	23274	23274	MS2	0/0	12AUG14_Rui_cardiac_PE_C.raw
High				YSGDFGADAQGAmSk	Unambiguous	1	1	Q9QZ76	M13(Oxidation); K15(Label:2H(4))	CID	1	0	1	1							No Quan Values	Not Used		0	1.382e-06	5.15281	0	39.9214	100	2	762.832	1524.66	-0.79216	79.4615	11177	11177	MS2	0/0	12AUG14_Rui_cardiac_PE_C.raw
High				STnGDTFLGGEDFDQALLr	Unambiguous	2	1	P48721	N3(Deamidated); R19(Label:13C(6))	CID	1	0	1	1		30226			1.14622e+07	Medium	Unique	Used	0.566336	0	1.071e-05	5.14166	0	3.65162	100	2	1031.98	2062.96	-2.80356	406.282	76901	76901	MS2	0/0	12AUG14_Rui_cardiac_PE_C.raw
	High			IVSNAScTTNcLAPLAk	Unambiguous	15	1	P04797	C7(Carbamidomethyl); C11(Carbamidomethyl); K17(Label:13C(6)15N(2))	CID	1	0	1	1							No Quan Values	Not Used		0	6.996e-05	5.14038	0	30.7878	100	2	914.461	1827.91	-1.8566	207.437	37265	37265	MS2	0/0	12AUG14_Rui_cardiac_PE_C.raw
	High			VDATEESDLAQQYGVr	Unambiguous	1	1	P04785	R16(Label:13C(6)15N(4))	CID	1	0	1	1					649128		No Quan Values	Not Used		0	0.001003	5.139	0	17.9003	100	2	895.92	1790.83	-5.56323	248.164	45581	45581	MS2	0/0	12AUG14_Rui_cardiac_PE_C.raw
High				VGEATETALTcLVEk	Unambiguous	8	1	P11507-2	C11(Carbamidomethyl); K15(Label:2H(4))	CID	1	0	1	1					4.0796e+06		No Quan Values	Not Used		0	1.364e-05	5.13732	0	12.6685	100	2	812.922	1624.84	-1.55726	316.993	59607	59607	MS2	0/0	12AUG14_Rui_cardiac_PE_C.raw
High				LYAQDADGcPIDIk	Unambiguous	1	1	D3ZHA0	C9(Carbamidomethyl); K14(Label:2H(4))	CID	1	0	1	1					5.7277e+06		No Quan Values	Not Used		0	6.389e-06	5.12916	0	36.4678	100	2	791.887	1582.77	-2.77146	225.018	40854	40854	MS2	0/0	12AUG14_Rui_cardiac_PE_C.raw
High				NQLTSNPENTVFDAk	Unambiguous	1	1	P06761	K15(Label:2H(4))	CID	1	0	1	1		15011			23406551	Medium	Not Unique	Not Used	0.65408	0	5.813e-05	5.12438	0	0	100	2	841.417	1681.83	-3.83073	218.74	39572	39572	MS2	0/0	12AUG14_Rui_cardiac_PE_C.raw
High				GFGDGYnGYGGGPGGGNFGGSPGYGGGr	Unambiguous	4	1	A7VJC2-2	N7(Deamidated); R28(Label:13C(6))	CID	0.0215	0	1	1		20514	1		1.46729e+06	Medium	Excluded by Method	Not Used		0	1.265e-05	5.12049	0	0	100	2	1251.53	2502.04	-0.413299	278.889	51845	51845	MS2	0/0	12AUG14_Rui_cardiac_PE_C.raw
	High			VNAGDQPGADLGPLITPQAk	Unambiguous	2	1	G3V7J0	K20(Label:13C(6)15N(2))	CID	1	0	1	1					1.68571e+06		No Quan Values	Not Used		0	9.45e-05	5.11987	0	25.423	100	2	985.522	1970.04	-3.34996	298.53	55836	55836	MS2	0/0	12AUG14_Rui_cardiac_PE_C.raw
High				EVYmGNVIQGGEGQAPTr	Unambiguous	1	1	P17764	M4(Oxidation); R18(Label:13C(6))	CID	1	0	1	1		10014			5493811	Medium	Unique	Used	0.783469	0	2.065e-05	5.11458	0	0	100	2	964.465	1927.92	-2.37361	156.914	26944	26944	MS2	0/0	12AUG14_Rui_cardiac_PE_C.raw
High				EVYMGNVIQGGEGQAPTr	Unambiguous	1	1	P17764	R18(Label:13C(6))	CID	1	0	1	1					1.68261e+06		No Quan Values	Not Used		0	4.509e-05	5.10719	0	0	100	2	956.468	1911.93	-2.37153	227.862	41434	41434	MS2	0/0	12AUG14_Rui_cardiac_PE_C.raw
High				ALcVSESqSAGAGTGNAATQGk	Unambiguous	2	1	F1LPQ9	C3(Carbamidomethyl); Q8(Deamidated); K22(Label:2H(4))	CID	0.0118	0	1	1					294084		No Quan Values	Not Used		0	5.239e-06	5.09649	0	0	100	2	1035.49	2069.98	5.80455	94.2907	14203	14203	MS2	0/0	12AUG14_Rui_cardiac_PE_C.raw
	High			AGAGSATLSMAYAGAr	Unambiguous	1	1	P04636	R16(Label:13C(6)15N(4))	CID	1	0	1	1					2.00913e+06		No Quan Values	Not Used		0	0.000198	5.09371	0	6.27588	100	2	732.858	1464.71	-3.8019	197.241	35180	35180	MS2	0/0	12AUG14_Rui_cardiac_PE_C.raw
	High			AGAGSATLSMAYAGAr	Unambiguous	1	1	P04636	R16(Label:13C(6)15N(4))	CID	1	0	1	1		13727	1		8.15348e+06	Heavy	Excluded by Method	Not Used		0	0.000754	5.08283	0	24.1945	100	2	732.857	1464.71	-4.46863	199.022	35545	35545	MS2	0/0	12AUG14_Rui_cardiac_PE_C.raw
	High			LYGSGGPPPTGEEDTSEkDEL	Unambiguous	1	1	P06761	K18(Label:13C(6)15N(2))	CID	1	0	1	1		14754		1	6875226	Heavy	Excluded by Method	Not Used		0	0.001724	5.08219	1	14.9254	100	2	1093.49	2185.98	-4.58118	212.817	38363	38363	MS2	0/0	12AUG14_Rui_cardiac_PE_C.raw
High				ALDSTTVAAHESEIYck	Unambiguous	2	1	G3V7U0	C16(Carbamidomethyl); K17(Label:2H(4))	CID	1	0	1	1		12139	1		1.14133e+06	Medium	Excluded by Method	Not Used		0	0.0002718	5.07863	0	0	100	2	949.956	1898.9	-3.38938	181.554	31979	31979	MS2	0/0	12AUG14_Rui_cardiac_PE_C.raw
High				SQIFSTASDNQPTVTIk	Unambiguous	1	1	P06761	K17(Label:2H(4))	CID	1	0	1	1		18190	1		5.56934e+06	Medium	Excluded by Method	Not Used		0	4.669e-05	5.07545	0	0	100	2	920.981	1840.95	-2.74492	250.806	46121	46121	MS2	0/0	12AUG14_Rui_cardiac_PE_C.raw
	High			SSGSPYGGGYGSGGGSGGYGSr	Unambiguous	3	1	D4A6A2	R22(Label:13C(6)15N(4))	CID	1	0	1	1					625909		No Quan Values	Not Used		0	1.597e-05	5.07475	0	10.357	100	2	960.901	1920.79	-2.24771	94.0195	14147	14147	MS2	0/0	12AUG14_Rui_cardiac_PE_C.raw
	High			GcITIIGGGnTATccAk	Rejected	1	1	M0R6Y8	C2(Carbamidomethyl); N10(Deamidated); C14(Carbamidomethyl); C15(Carbamidomethyl); K17(Label:13C(6)15N(2))	CID	0	0	1	1		12998		1	2.38318e+06	Heavy	Excluded by Method	Not Used		0	8.272e-05	5.07091	0	38.451	100	2	881.903	1762.8	-1.85334	193.87	34488	34488	MS2	0/0	12AUG14_Rui_cardiac_PE_C.raw
	High			GcITIIGGGDTATccAk	Selected	1	1	P16617	C2(Carbamidomethyl); C14(Carbamidomethyl); C15(Carbamidomethyl); K17(Label:13C(6)15N(2))	CID		0	2	2		12998		1	2.38318e+06	Heavy	Excluded by Method	Not Used		0	8.273e-05	5.07091	0	38.451	100	2	881.903	1762.8	-1.85561	193.87	34488	34488	MS2	0/0	12AUG14_Rui_cardiac_PE_C.raw
	High			NQLTSNPENTVFDAk	Unambiguous	1	1	P06761	K15(Label:13C(6)15N(2))	CID	1	0	1	1					7509747		No Quan Values	Not Used		0	0.0004476	5.06245	0	60.2123	100	2	843.413	1685.82	-1.84063	220.775	39987	39987	MS2	0/0	12AUG14_Rui_cardiac_PE_C.raw
High				FASEASGYQDNIAr	Unambiguous	2	1	Q6P725	R14(Label:13C(6))	CID	1	0	1	1		8371		1	100738368	Medium	Excluded by Method	Not Used		0	1.258e-05	5.05585	0	4.48344	20	2	767.864	1534.72	-1.92483	142.268	23957	23957	MS2	0/0	12AUG14_Rui_cardiac_PE_C.raw
	High			FLEQQNAALAAEVNr	Unambiguous	2	1	Q6P725	R15(Label:13C(6)15N(4))	CID	1	0	1	1		17805		1	3.56481e+06	Heavy	Excluded by Method	Not Used		0	0.0002208	5.05404	0	24.4291	100	2	842.433	1683.86	-5.48951	246.324	45204	45204	MS2	0/0	12AUG14_Rui_cardiac_PE_C.raw
High				AGAGSATLSMAYAGAr	Unambiguous	1	1	P04636	R16(Label:13C(6))	CID	1	0	1	1		13540	1		9085364	Medium	Excluded by Method	Not Used		0	4.318e-06	5.05245	0	5.06608	100	2	730.865	1460.72	-2.32117	197.009	35132	35132	MS2	0/0	12AUG14_Rui_cardiac_PE_C.raw
	High			SLESTNVTDkDGELYck	Unambiguous	2	1	G3V7U0	K10(Label:13C(6)15N(2)); C16(Carbamidomethyl); K17(Label:13C(6)15N(2))	CID	1	0	1	1					503861		No Quan Values	Not Used		0	0.0004274	5.05012	1	57.9843	100	2	987.969	1974.93	0.607835	149.149	25367	25367	MS2	0/0	12AUG14_Rui_cardiac_PE_C.raw
	High			YSGDFGADAQGAmSk	Unambiguous	1	1	Q9QZ76	M13(Oxidation); K15(Label:13C(6)15N(2))	CID	1	0	1	1							No Quan Values	Not Used		0	0.0002816	5.04594	0	50.6326	100	2	764.824	1528.64	-3.47656	79.2262	11129	11129	MS2	0/0	12AUG14_Rui_cardiac_PE_C.raw
High				LQDAEEAVEAVNAk	Unambiguous	4	2	G3V885;G3V8B0	K14(Label:2H(4))	CID	1	0	1	1							No Quan Values	Not Used		0	0.0001455	5.04101	0	22.6226	100	2	745.883	1490.76	-3.66529	191.457	33996	33996	MS2	0/0	12AUG14_Rui_cardiac_PE_C.raw
High				SLPSVETLGcTSVIcSDk	Unambiguous	10	1	P11507-2	C10(Carbamidomethyl); C15(Carbamidomethyl); K18(Label:2H(4))	CID	1	0	1	1					1.88293e+06		No Quan Values	Not Used		0	1.332e-06	5.0389	0	0	100	2	978.981	1956.95	-0.58918	324.347	61102	61102	MS2	0/0	12AUG14_Rui_cardiac_PE_C.raw
High				ALcVSESQSAGAGTGnAATQGk	Unconsidered	2	1	F1LPQ9	C3(Carbamidomethyl); N16(Deamidated); K22(Label:2H(4))	CID		0.0118	2	2					294084		No Quan Values	Not Used		0	1.373e-06	5.03725	0	0	100	2	1035.49	2069.98	5.80455	94.2907	14203	14203	MS2	0/0	12AUG14_Rui_cardiac_PE_C.raw
	High			SSGSPYGGGYGSGGGSGGYGSr	Unambiguous	3	1	D4A6A2	R22(Label:13C(6)15N(4))	CID	1	0	1	1							No Quan Values	Not Used		0	3.25e-05	5.03076	0	0	100	2	960.9	1920.79	-2.43837	94.8358	14314	14314	MS2	0/0	12AUG14_Rui_cardiac_PE_C.raw
High				NPDDITNEEYGEFYk	Unambiguous	1	1	P82995	K15(Label:2H(4))	CID	1	0	1	1					892693		No Quan Values	Not Used		0	0.0001453	5.02884	0	13.9012	100	2	919.404	1837.8	-2.83555	267.64	49550	49550	MS2	0/0	12AUG14_Rui_cardiac_PE_C.raw
High				VDATEESDLAQQYGVr	Unambiguous	1	1	P04785	R16(Label:13C(6))	CID	1	0	1	1		17912	1	1	4.67389e+06	Medium	Excluded by Method	Not Used		0	2.211e-05	5.00908	0	12.1732	100	2	893.929	1786.85	-2.37552	247.547	45454	45454	MS2	0/0	12AUG14_Rui_cardiac_PE_C.raw
High				VVDSLQTSLDAETr	Unambiguous	4	2	G3V885;G3V8B0	R14(Label:13C(6))	CID	1	0	1	1		15184		1	2.93692e+07	Medium	Excluded by Method	Not Used		0	9.479e-06	5.0072	0	5.96295	85	2	770.4	1539.79	-2.05367	215.807	38972	38972	MS2	0/0	12AUG14_Rui_cardiac_PE_C.raw
High				GFGDGYNGYGGGPGGGnFGGSPGYGGGr	Unconsidered	4	1	A7VJC2-2	N17(Deamidated); R28(Label:13C(6))	CID		0.0215	2	2		20514	1		1.46729e+06	Medium	Excluded by Method	Not Used		0	0.0002122	5.00578	0	0	100	2	1251.53	2502.04	-0.413299	278.889	51845	51845	MS2	0/0	12AUG14_Rui_cardiac_PE_C.raw
High				DcDLQEDAcYNcGr	Unambiguous	1	1	P62634	C2(Carbamidomethyl); C9(Carbamidomethyl); C12(Carbamidomethyl); R14(Label:13C(6))	CID	1	0	1	1		7556	1		3.00899e+06	Medium	Excluded by Method	Not Used		0	5.341e-05	5.00291	0	0	100	2	891.331	1781.66	-3.6759	128.642	21182	21182	MS2	0/0	12AUG14_Rui_cardiac_PE_C.raw
	High			FASEASGYQDNIAr	Unambiguous	2	1	Q6P725	R14(Label:13C(6)15N(4))	CID	1	0	1	1		8371		1	3.86083e+07	Heavy	Excluded by Method	Not Used		0	0.0001537	4.99827	0	41.3207	100	2	769.857	1538.71	-2.54204	137.591	23004	23004	MS2	0/0	12AUG14_Rui_cardiac_PE_C.raw
	High			VLGSEEPTEGDVQcMr	Unambiguous	1	1	D4ABA9	C14(Carbamidomethyl); R16(Label:13C(6)15N(4))	CID	1	0	1	1		12407			5.90846e+06	Heavy	Redundant	Not Used	0.508536	0	0.0003444	4.99337	0	18.9807	100	2	908.904	1816.8	-4.57622	186.573	33000	33000	MS2	0/0	12AUG14_Rui_cardiac_PE_C.raw
High				AGAGSATLSmAYAGAr	Unambiguous	1	1	P04636	M10(Oxidation); R16(Label:13C(6))	CID	1	0	1	1		7784		1	39876139	Medium	Excluded by Method	Not Used		0	2.615e-05	4.98081	0	13.6008	59	2	738.862	1476.72	-2.07645	131.249	21706	21706	MS2	0/0	12AUG14_Rui_cardiac_PE_C.raw
	High			VLGSEEPTEGDVQcmr	Unambiguous	1	1	D4ABA9	C14(Carbamidomethyl); M15(Oxidation); R16(Label:13C(6)15N(4))	CID	1	0	1	1					3301389		No Quan Values	Not Used		0	0.0004314	4.97562	0	9.65703	100	2	916.903	1832.8	-2.76088	127.176	20884	20884	MS2	0/0	12AUG14_Rui_cardiac_PE_C.raw
	High			FASEASGYQDNIAr	Unambiguous	2	1	Q6P725	R14(Label:13C(6)15N(4))	CID	1	0	1	1							No Quan Values	Not Used		0	0.0001211	4.96754	0	10.0154	100	2	769.857	1538.71	-2.7007	144.366	24388	24388	MS2	0/0	12AUG14_Rui_cardiac_PE_C.raw
High				SYELPDGQVITIGNEr	Unambiguous	9	2	P62738;V9GZ85	R16(Label:13C(6))	CID	1	0	1	1		26028	1		1.01517e+07	Medium	Excluded by Method	Not Used		0	1.891e-05	4.96674	0	3.14561	100	2	898.957	1796.91	-3.30834	345.935	65456	65456	MS2	0/0	12AUG14_Rui_cardiac_PE_C.raw
	High			DATNVGDEGGFAPNILENk	Unambiguous	2	1	M0R5J4	K19(Label:13C(6)15N(2))	CID	1	0	1	1					689349		No Quan Values	Not Used		0	0.0001728	4.95669	0	47.1004	100	2	984.971	1968.93	-2.27761	330.01	62252	62252	MS2	0/0	12AUG14_Rui_cardiac_PE_C.raw
High				LYAQDADGcPIDIk	Unambiguous	1	1	D3ZHA0	C9(Carbamidomethyl); K14(Label:2H(4))	CID	1	0	1	1		15452	1	1	5.42376e+06	Medium	Excluded by Method	Not Used		0	5.934e-05	4.9546	0	39.0844	100	2	791.886	1582.77	-4.31396	218.967	39618	39618	MS2	0/0	12AUG14_Rui_cardiac_PE_C.raw
	High			TEAAEIVEGEDSAYSVr	Unambiguous	1	1	D3ZHA0	R17(Label:13C(6)15N(4))	CID	1	0	1	1		17885		1	6.7325e+06	Heavy	Excluded by Method	Not Used		0	3.454e-05	4.95165	0	49.2661	100	2	918.427	1835.85	-3.29148	247.277	45398	45398	MS2	0/0	12AUG14_Rui_cardiac_PE_C.raw
	High			LQDAEEAVEAVNAk	Unambiguous	4	2	G3V885;G3V8B0	K14(Label:13C(6)15N(2))	CID	1	0	1	1		13407			1.77031e+07	Heavy	Redundant	Not Used	0.415989	0	0.000401	4.94182	0	28.8294	100	2	747.878	1494.75	-2.23792	197.018	35134	35134	MS2	0/0	12AUG14_Rui_cardiac_PE_C.raw
	High			GIsLEEGALPDVSATr	Unambiguous	1	1	D4ABA9	S3(Phospho); R16(Label:13C(6)15N(4))	CID	1	0	1	1					1.65756e+06		No Quan Values	Not Used		0	0.0003459	4.94178	0	4.52944	100	2	852.905	1704.8	-2.72112	360.076	68244	68244	MS2	0/0	12AUG14_Rui_cardiac_PE_C.raw
High				SVTEQGAELSNEEr	Unambiguous	1	1	P63102	R14(Label:13C(6))	CID	1	0	1	1		3602		1	1.90675e+07	Medium	Excluded by Method	Not Used		0	6.819e-05	4.937	0	15.334	100	2	777.869	1554.73	-2.59619	82.8871	11872	11872	MS2	0/0	12AUG14_Rui_cardiac_PE_C.raw
High				VGSDASSQqEFTScLk	Unambiguous	2	1	G3V907	Q9(Deamidated); C14(Carbamidomethyl); K16(Label:2H(4))	CID	0.0223	0	1	1					259606		No Quan Values	Not Used		0	0.002309	4.93633	0	46.2227	100	2	874.909	1748.81	9.7751	170.93	29811	29811	MS2	0/0	12AUG14_Rui_cardiac_PE_C.raw
	High			EVYmGNVIQGGEGQAPTr	Unambiguous	1	1	P17764	M4(Oxidation); R18(Label:13C(6)15N(4))	CID	1	0	1	1		10014			4.30423e+06	Heavy	Redundant	Not Used	0.783469	0	3.498e-05	4.93566	0	0	100	2	966.461	1931.92	-0.273635	157.742	27113	27113	MS2	0/0	12AUG14_Rui_cardiac_PE_C.raw
High				LQDAEEAVEAVNAk	Unambiguous	4	2	G3V885;G3V8B0	K14(Label:2H(4))	CID	1	0	1	1		13407			4.21686e+07	Medium	Redundant	Not Used	0.415989	0	7.717e-05	4.9305	0	3.54049	100	2	745.883	1490.76	-3.01021	198.411	35420	35420	MS2	0/0	12AUG14_Rui_cardiac_PE_C.raw
High				VGEATETALTcLVEk	Unambiguous	8	1	P11507-2	C11(Carbamidomethyl); K15(Label:2H(4))	CID	1	0	1	1					3363038		No Quan Values	Not Used		0	1.758e-05	4.92923	0	9.30512	100	2	812.923	1624.84	-1.10649	310.805	58343	58343	MS2	0/0	12AUG14_Rui_cardiac_PE_C.raw
	High			NQLTSNPENTVFDAk	Unambiguous	1	1	P06761	K15(Label:13C(6)15N(2))	CID	1	0	1	1		15011			1.85147e+07	Heavy	Redundant	Not Used	0.65408	0	0.0001802	4.92714	0	28.603	100	2	843.412	1685.82	-2.63715	216.19	39051	39051	MS2	0/0	12AUG14_Rui_cardiac_PE_C.raw
High				NQDATVYVGGLDEk	Unambiguous	1	1	Q6AYL5	K14(Label:2H(4))	CID	1	0	1	1					651157		No Quan Values	Not Used		0	0.001045	4.92327	0	26.0158	100	2	756.876	1512.74	-2.29116	190.016	33702	33702	MS2	0/0	12AUG14_Rui_cardiac_PE_C.raw
High				TPVQSQQPSATAPSGADEk	Unambiguous	1	1	Q4FZT9	K19(Label:2H(4))	CID	1	0	1	1		837	1	1	3.26671e+06	Medium	Excluded by Method	Not Used		0	6.913e-05	4.92278	0	4.16411	100	2	951.966	1902.92	-5.1785	52.4946	5691	5691	MS2	0/0	12AUG14_Rui_cardiac_PE_C.raw
High				FGQGGAGPVGGQGPr	Unambiguous	1	1	F1LQW3	R15(Label:13C(6))	CID	1	0	1	1		2169	1	1	27454232	Medium	Excluded by Method	Not Used		0	1.662e-05	4.9212	0	11.7306	51	2	674.345	1347.68	-2.95757	66.7152	8583	8583	MS2	0/0	12AUG14_Rui_cardiac_PE_C.raw
High				LEEAGGATSVQIEmNk	Unambiguous	4	2	G3V885;G3V8B0	M14(Oxidation); K16(Label:2H(4))	CID	1	0	1	1					373528		No Quan Values	Not Used		0	5.683e-05	4.91981	0	55.8002	100	2	848.92	1696.83	-2.50973	130.955	21645	21645	MS2	0/0	12AUG14_Rui_cardiac_PE_C.raw
	High			DVGPDDQGSYAVIAGSSk	Unambiguous	1	1	P56741	K18(Label:13C(6)15N(2))	CID	1	0	1	1		14734		1	2.49062e+06	Heavy	Excluded by Method	Not Used		0	0.0003688	4.90829	0	14.2978	100	2	887.42	1773.83	-2.82034	211.988	38194	38194	MS2	0/0	12AUG14_Rui_cardiac_PE_C.raw
High				ATFSSTSGLDSVSDSGEGr	Unambiguous	1	1	E9PTK8	R19(Label:13C(6))	CID	1	0	1	1		12840	1		1.00639e+06	Medium	Excluded by Method	Not Used		0	6.224e-05	4.89734	0	15.5066	100	2	933.424	1865.84	-2.97822	189.296	33556	33556	MS2	0/0	12AUG14_Rui_cardiac_PE_C.raw
High				TITLEVEPSDTIENVk	Unambiguous	6	1	P0CG51	K16(Label:2H(4))	CID	1	0	1	1		23629		1	23241240	Medium	Excluded by Method	Not Used		0	4.616e-05	4.89674	0	26.895	37	2	896.478	1791.95	-2.34299	316.172	59440	59440	MS2	0/0	12AUG14_Rui_cardiac_PE_C.raw
	High			GADYLVTEVEnGGSLGSk	Unambiguous	4	2	P11980;P11980-2	N11(Deamidated); K18(Label:13C(6)15N(2))	CID	1	0	1	1							No Quan Values	Not Used		0	0.001235	4.89431	0	4.94089	100	2	902.934	1804.86	-4.37299	285.5	53190	53190	MS2	0/0	12AUG14_Rui_cardiac_PE_C.raw
High				TGGLAGGGSDALQTDGLr	Unambiguous	1	1	D4A702	R18(Label:13C(6))	CID	1	0	1	1		14674	1	1	4.66429e+06	Medium	Excluded by Method	Not Used		0	2.703e-06	4.89396	0	13.6846	100	2	826.419	1651.83	-2.48487	210.102	37809	37809	MS2	0/0	12AUG14_Rui_cardiac_PE_C.raw
High				GTGGVDTAAVGAVFDISNADr	Unambiguous	1	1	P00564	R21(Label:13C(6))	CID	1	0	1	1		29057			327899	Medium	Redundant	Not Used	0.666415	0	7.021e-06	4.89355	0	35.1119	100	2	999.992	1998.98	-3.06477	391.029	73807	73807	MS2	0/0	12AUG14_Rui_cardiac_PE_C.raw
	High			SIDDLEDELYAQk	Unambiguous	1	1	P04692	K13(Label:13C(6)15N(2))	CID	1	0	1	1		24615		1	7464738	Heavy	Excluded by Method	Not Used		0	0.001128	4.88428	0	24.058	97	2	773.869	1546.73	-4.22593	328.485	61945	61945	MS2	0/0	12AUG14_Rui_cardiac_PE_C.raw
High				TGLEQGNDAGYLAESEk	Unambiguous	1	1	Q64428	K17(Label:2H(4))	CID	1	0	1	1					3.44587e+06		No Quan Values	Not Used		0	3.811e-05	4.88126	0	15.283	100	2	893.425	1785.84	-1.06935	182.889	32250	32250	MS2	0/0	12AUG14_Rui_cardiac_PE_C.raw
High				ATFSSTSGLDSVSDSGEGr	Unambiguous	1	1	E9PTK8	R19(Label:13C(6))	CID	1	0	1	1					482123		No Quan Values	Not Used		0	2.559e-05	4.88113	0	0	100	2	933.424	1865.84	-3.04364	188.164	33325	33325	MS2	0/0	12AUG14_Rui_cardiac_PE_C.raw
High				LPsGSGAASPTTGSAVDIr	Unambiguous	1	1	M0R9D5	S3(Phospho); R19(Label:13C(6))	CID	1	0	1	1	S(3): 96.5; S(5): 3.4; S(9): 0.0; T(11): 0.0; T(12): 0.0; S(14): 0.0				707100		No Quan Values	Not Used		0	0.001866	4.87352	0	42.8155	100	2	915.437	1829.87	-3.3445	221.499	40135	40135	MS2	0/0	12AUG14_Rui_cardiac_PE_C.raw
	High			IINEPTAAAIAYGLDk	Unambiguous	6	3	P63018;P06761;P55063	K16(Label:13C(6)15N(2))	CID	1	0	1	1					1.30934e+06		No Quan Values	Not Used		0	0.000137	4.87268	0	36.8799	100	2	834.455	1667.9	-3.52433	343.245	64916	64916	MS2	0/0	12AUG14_Rui_cardiac_PE_C.raw
	High			NQLTSNPENTVFDAk	Unambiguous	1	1	P06761	K15(Label:13C(6)15N(2))	CID	1	0	1	1		15011			1.85147e+07	Heavy	Redundant	Not Used	0.65408	0	0.000108	4.86935	0	32.8696	100	2	843.413	1685.82	-1.69581	218.627	39549	39549	MS2	0/0	12AUG14_Rui_cardiac_PE_C.raw
	High			FNSANEDNVTQVr	Unambiguous	1	1	P04762	R13(Label:13C(6)15N(4))	CID	1	0	1	1					9869195		No Quan Values	Not Used		0	0.0005031	4.86658	0	23.2554	100	2	752.355	1503.7	-2.20246	95.1895	14387	14387	MS2	0/0	12AUG14_Rui_cardiac_PE_C.raw
High				SQVFSTAADGQTQVEIk	Unambiguous	2	1	P48721	K17(Label:2H(4))	CID	1	0	1	1					2.12995e+06		No Quan Values	Not Used		0	2.583e-05	4.86543	0	7.64397	100	2	906.966	1812.92	-1.62063	222.112	40260	40260	MS2	0/0	12AUG14_Rui_cardiac_PE_C.raw
	High			GTSFEAAAASGGSASSEk	Unambiguous	1	1	P13803	K18(Label:13C(6)15N(2))	CID	1	0	1	1					1.52569e+06		No Quan Values	Not Used		0	5.896e-05	4.86093	0	24.5848	100	2	811.871	1622.74	-1.96779	76.8604	10645	10645	MS2	0/0	12AUG14_Rui_cardiac_PE_C.raw
High				VNQIGSVTESLQAck	Unambiguous	5	2	M0R5J4;P15429	C14(Carbamidomethyl); K15(Label:2H(4))	CID	1	0	1	1					6.5244e+06		No Quan Values	Not Used		0	5.78e-06	4.85735	0	9.47934	100	2	819.424	1637.84	-3.48287	217.02	39220	39220	MS2	0/0	12AUG14_Rui_cardiac_PE_C.raw
High				VNQIGSVTESIQAck	Unambiguous	5	2	M0R5J4;P15429	C14(Carbamidomethyl); K15(Label:2H(4))	CID	1	0	1	2					6.5244e+06		No Quan Values	Not Used		0	5.78e-06	4.85735	0	9.47934	100	2	819.424	1637.84	-3.48287	217.02	39220	39220	MS2	0/0	12AUG14_Rui_cardiac_PE_C.raw
High				VLGSEEPTEGDVQcMr	Unambiguous	1	1	D4ABA9	C14(Carbamidomethyl); R16(Label:13C(6))	CID	1	0	1	1		12407			9.34195e+06	Medium	Redundant	Not Used	0.508536	0	7.927e-07	4.84751	0	2.41569	100	2	906.91	1812.81	-3.51947	186.169	32917	32917	MS2	0/0	12AUG14_Rui_cardiac_PE_C.raw
High				EVYMGnVIQGGEGQAPTr	Unambiguous	1	1	P17764	N6(Deamidated); R18(Label:13C(6))	CID	0.0269	0	1	1					2.45242e+06		No Quan Values	Not Used		0	1.117e-05	4.83949	0	32.1561	100	2	956.969	1912.93	7.64463	230.235	41919	41919	MS2	0/0	12AUG14_Rui_cardiac_PE_C.raw
High				NQVAmNPTNTVFDAk	Unambiguous	6	2	P63018;D3ZH98	M5(Oxidation); K15(Label:2H(4))	CID	1	0	1	1		11209		1	6.72135e+06	Medium	Excluded by Method	Not Used		0	1.374e-05	4.83333	0	0	100	2	835.41	1669.81	-2.00385	170.962	29816	29816	MS2	0/0	12AUG14_Rui_cardiac_PE_C.raw
High				QDHPSSmGVYGQESGGFSGPGENr	Unambiguous	2	1	B1WC50	M7(Oxidation); R24(Label:13C(6))	CID	1	0	1	1		7280	1	1	398954	Medium	Excluded by Method	Not Used		0	8.4e-05	4.833	0	16.655	100	3	834.693	2502.06	-1.91226	125.345	20521	20521	MS2	0/0	12AUG14_Rui_cardiac_PE_C.raw
High				SLEDALNQTATVTr	Unambiguous	1	1	Q3KR86	R14(Label:13C(6))	CID	1	0	1	1		18965		1	3.01677e+06	Medium	Excluded by Method	Not Used		0	2.669e-05	4.83118	0	25.4276	100	2	762.9	1524.79	-2.77064	259.846	47965	47965	MS2	0/0	12AUG14_Rui_cardiac_PE_C.raw
	High			SQIFSTASDNQPTVTIk	Unambiguous	1	1	P06761	K17(Label:13C(6)15N(2))	CID	1	0	1	1					4.46005e+06		No Quan Values	Not Used		0	0.0004829	4.82917	0	36.4652	100	2	922.974	1844.94	-4.03858	250.081	45973	45973	MS2	0/0	12AUG14_Rui_cardiac_PE_C.raw
High				DLEEATLQHEATAAALr	Unambiguous	6	2	G3V885;G3V8B0	R17(Label:13C(6))	CID	1	0	1	1					1.43467e+06		No Quan Values	Not Used		0	4.824e-05	4.82893	0	27.7141	100	2	922.973	1844.94	-3.30537	279.797	52029	52029	MS2	0/0	12AUG14_Rui_cardiac_PE_C.raw
High				VGSDASSqQEFTScLk	Unconsidered	2	1	G3V907	Q8(Deamidated); C14(Carbamidomethyl); K16(Label:2H(4))	CID		0.0223	2	2					259606		No Quan Values	Not Used		0	0.003162	4.82845	0	46.2227	100	2	874.909	1748.81	9.7751	170.93	29811	29811	MS2	0/0	12AUG14_Rui_cardiac_PE_C.raw
High				VLGSEEPTEGDVQcmr	Unambiguous	1	1	D4ABA9	C14(Carbamidomethyl); M15(Oxidation); R16(Label:13C(6))	CID	1	0	1	1					8559674		No Quan Values	Not Used		0	0.0001261	4.82763	0	0	100	2	914.908	1828.81	-2.91089	129.78	21409	21409	MS2	0/0	12AUG14_Rui_cardiac_PE_C.raw
High				QTDSHVFETESLSAQGQSSGr	Unambiguous	1	1	D4ABA9	R21(Label:13C(6))	CID	1	0	1	1		9376	1	1	10927647	Medium	Excluded by Method	Not Used		0	0.0002014	4.81969	0	36.9592	68	3	753.018	2257.04	-1.77492	149.573	25453	25453	MS2	0/0	12AUG14_Rui_cardiac_PE_C.raw
	High			ILGADTSVDLEETGr	Unambiguous	3	1	F1LP05	R15(Label:13C(6)15N(4))	CID	1	0	1	1		18527		1	2.82782e+06	Heavy	Excluded by Method	Not Used		0	1.489e-05	4.81808	0	34.4105	100	2	793.399	1585.79	-2.41858	254.717	46921	46921	MS2	0/0	12AUG14_Rui_cardiac_PE_C.raw
	High			NPDDITQEEYGEFYk	Unambiguous	1	1	P34058	K15(Label:13C(6)15N(2))	CID	1	0	1	1					336260		No Quan Values	Not Used		0	0.0001249	4.81704	0	40.0096	100	2	928.405	1855.8	-4.70549	275.16	51084	51084	MS2	0/0	12AUG14_Rui_cardiac_PE_C.raw
High				AGAGSATLSmAYAGAr	Unambiguous	1	1	P04636	M10(Oxidation); R16(Label:13C(6))	CID	1	0	1	1							No Quan Values	Not Used		0	0.0004547	4.81648	0	53.491	100	2	738.863	1476.72	-1.66314	135.012	22476	22476	MS2	0/0	12AUG14_Rui_cardiac_PE_C.raw
	High			GADYLVTEVEnGGSLGSk	Unambiguous	4	2	P11980;P11980-2	N11(Deamidated); K18(Label:13C(6)15N(2))	CID	1	0	1	1		20930			7.92876e+06	Heavy	Redundant	Not Used	0.803637	0	0.0002645	4.8117	0	10.0048	100	2	902.935	1804.86	-4.03482	281.96	52469	52469	MS2	0/0	12AUG14_Rui_cardiac_PE_C.raw
	High			TSVQTEDDqLIAGQSAr	Unambiguous	2	1	Q5U302	Q9(Deamidated); R17(Label:13C(6)15N(4))	CID	1	0	1	1					1.26485e+06		No Quan Values	Not Used		0	0.0007099	4.80958	0	38.3657	100	2	915.449	1829.89	8.00147	166.628	28931	28931	MS2	0/0	12AUG14_Rui_cardiac_PE_C.raw
High				GIsLEEGALPDVSATr	Unambiguous	1	1	D4ABA9	S3(Phospho); R16(Label:13C(6))	CID	1	0	1	1	S(3): 100.0; S(13): 0.0; T(15): 0.0	27165		1	1.55912e+07	Medium	Excluded by Method	Not Used		0	1.829e-05	4.80901	0	1.47564	100	2	850.911	1700.82	-2.52346	360.761	68377	68377	MS2	0/0	12AUG14_Rui_cardiac_PE_C.raw
	High			TSVqTEDDQLIAGQSAr	Unambiguous	2	1	Q5U302	Q4(Deamidated); R17(Label:13C(6)15N(4))	CID	1	0	1	2					1.26485e+06		No Quan Values	Not Used		0	0.001014	4.80587	0	38.3657	100	2	915.449	1829.89	8.00147	166.628	28931	28931	MS2	0/0	12AUG14_Rui_cardiac_PE_C.raw
	High			NQVTATTADGSTQVIGTk	Unambiguous	1	1	Q6P6R2	K18(Label:13C(6)15N(2))	CID	1	0	1	1		7763		1	6.48982e+06	Heavy	Excluded by Method	Not Used		0	0.0001699	4.80498	0	0	100	2	900.461	1799.92	-3.95431	134.768	22426	22426	MS2	0/0	12AUG14_Rui_cardiac_PE_C.raw
	High			EVYMGNVIQGGEGQAPTr	Unambiguous	1	1	P17764	R18(Label:13C(6)15N(4))	CID	1	0	1	1					890452		No Quan Values	Not Used		0	0.000217	4.80077	0	51.672	100	2	958.459	1915.91	-5.03257	228.407	41546	41546	MS2	0/0	12AUG14_Rui_cardiac_PE_C.raw
High				FASEASGYQDNIAr	Unambiguous	2	1	Q6P725	R14(Label:13C(6))	CID	1	0	1	1					271403		No Quan Values	Not Used		0	2.343e-05	4.7931	0	45.462	100	2	767.864	1534.72	-1.68621	149.245	25386	25386	MS2	0/0	12AUG14_Rui_cardiac_PE_C.raw
High				GADYLVTEVEnGGSLGSk	Unambiguous	4	2	P11980;P11980-2	N11(Deamidated); K18(Label:2H(4))	CID	1	0	1	1		21057	1	1	3.82035e+06	Medium	Excluded by Method	Not Used		0	4.058e-05	4.79185	0	43.2682	100	2	900.943	1800.88	-0.949982	285.244	53138	53138	MS2	0/0	12AUG14_Rui_cardiac_PE_C.raw
	High			GTGGVDTAAVGGVFDVSNADr	Unambiguous	1	1	P07335	R21(Label:13C(6)15N(4))	CID	1	0	1	1					424808		No Quan Values	Not Used		0	0.0001812	4.78839	0	17.4387	100	2	987.97	1974.93	-3.56154	312.955	58783	58783	MS2	0/0	12AUG14_Rui_cardiac_PE_C.raw
High				GADYLVTEVEnGGSLGSk	Unambiguous	4	2	P11980;P11980-2	N11(Deamidated); K18(Label:2H(4))	CID	1	0	1	1		20488	1		1.18577e+07	Medium	Excluded by Method	Not Used		0	0.000585	4.78498	0	36.9501	100	2	900.942	1800.88	-2.03452	278.56	51778	51778	MS2	0/0	12AUG14_Rui_cardiac_PE_C.raw
High				APSSSSAGISEWLDQk	Unambiguous	1	1	P13803	K16(Label:2H(4))	CID	1	0	1	1					455241		No Quan Values	Not Used		0	1.94e-05	4.7837	0	18.9652	100	2	833.914	1666.82	-0.480939	286.714	53438	53438	MS2	0/0	12AUG14_Rui_cardiac_PE_C.raw
	High			STAGDTHLGGEDFDNr	Unambiguous	6	1	P63018	R16(Label:13C(6)15N(4))	CID	1	0	1	1					3.78061e+06		No Quan Values	Not Used		0	0.0006784	4.7829	0	4.95345	100	2	851.369	1701.73	-1.79096	93.3765	14014	14014	MS2	0/0	12AUG14_Rui_cardiac_PE_C.raw
High				GIADQELIAGGDVk	Unambiguous	2	1	F1LMC2	K14(Label:2H(4))	CID	1	0	1	1					1404412		No Quan Values	Not Used		0	3.562e-05	4.77566	0	25.6063	100	2	695.379	1389.75	-1.42944	228.7	41605	41605	MS2	0/0	12AUG14_Rui_cardiac_PE_C.raw
High				GTSFEAAAASGGSASSEk	Unambiguous	1	1	P13803	K18(Label:2H(4))	CID	1	0	1	1		3213	1	1	3.18112e+06	Medium	Excluded by Method	Not Used		0	0.0001681	4.77113	0	40.309	100	2	809.877	1618.75	-1.17015	78.3043	10941	10941	MS2	0/0	12AUG14_Rui_cardiac_PE_C.raw
High				TPVQSQQPSATAPSGADEk	Unambiguous	1	1	Q4FZT9	K19(Label:2H(4))	CID	1	0	1	1					1590803		No Quan Values	Not Used		0	3.834e-05	4.76277	0	19.2597	100	2	951.967	1902.93	-4.08797	50.0077	5194	5194	MS2	0/0	12AUG14_Rui_cardiac_PE_C.raw
	High			TSVQTEDDQLIAGQSAr	Unambiguous	2	1	Q5U302	R17(Label:13C(6)15N(4))	CID	1	0	1	1		10657			1.25949e+06	Heavy	Unique	Used	0.28404	0	0.00114	4.75821	0	0	100	2	914.947	1828.89	-2.53602	165.727	28746	28746	MS2	0/0	12AUG14_Rui_cardiac_PE_C.raw
High				SVTEQGAELSNEEr	Unambiguous	1	1	P63102	R14(Label:13C(6))	CID	1	0	1	1		3602		1	1.90675e+07	Medium	Excluded by Method	Not Used		0	0.000138	4.7536	0	56.5868	100	2	777.868	1554.73	-2.91025	86.8746	12688	12688	MS2	0/0	12AUG14_Rui_cardiac_PE_C.raw
High				SQIFSTASDNQPTVTIk	Unambiguous	1	1	P06761	K17(Label:2H(4))	CID	1	0	1	1					247823		No Quan Values	Not Used		0	5.926e-05	4.75165	0	0	100	2	920.98	1840.95	-3.80586	253.005	46571	46571	MS2	0/0	12AUG14_Rui_cardiac_PE_C.raw
	High			ILGADTSVDLEETGr	Unambiguous	3	1	F1LP05	R15(Label:13C(6)15N(4))	CID	1	0	1	1					3.21558e+06		No Quan Values	Not Used		0	5.281e-05	4.74254	0	12.5062	100	2	793.399	1585.79	-2.88044	257.421	47471	47471	MS2	0/0	12AUG14_Rui_cardiac_PE_C.raw
	High			GTSFEAAAASGGSASSEk	Unambiguous	1	1	P13803	K18(Label:13C(6)15N(2))	CID	1	0	1	1		2893		1	3.07623e+06	Heavy	Excluded by Method	Not Used		0	0.0004068	4.73169	0	22.4147	100	2	811.871	1622.73	-2.72005	74.6924	10207	10207	MS2	0/0	12AUG14_Rui_cardiac_PE_C.raw
	High			YSGDFGADAQGAmSk	Unambiguous	1	1	Q9QZ76	M13(Oxidation); K15(Label:13C(6)15N(2))	CID	1	0	1	1							No Quan Values	Not Used		0	0.0003804	4.73047	0	49.9583	100	2	764.824	1528.64	-3.55642	94.8085	14308	14308	MS2	0/0	12AUG14_Rui_cardiac_PE_C.raw
	High			TGGLAGGGSDALQTDGLr	Unambiguous	1	1	D4A702	R18(Label:13C(6)15N(4))	CID	1	0	1	1					541060		No Quan Values	Not Used		0	0.0002148	4.72984	0	0	100	2	828.412	1655.82	-2.83591	205.755	36921	36921	MS2	0/0	12AUG14_Rui_cardiac_PE_C.raw
High				DATNVGDEGGFAPNILENk	Unambiguous	2	1	M0R5J4	K19(Label:2H(4))	CID	1	0	1	1					1.99095e+06		No Quan Values	Not Used		0	0.0001873	4.72951	0	0	100	2	982.975	1964.94	-3.23636	324.226	61077	61077	MS2	0/0	12AUG14_Rui_cardiac_PE_C.raw
	High			ETADTDTAEQVIASFr	Unambiguous	1	1	D3ZCV0	R16(Label:13C(6)15N(4))	CID	1	0	1	1					2065225		No Quan Values	Not Used		0	0.0004258	4.72889	0	19.7131	100	2	882.417	1763.83	-2.93472	376.364	71297	71297	MS2	0/0	12AUG14_Rui_cardiac_PE_C.raw
	High			TLGDAYEFTVDmr	Unambiguous	2	1	B5DFG4	M12(Oxidation); R13(Label:13C(6)15N(4))	CID	1	0	1	1		19698		1	4.48896e+06	Heavy	Excluded by Method	Not Used		0	0.001052	4.7262	0	15.9085	100	2	772.35	1543.69	-3.01274	270.32	50098	50098	MS2	0/0	12AUG14_Rui_cardiac_PE_C.raw
High				AGSDGESIGNcPFSQr	Unambiguous	4	1	G3V8C4	C11(Carbamidomethyl); R16(Label:13C(6))	CID	1	0	1	1					2.2139e+06		No Quan Values	Not Used		0	5.489e-05	4.7244	0	23.7067	100	2	844.373	1687.74	-2.73918	145.188	24557	24557	MS2	0/0	12AUG14_Rui_cardiac_PE_C.raw
High				GAGTGGLGLAIEGPSEAk	Unambiguous	1	1	D3ZHA0	K18(Label:2H(4))	CID	1	0	1	1		18023		1	7.27285e+06	Medium	Excluded by Method	Not Used		0	9.343e-05	4.72082	0	28.4245	100	2	794.925	1588.84	-3.79003	248.851	45721	45721	MS2	0/0	12AUG14_Rui_cardiac_PE_C.raw
High				MEQFTAQNEEEk	Unambiguous	1	1	D4A702	K12(Label:2H(4))	CID	1	0	1	1					2.27973e+06		No Quan Values	Not Used		0	3.57e-05	4.71475	0	0	100	2	744.333	1487.66	-1.62183	63.637	7957	7957	MS2	0/0	12AUG14_Rui_cardiac_PE_C.raw
	High			ESTGAQVQVAGDmLPNSTEr	Unambiguous	2	1	Q6AY48	M13(Oxidation); R20(Label:13C(6)15N(4))	CID	1	0	1	1		12025		1	1.84614e+06	Heavy	Excluded by Method	Not Used		0	0.0001277	4.71467	0	11.8505	100	2	1058.49	2115.98	-1.62017	180.181	31698	31698	MS2	0/0	12AUG14_Rui_cardiac_PE_C.raw
High				EVYMGNVIqGGEGQAPTr	Unconsidered	1	1	P17764	Q9(Deamidated); R18(Label:13C(6))	CID		0.0269	2	2					2.45242e+06		No Quan Values	Not Used		0	3.066e-05	4.71322	0	32.1561	100	2	956.969	1912.93	7.64463	230.235	41919	41919	MS2	0/0	12AUG14_Rui_cardiac_PE_C.raw
High				NkDTGTYEDFVEGLr	Unambiguous	1	1	P16409	K2(Label:2H(4)); R15(Label:13C(6))	CID	1	0	1	1		20095	1		4.17158e+06	Medium	Excluded by Method	Not Used		0	0.0005391	4.7106	1	53.9581	100	3	585.29	1753.86	-4.55012	273.82	50811	50811	MS2	0/0	12AUG14_Rui_cardiac_PE_C.raw
High				GIsLEEGALPDVSATr	Unambiguous	1	1	D4ABA9	S3(Phospho); R16(Label:13C(6))	CID	1	0	1	1	S(3): 100.0; S(13): 0.0; T(15): 0.0				3.58469e+06		No Quan Values	Not Used		0	7.314e-05	4.70972	0	7.12523	100	2	850.911	1700.82	-2.59523	358.95	68017	68017	MS2	0/0	12AUG14_Rui_cardiac_PE_C.raw
High				SEDGVEGDLGETQSr	Unambiguous	1	1	M0R9D5	R15(Label:13C(6))	CID	1	0	1	1					2.95166e+06		No Quan Values	Not Used		0	3.374e-05	4.70736	0	40.799	100	2	792.855	1584.7	-3.51493	105.563	16492	16492	MS2	0/0	12AUG14_Rui_cardiac_PE_C.raw
High				VIVVGNPANTNcLTASk	Unambiguous	1	1	O88989	C12(Carbamidomethyl); K17(Label:2H(4))	CID	1	0	1	1		15781		1	2884055	Medium	Excluded by Method	Not Used		0	1.519e-05	4.70732	0	12.439	100	2	881.476	1761.94	-1.48414	224.783	40806	40806	MS2	0/0	12AUG14_Rui_cardiac_PE_C.raw
High				SSYYVVSGNDPAAEEPSr	Unambiguous	2	1	P15205	R18(Label:13C(6))	CID	1	0	1	1					214228		No Quan Values	Not Used		0	0.0007058	4.70716	0	13.8702	100	2	967.444	1933.88	-3.16117	190.148	33729	33729	MS2	0/0	12AUG14_Rui_cardiac_PE_C.raw
	High			NAVTQEFGPVPDTAr	Unambiguous	1	1	Q9ER34	R15(Label:13C(6)15N(4))	CID	1	0	1	1					5662027		No Quan Values	Not Used		0	0.0007506	4.70689	0	11.6244	100	2	806.401	1611.79	-3.75068	226.66	41188	41188	MS2	0/0	12AUG14_Rui_cardiac_PE_C.raw
High				SQVFSTAADGQTQVEIk	Unambiguous	2	1	P48721	K17(Label:2H(4))	CID	1	0	1	1					2.12995e+06		No Quan Values	Not Used		0	2.694e-05	4.70312	0	8.55441	100	2	906.963	1812.92	-4.91998	222.491	40339	40339	MS2	0/0	12AUG14_Rui_cardiac_PE_C.raw
High				GAGTGGLGLAIEGPSEAk	Unambiguous	1	1	D3ZHA0	K18(Label:2H(4))	CID	1	0	1	1		17874		1	7.27347e+06	Medium	Excluded by Method	Not Used		0	7.054e-05	4.69979	0	24.4215	100	2	794.926	1588.84	-2.02294	247.145	45371	45371	MS2	0/0	12AUG14_Rui_cardiac_PE_C.raw
	High			NkDTGTYEDFVEGLr	Unambiguous	1	1	P16409	K2(Label:13C(6)15N(2)); R15(Label:13C(6)15N(4))	CID	1	0	1	1		20381		1	2908351	Heavy	Excluded by Method	Not Used		0	0.01553	4.69785	1	31.6062	100	3	587.95	1761.84	-3.10808	276.477	51353	51353	MS2	0/0	12AUG14_Rui_cardiac_PE_C.raw
High				NSNLVGAAHEELQQSr	Unambiguous	2	1	G3V8L3	R16(Label:13C(6))	CID	1	0	1	1		9180		1	519209	Medium	Excluded by Method	Not Used		0	0.0001502	4.69284	0	48.1493	100	2	879.943	1758.88	-2.53056	147.351	25000	25000	MS2	0/0	12AUG14_Rui_cardiac_PE_C.raw
High				VVANSPANADYQEr	Unambiguous	1	1	Q5XIG1	R14(Label:13C(6))	CID	1	0	1	1		954		1	4.06354e+07	Medium	Excluded by Method	Not Used		0	0.0001031	4.68522	0	5.20056	81	2	770.376	1539.74	-3.22647	56.5298	6511	6511	MS2	0/0	12AUG14_Rui_cardiac_PE_C.raw
High				mQSSVSESSFQMGr	Unambiguous	1	1	D4A702	M1(Oxidation); R14(Label:13C(6))	CID	1	0	1	1					776111		No Quan Values	Not Used		0	3.306e-05	4.68089	0	48.1232	100	2	791.848	1582.69	-2.58471	141.053	23712	23712	MS2	0/0	12AUG14_Rui_cardiac_PE_C.raw
High				NPDDITQEEYGEFYk	Unambiguous	1	1	P34058	K15(Label:2H(4))	CID	1	0	1	1					3.30373e+06		No Quan Values	Not Used		0	4.506e-05	4.67963	0	21.4357	100	2	926.411	1851.82	-3.81638	277.822	51628	51628	MS2	0/0	12AUG14_Rui_cardiac_PE_C.raw
High				FLEQQNAALAAEVNr	Unambiguous	2	1	Q6P725	R15(Label:13C(6))	CID	1	0	1	1							No Quan Values	Not Used		0	5.592e-05	4.67574	0	21.5152	100	2	840.442	1679.88	-1.95329	244.811	44895	44895	MS2	0/0	12AUG14_Rui_cardiac_PE_C.raw
High				GGDDLDPNYVLSSr	Unambiguous	1	1	P00564	R14(Label:13C(6))	CID	1	0	1	1					19334664		No Quan Values	Not Used		0	0.0007478	4.67065	0	7.25076	83	2	757.363	1513.72	-2.45931	257.753	47538	47538	MS2	0/0	12AUG14_Rui_cardiac_PE_C.raw
	High			VALVYGQmNEPPGAr	Unambiguous	2	1	G3V6D3	M8(Oxidation); R15(Label:13C(6)15N(4))	CID	1	0	1	1		11395		1	6.93433e+06	Heavy	Excluded by Method	Not Used		0	0.000351	4.66861	0	2.49833	88	2	814.408	1627.81	-2.96092	173.001	30235	30235	MS2	0/0	12AUG14_Rui_cardiac_PE_C.raw
	High			SIDDLEDELYAQk	Unambiguous	1	1	P04692	K13(Label:13C(6)15N(2))	CID	1	0	1	1					6.56506e+06		No Quan Values	Not Used		0	0.001554	4.66827	0	26.6483	52	2	773.87	1546.73	-2.6475	326.011	61441	61441	MS2	0/0	12AUG14_Rui_cardiac_PE_C.raw
High				IVSNAScTTNcLAPLAk	Unambiguous	15	1	P04797	C7(Carbamidomethyl); C11(Carbamidomethyl); K17(Label:2H(4))	CID	1	0	1	1							No Quan Values	Not Used		0	0.000582	4.66709	0	17.1082	100	2	912.467	1823.93	-0.947662	210.375	37865	37865	MS2	0/0	12AUG14_Rui_cardiac_PE_C.raw
High				LGSSEVEQVQLVVDGVk	Unambiguous	1	1	P00564	K17(Label:2H(4))	CID	1	0	1	1		27391		1	867056	Medium	Excluded by Method	Not Used		0	0.0001271	4.66067	0	19.0228	100	2	895.495	1789.98	-0.775692	364.351	69086	69086	MS2	0/0	12AUG14_Rui_cardiac_PE_C.raw
	High			LYGSGGPPPTGEEDTSEkDEL	Unambiguous	1	1	P06761	K18(Label:13C(6)15N(2))	CID	1	0	1	1		14437		1	1.18612e+07	Heavy	Excluded by Method	Not Used		0	0.0006042	4.65435	1	13.2309	100	2	1093.49	2185.98	-4.69286	208.643	37511	37511	MS2	0/0	12AUG14_Rui_cardiac_PE_C.raw
High				GcITIIGGGnTATccAk	Rejected	1	1	M0R6Y8	C2(Carbamidomethyl); N10(Deamidated); C14(Carbamidomethyl); C15(Carbamidomethyl); K17(Label:2H(4))	CID	0	0	1	1							No Quan Values	Not Used		0	0.0001856	4.64867	0	29.9297	100	2	879.906	1758.8	-4.45042	198.007	35338	35338	MS2	0/0	12AUG14_Rui_cardiac_PE_C.raw
High				GcITIIGGGDTATccAk	Selected	1	1	P16617	C2(Carbamidomethyl); C14(Carbamidomethyl); C15(Carbamidomethyl); K17(Label:2H(4))	CID		0	2	2							No Quan Values	Not Used		0	0.0001856	4.64867	0	29.9297	100	2	879.906	1758.8	-4.45269	198.007	35338	35338	MS2	0/0	12AUG14_Rui_cardiac_PE_C.raw
High				TDVDQQGLLVQEDTAGQLr	Unambiguous	1	1	D4ABA9	R19(Label:13C(6))	CID	1	0	1	1							No Quan Values	Not Used		0	1.268e-05	4.64645	0	8.42959	100	2	1046.53	2092.06	-0.818518	278.456	51757	51757	MS2	0/0	12AUG14_Rui_cardiac_PE_C.raw
High				SYELPDGQVITIGNEr	Unambiguous	9	2	P62738;V9GZ85	R16(Label:13C(6))	CID	1	0	1	1		25871			7.13331e+06	Medium	Redundant	Not Used	0.803789	0	2.318e-05	4.64549	0	5.62822	100	2	898.957	1796.91	-2.96867	344.692	65204	65204	MS2	0/0	12AUG14_Rui_cardiac_PE_C.raw
High				NmVNEEDESQDTETVFk	Unambiguous	2	1	Q9Z2J4-2	M2(Oxidation); K17(Label:2H(4))	CID	1	0	1	1					202497		No Quan Values	Not Used		0	0.0003354	4.6448	0	61.7445	100	2	1017.94	2034.87	-3.79992	169.82	29584	29584	MS2	0/0	12AUG14_Rui_cardiac_PE_C.raw
High				HELQANcYEEVkDr	Unambiguous	1	1	P45592	C7(Carbamidomethyl); K12(Label:2H(4)); R14(Label:13C(6))	CID	1	0	1	1		1353		1	224445	Medium	Excluded by Method	Not Used		0	3.62e-05	4.6436	1	38.874	100	3	600.956	1800.85	-2.39358	58.4904	6910	6910	MS2	0/0	12AUG14_Rui_cardiac_PE_C.raw
High				GAGTGGLGLTVEGPcEAk	Unambiguous	2	1	D3ZHA0	C15(Carbamidomethyl); K18(Label:2H(4))	CID	1	0	1	1					2586703		No Quan Values	Not Used		0	0.0001499	4.64079	0	14.5554	100	2	839.423	1677.84	-1.91786	226.413	41138	41138	MS2	0/0	12AUG14_Rui_cardiac_PE_C.raw
High				VALVYGQMNEPPGAr	Unambiguous	2	1	G3V6D3	R15(Label:13C(6))	CID	1	0	1	1		16647	1		10310485	Medium	Excluded by Method	Not Used		0	0.0001429	4.63702	0	4.22339	100	2	804.417	1607.83	-2.83171	232.975	42478	42478	MS2	0/0	12AUG14_Rui_cardiac_PE_C.raw
High				SPFEVQVSPEAGAQk	Unambiguous	1	1	D3ZHA0	K15(Label:2H(4))	CID	1	0	1	1					6462051		No Quan Values	Not Used		0	8.867e-05	4.62427	0	4.34161	95	2	789.407	1577.81	-2.40452	207.802	37340	37340	MS2	0/0	12AUG14_Rui_cardiac_PE_C.raw
High				NPDDITQEEYGEFYk	Unambiguous	1	1	P34058	K15(Label:2H(4))	CID	1	0	1	1					3.30373e+06		No Quan Values	Not Used		0	1.519e-05	4.62393	0	20.2622	100	2	926.412	1851.82	-3.15718	277.701	51603	51603	MS2	0/0	12AUG14_Rui_cardiac_PE_C.raw
	High			IEDLSQQAQLAAAEk	Unambiguous	2	1	M0R9L0	K15(Label:13C(6)15N(2))	CID	1	0	1	1		14771	1		1.2976e+06	Heavy	Excluded by Method	Not Used		0	0.0007143	4.61723	0	36.5174	100	2	811.925	1622.84	-2.65644	211.259	38046	38046	MS2	0/0	12AUG14_Rui_cardiac_PE_C.raw
	High			NQVTATTADGSTQVIGTk	Unambiguous	1	1	Q6P6R2	K18(Label:13C(6)15N(2))	CID	1	0	1	1		7763		1	6.48982e+06	Heavy	Excluded by Method	Not Used		0	0.0002196	4.61433	0	0	100	2	900.461	1799.92	-4.02213	132.451	21952	21952	MS2	0/0	12AUG14_Rui_cardiac_PE_C.raw
	High			GADYLVTEVENGGSLGSk	Unambiguous	4	2	P11980;P11980-2	K18(Label:13C(6)15N(2))	CID	1	0	1	1							No Quan Values	Not Used		0	0.005373	4.61103	0	37.1696	100	2	902.441	1803.88	-5.45412	316.096	59425	59425	MS2	0/0	12AUG14_Rui_cardiac_PE_C.raw
High				GWEEGVAQmSVGQr	Unambiguous	1	1	Q62658	M9(Oxidation); R14(Label:13C(6))	CID	1	0	1	1		10908	1	1	1.39551e+06	Medium	Excluded by Method	Not Used		0	0.0004399	4.61101	0	27.6889	100	2	778.366	1555.72	-1.31797	167.765	29163	29163	MS2	0/0	12AUG14_Rui_cardiac_PE_C.raw
High				TDDYLDQPccETINr	Unambiguous	1	1	P50399	C9(Carbamidomethyl); C10(Carbamidomethyl); R15(Label:13C(6))	CID	1	0	1	1					610788		No Quan Values	Not Used		0	6.505e-05	4.60793	0	0	100	2	953.403	1905.8	-2.93016	201.562	36064	36064	MS2	0/0	12AUG14_Rui_cardiac_PE_C.raw
High				GPENEDPQTESQQLEAk	Unambiguous	1	1	Q5U2U8	K17(Label:2H(4))	CID	1	0	1	1					421092		No Quan Values	Not Used		0	0.000193	4.6074	0	13.0031	100	2	952.44	1903.87	-4.34144	113.185	18036	18036	MS2	0/0	12AUG14_Rui_cardiac_PE_C.raw
High				EIIAVScGPPQcQETIr	Unambiguous	1	1	Q68FU3	C7(Carbamidomethyl); C12(Carbamidomethyl); R17(Label:13C(6))	CID	1	0	1	1					427181		No Quan Values	Not Used		0	4.859e-05	4.59953	0	0	100	2	982.484	1963.96	-3.11673	234.58	42805	42805	MS2	0/0	12AUG14_Rui_cardiac_PE_C.raw
	High			AANEAGYFNEEmAPIEVk	Unambiguous	2	1	G3V9U2	M12(Oxidation); K18(Label:13C(6)15N(2))	CID	1	0	1	1		19806			1.28901e+06	Heavy	Unique	Used	0.527462	0	0.001288	4.59717	0	16.3984	100	2	1003.97	2006.93	0.400563	270.207	50075	50075	MS2	0/0	12AUG14_Rui_cardiac_PE_C.raw
High				VDNSSLTGESEPQTr	Unambiguous	5	1	P06687	R15(Label:13C(6))	CID	1	0	1	1		2255	1	1	1.50716e+06	Medium	Excluded by Method	Not Used		0	0.0003413	4.59688	0	0	100	2	813.388	1625.77	-1.95754	67.6629	8775	8775	MS2	0/0	12AUG14_Rui_cardiac_PE_C.raw
	High			VAVGEEQAFLVNTr	Unambiguous	1	1	D3ZHA0	R14(Label:13C(6)15N(4))	CID	1	0	1	1		19221		1	642918	Heavy	Excluded by Method	Not Used		0	0.0009609	4.59284	0	18.2883	100	2	771.909	1542.81	-3.06581	263.11	48630	48630	MS2	0/0	12AUG14_Rui_cardiac_PE_C.raw
	High			GIsLEEGALPDVSATr	Unambiguous	1	1	D4ABA9	S3(Phospho); R16(Label:13C(6)15N(4))	CID	1	0	1	1					2682493		No Quan Values	Not Used		0	0.004068	4.58805	0	8.61885	100	2	852.904	1704.8	-3.93839	363.886	68996	68996	MS2	0/0	12AUG14_Rui_cardiac_PE_C.raw
High				ILGADTSVDLEETGr	Unambiguous	3	1	F1LP05	R15(Label:13C(6))	CID	1	0	1	1							No Quan Values	Not Used		0	3.842e-05	4.58577	0	31.6979	100	2	791.406	1581.8	-1.58791	260.424	48082	48082	MS2	0/0	12AUG14_Rui_cardiac_PE_C.raw
High				VDSSnGFLIDGYPr	Unambiguous	1	1	P39069	N5(Deamidated); R14(Label:13C(6))	CID	1	0	1	1							No Quan Values	Not Used		0	2.807e-05	4.57986	0	24.7794	100	2	773.876	1546.74	-2.31062	312.692	58729	58729	MS2	0/0	12AUG14_Rui_cardiac_PE_C.raw
	High			NPDDITNEEYGEFYk	Unambiguous	1	1	P82995	K15(Label:13C(6)15N(2))	CID	1	0	1	1					702878		No Quan Values	Not Used		0	0.0009954	4.57596	0	47.0074	100	2	921.398	1841.79	-4.06494	269.351	49900	49900	MS2	0/0	12AUG14_Rui_cardiac_PE_C.raw
	High			SQIENINLTnGNSGGTQr	Unambiguous	2	1	A1A5Q0	N10(Deamidated); R18(Label:13C(6)15N(4))	CID	0.0262	0	1	1		11306		1	2.04533e+06	Heavy	Excluded by Method	Not Used		0	0.004207	4.57594	0	0	100	2	957.461	1913.91	-2.4966	172.012	30032	30032	MS2	0/0	12AUG14_Rui_cardiac_PE_C.raw
	High			ESTGAQVQVAGDMLPNSTEr	Unambiguous	2	1	Q6AY48	R20(Label:13C(6)15N(4))	CID	1	0	1	1		17669		1	735053	Heavy	Excluded by Method	Not Used		0	0.000327	4.57139	0	61.1926	100	2	1050.5	2099.99	0.480114	244.978	44930	44930	MS2	0/0	12AUG14_Rui_cardiac_PE_C.raw
High				VHQVTNSQDQVSEAEPr	Unambiguous	1	1	D4A181	R17(Label:13C(6))	CID	1	0	1	1							No Quan Values	Not Used		0	0.002133	4.57125	0	30.8352	100	3	643.983	1929.93	-1.26875	41.4103	3738	3738	MS2	0/0	12AUG14_Rui_cardiac_PE_C.raw
	High			AGSDGESIGNcPFSQr	Unambiguous	4	1	G3V8C4	C11(Carbamidomethyl); R16(Label:13C(6)15N(4))	CID	1	0	1	1					366613		No Quan Values	Not Used		0	0.001062	4.56783	0	23.9478	100	2	846.368	1691.73	-2.21629	146.256	24777	24777	MS2	0/0	12AUG14_Rui_cardiac_PE_C.raw
High				NNDPELEEVNLNNIr	Unambiguous	2	1	P70567	R15(Label:13C(6))	CID	1	0	1	1					603419		No Quan Values	Not Used		0	8.394e-05	4.56561	0	22.9294	100	2	894.943	1788.88	-1.84622	290.5	54202	54202	MS2	0/0	12AUG14_Rui_cardiac_PE_C.raw
	High			IVSNAScTTNcLAPLAk	Unambiguous	15	1	P04797	C7(Carbamidomethyl); C11(Carbamidomethyl); K17(Label:13C(6)15N(2))	CID	1	0	1	1							No Quan Values	Not Used		0	0.001078	4.56528	0	38.404	100	2	914.46	1827.91	-3.25901	200.468	35839	35839	MS2	0/0	12AUG14_Rui_cardiac_PE_C.raw
High				GIsLEEGALPDVSATr	Unambiguous	1	1	D4ABA9	S3(Phospho); R16(Label:13C(6))	CID	1	0	1	1	S(3): 100.0; S(13): 0.0; T(15): 0.0	27165		1	1.55912e+07	Medium	Excluded by Method	Not Used		0	3.618e-05	4.56508	0	3.48773	100	2	850.912	1700.82	-1.59043	362.691	68760	68760	MS2	0/0	12AUG14_Rui_cardiac_PE_C.raw
	High			GTGGVDTAAVGGVFDVSnADr	Unambiguous	1	1	P07335	N18(Deamidated); R21(Label:13C(6)15N(4))	CID	1	0	1	1					231918		No Quan Values	Not Used		0	0.003298	4.5647	0	28.1161	100	2	988.471	1975.93	5.7034	313.332	58860	58860	MS2	0/0	12AUG14_Rui_cardiac_PE_C.raw
High				IQALQQQADDAEDr	Unambiguous	1	1	P09495	R14(Label:13C(6))	CID	1	0	1	1					652356		No Quan Values	Not Used		0	0.0002071	4.56379	0	15.9687	100	2	803.891	1606.77	-1.18165	103.038	15976	15976	MS2	0/0	12AUG14_Rui_cardiac_PE_C.raw
High				ESTGAQVQVAGDmLPNSTEr	Unambiguous	2	1	Q6AY48	M13(Oxidation); R20(Label:13C(6))	CID	1	0	1	1		11737			7.66625e+06	Medium	Unique	Used	0.441101	0	0.0001306	4.56363	0	0	100	2	1056.5	2111.99	-4.69565	176.939	31038	31038	MS2	0/0	12AUG14_Rui_cardiac_PE_C.raw
	High			ENQSILITGESGAGk	Unambiguous	11	2	G3V885;G3V8B0	K15(Label:13C(6)15N(2))	CID	1	0	1	1		9618		1	811496	Heavy	Excluded by Method	Not Used		0	0.01119	4.56147	0	37.2449	100	2	756.391	1511.78	-2.40777	153.046	26160	26160	MS2	0/0	12AUG14_Rui_cardiac_PE_C.raw
High				LGDVISIQPcPDVk	Unambiguous	1	1	P46462	C10(Carbamidomethyl); K14(Label:2H(4))	CID	1	0	1	1					3.08614e+06		No Quan Values	Not Used		0	1.422e-05	4.56133	0	7.84233	100	2	772.917	1544.83	-1.97103	280.629	52198	52198	MS2	0/0	12AUG14_Rui_cardiac_PE_C.raw
High				SVSTPSEAGSQDSGDGAVGSr	Unambiguous	6	1	D3ZU74	R21(Label:13C(6))	CID	1	0	1	1		1618			2.02714e+06	Medium	Unique	Used	0.541864	0	2.337e-06	4.55961	0	0	100	2	978.943	1956.88	-2.7057	61.1752	7458	7458	MS2	0/0	12AUG14_Rui_cardiac_PE_C.raw
High				ALcVSESQSAGAGTGNAATQGk	Unambiguous	2	1	F1LPQ9	C3(Carbamidomethyl); K22(Label:2H(4))	CID	1	0	1	1		4745	1	1	1.15455e+06	Medium	Excluded by Method	Not Used		0	3.033e-05	4.55944	0	0	100	2	1034.99	2068.98	-5.10421	96.0374	14562	14562	MS2	0/0	12AUG14_Rui_cardiac_PE_C.raw
High				kATDAEADVASLNr	Unambiguous	5	1	P04692	K1(Label:2H(4)); R14(Label:13C(6))	CID	1	0	1	1		5062		1	6410973	Medium	Excluded by Method	Not Used		0	9.684e-05	4.55541	1	50.8003	100	2	735.891	1470.78	-2.77623	101.325	15629	15629	MS2	0/0	12AUG14_Rui_cardiac_PE_C.raw
High				LYGSGGPPPTGEEDTSEkDEL	Unambiguous	1	1	P06761	K18(Label:2H(4))	CID	1	0	1	1		14754		1	5524664	Medium	Excluded by Method	Not Used		0	0.0006075	4.55472	1	0	100	2	1091.5	2181.99	-5.22499	213.053	38411	38411	MS2	0/0	12AUG14_Rui_cardiac_PE_C.raw
High				kATDAEADVASLNr	Unambiguous	5	1	P04692	K1(Label:2H(4)); R14(Label:13C(6))	CID	1	0	1	1		5062		1	6410973	Medium	Excluded by Method	Not Used		0	2.217e-05	4.54868	1	51.4023	100	2	735.891	1470.77	-3.10822	99.8394	15331	15331	MS2	0/0	12AUG14_Rui_cardiac_PE_C.raw
High				MADSGGQPQLTQPGk	Unambiguous	2	1	Q8VBU2-2	K15(Label:2H(4))	CID	1	0	1	1		2869			11810692	Medium	Unique	Used	1.02193	0	0.0001622	4.54554	0	22.9096	100	2	759.879	1518.75	-1.25807	75.9861	10469	10469	MS2	0/0	12AUG14_Rui_cardiac_PE_C.raw
High				YTDQSGEEEEDYESEEQIQHr	Unambiguous	1	1	Q68FT1	R21(Label:13C(6))	CID	1	0	1	1					5104597		No Quan Values	Not Used		0	1.012e-05	4.53915	0	36.9774	100	3	869.691	2607.06	-4.08281	135.847	22647	22647	MS2	0/0	12AUG14_Rui_cardiac_PE_C.raw
	High			SQIFSTASDNQPTVTIk	Unambiguous	1	1	P06761	K17(Label:13C(6)15N(2))	CID	1	0	1	1					4.46005e+06		No Quan Values	Not Used		0	0.0009257	4.53845	0	15.5178	100	2	922.973	1844.94	-4.63407	252.649	46498	46498	MS2	0/0	12AUG14_Rui_cardiac_PE_C.raw
High				DTGTYEDFVEGLr	Unambiguous	1	1	P16409	R13(Label:13C(6))	CID	1	0	1	1							No Quan Values	Not Used		0	0.0001749	4.52952	0	47.1629	100	2	754.351	1507.7	-3.63619	368.514	69881	69881	MS2	0/0	12AUG14_Rui_cardiac_PE_C.raw
High				VFDkEGnGTVMGAEIr	Unambiguous	4	2	Q64119;P16409	K4(Label:2H(4)); N7(Deamidated); R16(Label:13C(6))	CID	1	0	1	1					2421536		No Quan Values	Not Used		0	6.842e-06	4.52861	1	48.859	100	3	578.629	1733.87	-2.32956	219.096	39645	39645	MS2	0/0	12AUG14_Rui_cardiac_PE_C.raw
High				VFDkEGnGTVMGAELr	Unambiguous	4	2	Q64119;P16409	K4(Label:2H(4)); N7(Deamidated); R16(Label:13C(6))	CID	1	0	1	2					2421536		No Quan Values	Not Used		0	6.842e-06	4.52861	1	48.859	100	3	578.629	1733.87	-2.32956	219.096	39645	39645	MS2	0/0	12AUG14_Rui_cardiac_PE_C.raw
	High			ATSPSTLVSTGSSSr	Unambiguous	2	1	Q5M7W5-2	R15(Label:13C(6)15N(4))	CID	1	0	1	1					2.14145e+06		No Quan Values	Not Used		0	0.0007575	4.52829	0	39.1025	100	2	724.364	1447.72	-3.91764	88.7293	13071	13071	MS2	0/0	12AUG14_Rui_cardiac_PE_C.raw
	High			SLESTnVTDkDGELYck	Unambiguous	2	1	G3V7U0	N6(Deamidated); K10(Label:13C(6)15N(2)); C16(Carbamidomethyl); K17(Label:13C(6)15N(2))	CID	1	0	1	1					487803		No Quan Values	Not Used		0	0.01218	4.5282	1	56.6194	100	2	988.466	1975.92	5.66974	149.429	25425	25425	MS2	0/0	12AUG14_Rui_cardiac_PE_C.raw
	High			VPQTFTVDcSQAGr	Unambiguous	1	1	D3ZHA0	C9(Carbamidomethyl); R14(Label:13C(6)15N(4))	CID	1	0	1	1					1.37404e+06		No Quan Values	Not Used		0	0.002474	4.52565	0	22.251	100	2	788.376	1575.74	-1.30746	155.153	26588	26588	MS2	0/0	12AUG14_Rui_cardiac_PE_C.raw
High				SPFEVQVSPEAGAQk	Unambiguous	1	1	D3ZHA0	K15(Label:2H(4))	CID	1	0	1	1					6462051		No Quan Values	Not Used		0	0.0009009	4.5247	0	0	100	2	789.407	1577.81	-2.40452	205.613	36892	36892	MS2	0/0	12AUG14_Rui_cardiac_PE_C.raw
High				AAPAPAAAPAAAPEPErPk	Unambiguous	1	1	P16409	R17(Label:13C(6)); K19(Label:2H(4))	CID	1	0	1	1		3808			9.42173e+06	Medium	Unique	Used	0.566211	0	0.0001486	4.51746	0	31.6169	100	2	896.999	1792.99	-2.39658	85.6539	12435	12435	MS2	0/0	12AUG14_Rui_cardiac_PE_C.raw
High				AQSELSGAADEAAr	Unambiguous	2	1	G3V7Y3	R14(Label:13C(6))	CID	1	0	1	1		1950		1	7.9882e+06	Medium	Excluded by Method	Not Used		0	1.384e-06	4.51736	0	4.95886	100	2	691.335	1381.66	-1.45392	64.5728	8147	8147	MS2	0/0	12AUG14_Rui_cardiac_PE_C.raw
High				VLGSEEPTEGDVQcmr	Unambiguous	1	1	D4ABA9	C14(Carbamidomethyl); M15(Oxidation); R16(Label:13C(6))	CID	1	0	1	1					8559674		No Quan Values	Not Used		0	6.357e-06	4.51676	0	0	100	2	914.909	1828.81	-2.71064	127.089	20867	20867	MS2	0/0	12AUG14_Rui_cardiac_PE_C.raw
High				DTGTYEDFVEGLr	Unambiguous	1	1	P16409	R13(Label:13C(6))	CID	1	0	1	1					19430890		No Quan Values	Not Used		0	0.0004069	4.51377	0	3.52273	43	2	754.352	1507.7	-2.01689	361.756	68574	68574	MS2	0/0	12AUG14_Rui_cardiac_PE_C.raw
High				YSGDFGADAQGAmSk	Unambiguous	1	1	Q9QZ76	M13(Oxidation); K15(Label:2H(4))	CID	1	0	1	1							No Quan Values	Not Used		0	2.923e-05	4.50877	0	34.6528	100	2	762.831	1524.65	-2.07319	95.8261	14518	14518	MS2	0/0	12AUG14_Rui_cardiac_PE_C.raw
	High			SYELPDGQVITIGNEr	Unambiguous	9	2	P62738;V9GZ85	R16(Label:13C(6)15N(4))	CID	1	0	1	1					9.28104e+06		No Quan Values	Not Used		0	7.93e-05	4.50463	0	23.1351	100	2	900.949	1800.89	-5.32387	348.716	66009	66009	MS2	0/0	12AUG14_Rui_cardiac_PE_C.raw
High				NQVAmNPTNTVFDAk	Unambiguous	6	2	P63018;D3ZH98	M5(Oxidation); K15(Label:2H(4))	CID	1	0	1	1					4.54522e+06		No Quan Values	Not Used		0	4.46e-05	4.50087	0	0	100	2	835.41	1669.81	-1.85764	167.201	29048	29048	MS2	0/0	12AUG14_Rui_cardiac_PE_C.raw
High				rSENEEFVEVGr	Unambiguous	1	1	P09456	R1(Label:13C(6)); R12(Label:13C(6))	CID	1	0	1	1		4518		1	1.01204e+06	Medium	Excluded by Method	Not Used		0	0.0001713	4.50015	1	14.1141	100	2	731.869	1462.73	-1.30779	93.3946	14018	14018	MS2	0/0	12AUG14_Rui_cardiac_PE_C.raw
High				TNVSGGAIALGHPLGGSGSr	Unambiguous	2	1	G3V9U2	R20(Label:13C(6))	CID	1	0	1	1					451555		No Quan Values	Not Used		0	0.000416	4.50009	0	0	100	2	907.483	1813.96	-1.44248	177.077	31067	31067	MS2	0/0	12AUG14_Rui_cardiac_PE_C.raw
High				FSEVATQYSEDk	Unambiguous	1	1	M0RCP9	K12(Label:2H(4))	CID	1	0	1	1					1.52666e+06		No Quan Values	Not Used		0	0.0003117	4.49721	0	22.5218	100	2	704.33	1407.65	-3.05501	117.511	18918	18918	MS2	0/0	12AUG14_Rui_cardiac_PE_C.raw
	High			DVGPDDQGSYAVIAGSSk	Unambiguous	1	1	P56741	K18(Label:13C(6)15N(2))	CID	1	0	1	1					402445		No Quan Values	Not Used		0	0.003792	4.48778	0	10.3078	100	2	887.42	1773.83	-3.30207	214.736	38753	38753	MS2	0/0	12AUG14_Rui_cardiac_PE_C.raw
	High			QDHPSSmGVYGQESGGFSGPGENr	Unambiguous	2	1	B1WC50	M7(Oxidation); R24(Label:13C(6)15N(4))	CID	1	0	1	1		7416		1	358983	Heavy	Excluded by Method	Not Used		0	0.006051	4.48744	0	29.6819	100	3	836.02	2506.05	-4.28837	126.901	20832	20832	MS2	0/0	12AUG14_Rui_cardiac_PE_C.raw
	High			GIADQELIAGGDVk	Unambiguous	2	1	F1LMC2	K14(Label:13C(6)15N(2))	CID	0.4432	0	1	1							No Quan Values	Not Used		0	0.001972	4.48719	0	51.0256	100	2	697.373	1393.74	-2.09464	226.826	41223	41223	MS2	0/0	12AUG14_Rui_cardiac_PE_C.raw
	High			TDDYLDQPccETINr	Unambiguous	1	1	P50399	C9(Carbamidomethyl); C10(Carbamidomethyl); R15(Label:13C(6)15N(4))	CID	1	0	1	1		14043			1.25701e+06	Heavy	Unique	Used	0.480712	0	0.003388	4.48606	0	13.4429	100	2	955.4	1909.79	-0.612938	202.578	36272	36272	MS2	0/0	12AUG14_Rui_cardiac_PE_C.raw
	High			QcGQVPAAATAQPPTAHGPEr	Unambiguous	1	1	Q5U2U8	C2(Carbamidomethyl); R21(Label:13C(6)15N(4))	CID	1	0	1	1					2968393		No Quan Values	Not Used		0	0.001608	4.48431	0	55.6396	100	3	718.682	2154.03	-3.02583	94.6577	14278	14278	MS2	0/0	12AUG14_Rui_cardiac_PE_C.raw
	High			LEQQVDDLEGSLEQEk	Unambiguous	8	2	G3V885;G3V8B0	K16(Label:13C(6)15N(2))	CID	1	0	1	1					1.19194e+06		No Quan Values	Not Used		0	0.00296	4.47698	0	6.78064	100	2	934.451	1867.89	-3.53417	271.17	50271	50271	MS2	0/0	12AUG14_Rui_cardiac_PE_C.raw
	High			VGLIGScTNSSYEDmGr	Unambiguous	1	1	Q9ER34	C7(Carbamidomethyl); M15(Oxidation); R17(Label:13C(6)15N(4))	CID	1	0	1	1					428404		No Quan Values	Not Used		0	0.005165	4.47657	0	36.7945	100	2	936.407	1871.81	-3.36391	179.975	31656	31656	MS2	0/0	12AUG14_Rui_cardiac_PE_C.raw
High				kATDAEADVASLNr	Unambiguous	5	1	P04692	K1(Label:2H(4)); R14(Label:13C(6))	CID	1	0	1	1					4.19254e+06		No Quan Values	Not Used		0	0.0002395	4.47444	1	48.1278	100	2	735.892	1470.78	-2.27825	98.0501	14970	14970	MS2	0/0	12AUG14_Rui_cardiac_PE_C.raw
	High			FLEQQNAALAAEVNr	Unambiguous	2	1	Q6P725	R15(Label:13C(6)15N(4))	CID	0.4295	0	1	1					5.18967e+06		No Quan Values	Not Used		0	0.000196	4.46818	0	11.7602	100	2	842.434	1683.86	-5.12703	252.282	46423	46423	MS2	0/0	12AUG14_Rui_cardiac_PE_C.raw
High				FTQAGSEVSALLGr	Unambiguous	2	1	G3V6D3	R14(Label:13C(6))	CID	1	0	1	1					1.7154e+06		No Quan Values	Not Used		0	6.95e-05	4.46092	0	2.56628	100	2	721.389	1441.77	-2.84593	311.26	58435	58435	MS2	0/0	12AUG14_Rui_cardiac_PE_C.raw
High				VALVYGQmNEPPGAr	Unambiguous	2	1	G3V6D3	M8(Oxidation); R15(Label:13C(6))	CID	1	0	1	1							No Quan Values	Not Used		0	0.001614	4.46068	0	6.65106	100	2	812.414	1623.82	-2.52895	177.806	31214	31214	MS2	0/0	12AUG14_Rui_cardiac_PE_C.raw
High				VLGSEEPTEGDVQcmr	Unambiguous	1	1	D4ABA9	C14(Carbamidomethyl); M15(Oxidation); R16(Label:13C(6))	CID	1	0	1	1					36590.2		No Quan Values	Not Used		0	0.0001697	4.46036	0	16.0171	100	2	914.909	1828.81	-2.64389	130.616	21576	21576	MS2	0/0	12AUG14_Rui_cardiac_PE_C.raw
High				DVGPDDQGSYAVIAGSSk	Unambiguous	1	1	P56741	K18(Label:2H(4))	CID	1	0	1	1		14734		1	1.58991e+06	Medium	Excluded by Method	Not Used		0	0.0003804	4.4594	0	23.1704	100	2	885.424	1769.84	-4.36881	210.781	37948	37948	MS2	0/0	12AUG14_Rui_cardiac_PE_C.raw
High				DLNHVcVISESGk	Unambiguous	2	1	F1LNY0	C6(Carbamidomethyl); K13(Label:2H(4))	CID	1	0	1	1					2.49203e+06		No Quan Values	Not Used		0	0.004754	4.45709	0	30.6147	100	2	731.368	1461.73	-1.38955	136.367	22755	22755	MS2	0/0	12AUG14_Rui_cardiac_PE_C.raw
	High			SQIENINLTNGnSGGTQr	Unconsidered	2	1	A1A5Q0	N12(Deamidated); R18(Label:13C(6)15N(4))	CID		0.0262	2	2		11306		1	2.04533e+06	Heavy	Excluded by Method	Not Used		0	0.006565	4.45695	0	0	100	2	957.461	1913.91	-2.4966	172.012	30032	30032	MS2	0/0	12AUG14_Rui_cardiac_PE_C.raw
High				NAGNEQDLGIQYr	Unambiguous	1	1	Q5U302	R13(Label:13C(6))	CID	1	0	1	1					5.62523e+06		No Quan Values	Not Used		0	0.0008492	4.45384	0	10.4825	100	2	742.363	1483.72	-3.20068	149.713	25482	25482	MS2	0/0	12AUG14_Rui_cardiac_PE_C.raw
High				GAGTGGLGLAIEGPSEAk	Unambiguous	1	1	D3ZHA0	K18(Label:2H(4))	CID	1	0	1	1		18023		1	7.27285e+06	Medium	Excluded by Method	Not Used		0	8.457e-05	4.44661	0	33.1406	100	2	794.926	1588.84	-2.40709	250.563	46071	46071	MS2	0/0	12AUG14_Rui_cardiac_PE_C.raw
	High			AVTEQGAELSNEEr	Unambiguous	1	1	P68255	R14(Label:13C(6)15N(4))	CID	1	0	1	1					505898		No Quan Values	Not Used		0	0.006858	4.44613	0	50.7844	100	2	771.866	1542.72	-1.63049	70.0652	9267	9267	MS2	0/0	12AUG14_Rui_cardiac_PE_C.raw
High				NMGGPYGGGNYGPGGSGGSGGYGGr	Unambiguous	7	1	A7VJC2-2	R25(Label:13C(6))	CID	1	0	1	1					915337		No Quan Values	Not Used		0	2.711e-07	4.44315	0	0	100	2	1098.46	2195.91	-4.89444	164.214	28439	28439	MS2	0/0	12AUG14_Rui_cardiac_PE_C.raw
High				VAVGEEQAFLVNTr	Unambiguous	1	1	D3ZHA0	R14(Label:13C(6))	CID	1	0	1	1		19221		1	4.98202e+06	Medium	Excluded by Method	Not Used		0	0.0002962	4.44168	0	19.1838	100	2	769.915	1538.82	-2.4516	264.6	48931	48931	MS2	0/0	12AUG14_Rui_cardiac_PE_C.raw
High				EVENVAITALEGLk	Unambiguous	1	1	M0R6J6	K14(Label:2H(4))	CID	1	0	1	1		29561			1.28412e+07	Medium	Unique	Used	0.486066	0	0.0001355	4.44159	0	18.181	99	2	745.422	1489.84	-2.68792	396.523	74895	74895	MS2	0/0	12AUG14_Rui_cardiac_PE_C.raw
High				DTGTYEDFVEGLr	Unambiguous	1	1	P16409	R13(Label:13C(6))	CID	1	0	1	1							No Quan Values	Not Used		0	0.0001045	4.44086	0	12.1661	100	2	754.352	1507.7	-2.01689	365.115	69233	69233	MS2	0/0	12AUG14_Rui_cardiac_PE_C.raw
High				ALGQNPTQAEVLr	Unambiguous	1	1	P16409	R13(Label:13C(6))	CID	1	0	1	1		10332			672620839	Medium	Unique	Used	0.574209	0	0.003405	4.43986	0	2.80769	4	2	701.889	1402.77	-3.07328	160.66	27709	27709	MS2	0/0	12AUG14_Rui_cardiac_PE_C.raw
	High			VcVQTVESGAMTk	Unambiguous	1	1	P56574	C2(Carbamidomethyl); K13(Label:13C(6)15N(2))	CID	1	0	1	1					4401134		No Quan Values	Not Used		0	0.0003329	4.43979	0	47.036	100	2	709.347	1417.69	-2.14201	139.28	23349	23349	MS2	0/0	12AUG14_Rui_cardiac_PE_C.raw
High				QcGQVPAAATAQPPTAHGPEr	Unambiguous	1	1	Q5U2U8	C2(Carbamidomethyl); R21(Label:13C(6))	CID	1	0	1	1					7.9101e+06		No Quan Values	Not Used		0	8.057e-06	4.4386	0	31.5671	66	3	717.352	2150.04	-3.57973	95.537	14458	14458	MS2	0/0	12AUG14_Rui_cardiac_PE_C.raw
	High			NPDDITQEEYGEFYk	Unambiguous	1	1	P34058	K15(Label:13C(6)15N(2))	CID	1	0	1	1		20392	1		1.10935e+06	Heavy	Excluded by Method	Not Used		0	0.00077	4.43673	0	24.6691	100	2	928.406	1855.81	-3.1926	277.473	51557	51557	MS2	0/0	12AUG14_Rui_cardiac_PE_C.raw
High				VNQIGSVTESLQAck	Unambiguous	5	2	M0R5J4;P15429	C14(Carbamidomethyl); K15(Label:2H(4))	CID	1	0	1	1		14864	1		5.21173e+06	Medium	Excluded by Method	Not Used		0	1.144e-05	4.4359	0	44.8825	100	2	819.426	1637.84	-1.32146	212.424	38282	38282	MS2	0/0	12AUG14_Rui_cardiac_PE_C.raw
High				VNQIGSVTESIQAck	Unambiguous	5	2	M0R5J4;P15429	C14(Carbamidomethyl); K15(Label:2H(4))	CID	1	0	1	2		14864	1		5.21173e+06	Medium	Excluded by Method	Not Used		0	1.144e-05	4.4359	0	44.8825	100	2	819.426	1637.84	-1.32146	212.424	38282	38282	MS2	0/0	12AUG14_Rui_cardiac_PE_C.raw
High				ENQSILITGESGAGk	Unambiguous	11	2	G3V885;G3V8B0	K15(Label:2H(4))	CID	1	0	1	1		9618		1	3.09847e+06	Medium	Excluded by Method	Not Used		0	0.01566	4.43425	0	28.6203	100	2	754.396	1507.78	-3.90043	154.618	26481	26481	MS2	0/0	12AUG14_Rui_cardiac_PE_C.raw
	High			ELEEIVQPIISk	Unambiguous	1	1	P06761	K12(Label:13C(6)15N(2))	CID	1	0	1	1					751178		No Quan Values	Not Used		0	0.00362	4.43413	0	34.7354	100	2	703.404	1405.8	-2.24789	325.398	61317	61317	MS2	0/0	12AUG14_Rui_cardiac_PE_C.raw
	High			EVYMGNVIQGGEGQAPTr	Unambiguous	1	1	P17764	R18(Label:13C(6)15N(4))	CID	1	0	1	1		16047	1		1.23813e+06	Heavy	Excluded by Method	Not Used		0	0.002012	4.43386	0	17.29	100	2	958.462	1915.92	-1.71944	225.916	41039	41039	MS2	0/0	12AUG14_Rui_cardiac_PE_C.raw
	High			TVYHAEEIQcnGr	Unambiguous	2	1	G3V7U0	C10(Carbamidomethyl); N11(Deamidated); R13(Label:13C(6)15N(4))	CID	1	0	1	1					13461929		No Quan Values	Not Used		0	0.0001944	4.43341	0	44.1983	55	3	529.906	1587.7	-3.28805	52.8438	5762	5762	MS2	0/0	12AUG14_Rui_cardiac_PE_C.raw
High				ALGQNPTQAEVLr	Unambiguous	1	1	P16409	R13(Label:13C(6))	CID	1	0	1	1		10332			672620839	Medium	Redundant	Not Used	0.574209	0	0.01146	4.43088	0	2.59595	8	2	701.889	1402.77	-2.98625	164.066	28408	28408	MS2	0/0	12AUG14_Rui_cardiac_PE_C.raw
	High			IGIFGQDEDVTSk	Unambiguous	4	1	P11507-2	K13(Label:13C(6)15N(2))	CID	1	0	1	1							No Quan Values	Not Used		0	0.0008132	4.42871	0	34.0972	100	2	708.856	1416.7	-3.41547	250.685	46096	46096	MS2	0/0	12AUG14_Rui_cardiac_PE_C.raw
	High			GTGGVDTAAVADVYDISNIDr	Unambiguous	2	2	P09605;M0R6J6	R21(Label:13C(6)15N(4))	CID	1	0	1	1		29139	1		136011	Heavy	Excluded by Method	Not Used		0	3.561e-05	4.42756	0	63.2082	100	2	1060.01	2119	-6.20765	391.568	73900	73900	MS2	0/0	12AUG14_Rui_cardiac_PE_C.raw
High				ILGADTSVDLEETGr	Unambiguous	3	1	F1LP05	R15(Label:13C(6))	CID	0.3995	0	1	1		18748	1	1	5.98069e+06	Medium	Excluded by Method	Not Used		0	1.618e-05	4.42618	0	36.67	100	2	791.405	1581.8	-2.82266	257.403	47467	47467	MS2	0/0	12AUG14_Rui_cardiac_PE_C.raw
	High			SVSTPSEAGSQDSGDGAVGSr	Unambiguous	6	1	D3ZU74	R21(Label:13C(6)15N(4))	CID	1	0	1	1		1752		1	49529.7	Heavy	Excluded by Method	Not Used		0	6.06e-05	4.41703	0	56.9693	100	2	980.937	1960.87	-2.93943	62.6395	7756	7756	MS2	0/0	12AUG14_Rui_cardiac_PE_C.raw
High				LLGAPQEADASEEGVQr	Unambiguous	1	1	P14841	R17(Label:13C(6))	CID	1	0	1	1		11519		1	7.26698e+06	Medium	Excluded by Method	Not Used		0	9.6e-05	4.41666	0	17.8609	100	2	888.446	1775.88	-1.45251	176.995	31049	31049	MS2	0/0	12AUG14_Rui_cardiac_PE_C.raw
High				IEELEEEIEAEr	Unambiguous	11	2	G3V885;G3V8B0	R12(Label:13C(6))	CID	1	0	1	1		19495			5.0778e+06	Medium	Not Unique	Not Used	0.425716	0	0.0001624	4.41641	0	26.2073	100	2	747.865	1494.72	-2.94686	266.528	49323	49323	MS2	0/0	12AUG14_Rui_cardiac_PE_C.raw
High				IEELEEELEAEr	Unambiguous	11	2	G3V885;G3V8B0	R12(Label:13C(6))	CID	1	0	1	2		19495			5.0778e+06	Medium	Redundant	Not Used	0.425716	0	0.0001624	4.41641	0	26.2073	100	2	747.865	1494.72	-2.94686	266.528	49323	49323	MS2	0/0	12AUG14_Rui_cardiac_PE_C.raw
High				TNVSGGAIALGHPLGGSGSr	Unambiguous	2	1	G3V9U2	R20(Label:13C(6))	CID	1	0	1	1		11614	1	1	80225.9	Medium	Excluded by Method	Not Used		0	8.318e-05	4.41588	0	0	100	2	907.48	1813.95	-4.20159	175.412	30727	30727	MS2	0/0	12AUG14_Rui_cardiac_PE_C.raw
	High			LVQDVANNTNEEAGDGTTTATVLAr	Unambiguous	1	1	P63039	R25(Label:13C(6)15N(4))	CID	1	0	1	1		17368		1	8298984	Heavy	Excluded by Method	Not Used		0	6.734e-05	4.41585	0	16.1781	100	2	1285.63	2570.25	-4.09876	241.071	44132	44132	MS2	0/0	12AUG14_Rui_cardiac_PE_C.raw
High				FGQGGAGPVGGQGPr	Unambiguous	1	1	F1LQW3	R15(Label:13C(6))	CID	1	0	1	1		2504			2.60652e+07	Medium	Unique	Used	0.82608	0	0.0004217	4.41527	0	17.1806	100	2	674.345	1347.68	-3.04815	70.1697	9288	9288	MS2	0/0	12AUG14_Rui_cardiac_PE_C.raw
	High			DQTNDQVTIDSALATQk	Unambiguous	1	1	P56574	K17(Label:13C(6)15N(2))	CID	1	0	1	1		16819	1		2.68577e+06	Heavy	Excluded by Method	Not Used		0	6.822e-05	4.41517	0	50.8467	100	2	928.456	1855.91	-3.61713	234.946	42880	42880	MS2	0/0	12AUG14_Rui_cardiac_PE_C.raw
High				VDcTANSDVcSAQGVr	Unambiguous	1	1	D3ZZC1	C3(Carbamidomethyl); C10(Carbamidomethyl); R16(Label:13C(6))	CID	1	0	1	1		2648	1	1	761223	Medium	Excluded by Method	Not Used		0	3.404e-05	4.41417	0	0	100	2	872.885	1744.76	-3.1702	71.7565	9611	9611	MS2	0/0	12AUG14_Rui_cardiac_PE_C.raw
	High			TVYHAEEIQcnGr	Unambiguous	2	1	G3V7U0	C10(Carbamidomethyl); N11(Deamidated); R13(Label:13C(6)15N(4))	CID	1	0	1	1					13461929		No Quan Values	Not Used		0	0.00184	4.4141	0	47.3869	100	3	529.906	1587.7	-3.86468	55.0162	6205	6205	MS2	0/0	12AUG14_Rui_cardiac_PE_C.raw
High				LISWYDNEYGYSNr	Unambiguous	15	1	P04797	R14(Label:13C(6))	CID	1	0	1	1					4.50695e+06		No Quan Values	Not Used		0	0.0004531	4.411	0	10.1389	100	2	893.409	1785.81	-3.42892	300.363	56211	56211	MS2	0/0	12AUG14_Rui_cardiac_PE_C.raw
	High			SQIENInLTNGNSGGTQr	Unambiguous	2	1	A1A5Q0	N7(Deamidated); R18(Label:13C(6)15N(4))	CID	0.0249	0	1	1					85807		No Quan Values	Not Used		0	0.0002941	4.40821	0	0	100	2	957.461	1913.91	-2.05013	179.449	31548	31548	MS2	0/0	12AUG14_Rui_cardiac_PE_C.raw
	High			VLGSEEPTEGDVQcmr	Unambiguous	1	1	D4ABA9	C14(Carbamidomethyl); M15(Oxidation); R16(Label:13C(6)15N(4))	CID	1	0	1	1					3301389		No Quan Values	Not Used		0	0.000497	4.40545	0	18.4183	100	2	916.905	1832.8	0.236264	125.327	20517	20517	MS2	0/0	12AUG14_Rui_cardiac_PE_C.raw
High				GADYLVTEVEnGGSLGSk	Unambiguous	4	2	P11980;P11980-2	N11(Deamidated); K18(Label:2H(4))	CID	1	0	1	1		24799		1	925480	Medium	Excluded by Method	Not Used		0	0.0005014	4.40046	0	0	100	2	900.942	1800.88	-1.83117	330.888	62430	62430	MS2	0/0	12AUG14_Rui_cardiac_PE_C.raw
High				TVYHAEEIQcnGr	Unambiguous	2	1	G3V7U0	C10(Carbamidomethyl); N11(Deamidated); R13(Label:13C(6))	CID	1	0	1	1		795	1		33694643	Medium	Excluded by Method	Not Used		0	0.0001883	4.39979	0	17.4954	50	3	528.577	1583.72	-2.65327	53.4272	5881	5881	MS2	0/0	12AUG14_Rui_cardiac_PE_C.raw
High				ITEGDLSQLTASIr	Unambiguous	1	1	D3ZHA0	R14(Label:13C(6))	CID	1	0	1	1					2.20106e+06		No Quan Values	Not Used		0	6.162e-05	4.3972	0	27.8931	100	2	755.413	1509.82	-2.29798	350.675	66400	66400	MS2	0/0	12AUG14_Rui_cardiac_PE_C.raw
High				VcVQTVESGAmTk	Unambiguous	1	1	P56574	C2(Carbamidomethyl); M11(Oxidation); K13(Label:2H(4))	CID	1	0	1	1		3344	1	1	12084415	Medium	Excluded by Method	Not Used		0	4.677e-05	4.39668	0	3.63479	100	2	715.351	1429.7	-0.903229	79.8181	11250	11250	MS2	0/0	12AUG14_Rui_cardiac_PE_C.raw
High				ENQSILITGESGAGk	Unambiguous	11	2	G3V885;G3V8B0	K15(Label:2H(4))	CID	1	0	1	1		9618		1	3.09847e+06	Medium	Excluded by Method	Not Used		0	0.00141	4.39609	0	50.995	100	2	754.398	1507.79	-1.30971	152.323	26012	26012	MS2	0/0	12AUG14_Rui_cardiac_PE_C.raw
High				LGSSEVEQVQLVVDGVk	Unambiguous	1	1	P00564	K17(Label:2H(4))	CID	1	0	1	1		27391		1	867056	Medium	Excluded by Method	Not Used		0	2.93e-05	4.3919	0	25.93	100	2	895.493	1789.98	-3.36716	364.86	69185	69185	MS2	0/0	12AUG14_Rui_cardiac_PE_C.raw
High				GVAPADSPVVYADr	Unambiguous	1	1	Q6AYF2	R14(Label:13C(6))	CID	1	0	1	1					20295424		No Quan Values	Not Used		0	0.0008541	4.38356	0	47.274	100	2	711.868	1422.73	-2.13735	179.553	31569	31569	MS2	0/0	12AUG14_Rui_cardiac_PE_C.raw
	High			TLTIVDTGIGmTk	Unambiguous	2	2	P34058;P82995	M11(Oxidation); K13(Label:13C(6)15N(2))	CID	1	0	1	1					463202		No Quan Values	Not Used		0	0.001188	4.38195	0	57.675	100	2	687.373	1373.74	-3.17374	253.025	46575	46575	MS2	0/0	12AUG14_Rui_cardiac_PE_C.raw
	High			TLTLVDTGIGmTk	Unambiguous	2	2	P34058;P82995	M11(Oxidation); K13(Label:13C(6)15N(2))	CID	1	0	1	2					463202		No Quan Values	Not Used		0	0.001188	4.38195	0	57.675	100	2	687.373	1373.74	-3.17374	253.025	46575	46575	MS2	0/0	12AUG14_Rui_cardiac_PE_C.raw
	High			NQVAmNPTNTVFDAk	Unambiguous	6	2	P63018;D3ZH98	M5(Oxidation); K15(Label:13C(6)15N(2))	CID	1	0	1	1		11209		1	5.75082e+06	Heavy	Excluded by Method	Not Used		0	0.0004078	4.38124	0	31.1647	100	2	837.403	1673.8	-3.50448	171.091	29843	29843	MS2	0/0	12AUG14_Rui_cardiac_PE_C.raw
High				EAGEQVASSPADVAEk	Unambiguous	1	1	P29266	K16(Label:2H(4))	CID	1	0	1	1		4866	1	1	2.33427e+06	Medium	Excluded by Method	Not Used		0	0.001189	4.37703	0	24.5203	100	2	796.387	1591.77	-5.08684	97.4402	14845	14845	MS2	0/0	12AUG14_Rui_cardiac_PE_C.raw
High				STNGDTFLGGEDFDQALLr	Unambiguous	2	1	P48721	R19(Label:13C(6))	CID	1	0	1	1		29830		1	690560	Medium	Excluded by Method	Not Used		0	8.164e-05	4.37403	0	50.6639	100	2	1031.49	2061.98	-1.91338	400.118	75633	75633	MS2	0/0	12AUG14_Rui_cardiac_PE_C.raw
High				TEAAEIVEGEDSAYSVr	Unambiguous	1	1	D3ZHA0	R17(Label:13C(6))	CID	1	0	1	1							No Quan Values	Not Used		0	0.000105	4.37205	0	41.0752	100	2	916.433	1831.86	-3.37576	244.228	44776	44776	MS2	0/0	12AUG14_Rui_cardiac_PE_C.raw
High				GTGGVDTAAVGGVFDVSNADr	Unambiguous	1	1	P07335	R21(Label:13C(6))	CID	1	0	1	1		23482	1	1	1.08518e+06	Medium	Excluded by Method	Not Used		0	3.613e-05	4.37053	0	8.55317	100	2	985.978	1970.95	-0.91527	314.402	59079	59079	MS2	0/0	12AUG14_Rui_cardiac_PE_C.raw
High				APLQVAVLGPTGVAEPVEVr	Unambiguous	1	1	D3ZHA0	R20(Label:13C(6))	CID	1	0	1	1					110471		No Quan Values	Not Used		0	3.406e-05	4.36998	0	48.9633	100	2	1004.58	2008.15	0.652532	381.841	72220	72220	MS2	0/0	12AUG14_Rui_cardiac_PE_C.raw
High				cSQEEHcLSSDLEDDrk	Unambiguous	1	1	Q6AYF2	C1(Carbamidomethyl); C7(Carbamidomethyl); R16(Label:13C(6)); K17(Label:2H(4))	CID	1	0	1	1					183933		No Quan Values	Not Used		0	4.396e-05	4.36869	1	84.1946	100	3	706.642	2117.91	0.0654227	75.5175	10376	10376	MS2	0/0	12AUG14_Rui_cardiac_PE_C.raw
	High			ELLALDSVDPEGr	Unambiguous	1	1	Q5U2U8	R13(Label:13C(6)15N(4))	CID	1	0	1	1		23955		1	1.24593e+06	Heavy	Excluded by Method	Not Used		0	0.001051	4.36851	0	37.4003	100	2	712.367	1423.73	-2.36983	320.744	60370	60370	MS2	0/0	12AUG14_Rui_cardiac_PE_C.raw
High				SPFPVHVAEAcNPNAcr	Unambiguous	1	1	D3ZHA0	C11(Carbamidomethyl); C16(Carbamidomethyl); R17(Label:13C(6))	CID	1	0	1	1		11853		1	11122678	Medium	Excluded by Method	Not Used		0	0.0001595	4.36814	0	54.2467	100	3	644.635	1931.89	-2.39065	178.294	31314	31314	MS2	0/0	12AUG14_Rui_cardiac_PE_C.raw
	High			ISSSNPYSTVTmDELr	Unambiguous	1	1	D3ZCV0	M12(Oxidation); R16(Label:13C(6)15N(4))	CID	1	0	1	1					4.23979e+06		No Quan Values	Not Used		0	0.001474	4.36514	0	19.1994	100	2	913.426	1825.85	-3.14852	236.169	43130	43130	MS2	0/0	12AUG14_Rui_cardiac_PE_C.raw
	High			STSQGSINSPVYSr	Unambiguous	1	1	F1LWK7	R14(Label:13C(6)15N(4))	CID	1	0	1	1					1.31565e+06		No Quan Values	Not Used		0	0.00704	4.36092	0	23.3784	100	2	746.866	1492.72	-1.72415	83.6066	12020	12020	MS2	0/0	12AUG14_Rui_cardiac_PE_C.raw
High				TDDYLDQPccETINr	Unambiguous	1	1	P50399	C9(Carbamidomethyl); C10(Carbamidomethyl); R15(Label:13C(6))	CID	1	0	1	1					116249		No Quan Values	Not Used		0	0.0007536	4.35843	0	53.4844	100	2	953.404	1905.8	-2.28964	204.979	36764	36764	MS2	0/0	12AUG14_Rui_cardiac_PE_C.raw
High				ADTSLTSGTTVQTSSGr	Unambiguous	1	1	D4A702	R17(Label:13C(6))	CID	1	0	1	1		3733	1	1	921597	Medium	Excluded by Method	Not Used		0	0.001662	4.35596	0	33.4759	100	2	837.915	1674.82	-1.04088	84.4827	12195	12195	MS2	0/0	12AUG14_Rui_cardiac_PE_C.raw
High				NmGGPYGGGNYGPGGSGGSGGYGGr	Unambiguous	7	1	A7VJC2-2	M2(Oxidation); R25(Label:13C(6))	CID	1	0	1	1					382349		No Quan Values	Not Used		0	9.546e-06	4.35553	0	0	100	2	1106.46	2211.91	-6.09215	125.581	20569	20569	MS2	0/0	12AUG14_Rui_cardiac_PE_C.raw
High				FTQAGSEVSALLGr	Unambiguous	2	1	G3V6D3	R14(Label:13C(6))	CID	1	0	1	1							No Quan Values	Not Used		0	6.12e-06	4.35538	0	14.3353	100	2	721.388	1441.77	-3.26926	314.618	59123	59123	MS2	0/0	12AUG14_Rui_cardiac_PE_C.raw
High				SSGrEEDEEELLr	Unambiguous	1	1	E9PT39	R4(Label:13C(6)); R13(Label:13C(6))	CID	1	0	1	1		4859		1	492230	Medium	Excluded by Method	Not Used		0	0.02312	4.35518	1	0	100	2	780.877	1560.75	-4.46162	97.3301	14825	14825	MS2	0/0	12AUG14_Rui_cardiac_PE_C.raw
High				NQVAmNPTNTVFDAk	Unambiguous	6	2	P63018;D3ZH98	M5(Oxidation); K15(Label:2H(4))	CID	1	0	1	1		11406	1	1	5849381	Medium	Excluded by Method	Not Used		0	0.001304	4.35451	0	0	100	2	835.408	1669.81	-3.75836	173.125	30260	30260	MS2	0/0	12AUG14_Rui_cardiac_PE_C.raw
High				nGDYLcTLDYQr	Unambiguous	2	1	F1LWK7	N1(Deamidated); C6(Carbamidomethyl); R12(Label:13C(6))	CID	1	0	1	1					548318		No Quan Values	Not Used		0	0.0001215	4.35409	0	32.1505	100	2	762.837	1524.67	-4.37529	298.184	55765	55765	MS2	0/0	12AUG14_Rui_cardiac_PE_C.raw
High				FASEASGYQDNIAr	Unambiguous	2	1	Q6P725	R14(Label:13C(6))	CID	1	0	1	1							No Quan Values	Not Used		0	9.342e-05	4.3527	0	45.0309	100	2	767.865	1534.72	-0.731738	135.564	22590	22590	MS2	0/0	12AUG14_Rui_cardiac_PE_C.raw
	High			NmVNEEDESQDTETVFk	Unambiguous	2	1	Q9Z2J4-2	M2(Oxidation); K17(Label:13C(6)15N(2))	CID	1	0	1	1					198078		No Quan Values	Not Used		0	0.0003454	4.35241	0	21.8251	100	2	1019.93	2038.86	-0.59782	170.562	29736	29736	MS2	0/0	12AUG14_Rui_cardiac_PE_C.raw
	High			TGLEQGNDAGYLAESEk	Unambiguous	1	1	Q64428	K17(Label:13C(6)15N(2))	CID	1	0	1	1					621346		No Quan Values	Not Used		0	0.00375	4.34762	0	43.565	100	2	895.418	1789.83	-2.81579	185.124	32706	32706	MS2	0/0	12AUG14_Rui_cardiac_PE_C.raw
High				SAAGEFADDPcSSVk	Unambiguous	1	1	Q5U302	C11(Carbamidomethyl); K15(Label:2H(4))	CID	1	0	1	1					1618105		No Quan Values	Not Used		0	0.0002541	4.34728	0	52.3637	100	2	772.846	1544.68	0.341384	137.479	22981	22981	MS2	0/0	12AUG14_Rui_cardiac_PE_C.raw
	High			VVDImAYMASkE	Unambiguous	15	1	P04797	M5(Oxidation); K11(Label:13C(6)15N(2))	CID	1	0	1	1							No Quan Values	Not Used		0	0.004736	4.3464	1	15.8051	100	2	690.832	1380.66	-4.92503	272.849	50613	50613	MS2	0/0	12AUG14_Rui_cardiac_PE_C.raw
	High			VVDLmAYMASkE	Unambiguous	15	1	P04797	M5(Oxidation); K11(Label:13C(6)15N(2))	CID	1	0	1	2							No Quan Values	Not Used		0	0.004736	4.3464	1	15.8051	100	2	690.832	1380.66	-4.92503	272.849	50613	50613	MS2	0/0	12AUG14_Rui_cardiac_PE_C.raw
High				DVGPDDQGSYAVIAGSSk	Unambiguous	1	1	P56741	K18(Label:2H(4))	CID	1	0	1	1		15120	1	1	1.03641e+06	Medium	Excluded by Method	Not Used		0	0.0002933	4.34371	0	8.71863	100	2	885.428	1769.85	-0.506354	215.225	38853	38853	MS2	0/0	12AUG14_Rui_cardiac_PE_C.raw
	High			VDSSnGFLIDGYPr	Unambiguous	1	1	P39069	N5(Deamidated); R14(Label:13C(6)15N(4))	CID	1	0	1	1							No Quan Values	Not Used		0	0.0007754	4.34149	0	5.39581	100	2	775.868	1550.73	-5.12616	307.1	57587	57587	MS2	0/0	12AUG14_Rui_cardiac_PE_C.raw
High				FASEIAGVDDLGTTGr	Unambiguous	1	1	Q66HF1	R16(Label:13C(6))	CID	1	0	1	1		20145		1	1.91679e+06	Medium	Excluded by Method	Not Used		0	5.604e-05	4.33866	0	18.6053	100	2	807.905	1614.8	-2.14399	274.433	50936	50936	MS2	0/0	12AUG14_Rui_cardiac_PE_C.raw
High				VGSDASSQQEFTScLk	Unambiguous	2	1	G3V907	C14(Carbamidomethyl); K16(Label:2H(4))	CID	1	0	1	1		11103	1	1	812497	Medium	Excluded by Method	Not Used		0	0.0001752	4.33863	0	0	100	2	874.406	1747.81	-3.13593	169.802	29580	29580	MS2	0/0	12AUG14_Rui_cardiac_PE_C.raw
	High			VLGSEEPTEGDVQcmr	Unambiguous	1	1	D4ABA9	C14(Carbamidomethyl); M15(Oxidation); R16(Label:13C(6)15N(4))	CID	1	0	1	1					1.95194e+06		No Quan Values	Not Used		0	0.004021	4.33058	0	53.4444	100	2	916.904	1832.8	-1.1624	129.292	21312	21312	MS2	0/0	12AUG14_Rui_cardiac_PE_C.raw
High				DTGTYEDFVEGLr	Unambiguous	1	1	P16409	R13(Label:13C(6))	CID	1	0	1	1		26993			2.35846e+07	Medium	Unique	Used	0.541933	0	7.93e-05	4.33043	0	3.14278	69	2	754.352	1507.7	-3.1504	358.368	67902	67902	MS2	0/0	12AUG14_Rui_cardiac_PE_C.raw
High				ALGQNPTQAEVLr	Unambiguous	1	1	P16409	R13(Label:13C(6))	CID	1	0	1	1							No Quan Values	Not Used		0	0.0009243	4.33022	0	58.3544	100	2	701.89	1402.77	-1.59392	170.971	29818	29818	MS2	0/0	12AUG14_Rui_cardiac_PE_C.raw
High				YTPSGQSGAAASESLFISNHAY	Unambiguous	1	1	P05065		CID	1	0	1	1					498008		Indistinguishable Channels	Not Used		0	0.0001685	4.32986	0	2.88227	100	2	1129.52	2258.03	-4.82157	314.505	59100	59100	MS2	0/0	12AUG14_Rui_cardiac_PE_C.raw
	High			YTPSGQSGAAASESLFISNHAY	Unambiguous	1	1	P05065		CID	1	0	1	1					498008		Indistinguishable Channels	Not Used		0	0.0005655	4.32986	0	2.88227	100	2	1129.52	2258.03	-4.82157	314.505	59100	59100	MS2	0/0	12AUG14_Rui_cardiac_PE_C.raw
High				LGGEVScLVAGTk	Unambiguous	1	1	P13803	C7(Carbamidomethyl); K13(Label:2H(4))	CID	1	0	1	1		15239		1	1.57535e+06	Medium	Excluded by Method	Not Used		0	4.616e-05	4.32857	0	56.3965	100	2	647.852	1294.7	-0.721071	216.435	39101	39101	MS2	0/0	12AUG14_Rui_cardiac_PE_C.raw
High				cQLPEDVDPTSVTSALr	Unambiguous	1	1	B5DFG4	C1(Carbamidomethyl); R17(Label:13C(6))	CID	1	0	1	1		25886	1	1	488826	Medium	Excluded by Method	Not Used		0	6.715e-05	4.32724	0	7.34739	100	2	947.465	1893.92	-4.74419	344.215	65110	65110	MS2	0/0	12AUG14_Rui_cardiac_PE_C.raw
High				IPSAVGYQPTLATDMGTmQEr	Unambiguous	2	1	G3V6D3	M18(Oxidation); R21(Label:13C(6))	CID	1	0	1	1					669926		No Quan Values	Not Used		0	6.929e-05	4.32518	0	0	100	2	1144.55	2288.09	-3.18898	296.603	55442	55442	MS2	0/0	12AUG14_Rui_cardiac_PE_C.raw
High				NSYVAGQYDDPASYk	Unambiguous	1	1	P05370	K15(Label:2H(4))	CID	1	0	1	1		12305	1	1	358510	Medium	Excluded by Method	Not Used		0	0.0008282	4.32327	0	29.8051	100	2	841.386	1681.76	0.338815	183.382	32350	32350	MS2	0/0	12AUG14_Rui_cardiac_PE_C.raw
	High			VAVGEEQAFLVNTr	Unambiguous	1	1	D3ZHA0	R14(Label:13C(6)15N(4))	CID	1	0	1	1		19360	1		560373	Heavy	Excluded by Method	Not Used		0	0.00875	4.32285	0	7.41627	100	2	771.907	1542.81	-4.80651	264.864	48985	48985	MS2	0/0	12AUG14_Rui_cardiac_PE_C.raw
High				LGDVYVNDAFGTAHr	Unambiguous	3	2	P16617;M0R6Y8	R15(Label:13C(6))	CID	1	0	1	1		16402		1	1.69233e+06	Medium	Excluded by Method	Not Used		0	0.0001828	4.32003	0	55.7735	100	3	547.608	1640.81	-2.26254	230.181	41907	41907	MS2	0/0	12AUG14_Rui_cardiac_PE_C.raw
High				GADPEETILNAFk	Unambiguous	1	1	P08733	K13(Label:2H(4))	CID	1	0	1	1		29515			4.03988e+07	Medium	Unique	Used	0.606372	0	0.0006065	4.31839	0	13.6895	84	2	704.865	1408.72	-2.83307	399.671	75540	75540	MS2	0/0	12AUG14_Rui_cardiac_PE_C.raw
	High			LQDAEEAVEAVNAk	Unambiguous	4	2	G3V885;G3V8B0	K14(Label:13C(6)15N(2))	CID	1	0	1	1							No Quan Values	Not Used		0	0.001084	4.31721	0	46.5955	100	2	747.878	1494.75	-2.72791	198.778	35495	35495	MS2	0/0	12AUG14_Rui_cardiac_PE_C.raw
	High			NQVAmNPTNTVFDAk	Unambiguous	6	2	P63018;D3ZH98	M5(Oxidation); K15(Label:13C(6)15N(2))	CID	1	0	1	1					1311319		No Quan Values	Not Used		0	0.0004494	4.31408	0	23.9917	100	2	837.404	1673.8	-2.48345	173.238	30283	30283	MS2	0/0	12AUG14_Rui_cardiac_PE_C.raw
High				STSQGSINSPVYSr	Unambiguous	1	1	F1LWK7	R14(Label:13C(6))	CID	1	0	1	1					2840448		No Quan Values	Not Used		0	0.0004119	4.31201	0	0	100	2	744.871	1488.73	-2.56161	82.3914	11773	11773	MS2	0/0	12AUG14_Rui_cardiac_PE_C.raw
High				VAVGEEQAFLVNTr	Unambiguous	1	1	D3ZHA0	R14(Label:13C(6))	CID	1	0	1	1					3324725		No Quan Values	Not Used		0	3.873e-05	4.3117	0	6.15011	100	2	769.915	1538.82	-2.76891	261.148	48230	48230	MS2	0/0	12AUG14_Rui_cardiac_PE_C.raw
High				IINEPTAAAIAYGLDk	Unambiguous	6	3	P63018;P06761;P55063	K16(Label:2H(4))	CID	1	0	1	1		25919	1	1	1850501	Medium	Excluded by Method	Not Used		0	3.265e-06	4.31127	0	12.4909	100	2	832.462	1663.92	-2.23853	344.597	65185	65185	MS2	0/0	12AUG14_Rui_cardiac_PE_C.raw
	High			TGGLAGGGSDALQTDGLr	Unambiguous	1	1	D4A702	R18(Label:13C(6)15N(4))	CID	1	0	1	1		14552	1		2797333	Heavy	Excluded by Method	Not Used		0	0.0001323	4.3091	0	23.7502	100	2	828.412	1655.82	-3.64685	208.679	37519	37519	MS2	0/0	12AUG14_Rui_cardiac_PE_C.raw
	High			TPVQSQQPSATAPSGADEk	Unambiguous	1	1	Q4FZT9	K19(Label:13C(6)15N(2))	CID	1	0	1	1					53481.2		No Quan Values	Not Used		0	0.0002115	4.30864	0	37.1365	100	2	953.961	1906.91	-4.88867	52.398	5672	5672	MS2	0/0	12AUG14_Rui_cardiac_PE_C.raw
	High			IVSNAScTTNcLAPLAk	Unambiguous	15	1	P04797	C7(Carbamidomethyl); C11(Carbamidomethyl); K17(Label:13C(6)15N(2))	CID	1	0	1	1							No Quan Values	Not Used		0	0.002365	4.30862	0	24.0436	100	2	914.46	1827.91	-2.72476	209.503	37686	37686	MS2	0/0	12AUG14_Rui_cardiac_PE_C.raw
	High			THYPAQQGEYQPQQPVYHk	Unambiguous	1	1	Q5U2U8	K19(Label:13C(6)15N(2))	CID	1	0	1	1					550616		No Quan Values	Not Used		0	0.01693	4.3068	0	51.8588	100	3	769.705	2307.1	-1.84523	96.4422	14645	14645	MS2	0/0	12AUG14_Rui_cardiac_PE_C.raw
High				ESTPGTAEGAPATPEEk	Unambiguous	1	1	Q925F0	K17(Label:2H(4))	CID	1	0	1	1					9870974		No Quan Values	Not Used		0	0.0006114	4.30678	0	21.9296	100	2	838.399	1675.79	-2.58071	61.0166	7425	7425	MS2	0/0	12AUG14_Rui_cardiac_PE_C.raw
	High			ETADTDTAEQVIASFr	Unambiguous	1	1	D3ZCV0	R16(Label:13C(6)15N(4))	CID	1	0	1	1		28294		1	40706.1	Heavy	Excluded by Method	Not Used		0	0.0008652	4.29795	0	0	100	2	882.417	1763.83	-2.72709	377.463	71484	71484	MS2	0/0	12AUG14_Rui_cardiac_PE_C.raw
High				TDTYVTDNGDGTYr	Unambiguous	1	1	D3ZHA0	R14(Label:13C(6))	CID	1	0	1	1					7876818		No Quan Values	Not Used		0	0.0002153	4.29601	0	4.32472	73	2	792.347	1583.69	-3.32351	102.509	15868	15868	MS2	0/0	12AUG14_Rui_cardiac_PE_C.raw
	High			SQIEnINLTNGNSGGTQr	Unconsidered	2	1	A1A5Q0	N5(Deamidated); R18(Label:13C(6)15N(4))	CID		0.0249	2	2					85807		No Quan Values	Not Used		0	0.0004251	4.29532	0	0	100	2	957.461	1913.91	-2.05013	179.449	31548	31548	MS2	0/0	12AUG14_Rui_cardiac_PE_C.raw
High				IVSNAScTTncLAPLAk	Unambiguous	15	1	P04797	C7(Carbamidomethyl); N10(Deamidated); C11(Carbamidomethyl); K17(Label:2H(4))	CID	1	0	1	1					105074		No Quan Values	Not Used		0	0.001334	4.29295	0	59.8384	100	2	912.966	1824.92	6.33998	214.763	38759	38759	MS2	0/0	12AUG14_Rui_cardiac_PE_C.raw
High				NQVAMNPTNTVFDAk	Unambiguous	6	2	P63018;D3ZH98	K15(Label:2H(4))	CID	1	0	1	1		16619	1	1	3.36375e+06	Medium	Excluded by Method	Not Used		0	6.447e-05	4.29123	0	9.7638	100	2	827.413	1653.82	-1.48118	232.624	42407	42407	MS2	0/0	12AUG14_Rui_cardiac_PE_C.raw
High				GPENEDPQTESQQLEAk	Unambiguous	1	1	Q5U2U8	K17(Label:2H(4))	CID	1	0	1	1					304087		No Quan Values	Not Used		0	0.001968	4.29061	0	32.0312	100	2	952.438	1903.87	-7.03436	115.871	18582	18582	MS2	0/0	12AUG14_Rui_cardiac_PE_C.raw
High				EVDEQmLNVQNk	Unambiguous	6	2	G3V7C6;P69897	M6(Oxidation); K12(Label:2H(4))	CID	1	0	1	1		3135	1	1	1.57362e+06	Medium	Excluded by Method	Not Used		0	0.0008346	4.2903	0	9.37547	100	2	733.857	1466.71	-2.09099	77.3643	10749	10749	MS2	0/0	12AUG14_Rui_cardiac_PE_C.raw
High				IVSnAScTTNcLAPLAk	Unambiguous	15	1	P04797	N4(Deamidated); C7(Carbamidomethyl); C11(Carbamidomethyl); K17(Label:2H(4))	CID	1	0	1	2					105074		No Quan Values	Not Used		0	0.001207	4.28994	0	59.8384	100	2	912.966	1824.92	6.33998	214.763	38759	38759	MS2	0/0	12AUG14_Rui_cardiac_PE_C.raw
High				EAALVDMVNDGVEDLr	Unambiguous	1	1	P04906	R16(Label:13C(6))	CID	1	0	1	1					307957		No Quan Values	Not Used		0	0.0001789	4.28566	0	39.5981	100	2	876.433	1751.86	0.50678	402.137	76048	76048	MS2	0/0	12AUG14_Rui_cardiac_PE_C.raw
High				EAGAGGLSIAVEGPSk	Unambiguous	3	1	D3ZHA0	K16(Label:2H(4))	CID	1	0	1	1					1.57738e+06		No Quan Values	Not Used		0	7.129e-05	4.28284	0	16.0726	100	2	723.89	1446.77	-0.856917	207.324	37242	37242	MS2	0/0	12AUG14_Rui_cardiac_PE_C.raw
High				TDYNASVSVPDSSGPEr	Unambiguous	3	1	P61980	R17(Label:13C(6))	CID	1	0	1	1		10801	1		3.60184e+07	Medium	Excluded by Method	Not Used		0	0.0001251	4.28218	0	6.81715	83	2	893.911	1786.82	-1.68509	166.536	28911	28911	MS2	0/0	12AUG14_Rui_cardiac_PE_C.raw
	High			EVYmGNVIQGGEGQAPTr	Unambiguous	1	1	P17764	M4(Oxidation); R18(Label:13C(6)15N(4))	CID	1	0	1	1					1.41666e+06		No Quan Values	Not Used		0	0.0002625	4.28046	0	28.1198	100	2	966.461	1931.92	0.0422963	153.469	26247	26247	MS2	0/0	12AUG14_Rui_cardiac_PE_C.raw
High				ENALDrAEQAEADk	Unambiguous	7	1	P04692	R6(Label:13C(6)); K14(Label:2H(4))	CID	1	0	1	1		5920	1	1	28583.8	Medium	Excluded by Method	Not Used		0	0.008504	4.2793	1	52.4721	100	2	785.388	1569.77	-3.87374	109.608	17317	17317	MS2	0/0	12AUG14_Rui_cardiac_PE_C.raw
High				ENAIDrAEQAEADk	Unambiguous	7	1	P04692	R6(Label:13C(6)); K14(Label:2H(4))	CID	1	0	1	2		5920	1	1	28583.8	Medium	Excluded by Method	Not Used		0	0.008504	4.2793	1	52.4721	100	2	785.388	1569.77	-3.87374	109.608	17317	17317	MS2	0/0	12AUG14_Rui_cardiac_PE_C.raw
High				ISSSNPYSTVTmDELr	Unambiguous	1	1	D3ZCV0	M12(Oxidation); R16(Label:13C(6))	CID	1	0	1	1					5.10437e+06		No Quan Values	Not Used		0	0.0005266	4.27855	0	18.3588	100	2	911.431	1821.86	-4.238	236.263	43149	43149	MS2	0/0	12AUG14_Rui_cardiac_PE_C.raw
High				VDSSnGFLIDGYPr	Unambiguous	1	1	P39069	N5(Deamidated); R14(Label:13C(6))	CID	1	0	1	1		22527	1		683300	Medium	Excluded by Method	Not Used		0	0.0007553	4.27835	0	37.5729	100	2	773.876	1546.74	-2.2317	302.293	56605	56605	MS2	0/0	12AUG14_Rui_cardiac_PE_C.raw
High				AAAEVNQEYGLDPk	Unambiguous	3	1	P14408-2	K14(Label:2H(4))	CID	1	0	1	1							No Quan Values	Not Used		0	0.0003899	4.27745	0	30.5165	100	2	754.879	1508.75	-0.978198	144.128	24340	24340	MS2	0/0	12AUG14_Rui_cardiac_PE_C.raw
High				VVANSPANADYQEr	Unambiguous	1	1	Q5XIG1	R14(Label:13C(6))	CID	1	0	1	1							No Quan Values	Not Used		0	4.204e-05	4.26845	0	8.9695	100	2	770.377	1539.75	-2.03727	60.1786	7254	7254	MS2	0/0	12AUG14_Rui_cardiac_PE_C.raw
	High			TVYHAEEIQcnGr	Unambiguous	2	1	G3V7U0	C10(Carbamidomethyl); N11(Deamidated); R13(Label:13C(6)15N(4))	CID	0.0282	0	1	1					1.07625e+06		No Quan Values	Not Used		0	0.001146	4.2629	0	15.6795	100	2	794.357	1587.71	-1.97253	52.9831	5791	5791	MS2	0/0	12AUG14_Rui_cardiac_PE_C.raw
High				NAVTQEFGPVPDTAr	Unambiguous	1	1	Q9ER34	R15(Label:13C(6))	CID	1	0	1	1		16064	1		16681158	Medium	Excluded by Method	Not Used		0	0.0003547	4.26175	0	12.8634	100	2	804.407	1607.81	-2.7849	226.098	41075	41075	MS2	0/0	12AUG14_Rui_cardiac_PE_C.raw
	High			AEDGSVIDYELIDQDAr	Unambiguous	2	1	Q07936	R17(Label:13C(6)15N(4))	CID	1	0	1	1					935175		No Quan Values	Not Used		0	0.003716	4.25656	0	0	100	2	959.947	1918.89	-1.81866	332.566	62768	62768	MS2	0/0	12AUG14_Rui_cardiac_PE_C.raw
High				TGTLTTNQMSVcr	Unambiguous	8	1	P11507-2	C12(Carbamidomethyl); R13(Label:13C(6))	CID	1	0	1	1					7.89406e+06		No Quan Values	Not Used		0	0.000519	4.25563	0	7.35536	100	2	737.856	1474.7	-2.9261	117.952	19008	19008	MS2	0/0	12AUG14_Rui_cardiac_PE_C.raw
	High			LISWYDNEYGYSNr	Unambiguous	15	1	P04797	R14(Label:13C(6)15N(4))	CID	1	0	1	1		22305	1		4.97917e+06	Heavy	Excluded by Method	Not Used		0	0.004957	4.25492	0	18.2958	100	2	895.404	1789.8	-3.27416	299.761	56088	56088	MS2	0/0	12AUG14_Rui_cardiac_PE_C.raw
High				VDSSnGFLIDGYPr	Unambiguous	1	1	P39069	N5(Deamidated); R14(Label:13C(6))	CID	1	0	1	1							No Quan Values	Not Used		0	0.0006496	4.25402	0	24.4227	100	2	773.876	1546.74	-2.6263	309.26	58029	58029	MS2	0/0	12AUG14_Rui_cardiac_PE_C.raw
High				VDcTAnSDVcSAQGVr	Unambiguous	1	1	D3ZZC1	C3(Carbamidomethyl); N6(Deamidated); C10(Carbamidomethyl); R16(Label:13C(6))	CID	1	0	1	1		2612	1		380314	Medium	Excluded by Method	Not Used		0	0.003394	4.24882	0	0	100	2	873.387	1745.77	8.57465	71.309	9521	9521	MS2	0/0	12AUG14_Rui_cardiac_PE_C.raw
	High			THYPAqQGEYQPQQPVYHk	Unambiguous	1	1	Q5U2U8	Q6(Deamidated); K19(Label:13C(6)15N(2))	CID	0.0212	0	1	1		4571	1		839683	Heavy	Excluded by Method	Not Used		0	0.01746	4.2478	0	0	100	3	770.037	2308.1	4.41966	94.0285	14149	14149	MS2	0/0	12AUG14_Rui_cardiac_PE_C.raw
High				EAGEQVASSPADVAEk	Unambiguous	1	1	P29266	K16(Label:2H(4))	CID	1	0	1	1		4887	1	1	1.07876e+06	Medium	Excluded by Method	Not Used		0	0.001266	4.24764	0	0	100	2	796.389	1591.77	-2.6328	97.6846	14895	14895	MS2	0/0	12AUG14_Rui_cardiac_PE_C.raw
High				VDFPQDQLATLTGr	Unambiguous	1	1	P04636	R14(Label:13C(6))	CID	1	0	1	1							No Quan Values	Not Used		0	0.000126	4.24736	0	5.82987	100	2	783.912	1566.82	-2.89884	357.507	67735	67735	MS2	0/0	12AUG14_Rui_cardiac_PE_C.raw
High				AAFDIFVLGAEDGcISTk	Unambiguous	1	1	Q4PP99	C14(Carbamidomethyl); K18(Label:2H(4))	CID	1	0	1	1		30545			1.03911e+06	Medium	Unique	Used	0.525092	0	0.0002853	4.24645	0	0	100	2	959.479	1917.95	-2.58954	408.766	77410	77410	MS2	0/0	12AUG14_Rui_cardiac_PE_C.raw
High				SLESTnVTDkDGELYck	Unambiguous	2	1	G3V7U0	N6(Deamidated); K10(Label:2H(4)); C16(Carbamidomethyl); K17(Label:2H(4))	CID	1	0	1	1		9521	1	1	999007	Medium	Excluded by Method	Not Used		0	0.004459	4.24575	1	16.115	100	2	984.463	1967.92	-8.74264	151.165	25778	25778	MS2	0/0	12AUG14_Rui_cardiac_PE_C.raw
High				LEDTENWLYEDGEDQPk	Unambiguous	2	1	F1LRV4	K17(Label:2H(4))	CID	1	0	1	1		21152	1		981541	Medium	Excluded by Method	Not Used		0	0.000202	4.24529	0	47.5625	100	2	1042.96	2084.92	-2.92308	286.356	53365	53365	MS2	0/0	12AUG14_Rui_cardiac_PE_C.raw
High				VGLIGScTNSSYEDmGr	Unambiguous	1	1	Q9ER34	C7(Carbamidomethyl); M15(Oxidation); R17(Label:13C(6))	CID	1	0	1	1		11732	1	1	577630	Medium	Excluded by Method	Not Used		0	0.001294	4.24177	0	0	100	2	934.412	1867.82	-4.29632	176.867	31022	31022	MS2	0/0	12AUG14_Rui_cardiac_PE_C.raw
High				FNSANEDNVTQVr	Unambiguous	1	1	P04762	R13(Label:13C(6))	CID	1	0	1	1					2.12985e+07		No Quan Values	Not Used		0	1.53e-05	4.23711	0	6.46516	100	2	750.361	1499.71	-2.87227	98.406	15040	15040	MS2	0/0	12AUG14_Rui_cardiac_PE_C.raw
High				QEYDEAGPSIVHr	Unambiguous	3	1	P62738	R13(Label:13C(6))	CID	1	0	1	1		5524	1		4.40196e+07	Medium	Excluded by Method	Not Used		0	0.0002732	4.23258	0	49.2567	67	3	502.912	1506.72	-4.20684	109.335	17261	17261	MS2	0/0	12AUG14_Rui_cardiac_PE_C.raw
	High			IEDLSQQAQLAAAEk	Unambiguous	2	1	M0R9L0	K15(Label:13C(6)15N(2))	CID	1	0	1	1					996644		No Quan Values	Not Used		0	0.002737	4.23142	0	39.6832	100	2	811.925	1622.84	-2.506	208.074	37396	37396	MS2	0/0	12AUG14_Rui_cardiac_PE_C.raw
	High			TLGDAYEFTVDmr	Unambiguous	2	1	B5DFG4	M12(Oxidation); R13(Label:13C(6)15N(4))	CID	1	0	1	1		19698		1	4.48896e+06	Heavy	Excluded by Method	Not Used		0	0.001299	4.23052	0	19.5162	100	2	772.349	1543.69	-4.43613	268.995	49827	49827	MS2	0/0	12AUG14_Rui_cardiac_PE_C.raw
	High			SQIENINLTnGNSGGTQr	Unconsidered	2	1	A1A5Q0	N10(Deamidated); R18(Label:13C(6)15N(4))	CID		0.0408	3	3					85807		No Quan Values	Not Used		0	0.0002898	4.22953	0	0	100	2	957.461	1913.91	-2.05013	179.449	31548	31548	MS2	0/0	12AUG14_Rui_cardiac_PE_C.raw
High				IVSnAScTTNcLAPLAk	Unambiguous	15	1	P04797	N4(Deamidated); C7(Carbamidomethyl); C11(Carbamidomethyl); K17(Label:2H(4))	CID	0.0165	0	1	1		17537	1	1	700685	Medium	Excluded by Method	Not Used		0	0.0004436	4.22869	0	0	100	2	912.96	1824.91	-0.282191	243.262	44580	44580	MS2	0/0	12AUG14_Rui_cardiac_PE_C.raw
	High			TDTYVTDnGDGTYr	Unambiguous	1	1	D3ZHA0	N8(Deamidated); R14(Label:13C(6)15N(4))	CID	1	0	1	1							No Quan Values	Not Used		0	0.00332	4.22825	0	17.7321	100	2	794.832	1588.66	-4.76552	115.061	18417	18417	MS2	0/0	12AUG14_Rui_cardiac_PE_C.raw
	High			ALDSTTVAAHESEIYck	Unambiguous	2	1	G3V7U0	C16(Carbamidomethyl); K17(Label:13C(6)15N(2))	CID	1	0	1	1					96100.5		No Quan Values	Not Used		0	0.001324	4.22546	0	11.8171	100	2	951.951	1902.89	-2.39704	179.22	31502	31502	MS2	0/0	12AUG14_Rui_cardiac_PE_C.raw
High				GGLVGTPAPFSIDTk	Unambiguous	1	1	D3ZHA0	K15(Label:2H(4))	CID	1	0	1	1					1.95037e+06		No Quan Values	Not Used		0	6.339e-05	4.22272	0	24.284	100	2	732.404	1463.8	-2.12682	317.799	59772	59772	MS2	0/0	12AUG14_Rui_cardiac_PE_C.raw
	High			IVSnAScTTNcLAPLAk	Unambiguous	15	1	P04797	N4(Deamidated); C7(Carbamidomethyl); C11(Carbamidomethyl); K17(Label:13C(6)15N(2))	CID	0.045	0	1	1					1.14924e+06		No Quan Values	Not Used		0	0.007359	4.22207	0	40.8783	100	2	914.954	1828.9	-0.524639	244.07	44743	44743	MS2	0/0	12AUG14_Rui_cardiac_PE_C.raw
High				VLAIDHLNEDQLr	Unambiguous	4	1	F1LMI8	R13(Label:13C(6))	CID	1	0	1	1							No Quan Values	Not Used		0	0.0008648	4.2219	0	23.4617	100	2	771.421	1541.83	-2.54268	234.571	42803	42803	MS2	0/0	12AUG14_Rui_cardiac_PE_C.raw
	High			SIDDLEDELYAQk	Unambiguous	1	1	P04692	K13(Label:13C(6)15N(2))	CID	1	0	1	1		24069			37404111	Heavy	Unique	Used	0.46873	0	0.0006331	4.21926	0	26.9979	100	2	773.87	1546.73	-2.88426	322.168	60659	60659	MS2	0/0	12AUG14_Rui_cardiac_PE_C.raw
	High			VDNSSLTGESEPQTr	Unambiguous	5	1	P06687	R15(Label:13C(6)15N(4))	CID	1	0	1	1		1995	1		3.63194e+06	Heavy	Excluded by Method	Not Used		0	0.002181	4.21739	0	4.89031	100	2	815.381	1629.76	-2.39039	68.0311	8850	8850	MS2	0/0	12AUG14_Rui_cardiac_PE_C.raw
High				ADTSLTSGTTVQTSSGr	Unambiguous	1	1	D4A702	R17(Label:13C(6))	CID	1	0	1	1		3742	1	1	886568	Medium	Excluded by Method	Not Used		0	0.001334	4.20832	0	20.283	100	2	837.913	1674.82	-3.22745	84.5962	12218	12218	MS2	0/0	12AUG14_Rui_cardiac_PE_C.raw
High				TDDYLDQPccETINr	Unambiguous	1	1	P50399	C9(Carbamidomethyl); C10(Carbamidomethyl); R15(Label:13C(6))	CID	1	0	1	1					295585		No Quan Values	Not Used		0	0.003303	4.20597	0	13.2395	100	2	953.406	1905.8	-0.432129	199.296	35601	35601	MS2	0/0	12AUG14_Rui_cardiac_PE_C.raw
	High			TnVSGGAIALGHPLGGSGSr	Unambiguous	2	1	G3V9U2	N2(Deamidated); R20(Label:13C(6)15N(4))	CID	1	0	1	1					74037.7		No Quan Values	Not Used		0	0.004092	4.20282	0	0	100	2	909.977	1818.95	6.88975	174.788	30601	30601	MS2	0/0	12AUG14_Rui_cardiac_PE_C.raw
	High			DLAVDSASPVYQAVIk	Unambiguous	1	1	Q5XIG1	K16(Label:13C(6)15N(2))	CID	1	0	1	1					691704		No Quan Values	Not Used		0	0.000741	4.20262	0	11.6543	100	2	842.453	1683.9	-3.00535	352.867	66836	66836	MS2	0/0	12AUG14_Rui_cardiac_PE_C.raw
	High			LISWYDNEYGYSNr	Unambiguous	15	1	P04797	R14(Label:13C(6)15N(4))	CID	1	0	1	1					1.58555e+06		No Quan Values	Not Used		0	0.0009947	4.20206	0	10.4061	100	2	895.404	1789.8	-2.66032	296.575	55436	55436	MS2	0/0	12AUG14_Rui_cardiac_PE_C.raw
High				NQVTATTADGSTQVIGTk	Unambiguous	1	1	Q6P6R2	K18(Label:2H(4))	CID	1	0	1	1							No Quan Values	Not Used		0	0.005303	4.20119	0	20.5713	100	2	898.471	1795.94	1.04237	136.631	22809	22809	MS2	0/0	12AUG14_Rui_cardiac_PE_C.raw
High				VNQPASFAVQLnGAr	Unambiguous	1	1	D3ZHA0	N12(Deamidated); R15(Label:13C(6))	CID	1	0	1	1					6.15314e+06		No Quan Values	Not Used		0	0.000343	4.20107	0	43.9412	100	2	789.92	1578.83	-0.638099	243.491	44626	44626	MS2	0/0	12AUG14_Rui_cardiac_PE_C.raw
	High			mQSSVSESSFQMGr	Unambiguous	1	1	D4A702	M1(Oxidation); R14(Label:13C(6)15N(4))	CID	1	0	1	1		8792		1	453206	Heavy	Excluded by Method	Not Used		0	0.00173	4.20056	0	67.0477	100	2	793.842	1586.68	-3.02773	142.845	24079	24079	MS2	0/0	12AUG14_Rui_cardiac_PE_C.raw
High				QATLGAGLPIATPcTTVNk	Unambiguous	1	1	P17764	C14(Carbamidomethyl); K19(Label:2H(4))	CID	1	0	1	1		22816			2.76472e+06	Medium	Unique	Used	0.75536	0	0.0008571	4.19946	0	0	100	2	959.021	1917.04	-3.22922	305.769	57316	57316	MS2	0/0	12AUG14_Rui_cardiac_PE_C.raw
High				QLQTGSNETLTAr	Unambiguous	2	1	F1LMC2	R13(Label:13C(6))	CID	1	0	1	1		2464		1	5.67289e+06	Medium	Excluded by Method	Not Used		0	0.0002458	4.19724	0	18.5079	100	2	712.874	1424.74	-1.45825	69.7948	9211	9211	MS2	0/0	12AUG14_Rui_cardiac_PE_C.raw
High				SGGmDAVQTVTGGLr	Unambiguous	1	1	Q8R3Z7	M4(Oxidation); R15(Label:13C(6))	CID	1	0	1	1		13661	1	1	2.05829e+06	Medium	Excluded by Method	Not Used		0	0.0001081	4.19202	0	25.8863	100	2	735.866	1470.72	-4.70684	198.292	35395	35395	MS2	0/0	12AUG14_Rui_cardiac_PE_C.raw
High				GADYLVTEVEnGGSLGSk	Unambiguous	4	2	P11980;P11980-2	N11(Deamidated); K18(Label:2H(4))	CID	1	0	1	1							No Quan Values	Not Used		0	0.0007161	4.19174	0	24.3587	100	2	900.942	1800.88	-2.03452	305.109	57182	57182	MS2	0/0	12AUG14_Rui_cardiac_PE_C.raw
High				SPFEVQVSPEAGAQk	Unambiguous	1	1	D3ZHA0	K15(Label:2H(4))	CID	1	0	1	1		14823			9.50504e+06	Medium	Unique	Used	0.58346	0	0.006373	4.19128	0	0	100	2	789.407	1577.81	-2.86872	211.82	38159	38159	MS2	0/0	12AUG14_Rui_cardiac_PE_C.raw
High				NIDALSGMEGrk	Unambiguous	1	1	P23693	R11(Label:13C(6)); K12(Label:2H(4))	CID	1	0	1	1		7040			1.85305e+06	Medium	Unique	Used	1.34533	0	0.00304	4.18927	1	59.9104	100	2	650.847	1300.69	-3.61934	122.697	19979	19979	MS2	0/0	12AUG14_Rui_cardiac_PE_C.raw
High				MADSGGQPQLTQPGk	Unambiguous	2	1	Q8VBU2-2	K15(Label:2H(4))	CID	1	0	1	1		2869			11810692	Medium	Redundant	Not Used	1.02193	0	0.001417	4.18819	0	36.5524	100	2	759.877	1518.75	-3.18709	74.3375	10134	10134	MS2	0/0	12AUG14_Rui_cardiac_PE_C.raw
	High			GADPEETILNAFk	Unambiguous	1	1	P08733	K13(Label:13C(6)15N(2))	CID	1	0	1	1		29515			2.45707e+07	Heavy	Redundant	Not Used	0.606372	0	0.002007	4.18753	0	23.7541	100	2	706.859	1412.71	-3.05334	399.793	75565	75565	MS2	0/0	12AUG14_Rui_cardiac_PE_C.raw
	High			ETSGSQPPELcSGVSr	Unambiguous	2	1	Q5M7W5-2	C11(Carbamidomethyl); R16(Label:13C(6)15N(4))	CID	1	0	1	1		5747	1		3.51235e+06	Heavy	Excluded by Method	Not Used		0	0.003049	4.18507	0	51.4742	100	2	850.89	1700.77	-2.90997	109.252	17244	17244	MS2	0/0	12AUG14_Rui_cardiac_PE_C.raw
High				ASAELALGENSEVLk	Unambiguous	1	1	P00507	K15(Label:2H(4))	CID	1	0	1	1		18362		1	753981	Medium	Excluded by Method	Not Used		0	0.002671	4.18307	0	45.8539	100	2	767.915	1534.82	-2.35267	252.685	46506	46506	MS2	0/0	12AUG14_Rui_cardiac_PE_C.raw
	High			VDNSSLTGESEPQTr	Unambiguous	5	1	P06687	R15(Label:13C(6)15N(4))	CID	1	0	1	1					474857		No Quan Values	Not Used		0	0.02855	4.18215	0	10.1341	100	2	815.381	1629.75	-2.76489	71.1674	9492	9492	MS2	0/0	12AUG14_Rui_cardiac_PE_C.raw
High				IEELEEEIEAEr	Unambiguous	11	2	G3V885;G3V8B0	R12(Label:13C(6))	CID	1	0	1	1					4.05996e+06		No Quan Values	Not Used		0	0.0007845	4.18203	0	17.633	100	2	747.865	1494.72	-3.11019	269.718	49975	49975	MS2	0/0	12AUG14_Rui_cardiac_PE_C.raw
High				IEELEEELEAEr	Unambiguous	11	2	G3V885;G3V8B0	R12(Label:13C(6))	CID	1	0	1	2					4.05996e+06		No Quan Values	Not Used		0	0.0007845	4.18203	0	17.633	100	2	747.865	1494.72	-3.11019	269.718	49975	49975	MS2	0/0	12AUG14_Rui_cardiac_PE_C.raw
High				SQIFSTASDNQPTVTIk	Unambiguous	1	1	P06761	K17(Label:2H(4))	CID	1	0	1	1					4.26312e+06		No Quan Values	Not Used		0	0.0001344	4.1798	0	22.5953	100	2	920.981	1840.95	-2.546	247.633	45471	45471	MS2	0/0	12AUG14_Rui_cardiac_PE_C.raw
High				DGEVVSEATQQQHEVL	Unambiguous	2	1	Q6P725		CID	1	0	1	1					1.91088e+06		Indistinguishable Channels	Not Used		0	0.0142	4.17936	0	21.1073	100	2	884.918	1768.83	-3.304	251.914	46348	46348	MS2	0/0	12AUG14_Rui_cardiac_PE_C.raw
	High			DGEVVSEATQQQHEVL	Unambiguous	2	1	Q6P725		CID	1	0	1	1					1.91088e+06		Indistinguishable Channels	Not Used		0	0.01752	4.17936	0	21.1073	100	2	884.918	1768.83	-3.304	251.914	46348	46348	MS2	0/0	12AUG14_Rui_cardiac_PE_C.raw
	High			GILAADESTGSIAk	Unambiguous	2	1	P05065	K14(Label:13C(6)15N(2))	CID	1	0	1	1					8425208		No Quan Values	Not Used		0	0.001618	4.17833	0	34.9077	100	2	670.859	1340.71	-2.39787	174.459	30533	30533	MS2	0/0	12AUG14_Rui_cardiac_PE_C.raw
	High			VLGSEEPTEGDVQcMr	Unambiguous	1	1	D4ABA9	C14(Carbamidomethyl); R16(Label:13C(6)15N(4))	CID	1	0	1	1					1.76877e+06		No Quan Values	Not Used		0	0.002349	4.17734	0	21.1808	100	2	908.909	1816.81	2.00836	188.798	33454	33454	MS2	0/0	12AUG14_Rui_cardiac_PE_C.raw
	High			AASDGQYENQSPEATSPr	Unambiguous	1	1	F1LN42	R18(Label:13C(6)15N(4))	CID	1	0	1	1		657		1	419665	Heavy	Excluded by Method	Not Used		0	0.002614	4.17589	0	48.5081	100	2	959.425	1917.84	-0.972511	50.3834	5268	5268	MS2	0/0	12AUG14_Rui_cardiac_PE_C.raw
High				LEDTENWLYEDGEDQPk	Unambiguous	2	1	F1LRV4	K17(Label:2H(4))	CID	1	0	1	1					384800		No Quan Values	Not Used		0	0.0004933	4.17429	0	12.0041	100	2	1042.96	2084.92	-3.27437	290.397	54181	54181	MS2	0/0	12AUG14_Rui_cardiac_PE_C.raw
High				rFNSANEDNVTQVr	Unambiguous	1	1	P04762	R1(Label:13C(6)); R14(Label:13C(6))	CID	1	0	1	1		1800		1	1.52238e+06	Medium	Excluded by Method	Not Used		0	0.001096	4.17153	1	29.4445	100	2	831.422	1661.84	-1.06947	63.0492	7838	7838	MS2	0/0	12AUG14_Rui_cardiac_PE_C.raw
	High			DTGTYEDFVEGLr	Unambiguous	1	1	P16409	R13(Label:13C(6)15N(4))	CID	1	0	1	1							No Quan Values	Not Used		0	0.008237	4.17115	0	26.1723	100	2	756.346	1511.69	-2.07964	367.877	69757	69757	MS2	0/0	12AUG14_Rui_cardiac_PE_C.raw
	High			GILAADESTGSIAk	Unambiguous	2	1	P05065	K14(Label:13C(6)15N(2))	CID	1	0	1	1					8927853		No Quan Values	Not Used		0	0.0005961	4.16983	0	33.3076	90	2	670.859	1340.71	-2.48892	175.672	30778	30778	MS2	0/0	12AUG14_Rui_cardiac_PE_C.raw
High				TINEVETQILTr	Unambiguous	1	1	D3ZCV0	R12(Label:13C(6))	CID	1	0	1	1							No Quan Values	Not Used		0	0.0004597	4.16647	0	34.3812	100	2	711.896	1422.78	-3.25605	262.375	48480	48480	MS2	0/0	12AUG14_Rui_cardiac_PE_C.raw
	High			IGIFGQDEDVTSk	Unambiguous	4	1	P11507-2	K13(Label:13C(6)15N(2))	CID	1	0	1	1					2.04812e+06		No Quan Values	Not Used		0	0.0007961	4.16638	0	35.6741	100	2	708.856	1416.71	-3.07081	249.001	45752	45752	MS2	0/0	12AUG14_Rui_cardiac_PE_C.raw
High				SVSTPSEAGSqDSGDGAVGSr	Unambiguous	6	1	D3ZU74	Q11(Deamidated); R21(Label:13C(6))	CID	1	0	1	1					98681.2		No Quan Values	Not Used		0	0.0002027	4.1661	0	40.1239	100	2	979.445	1957.88	7.14301	63.6046	7952	7952	MS2	0/0	12AUG14_Rui_cardiac_PE_C.raw
High				LEDTENWLYEDGEDQPk	Unambiguous	2	1	F1LRV4	K17(Label:2H(4))	CID	1	0	1	1					384800		No Quan Values	Not Used		0	0.0003762	4.16473	0	0	100	2	1042.96	2084.92	-2.22048	289.043	53907	53907	MS2	0/0	12AUG14_Rui_cardiac_PE_C.raw
High				IVSNAScTTncLAPLAk	Unconsidered	15	1	P04797	C7(Carbamidomethyl); N10(Deamidated); C11(Carbamidomethyl); K17(Label:2H(4))	CID		0.0165	2	2		17537	1	1	700685	Medium	Excluded by Method	Not Used		0	0.001627	4.16452	0	0	100	2	912.96	1824.91	-0.282191	243.262	44580	44580	MS2	0/0	12AUG14_Rui_cardiac_PE_C.raw
High				SVTEQGAELSNEEr	Unambiguous	1	1	P63102	R14(Label:13C(6))	CID	1	0	1	1							No Quan Values	Not Used		0	9.658e-05	4.16398	0	0	100	2	777.869	1554.73	-1.81103	79.4889	11183	11183	MS2	0/0	12AUG14_Rui_cardiac_PE_C.raw
	High			GcITIIGGGnTATccAk	Rejected	1	1	M0R6Y8	C2(Carbamidomethyl); N10(Deamidated); C14(Carbamidomethyl); C15(Carbamidomethyl); K17(Label:13C(6)15N(2))	CID	0	0	1	1		12998		1	2.38318e+06	Heavy	Excluded by Method	Not Used		0	0.0002056	4.16221	0	18.5584	100	2	881.9	1762.79	-4.41553	191.025	33908	33908	MS2	0/0	12AUG14_Rui_cardiac_PE_C.raw
	High			GcITIIGGGDTATccAk	Selected	1	1	P16617	C2(Carbamidomethyl); C14(Carbamidomethyl); C15(Carbamidomethyl); K17(Label:13C(6)15N(2))	CID		0	2	2		12998		1	2.38318e+06	Heavy	Excluded by Method	Not Used		0	0.0002056	4.16221	0	18.5584	100	2	881.9	1762.79	-4.4178	191.025	33908	33908	MS2	0/0	12AUG14_Rui_cardiac_PE_C.raw
	High			SDIGEVILVGGmTr	Unambiguous	2	1	P48721	M12(Oxidation); R14(Label:13C(6)15N(4))	CID	1	0	1	1		22280	1		885106	Heavy	Excluded by Method	Not Used		0	0.007238	4.16207	0	72.6655	100	2	736.883	1472.76	-3.93562	299.422	56019	56019	MS2	0/0	12AUG14_Rui_cardiac_PE_C.raw
	High			IINEPTAAAIAYGLDk	Unambiguous	6	3	P63018;P06761;P55063	K16(Label:13C(6)15N(2))	CID	1	0	1	1					1.39196e+06		No Quan Values	Not Used		0	5.538e-05	4.16174	0	35.6582	100	2	834.456	1667.9	-3.45115	340.953	64460	64460	MS2	0/0	12AUG14_Rui_cardiac_PE_C.raw
	High			GAAQNIIPASTGAAk	Unambiguous	8	1	P04797	K15(Label:13C(6)15N(2))	CID	1	0	1	1		7551		1	64487520	Heavy	Excluded by Method	Not Used		0	0.0006967	4.15956	0	29.8044	14	2	689.38	1377.75	-3.59074	128.601	21172	21172	MS2	0/0	12AUG14_Rui_cardiac_PE_C.raw
High				VLGSEEPTEGDVQcMr	Unambiguous	1	1	D4ABA9	C14(Carbamidomethyl); R16(Label:13C(6))	CID	1	0	1	1					7.63552e+06		No Quan Values	Not Used		0	3.394e-05	4.1592	0	0	100	2	906.911	1812.81	-3.0481	189.646	33627	33627	MS2	0/0	12AUG14_Rui_cardiac_PE_C.raw
	High			THYPAQqGEYQPQQPVYHk	Unconsidered	1	1	Q5U2U8	Q7(Deamidated); K19(Label:13C(6)15N(2))	CID		0.0212	2	2		4571	1		839683	Heavy	Excluded by Method	Not Used		0	0.02081	4.15871	0	0	100	3	770.037	2308.1	4.41966	94.0285	14149	14149	MS2	0/0	12AUG14_Rui_cardiac_PE_C.raw
	High			VFDkEGnGTVMGAEIr	Unambiguous	4	2	Q64119;P16409	K4(Label:13C(6)15N(2)); N7(Deamidated); R16(Label:13C(6)15N(4))	CID	1	0	1	1					2347437		No Quan Values	Not Used		0	0.002114	4.15864	1	41.7904	100	3	581.288	1741.85	-2.56309	220.651	39962	39962	MS2	0/0	12AUG14_Rui_cardiac_PE_C.raw
	High			VFDkEGnGTVMGAELr	Unambiguous	4	2	Q64119;P16409	K4(Label:13C(6)15N(2)); N7(Deamidated); R16(Label:13C(6)15N(4))	CID	1	0	1	2					2347437		No Quan Values	Not Used		0	0.002114	4.15864	1	41.7904	100	3	581.288	1741.85	-2.56309	220.651	39962	39962	MS2	0/0	12AUG14_Rui_cardiac_PE_C.raw
	High			STAGDTHLGGEDFDNr	Unambiguous	6	1	P63018	R16(Label:13C(6)15N(4))	CID	1	0	1	1					3.78061e+06		No Quan Values	Not Used		0	0.007184	4.15805	0	0	100	2	851.365	1701.72	-6.02324	95.0427	14356	14356	MS2	0/0	12AUG14_Rui_cardiac_PE_C.raw
High				SAAGEFADDPcSSVk	Unambiguous	1	1	Q5U302	C11(Carbamidomethyl); K15(Label:2H(4))	CID	1	0	1	1					774879		No Quan Values	Not Used		0	0.0006895	4.15778	0	75.3561	100	2	772.844	1544.68	-2.10843	135.782	22634	22634	MS2	0/0	12AUG14_Rui_cardiac_PE_C.raw
	High			TINEVETQILTr	Unambiguous	1	1	D3ZCV0	R12(Label:13C(6)15N(4))	CID	1	0	1	1		19523	1		1.26518e+06	Heavy	Excluded by Method	Not Used		0	0.001196	4.15755	0	75.021	100	2	713.891	1426.77	-2.12127	266.917	49402	49402	MS2	0/0	12AUG14_Rui_cardiac_PE_C.raw
	High			TSVQTEDDQLIAGQSAr	Unambiguous	2	1	Q5U302	R17(Label:13C(6)15N(4))	CID	1	0	1	1		10657			1.25949e+06	Heavy	Redundant	Not Used	0.28404	0	0.005682	4.15396	0	24.2565	100	2	914.949	1828.89	0.200554	164.584	28514	28514	MS2	0/0	12AUG14_Rui_cardiac_PE_C.raw
	High			AEAGGGWEGSASYk	Unambiguous	2	1	G3V721	K14(Label:13C(6)15N(2))	CID	1	0	1	1					358422		No Quan Values	Not Used		0	0.0003903	4.15204	0	48.2418	100	2	689.31	1377.61	-2.93417	92.4398	13825	13825	MS2	0/0	12AUG14_Rui_cardiac_PE_C.raw
High				FGQGGAGPVGGQGPr	Unambiguous	1	1	F1LQW3	R15(Label:13C(6))	CID	1	0	1	1							No Quan Values	Not Used		0	0.0004056	4.15203	0	10.5308	100	2	674.345	1347.68	-2.4141	63.2769	7884	7884	MS2	0/0	12AUG14_Rui_cardiac_PE_C.raw
High				NSYVAGQYDDPASYk	Unambiguous	1	1	P05370	K15(Label:2H(4))	CID	1	0	1	1					356483		No Quan Values	Not Used		0	0.001398	4.15162	0	0	100	2	841.383	1681.76	-3.72594	182.615	32194	32194	MS2	0/0	12AUG14_Rui_cardiac_PE_C.raw
High				LGDVISIQPcPDVk	Unambiguous	1	1	P46462	C10(Carbamidomethyl); K14(Label:2H(4))	CID	1	0	1	1		20913		1	2.22605e+06	Medium	Excluded by Method	Not Used		0	0.0006305	4.14849	0	18.66	100	2	772.916	1544.82	-3.31435	283.306	52744	52744	MS2	0/0	12AUG14_Rui_cardiac_PE_C.raw
	High			AVNAVGTSENSQESEVIk	Unambiguous	1	1	G3V7K1	K18(Label:13C(6)15N(2))	CID	1	0	1	1					147927		No Quan Values	Not Used		0	0.01049	4.14808	0	21.5173	100	2	935.469	1869.93	1.15677	137.533	22993	22993	MS2	0/0	12AUG14_Rui_cardiac_PE_C.raw
High				YGGDEIPYSPFr	Unambiguous	1	1	D3ZHA0	R12(Label:13C(6))	CID	1	0	1	1							No Quan Values	Not Used		0	0.001134	4.14745	0	9.1759	100	2	703.836	1406.66	-2.44392	311.138	58410	58410	MS2	0/0	12AUG14_Rui_cardiac_PE_C.raw
High				NQVAMNPTNTVFDAk	Unambiguous	6	2	P63018;D3ZH98	K15(Label:2H(4))	CID	1	0	1	1		16335	1		3.3051e+06	Medium	Excluded by Method	Not Used		0	0.0005255	4.1459	0	34.7093	100	2	827.41	1653.81	-5.02414	229.365	41742	41742	MS2	0/0	12AUG14_Rui_cardiac_PE_C.raw
High				SVTEQGAELSnEEr	Unambiguous	1	1	P63102	N11(Deamidated); R14(Label:13C(6))	CID	0.0338	0	1	1					63091.3		No Quan Values	Not Used		0	0.003064	4.14359	0	40.4045	100	2	778.369	1555.73	8.22901	79.8908	11266	11266	MS2	0/0	12AUG14_Rui_cardiac_PE_C.raw
	High			VDASHQIEVEGVTr	Unambiguous	2	1	F1LMC2	R14(Label:13C(6)15N(4))	CID	1	0	1	1					3.47366e+06		No Quan Values	Not Used		0	0.0002731	4.14099	0	62.2434	100	3	517.264	1549.78	-3.65056	133.112	22086	22086	MS2	0/0	12AUG14_Rui_cardiac_PE_C.raw
	High			TVYHAEEIqcNGr	Unconsidered	2	1	G3V7U0	Q9(Deamidated); C10(Carbamidomethyl); R13(Label:13C(6)15N(4))	CID		0.0282	2	2					1.07625e+06		No Quan Values	Not Used		0	0.0036	4.14035	0	15.6795	100	2	794.357	1587.71	-1.97253	52.9831	5791	5791	MS2	0/0	12AUG14_Rui_cardiac_PE_C.raw
High				LLDEEEATDNDLr	Unambiguous	1	1	Q9QZA2	R13(Label:13C(6))	CID	1	0	1	1					1027119		No Quan Values	Not Used		0	0.0004957	4.13709	0	25.4878	100	2	769.866	1538.73	-1.72683	190.998	33902	33902	MS2	0/0	12AUG14_Rui_cardiac_PE_C.raw
High				SQNIITDSSSLNAEAIr	Unambiguous	1	1	G3V6S0	R17(Label:13C(6))	CID	1	0	1	1		19737	1		534409	Medium	Excluded by Method	Not Used		0	0.0004561	4.13606	0	67.0468	100	2	912.969	1824.93	-4.89486	269.396	49910	49910	MS2	0/0	12AUG14_Rui_cardiac_PE_C.raw
	High			LLGAPQEADASEEGVQr	Unambiguous	1	1	P14841	R17(Label:13C(6)15N(4))	CID	1	0	1	1		11519		1	3.37686e+06	Heavy	Excluded by Method	Not Used		0	0.002646	4.13563	0	26.3995	100	2	890.439	1779.87	-2.74158	176.754	30999	30999	MS2	0/0	12AUG14_Rui_cardiac_PE_C.raw
High				APPAGEDTcQFDk	Unambiguous	1	1	A0JPQ4	C9(Carbamidomethyl); K13(Label:2H(4))	CID	1	0	1	1					4.17164e+06		No Quan Values	Not Used		0	7.584e-05	4.13327	0	18.9787	100	2	720.324	1439.64	-0.398601	59.0858	7031	7031	MS2	0/0	12AUG14_Rui_cardiac_PE_C.raw
	High			VDNSSLTGESEPQTr	Unambiguous	5	1	P06687	R15(Label:13C(6)15N(4))	CID	1	0	1	1					629849		No Quan Values	Not Used		0	0.002081	4.13231	0	9.13925	100	2	815.38	1629.75	-3.51391	69.4651	9144	9144	MS2	0/0	12AUG14_Rui_cardiac_PE_C.raw
	High			NYDIGAALDTIQYSk	Unambiguous	2	1	O08623	K15(Label:13C(6)15N(2))	CID	1	0	1	1					589205		No Quan Values	Not Used		0	9.598e-05	4.13206	0	27.7594	100	2	840.419	1679.83	-3.32653	365.673	69338	69338	MS2	0/0	12AUG14_Rui_cardiac_PE_C.raw
High				VPTPNVSVVDLTcr	Unambiguous	7	1	P04797	C13(Carbamidomethyl); R14(Label:13C(6))	CID	1	0	1	1		22474		1	43836748	Medium	Excluded by Method	Not Used		0	1.662e-05	4.12662	0	3.02539	31	2	781.916	1562.82	-3.39483	301.691	56482	56482	MS2	0/0	12AUG14_Rui_cardiac_PE_C.raw
High				NNDPELEEVNLNNIr	Unambiguous	2	1	P70567	R15(Label:13C(6))	CID	1	0	1	1					354069		No Quan Values	Not Used		0	0.0002322	4.12611	0	39.2781	100	2	894.942	1788.88	-2.8698	286.91	53479	53479	MS2	0/0	12AUG14_Rui_cardiac_PE_C.raw
High				EVYmGNVIQGGEGQAPTr	Unambiguous	1	1	P17764	M4(Oxidation); R18(Label:13C(6))	CID	1	0	1	1					2.32949e+06		No Quan Values	Not Used		0	2.312e-05	4.12607	0	18.19	100	2	964.464	1927.92	-3.76659	153.555	26264	26264	MS2	0/0	12AUG14_Rui_cardiac_PE_C.raw
High				VDQSILTGESVSVIk	Unambiguous	6	1	P11507-2	K15(Label:2H(4))	CID	1	0	1	1		22855			1.38882e+07	Medium	Unique	Used	0.866666	0	0.0001196	4.12548	0	19.995	100	2	789.946	1578.88	-2.57596	306.259	57416	57416	MS2	0/0	12AUG14_Rui_cardiac_PE_C.raw
	High			IEQIEAGTPGr	Unambiguous	2	1	R9PXU4	R11(Label:13C(6)15N(4))	CID	1	0	1	1					786876		No Quan Values	Not Used		0	0.002164	4.12157	0	66.9635	100	2	590.811	1180.62	-3.50172	71.5799	9574	9574	MS2	0/0	12AUG14_Rui_cardiac_PE_C.raw
High				LISWYDNEYGYSNr	Unambiguous	15	1	P04797	R14(Label:13C(6))	CID	1	0	1	1		22054	1		7.26154e+06	Medium	Excluded by Method	Not Used		0	0.0004991	4.12016	0	1.90917	100	2	893.409	1785.81	-3.29221	296.943	55511	55511	MS2	0/0	12AUG14_Rui_cardiac_PE_C.raw
High				VALVYGQmNEPPGAr	Unambiguous	2	1	G3V6D3	M8(Oxidation); R15(Label:13C(6))	CID	1	0	1	1		11216		1	40514736	Medium	Excluded by Method	Not Used		0	0.0001443	4.11657	0	5.14276	62	2	812.414	1623.82	-2.82965	174.45	30531	30531	MS2	0/0	12AUG14_Rui_cardiac_PE_C.raw
High				VVANSPAnADYQEr	Unambiguous	1	1	Q5XIG1	N8(Deamidated); R14(Label:13C(6))	CID	1	0	1	1					75401.1		No Quan Values	Not Used		0	0.001285	4.11647	0	0	100	2	770.867	1540.73	-4.65522	62.2271	7671	7671	MS2	0/0	12AUG14_Rui_cardiac_PE_C.raw
	High			LEEGPPVTTVLTr	Unambiguous	3	1	F7FKI5	R13(Label:13C(6)15N(4))	CID	1	0	1	1					2.45923e+06		No Quan Values	Not Used		0	0.000346	4.11645	0	24.6692	100	2	711.396	1421.78	-2.1022	259.064	47805	47805	MS2	0/0	12AUG14_Rui_cardiac_PE_C.raw
	High			TVTNAVVTVPAYFNDSQr	Unambiguous	4	1	P63018	R18(Label:13C(6)15N(4))	CID	1	0	1	1							No Quan Values	Not Used		0	0.002685	4.11591	0	7.93793	100	2	996.503	1992	-3.66135	326.971	61636	61636	MS2	0/0	12AUG14_Rui_cardiac_PE_C.raw
	High			SLPSVETLGcTSVIcSDk	Unambiguous	10	1	P11507-2	C10(Carbamidomethyl); C15(Carbamidomethyl); K18(Label:13C(6)15N(2))	CID	1	0	1	1		24261	1		1.7501e+07	Heavy	Excluded by Method	Not Used		0	0.01997	4.1124	0	10.8144	100	2	980.968	1960.93	-8.5961	324.468	61127	61127	MS2	0/0	12AUG14_Rui_cardiac_PE_C.raw
	High			GcITIIGGGnTATccAk	Rejected	1	1	M0R6Y8	C2(Carbamidomethyl); N10(Deamidated); C14(Carbamidomethyl); C15(Carbamidomethyl); K17(Label:13C(6)15N(2))	CID	0	0	1	1		13410		1	3.30602e+06	Heavy	Excluded by Method	Not Used		0	0.0002926	4.11176	0	36.9227	100	2	881.902	1762.8	-2.47658	195.603	34844	34844	MS2	0/0	12AUG14_Rui_cardiac_PE_C.raw
	High			GcITIIGGGDTATccAk	Selected	1	1	P16617	C2(Carbamidomethyl); C14(Carbamidomethyl); C15(Carbamidomethyl); K17(Label:13C(6)15N(2))	CID		0	2	2		13410		1	3.30602e+06	Heavy	Excluded by Method	Not Used		0	0.0002926	4.11176	0	36.9227	100	2	881.902	1762.8	-2.47885	195.603	34844	34844	MS2	0/0	12AUG14_Rui_cardiac_PE_C.raw
	High			SQIFSTASDNQPTVTIk	Unambiguous	1	1	P06761	K17(Label:13C(6)15N(2))	CID	1	0	1	1					4.46005e+06		No Quan Values	Not Used		0	0.0002689	4.11134	0	50.5589	100	2	922.974	1844.94	-4.50174	247.4	45423	45423	MS2	0/0	12AUG14_Rui_cardiac_PE_C.raw
High				IGIFGQDEDVTSk	Unambiguous	4	1	P11507-2	K13(Label:2H(4))	CID	1	0	1	1					1.50968e+06		No Quan Values	Not Used		0	7.53e-05	4.11112	0	42.4376	100	2	706.863	1412.72	-1.98714	252.395	46446	46446	MS2	0/0	12AUG14_Rui_cardiac_PE_C.raw
	High			VEQLGAEGNVEESQk	Unambiguous	1	1	B2RYP6	K15(Label:13C(6)15N(2))	CID	1	0	1	1					530200		No Quan Values	Not Used		0	0.0002466	4.11033	0	33.0421	100	2	812.896	1624.79	-3.33492	81.1959	11533	11533	MS2	0/0	12AUG14_Rui_cardiac_PE_C.raw
	High			SLPSVETLGcTSVIcSDk	Unambiguous	10	1	P11507-2	C10(Carbamidomethyl); C15(Carbamidomethyl); K18(Label:13C(6)15N(2))	CID	1	0	1	1							No Quan Values	Not Used		0	0.002429	4.10977	0	6.10995	100	2	980.97	1960.93	-5.85702	322.3	60686	60686	MS2	0/0	12AUG14_Rui_cardiac_PE_C.raw
	High			NQVAMNPTNTVFDAk	Unambiguous	6	2	P63018;D3ZH98	K15(Label:13C(6)15N(2))	CID	1	0	1	1							No Quan Values	Not Used		0	0.001928	4.10928	0	34.2877	100	2	829.406	1657.8	-2.85028	232.871	42457	42457	MS2	0/0	12AUG14_Rui_cardiac_PE_C.raw
High				NmGGPYGGGNYGPGGSGGSGGYGGr	Unambiguous	7	1	A7VJC2-2	M2(Oxidation); R25(Label:13C(6))	CID	1	0	1	1		6762			8.03009e+06	Medium	Redundant	Not Used	0.702913	0	4.702e-05	4.10768	0	0	100	2	1106.46	2211.92	-2.229	119.506	19327	19327	MS2	0/0	12AUG14_Rui_cardiac_PE_C.raw
	High			MADSGGQPQLTQPGk	Unambiguous	2	1	Q8VBU2-2	K15(Label:13C(6)15N(2))	CID	1	0	1	1		2869			1.20697e+07	Heavy	Redundant	Not Used	1.02193	0	0.00249	4.10696	0	25.481	100	2	761.873	1522.74	-1.86737	75.1114	10291	10291	MS2	0/0	12AUG14_Rui_cardiac_PE_C.raw
	High			VVDLmAYMASkE	Unambiguous	15	1	P04797	M5(Oxidation); K11(Label:13C(6)15N(2))	CID	1	0	1	1					404087		No Quan Values	Not Used		0	0.007452	4.10636	1	36.4945	100	2	690.832	1380.66	-4.12929	269.501	49931	49931	MS2	0/0	12AUG14_Rui_cardiac_PE_C.raw
	High			VVDImAYMASkE	Unambiguous	15	1	P04797	M5(Oxidation); K11(Label:13C(6)15N(2))	CID	1	0	1	2					404087		No Quan Values	Not Used		0	0.007452	4.10636	1	36.4945	100	2	690.832	1380.66	-4.12929	269.501	49931	49931	MS2	0/0	12AUG14_Rui_cardiac_PE_C.raw
High				TGTLTTNQMSVcr	Unambiguous	8	1	P11507-2	C12(Carbamidomethyl); R13(Label:13C(6))	CID	1	0	1	1		6915		1	20713743	Medium	Excluded by Method	Not Used		0	0.0001166	4.10625	0	14.6203	100	2	737.856	1474.71	-2.34667	121.4	19714	19714	MS2	0/0	12AUG14_Rui_cardiac_PE_C.raw
High				NLEEAVAEDLAk	Unambiguous	1	1	D4ABA9	K12(Label:2H(4))	CID	1	0	1	1		23582	1		3.53599e+06	Medium	Excluded by Method	Not Used		0	0.002241	4.1057	0	29.022	100	2	653.344	1305.68	-2.14956	315.595	59323	59323	MS2	0/0	12AUG14_Rui_cardiac_PE_C.raw
High				IVSNAScTTncLAPLAk	Unambiguous	15	1	P04797	C7(Carbamidomethyl); N10(Deamidated); C11(Carbamidomethyl); K17(Label:2H(4))	CID	1	0	1	1							No Quan Values	Not Used		0	0.000934	4.10556	0	40.7711	100	2	912.953	1824.9	-7.43959	220.209	39872	39872	MS2	0/0	12AUG14_Rui_cardiac_PE_C.raw
	High			VGSDASSQQEFTScLk	Unambiguous	2	1	G3V907	C14(Carbamidomethyl); K16(Label:13C(6)15N(2))	CID	1	0	1	1					136706		No Quan Values	Not Used		0	0.01161	4.10503	0	0	100	2	876.402	1751.8	-1.57079	170.065	29634	29634	MS2	0/0	12AUG14_Rui_cardiac_PE_C.raw
High				SSGSPYGGGYGSGGGSGGYGSr	Unambiguous	3	1	D4A6A2	R22(Label:13C(6))	CID	1	0	1	1		4869	1		69138.3	Medium	Excluded by Method	Not Used		0	0.003679	4.10286	0	0	100	2	958.907	1916.81	-1.68923	97.5126	14861	14861	MS2	0/0	12AUG14_Rui_cardiac_PE_C.raw
	High			GAAQNIIPASTGAAk	Unambiguous	8	1	P04797	K15(Label:13C(6)15N(2))	CID	1	0	1	1							No Quan Values	Not Used		0	0.003945	4.10151	0	40.8211	100	2	689.381	1377.75	-2.35032	125.975	20647	20647	MS2	0/0	12AUG14_Rui_cardiac_PE_C.raw
High				LIAPVADDETAVPNNk	Unambiguous	1	1	P42123	K16(Label:2H(4))	CID	1	0	1	1		13555			38860815	Medium	Unique	Used	1.32674	0	0.0001902	4.10066	0	3.21088	100	2	835.947	1670.89	-1.83852	197.137	35159	35159	MS2	0/0	12AUG14_Rui_cardiac_PE_C.raw
High				DVQELYAAGENr	Unambiguous	1	1	Q5XI77	R12(Label:13C(6))	CID	1	0	1	1		11616		1	11047420	Medium	Excluded by Method	Not Used		0	0.0005325	4.09851	0	13.603	100	2	685.835	1370.66	-1.80901	175.444	30732	30732	MS2	0/0	12AUG14_Rui_cardiac_PE_C.raw
High				LGGEVScLVAGTk	Unambiguous	1	1	P13803	C7(Carbamidomethyl); K13(Label:2H(4))	CID	1	0	1	1		15063		1	597187	Medium	Excluded by Method	Not Used		0	0.0007446	4.09835	0	58.4138	100	2	647.851	1294.69	-2.51249	215.158	38840	38840	MS2	0/0	12AUG14_Rui_cardiac_PE_C.raw
High				TVIIEQSWGSPk	Unambiguous	2	1	P63039	K12(Label:2H(4))	CID	1	0	1	1					845073		No Quan Values	Not Used		0	0.0008999	4.09783	0	15.2909	100	2	674.873	1348.74	-1.40652	223.434	40531	40531	MS2	0/0	12AUG14_Rui_cardiac_PE_C.raw
High				HELQANcYEEVkDr	Unambiguous	1	1	P45592	C7(Carbamidomethyl); K12(Label:2H(4)); R14(Label:13C(6))	CID	1	0	1	1					2157478		No Quan Values	Not Used		0	3.331e-05	4.09522	1	69.4269	100	3	600.956	1800.85	-2.08855	55.7299	6348	6348	MS2	0/0	12AUG14_Rui_cardiac_PE_C.raw
High				VGLIGScTNSSYEDMGr	Unambiguous	1	1	Q9ER34	C7(Carbamidomethyl); R17(Label:13C(6))	CID	1	0	1	1		17589	1		849672	Medium	Excluded by Method	Not Used		0	0.000326	4.09516	0	33.551	100	2	926.416	1851.82	-3.19015	243.86	44701	44701	MS2	0/0	12AUG14_Rui_cardiac_PE_C.raw
	High			AAPAPAAAPAAAPEPErPk	Unambiguous	1	1	P16409	R17(Label:13C(6)15N(4)); K19(Label:13C(6)15N(2))	CID	1	0	1	1		3808			4.45934e+06	Heavy	Redundant	Not Used	0.566211	0	0.0007568	4.09348	0	0	100	2	900.987	1800.97	-2.55437	85.3166	12366	12366	MS2	0/0	12AUG14_Rui_cardiac_PE_C.raw
High				SQIENINLTnGNSGGTQr	Unambiguous	2	1	A1A5Q0	N10(Deamidated); R18(Label:13C(6))	CID	1	0	1	1		11306		1	1.33385e+06	Medium	Excluded by Method	Not Used		0	0.0001465	4.09347	0	0	100	2	955.465	1909.92	-4.62101	172.126	30055	30055	MS2	0/0	12AUG14_Rui_cardiac_PE_C.raw
	High			VALTGLTVAEYFr	Unambiguous	2	1	G3V6D3	R13(Label:13C(6)15N(4))	CID	1	0	1	1		29941		1	1.7287e+06	Heavy	Excluded by Method	Not Used		0	0.002915	4.09015	0	23.9103	100	2	725.399	1449.79	-5.02797	401.866	75992	75992	MS2	0/0	12AUG14_Rui_cardiac_PE_C.raw
High				WGDESVPGSPFk	Unambiguous	1	1	D3ZHA0	K12(Label:2H(4))	CID	1	0	1	1							No Quan Values	Not Used		0	0.0001443	4.08979	0	61.523	100	2	655.32	1309.63	-2.80568	262.978	48603	48603	MS2	0/0	12AUG14_Rui_cardiac_PE_C.raw
High				NTGIIcTIGPASr	Unambiguous	4	2	P11980;P11980-2	C6(Carbamidomethyl); R13(Label:13C(6))	CID	1	0	1	1		13470		1	71209392	Medium	Excluded by Method	Not Used		0	0.001439	4.08745	0	7.2084	24	2	683.365	1365.72	-2.20455	196.272	34980	34980	MS2	0/0	12AUG14_Rui_cardiac_PE_C.raw
High				rAEDGSVIDYELIDQDAr	Unambiguous	2	1	Q07936	R1(Label:13C(6)); R18(Label:13C(6))	CID	1	0	1	1					110401		No Quan Values	Not Used		0	0.004433	4.08479	1	54.7413	100	3	693.012	2077.02	-1.35925	284.186	52923	52923	MS2	0/0	12AUG14_Rui_cardiac_PE_C.raw
High				LEDTENWLYEDGEDQPk	Unambiguous	2	1	F1LRV4	K17(Label:2H(4))	CID	1	0	1	1		21278	1		1.10014e+06	Medium	Excluded by Method	Not Used		0	0.001316	4.08444	0	16.7615	100	2	1042.96	2084.92	-3.15727	287.833	53664	53664	MS2	0/0	12AUG14_Rui_cardiac_PE_C.raw
High				GAAQNIIPASTGAAk	Unambiguous	8	1	P04797	K15(Label:2H(4))	CID	1	0	1	1							No Quan Values	Not Used		0	0.008041	4.08264	0	64.299	100	2	687.386	1373.77	-2.12242	123.709	20184	20184	MS2	0/0	12AUG14_Rui_cardiac_PE_C.raw
High				mADcGGLPQISQPAk	Unambiguous	1	1	Q6JE36	M1(Oxidation); C4(Carbamidomethyl); K15(Label:2H(4))	CID	1	0	1	1		10560	1		832066	Medium	Excluded by Method	Not Used		0	0.0005572	4.08137	0	0	100	2	796.886	1592.76	-3.87326	163.423	28278	28278	MS2	0/0	12AUG14_Rui_cardiac_PE_C.raw
	High			TDDYLDQPccETINr	Unambiguous	1	1	P50399	C9(Carbamidomethyl); C10(Carbamidomethyl); R15(Label:13C(6)15N(4))	CID	1	0	1	1					324895		No Quan Values	Not Used		0	0.008944	4.081	0	0	100	2	955.396	1909.78	-4.38412	200.624	35872	35872	MS2	0/0	12AUG14_Rui_cardiac_PE_C.raw
High				DVQELYAAGENr	Unambiguous	1	1	Q5XI77	R12(Label:13C(6))	CID	1	0	1	1					3.09639e+06		No Quan Values	Not Used		0	0.0003128	4.07928	0	18.8753	100	2	685.835	1370.66	-1.36371	172.043	30037	30037	MS2	0/0	12AUG14_Rui_cardiac_PE_C.raw
High				GAGTGGLGLTVEGPcEAk	Unambiguous	2	1	D3ZHA0	C15(Carbamidomethyl); K18(Label:2H(4))	CID	1	0	1	1							No Quan Values	Not Used		0	0.01088	4.07826	0	0	100	2	839.42	1677.83	-4.97357	229.152	41698	41698	MS2	0/0	12AUG14_Rui_cardiac_PE_C.raw
	High			DFTATDLTEFAAr	Unambiguous	2	1	G3V9U2	R13(Label:13C(6)15N(4))	CID	1	0	1	1					535009		No Quan Values	Not Used		0	0.002347	4.07677	0	51.0885	100	2	734.352	1467.7	-2.00844	374.417	70971	70971	MS2	0/0	12AUG14_Rui_cardiac_PE_C.raw
	High			SSGGFVWAck	Unambiguous	1	1	P56574	C9(Carbamidomethyl); K10(Label:13C(6)15N(2))	CID	1	0	1	1					907895		No Quan Values	Not Used		0	0.003478	4.07675	0	48.8188	100	2	553.761	1106.51	-3.48718	171.196	29864	29864	MS2	0/0	12AUG14_Rui_cardiac_PE_C.raw
High				NQLTSNPENTVFDAk	Unambiguous	1	1	P06761	K15(Label:2H(4))	CID	0.3725	0	1	1							No Quan Values	Not Used		0	0.002282	4.07566	0	4.04969	100	2	841.418	1681.83	-2.66941	220.888	40010	40010	MS2	0/0	12AUG14_Rui_cardiac_PE_C.raw
	High			LGDVISIQPcPDVk	Unambiguous	1	1	P46462	C10(Carbamidomethyl); K14(Label:13C(6)15N(2))	CID	1	0	1	1					4.89768e+06		No Quan Values	Not Used		0	0.01388	4.07531	0	32.8779	100	2	774.91	1548.81	-3.27757	279.285	51926	51926	MS2	0/0	12AUG14_Rui_cardiac_PE_C.raw
High				SQQLSALQEENVk	Unambiguous	1	1	F1MAH8	K13(Label:2H(4))	CID	1	0	1	1		8278	1		1.53505e+06	Medium	Excluded by Method	Not Used		0	0.000232	4.07448	0	54.4511	100	2	739.392	1477.78	-1.85908	136.613	22805	22805	MS2	0/0	12AUG14_Rui_cardiac_PE_C.raw
High				DSLLQDGEFTmDLr	Unambiguous	1	1	P62963	M11(Oxidation); R14(Label:13C(6))	CID	1	0	1	1		26860		1	505024	Medium	Excluded by Method	Not Used		0	0.0001728	4.0717	0	4.47354	100	2	831.391	1661.78	-1.8963	356.579	67559	67559	MS2	0/0	12AUG14_Rui_cardiac_PE_C.raw
High				VNQPASFAVQLnGAr	Unambiguous	1	1	D3ZHA0	N12(Deamidated); R15(Label:13C(6))	CID	1	0	1	1		17855		1	1.3414e+07	Medium	Excluded by Method	Not Used		0	0.0001149	4.07162	0	12.821	100	2	789.919	1578.83	-1.95249	246.919	45325	45325	MS2	0/0	12AUG14_Rui_cardiac_PE_C.raw
	High			EAGEQVASSPADVAEk	Unambiguous	1	1	P29266	K16(Label:13C(6)15N(2))	CID	1	0	1	1		4950	1		1.20741e+06	Heavy	Excluded by Method	Not Used		0	0.006615	4.06984	0	15.4654	100	2	798.384	1595.76	-2.21633	98.4608	15052	15052	MS2	0/0	12AUG14_Rui_cardiac_PE_C.raw
High				FNSANEDNVTQVr	Unambiguous	1	1	P04762	R13(Label:13C(6))	CID	1	0	1	1					16243057		No Quan Values	Not Used		0	0.0003469	4.06745	0	21.3592	100	2	750.36	1499.71	-2.95367	95.0336	14354	14354	MS2	0/0	12AUG14_Rui_cardiac_PE_C.raw
High				SSEVVLSGDDEDYQr	Unambiguous	1	1	M0R9D5	R15(Label:13C(6))	CID	1	0	1	1		10042	1		1.9797e+07	Medium	Excluded by Method	Not Used		0	7.414e-05	4.06737	0	17.5555	100	2	852.884	1704.76	-2.26778	157.168	26996	26996	MS2	0/0	12AUG14_Rui_cardiac_PE_C.raw
High				TITLEVEPSDTIENVk	Unambiguous	6	1	P0CG51	K16(Label:2H(4))	CID	1	0	1	1		23629		1	23241240	Medium	Excluded by Method	Not Used		0	7.524e-05	4.06666	0	15.2623	85	2	896.478	1791.95	-2.54735	319.365	60090	60090	MS2	0/0	12AUG14_Rui_cardiac_PE_C.raw
High				HTGPNsPDTANDGFVr	Unambiguous	6	2	D3ZYW2;Q6AY09	S6(Phospho); R16(Label:13C(6))	CID	1	0	1	1	T(2): 0.0; S(6): 99.9; T(9): 0.1				315195		No Quan Values	Not Used		0	0.007019	4.06026	0	0	100	2	885.88	1770.75	-1.15355	95.1244	14374	14374	MS2	0/0	12AUG14_Rui_cardiac_PE_C.raw
High				IFVGGLSPDTPEEk	Unambiguous	8	1	P17132	K14(Label:2H(4))	CID	1	0	1	1		17878	1		877221	Medium	Excluded by Method	Not Used		0	0.000485	4.0585	0	28.6036	100	2	746.894	1492.78	-1.87247	247.192	45381	45381	MS2	0/0	12AUG14_Rui_cardiac_PE_C.raw
High				EAAAYSSSGGAAGAGLAGr	Unambiguous	1	1	P46152	R19(Label:13C(6))	CID	1	0	1	1		5592	1		784680	Medium	Excluded by Method	Not Used		0	0.0001362	4.05807	0	0	100	2	815.397	1629.79	-3.34244	105.887	16560	16560	MS2	0/0	12AUG14_Rui_cardiac_PE_C.raw
High				HGGYENAVHSGALDD	Unambiguous	1	1	P28480		CID	1	0	1	1					2.24957e+06		Indistinguishable Channels	Not Used		0	0.0001239	4.05725	0	24.2451	100	2	771.332	1541.66	-3.42729	83.1134	11918	11918	MS2	0/0	12AUG14_Rui_cardiac_PE_C.raw
	High			HGGYENAVHSGALDD	Unambiguous	1	1	P28480		CID	1	0	1	1					2.24957e+06		Indistinguishable Channels	Not Used		0	0.0005385	4.05725	0	24.2451	100	2	771.332	1541.66	-3.42729	83.1134	11918	11918	MS2	0/0	12AUG14_Rui_cardiac_PE_C.raw
	High			TSVQTEDDQLIAGQSAr	Unambiguous	2	1	Q5U302	R17(Label:13C(6)15N(4))	CID	1	0	1	1		10657			1.25949e+06	Heavy	Redundant	Not Used	0.28404	0	0.002504	4.05483	0	25.8032	100	2	914.949	1828.89	-0.466902	165.059	28610	28610	MS2	0/0	12AUG14_Rui_cardiac_PE_C.raw
	High			VNQIGSVTESIQAck	Unambiguous	5	2	M0R5J4;P15429	C14(Carbamidomethyl); K15(Label:13C(6)15N(2))	CID	1	0	1	1					2.43367e+06		No Quan Values	Not Used		0	0.0003667	4.05073	0	49.81	100	2	821.42	1641.83	-2.10946	214.358	38676	38676	MS2	0/0	12AUG14_Rui_cardiac_PE_C.raw
	High			VNQIGSVTESLQAck	Unambiguous	5	2	M0R5J4;P15429	C14(Carbamidomethyl); K15(Label:13C(6)15N(2))	CID	1	0	1	2					2.43367e+06		No Quan Values	Not Used		0	0.0003667	4.05073	0	49.81	100	2	821.42	1641.83	-2.10946	214.358	38676	38676	MS2	0/0	12AUG14_Rui_cardiac_PE_C.raw
	High			ELLALDSVDPEGr	Unambiguous	1	1	Q5U2U8	R13(Label:13C(6)15N(4))	CID	1	0	1	1					1.30572e+06		No Quan Values	Not Used		0	0.0008357	4.05062	0	10.7513	100	2	712.367	1423.73	-2.36983	315.946	59394	59394	MS2	0/0	12AUG14_Rui_cardiac_PE_C.raw
	High			SYELPDGQVITIGNEr	Unambiguous	9	2	P62738;V9GZ85	R16(Label:13C(6)15N(4))	CID	1	0	1	1		25871			4.86446e+06	Heavy	Redundant	Not Used	0.803789	0	7.186e-05	4.04694	0	9.75778	100	2	900.949	1800.89	-5.39165	345.521	65372	65372	MS2	0/0	12AUG14_Rui_cardiac_PE_C.raw
High				STAGDTHLGGEDFDNr	Unambiguous	6	1	P63018	R16(Label:13C(6))	CID	1	0	1	1							No Quan Values	Not Used		0	0.001939	4.04606	0	47.1697	100	2	849.373	1697.74	-4.03543	90.5856	13450	13450	MS2	0/0	12AUG14_Rui_cardiac_PE_C.raw
High				ESTGAQVQVAGDMLPNSTEr	Unambiguous	2	1	Q6AY48	R20(Label:13C(6))	CID	1	0	1	1		17669		1	2.07604e+06	Medium	Excluded by Method	Not Used		0	0.0001442	4.04439	0	0	100	2	1048.5	2096	0.18068	244.793	44891	44891	MS2	0/0	12AUG14_Rui_cardiac_PE_C.raw
	High			GTGGVDTAAVADVYDISnIDr	Unambiguous	2	2	P09605;M0R6J6	N18(Deamidated); R21(Label:13C(6)15N(4))	CID	1	0	1	1							No Quan Values	Not Used		0	0.001258	4.04206	0	46.9861	100	2	1060.51	2120.01	5.5958	392.46	74074	74074	MS2	0/0	12AUG14_Rui_cardiac_PE_C.raw
High				TINEVETQILTr	Unambiguous	1	1	D3ZCV0	R12(Label:13C(6))	CID	1	0	1	1					3.50112e+06		No Quan Values	Not Used		0	0.0002893	4.04159	0	30.3904	100	2	711.897	1422.79	-2.22649	264.59	48929	48929	MS2	0/0	12AUG14_Rui_cardiac_PE_C.raw
High				TPIGSFLGSLASQPATk	Unambiguous	1	1	P17764	K17(Label:2H(4))	CID	1	0	1	1					349590		No Quan Values	Not Used		0	0.001474	4.04054	0	47.9029	100	2	839.968	1678.93	-1.58544	393.8	74342	74342	MS2	0/0	12AUG14_Rui_cardiac_PE_C.raw
High				IEDEQALGSQLQk	Unambiguous	2	1	G3V8B0	K13(Label:2H(4))	CID	1	0	1	1					743563		No Quan Values	Not Used		0	0.0001764	4.03956	0	36.6466	100	2	731.886	1462.76	-3.11234	157.76	27117	27117	MS2	0/0	12AUG14_Rui_cardiac_PE_C.raw
	High			ASAELALGENSEVLk	Unambiguous	1	1	P00507	K15(Label:13C(6)15N(2))	CID	1	0	1	1					327838		No Quan Values	Not Used		0	0.01462	4.03903	0	78.0199	100	2	769.91	1538.81	-1.44554	251.481	46260	46260	MS2	0/0	12AUG14_Rui_cardiac_PE_C.raw
High				IMNVIGEPIDEr	Unambiguous	2	1	G3V6D3	R12(Label:13C(6))	CID	1	0	1	1					3781151		No Quan Values	Not Used		0	0.0004696	4.03898	0	41.1929	100	2	696.367	1391.73	-2.63171	264.836	48979	48979	MS2	0/0	12AUG14_Rui_cardiac_PE_C.raw
High				IVSNAScTTNcLAPLAk	Unambiguous	15	1	P04797	C7(Carbamidomethyl); C11(Carbamidomethyl); K17(Label:2H(4))	CID	1	0	1	1							No Quan Values	Not Used		0	0.0003045	4.03666	0	54.7993	100	2	912.466	1823.93	-2.0185	199.287	35599	35599	MS2	0/0	12AUG14_Rui_cardiac_PE_C.raw
High				GYATDESTVSSVQGSr	Unambiguous	1	1	Q5XI81	R16(Label:13C(6))	CID	1	0	1	1		5819	1	1	511731	Medium	Excluded by Method	Not Used		0	0.0006576	4.03607	0	0	100	2	825.388	1649.77	-1.62703	108.508	17093	17093	MS2	0/0	12AUG14_Rui_cardiac_PE_C.raw
High				SEPSDHSTQSPQQPSnGSLr	Unambiguous	1	1	F1M4A0	N16(Deamidated); R20(Label:13C(6))	CID	1	0	1	1							No Quan Values	Not Used		0	0.0005156	4.03552	0	38.4319	100	3	715.995	2145.97	-1.3816	33.7528	2858	2858	MS2	0/0	12AUG14_Rui_cardiac_PE_C.raw
High				TVTNAVVTVPAYFnDSQr	Unambiguous	4	1	P63018	N14(Deamidated); R18(Label:13C(6))	CID	1	0	1	1					321609		No Quan Values	Not Used		0	0.02002	4.03536	0	43.219	100	2	995.002	1989	-2.94367	339.669	64201	64201	MS2	0/0	12AUG14_Rui_cardiac_PE_C.raw
	High			IVSNAScTTncLAPLAk	Unconsidered	15	1	P04797	C7(Carbamidomethyl); N10(Deamidated); C11(Carbamidomethyl); K17(Label:13C(6)15N(2))	CID		0.045	2	2					1.14924e+06		No Quan Values	Not Used		0	0.01305	4.03463	0	40.8783	100	2	914.954	1828.9	-0.524639	244.07	44743	44743	MS2	0/0	12AUG14_Rui_cardiac_PE_C.raw
High				VDASHQIEVEGVTr	Unambiguous	2	1	F1LMC2	R14(Label:13C(6))	CID	1	0	1	1		7894	1	1	9555468	Medium	Excluded by Method	Not Used		0	2.272e-05	4.03432	0	20.3238	100	3	515.935	1545.79	-3.11959	132.491	21959	21959	MS2	0/0	12AUG14_Rui_cardiac_PE_C.raw
High				LAQAAQSSVATITr	Unambiguous	1	1	G3V852	R14(Label:13C(6))	CID	1	0	1	1					483532		No Quan Values	Not Used		0	0.006641	4.03347	0	39.6512	100	2	711.903	1422.8	-1.97578	140.154	23528	23528	MS2	0/0	12AUG14_Rui_cardiac_PE_C.raw
High				AGAGSATLSMAYAGAr	Unambiguous	1	1	P04636	R16(Label:13C(6))	CID	1	0	1	1							No Quan Values	Not Used		0	0.0001405	4.03155	0	6.83668	100	2	730.864	1460.72	-3.74184	200.477	35841	35841	MS2	0/0	12AUG14_Rui_cardiac_PE_C.raw
High				SEIGIAMGSGTAVAk	Unambiguous	4	1	P11507-2	K15(Label:2H(4))	CID	1	0	1	1					379334		No Quan Values	Not Used		0	0.001576	4.02859	0	5.15441	100	2	698.374	1395.74	-3.18119	209.311	37648	37648	MS2	0/0	12AUG14_Rui_cardiac_PE_C.raw
High				ALGQNPTQAEVLr	Unambiguous	1	1	P16409	R13(Label:13C(6))	CID	1	0	1	1							No Quan Values	Not Used		0	0.0001678	4.02791	0	19.2361	100	2	701.889	1402.77	-2.20306	167.484	29105	29105	MS2	0/0	12AUG14_Rui_cardiac_PE_C.raw
High				NSLESYAFNmk	Unambiguous	6	1	P63018	M10(Oxidation); K11(Label:2H(4))	CID	1	0	1	1					3.17491e+06		No Quan Values	Not Used		0	0.0004835	4.02758	0	37.0335	100	2	662.313	1323.62	-0.70855	195.82	34888	34888	MS2	0/0	12AUG14_Rui_cardiac_PE_C.raw
High				SSEVVLSGDDEDYQr	Unambiguous	1	1	M0R9D5	R15(Label:13C(6))	CID	1	0	1	1					4712787		No Quan Values	Not Used		0	0.004509	4.02755	0	14.7674	100	2	852.885	1704.76	-2.05296	153.798	26314	26314	MS2	0/0	12AUG14_Rui_cardiac_PE_C.raw
High				ALGQNPTQAEVLr	Unambiguous	1	1	P16409	R13(Label:13C(6))	CID	1	0	1	1							No Quan Values	Not Used		0	0.00179	4.02691	0	20.9525	73	2	701.888	1402.77	-4.03051	157.273	27017	27017	MS2	0/0	12AUG14_Rui_cardiac_PE_C.raw
High				SGAVQSAGLLGPGSPAr	Unambiguous	1	1	G3V6A2	R17(Label:13C(6))	CID	1	0	1	1		12115	1		290554	Medium	Excluded by Method	Not Used		0	0.000234	4.02633	0	30.9077	100	2	765.92	1530.83	-0.50777	181.282	31923	31923	MS2	0/0	12AUG14_Rui_cardiac_PE_C.raw
High				LDIDSAPITAr	Unambiguous	5	2	P11980;P11980-2	R11(Label:13C(6))	CID	1	0	1	1		15214		1	93298328	Medium	Excluded by Method	Not Used		0	0.0005198	4.02424	0	3.57424	18	2	589.328	1177.65	-2.917	216.175	39047	39047	MS2	0/0	12AUG14_Rui_cardiac_PE_C.raw
	High			DLEEATLQHEATAAALr	Unambiguous	6	2	G3V885;G3V8B0	R17(Label:13C(6)15N(4))	CID	1	0	1	1							No Quan Values	Not Used		0	0.005333	4.02318	0	43.1842	100	2	924.966	1848.93	-3.81605	285.763	53244	53244	MS2	0/0	12AUG14_Rui_cardiac_PE_C.raw
	High			NAVTQEFGPVPDTAr	Unambiguous	1	1	Q9ER34	R15(Label:13C(6)15N(4))	CID	1	0	1	1					5662027		No Quan Values	Not Used		0	0.01919	4.0227	0	5.72883	100	2	806.403	1611.8	-0.645512	224.554	40760	40760	MS2	0/0	12AUG14_Rui_cardiac_PE_C.raw
	High			VNAGDQPGADLGPLITPQAk	Unambiguous	2	1	G3V7J0	K20(Label:13C(6)15N(2))	CID	1	0	1	1					793893		No Quan Values	Not Used		0	0.0001293	4.02206	0	29.954	100	2	985.522	1970.04	-3.41192	296.269	55375	55375	MS2	0/0	12AUG14_Rui_cardiac_PE_C.raw
	High			MADSGGQPQLTQPGk	Unambiguous	2	1	Q8VBU2-2	K15(Label:13C(6)15N(2))	CID	1	0	1	1		2869			1.20697e+07	Heavy	Redundant	Not Used	1.02193	0	0.005685	4.02158	0	53.6985	100	2	761.873	1522.74	-1.30622	78.5227	10985	10985	MS2	0/0	12AUG14_Rui_cardiac_PE_C.raw
High				GFGDGYnGYGGGPGGGNFGGSPGYGGGr	Unambiguous	4	1	A7VJC2-2	N7(Deamidated); R28(Label:13C(6))	CID	1	0	1	1		20196		1	234168	Medium	Excluded by Method	Not Used		0	0.0001746	4.02105	0	0	100	2	1251.52	2502.03	-4.80426	275.055	51063	51063	MS2	0/0	12AUG14_Rui_cardiac_PE_C.raw
High				ImDPNIVGSEHYDVAr	Unambiguous	2	1	G3V6D3	M2(Oxidation); R16(Label:13C(6))	CID	1	0	1	1		13256		1	29102741	Medium	Excluded by Method	Not Used		0	0.0001222	4.02097	0	42.5581	58	3	613.298	1837.88	-3.21026	194.477	34613	34613	MS2	0/0	12AUG14_Rui_cardiac_PE_C.raw
High				HTGPNSPDTANDGFVr	Unambiguous	6	2	D3ZYW2;Q6AY09	R16(Label:13C(6))	CID	1	0	1	1					1143787		No Quan Values	Not Used		0	1.446e-05	4.01857	0	0	100	2	845.895	1690.78	-3.21639	70.2242	9300	9300	MS2	0/0	12AUG14_Rui_cardiac_PE_C.raw
High				SIDDLEDELYAQk	Unambiguous	1	1	P04692	K13(Label:2H(4))	CID	1	0	1	1							No Quan Values	Not Used		0	0.0008728	4.01802	0	16.9587	100	2	771.875	1542.74	-3.47395	332.512	62756	62756	MS2	0/0	12AUG14_Rui_cardiac_PE_C.raw
High				TGGLAGGGSDALQTDGLr	Unambiguous	1	1	D4A702	R18(Label:13C(6))	CID	1	0	1	1							No Quan Values	Not Used		0	0.001399	4.01739	0	69.5592	100	2	826.419	1651.83	-2.26317	203.418	36445	36445	MS2	0/0	12AUG14_Rui_cardiac_PE_C.raw
High				SSYYVVSGNDPAAEEPSr	Unambiguous	2	1	P15205	R18(Label:13C(6))	CID	1	0	1	1					216193		No Quan Values	Not Used		0	0.0011	4.01704	0	51.515	100	2	967.444	1933.88	-3.60303	190.797	33862	33862	MS2	0/0	12AUG14_Rui_cardiac_PE_C.raw
High				LESIISGAALmADSScTr	Unambiguous	2	1	Q5U302	M11(Oxidation); C16(Carbamidomethyl); R18(Label:13C(6))	CID	1	0	1	1		21385	1	1	174606	Medium	Excluded by Method	Not Used		0	0.002398	4.01703	0	23.8616	100	2	952.462	1903.92	-1.29073	289.07	53913	53913	MS2	0/0	12AUG14_Rui_cardiac_PE_C.raw
High				EGVIEcSFVQSk	Unambiguous	1	1	P04636	C6(Carbamidomethyl); K12(Label:2H(4))	CID	1	0	1	1		13448		1	4.59321e+06	Medium	Excluded by Method	Not Used		0	0.0004373	4.01694	0	5.76439	100	2	693.846	1386.68	-2.31108	196.037	34932	34932	MS2	0/0	12AUG14_Rui_cardiac_PE_C.raw
High				VLNNmEIGTSLYDEEGAk	Unambiguous	1	1	P16617	M5(Oxidation); K18(Label:2H(4))	CID	1	0	1	1					848333		No Quan Values	Not Used		0	0.002326	4.01673	0	76.4959	100	2	1001.98	2002.95	-3.46095	252.571	46483	46483	MS2	0/0	12AUG14_Rui_cardiac_PE_C.raw
High				SEIGIAmGSGTAVAk	Unambiguous	4	1	P11507-2	M7(Oxidation); K15(Label:2H(4))	CID	1	0	1	1		7332	1	1	944035	Medium	Excluded by Method	Not Used		0	0.0009744	4.01561	0	30.9393	100	2	706.372	1411.74	-2.39665	125.87	20626	20626	MS2	0/0	12AUG14_Rui_cardiac_PE_C.raw
High				IEDGNNFGVAVQEk	Unambiguous	2	1	Q6P9V7	K14(Label:2H(4))	CID	1	0	1	1					515142		No Quan Values	Not Used		0	0.003819	4.0156	0	18.3998	100	2	762.385	1523.76	-1.31903	173.913	30422	30422	MS2	0/0	12AUG14_Rui_cardiac_PE_C.raw
High				HEYQAnGPEDLNr	Unambiguous	1	1	Q7M0E3	N6(Deamidated); R13(Label:13C(6))	CID	0.0224	0	1	1					412527		No Quan Values	Not Used		0	0.0007424	4.01447	0	30.0821	100	2	775.349	1549.69	-4.43896	53.0374	5803	5803	MS2	0/0	12AUG14_Rui_cardiac_PE_C.raw
	High			IVSNAScTTncLAPLAk	Unambiguous	15	1	P04797	C7(Carbamidomethyl); N10(Deamidated); C11(Carbamidomethyl); K17(Label:13C(6)15N(2))	CID	1	0	1	1					114309		No Quan Values	Not Used		0	0.0201	4.01386	0	35.8014	100	2	914.951	1828.89	-4.19564	215.513	38913	38913	MS2	0/0	12AUG14_Rui_cardiac_PE_C.raw
High				SSGGFVWAck	Unambiguous	1	1	P56574	C9(Carbamidomethyl); K10(Label:2H(4))	CID	1	0	1	1					323316		No Quan Values	Not Used		0	0.001622	4.0124	0	39.9918	100	2	551.767	1102.53	-1.65725	167.869	29184	29184	MS2	0/0	12AUG14_Rui_cardiac_PE_C.raw
High				DAVLDAWAEDVDLr	Unambiguous	4	2	P11980;P11980-2	R14(Label:13C(6))	CID	1	0	1	1		30310			3.78761e+06	Medium	Not Unique	Not Used	0.450561	0	0.0002127	4.00691	0	30.2264	100	2	797.394	1593.78	-2.64711	405.691	76780	76780	MS2	0/0	12AUG14_Rui_cardiac_PE_C.raw
	High			GTGGVDTAAVGGVFDVSNADr	Unambiguous	1	1	P07335	R21(Label:13C(6)15N(4))	CID	1	0	1	1					101138		No Quan Values	Not Used		0	0.002542	4.00426	0	0	100	2	987.971	1974.93	-2.32534	314.654	59131	59131	MS2	0/0	12AUG14_Rui_cardiac_PE_C.raw
High				TWNDPSVQQDIk	Unambiguous	1	1	P06761	K12(Label:2H(4))	CID	1	0	1	1					18406214		No Quan Values	Not Used		0	0.0005476	4.00382	0	8.37708	99	2	717.86	1434.71	-2.27228	175.454	30734	30734	MS2	0/0	12AUG14_Rui_cardiac_PE_C.raw
High				FSSVTNTPQIVQAk	Unambiguous	2	1	D3Z802	K14(Label:2H(4))	CID	1	0	1	1					1.25087e+06		No Quan Values	Not Used		0	0.0001877	4.00375	0	21.1622	100	2	762.419	1523.83	-3.23898	193.388	34390	34390	MS2	0/0	12AUG14_Rui_cardiac_PE_C.raw
High				VLGSEEPTEGDVQcmr	Unambiguous	1	1	D4ABA9	C14(Carbamidomethyl); M15(Oxidation); R16(Label:13C(6))	CID	1	0	1	1					8559674		No Quan Values	Not Used		0	0.0003899	3.99956	0	33.6949	100	2	914.909	1828.81	-2.31015	123.755	20194	20194	MS2	0/0	12AUG14_Rui_cardiac_PE_C.raw
High				SVTEqGAELSNEEr	Unconsidered	1	1	P63102	Q5(Deamidated); R14(Label:13C(6))	CID		0.0338	2	2					63091.3		No Quan Values	Not Used		0	0.01155	3.99755	0	40.4045	100	2	778.369	1555.73	8.22901	79.8908	11266	11266	MS2	0/0	12AUG14_Rui_cardiac_PE_C.raw
High				LAEQELIETSEr	Unambiguous	4	2	G3V885;G3V8B0	R12(Label:13C(6))	CID	1	0	1	1		13493		1	2.41905e+07	Medium	Excluded by Method	Not Used		0	0.0002401	3.99501	0	9.65047	67	2	712.371	1423.73	-2.31648	196.513	35030	35030	MS2	0/0	12AUG14_Rui_cardiac_PE_C.raw
High				VAGQDGSVVQFk	Unambiguous	3	1	F1M2K3	K12(Label:2H(4))	CID	1	0	1	1							No Quan Values	Not Used		0	0.005799	3.99491	0	74.8278	100	2	619.835	1238.66	-3.56887	134.284	22326	22326	MS2	0/0	12AUG14_Rui_cardiac_PE_C.raw
High				VDIDVPDVNIEGPDAk	Unambiguous	1	1	M0R9D5	K16(Label:2H(4))	CID	0.0426	0	1	1		25159			18681837	Medium	Unique	Used	0.342439	0	0.0008228	3.99371	0	0.491917	55	2	850.435	1699.86	-3.27763	335.28	63308	63308	MS2	0/0	12AUG14_Rui_cardiac_PE_C.raw
	High			VGEATETALTcLVEk	Unambiguous	8	1	P11507-2	C11(Carbamidomethyl); K15(Label:13C(6)15N(2))	CID	1	0	1	1					3.77363e+06		No Quan Values	Not Used		0	0.0004392	3.99258	0	40.4953	100	2	814.915	1628.82	-3.55007	318.045	59822	59822	MS2	0/0	12AUG14_Rui_cardiac_PE_C.raw
	High			AGSDGESIGNcPFSQr	Unambiguous	4	1	G3V8C4	C11(Carbamidomethyl); R16(Label:13C(6)15N(4))	CID	1	0	1	1		8883		1	923257	Heavy	Excluded by Method	Not Used		0	0.004267	3.99073	0	0	100	2	846.367	1691.73	-3.37081	143.827	24279	24279	MS2	0/0	12AUG14_Rui_cardiac_PE_C.raw
	High			GTGGVDTAAVGAVFDISNADr	Unambiguous	1	1	P00564	R21(Label:13C(6)15N(4))	CID	1	0	1	1		28997		1	70848.9	Heavy	Excluded by Method	Not Used		0	0.000856	3.99013	0	49.0333	100	2	1001.98	2002.96	-4.75556	389.276	73501	73501	MS2	0/0	12AUG14_Rui_cardiac_PE_C.raw
High				NTGIIcTIGPASr	Unambiguous	4	2	P11980;P11980-2	C6(Carbamidomethyl); R13(Label:13C(6))	CID	1	0	1	1		13175		1	56762068	Medium	Excluded by Method	Not Used		0	0.0006311	3.98937	0	11.3882	37	2	683.364	1365.72	-2.56208	192.881	34286	34286	MS2	0/0	12AUG14_Rui_cardiac_PE_C.raw
	High			GcDVVVIPAGVPr	Unambiguous	1	1	P04636	C2(Carbamidomethyl); R13(Label:13C(6)15N(4))	CID	1	0	1	1							No Quan Values	Not Used		0	0.007266	3.98836	0	33.3946	100	2	674.866	1348.73	-1.98175	270.687	50173	50173	MS2	0/0	12AUG14_Rui_cardiac_PE_C.raw
High				VDNSSLTGESEPQTr	Unambiguous	5	1	P06687	R15(Label:13C(6))	CID	1	0	1	1					2.53137e+06		No Quan Values	Not Used		0	2.843e-05	3.98834	0	11.5432	100	2	813.387	1625.77	-2.03263	71.1492	9488	9488	MS2	0/0	12AUG14_Rui_cardiac_PE_C.raw
High				VEFEcEVSEEGAQVk	Unambiguous	1	1	P56741	C5(Carbamidomethyl); K15(Label:2H(4))	CID	1	0	1	1		15258		1	672143	Medium	Excluded by Method	Not Used		0	0.0002266	3.98804	0	22.1827	100	2	872.404	1743.8	-1.65789	216.629	39142	39142	MS2	0/0	12AUG14_Rui_cardiac_PE_C.raw
	High			TDYNASVSVPDSSGPEr	Unambiguous	3	1	P61980	R17(Label:13C(6)15N(4))	CID	1	0	1	1					3.81436e+06		No Quan Values	Not Used		0	0.001228	3.98705	0	24.2736	100	2	895.903	1790.8	-4.39724	165.031	28604	28604	MS2	0/0	12AUG14_Rui_cardiac_PE_C.raw
High				AEAGGGWEGSASYk	Unambiguous	2	1	G3V721	K14(Label:2H(4))	CID	1	0	1	1					916419		No Quan Values	Not Used		0	0.0001329	3.98425	0	53.1511	100	2	687.315	1373.62	-3.77435	92.2133	13779	13779	MS2	0/0	12AUG14_Rui_cardiac_PE_C.raw
High				ENALDrAEQAEADk	Unambiguous	7	1	P04692	R6(Label:13C(6)); K14(Label:2H(4))	CID	1	0	1	1					3.74397e+06		No Quan Values	Not Used		0	0.01695	3.98232	1	51.8044	100	2	785.388	1569.77	-3.64045	111.351	17666	17666	MS2	0/0	12AUG14_Rui_cardiac_PE_C.raw
High				ENAIDrAEQAEADk	Unambiguous	7	1	P04692	R6(Label:13C(6)); K14(Label:2H(4))	CID	1	0	1	2					3.74397e+06		No Quan Values	Not Used		0	0.01695	3.98232	1	51.8044	100	2	785.388	1569.77	-3.64045	111.351	17666	17666	MS2	0/0	12AUG14_Rui_cardiac_PE_C.raw
	High			TLGDAYEFTVDmr	Unambiguous	2	1	B5DFG4	M12(Oxidation); R13(Label:13C(6)15N(4))	CID	1	0	1	1					653809		No Quan Values	Not Used		0	0.001191	3.98212	0	38.788	100	2	772.348	1543.69	-5.38506	273.697	50786	50786	MS2	0/0	12AUG14_Rui_cardiac_PE_C.raw
High				SEIGIAMGSGTAVAk	Unambiguous	4	1	P11507-2	K15(Label:2H(4))	CID	1	0	1	1		14346	1		715409	Medium	Excluded by Method	Not Used		0	0.001754	3.97946	0	16.3683	100	2	698.375	1395.74	-1.432	206.349	37042	37042	MS2	0/0	12AUG14_Rui_cardiac_PE_C.raw
	High			LISWYDNEYGYSNr	Unambiguous	15	1	P04797	R14(Label:13C(6)15N(4))	CID	1	0	1	1							No Quan Values	Not Used		0	0.01698	3.97899	0	23.8219	100	2	895.402	1789.8	-4.70643	302.556	56659	56659	MS2	0/0	12AUG14_Rui_cardiac_PE_C.raw
High				LDYDEDASAMLr	Unambiguous	1	1	P50503	R12(Label:13C(6))	CID	1	0	1	1		19700	1	1	846197	Medium	Excluded by Method	Not Used		0	0.0001883	3.97868	0	29.5179	100	2	702.822	1404.64	-2.5029	269.022	49833	49833	MS2	0/0	12AUG14_Rui_cardiac_PE_C.raw
High				SDIDEIVLVGGSTr	Unambiguous	1	1	P06761	R14(Label:13C(6))	CID	1	0	1	1		23473	1		1.26691e+06	Medium	Excluded by Method	Not Used		0	0.001683	3.97714	0	45.984	100	2	733.891	1466.77	-3.47891	314.271	59052	59052	MS2	0/0	12AUG14_Rui_cardiac_PE_C.raw
High				GFGFVcFSSPEEATk	Unambiguous	5	2	Q9EPH8;G3V9N0	C6(Carbamidomethyl); K15(Label:2H(4))	CID	1	0	1	1					161592		No Quan Values	Not Used		0	0.004372	3.9771	0	67.3075	100	2	833.888	1666.77	-2.41807	347.187	65707	65707	MS2	0/0	12AUG14_Rui_cardiac_PE_C.raw
	High			VPTPNVSVVDLTcr	Unambiguous	7	1	P04797	C13(Carbamidomethyl); R14(Label:13C(6)15N(4))	CID	1	0	1	1					20602.8		No Quan Values	Not Used		0	0.004486	3.97556	0	24.7298	100	2	783.912	1566.82	-1.03665	310.719	58326	58326	MS2	0/0	12AUG14_Rui_cardiac_PE_C.raw
	High			EVDEQmLNVQNk	Unambiguous	6	2	G3V7C6;P69897	M6(Oxidation); K12(Label:13C(6)15N(2))	CID	1	0	1	1					423609		No Quan Values	Not Used		0	0.005691	3.97525	0	19.1004	100	2	735.851	1470.7	-2.13858	75.6915	10410	10410	MS2	0/0	12AUG14_Rui_cardiac_PE_C.raw
High				TVYHAEEIQcnGr	Unambiguous	2	1	G3V7U0	C10(Carbamidomethyl); N11(Deamidated); R13(Label:13C(6))	CID	1	0	1	1		795	1		33694643	Medium	Excluded by Method	Not Used		0	6.176e-05	3.97454	0	11.4472	61	3	528.577	1583.72	-2.42203	52.0318	5597	5597	MS2	0/0	12AUG14_Rui_cardiac_PE_C.raw
High				TDYnASVSVPDSSGPEr	Unambiguous	3	1	P61980	N4(Deamidated); R17(Label:13C(6))	CID	1	0	1	1		11848			591419	Medium	Unique	Used	0.443762	0	0.0004462	3.97433	0	24.2874	100	2	894.402	1787.8	-2.91723	178.207	31297	31297	MS2	0/0	12AUG14_Rui_cardiac_PE_C.raw
High				TFGGAPGFSLGSPLSSPVFPr	Unambiguous	2	1	Q6P725	R21(Label:13C(6))	CID	1	0	1	1		30473			1.66471e+06	Medium	Unique	Used	0.39234	0	1.368e-05	3.97428	0	10.3358	100	2	1042.55	2084.08	-2.89139	407.781	77208	77208	MS2	0/0	12AUG14_Rui_cardiac_PE_C.raw
High				AIAGTGANVIVTGGk	Unambiguous	1	1	D4ACB8	K15(Label:2H(4))	CID	1	0	1	1					820624		No Quan Values	Not Used		0	0.01215	3.97395	0	62.9256	100	2	666.89	1332.77	-4.3501	164.043	28405	28405	MS2	0/0	12AUG14_Rui_cardiac_PE_C.raw
	High			TNVSGGAIALGHPLGGSGSr	Unambiguous	2	1	G3V9U2	R20(Label:13C(6)15N(4))	CID	1	0	1	1							No Quan Values	Not Used		0	0.01354	3.97126	0	0	100	2	909.477	1817.95	-1.8988	178.112	31278	31278	MS2	0/0	12AUG14_Rui_cardiac_PE_C.raw
High				ATFSSTSGLDSVSDSGEGr	Unambiguous	1	1	E9PTK8	R19(Label:13C(6))	CID	1	0	1	1					414665		No Quan Values	Not Used		0	0.003569	3.97097	0	63.0074	100	2	933.424	1865.84	-2.25856	191.888	34085	34085	MS2	0/0	12AUG14_Rui_cardiac_PE_C.raw
High				TIGTGLVTDVPAmTEEDk	Unambiguous	1	1	P85834	M13(Oxidation); K18(Label:2H(4))	CID	1	0	1	1		18989		1	217692	Medium	Excluded by Method	Not Used		0	0.003592	3.96697	0	22.4499	100	2	948.967	1896.93	-7.33489	260.102	48017	48017	MS2	0/0	12AUG14_Rui_cardiac_PE_C.raw
High				LPSGSGAASPTTGSAVDIr	Unambiguous	1	1	M0R9D5	R19(Label:13C(6))	CID	1	0	1	1		11839		1	1.0508e+06	Medium	Excluded by Method	Not Used		0	0.0004134	3.96555	0	0	100	2	875.456	1749.9	-1.94984	178.103	31276	31276	MS2	0/0	12AUG14_Rui_cardiac_PE_C.raw
High				TVYHAEEIQcnGr	Unambiguous	2	1	G3V7U0	C10(Carbamidomethyl); N11(Deamidated); R13(Label:13C(6))	CID	1	0	1	1							No Quan Values	Not Used		0	0.0006746	3.96466	0	40.2656	100	3	528.577	1583.72	-3.11574	56.4078	6486	6486	MS2	0/0	12AUG14_Rui_cardiac_PE_C.raw
High				TGTAEmSSILEEr	Unambiguous	3	1	F1LP05	M6(Oxidation); R13(Label:13C(6))	CID	1	0	1	1					11456086		No Quan Values	Not Used		0	0.001783	3.9637	0	27.8675	100	2	723.345	1445.68	-3.75207	125.264	20503	20503	MS2	0/0	12AUG14_Rui_cardiac_PE_C.raw
	High			SYELPDGQVITIGNEr	Unambiguous	9	2	P62738;V9GZ85	R16(Label:13C(6)15N(4))	CID	1	0	1	1					463878		No Quan Values	Not Used		0	0.001589	3.96247	0	4.9388	100	2	900.951	1800.89	-3.62928	350.501	66366	66366	MS2	0/0	12AUG14_Rui_cardiac_PE_C.raw
	High			ImNVIGEPIDEr	Unambiguous	2	1	G3V6D3	M2(Oxidation); R12(Label:13C(6)15N(4))	CID	1	0	1	1							No Quan Values	Not Used		0	0.01019	3.9621	0	30.1949	100	2	706.358	1411.71	-3.04294	209.292	37644	37644	MS2	0/0	12AUG14_Rui_cardiac_PE_C.raw
High				VGLIGScTNSSYEDmGr	Unambiguous	1	1	Q9ER34	C7(Carbamidomethyl); M15(Oxidation); R17(Label:13C(6))	CID	1	0	1	1					1.47511e+06		No Quan Values	Not Used		0	0.00219	3.96141	0	0	100	2	934.413	1867.82	-3.96955	183.787	32433	32433	MS2	0/0	12AUG14_Rui_cardiac_PE_C.raw
High				VVANSPANADYQEr	Unambiguous	1	1	Q5XIG1	R14(Label:13C(6))	CID	1	0	1	1		954		1	4.06354e+07	Medium	Excluded by Method	Not Used		0	2.383e-05	3.96061	0	13.3518	100	2	770.377	1539.75	-1.72015	53.81	5960	5960	MS2	0/0	12AUG14_Rui_cardiac_PE_C.raw
	High			TGAIVDVPVGDELLGr	Unambiguous	2	1	F1LP05	R16(Label:13C(6)15N(4))	CID	1	0	1	1		28972		1	972431	Heavy	Excluded by Method	Not Used		0	0.0002138	3.95902	0	12.7417	100	2	810.943	1620.88	-2.75813	388.854	73426	73426	MS2	0/0	12AUG14_Rui_cardiac_PE_C.raw
High				STSQGSINSPVYSr	Unambiguous	1	1	F1LWK7	R14(Label:13C(6))	CID	1	0	1	1					1.85739e+06		No Quan Values	Not Used		0	0.006221	3.95846	0	0	100	2	744.873	1488.74	-0.429715	85.7722	12460	12460	MS2	0/0	12AUG14_Rui_cardiac_PE_C.raw
High				NNDPELEEVNLNNIr	Unambiguous	2	1	P70567	R15(Label:13C(6))	CID	1	0	1	1					354069		No Quan Values	Not Used		0	0.0003069	3.95683	0	38.789	100	2	894.941	1788.88	-3.48395	287.119	53521	53521	MS2	0/0	12AUG14_Rui_cardiac_PE_C.raw
High				LEEGPPVTTVLTr	Unambiguous	3	1	F7FKI5	R13(Label:13C(6))	CID	1	0	1	1		18747		1	8.39495e+06	Medium	Excluded by Method	Not Used		0	3.982e-05	3.95018	0	27.3658	100	2	709.402	1417.8	-2.46603	257.394	47465	47465	MS2	0/0	12AUG14_Rui_cardiac_PE_C.raw
	High			LIAPVADDETAVPNNk	Unambiguous	1	1	P42123	K16(Label:13C(6)15N(2))	CID	1	0	1	1		13906		1	20155150	Heavy	Excluded by Method	Not Used		0	0.0003727	3.94983	0	27.5962	73	2	837.94	1674.87	-3.19281	200.939	35937	35937	MS2	0/0	12AUG14_Rui_cardiac_PE_C.raw
High				LESIISGAALmADSScTr	Unambiguous	2	1	Q5U302	M11(Oxidation); C16(Carbamidomethyl); R18(Label:13C(6))	CID	1	0	1	1		21085	1	1	113653	Medium	Excluded by Method	Not Used		0	0.0001609	3.94797	0	73.3823	100	2	952.46	1903.91	-3.98359	285.64	53219	53219	MS2	0/0	12AUG14_Rui_cardiac_PE_C.raw
High				GSAFAIGSDGLccqSr	Unambiguous	1	1	Q641Y8	C12(Carbamidomethyl); C13(Carbamidomethyl); Q14(Deamidated); R16(Label:13C(6))	CID	1	0	1	1		16462	1	1	200284	Medium	Excluded by Method	Not Used		0	0.01096	3.94705	0	39.9854	100	2	846.882	1692.76	8.5899	230.75	42025	42025	MS2	0/0	12AUG14_Rui_cardiac_PE_C.raw
High				NSNLVGAAHEELQQSr	Unambiguous	2	1	G3V8L3	R16(Label:13C(6))	CID	1	0	1	1					399420		No Quan Values	Not Used		0	0.002929	3.94704	0	21.1053	100	2	879.942	1758.88	-3.43279	150.832	25711	25711	MS2	0/0	12AUG14_Rui_cardiac_PE_C.raw
High				GcITIIGGGDTATccAk	Selected	1	1	P16617	C2(Carbamidomethyl); C14(Carbamidomethyl); C15(Carbamidomethyl); K17(Label:2H(4))	CID	0	0	1	1		12940	1		1.09782e+07	Medium	Excluded by Method	Not Used		0	0.0001249	3.94687	0	53.9086	100	2	879.907	1758.81	-2.57874	190.357	33771	33771	MS2	0/0	12AUG14_Rui_cardiac_PE_C.raw
High				GcITIIGGGnTATccAk	Rejected	1	1	M0R6Y8	C2(Carbamidomethyl); N10(Deamidated); C14(Carbamidomethyl); C15(Carbamidomethyl); K17(Label:2H(4))	CID		0	2	2		12940	1		1.09782e+07	Medium	Excluded by Method	Not Used		0	0.0001248	3.94687	0	53.9086	100	2	879.907	1758.81	-2.57647	190.357	33771	33771	MS2	0/0	12AUG14_Rui_cardiac_PE_C.raw
High				NLTEEmAGLDEIIAk	Unambiguous	2	1	G3V885	M6(Oxidation); K15(Label:2H(4))	CID	1	0	1	1		24893	1	1	733836	Medium	Excluded by Method	Not Used		0	0.001915	3.9467	0	27.3053	100	2	833.927	1666.85	-1.78748	331.913	62636	62636	MS2	0/0	12AUG14_Rui_cardiac_PE_C.raw
High				LGDVYVNDAFGTAHr	Unambiguous	3	2	P16617;M0R6Y8	R15(Label:13C(6))	CID	1	0	1	1		16698	1		4202238	Medium	Excluded by Method	Not Used		0	0.0003315	3.9463	0	17.0826	100	3	547.607	1640.81	-3.1553	233.591	42603	42603	MS2	0/0	12AUG14_Rui_cardiac_PE_C.raw
High				DAGQISGLNVLr	Unambiguous	2	1	P48721	R12(Label:13C(6))	CID	1	0	1	1							No Quan Values	Not Used		0	0.0007329	3.94495	0	13.7234	86	2	624.852	1248.7	-2.56365	280.741	52221	52221	MS2	0/0	12AUG14_Rui_cardiac_PE_C.raw
	High			NSLESYAFNmk	Unambiguous	6	1	P63018	M10(Oxidation); K11(Label:13C(6)15N(2))	CID	1	0	1	1					1584381		No Quan Values	Not Used		0	0.009849	3.94252	0	40.2065	100	2	664.305	1327.6	-3.15607	199.372	35616	35616	MS2	0/0	12AUG14_Rui_cardiac_PE_C.raw
High				NAGNEQDLGIQYr	Unambiguous	1	1	Q5U302	R13(Label:13C(6))	CID	1	0	1	1		9077	1	1	3.5424e+06	Medium	Excluded by Method	Not Used		0	0.0004367	3.94232	0	0	100	2	742.364	1483.72	-1.80204	146.297	24784	24784	MS2	0/0	12AUG14_Rui_cardiac_PE_C.raw
High				VQANLDTPDINIQGPEAk	Unambiguous	1	1	M0R9D5	K18(Label:2H(4))	CID	1	0	1	1					832680		No Quan Values	Not Used		0	0.0002362	3.94138	0	40.8456	100	2	964.004	1927	-3.7337	275.761	51207	51207	MS2	0/0	12AUG14_Rui_cardiac_PE_C.raw
	High			SQNIITDSSSLNAEAIr	Unambiguous	1	1	G3V6S0	R17(Label:13C(6)15N(4))	CID	1	0	1	1		19796		1	545966	Heavy	Excluded by Method	Not Used		0	0.003634	3.94025	0	23.7365	100	2	914.964	1828.92	-3.47206	270.112	50056	50056	MS2	0/0	12AUG14_Rui_cardiac_PE_C.raw
High				ALEQNPDDAQYYcQr	Unambiguous	1	1	B0BN85	C13(Carbamidomethyl); R15(Label:13C(6))	CID	1	0	1	1							No Quan Values	Not Used		0	0.0001965	3.93994	0	0	100	2	938.913	1876.82	-2.18735	141.946	23895	23895	MS2	0/0	12AUG14_Rui_cardiac_PE_C.raw
High				GAGTGGLGLAIEGPSEAk	Unambiguous	1	1	D3ZHA0	K18(Label:2H(4))	CID	1	0	1	1							No Quan Values	Not Used		0	0.0004872	3.93766	0	39.4164	100	2	794.926	1588.84	-2.40709	252.272	46421	46421	MS2	0/0	12AUG14_Rui_cardiac_PE_C.raw
High				WVVIGDENYGEGSSr	Unambiguous	1	1	Q9ER34	R15(Label:13C(6))	CID	1	0	1	1		18885	1		2.75957e+06	Medium	Excluded by Method	Not Used		0	0.0002506	3.93715	0	24.1014	100	2	837.395	1673.78	-1.75625	258.942	47780	47780	MS2	0/0	12AUG14_Rui_cardiac_PE_C.raw
	High			LGDVISIQPcPDVk	Unambiguous	1	1	P46462	C10(Carbamidomethyl); K14(Label:13C(6)15N(2))	CID	1	0	1	1		20913		1	4.89768e+06	Heavy	Excluded by Method	Not Used		0	0.0086	3.937	0	33.3216	100	2	774.91	1548.81	-3.82928	281.593	52394	52394	MS2	0/0	12AUG14_Rui_cardiac_PE_C.raw
High				ESTGAQVQVAGDMLPNSTEr	Unambiguous	2	1	Q6AY48	R20(Label:13C(6))	CID	1	0	1	1		17401	1	1	546434	Medium	Excluded by Method	Not Used		0	0.0001735	3.93464	0	15.1643	100	2	1048.5	2096	-2.38187	241.471	44215	44215	MS2	0/0	12AUG14_Rui_cardiac_PE_C.raw
	High			GIsLEEGALPDVSATr	Unambiguous	1	1	D4ABA9	S3(Phospho); R16(Label:13C(6)15N(4))	CID	1	0	1	1					1.65503e+06		No Quan Values	Not Used		0	0.01338	3.9345	0	0	100	2	852.904	1704.8	-4.1532	358.066	67844	67844	MS2	0/0	12AUG14_Rui_cardiac_PE_C.raw
High				ESTPGTAEGAPATPEEk	Unambiguous	1	1	Q925F0	K17(Label:2H(4))	CID	1	0	1	1					10078946		No Quan Values	Not Used		0	0.001164	3.93394	0	4.36336	100	2	838.398	1675.79	-3.96473	64.1184	8055	8055	MS2	0/0	12AUG14_Rui_cardiac_PE_C.raw
	High			EVSQLQSEVAYk	Unambiguous	1	1	D4A164	K12(Label:13C(6)15N(2))	CID	1	0	1	1					1.22309e+06		No Quan Values	Not Used		0	0.01374	3.93388	0	25.867	100	2	694.86	1388.71	-1.67807	158.896	27349	27349	MS2	0/0	12AUG14_Rui_cardiac_PE_C.raw
	High			QLQTGSNETLTAr	Unambiguous	2	1	F1LMC2	R13(Label:13C(6)15N(4))	CID	1	0	1	1		2464		1	6.27149e+06	Heavy	Excluded by Method	Not Used		0	0.0125	3.93386	0	32.505	100	2	714.869	1428.73	-1.26987	71.1311	9484	9484	MS2	0/0	12AUG14_Rui_cardiac_PE_C.raw
High				AGAGSATLSMAYAGAr	Unambiguous	1	1	P04636	R16(Label:13C(6))	CID	1	0	1	1		13226		1	5.3993e+06	Medium	Excluded by Method	Not Used		0	0.00134	3.93361	0	35.9777	100	2	730.866	1460.73	-0.482668	193.528	34419	34419	MS2	0/0	12AUG14_Rui_cardiac_PE_C.raw
	High			LLDEEEATDNDLr	Unambiguous	1	1	Q9QZA2	R13(Label:13C(6)15N(4))	CID	1	0	1	1					447481		No Quan Values	Not Used		0	0.01177	3.93287	0	0	100	2	771.859	1542.71	-3.21335	191.137	33931	33931	MS2	0/0	12AUG14_Rui_cardiac_PE_C.raw
High				EAGAGGLSIAVEGPSk	Unambiguous	3	1	D3ZHA0	K16(Label:2H(4))	CID	1	0	1	1		14708	1		1.31478e+06	Medium	Excluded by Method	Not Used		0	0.002285	3.93282	0	48.0228	100	2	723.889	1446.77	-2.71315	210.526	37896	37896	MS2	0/0	12AUG14_Rui_cardiac_PE_C.raw
High				FVTVQTISGTGALr	Unambiguous	1	1	P00507	R14(Label:13C(6))	CID	1	0	1	1					673855		No Quan Values	Not Used		0	0.001065	3.92744	0	33.9898	100	2	728.415	1455.82	-2.08307	276.031	51263	51263	MS2	0/0	12AUG14_Rui_cardiac_PE_C.raw
High				VDQSILTGESVSVIk	Unambiguous	6	1	P11507-2	K15(Label:2H(4))	CID	1	0	1	1							No Quan Values	Not Used		0	0.0003842	3.92609	0	12.0077	100	2	789.946	1578.89	-2.34402	310.136	58207	58207	MS2	0/0	12AUG14_Rui_cardiac_PE_C.raw
High				AGAGSATLSmAYAGAr	Unambiguous	1	1	P04636	M10(Oxidation); R16(Label:13C(6))	CID	1	0	1	1							No Quan Values	Not Used		0	0.0002689	3.92595	0	56.3797	100	2	738.864	1476.72	0.238119	127.874	21028	21028	MS2	0/0	12AUG14_Rui_cardiac_PE_C.raw
High				EVDEQmLNVQNk	Unambiguous	6	2	G3V7C6;P69897	M6(Oxidation); K12(Label:2H(4))	CID	1	0	1	1					1372220		No Quan Values	Not Used		0	0.0005743	3.92535	0	18.7817	100	2	733.857	1466.71	-1.84131	74.215	10109	10109	MS2	0/0	12AUG14_Rui_cardiac_PE_C.raw
High				HNNcmAEcLTPTIYAk	Unambiguous	1	1	P09605	C4(Carbamidomethyl); M5(Oxidation); C8(Carbamidomethyl); K16(Label:2H(4))	CID	1	0	1	1		9961		1	2.1475e+06	Medium	Excluded by Method	Not Used		0	0.005088	3.92519	0	0	100	2	971.937	1942.87	-4.74379	156.215	26803	26803	MS2	0/0	12AUG14_Rui_cardiac_PE_C.raw
High				VAGQDGSVVQFk	Unambiguous	3	1	F1M2K3	K12(Label:2H(4))	CID	0.0382	0	1	1					2.36649e+06		No Quan Values	Not Used		0	0.009451	3.92518	0	53.9561	100	2	619.837	1238.67	-1.10511	131.142	21683	21683	MS2	0/0	12AUG14_Rui_cardiac_PE_C.raw
High				HEYqANGPEDLNr	Unconsidered	1	1	Q7M0E3	Q4(Deamidated); R13(Label:13C(6))	CID		0.0224	2	2					412527		No Quan Values	Not Used		0	0.003423	3.9227	0	30.0821	100	2	775.349	1549.69	-4.43896	53.0374	5803	5803	MS2	0/0	12AUG14_Rui_cardiac_PE_C.raw
High				ITEGDLSQLTASIr	Unambiguous	1	1	D3ZHA0	R14(Label:13C(6))	CID	1	0	1	1		26132		1	2.10586e+06	Medium	Excluded by Method	Not Used		0	6.979e-05	3.91974	0	36.3704	100	2	755.412	1509.82	-2.54054	347.264	65722	65722	MS2	0/0	12AUG14_Rui_cardiac_PE_C.raw
	High			VAVGEEQAFLVNTr	Unambiguous	1	1	D3ZHA0	R14(Label:13C(6)15N(4))	CID	1	0	1	1					1.58878e+06		No Quan Values	Not Used		0	0.003881	3.91834	0	20.509	100	2	771.908	1542.81	-4.49002	261.271	48255	48255	MS2	0/0	12AUG14_Rui_cardiac_PE_C.raw
High				NYDIGAALDTIQYSk	Unambiguous	2	1	O08623	K15(Label:2H(4))	CID	1	0	1	1					295387		No Quan Values	Not Used		0	0.0258	3.91546	0	19.0241	100	2	838.426	1675.85	-1.46668	363.818	68983	68983	MS2	0/0	12AUG14_Rui_cardiac_PE_C.raw
High				GTGGVDTAAVGGVFDVSNADr	Unambiguous	1	1	P07335	R21(Label:13C(6))	CID	1	0	1	1		23185	1	1	1088241	Medium	Excluded by Method	Not Used		0	0.001949	3.91497	0	0	100	2	985.977	1970.95	-2.0301	310.606	58303	58303	MS2	0/0	12AUG14_Rui_cardiac_PE_C.raw
	High			IGIFGQDEDVTSk	Unambiguous	4	1	P11507-2	K13(Label:13C(6)15N(2))	CID	1	0	1	1					2.63401e+06		No Quan Values	Not Used		0	0.004732	3.91429	0	39.061	100	2	708.857	1416.71	-2.123	246.541	45248	45248	MS2	0/0	12AUG14_Rui_cardiac_PE_C.raw
High				VPQTFTVDcSQAGr	Unambiguous	1	1	D3ZHA0	C9(Carbamidomethyl); R14(Label:13C(6))	CID	1	0	1	1		9490		1	10309132	Medium	Excluded by Method	Not Used		0	1.962e-05	3.91245	0	23.57	100	2	786.381	1571.76	-1.78897	153.378	26227	26227	MS2	0/0	12AUG14_Rui_cardiac_PE_C.raw
High				NQLTSNPENTVFDAk	Unambiguous	1	1	P06761	K15(Label:2H(4))	CID	1	0	1	1		15011			23406551	Medium	Redundant	Not Used	0.65408	0	0.0002038	3.91067	0	57.9175	100	2	841.415	1681.82	-6.37111	214.376	38680	38680	MS2	0/0	12AUG14_Rui_cardiac_PE_C.raw
	High			GADYLVTEVENGGSLGSk	Unambiguous	4	2	P11980;P11980-2	K18(Label:13C(6)15N(2))	CID	1	0	1	1							No Quan Values	Not Used		0	0.00949	3.90993	0	22.521	100	2	902.443	1803.88	-3.96535	314.758	59152	59152	MS2	0/0	12AUG14_Rui_cardiac_PE_C.raw
High				NTGIIcTIGPASr	Unambiguous	4	2	P11980;P11980-2	C6(Carbamidomethyl); R13(Label:13C(6))	CID	1	0	1	1							No Quan Values	Not Used		0	0.0008365	3.90948	0	6.31944	99	2	683.365	1365.72	-2.38331	199.732	35689	35689	MS2	0/0	12AUG14_Rui_cardiac_PE_C.raw
	High			NkDTGTYEDFVEGLr	Unambiguous	1	1	P16409	K2(Label:13C(6)15N(2)); R15(Label:13C(6)15N(4))	CID	1	0	1	1		20381		1	2908351	Heavy	Excluded by Method	Not Used		0	0.01057	3.90749	1	29.8848	100	3	587.951	1761.84	-2.17272	278.55	51776	51776	MS2	0/0	12AUG14_Rui_cardiac_PE_C.raw
High				DAGEGGLSLAVEGPSk	Unambiguous	1	1	D3ZHA0	K16(Label:2H(4))	CID	1	0	1	1					1.62311e+06		No Quan Values	Not Used		0	2.774e-05	3.90612	0	23.0012	100	2	745.884	1490.76	-2.19807	234.806	42851	42851	MS2	0/0	12AUG14_Rui_cardiac_PE_C.raw
High				DDGVFVQEVmQNSPAAr	Unambiguous	1	1	M0R9D5	M10(Oxidation); R17(Label:13C(6))	CID	1	0	1	1							No Quan Values	Not Used		0	0.0005694	3.90589	0	32.4342	100	2	942.94	1884.87	-6.53248	276.976	51455	51455	MS2	0/0	12AUG14_Rui_cardiac_PE_C.raw
High				DDGVFVQEVmQNSPAAr	Unambiguous	1	1	M0R9D5	M10(Oxidation); R17(Label:13C(6))	CID	1	0	1	1					75629.4		No Quan Values	Not Used		0	0.001575	3.90426	0	0	100	2	942.947	1884.89	0.332411	270.261	50087	50087	MS2	0/0	12AUG14_Rui_cardiac_PE_C.raw
	High			AAVEQLTEEQkNEFk	Unambiguous	1	1	Q4PP99	K11(Label:13C(6)15N(2)); K15(Label:13C(6)15N(2))	CID	1	0	1	1					691342		No Quan Values	Not Used		0	0.01895	3.9003	1	24.5317	100	2	890.457	1779.91	-1.25014	151.631	25872	25872	MS2	0/0	12AUG14_Rui_cardiac_PE_C.raw
High				DLNHVcVISESGk	Unambiguous	2	1	F1LNY0	C6(Carbamidomethyl); K13(Label:2H(4))	CID	1	0	1	1					2.49203e+06		No Quan Values	Not Used		0	0.003938	3.89846	0	62.2401	100	2	731.366	1461.73	-3.72787	135.048	22484	22484	MS2	0/0	12AUG14_Rui_cardiac_PE_C.raw
	High			NLEEAVAEDLAk	Unambiguous	1	1	D4ABA9	K12(Label:13C(6)15N(2))	CID	1	0	1	1		23427		1	1.00768e+06	Heavy	Excluded by Method	Not Used		0	0.007127	3.89813	0	43.6489	100	2	655.339	1309.67	-2.01641	315.955	59396	59396	MS2	0/0	12AUG14_Rui_cardiac_PE_C.raw
High				VIVVGNPAnTNcLTASk	Unambiguous	1	1	O88989	N9(Deamidated); C12(Carbamidomethyl); K17(Label:2H(4))	CID	0.0103	0	1	1		16977		1	248078	Medium	Excluded by Method	Not Used		0	0.01437	3.898	0	15.3776	100	2	881.964	1762.92	-5.29579	236.933	43286	43286	MS2	0/0	12AUG14_Rui_cardiac_PE_C.raw
	High			kATDAEADVASLNr	Unambiguous	5	1	P04692	K1(Label:13C(6)15N(2)); R14(Label:13C(6)15N(4))	CID	1	0	1	1					3.26701e+06		No Quan Values	Not Used		0	0.002471	3.89785	1	0	100	2	739.879	1478.75	-3.95695	96.2053	14597	14597	MS2	0/0	12AUG14_Rui_cardiac_PE_C.raw
High				MADSGGQPQLTQPGk	Unambiguous	2	1	Q8VBU2-2	K15(Label:2H(4))	CID	1	0	1	1							No Quan Values	Not Used		0	0.004663	3.89677	0	45.555	100	2	759.878	1518.75	-2.78521	72.9073	9845	9845	MS2	0/0	12AUG14_Rui_cardiac_PE_C.raw
High				IPSAVGYQPTLATDmGTMQEr	Unambiguous	2	1	G3V6D3	M15(Oxidation); R21(Label:13C(6))	CID	0.041	0	1	1					373691		No Quan Values	Not Used		0	0.0006086	3.89642	0	0	100	2	1144.55	2288.09	-4.36269	274.33	50915	50915	MS2	0/0	12AUG14_Rui_cardiac_PE_C.raw
	High			VGLIGScTNSSYEDMGr	Unambiguous	1	1	Q9ER34	C7(Carbamidomethyl); R17(Label:13C(6)15N(4))	CID	1	0	1	1		17517	1		616213	Heavy	Excluded by Method	Not Used		0	0.007404	3.8964	0	31.784	100	2	928.411	1855.82	-1.85741	243.184	44565	44565	MS2	0/0	12AUG14_Rui_cardiac_PE_C.raw
High				ELEVAEGGGqVELEr	Unambiguous	1	1	Q63692	Q10(Deamidated); R15(Label:13C(6))	CID	1	0	1	1					173939		No Quan Values	Not Used		0	0.01655	3.89577	0	73.8199	100	2	811.411	1621.82	8.73029	222.799	40403	40403	MS2	0/0	12AUG14_Rui_cardiac_PE_C.raw
	High			NmGGPYGGGNYGPGGSGGSGGYGGr	Unambiguous	7	1	A7VJC2-2	M2(Oxidation); R25(Label:13C(6)15N(4))	CID	1	0	1	1					1.76306e+06		No Quan Values	Not Used		0	0.0009214	3.89552	0	13.6218	100	2	1108.46	2215.91	-0.508594	124.736	20396	20396	MS2	0/0	12AUG14_Rui_cardiac_PE_C.raw
	High			AANEAGYFNEEmAPIEVk	Unambiguous	2	1	G3V9U2	M12(Oxidation); K18(Label:13C(6)15N(2))	CID	1	0	1	1					129823		No Quan Values	Not Used		0	0.002781	3.8937	0	23.2794	100	2	1003.96	2006.92	-2.33655	272.659	50575	50575	MS2	0/0	12AUG14_Rui_cardiac_PE_C.raw
	High			IMNVIGEPIDEr	Unambiguous	2	1	G3V6D3	R12(Label:13C(6)15N(4))	CID	1	0	1	1					3.15045e+06		No Quan Values	Not Used		0	0.004198	3.89319	0	14.6292	100	2	698.36	1395.71	-2.9603	265.199	49052	49052	MS2	0/0	12AUG14_Rui_cardiac_PE_C.raw
High				HGGYENAVHSGALDD	Unambiguous	1	1	P28480		CID	1	0	1	1					482673		Indistinguishable Channels	Not Used		0	0.001792	3.89291	0	58.5738	100	2	771.332	1541.66	-2.71466	79.752	11237	11237	MS2	0/0	12AUG14_Rui_cardiac_PE_C.raw
	High			HGGYENAVHSGALDD	Unambiguous	1	1	P28480		CID	1	0	1	1					482673		Indistinguishable Channels	Not Used		0	0.008169	3.89291	0	58.5738	100	2	771.332	1541.66	-2.71466	79.752	11237	11237	MS2	0/0	12AUG14_Rui_cardiac_PE_C.raw
High				VPTPNVSVVDLTcr	Unambiguous	7	1	P04797	C13(Carbamidomethyl); R14(Label:13C(6))	CID	1	0	1	1							No Quan Values	Not Used		0	0.0006524	3.89273	0	15.3529	100	2	781.916	1562.83	-3.00429	308.417	57856	57856	MS2	0/0	12AUG14_Rui_cardiac_PE_C.raw
High				VPTPNVSVVDLTcr	Unambiguous	7	1	P04797	C13(Carbamidomethyl); R14(Label:13C(6))	CID	1	0	1	1		22760		1	26046328	Medium	Excluded by Method	Not Used		0	0.0006675	3.89191	0	4.08211	43	2	781.917	1562.83	-2.84807	305.073	57174	57174	MS2	0/0	12AUG14_Rui_cardiac_PE_C.raw
	High			TDTYVTDnGDGTYr	Unambiguous	1	1	D3ZHA0	N8(Deamidated); R14(Label:13C(6)15N(4))	CID	1	0	1	1					2.48172e+06		No Quan Values	Not Used		0	0.0208	3.8917	0	10.2255	100	2	794.832	1588.66	-3.99713	116.407	18691	18691	MS2	0/0	12AUG14_Rui_cardiac_PE_C.raw
High				NnDPELEEVNLNNIr	Unambiguous	2	1	P70567	N2(Deamidated); R15(Label:13C(6))	CID	0.0488	0	1	1					360792		No Quan Values	Not Used		0	0.0001155	3.8911	0	47.169	100	2	895.444	1789.88	8.03982	290.886	54281	54281	MS2	0/0	12AUG14_Rui_cardiac_PE_C.raw
High				nNDPELEEVNLNNIr	Unambiguous	2	1	P70567	N1(Deamidated); R15(Label:13C(6))	CID	0.0488	0	1	2					360792		No Quan Values	Not Used		0	0.0001156	3.89037	0	47.169	100	2	895.444	1789.88	8.03982	290.886	54281	54281	MS2	0/0	12AUG14_Rui_cardiac_PE_C.raw
High				APLqVAVLGPTGVAEPVEVr	Unambiguous	1	1	D3ZHA0	Q4(Deamidated); R20(Label:13C(6))	CID	1	0	1	1					40498.7		No Quan Values	Not Used		0	0.001848	3.8894	0	12.6418	100	2	1005.08	2009.15	6.84585	387.394	73167	73167	MS2	0/0	12AUG14_Rui_cardiac_PE_C.raw
High				VDYGGVTVDELGk	Unambiguous	1	1	P31044	K13(Label:2H(4))	CID	1	0	1	1		18043	1		2.8221e+06	Medium	Excluded by Method	Not Used		0	0.001242	3.88922	0	25.9754	100	2	678.353	1355.7	-0.640639	249.096	45771	45771	MS2	0/0	12AUG14_Rui_cardiac_PE_C.raw
	High			ESTPGTAEGAPATPEEk	Unambiguous	1	1	Q925F0	K17(Label:13C(6)15N(2))	CID	1	0	1	1					6.96797e+06		No Quan Values	Not Used		0	0.0033	3.88748	0	48.9133	100	2	840.393	1679.78	-3.56593	60.6603	7352	7352	MS2	0/0	12AUG14_Rui_cardiac_PE_C.raw
High				NAVTQEFGPVPDTAr	Unambiguous	1	1	Q9ER34	R15(Label:13C(6))	CID	1	0	1	1		16252	1	1	5.7128e+06	Medium	Excluded by Method	Not Used		0	0.0003011	3.88505	0	20.4298	100	2	804.404	1607.8	-7.03664	228.474	41559	41559	MS2	0/0	12AUG14_Rui_cardiac_PE_C.raw
	High			NQVAMNPTNTVFDAk	Unambiguous	6	2	P63018;D3ZH98	K15(Label:13C(6)15N(2))	CID	1	0	1	1					35616		No Quan Values	Not Used		0	0.002254	3.88473	0	58.1839	100	2	829.405	1657.8	-4.17569	228.389	41542	41542	MS2	0/0	12AUG14_Rui_cardiac_PE_C.raw
	High			LGDVISIQPcPDVk	Unambiguous	1	1	P46462	C10(Carbamidomethyl); K14(Label:13C(6)15N(2))	CID	1	0	1	1		20913		1	4.89768e+06	Heavy	Excluded by Method	Not Used		0	0.009511	3.88464	0	48.3937	100	2	774.911	1548.81	-2.4106	283.922	52869	52869	MS2	0/0	12AUG14_Rui_cardiac_PE_C.raw
	High			VALVYGQMNEPPGAr	Unambiguous	2	1	G3V6D3	R15(Label:13C(6)15N(4))	CID	1	0	1	1							No Quan Values	Not Used		0	0.0221	3.88392	0	42.1746	100	2	806.411	1611.82	-1.90399	235.189	42930	42930	MS2	0/0	12AUG14_Rui_cardiac_PE_C.raw
High				AGGIETIANEYSDr	Unambiguous	2	1	F1LRV4	R14(Label:13C(6))	CID	1	0	1	1		16341	1		1.21526e+06	Medium	Excluded by Method	Not Used		0	0.005226	3.88384	0	23.5927	100	2	751.363	1501.72	-3.12926	229.442	41757	41757	MS2	0/0	12AUG14_Rui_cardiac_PE_C.raw
	High			TLTIVDTGIGmTk	Unambiguous	2	2	P34058;P82995	M11(Oxidation); K13(Label:13C(6)15N(2))	CID	1	0	1	1		18639	1		712202	Heavy	Excluded by Method	Not Used		0	0.002193	3.88364	0	64.8587	100	2	687.373	1373.74	-3.08488	256.061	47194	47194	MS2	0/0	12AUG14_Rui_cardiac_PE_C.raw
	High			TLTLVDTGIGmTk	Unambiguous	2	2	P34058;P82995	M11(Oxidation); K13(Label:13C(6)15N(2))	CID	1	0	1	2		18639	1		712202	Heavy	Excluded by Method	Not Used		0	0.002193	3.88364	0	64.8587	100	2	687.373	1373.74	-3.08488	256.061	47194	47194	MS2	0/0	12AUG14_Rui_cardiac_PE_C.raw
	High			EAALVDmVNDGVEDLr	Unambiguous	1	1	P04906	M7(Oxidation); R16(Label:13C(6)15N(4))	CID	1	0	1	1		23485		1	104511	Heavy	Excluded by Method	Not Used		0	0.004032	3.88266	0	39.6462	100	2	886.423	1771.84	-1.23416	314.438	59087	59087	MS2	0/0	12AUG14_Rui_cardiac_PE_C.raw
	High			AVTEQGAELSNEEr	Unambiguous	1	1	P68255	R14(Label:13C(6)15N(4))	CID	1	0	1	1					1.6837e+06		No Quan Values	Not Used		0	0.00513	3.88197	0	51.4254	100	2	771.865	1542.72	-2.18438	72.7855	9820	9820	MS2	0/0	12AUG14_Rui_cardiac_PE_C.raw
High				IDQYQGADAVGLEEk	Unambiguous	1	1	Q920J4	K15(Label:2H(4))	CID	1	0	1	1					828570		No Quan Values	Not Used		0	0.0006921	3.87983	0	7.907	100	2	820.409	1639.81	-0.169297	190.007	33700	33700	MS2	0/0	12AUG14_Rui_cardiac_PE_C.raw
High				AQQVSQGLDVLTAk	Unambiguous	2	1	P85972	K14(Label:2H(4))	CID	1	0	1	1					559395		No Quan Values	Not Used		0	3.024e-05	3.87849	0	36.0766	100	2	731.414	1461.82	-0.276409	224.792	40808	40808	MS2	0/0	12AUG14_Rui_cardiac_PE_C.raw
	High			NQVAMNPTNTVFDAk	Unambiguous	6	2	P63018;D3ZH98	K15(Label:13C(6)15N(2))	CID	1	0	1	1					1.25681e+06		No Quan Values	Not Used		0	0.0007223	3.87391	0	40.1318	100	2	829.404	1657.8	-4.98566	230.677	42009	42009	MS2	0/0	12AUG14_Rui_cardiac_PE_C.raw
High				SPFEVNVGmALGDANk	Unambiguous	1	1	D3ZHA0	M9(Oxidation); K16(Label:2H(4))	CID	1	0	1	1		23254	1	1	221439	Medium	Excluded by Method	Not Used		0	0.0006764	3.87188	0	39.0411	100	2	834.912	1668.82	-2.44948	311.616	58508	58508	MS2	0/0	12AUG14_Rui_cardiac_PE_C.raw
	High			SIDDLEDELYAQk	Unambiguous	1	1	P04692	K13(Label:13C(6)15N(2))	CID	1	0	1	1							No Quan Values	Not Used		0	0.003054	3.87134	0	27.4968	100	2	773.869	1546.73	-3.59456	331.605	62575	62575	MS2	0/0	12AUG14_Rui_cardiac_PE_C.raw
	High			LIAPVADDETAVPNNk	Unambiguous	1	1	P42123	K16(Label:13C(6)15N(2))	CID	1	0	1	1		13906		1	20155150	Heavy	Excluded by Method	Not Used		0	0.002618	3.87127	0	31.3098	100	2	837.941	1674.87	-2.82839	203.241	36408	36408	MS2	0/0	12AUG14_Rui_cardiac_PE_C.raw
	High			ISSSNPYSTVTmDELr	Unambiguous	1	1	D3ZCV0	M12(Oxidation); R16(Label:13C(6)15N(4))	CID	1	0	1	1					4.23979e+06		No Quan Values	Not Used		0	0.001013	3.87031	0	52.8583	100	2	913.422	1825.84	-7.49425	233.117	42507	42507	MS2	0/0	12AUG14_Rui_cardiac_PE_C.raw
	High			DAGTIAGLNVLr	Unambiguous	5	1	P63018	R12(Label:13C(6)15N(4))	CID	1	0	1	1					436263		No Quan Values	Not Used		0	0.002404	3.86939	0	44.009	100	2	605.344	1209.68	-1.35945	311.382	58460	58460	MS2	0/0	12AUG14_Rui_cardiac_PE_C.raw
High				TQTAIASEDMPNTLTEAEk	Unambiguous	1	1	G3V6S0	K19(Label:2H(4))	CID	1	0	1	1					264533		No Quan Values	Not Used		0	0.0005755	3.86794	0	74.5612	100	2	1027.49	2053.98	-4.70805	248.332	45616	45616	MS2	0/0	12AUG14_Rui_cardiac_PE_C.raw
	High			IEQIEAGTPGr	Unambiguous	2	1	R9PXU4	R11(Label:13C(6)15N(4))	CID	1	0	1	1		2484		1	1.24615e+06	Heavy	Excluded by Method	Not Used		0	0.008879	3.86788	0	79.7202	100	2	590.813	1180.62	-1.5372	69.9713	9248	9248	MS2	0/0	12AUG14_Rui_cardiac_PE_C.raw
	High			mDIDVPDVNIEGPEGk	Unambiguous	1	1	M0R9D5	M1(Oxidation); K16(Label:13C(6)15N(2))	CID	1	0	1	1							No Quan Values	Not Used		0	0.001556	3.86656	0	27.6595	100	2	876.411	1751.82	-5.56807	300.373	56213	56213	MS2	0/0	12AUG14_Rui_cardiac_PE_C.raw
High				AEAGDNLGALVr	Unambiguous	1	1	P85834	R12(Label:13C(6))	CID	1	0	1	1					5009073		No Quan Values	Not Used		0	0.001907	3.86645	0	38.2091	100	2	596.323	1191.64	-2.80674	196.879	35105	35105	MS2	0/0	12AUG14_Rui_cardiac_PE_C.raw
High				GASQAGmTGYGMPr	Unambiguous	2	1	Q5XFX0	M7(Oxidation); R14(Label:13C(6))	CID	1	0	1	1					1.18307e+06		No Quan Values	Not Used		0	0.001833	3.86639	0	42.1864	100	2	703.317	1405.63	-2.1292	65.3328	8303	8303	MS2	0/0	12AUG14_Rui_cardiac_PE_C.raw
High				AEAGGGWEGSASYk	Unambiguous	2	1	G3V721	K14(Label:2H(4))	CID	1	0	1	1					62124.4		No Quan Values	Not Used		0	0.007847	3.86559	0	27.9685	100	2	687.316	1373.62	-1.73039	88.7023	13065	13065	MS2	0/0	12AUG14_Rui_cardiac_PE_C.raw
	High			TLTIVDTGIGmTk	Unambiguous	2	2	P34058;P82995	M11(Oxidation); K13(Label:13C(6)15N(2))	CID	1	0	1	1		18528	1		628953	Heavy	Excluded by Method	Not Used		0	0.0009278	3.86545	0	44.2972	100	2	687.374	1373.74	-1.4854	254.736	46925	46925	MS2	0/0	12AUG14_Rui_cardiac_PE_C.raw
	High			TLTLVDTGIGmTk	Unambiguous	2	2	P34058;P82995	M11(Oxidation); K13(Label:13C(6)15N(2))	CID	1	0	1	2		18528	1		628953	Heavy	Excluded by Method	Not Used		0	0.0009278	3.86545	0	44.2972	100	2	687.374	1373.74	-1.4854	254.736	46925	46925	MS2	0/0	12AUG14_Rui_cardiac_PE_C.raw
High				ISSSNPYSTVTmDELr	Unambiguous	1	1	D3ZCV0	M12(Oxidation); R16(Label:13C(6))	CID	1	0	1	1					5.10437e+06		No Quan Values	Not Used		0	0.0003422	3.8654	0	10.0653	100	2	911.431	1821.86	-4.305	238.228	43551	43551	MS2	0/0	12AUG14_Rui_cardiac_PE_C.raw
High				AISEELDHALNDmTSI	Unambiguous	1	1	P04692	M13(Oxidation)	CID	1	0	1	1					2.38261e+06		Indistinguishable Channels	Not Used		0	0.00415	3.86441	0	3.2961	100	2	887.91	1774.81	-2.06476	343.599	64986	64986	MS2	0/0	12AUG14_Rui_cardiac_PE_C.raw
	High			AISEELDHALNDmTSI	Unambiguous	1	1	P04692	M13(Oxidation)	CID	1	0	1	1					2.38261e+06		Indistinguishable Channels	Not Used		0	0.01006	3.86441	0	3.2961	100	2	887.91	1774.81	-2.06476	343.599	64986	64986	MS2	0/0	12AUG14_Rui_cardiac_PE_C.raw
	High			DAGTIAGLNVLr	Unambiguous	5	1	P63018	R12(Label:13C(6)15N(4))	CID	1	0	1	1					3267281		No Quan Values	Not Used		0	0.002039	3.8629	0	34.8969	100	2	605.345	1209.68	-0.350336	321.564	60537	60537	MS2	0/0	12AUG14_Rui_cardiac_PE_C.raw
	High			SYELPDGQVITIGNEr	Unambiguous	9	2	P62738;V9GZ85	R16(Label:13C(6)15N(4))	CID	1	0	1	1		26104	1		9.28104e+06	Heavy	Excluded by Method	Not Used		0	0.001168	3.86168	0	15.453	100	2	900.948	1800.89	-6.54397	346.858	65640	65640	MS2	0/0	12AUG14_Rui_cardiac_PE_C.raw
High				VIVVGNPANTncLTASk	Unconsidered	1	1	O88989	N11(Deamidated); C12(Carbamidomethyl); K17(Label:2H(4))	CID		0.0103	2	2		16977		1	248078	Medium	Excluded by Method	Not Used		0	0.01676	3.86153	0	15.3776	100	2	881.964	1762.92	-5.29579	236.933	43286	43286	MS2	0/0	12AUG14_Rui_cardiac_PE_C.raw
	High			FSSVTNTPQIVQAk	Unambiguous	2	1	D3Z802	K14(Label:13C(6)15N(2))	CID	1	0	1	1		13205		1	4290665	Heavy	Excluded by Method	Not Used		0	0.002439	3.86	0	39.2912	100	2	764.415	1527.82	-2.48281	193.247	34361	34361	MS2	0/0	12AUG14_Rui_cardiac_PE_C.raw
High				FASEIAGVDDLGTTGr	Unambiguous	1	1	Q66HF1	R16(Label:13C(6))	CID	1	0	1	1					1.15942e+06		No Quan Values	Not Used		0	0.0001908	3.85982	0	14.3421	100	2	807.904	1614.8	-3.80707	276.118	51280	51280	MS2	0/0	12AUG14_Rui_cardiac_PE_C.raw
High				APPAGEDTcQFDk	Unambiguous	1	1	A0JPQ4	C9(Carbamidomethyl); K13(Label:2H(4))	CID	1	0	1	1					4.17164e+06		No Quan Values	Not Used		0	0.0004534	3.85894	0	58.8425	100	2	720.323	1439.64	-2.09445	57.8094	6772	6772	MS2	0/0	12AUG14_Rui_cardiac_PE_C.raw
High				TGTAEmSSILEEr	Unambiguous	3	1	F1LP05	M6(Oxidation); R13(Label:13C(6))	CID	1	0	1	1							No Quan Values	Not Used		0	0.003551	3.85598	0	25.367	100	2	723.346	1445.68	-2.99213	128.737	21201	21201	MS2	0/0	12AUG14_Rui_cardiac_PE_C.raw
	High			FSEVATQYSEDk	Unambiguous	1	1	M0RCP9	K12(Label:13C(6)15N(2))	CID	1	0	1	1					612010		No Quan Values	Not Used		0	0.003768	3.85545	0	71.974	100	2	706.324	1411.64	-4.57192	117.791	18976	18976	MS2	0/0	12AUG14_Rui_cardiac_PE_C.raw
	High			TGLEQGNDAGYLAESEk	Unambiguous	1	1	Q64428	K17(Label:13C(6)15N(2))	CID	1	0	1	1							No Quan Values	Not Used		0	0.01179	3.85524	0	19.2589	100	2	895.418	1789.83	-2.06556	181.608	31991	31991	MS2	0/0	12AUG14_Rui_cardiac_PE_C.raw
	High			TVSETDIIPGDVr	Unambiguous	2	1	F1LMC2	R13(Label:13C(6)15N(4))	CID	1	0	1	1					2248010		No Quan Values	Not Used		0	0.002267	3.8534	0	24.814	100	2	706.366	1411.72	-4.11227	237.742	43451	43451	MS2	0/0	12AUG14_Rui_cardiac_PE_C.raw
High				NAMGSLASQATk	Unambiguous	1	1	O88321	K12(Label:2H(4))	CID	1	0	1	1		5085	1	1	1.20749e+06	Medium	Excluded by Method	Not Used		0	0.01002	3.84939	0	55.6964	100	2	591.804	1182.6	-6.09025	100.109	15387	15387	MS2	0/0	12AUG14_Rui_cardiac_PE_C.raw
	High			SAAGEFADDPcSSVk	Unambiguous	1	1	Q5U302	C11(Carbamidomethyl); K15(Label:13C(6)15N(2))	CID	1	0	1	1					951992		No Quan Values	Not Used		0	0.0185	3.84663	0	0	100	2	774.839	1548.67	-1.60182	136.527	22788	22788	MS2	0/0	12AUG14_Rui_cardiac_PE_C.raw
High				GASQAGmTGYGMPr	Unambiguous	2	1	Q5XFX0	M7(Oxidation); R14(Label:13C(6))	CID	1	0	1	1					1.18307e+06		No Quan Values	Not Used		0	0.001536	3.84462	0	60.4033	100	2	703.315	1405.62	-4.90822	63.7876	7988	7988	MS2	0/0	12AUG14_Rui_cardiac_PE_C.raw
High				FSSVTNTPQIVQAk	Unambiguous	2	1	D3Z802	K14(Label:2H(4))	CID	1	0	1	1					1174649		No Quan Values	Not Used		0	0.003025	3.84418	0	34.9105	100	2	762.42	1523.83	-2.75833	190.865	33875	33875	MS2	0/0	12AUG14_Rui_cardiac_PE_C.raw
	High			EALENANTNTEVLk	Unambiguous	2	1	M0RCH6	K14(Label:13C(6)15N(2))	CID	1	0	1	1		9357	1		1.72088e+06	Heavy	Excluded by Method	Not Used		0	0.009489	3.84253	0	51.799	100	2	777.396	1553.79	-2.69679	149.393	25417	25417	MS2	0/0	12AUG14_Rui_cardiac_PE_C.raw
	High			GISAQEIQAGNVk	Unambiguous	2	1	F1LMC2	K13(Label:13C(6)15N(2))	CID	1	0	1	1					3.80116e+06		No Quan Values	Not Used		0	0.003585	3.84211	0	80.147	100	2	661.86	1322.71	-2.09888	134.085	22286	22286	MS2	0/0	12AUG14_Rui_cardiac_PE_C.raw
	High			GPENEDPQTESQQLEAk	Unambiguous	1	1	Q5U2U8	K17(Label:13C(6)15N(2))	CID	1	0	1	1					483220		No Quan Values	Not Used		0	0.002234	3.83995	0	0	100	2	954.437	1907.87	-2.51791	114.768	18358	18358	MS2	0/0	12AUG14_Rui_cardiac_PE_C.raw
	High			ELAQQVQQVAAEYcr	Unambiguous	1	1	Q6AYI1	C14(Carbamidomethyl); R15(Label:13C(6)15N(4))	CID	1	0	1	1					412092		No Quan Values	Not Used		0	0.002553	3.8387	0	52.2541	100	2	901.934	1802.86	-7.05391	310.597	58301	58301	MS2	0/0	12AUG14_Rui_cardiac_PE_C.raw
High				rFNSANEDNVTQVr	Unambiguous	1	1	P04762	R1(Label:13C(6)); R14(Label:13C(6))	CID	1	0	1	1		1476	1	1	902953	Medium	Excluded by Method	Not Used		0	0.006262	3.83807	1	40.6951	100	2	831.42	1661.83	-3.42004	59.7167	7160	7160	MS2	0/0	12AUG14_Rui_cardiac_PE_C.raw
High				DQLLLGPTYATPk	Unambiguous	1	1	Q60587	K13(Label:2H(4))	CID	1	0	1	1					744559		No Quan Values	Not Used		0	0.000402	3.83804	0	13.7028	100	2	710.902	1420.8	-0.744244	283.913	52867	52867	MS2	0/0	12AUG14_Rui_cardiac_PE_C.raw
High				SGAVQSAGLLGPGSPAr	Unambiguous	1	1	G3V6A2	R17(Label:13C(6))	CID	1	0	1	1							No Quan Values	Not Used		0	0.001336	3.83797	0	64.4644	100	2	765.917	1530.83	-3.93665	179.38	31535	31535	MS2	0/0	12AUG14_Rui_cardiac_PE_C.raw
	High			VQANLDTPDINIQGPEAk	Unambiguous	1	1	M0R9D5	K18(Label:13C(6)15N(2))	CID	1	0	1	1		20341		1	681488	Heavy	Excluded by Method	Not Used		0	0.01031	3.83782	0	51.2925	100	2	965.999	1930.99	-2.75509	276.881	51436	51436	MS2	0/0	12AUG14_Rui_cardiac_PE_C.raw
High				ALcVSESqSAGAGTGNAATQGk	Unambiguous	2	1	F1LPQ9	C3(Carbamidomethyl); Q8(Deamidated); K22(Label:2H(4))	CID	1	0	1	1		4883	1		513906	Medium	Excluded by Method	Not Used		0	0.006456	3.83625	0	41.3088	100	2	1035.5	2069.98	6.86603	97.6262	14884	14884	MS2	0/0	12AUG14_Rui_cardiac_PE_C.raw
	High			VALVYGQmNEPPGAr	Unambiguous	2	1	G3V6D3	M8(Oxidation); R15(Label:13C(6)15N(4))	CID	1	0	1	1							No Quan Values	Not Used		0	0.01377	3.83436	0	7.66926	100	2	814.409	1627.81	-1.91105	178.538	31364	31364	MS2	0/0	12AUG14_Rui_cardiac_PE_C.raw
High				TDVDQQGLLVQEDTAGQLr	Unambiguous	1	1	D4ABA9	R19(Label:13C(6))	CID	1	0	1	1		21254	1	1	22603.1	Medium	Excluded by Method	Not Used		0	7.902e-05	3.83325	0	0	100	2	1046.53	2092.06	-1.86881	287.544	53607	53607	MS2	0/0	12AUG14_Rui_cardiac_PE_C.raw
	High			LISWYDNEYGYSNr	Unambiguous	15	1	P04797	R14(Label:13C(6)15N(4))	CID	1	0	1	1							No Quan Values	Not Used		0	0.008946	3.83317	0	27.1096	100	2	895.405	1789.8	-1.97829	304.144	56984	56984	MS2	0/0	12AUG14_Rui_cardiac_PE_C.raw
	High			VNQIGSVTESLQAck	Unambiguous	5	2	M0R5J4;P15429	C14(Carbamidomethyl); K15(Label:13C(6)15N(2))	CID	1	0	1	1					3.25414e+06		No Quan Values	Not Used		0	0.003617	3.82964	0	43.9514	100	2	821.42	1641.83	-1.66336	217.893	39399	39399	MS2	0/0	12AUG14_Rui_cardiac_PE_C.raw
	High			VNQIGSVTESIQAck	Unambiguous	5	2	M0R5J4;P15429	C14(Carbamidomethyl); K15(Label:13C(6)15N(2))	CID	1	0	1	2					3.25414e+06		No Quan Values	Not Used		0	0.003617	3.82964	0	43.9514	100	2	821.42	1641.83	-1.66336	217.893	39399	39399	MS2	0/0	12AUG14_Rui_cardiac_PE_C.raw
	High			ISSSNPYSTVTMDELr	Unambiguous	1	1	D3ZCV0	R16(Label:13C(6)15N(4))	CID	1	0	1	1					1.09868e+06		No Quan Values	Not Used		0	0.008369	3.82877	0	42.0584	100	2	905.431	1809.85	-1.33208	283.94	52873	52873	MS2	0/0	12AUG14_Rui_cardiac_PE_C.raw
High				ETSGSqPPELcSGVSr	Unambiguous	2	1	Q5M7W5-2	Q6(Deamidated); C11(Carbamidomethyl); R16(Label:13C(6))	CID	1	0	1	1		6173	1	1	2409225	Medium	Excluded by Method	Not Used		0	0.002121	3.82668	0	53.2731	100	2	849.397	1697.79	7.13532	112.422	17881	17881	MS2	0/0	12AUG14_Rui_cardiac_PE_C.raw
	High			FTQAGSEVSALLGr	Unambiguous	2	1	G3V6D3	R14(Label:13C(6)15N(4))	CID	1	0	1	1							No Quan Values	Not Used		0	0.01258	3.82409	0	42.1521	100	2	723.383	1445.76	-2.23377	320.122	60243	60243	MS2	0/0	12AUG14_Rui_cardiac_PE_C.raw
	High			EnGGLDSEESYPYEAk	Unambiguous	1	1	P07154	N2(Deamidated); K16(Label:13C(6)15N(2))	CID	1	0	1	1					631962		No Quan Values	Not Used		0	0.004825	3.82385	0	32.7207	100	2	898.881	1796.76	-1.94106	185.826	32848	32848	MS2	0/0	12AUG14_Rui_cardiac_PE_C.raw
	High			TPVQSQQPSATAPSGADEk	Unambiguous	1	1	Q4FZT9	K19(Label:13C(6)15N(2))	CID	1	0	1	1					981749		No Quan Values	Not Used		0	0.0006756	3.82312	0	36.2457	100	2	953.964	1906.92	-1.43188	49.4041	5075	5075	MS2	0/0	12AUG14_Rui_cardiac_PE_C.raw
High				VALVYGQmNEPPGAr	Unambiguous	2	1	G3V6D3	M8(Oxidation); R15(Label:13C(6))	CID	1	0	1	1		11216		1	40514736	Medium	Excluded by Method	Not Used		0	2.254e-05	3.82271	0	2.1288	100	2	812.415	1623.82	-2.22825	171.082	29841	29841	MS2	0/0	12AUG14_Rui_cardiac_PE_C.raw
	High			nGDYLcTLDYQr	Unambiguous	2	1	F1LWK7	N1(Deamidated); C6(Carbamidomethyl); R12(Label:13C(6)15N(4))	CID	1	0	1	1					446455		No Quan Values	Not Used		0	0.003525	3.82232	0	73.4282	100	2	764.831	1528.66	-4.03191	296.979	55519	55519	MS2	0/0	12AUG14_Rui_cardiac_PE_C.raw
High				TWNDPSVQQDIk	Unambiguous	1	1	P06761	K12(Label:2H(4))	CID	1	0	1	1					18406214		No Quan Values	Not Used		0	0.001205	3.82226	0	10.7498	93	2	717.859	1434.71	-3.12312	178.822	31421	31421	MS2	0/0	12AUG14_Rui_cardiac_PE_C.raw
	High			ETADTDTAEQVIASFr	Unambiguous	1	1	D3ZCV0	R16(Label:13C(6)15N(4))	CID	1	0	1	1					191130		No Quan Values	Not Used		0	0.003561	3.82025	0	35.4063	100	2	882.415	1763.82	-5.49541	369.381	70050	70050	MS2	0/0	12AUG14_Rui_cardiac_PE_C.raw
High				LEDEEEmNAELTAk	Unambiguous	4	2	G3V885;G3V8B0	M7(Oxidation); K14(Label:2H(4))	CID	1	0	1	1		5638	1	1	420064	Medium	Excluded by Method	Not Used		0	0.001341	3.81911	0	0	100	2	821.376	1641.75	-0.749559	106.386	16659	16659	MS2	0/0	12AUG14_Rui_cardiac_PE_C.raw
	High			ENQSILITGESGAGk	Unambiguous	11	2	G3V885;G3V8B0	K15(Label:13C(6)15N(2))	CID	1	0	1	1					279288		No Quan Values	Not Used		0	0.004903	3.819	0	38.8206	100	2	756.389	1511.77	-4.99166	151.385	25822	25822	MS2	0/0	12AUG14_Rui_cardiac_PE_C.raw
	High			VVDImAYMASkE	Unambiguous	15	1	P04797	M5(Oxidation); K11(Label:13C(6)15N(2))	CID	1	0	1	1					107118		No Quan Values	Not Used		0	0.002052	3.81815	1	27.9026	100	2	690.832	1380.66	-4.30612	268.121	49648	49648	MS2	0/0	12AUG14_Rui_cardiac_PE_C.raw
	High			VVDLmAYMASkE	Unambiguous	15	1	P04797	M5(Oxidation); K11(Label:13C(6)15N(2))	CID	1	0	1	2					107118		No Quan Values	Not Used		0	0.002052	3.81815	1	27.9026	100	2	690.832	1380.66	-4.30612	268.121	49648	49648	MS2	0/0	12AUG14_Rui_cardiac_PE_C.raw
High				ImDPNIVGSEHYDVAr	Unambiguous	2	1	G3V6D3	M2(Oxidation); R16(Label:13C(6))	CID	1	0	1	1		13082	1		27830820	Medium	Excluded by Method	Not Used		0	5.138e-05	3.81789	0	54.0899	49	3	613.297	1837.88	-3.80804	191.918	34090	34090	MS2	0/0	12AUG14_Rui_cardiac_PE_C.raw
High				VDIDVPDVNIEGPEGk	Unconsidered	1	1	M0R9D5	K16(Label:2H(4))	CID		0.0426	2	2		25159			18681837	Medium	Redundant	Not Used	0.342439	0	0.001057	3.81782	0	0.491917	55	2	850.435	1699.86	-3.27763	335.28	63308	63308	MS2	0/0	12AUG14_Rui_cardiac_PE_C.raw
	High			LEQGQPIDDLmPAQk	Unambiguous	1	1	P07335	M11(Oxidation); K15(Label:13C(6)15N(2))	CID	1	0	1	1		12141	1		1.82488e+06	Heavy	Excluded by Method	Not Used		0	0.008052	3.8178	0	31.9134	100	2	853.929	1706.85	-0.289325	181.563	31981	31981	MS2	0/0	12AUG14_Rui_cardiac_PE_C.raw
High				NQVTATTADGSTQVIGTk	Unambiguous	1	1	Q6P6R2	K18(Label:2H(4))	CID	1	0	1	1		7763		1	5968325	Medium	Excluded by Method	Not Used		0	0.0001271	3.8162	0	40.4058	100	2	898.468	1795.93	-2.28818	131.029	21660	21660	MS2	0/0	12AUG14_Rui_cardiac_PE_C.raw
	High			AANQLASQVQYk	Unambiguous	2	1	D3Z802	K12(Label:13C(6)15N(2))	CID	1	0	1	1		5547			15430163	Heavy	Unique	Used	1.95245	0	0.01448	3.81602	0	24.3837	100	2	664.854	1328.7	-2.57145	105.442	16467	16467	MS2	0/0	12AUG14_Rui_cardiac_PE_C.raw
High				DPTGQPGGELmLGGTDSr	Unambiguous	2	1	P24268	M11(Oxidation); R18(Label:13C(6))	CID	1	0	1	1					93943.2		No Quan Values	Not Used		0	0.001089	3.81561	0	0	100	2	905.424	1809.84	1.71659	192.471	34204	34204	MS2	0/0	12AUG14_Rui_cardiac_PE_C.raw
	High			MQSSVSESSFQmGr	Unambiguous	1	1	D4A702	M12(Oxidation); R14(Label:13C(6)15N(4))	CID	1	0	1	1					216455		No Quan Values	Not Used		0	0.005473	3.81378	0	38.6879	100	2	793.842	1586.68	-2.41225	108.977	17189	17189	MS2	0/0	12AUG14_Rui_cardiac_PE_C.raw
High				LATAEAQSLHQQVLSr	Unambiguous	1	1	D4ABA9	R16(Label:13C(6))	CID	1	0	1	1					248620		No Quan Values	Not Used		0	0.002696	3.81212	0	0	100	2	879.483	1757.96	-1.28503	162.276	28042	28042	MS2	0/0	12AUG14_Rui_cardiac_PE_C.raw
	High			NAGNEQDLGIQYr	Unambiguous	1	1	Q5U302	R13(Label:13C(6)15N(4))	CID	1	0	1	1					747137		No Quan Values	Not Used		0	0.006194	3.80743	0	43.6819	100	2	744.358	1487.71	-1.78431	149.627	25465	25465	MS2	0/0	12AUG14_Rui_cardiac_PE_C.raw
High				VINEPTAAALAYGLDk	Unambiguous	3	1	P48721	K16(Label:2H(4))	CID	1	0	1	1		24870	1		814502	Medium	Excluded by Method	Not Used		0	0.0002947	3.80481	0	37.4337	100	2	825.452	1649.9	-4.90592	331.616	62577	62577	MS2	0/0	12AUG14_Rui_cardiac_PE_C.raw
High				AGSDGESIGNcPFSQr	Unambiguous	4	1	G3V8C4	C11(Carbamidomethyl); R16(Label:13C(6))	CID	1	0	1	1					1.9699e+06		No Quan Values	Not Used		0	0.008718	3.80303	0	27.9617	100	2	844.374	1687.74	-1.65427	148.816	25300	25300	MS2	0/0	12AUG14_Rui_cardiac_PE_C.raw
High				DAGTIAGLNVLr	Unambiguous	5	1	P63018	R12(Label:13C(6))	CID	1	0	1	1		23898	1		3.60543e+06	Medium	Excluded by Method	Not Used		0	6.348e-05	3.7984	0	14.1215	100	2	603.349	1205.69	-2.3923	320.094	60237	60237	MS2	0/0	12AUG14_Rui_cardiac_PE_C.raw
	High			NPDDITnEEYGEFYk	Unambiguous	1	1	P82995	N7(Deamidated); K15(Label:13C(6)15N(2))	CID	1	0	1	1					98114.9		No Quan Values	Not Used		0	0.02002	3.79765	0	56.8209	100	2	921.899	1842.79	5.93591	272.273	50496	50496	MS2	0/0	12AUG14_Rui_cardiac_PE_C.raw
High				DNPGVVTcLDEAr	Unambiguous	1	1	Q5U300	C8(Carbamidomethyl); R13(Label:13C(6))	CID	1	0	1	1		14025	1		500881	Medium	Excluded by Method	Not Used		0	0.004539	3.7968	0	68.773	100	2	726.346	1451.68	-3.10425	202.514	36258	36258	MS2	0/0	12AUG14_Rui_cardiac_PE_C.raw
High				YLVVnADEGEPGTck	Unambiguous	1	1	Q5XIH3	N5(Deamidated); C14(Carbamidomethyl); K15(Label:2H(4))	CID	1	0	1	1		11411	1		599590	Medium	Excluded by Method	Not Used		0	0.01328	3.79672	0	44.2242	100	2	828.897	1656.79	9.04933	173.18	30272	30272	MS2	0/0	12AUG14_Rui_cardiac_PE_C.raw
High				GIsLEEGALPDVSATr	Unambiguous	1	1	D4ABA9	S3(Phospho); R16(Label:13C(6))	CID	1	0	1	1	S(3): 100.0; S(13): 0.0; T(15): 0.0						No Quan Values	Not Used		0	0.001751	3.79648	0	6.83539	100	2	850.912	1700.82	-1.94929	366.095	69417	69417	MS2	0/0	12AUG14_Rui_cardiac_PE_C.raw
	High			GTGGVDTAAVGGVFDVSNADr	Unambiguous	1	1	P07335	R21(Label:13C(6)15N(4))	CID	1	0	1	1					424808		No Quan Values	Not Used		0	0.003566	3.7964	0	0	100	2	987.969	1974.93	-3.99421	311.219	58428	58428	MS2	0/0	12AUG14_Rui_cardiac_PE_C.raw
	High			LGGEVScLVAGTk	Unambiguous	1	1	P13803	C7(Carbamidomethyl); K13(Label:13C(6)15N(2))	CID	1	0	1	1		15239		1	894311	Heavy	Excluded by Method	Not Used		0	0.004149	3.79609	0	74.288	100	2	649.845	1298.68	-2.94107	217.189	39255	39255	MS2	0/0	12AUG14_Rui_cardiac_PE_C.raw
High				NQYDNDVTVWSPQGr	Unambiguous	1	1	P18420	R15(Label:13C(6))	CID	1	0	1	1					1.25998e+06		No Quan Values	Not Used		0	0.008457	3.79484	0	37.5687	100	2	892.915	1784.82	-3.44601	237.177	43336	43336	MS2	0/0	12AUG14_Rui_cardiac_PE_C.raw
	High			LAEQELIETSEr	Unambiguous	4	2	G3V885;G3V8B0	R12(Label:13C(6)15N(4))	CID	1	0	1	1					6124.71		No Quan Values	Not Used		0	0.001177	3.79327	0	44.5861	100	2	714.365	1427.72	-1.95458	200.355	35816	35816	MS2	0/0	12AUG14_Rui_cardiac_PE_C.raw
High				DAGQISGLNVLr	Unambiguous	2	1	P48721	R12(Label:13C(6))	CID	1	0	1	1		20380		1	2.04689e+07	Medium	Excluded by Method	Not Used		0	0.003733	3.79279	0	16.9781	88	2	624.851	1248.7	-3.73675	277.332	51528	51528	MS2	0/0	12AUG14_Rui_cardiac_PE_C.raw
High				AVNAVGTSENSqESEVIk	Unambiguous	1	1	G3V7K1	Q12(Deamidated); K18(Label:2H(4))	CID	0.0237	0	1	1		8450	1	1	613532	Medium	Excluded by Method	Not Used		0	0.00382	3.79235	0	45.6314	100	2	933.973	1866.94	8.58525	138.573	23206	23206	MS2	0/0	12AUG14_Rui_cardiac_PE_C.raw
High				VALTGLTVAEYFr	Unambiguous	2	1	G3V6D3	R13(Label:13C(6))	CID	1	0	1	1		29941		1	1.38068e+06	Medium	Excluded by Method	Not Used		0	0.000349	3.79171	0	33.4297	100	2	723.406	1445.8	-3.45091	401.373	75890	75890	MS2	0/0	12AUG14_Rui_cardiac_PE_C.raw
	High			STnGDTFLGGEDFDQALLr	Unambiguous	2	1	P48721	N3(Deamidated); R19(Label:13C(6)15N(4))	CID	1	0	1	1							No Quan Values	Not Used		0	0.0005848	3.79078	0	34.5763	100	2	1033.99	2066.97	6.01076	400.341	75679	75679	MS2	0/0	12AUG14_Rui_cardiac_PE_C.raw
High				VDSSnGFLIDGYPr	Unambiguous	1	1	P39069	N5(Deamidated); R14(Label:13C(6))	CID	1	0	1	1							No Quan Values	Not Used		0	0.0001856	3.79037	0	16.9159	100	2	773.875	1546.74	-2.94199	305.891	57341	57341	MS2	0/0	12AUG14_Rui_cardiac_PE_C.raw
	High			VPQTFTVDcSQAGr	Unambiguous	1	1	D3ZHA0	C9(Carbamidomethyl); R14(Label:13C(6)15N(4))	CID	1	0	1	1					1.37404e+06		No Quan Values	Not Used		0	0.002292	3.78981	0	52.6979	100	2	788.375	1575.74	-2.39202	156.987	26960	26960	MS2	0/0	12AUG14_Rui_cardiac_PE_C.raw
High				VLNNmEIGTSLYDEEGAk	Unambiguous	1	1	P16617	M5(Oxidation); K18(Label:2H(4))	CID	1	0	1	1					839862		No Quan Values	Not Used		0	0.008365	3.78968	0	51.0107	100	2	1001.98	2002.95	-5.77688	249.217	45796	45796	MS2	0/0	12AUG14_Rui_cardiac_PE_C.raw
	High			LGGEVScLVAGTk	Unambiguous	1	1	P13803	C7(Carbamidomethyl); K13(Label:13C(6)15N(2))	CID	1	0	1	1					172274		No Quan Values	Not Used		0	0.009927	3.78943	0	66.4985	100	2	649.845	1298.68	-3.59904	220.068	39843	39843	MS2	0/0	12AUG14_Rui_cardiac_PE_C.raw
High				QQAGPGPLDEATQk	Unambiguous	2	1	F1LMC2	K14(Label:2H(4))	CID	1	0	1	1					2.94454e+06		No Quan Values	Not Used		0	0.001448	3.78894	0	36.7325	100	2	722.37	1443.73	-2.84692	75.8736	10446	10446	MS2	0/0	12AUG14_Rui_cardiac_PE_C.raw
	High			SIDDLEDELYAQk	Unambiguous	1	1	P04692	K13(Label:13C(6)15N(2))	CID	1	0	1	1							No Quan Values	Not Used		0	0.01073	3.78847	0	64.4422	100	2	773.87	1546.73	-2.09504	334.09	63070	63070	MS2	0/0	12AUG14_Rui_cardiac_PE_C.raw
	High			AEDGSVIDYELIDQDAr	Unambiguous	2	1	Q07936	R17(Label:13C(6)15N(4))	CID	1	0	1	1					398933		No Quan Values	Not Used		0	0.006782	3.78752	0	0	100	2	959.948	1918.89	-1.05528	332.755	62806	62806	MS2	0/0	12AUG14_Rui_cardiac_PE_C.raw
	High			QLQTGSNETLTAr	Unambiguous	2	1	F1LMC2	R13(Label:13C(6)15N(4))	CID	1	0	1	1					1.65847e+06		No Quan Values	Not Used		0	0.00233	3.78641	0	13.3365	100	2	714.869	1428.73	-1.26987	68.0221	8848	8848	MS2	0/0	12AUG14_Rui_cardiac_PE_C.raw
High				ADLINNLGTIAk	Unambiguous	4	2	P82995;P34058	K12(Label:2H(4))	CID	1	0	1	1					795351		No Quan Values	Not Used		0	0.002023	3.78318	0	29.855	100	2	623.867	1246.73	-2.54895	287.956	53689	53689	MS2	0/0	12AUG14_Rui_cardiac_PE_C.raw
High				EVDEQMLNVQNk	Unambiguous	6	2	G3V7C6;P69897	K12(Label:2H(4))	CID	1	0	1	1					3.12365e+06		No Quan Values	Not Used		0	0.01863	3.78234	0	14.8292	100	2	725.86	1450.71	-1.6644	159.633	27501	27501	MS2	0/0	12AUG14_Rui_cardiac_PE_C.raw
High				nTGIIcTIGPASr	Unambiguous	4	2	P11980;P11980-2	N1(Deamidated); C6(Carbamidomethyl); R13(Label:13C(6))	CID	1	0	1	1					495296		No Quan Values	Not Used		0	0.003358	3.7822	0	57.8815	100	2	683.855	1366.7	-4.88777	258.839	47759	47759	MS2	0/0	12AUG14_Rui_cardiac_PE_C.raw
	High			VDSSnGFLIDGYPr	Unambiguous	1	1	P39069	N5(Deamidated); R14(Label:13C(6)15N(4))	CID	1	0	1	1							No Quan Values	Not Used		0	0.004969	3.78171	0	76.8344	100	2	775.869	1550.73	-3.39436	309.449	58067	58067	MS2	0/0	12AUG14_Rui_cardiac_PE_C.raw
	High			ESTPGTAEGAPATPEEk	Unambiguous	1	1	Q925F0	K17(Label:13C(6)15N(2))	CID	1	0	1	1					6753636		No Quan Values	Not Used		0	0.0009125	3.78075	0	29.7557	100	2	840.394	1679.78	-2.69388	64.9492	8224	8224	MS2	0/0	12AUG14_Rui_cardiac_PE_C.raw
High				GcDVVVIPAGVPr	Unambiguous	1	1	P04636	C2(Carbamidomethyl); R13(Label:13C(6))	CID	1	0	1	1							No Quan Values	Not Used		0	0.00196	3.77889	0	21.0795	100	2	672.872	1344.74	-1.72956	279.23	51914	51914	MS2	0/0	12AUG14_Rui_cardiac_PE_C.raw
High				TDYNASVSVPDSSGPEr	Unambiguous	3	1	P61980	R17(Label:13C(6))	CID	1	0	1	1		10801	1		3.60184e+07	Medium	Excluded by Method	Not Used		0	0.0005801	3.77884	0	35.6878	100	2	893.911	1786.82	-1.89004	169.983	29616	29616	MS2	0/0	12AUG14_Rui_cardiac_PE_C.raw
High				ILGADTSVDLEETGr	Unambiguous	3	1	F1LP05	R15(Label:13C(6))	CID	1	0	1	1					2.19202e+06		No Quan Values	Not Used		0	2.244e-05	3.77847	0	39.4259	100	2	791.405	1581.8	-2.35963	253.984	46771	46771	MS2	0/0	12AUG14_Rui_cardiac_PE_C.raw
High				LVNANGEAVYck	Unambiguous	1	1	P04762	C11(Carbamidomethyl); K12(Label:2H(4))	CID	1	0	1	1		3985	1	1	2.22127e+06	Medium	Excluded by Method	Not Used		0	0.003281	3.77725	0	43.7178	100	2	671.341	1341.68	-0.94324	87.3958	12796	12796	MS2	0/0	12AUG14_Rui_cardiac_PE_C.raw
High				ASEEEEIGGPEDSEAVQPr	Unambiguous	2	1	G3V7Z3	R19(Label:13C(6))	CID	1	0	1	1		10477	1		409096	Medium	Excluded by Method	Not Used		0	0.00966	3.77537	0	0	100	2	1017.96	2034.92	-1.62415	162.478	28084	28084	MS2	0/0	12AUG14_Rui_cardiac_PE_C.raw
High				NMGGPYGGGNYGPGGSGGSGGYGGr	Unambiguous	7	1	A7VJC2-2	R25(Label:13C(6))	CID	1	0	1	1					540514		No Quan Values	Not Used		0	2.851e-05	3.77484	0	20.5908	100	2	1098.46	2195.92	-3.22675	160.851	27750	27750	MS2	0/0	12AUG14_Rui_cardiac_PE_C.raw
High				MQSSVSESSFQMGr	Unambiguous	1	1	D4A702	R14(Label:13C(6))	CID	1	0	1	1		11460	1	1	1401313	Medium	Excluded by Method	Not Used		0	0.0008755	3.77471	0	41.4345	100	2	783.851	1566.7	-1.80516	173.668	30372	30372	MS2	0/0	12AUG14_Rui_cardiac_PE_C.raw
High				NFGEEVDDENLr	Unambiguous	2	1	G3V9N0	R12(Label:13C(6))	CID	1	0	1	1					275295		No Quan Values	Not Used		0	0.01126	3.77463	0	52.7569	100	2	721.826	1442.65	-2.32408	184.389	32556	32556	MS2	0/0	12AUG14_Rui_cardiac_PE_C.raw
	High			ImDPNIVGSEHYDVAr	Unambiguous	2	1	G3V6D3	M2(Oxidation); R16(Label:13C(6)15N(4))	CID	1	0	1	1		13256		1	8458325	Heavy	Excluded by Method	Not Used		0	0.0004283	3.77406	0	60.5377	98	3	614.627	1841.87	-2.96093	193.86	34486	34486	MS2	0/0	12AUG14_Rui_cardiac_PE_C.raw
High				GVVDSDDLPLNVSr	Unambiguous	2	1	Q66HD0	R14(Label:13C(6))	CID	1	0	1	1		20325	1		4.34219e+06	Medium	Excluded by Method	Not Used		0	0.006459	3.7724	0	56.2698	100	2	746.389	1491.77	-3.10051	276.654	51390	51390	MS2	0/0	12AUG14_Rui_cardiac_PE_C.raw
High				LrsEDGVEGDLGETQSr	Unambiguous	1	1	M0R9D5	R2(Label:13C(6)); S3(Phospho); R17(Label:13C(6))	CID	1	0	1	1	S(3): 100.0; T(14): 0.0; S(16): 0.0				409359		No Quan Values	Not Used		0	0.008985	3.77122	1	0	100	2	970.441	1939.87	-2.94418	143.214	24154	24154	MS2	0/0	12AUG14_Rui_cardiac_PE_C.raw
High				TDTYVTDnGDGTYr	Unambiguous	1	1	D3ZHA0	N8(Deamidated); R14(Label:13C(6))	CID	1	0	1	1		6351	1	1	10413644	Medium	Excluded by Method	Not Used		0	0.0003707	3.76789	0	11.2363	100	2	792.839	1584.67	-3.48007	114.676	18338	18338	MS2	0/0	12AUG14_Rui_cardiac_PE_C.raw
High				TINEVETQILTr	Unambiguous	1	1	D3ZCV0	R12(Label:13C(6))	CID	1	0	1	1							No Quan Values	Not Used		0	0.001481	3.76766	0	25.4571	100	2	711.895	1422.78	-4.45721	268.026	49629	49629	MS2	0/0	12AUG14_Rui_cardiac_PE_C.raw
	High			AIEINPDSAQPYk	Unambiguous	1	1	P50503	K13(Label:13C(6)15N(2))	CID	1	0	1	1		12906	1		3.87936e+06	Heavy	Excluded by Method	Not Used		0	0.007343	3.76679	0	53.2249	100	2	727.373	1453.74	-2.4074	189.998	33698	33698	MS2	0/0	12AUG14_Rui_cardiac_PE_C.raw
High				INISEGNcPEr	Unambiguous	3	1	Q6AY48	C8(Carbamidomethyl); R11(Label:13C(6))	CID	1	0	1	1		2291			65330622	Medium	Unique	Used	0.477605	0	0.005338	3.76676	0	5.84973	33	2	647.81	1294.61	-2.305	68.0043	8844	8844	MS2	0/0	12AUG14_Rui_cardiac_PE_C.raw
	High			EIIAVScGPPQcQETIr	Unambiguous	1	1	Q68FU3	C7(Carbamidomethyl); C12(Carbamidomethyl); R17(Label:13C(6)15N(4))	CID	1	0	1	1					1.43671e+06		No Quan Values	Not Used		0	0.001282	3.7634	0	10.056	100	2	984.476	1967.94	-5.33373	235.292	42951	42951	MS2	0/0	12AUG14_Rui_cardiac_PE_C.raw
	High			FTQAGSEVSALLGr	Unambiguous	2	1	G3V6D3	R14(Label:13C(6)15N(4))	CID	1	0	1	1							No Quan Values	Not Used		0	0.005211	3.76156	0	69.3124	100	2	723.382	1445.76	-4.34462	308.949	57966	57966	MS2	0/0	12AUG14_Rui_cardiac_PE_C.raw
	High			QQAGPGPLDEATQk	Unambiguous	2	1	F1LMC2	K14(Label:13C(6)15N(2))	CID	1	0	1	1					2.85888e+06		No Quan Values	Not Used		0	0.009559	3.76103	0	53.6994	100	2	724.365	1447.72	-2.21863	77.3462	10745	10745	MS2	0/0	12AUG14_Rui_cardiac_PE_C.raw
	High			ANAGEESVmNLDk	Unambiguous	1	1	Q920L2	M9(Oxidation); K13(Label:13C(6)15N(2))	CID	1	0	1	1		3068	1		393311	Heavy	Excluded by Method	Not Used		0	0.005192	3.76014	0	44.6151	100	2	701.322	1401.64	-3.39135	76.557	10584	10584	MS2	0/0	12AUG14_Rui_cardiac_PE_C.raw
High				ALcVSESQSAGAGTGNAATQGk	Unambiguous	2	1	F1LPQ9	C3(Carbamidomethyl); K22(Label:2H(4))	CID	1	0	1	1					528262		No Quan Values	Not Used		0	0.0005067	3.75969	0	0	100	2	1035	2068.98	-0.974179	94.1693	14178	14178	MS2	0/0	12AUG14_Rui_cardiac_PE_C.raw
High				EALENANTNTEVLk	Unambiguous	2	1	M0RCH6	K14(Label:2H(4))	CID	1	0	1	1		9027	1		6.4221e+06	Medium	Excluded by Method	Not Used		0	0.001459	3.7596	0	30.2537	100	2	775.403	1549.8	-0.920355	148.358	25205	25205	MS2	0/0	12AUG14_Rui_cardiac_PE_C.raw
High				IVSnAScTTNcLAPLAk	Unambiguous	15	1	P04797	N4(Deamidated); C7(Carbamidomethyl); C11(Carbamidomethyl); K17(Label:2H(4))	CID	0.0293	0	1	1					3486909		No Quan Values	Not Used		0	3.375e-05	3.75317	0	34.7506	100	2	912.961	1824.91	0.788064	244.906	44914	44914	MS2	0/0	12AUG14_Rui_cardiac_PE_C.raw
High				VDNSSLTGESEPQTr	Unambiguous	5	1	P06687	R15(Label:13C(6))	CID	1	0	1	1					352189		No Quan Values	Not Used		0	0.002213	3.75266	0	35.7056	100	2	813.387	1625.77	-2.85856	64.2784	8088	8088	MS2	0/0	12AUG14_Rui_cardiac_PE_C.raw
High				NQVAMNPTNTVFDAk	Unambiguous	6	2	P63018;D3ZH98	K15(Label:2H(4))	CID	1	0	1	1					791947		No Quan Values	Not Used		0	0.006658	3.75164	0	43.9782	100	2	827.41	1653.81	-4.21221	235.565	43007	43007	MS2	0/0	12AUG14_Rui_cardiac_PE_C.raw
High				ETEcTYFSTPLLLGk	Unambiguous	1	1	P04636	C4(Carbamidomethyl); K15(Label:2H(4))	CID	1	0	1	1		29076			5.99822e+06	Medium	Unique	Used	1.28804	0	0.0007572	3.75078	0	2.36932	100	2	881.945	1762.88	-2.57443	392.135	74010	74010	MS2	0/0	12AUG14_Rui_cardiac_PE_C.raw
High				LGSSEVEQVQLVVDGVk	Unambiguous	1	1	P00564	K17(Label:2H(4))	CID	1	0	1	1		27581			819830	Medium	Unique	Used	0.540579	0	0.00128	3.75052	0	33.7856	100	2	895.492	1789.98	-4.45831	366.66	69525	69525	MS2	0/0	12AUG14_Rui_cardiac_PE_C.raw
	High			NVETmNYADIEr	Unambiguous	2	1	G3V6P2	M5(Oxidation); R12(Label:13C(6)15N(4))	CID	1	0	1	1					611245		No Quan Values	Not Used		0	0.02787	3.74994	0	38.5299	100	2	740.832	1480.66	-3.51995	142.173	23938	23938	MS2	0/0	12AUG14_Rui_cardiac_PE_C.raw
High				HELQANcYEEVkDr	Unambiguous	1	1	P45592	C7(Carbamidomethyl); K12(Label:2H(4)); R14(Label:13C(6))	CID	1	0	1	1		1493	1	1	2157478	Medium	Excluded by Method	Not Used		0	7.473e-05	3.74896	1	38.1751	100	3	600.955	1800.85	-4.52881	59.867	7191	7191	MS2	0/0	12AUG14_Rui_cardiac_PE_C.raw
High				DDGVFVQEVMQNSPAAr	Unambiguous	1	1	M0R9D5	R17(Label:13C(6))	CID	1	0	1	1		27872	1		169104	Medium	Excluded by Method	Not Used		0	0.0005002	3.74748	0	0	100	2	934.948	1868.89	-1.27522	370.598	70288	70288	MS2	0/0	12AUG14_Rui_cardiac_PE_C.raw
	High			HEVTEISNTDVETQPGk	Unambiguous	1	1	M0R9D5	K17(Label:13C(6)15N(2))	CID	1	0	1	1					922519		No Quan Values	Not Used		0	0.002556	3.74724	0	31.2683	100	2	946.458	1891.91	-1.99976	105.383	16456	16456	MS2	0/0	12AUG14_Rui_cardiac_PE_C.raw
	High			EVDEQmLNVQNk	Unambiguous	6	2	G3V7C6;P69897	M6(Oxidation); K12(Label:13C(6)15N(2))	CID	1	0	1	1					912524		No Quan Values	Not Used		0	0.02746	3.74721	0	38.5154	100	2	735.851	1470.69	-2.8856	77.8399	10847	10847	MS2	0/0	12AUG14_Rui_cardiac_PE_C.raw
High				ATSPSTLVSTGSSSr	Unambiguous	2	1	Q5M7W5-2	R15(Label:13C(6))	CID	1	0	1	1					8343372		No Quan Values	Not Used		0	4.434e-05	3.74686	0	42.5412	100	2	722.371	1443.73	-2.58891	89.4532	13220	13220	MS2	0/0	12AUG14_Rui_cardiac_PE_C.raw
High				GGLVGTPAPFSIDTk	Unambiguous	1	1	D3ZHA0	K15(Label:2H(4))	CID	1	0	1	1		23952			3.03307e+06	Medium	Unique	Used	0.301674	0	0.0007034	3.74624	0	29.9618	100	2	732.405	1463.8	-1.62646	320.717	60364	60364	MS2	0/0	12AUG14_Rui_cardiac_PE_C.raw
High				NQVALNPQNTVFDAk	Unambiguous	1	1	Q07439	K15(Label:2H(4))	CID	1	0	1	1					1.12034e+06		No Quan Values	Not Used		0	0.00225	3.74536	0	22.0946	100	2	831.939	1662.87	-2.59028	244.802	44893	44893	MS2	0/0	12AUG14_Rui_cardiac_PE_C.raw
High				ESTGAqVQVAGDMLPNSTEr	Unambiguous	2	1	Q6AY48	Q6(Deamidated); R20(Label:13C(6))	CID	0.0374	0	1	1							No Quan Values	Not Used		0	0.002425	3.74295	0	27.6357	100	2	1049	2097	6.7551	246.86	45314	45314	MS2	0/0	12AUG14_Rui_cardiac_PE_C.raw
High				GGLVGTPAPFSIDTk	Unambiguous	1	1	D3ZHA0	K15(Label:2H(4))	CID	1	0	1	1					474748		No Quan Values	Not Used		0	0.0031	3.74005	0	33.0307	100	2	732.403	1463.8	-3.62789	314.739	59148	59148	MS2	0/0	12AUG14_Rui_cardiac_PE_C.raw
	High			GYLGPEQLPDcLk	Unambiguous	1	1	P04636	C11(Carbamidomethyl); K13(Label:13C(6)15N(2))	CID	1	0	1	1							No Quan Values	Not Used		0	0.001088	3.73985	0	36.1806	100	2	749.376	1497.75	-3.09767	304.595	57076	57076	MS2	0/0	12AUG14_Rui_cardiac_PE_C.raw
High				IPSAVGYQPTLATDMGTmQEr	Unconsidered	2	1	G3V6D3	M18(Oxidation); R21(Label:13C(6))	CID		0.041	2	2					373691		No Quan Values	Not Used		0	0.001612	3.73956	0	0	100	2	1144.55	2288.09	-4.36269	274.33	50915	50915	MS2	0/0	12AUG14_Rui_cardiac_PE_C.raw
High				LPSGSGAASPTTGSAVDIr	Unambiguous	1	1	M0R9D5	R19(Label:13C(6))	CID	1	0	1	1					731923		No Quan Values	Not Used		0	0.000203	3.73824	0	43.7313	100	2	875.454	1749.9	-3.90308	174.77	30597	30597	MS2	0/0	12AUG14_Rui_cardiac_PE_C.raw
High				AIEINPDSAQPYk	Unambiguous	1	1	P50503	K13(Label:2H(4))	CID	1	0	1	1		13025		1	11564437	Medium	Excluded by Method	Not Used		0	0.003124	3.73773	0	6.31724	100	2	725.378	1449.75	-2.86521	191.317	33967	33967	MS2	0/0	12AUG14_Rui_cardiac_PE_C.raw
High				LVNAnGEAVYck	Unambiguous	1	1	P04762	N5(Deamidated); C11(Carbamidomethyl); K12(Label:2H(4))	CID	1	0	1	1		3913	1	1	1.64136e+06	Medium	Excluded by Method	Not Used		0	0.0213	3.73669	0	71.2454	100	2	671.841	1342.67	9.78016	86.5522	12621	12621	MS2	0/0	12AUG14_Rui_cardiac_PE_C.raw
	High			EVYMGNVIQGGEGQAPTr	Unambiguous	1	1	P17764	R18(Label:13C(6)15N(4))	CID	1	0	1	1					96914.7		No Quan Values	Not Used		0	0.01058	3.73632	0	35.2679	100	2	958.459	1915.91	-5.16	230.723	42019	42019	MS2	0/0	12AUG14_Rui_cardiac_PE_C.raw
	High			LSEEEAQASAISVGSr	Unambiguous	1	1	Q1RP74	R16(Label:13C(6)15N(4))	CID	1	0	1	1					615896		No Quan Values	Not Used		0	0.006517	3.73626	0	68.6758	100	2	822.406	1643.81	-3.29032	188.762	33446	33446	MS2	0/0	12AUG14_Rui_cardiac_PE_C.raw
	High			AANEAGYFNEEmAPIEVk	Unambiguous	2	1	G3V9U2	M12(Oxidation); K18(Label:13C(6)15N(2))	CID	1	0	1	1					129823		No Quan Values	Not Used		0	0.009028	3.73432	0	13.058	100	2	1003.96	2006.92	-1.485	272.728	50588	50588	MS2	0/0	12AUG14_Rui_cardiac_PE_C.raw
	High			FNSANEDNVTQVr	Unambiguous	1	1	P04762	R13(Label:13C(6)15N(4))	CID	1	0	1	1							No Quan Values	Not Used		0	0.01639	3.73297	0	0	100	2	752.354	1503.7	-3.50134	100.233	15412	15412	MS2	0/0	12AUG14_Rui_cardiac_PE_C.raw
High				IEDEQALALQLQk	Unambiguous	2	1	G3V885	K13(Label:2H(4))	CID	1	0	1	1		19411		1	1.436e+06	Medium	Excluded by Method	Not Used		0	0.0001092	3.73202	0	37.9088	100	2	751.92	1502.83	-2.82763	265.566	49127	49127	MS2	0/0	12AUG14_Rui_cardiac_PE_C.raw
High				VEqLGAEGNVEESQk	Unambiguous	1	1	B2RYP6	Q3(Deamidated); K15(Label:2H(4))	CID	1	0	1	1					361981		No Quan Values	Not Used		0	0.01171	3.73038	0	49.0626	100	2	811.404	1621.8	9.57369	81.7803	11649	11649	MS2	0/0	12AUG14_Rui_cardiac_PE_C.raw
High				GDGPIcLVLAPTr	Unambiguous	2	2	E9PT29;Q6AYI1	C6(Carbamidomethyl); R13(Label:13C(6))	CID	1	0	1	1					216088		No Quan Values	Not Used		0	0.005862	3.72891	0	22.5743	100	2	687.877	1374.75	-2.62482	335.195	63291	63291	MS2	0/0	12AUG14_Rui_cardiac_PE_C.raw
High				ADVDAATLAr	Unambiguous	2	1	Q6P725	R10(Label:13C(6))	CID	1	0	1	1					155254160		No Quan Values	Not Used		0	0.001963	3.72866	0	6.34532	11	2	504.773	1008.54	-3.71915	86.6198	12634	12634	MS2	0/0	12AUG14_Rui_cardiac_PE_C.raw
High				ASLnGADIYSGccTLk	Unambiguous	2	1	F2Z3R2	N4(Deamidated); C12(Carbamidomethyl); C13(Carbamidomethyl); K16(Label:2H(4))	CID	1	0	1	1							No Quan Values	Not Used		0	0.001085	3.72771	0	56.5652	100	2	867.901	1734.79	-1.6411	246.378	45216	45216	MS2	0/0	12AUG14_Rui_cardiac_PE_C.raw
	High			LnGTDPEDVIr	Unambiguous	4	1	Q64122	N2(Deamidated); R11(Label:13C(6)15N(4))	CID	1	0	1	1		14032	1		1.15585e+06	Heavy	Excluded by Method	Not Used		0	0.00462	3.7272	0	66.1496	100	2	620.305	1239.6	-4.80742	202.477	36250	36250	MS2	0/0	12AUG14_Rui_cardiac_PE_C.raw
High				MDSTANEVEAVk	Unambiguous	1	1	P04785	K12(Label:2H(4))	CID	1	0	1	1		4219		1	1.6751e+06	Medium	Excluded by Method	Not Used		0	0.01205	3.72544	0	36.8048	100	2	649.315	1297.62	-1.20223	89.8347	13299	13299	MS2	0/0	12AUG14_Rui_cardiac_PE_C.raw
High				TEAAEIVEGEDSAYSVr	Unambiguous	1	1	D3ZHA0	R17(Label:13C(6))	CID	1	0	1	1							No Quan Values	Not Used		0	0.003454	3.72497	0	59.9258	100	2	916.433	1831.86	-3.17584	252.58	46485	46485	MS2	0/0	12AUG14_Rui_cardiac_PE_C.raw
High				DGEVVSEATQQQHEVL	Unambiguous	2	1	Q6P725		CID	1	0	1	1							Indistinguishable Channels	Not Used		0	0.0114	3.72374	0	6.77848	100	2	884.916	1768.83	-5.37437	255.595	47100	47100	MS2	0/0	12AUG14_Rui_cardiac_PE_C.raw
High				DGEVVSEATQQQHEVL	Unambiguous	2	1	Q6P725		CID	1	0	1	1					277449536		Indistinguishable Channels	Not Used		0	0.01198	3.7226	0	0.441804	16	2	884.919	1768.83	-2.68289	229.313	41730	41730	MS2	0/0	12AUG14_Rui_cardiac_PE_C.raw
	High			AEGPEVDVSLPk	Unambiguous	1	1	M0R9D5	K12(Label:13C(6)15N(2))	CID	1	0	1	1		15792			17206286	Heavy	Unique	Used	0.361713	0	0.003353	3.72158	0	34.1498	57	2	624.83	1248.65	-2.87895	223.066	40456	40456	MS2	0/0	12AUG14_Rui_cardiac_PE_C.raw
High				DGQVIGIGAGQQSr	Unambiguous	1	1	O35567	R14(Label:13C(6))	CID	1	0	1	1					800412		No Quan Values	Not Used		0	0.0004088	3.72149	0	56.32	100	2	696.368	1391.73	-2.75234	125.404	20532	20532	MS2	0/0	12AUG14_Rui_cardiac_PE_C.raw
High				LLDEEEATDNDLr	Unambiguous	1	1	Q9QZA2	R13(Label:13C(6))	CID	1	0	1	1		12684	1	1	663255	Medium	Excluded by Method	Not Used		0	0.001109	3.72053	0	45.3149	100	2	769.866	1538.73	-1.72683	187.587	33208	33208	MS2	0/0	12AUG14_Rui_cardiac_PE_C.raw
High				LSDDNTIGQEEIQQr	Unambiguous	2	1	P16086	R15(Label:13C(6))	CID	1	0	1	1					516195		No Quan Values	Not Used		0	0.001219	3.72046	0	0	100	2	876.426	1751.84	-3.19561	151.64	25874	25874	MS2	0/0	12AUG14_Rui_cardiac_PE_C.raw
High				MQSSVSESSFqMGr	Unambiguous	1	1	D4A702	Q11(Deamidated); R14(Label:13C(6))	CID	1	0	1	1					2.9065e+06		No Quan Values	Not Used		0	0.01684	3.71916	0	50.3158	100	2	784.351	1567.7	8.46972	178.416	31339	31339	MS2	0/0	12AUG14_Rui_cardiac_PE_C.raw
	High			TGDIASMDEQGFcr	Unambiguous	1	1	Q499N5	C13(Carbamidomethyl); R14(Label:13C(6)15N(4))	CID	1	0	1	1		14082	1		689641	Heavy	Excluded by Method	Not Used		0	0.004008	3.71812	0	72.516	100	2	798.835	1596.66	-1.39325	203.637	36489	36489	MS2	0/0	12AUG14_Rui_cardiac_PE_C.raw
High				LDIDSAPITAr	Unambiguous	5	2	P11980;P11980-2	R11(Label:13C(6))	CID	1	0	1	1		15214		1	93298328	Medium	Excluded by Method	Not Used		0	8.609e-05	3.71735	0	10.7492	46	2	589.328	1177.65	-3.02066	212.791	38357	38357	MS2	0/0	12AUG14_Rui_cardiac_PE_C.raw
	High			AcLISmGYDLGEAEFAr	Unambiguous	1	1	D3ZCV0	C2(Carbamidomethyl); M6(Oxidation); R17(Label:13C(6)15N(4))	CID	1	0	1	1					79934.9		No Quan Values	Not Used		0	0.0007814	3.71655	0	0	100	2	964.939	1928.87	-2.63171	367.585	69702	69702	MS2	0/0	12AUG14_Rui_cardiac_PE_C.raw
High				TEcFVPDDkEEYVk	Unambiguous	2	1	G3V885	C3(Carbamidomethyl); K9(Label:2H(4)); K14(Label:2H(4))	CID	1	0	1	1		11293	1	1	2.6752e+06	Medium	Excluded by Method	Not Used		0	0.01307	3.7146	1	68.7893	100	3	589.616	1766.83	-2.58503	171.825	29993	29993	MS2	0/0	12AUG14_Rui_cardiac_PE_C.raw
High				NVETmNYADIEr	Unambiguous	2	1	G3V6P2	M5(Oxidation); R12(Label:13C(6))	CID	1	0	1	1					602694		No Quan Values	Not Used		0	0.001534	3.71457	0	12.8509	100	2	738.839	1476.67	-1.31046	143.028	24115	24115	MS2	0/0	12AUG14_Rui_cardiac_PE_C.raw
High				APSGNEEPcLLk	Unambiguous	1	1	D3ZHA0	C9(Carbamidomethyl); K12(Label:2H(4))	CID	1	0	1	1							No Quan Values	Not Used		0	0.0007408	3.71405	0	28.1817	100	2	659.833	1318.66	-2.27179	124.927	20434	20434	MS2	0/0	12AUG14_Rui_cardiac_PE_C.raw
	High			LGDVISIQPcPDVk	Unambiguous	1	1	P46462	C10(Carbamidomethyl); K14(Label:13C(6)15N(2))	CID	1	0	1	1							No Quan Values	Not Used		0	0.009523	3.71397	0	78.5148	100	2	774.908	1548.81	-5.56323	277.509	51565	51565	MS2	0/0	12AUG14_Rui_cardiac_PE_C.raw
	High			VSGSTPcPPLPr	Unambiguous	1	1	D4ABA9	C7(Carbamidomethyl); R12(Label:13C(6)15N(4))	CID	1	0	1	1					7.82784e+06		No Quan Values	Not Used		0	0.001787	3.71362	0	17.5237	100	2	639.329	1277.65	-3.68987	133.344	22134	22134	MS2	0/0	12AUG14_Rui_cardiac_PE_C.raw
High				TPVQSqQPSATAPSGADEk	Unambiguous	1	1	Q4FZT9	Q6(Deamidated); K19(Label:2H(4))	CID	0.0108	0	1	1		979		1	3.151e+06	Medium	Excluded by Method	Not Used		0	0.001836	3.71285	0	41.5048	100	2	952.466	1903.92	3.21951	54.074	6014	6014	MS2	0/0	12AUG14_Rui_cardiac_PE_C.raw
	High			VVDLmAYMASkE	Unambiguous	15	1	P04797	M5(Oxidation); K11(Label:13C(6)15N(2))	CID	1	0	1	1					276294		No Quan Values	Not Used		0	0.02493	3.71283	1	70.3708	100	2	690.834	1380.66	-1.38844	275.187	51090	51090	MS2	0/0	12AUG14_Rui_cardiac_PE_C.raw
	High			VVDImAYMASkE	Unambiguous	15	1	P04797	M5(Oxidation); K11(Label:13C(6)15N(2))	CID	1	0	1	2					276294		No Quan Values	Not Used		0	0.02493	3.71283	1	70.3708	100	2	690.834	1380.66	-1.38844	275.187	51090	51090	MS2	0/0	12AUG14_Rui_cardiac_PE_C.raw
	High			AVAGNISDPGLQk	Unambiguous	2	1	P85972	K13(Label:13C(6)15N(2))	CID	1	0	1	1		6190		1	3.1381e+06	Heavy	Excluded by Method	Not Used		0	0.004943	3.71259	0	51.0105	100	2	639.348	1277.69	-4.48488	112.629	17923	17923	MS2	0/0	12AUG14_Rui_cardiac_PE_C.raw
High				TPVqSQQPSATAPSGADEk	Unambiguous	1	1	Q4FZT9	Q4(Deamidated); K19(Label:2H(4))	CID	0.0108	0	1	2		979		1	3.151e+06	Medium	Excluded by Method	Not Used		0	0.002685	3.7124	0	41.5048	100	2	952.466	1903.92	3.21951	54.074	6014	6014	MS2	0/0	12AUG14_Rui_cardiac_PE_C.raw
High				VQANLDTPDINIQGPEAk	Unambiguous	1	1	M0R9D5	K18(Label:2H(4))	CID	1	0	1	1		20490	1	1	376958	Medium	Excluded by Method	Not Used		0	0.0005555	3.71221	0	11.3863	100	2	964.005	1927	-2.5301	278.578	51782	51782	MS2	0/0	12AUG14_Rui_cardiac_PE_C.raw
	High			IASLEVENQNLr	Unambiguous	2	1	Q68FR9	R12(Label:13C(6)15N(4))	CID	1	0	1	1		12519		1	2719117	Heavy	Excluded by Method	Not Used		0	0.01857	3.71192	0	70.6532	100	2	698.375	1395.74	-2.20128	185.789	32840	32840	MS2	0/0	12AUG14_Rui_cardiac_PE_C.raw
High				NPDDITNEEYGEFYk	Unambiguous	1	1	P82995	K15(Label:2H(4))	CID	1	0	1	1					213318		No Quan Values	Not Used		0	0.01488	3.71183	0	68.5417	100	2	919.404	1837.8	-2.90197	264.672	48947	48947	MS2	0/0	12AUG14_Rui_cardiac_PE_C.raw
	High			TGAIVDVPVGDELLGr	Unambiguous	2	1	F1LP05	R16(Label:13C(6)15N(4))	CID	1	0	1	1		28783	1		535558	Heavy	Excluded by Method	Not Used		0	0.01113	3.71118	0	16.6413	100	2	810.943	1620.88	-2.68282	385.905	72911	72911	MS2	0/0	12AUG14_Rui_cardiac_PE_C.raw
	High			VGLIGScTNSSYEDmGr	Unambiguous	1	1	Q9ER34	C7(Carbamidomethyl); M15(Oxidation); R17(Label:13C(6)15N(4))	CID	1	0	1	1					581906		No Quan Values	Not Used		0	0.003371	3.70988	0	22.5778	100	2	936.409	1871.81	-2.19003	177.973	31249	31249	MS2	0/0	12AUG14_Rui_cardiac_PE_C.raw
High				GTGGVDTAAVGAVFDISNADr	Unambiguous	1	1	P00564	R21(Label:13C(6))	CID	1	0	1	1		28997		1	377719	Medium	Excluded by Method	Not Used		0	0.0007369	3.70833	0	0	100	2	999.991	1998.97	-4.04184	388.674	73394	73394	MS2	0/0	12AUG14_Rui_cardiac_PE_C.raw
High				VDFPQDQLATLTGr	Unambiguous	1	1	P04636	R14(Label:13C(6))	CID	1	0	1	1					7042830		No Quan Values	Not Used		0	0.0002299	3.70756	0	5.00557	100	2	783.913	1566.82	-2.50929	350.664	66398	66398	MS2	0/0	12AUG14_Rui_cardiac_PE_C.raw
High				LDIDSAPITAr	Unambiguous	5	2	P11980;P11980-2	R11(Label:13C(6))	CID	1	0	1	1					40062340		No Quan Values	Not Used		0	0.00104	3.70746	0	8.3111	46	2	589.328	1177.65	-3.02066	219.558	39739	39739	MS2	0/0	12AUG14_Rui_cardiac_PE_C.raw
High				TASGSSVTSLEGTr	Unambiguous	1	1	Q6JE36	R14(Label:13C(6))	CID	1	0	1	1		3610	1		5.13822e+06	Medium	Excluded by Method	Not Used		0	0.002154	3.70577	0	3.87375	100	2	679.846	1358.68	-0.665687	82.9823	11891	11891	MS2	0/0	12AUG14_Rui_cardiac_PE_C.raw
High				EQTEGEYSSLEHESAr	Unambiguous	1	1	Q68FX0	R16(Label:13C(6))	CID	1	0	1	1		4397	1	1	315088	Medium	Excluded by Method	Not Used		0	0.0008954	3.70432	0	0	100	2	929.41	1857.81	-3.5852	91.8839	13712	13712	MS2	0/0	12AUG14_Rui_cardiac_PE_C.raw
High				VIVVGNPANTNcLTASk	Unambiguous	1	1	O88989	C12(Carbamidomethyl); K17(Label:2H(4))	CID	1	0	1	1					3.81841e+06		No Quan Values	Not Used		0	0.0001171	3.70319	0	0	100	2	881.475	1761.94	-2.45409	217.938	39409	39409	MS2	0/0	12AUG14_Rui_cardiac_PE_C.raw
High				AVNAVGTSEnSQESEVIk	Unconsidered	1	1	G3V7K1	N10(Deamidated); K18(Label:2H(4))	CID		0.0237	2	2		8450	1	1	613532	Medium	Excluded by Method	Not Used		0	0.0122	3.70282	0	45.6314	100	2	933.973	1866.94	8.58525	138.573	23206	23206	MS2	0/0	12AUG14_Rui_cardiac_PE_C.raw
High				LISWYDNEYGYSNr	Unambiguous	15	1	P04797	R14(Label:13C(6))	CID	1	0	1	1					215460		No Quan Values	Not Used		0	0.0007484	3.70277	0	20.7449	100	2	893.409	1785.81	-3.83906	303.778	56909	56909	MS2	0/0	12AUG14_Rui_cardiac_PE_C.raw
High				STAGDTHLGGEDFDNr	Unambiguous	6	1	P63018	R16(Label:13C(6))	CID	1	0	1	1							No Quan Values	Not Used		0	0.01158	3.70246	0	38.1469	100	2	849.375	1697.74	-1.30316	97.4583	14849	14849	MS2	0/0	12AUG14_Rui_cardiac_PE_C.raw
	High			GFGDGYnGYGGGPGGGNFGGSPGYGGGr	Unambiguous	4	1	A7VJC2-2	N7(Deamidated); R28(Label:13C(6)15N(4))	CID	0.0081	0	1	1					372013		No Quan Values	Not Used		0	0.0006361	3.70186	0	16.5384	100	2	1253.52	2506.04	1.88441	276.663	51392	51392	MS2	0/0	12AUG14_Rui_cardiac_PE_C.raw
High				DSDSILETLQr	Unambiguous	1	1	P19234	R11(Label:13C(6))	CID	1	0	1	1							No Quan Values	Not Used		0	0.0006174	3.70047	0	17.488	100	2	641.831	1282.65	-3.03893	302.537	56655	56655	MS2	0/0	12AUG14_Rui_cardiac_PE_C.raw
	High			GVVDSDDLPLNVSr	Unambiguous	2	1	Q66HD0	R14(Label:13C(6)15N(4))	CID	1	0	1	1		20414	1		2.23319e+06	Heavy	Excluded by Method	Not Used		0	0.008727	3.69994	0	80.6831	100	2	748.383	1495.76	-2.75297	277.755	51615	51615	MS2	0/0	12AUG14_Rui_cardiac_PE_C.raw
High				VLNNMEIGTSLYDEEGAk	Unambiguous	1	1	P16617	K18(Label:2H(4))	CID	1	0	1	1					67687.1		No Quan Values	Not Used		0	0.002501	3.69896	0	0	100	2	993.978	1986.95	-6.84669	310.353	58251	58251	MS2	0/0	12AUG14_Rui_cardiac_PE_C.raw
	High			TVTNAVVTVPAYFNDSQr	Unambiguous	4	1	P63018	R18(Label:13C(6)15N(4))	CID	1	0	1	1					1.6082e+06		No Quan Values	Not Used		0	0.003892	3.69879	0	10.2765	100	2	996.504	1992	-2.8647	324.356	61104	61104	MS2	0/0	12AUG14_Rui_cardiac_PE_C.raw
High				LSEEEAQASAISVGSr	Unambiguous	1	1	Q1RP74	R16(Label:13C(6))	CID	1	0	1	1		12582	1	1	918964	Medium	Excluded by Method	Not Used		0	0.0006622	3.69647	0	18.3076	100	2	820.412	1639.82	-3.83111	186.443	32973	32973	MS2	0/0	12AUG14_Rui_cardiac_PE_C.raw
High				NNDPELEEVnLNNIr	Unconsidered	2	1	P70567	N10(Deamidated); R15(Label:13C(6))	CID		0.0488	3	3					360792		No Quan Values	Not Used		0	0.0006063	3.69626	0	47.169	100	2	895.444	1789.88	8.03982	290.886	54281	54281	MS2	0/0	12AUG14_Rui_cardiac_PE_C.raw
High				VGLIGScTNSSYEDMGr	Unambiguous	1	1	Q9ER34	C7(Carbamidomethyl); R17(Label:13C(6))	CID	1	0	1	1					627809		No Quan Values	Not Used		0	0.00227	3.69589	0	77.2069	100	2	926.417	1851.83	-2.6628	240.506	44017	44017	MS2	0/0	12AUG14_Rui_cardiac_PE_C.raw
	High			SQELQNAVAYk	Unambiguous	2	1	D3Z802	K11(Label:13C(6)15N(2))	CID	1	0	1	1					6.05738e+06		No Quan Values	Not Used		0	0.0241	3.69563	0	35.0702	100	2	629.829	1258.65	-1.45422	110.927	17579	17579	MS2	0/0	12AUG14_Rui_cardiac_PE_C.raw
High				NQVALNPQNTVFDAk	Unambiguous	1	1	Q07439	K15(Label:2H(4))	CID	1	0	1	1		17664	1	1	957787	Medium	Excluded by Method	Not Used		0	0.005898	3.6904	0	12.825	100	2	831.94	1662.87	-1.56255	246.597	45260	45260	MS2	0/0	12AUG14_Rui_cardiac_PE_C.raw
High				VPTPNVSVVDLTcr	Unambiguous	7	1	P04797	C13(Carbamidomethyl); R14(Label:13C(6))	CID	1	0	1	1							No Quan Values	Not Used		0	0.001013	3.69033	0	9.02001	100	2	781.916	1562.82	-3.47294	298.287	55786	55786	MS2	0/0	12AUG14_Rui_cardiac_PE_C.raw
High				SEIGIAmGSGTAVAk	Unambiguous	4	1	P11507-2	M7(Oxidation); K15(Label:2H(4))	CID	1	0	1	1					2.47887e+06		No Quan Values	Not Used		0	0.0004143	3.69022	0	43.317	100	2	706.371	1411.74	-3.26133	127.408	20932	20932	MS2	0/0	12AUG14_Rui_cardiac_PE_C.raw
High				GSYGDLGGPIITTqVTIPk	Unambiguous	3	1	P61980	Q14(Deamidated); K19(Label:2H(4))	CID	1	0	1	1					62627		No Quan Values	Not Used		0	0.001939	3.68776	0	13.6694	100	2	961.532	1922.06	7.40126	380.346	71966	71966	MS2	0/0	12AUG14_Rui_cardiac_PE_C.raw
High				IFVGGLSPDTPEEk	Unambiguous	8	1	P17132	K14(Label:2H(4))	CID	1	0	1	1		18041	1		1.09398e+06	Medium	Excluded by Method	Not Used		0	0.01337	3.68706	0	55.767	100	2	746.892	1492.78	-4.73457	249.064	45766	45766	MS2	0/0	12AUG14_Rui_cardiac_PE_C.raw
High				IFVGGLNPEATEEk	Unambiguous	2	1	Q9QX80	K14(Label:2H(4))	CID	1	0	1	1					259195		No Quan Values	Not Used		0	0.0005205	3.68572	0	19.4623	100	2	754.399	1507.79	-1.87754	246.351	45210	45210	MS2	0/0	12AUG14_Rui_cardiac_PE_C.raw
High				VFDkEGnGTVMGAELr	Unambiguous	4	2	Q64119;P16409	K4(Label:2H(4)); N7(Deamidated); R16(Label:13C(6))	CID	1	0	1	1					4.49786e+06		No Quan Values	Not Used		0	0.0001359	3.68183	1	53.14	100	3	578.628	1733.87	-3.91364	221.981	40233	40233	MS2	0/0	12AUG14_Rui_cardiac_PE_C.raw
High				VFDkEGnGTVMGAEIr	Unambiguous	4	2	Q64119;P16409	K4(Label:2H(4)); N7(Deamidated); R16(Label:13C(6))	CID	1	0	1	2					4.49786e+06		No Quan Values	Not Used		0	0.0001359	3.68183	1	53.14	100	3	578.628	1733.87	-3.91364	221.981	40233	40233	MS2	0/0	12AUG14_Rui_cardiac_PE_C.raw
High				NIDALSGMEGr	Unambiguous	1	1	P23693	R11(Label:13C(6))	CID	1	0	1	1		12455	1		20161418	Medium	Excluded by Method	Not Used		0	0.0003561	3.68115	0	13.0455	54	2	584.788	1168.57	-2.70494	185.051	32690	32690	MS2	0/0	12AUG14_Rui_cardiac_PE_C.raw
High				FLEQQNAALAAEVNr	Unambiguous	2	1	Q6P725	R15(Label:13C(6))	CID	1	0	1	1							No Quan Values	Not Used		0	4.408e-05	3.68112	0	21.3491	100	2	840.443	1679.88	-1.00863	254.989	46977	46977	MS2	0/0	12AUG14_Rui_cardiac_PE_C.raw
High				LAEQELIETSEr	Unambiguous	4	2	G3V885;G3V8B0	R12(Label:13C(6))	CID	1	0	1	1		13814			1.3992e+07	Medium	Not Unique	Not Used	0.627811	0	0.001488	3.67925	0	43.0551	100	2	712.37	1423.73	-2.65944	199.978	35739	35739	MS2	0/0	12AUG14_Rui_cardiac_PE_C.raw
High				GDGPIcLVLAPTr	Unambiguous	2	2	E9PT29;Q6AYI1	C6(Carbamidomethyl); R13(Label:13C(6))	CID	1	0	1	1					254110		No Quan Values	Not Used		0	0.005504	3.6786	0	56.3695	100	2	687.876	1374.75	-3.60156	328.382	61924	61924	MS2	0/0	12AUG14_Rui_cardiac_PE_C.raw
High				DAGTIAGLNVLr	Unambiguous	5	1	P63018	R12(Label:13C(6))	CID	1	0	1	1		23669	1		1.65748e+07	Medium	Excluded by Method	Not Used		0	1.656e-05	3.67821	0	6.9426	91	2	603.349	1205.69	-3.40476	316.749	59557	59557	MS2	0/0	12AUG14_Rui_cardiac_PE_C.raw
	High			VAELYEEEMr	Unambiguous	2	1	Q6P725	R10(Label:13C(6)15N(4))	CID	1	0	1	1					8481052		No Quan Values	Not Used		0	0.008008	3.67745	0	21.3734	100	2	639.798	1278.59	-2.53729	179.676	31594	31594	MS2	0/0	12AUG14_Rui_cardiac_PE_C.raw
High				SSEVVLSGDDEDYQr	Unambiguous	1	1	M0R9D5	R15(Label:13C(6))	CID	1	0	1	1		10042	1		1.9797e+07	Medium	Excluded by Method	Not Used		0	0.0002811	3.67655	0	49.4194	100	2	852.885	1704.76	-1.19369	160.585	27694	27694	MS2	0/0	12AUG14_Rui_cardiac_PE_C.raw
High				NkDTGTYEDFVEGLr	Unambiguous	1	1	P16409	K2(Label:2H(4)); R15(Label:13C(6))	CID	1	0	1	1					145878		No Quan Values	Not Used		0	0.004241	3.67581	1	46.3584	100	2	877.434	1753.86	-1.3408	273.507	50748	50748	MS2	0/0	12AUG14_Rui_cardiac_PE_C.raw
High				LEQGQPIDDLmPAQk	Unambiguous	1	1	P07335	M11(Oxidation); K15(Label:2H(4))	CID	1	0	1	1					4.63569e+06		No Quan Values	Not Used		0	0.0003475	3.67496	0	0	100	2	851.934	1702.86	-0.817488	180.703	31806	31806	MS2	0/0	12AUG14_Rui_cardiac_PE_C.raw
	High			TDTYVTDnGDGTYr	Unambiguous	1	1	D3ZHA0	N8(Deamidated); R14(Label:13C(6)15N(4))	CID	1	0	1	1					2.48172e+06		No Quan Values	Not Used		0	0.003342	3.67437	0	57.0789	100	2	794.831	1588.66	-5.07288	117.718	18960	18960	MS2	0/0	12AUG14_Rui_cardiac_PE_C.raw
High				ILNPAAIPEGQFIDSr	Unambiguous	3	2	G3V8B0;G3V885	R16(Label:13C(6))	CID	1	0	1	1					975627		No Quan Values	Not Used		0	0.0009421	3.67404	0	21.1051	100	2	873.976	1746.94	-2.28451	361.326	68489	68489	MS2	0/0	12AUG14_Rui_cardiac_PE_C.raw
High				DAGMQLQGYr	Unambiguous	3	1	P00507	R10(Label:13C(6))	CID	1	0	1	1		8166		1	3.43917e+06	Medium	Excluded by Method	Not Used		0	0.0006251	3.67362	0	48.2523	100	2	572.777	1144.55	-3.90709	135.361	22547	22547	MS2	0/0	12AUG14_Rui_cardiac_PE_C.raw
High				SPFEVQVSPEAGAQk	Unambiguous	1	1	D3ZHA0	K15(Label:2H(4))	CID	1	0	1	1							No Quan Values	Not Used		0	0.0007589	3.67317	0	27.2044	100	2	789.405	1577.8	-4.88028	213.344	38471	38471	MS2	0/0	12AUG14_Rui_cardiac_PE_C.raw
	High			GFGDGYNGYGGGPGGGnFGGSPGYGGGr	Unconsidered	4	1	A7VJC2-2	N17(Deamidated); R28(Label:13C(6)15N(4))	CID		0.0081	2	2					372013		No Quan Values	Not Used		0	0.0007551	3.67303	0	16.5384	100	2	1253.52	2506.04	1.88441	276.663	51392	51392	MS2	0/0	12AUG14_Rui_cardiac_PE_C.raw
High				LLGAPQEADASEEGVQr	Unambiguous	1	1	P14841	R17(Label:13C(6))	CID	1	0	1	1		11519		1	7.26698e+06	Medium	Excluded by Method	Not Used		0	0.007083	3.67155	0	10.7666	100	2	888.445	1775.88	-1.72747	174.541	30551	30551	MS2	0/0	12AUG14_Rui_cardiac_PE_C.raw
High				TPVQSQqPSATAPSGADEk	Unconsidered	1	1	Q4FZT9	Q7(Deamidated); K19(Label:2H(4))	CID		0.0108	3	3		979		1	3.151e+06	Medium	Excluded by Method	Not Used		0	0.001263	3.67076	0	41.5048	100	2	952.466	1903.92	3.21951	54.074	6014	6014	MS2	0/0	12AUG14_Rui_cardiac_PE_C.raw
High				YGGDEIPYSPFr	Unambiguous	1	1	D3ZHA0	R12(Label:13C(6))	CID	1	0	1	1		22975	1		3.29524e+06	Medium	Excluded by Method	Not Used		0	0.005619	3.6705	0	14.6271	100	2	703.836	1406.66	-2.79104	307.696	57708	57708	MS2	0/0	12AUG14_Rui_cardiac_PE_C.raw
High				NYDIGAALDTIQYSk	Unambiguous	2	1	O08623	K15(Label:2H(4))	CID	1	0	1	1					947027		No Quan Values	Not Used		0	9.917e-05	3.67003	0	30.1274	100	2	838.426	1675.84	-1.61236	368.222	69825	69825	MS2	0/0	12AUG14_Rui_cardiac_PE_C.raw
High				TGTLTTNQMSVcr	Unambiguous	8	1	P11507-2	C12(Carbamidomethyl); R13(Label:13C(6))	CID	1	0	1	1		6248	1		249240	Medium	Excluded by Method	Not Used		0	0.001354	3.66617	0	40.9965	100	2	737.856	1474.7	-2.9261	113.321	18065	18065	MS2	0/0	12AUG14_Rui_cardiac_PE_C.raw
High				kATDAEADVASLNr	Unambiguous	5	1	P04692	K1(Label:2H(4)); R14(Label:13C(6))	CID	1	0	1	1		4708	1	1	157157	Medium	Excluded by Method	Not Used		0	0.001692	3.66582	1	52.0072	100	2	735.891	1470.78	-2.77623	95.5819	14468	14468	MS2	0/0	12AUG14_Rui_cardiac_PE_C.raw
High				DDGVFVQEVmQNSPAAr	Unambiguous	1	1	M0R9D5	M10(Oxidation); R17(Label:13C(6))	CID	1	0	1	1					92002.7		No Quan Values	Not Used		0	0.0003793	3.66472	0	0	100	2	942.943	1884.88	-3.4886	273.602	50767	50767	MS2	0/0	12AUG14_Rui_cardiac_PE_C.raw
High				GPGLSQAFVGQk	Unambiguous	1	1	D3ZHA0	K12(Label:2H(4))	CID	1	0	1	1					7.01379e+06		No Quan Values	Not Used		0	0.001874	3.66347	0	45.4682	100	2	596.833	1192.66	-2.28464	162.22	28030	28030	MS2	0/0	12AUG14_Rui_cardiac_PE_C.raw
	High			VPTPNVSVVDLTcr	Unambiguous	7	1	P04797	C13(Carbamidomethyl); R14(Label:13C(6)15N(4))	CID	1	0	1	1							No Quan Values	Not Used		0	0.001776	3.66269	0	15.1146	100	2	783.911	1566.81	-2.28321	308.68	57910	57910	MS2	0/0	12AUG14_Rui_cardiac_PE_C.raw
	High			nTGIIcTIGPASr	Unambiguous	4	2	P11980;P11980-2	N1(Deamidated); C6(Carbamidomethyl); R13(Label:13C(6)15N(4))	CID	1	0	1	1					348514		No Quan Values	Not Used		0	0.01655	3.6625	0	52.7146	100	2	685.849	1370.69	-5.21578	258.648	47721	47721	MS2	0/0	12AUG14_Rui_cardiac_PE_C.raw
High				SVSTPSEAGSQDSGDGAVGSr	Unambiguous	6	1	D3ZU74	R21(Label:13C(6))	CID	1	0	1	1					18301.7		No Quan Values	Not Used		0	0.0002604	3.6605	0	0	100	2	978.943	1956.88	-2.45618	57.8637	6784	6784	MS2	0/0	12AUG14_Rui_cardiac_PE_C.raw
High				YTPSGQSGAAASESLFISNHAY	Unambiguous	1	1	P05065		CID	1	0	1	1					3.72772e+06		Indistinguishable Channels	Not Used		0	0.0001201	3.66025	0	2.22567	100	2	1129.52	2258.03	-2.33477	311.128	58408	58408	MS2	0/0	12AUG14_Rui_cardiac_PE_C.raw
	High			YTPSGQSGAAASESLFISNHAY	Unambiguous	1	1	P05065		CID	1	0	1	1					3.72772e+06		Indistinguishable Channels	Not Used		0	0.0007324	3.66025	0	2.22567	100	2	1129.52	2258.03	-2.33477	311.128	58408	58408	MS2	0/0	12AUG14_Rui_cardiac_PE_C.raw
High				VNAGDQPGADLGPLITPQAk	Unambiguous	2	1	G3V7J0	K20(Label:2H(4))	CID	1	0	1	1					51421.2		No Quan Values	Not Used		0	0.01856	3.66013	0	0	100	2	983.527	1966.05	-3.62736	294.074	54927	54927	MS2	0/0	12AUG14_Rui_cardiac_PE_C.raw
	High			VLNNmEIGTSLYDEEGAk	Unambiguous	1	1	P16617	M5(Oxidation); K18(Label:13C(6)15N(2))	CID	1	0	1	1					307921		No Quan Values	Not Used		0	0.008266	3.65797	0	59.9312	100	2	1003.98	2006.94	-1.79002	251.368	46237	46237	MS2	0/0	12AUG14_Rui_cardiac_PE_C.raw
High				DGEVVSEATQQQHEVL	Unambiguous	2	1	Q6P725		CID	1	0	1	1							Indistinguishable Channels	Not Used		0	0.009847	3.65759	0	6.24185	100	2	884.919	1768.83	-2.13079	232.747	42432	42432	MS2	0/0	12AUG14_Rui_cardiac_PE_C.raw
	High			DGEVVSEATQQQHEVL	Unambiguous	2	1	Q6P725		CID	1	0	1	1							Indistinguishable Channels	Not Used		0	0.0182	3.65759	0	6.24185	100	2	884.919	1768.83	-2.13079	232.747	42432	42432	MS2	0/0	12AUG14_Rui_cardiac_PE_C.raw
High				APILIATDVASr	Unambiguous	2	2	E9PT29;Q6AYI1	R12(Label:13C(6))	CID	1	0	1	1		17796		1	3.62706e+06	Medium	Excluded by Method	Not Used		0	0.0005142	3.65678	0	26.2547	100	2	616.867	1232.73	-2.47071	246.202	45179	45179	MS2	0/0	12AUG14_Rui_cardiac_PE_C.raw
High				MQSSVSESSFQmGr	Unambiguous	1	1	D4A702	M12(Oxidation); R14(Label:13C(6))	CID	1	0	1	1		5935	1	1	6750585	Medium	Excluded by Method	Not Used		0	0.0001141	3.65586	0	42.8649	100	2	791.849	1582.69	-2.19906	109.79	17353	17353	MS2	0/0	12AUG14_Rui_cardiac_PE_C.raw
High				NADGYIDLDELk	Unambiguous	1	1	Q4PP99	K12(Label:2H(4))	CID	1	0	1	1							No Quan Values	Not Used		0	0.003263	3.65356	0	48.8121	100	2	685.341	1369.68	-1.97968	311.023	58387	58387	MS2	0/0	12AUG14_Rui_cardiac_PE_C.raw
High				DTVEVALEDkGDNTFr	Unambiguous	1	1	D3ZHA0	K10(Label:2H(4)); R16(Label:13C(6))	CID	1	0	1	1					465537		No Quan Values	Not Used		0	0.001801	3.65166	1	77.6589	100	2	909.956	1818.91	-3.15577	229.892	41850	41850	MS2	0/0	12AUG14_Rui_cardiac_PE_C.raw
High				GAGTGGLGLAIEGPSEAk	Unambiguous	1	1	D3ZHA0	K18(Label:2H(4))	CID	1	0	1	1							No Quan Values	Not Used		0	0.008298	3.65147	0	12.0079	100	2	794.925	1588.84	-3.40588	244.96	44926	44926	MS2	0/0	12AUG14_Rui_cardiac_PE_C.raw
High				MVVDSAYEVIk	Unambiguous	1	1	P42123	K11(Label:2H(4))	CID	1	0	1	1					924782		No Quan Values	Not Used		0	0.0006101	3.65043	0	29.4619	100	2	629.336	1257.66	-3.81955	258.708	47732	47732	MS2	0/0	12AUG14_Rui_cardiac_PE_C.raw
High				GATQQILDEAEr	Unambiguous	1	1	Q5XIM9	R12(Label:13C(6))	CID	1	0	1	1					2.26686e+06		No Quan Values	Not Used		0	0.0009259	3.65029	0	11.4635	100	2	668.842	1336.68	-1.88118	190.838	33869	33869	MS2	0/0	12AUG14_Rui_cardiac_PE_C.raw
High				SAmPFTASPAPGTr	Unambiguous	1	1	P52944	M3(Oxidation); R14(Label:13C(6))	CID	1	0	1	1		5825	1	1	3.36859e+06	Medium	Excluded by Method	Not Used		0	0.006134	3.65003	0	14.6102	100	2	706.849	1412.69	-1.87005	108.586	17108	17108	MS2	0/0	12AUG14_Rui_cardiac_PE_C.raw
High				QcGQVPAAATAQPPTAHGPEr	Unambiguous	1	1	Q5U2U8	C2(Carbamidomethyl); R21(Label:13C(6))	CID	1	0	1	1		4597	1	1	7.9101e+06	Medium	Excluded by Method	Not Used		0	0.0002957	3.64726	0	29.9391	100	3	717.354	2150.05	-1.79129	98.5689	15075	15075	MS2	0/0	12AUG14_Rui_cardiac_PE_C.raw
	High			GDATVSYEDPPTAk	Unambiguous	2	1	B1WC50	K14(Label:13C(6)15N(2))	CID	1	0	1	1					1071864		No Quan Values	Not Used		0	0.01298	3.64629	0	38.8915	100	2	729.844	1458.68	-2.59755	103.001	15968	15968	MS2	0/0	12AUG14_Rui_cardiac_PE_C.raw
High				ISFLEGENNELQSr	Unambiguous	2	1	Q5EB94	R14(Label:13C(6))	CID	1	0	1	1					176931		No Quan Values	Not Used		0	0.001681	3.64588	0	24.8077	100	2	821.41	1641.81	-2.41571	266.803	49379	49379	MS2	0/0	12AUG14_Rui_cardiac_PE_C.raw
High				NQVALNPQNTVFDAk	Unambiguous	1	1	Q07439	K15(Label:2H(4))	CID	1	0	1	1					798104		No Quan Values	Not Used		0	0.003513	3.64552	0	27.7112	100	2	831.938	1662.87	-3.17756	242.772	44480	44480	MS2	0/0	12AUG14_Rui_cardiac_PE_C.raw
	High			GTGGVDTAAVGGVFDVSNADr	Unambiguous	1	1	P07335	R21(Label:13C(6)15N(4))	CID	1	0	1	1							No Quan Values	Not Used		0	0.001868	3.64451	0	29.8343	100	2	987.972	1974.94	-0.90371	315.022	59206	59206	MS2	0/0	12AUG14_Rui_cardiac_PE_C.raw
High				FTQAGSEVSALLGr	Unambiguous	2	1	G3V6D3	R14(Label:13C(6))	CID	1	0	1	1		23756			4.52034e+06	Medium	Unique	Used	0.674705	0	0.000245	3.64406	0	33.8534	100	2	721.389	1441.77	-2.76126	318.036	59820	59820	MS2	0/0	12AUG14_Rui_cardiac_PE_C.raw
High				IVSNAScTTncLAPLAk	Unconsidered	15	1	P04797	C7(Carbamidomethyl); N10(Deamidated); C11(Carbamidomethyl); K17(Label:2H(4))	CID		0.0293	2	2					3486909		No Quan Values	Not Used		0	0.0002567	3.64358	0	34.7506	100	2	912.961	1824.91	0.788064	244.906	44914	44914	MS2	0/0	12AUG14_Rui_cardiac_PE_C.raw
High				SYELPDGQVITIGNEr	Unambiguous	9	2	P62738;V9GZ85	R16(Label:13C(6))	CID	1	0	1	1					4.16223e+06		No Quan Values	Not Used		0	0.0003617	3.64311	0	17.718	100	2	898.957	1796.91	-2.96867	350.542	66373	66373	MS2	0/0	12AUG14_Rui_cardiac_PE_C.raw
	High			VcVQTVESGAmTk	Unambiguous	1	1	P56574	C2(Carbamidomethyl); M11(Oxidation); K13(Label:13C(6)15N(2))	CID	1	0	1	1					3.34404e+06		No Quan Values	Not Used		0	0.0004787	3.64051	0	34.8982	100	2	717.345	1433.68	-2.5731	82.4766	11790	11790	MS2	0/0	12AUG14_Rui_cardiac_PE_C.raw
	High			VATVVDSVQASQk	Unambiguous	1	1	B1PRL5	K13(Label:13C(6)15N(2))	CID	1	0	1	1		4509	1		11717702	Heavy	Excluded by Method	Not Used		0	0.005118	3.63837	0	44.5429	100	2	670.367	1339.73	-2.56603	96.1238	14579	14579	MS2	0/0	12AUG14_Rui_cardiac_PE_C.raw
	High			VALVYGQmNEPPGAr	Unambiguous	2	1	G3V6D3	M8(Oxidation); R15(Label:13C(6)15N(4))	CID	1	0	1	1					101340		No Quan Values	Not Used		0	0.01802	3.63729	0	31.9773	100	2	814.409	1627.81	-1.76107	168.579	29328	29328	MS2	0/0	12AUG14_Rui_cardiac_PE_C.raw
	High			GILAADESTGSIAk	Unambiguous	2	1	P05065	K14(Label:13C(6)15N(2))	CID	1	0	1	1					8927853		No Quan Values	Not Used		0	0.0008109	3.63593	0	28.8495	100	2	670.86	1340.71	-1.48738	178.284	31312	31312	MS2	0/0	12AUG14_Rui_cardiac_PE_C.raw
	High			NTGIIcTIGPASr	Unambiguous	4	2	P11980;P11980-2	C6(Carbamidomethyl); R13(Label:13C(6)15N(4))	CID	1	0	1	1							No Quan Values	Not Used		0	0.0156	3.63456	0	65.3172	100	2	685.359	1369.71	-1.11467	201.589	36070	36070	MS2	0/0	12AUG14_Rui_cardiac_PE_C.raw
High				TPAQYDASELk	Unambiguous	2	1	Q07936	K11(Label:2H(4))	CID	1	0	1	1					10857826		No Quan Values	Not Used		0	0.001932	3.63433	0	28.8514	72	2	613.812	1226.62	-2.68169	89.558	13241	13241	MS2	0/0	12AUG14_Rui_cardiac_PE_C.raw
High				SEIGIAMGSGTAVAk	Unambiguous	4	1	P11507-2	K15(Label:2H(4))	CID	1	0	1	1					467481		No Quan Values	Not Used		0	0.006247	3.63327	0	20.3051	100	2	698.375	1395.74	-1.432	211.008	37994	37994	MS2	0/0	12AUG14_Rui_cardiac_PE_C.raw
High				AGSDGESIGNcPFSQr	Unambiguous	4	1	G3V8C4	C11(Carbamidomethyl); R16(Label:13C(6))	CID	1	0	1	1					1.00187e+06		No Quan Values	Not Used		0	0.005422	3.63198	0	57.1677	100	2	844.373	1687.74	-2.59453	141.841	23874	23874	MS2	0/0	12AUG14_Rui_cardiac_PE_C.raw
High				VDIDVPDVNIEGPDAk	Unambiguous	1	1	M0R9D5	K16(Label:2H(4))	CID	0.0386	0	1	1		25499			1.60903e+07	Medium	Unique	Used	0.311592	0	0.001076	3.63097	0	0	79	2	850.435	1699.86	-3.85213	339.415	64149	64149	MS2	0/0	12AUG14_Rui_cardiac_PE_C.raw
High				DTQIQLDDAVr	Unambiguous	4	2	G3V8B0;G3V885	R11(Label:13C(6))	CID	1	0	1	1							No Quan Values	Not Used		0	0.001494	3.62934	0	12.3838	67	2	640.331	1279.65	-3.40714	203.224	36404	36404	MS2	0/0	12AUG14_Rui_cardiac_PE_C.raw
High				DTQLQLDDAVr	Unambiguous	4	2	G3V8B0;G3V885	R11(Label:13C(6))	CID	1	0	1	2							No Quan Values	Not Used		0	0.001494	3.62934	0	12.3838	67	2	640.331	1279.65	-3.40714	203.224	36404	36404	MS2	0/0	12AUG14_Rui_cardiac_PE_C.raw
High				LISWYDNEYGYSNr	Unambiguous	15	1	P04797	R14(Label:13C(6))	CID	1	0	1	1							No Quan Values	Not Used		0	0.01072	3.62783	0	23.7935	100	2	893.41	1785.81	-2.19852	293.498	54810	54810	MS2	0/0	12AUG14_Rui_cardiac_PE_C.raw
High				SDIGEVILVGGmTr	Unambiguous	2	1	P48721	M12(Oxidation); R14(Label:13C(6))	CID	1	0	1	1					202020		No Quan Values	Not Used		0	0.0132	3.62782	0	39.6755	100	2	734.891	1468.77	-2.38026	302.424	56632	56632	MS2	0/0	12AUG14_Rui_cardiac_PE_C.raw
High				NSNLVGAAHEELQQSr	Unambiguous	2	1	G3V8L3	R16(Label:13C(6))	CID	1	0	1	1		9180		1	519209	Medium	Excluded by Method	Not Used		0	0.002893	3.62731	0	41.6785	100	2	879.944	1758.88	-1.55892	147.237	24977	24977	MS2	0/0	12AUG14_Rui_cardiac_PE_C.raw
High				VTVLFAGQNIEr	Unambiguous	1	1	D3ZHA0	R12(Label:13C(6))	CID	1	0	1	1		19478		1	2.20706e+06	Medium	Excluded by Method	Not Used		0	0.0008739	3.62539	0	27.2758	100	2	676.883	1352.76	-2.80131	264.846	48981	48981	MS2	0/0	12AUG14_Rui_cardiac_PE_C.raw
	High			LEQGQPIDDLmPAQk	Unambiguous	1	1	P07335	M11(Oxidation); K15(Label:13C(6)15N(2))	CID	1	0	1	1					1.03488e+06		No Quan Values	Not Used		0	0.006802	3.62308	0	52.9092	100	2	853.926	1706.85	-3.15005	183.76	32427	32427	MS2	0/0	12AUG14_Rui_cardiac_PE_C.raw
High				TVYHAEEIQcnGr	Unambiguous	2	1	G3V7U0	C10(Carbamidomethyl); N11(Deamidated); R13(Label:13C(6))	CID	0.047	0	1	1					2.39698e+06		No Quan Values	Not Used		0	0.0003144	3.62232	0	15.1961	100	2	792.362	1583.72	-3.29995	51.2995	5451	5451	MS2	0/0	12AUG14_Rui_cardiac_PE_C.raw
High				GPSVDVEVPDVDLEcPEAk	Unambiguous	1	1	M0R9D5	C15(Carbamidomethyl); K19(Label:2H(4))	CID	1	0	1	1		26362	1	1	201985	Medium	Excluded by Method	Not Used		0	0.0005545	3.62063	0	8.35994	100	2	1029.99	2058.98	-2.35592	350.149	66296	66296	MS2	0/0	12AUG14_Rui_cardiac_PE_C.raw
	High			ATSPSTLVSTGSSSr	Unambiguous	2	1	Q5M7W5-2	R15(Label:13C(6)15N(4))	CID	1	0	1	1		4370	1		2.65211e+06	Heavy	Excluded by Method	Not Used		0	0.002255	3.62033	0	41.8591	100	2	724.364	1447.72	-3.66468	91.6026	13654	13654	MS2	0/0	12AUG14_Rui_cardiac_PE_C.raw
High				NIDALSGmEGr	Unambiguous	1	1	P23693	M8(Oxidation); R11(Label:13C(6))	CID	1	0	1	1		3060		1	37648096	Medium	Excluded by Method	Not Used		0	0.0002401	3.61974	0	26.1944	59	2	592.786	1184.56	-2.29162	79.9222	11271	11271	MS2	0/0	12AUG14_Rui_cardiac_PE_C.raw
High				QGGGGAGGSVPGIEr	Unambiguous	2	1	F1LV13	R15(Label:13C(6))	CID	1	0	1	1		2055		1	10239011	Medium	Excluded by Method	Not Used		0	0.0001794	3.61918	0	34.8581	100	2	652.835	1304.66	-2.43706	68.986	9046	9046	MS2	0/0	12AUG14_Rui_cardiac_PE_C.raw
High				GVVPLAGTnGETTTQGLDGLSEr	Unambiguous	1	1	P05065	N9(Deamidated); R23(Label:13C(6))	CID	1	0	1	1		25573	1		9473281	Medium	Excluded by Method	Not Used		0	0.02552	3.61903	0	6.23718	100	2	1140.07	2279.14	-4.07351	340.347	64338	64338	MS2	0/0	12AUG14_Rui_cardiac_PE_C.raw
High				GGGGNFGPGPGSNFr	Unambiguous	7	1	A7VJC2-2	R15(Label:13C(6))	CID	1	0	1	1					35696568		No Quan Values	Not Used		0	0.0004195	3.61822	0	10.7431	41	2	692.326	1383.64	-3.75351	132.151	21890	21890	MS2	0/0	12AUG14_Rui_cardiac_PE_C.raw
High				EAGLSGQATSPLGr	Unambiguous	1	1	Q5BJQ0	R14(Label:13C(6))	CID	1	0	1	1		8437			5.33581e+06	Medium	Unique	Used	0.509738	0	0.003564	3.61789	0	51.7989	100	2	675.359	1349.71	-0.885785	138.369	23163	23163	MS2	0/0	12AUG14_Rui_cardiac_PE_C.raw
High				VLGSEEPTEGDVQcMr	Unambiguous	1	1	D4ABA9	C14(Carbamidomethyl); R16(Label:13C(6))	CID	1	0	1	1		12241	1		5.11164e+06	Medium	Excluded by Method	Not Used		0	0.002607	3.61789	0	25.5698	100	2	906.911	1812.81	-2.84609	182.633	32198	32198	MS2	0/0	12AUG14_Rui_cardiac_PE_C.raw
	High			YGGDEIPYSPFr	Unambiguous	1	1	D3ZHA0	R12(Label:13C(6)15N(4))	CID	1	0	1	1					544992		No Quan Values	Not Used		0	0.01715	3.61732	0	15.29	100	2	705.83	1410.65	-3.28877	308.539	57881	57881	MS2	0/0	12AUG14_Rui_cardiac_PE_C.raw
	High			ENFQVFDFELTPEDmk	Unambiguous	1	1	D3ZF77	M15(Oxidation); K16(Label:13C(6)15N(2))	CID	1	0	1	1		30227	1		281793	Heavy	Excluded by Method	Not Used		0	0.02199	3.61581	0	58.7641	100	2	1006.95	2012.89	-4.65922	404.694	76575	76575	MS2	0/0	12AUG14_Rui_cardiac_PE_C.raw
	High			LEEAGGATSVQIEmNk	Unambiguous	4	2	G3V885;G3V8B0	M14(Oxidation); K16(Label:13C(6)15N(2))	CID	1	0	1	1					153178		No Quan Values	Not Used		0	0.002486	3.61559	0	16.26	100	2	850.913	1700.82	-3.41116	131.531	21764	21764	MS2	0/0	12AUG14_Rui_cardiac_PE_C.raw
High				TDTYVTDNGDGTYr	Unambiguous	1	1	D3ZHA0	R14(Label:13C(6))	CID	1	0	1	1							No Quan Values	Not Used		0	0.01925	3.61512	0	73.275	100	2	792.348	1583.69	-1.93607	106.149	16611	16611	MS2	0/0	12AUG14_Rui_cardiac_PE_C.raw
High				GFGTDEqAIIDcLGSr	Unambiguous	1	1	Q5XI77	Q7(Deamidated); C12(Carbamidomethyl); R16(Label:13C(6))	CID	1	0	1	1					39821.3		No Quan Values	Not Used		0	0.001599	3.61476	0	34.6792	100	2	873.413	1745.82	4.54848	381.015	72075	72075	MS2	0/0	12AUG14_Rui_cardiac_PE_C.raw
	High			GNLGAGnGNLQGPr	Unambiguous	1	1	P43244	N7(Deamidated); R14(Label:13C(6)15N(4))	CID	0.0332	0	1	1		3376		1	2.64086e+06	Heavy	Excluded by Method	Not Used		0	0.01847	3.61442	0	51.8696	100	2	668.335	1335.66	-0.463158	80.3254	11354	11354	MS2	0/0	12AUG14_Rui_cardiac_PE_C.raw
	High			MTnGFSGADLTEIcQr	Unambiguous	1	1	P46462	N3(Deamidated); C14(Carbamidomethyl); R16(Label:13C(6)15N(4))	CID	1	0	1	1					101657		No Quan Values	Not Used		0	0.02141	3.61436	0	39.7756	100	2	905.9	1810.79	-2.52708	299.431	56021	56021	MS2	0/0	12AUG14_Rui_cardiac_PE_C.raw
High				TVSETDIIPGDVr	Unambiguous	2	1	F1LMC2	R13(Label:13C(6))	CID	1	0	1	1					1877493		No Quan Values	Not Used		0	0.001332	3.61241	0	11.9567	100	2	704.373	1407.74	-2.40327	237.875	43478	43478	MS2	0/0	12AUG14_Rui_cardiac_PE_C.raw
	High			FAIQDISVEETSAk	Unambiguous	4	2	D3ZCV0;Q9QXQ0	K14(Label:13C(6)15N(2))	CID	1	0	1	1					1.63093e+06		No Quan Values	Not Used		0	0.005767	3.6105	0	28.7553	100	2	773.396	1545.78	-2.73575	287.395	53576	53576	MS2	0/0	12AUG14_Rui_cardiac_PE_C.raw
High				TQTAIASEDMPNTLTEAEk	Unambiguous	1	1	G3V6S0	K19(Label:2H(4))	CID	1	0	1	1					264533		No Quan Values	Not Used		0	0.02309	3.60908	0	26.2472	100	2	1027.5	2053.98	-2.68738	248.436	45637	45637	MS2	0/0	12AUG14_Rui_cardiac_PE_C.raw
High				IINEPTAAAIAYGLDk	Unambiguous	6	3	P63018;P06761;P55063	K16(Label:2H(4))	CID	1	0	1	1							No Quan Values	Not Used		0	0.0007628	3.60874	0	30.5569	100	2	832.461	1663.91	-3.85253	337.72	63804	63804	MS2	0/0	12AUG14_Rui_cardiac_PE_C.raw
High				NQYDNDVTVWSPQGr	Unambiguous	1	1	P18420	R15(Label:13C(6))	CID	1	0	1	1		17056		1	1.25998e+06	Medium	Excluded by Method	Not Used		0	0.001553	3.60755	0	0	100	2	892.915	1784.82	-4.12994	237.76	43455	43455	MS2	0/0	12AUG14_Rui_cardiac_PE_C.raw
High				MTnGFSGADLTEIcQr	Unambiguous	1	1	P46462	N3(Deamidated); C14(Carbamidomethyl); R16(Label:13C(6))	CID	1	0	1	1							No Quan Values	Not Used		0	0.002753	3.60504	0	14.1431	100	2	903.906	1806.8	-2.6784	301.367	56417	56417	MS2	0/0	12AUG14_Rui_cardiac_PE_C.raw
High				mDIDTPDIDIHGPEGk	Unambiguous	1	1	M0R9D5	M1(Oxidation); K16(Label:2H(4))	CID	1	0	1	1					477937		No Quan Values	Not Used		0	0.007624	3.60484	0	59.7467	100	3	591.613	1772.82	-3.74449	222.998	40443	40443	MS2	0/0	12AUG14_Rui_cardiac_PE_C.raw
High				EAGLSGQATSPLGr	Unambiguous	1	1	Q5BJQ0	R14(Label:13C(6))	CID	1	0	1	1		8437			5.33581e+06	Medium	Redundant	Not Used	0.509738	0	0.0005924	3.60438	0	51.967	100	2	675.359	1349.71	-1.33799	140.591	23618	23618	MS2	0/0	12AUG14_Rui_cardiac_PE_C.raw
High				DTEQTEPEQrEPTPYPDEr	Unambiguous	2	1	P34926	R10(Label:13C(6)); R19(Label:13C(6))	CID	1	0	1	1					626152		No Quan Values	Not Used		0	0.007156	3.60104	1	18.1844	100	3	777.023	2329.06	-2.61052	108.726	17137	17137	MS2	0/0	12AUG14_Rui_cardiac_PE_C.raw
High				ESTGAQVqVAGDMLPNSTEr	Unconsidered	2	1	Q6AY48	Q8(Deamidated); R20(Label:13C(6))	CID		0.0374	2	2							No Quan Values	Not Used		0	0.001869	3.59965	0	27.6357	100	2	1049	2097	6.7551	246.86	45314	45314	MS2	0/0	12AUG14_Rui_cardiac_PE_C.raw
	High			LAAIQQSGVEr	Unambiguous	1	1	P28073	R11(Label:13C(6)15N(4))	CID	1	0	1	1		2903		1	1072806	Heavy	Excluded by Method	Not Used		0	0.004803	3.59852	0	68.039	100	2	591.328	1181.65	-2.06406	74.7979	10228	10228	MS2	0/0	12AUG14_Rui_cardiac_PE_C.raw
High				YITPDQLADLYk	Unambiguous	3	1	M0R5J4	K12(Label:2H(4))	CID	1	0	1	1					1.75868e+06		No Quan Values	Not Used		0	0.0002181	3.59814	0	25.5807	100	2	722.386	1443.76	-1.3854	367.182	69626	69626	MS2	0/0	12AUG14_Rui_cardiac_PE_C.raw
High				AcTGSLNMTLQr	Unambiguous	1	1	Q62920	C2(Carbamidomethyl); R12(Label:13C(6))	CID	1	0	1	1					2.50088e+06		No Quan Values	Not Used		0	0.0009233	3.59787	0	22.2716	100	2	679.336	1357.66	-1.29944	164.644	28525	28525	MS2	0/0	12AUG14_Rui_cardiac_PE_C.raw
	High			AEDGSVIDYELIDQDAr	Unambiguous	2	1	Q07936	R17(Label:13C(6)15N(4))	CID	1	0	1	1		25126			935175	Heavy	Unique	Used	0.373588	0	0.003432	3.59682	0	11.1719	100	2	959.947	1918.89	-1.75505	334.855	63222	63222	MS2	0/0	12AUG14_Rui_cardiac_PE_C.raw
High				VDGMDILcVr	Unambiguous	3	1	F7FKI5	C8(Carbamidomethyl); R10(Label:13C(6))	CID	1	0	1	1							No Quan Values	Not Used		0	0.0003952	3.59545	0	64.181	100	2	592.297	1183.59	-3.17231	310.71	58324	58324	MS2	0/0	12AUG14_Rui_cardiac_PE_C.raw
High				SDIGEVILVGGmTr	Unambiguous	2	1	P48721	M12(Oxidation); R14(Label:13C(6))	CID	1	0	1	1		22247	1		1.18559e+06	Medium	Excluded by Method	Not Used		0	0.0005213	3.5946	0	41.5756	100	2	734.89	1468.77	-2.46337	299.02	55936	55936	MS2	0/0	12AUG14_Rui_cardiac_PE_C.raw
High				TQEQLASEMAELTAr	Unambiguous	2	1	F1LP60	R15(Label:13C(6))	CID	1	0	1	1		24321	1		407182	Medium	Excluded by Method	Not Used		0	0.00167	3.59429	0	59.7406	100	2	842.417	1683.83	-2.30312	325.09	61254	61254	MS2	0/0	12AUG14_Rui_cardiac_PE_C.raw
	High			mDELQLFr	Unambiguous	1	1	P46462	M1(Oxidation); R8(Label:13C(6)15N(4))	CID	0.4596	0	1	1							No Quan Values	Not Used		0	0.01689	3.5932	0	49.2726	100	2	539.265	1077.52	-3.45991	262.487	48503	48503	MS2	0/0	12AUG14_Rui_cardiac_PE_C.raw
High				VGEVTYVELLmDAEGk	Unambiguous	3	1	F1LV13	M11(Oxidation); K16(Label:2H(4))	CID	1	0	1	1					151068		No Quan Values	Not Used		0	0.008111	3.59166	0	17.7428	100	2	886.947	1772.89	-2.98308	401.548	75927	75927	MS2	0/0	12AUG14_Rui_cardiac_PE_C.raw
	High			GADYLVTEVENGGSLGSk	Unambiguous	4	2	P11980;P11980-2	K18(Label:13C(6)15N(2))	CID	1	0	1	1							No Quan Values	Not Used		0	0.006247	3.59155	0	29.0091	100	2	902.444	1803.88	-2.81494	317.011	59611	59611	MS2	0/0	12AUG14_Rui_cardiac_PE_C.raw
High				TDTYVTDnGDGTYr	Unambiguous	1	1	D3ZHA0	N8(Deamidated); R14(Label:13C(6))	CID	1	0	1	1		6351	1	1	10413644	Medium	Excluded by Method	Not Used		0	0.0005114	3.58797	0	16.0615	100	2	792.839	1584.67	-3.40303	118.083	19035	19035	MS2	0/0	12AUG14_Rui_cardiac_PE_C.raw
High				NIDALSGmEGr	Unambiguous	1	1	P23693	M8(Oxidation); R11(Label:13C(6))	CID	1	0	1	1		3060		1	37648096	Medium	Excluded by Method	Not Used		0	0.000445	3.58755	0	24.44	100	2	592.786	1184.56	-2.29162	76.4934	10570	10570	MS2	0/0	12AUG14_Rui_cardiac_PE_C.raw
	High			DQLLLGPTYATPk	Unambiguous	1	1	Q60587	K13(Label:13C(6)15N(2))	CID	1	0	1	1		20940	1		3.3378e+06	Heavy	Excluded by Method	Not Used		0	0.01409	3.58366	0	30.9945	100	2	712.895	1424.78	-2.93905	283.657	52815	52815	MS2	0/0	12AUG14_Rui_cardiac_PE_C.raw
	High			ELLALDSVDPEGr	Unambiguous	1	1	Q5U2U8	R13(Label:13C(6)15N(4))	CID	1	0	1	1					112643		No Quan Values	Not Used		0	0.00672	3.58338	0	34.5008	100	2	712.367	1423.73	-2.62705	322.892	60807	60807	MS2	0/0	12AUG14_Rui_cardiac_PE_C.raw
High				LEQGQPIDDLMPAQk	Unambiguous	1	1	P07335	K15(Label:2H(4))	CID	1	0	1	1		19129	1	1	990405	Medium	Excluded by Method	Not Used		0	0.0005599	3.5826	0	5.53001	100	2	843.936	1686.86	-1.81348	262.015	48407	48407	MS2	0/0	12AUG14_Rui_cardiac_PE_C.raw
High				SQsPLrGGVTETTQTDk	Unambiguous	1	1	Q5U2U8	S3(Phospho); R6(Label:13C(6)); K17(Label:2H(4))	CID	1	0	1	1	S(1): 1.7; S(3): 98.3; T(10): 0.0; T(12): 0.0; T(13): 0.0; T(15): 0.0				5.69974e+06		No Quan Values	Not Used		0	0.01897	3.58171	1	63.2231	100	3	632.31	1894.91	-0.543883	79.6975	11225	11225	MS2	0/0	12AUG14_Rui_cardiac_PE_C.raw
High				GVVDSDDLPLNVSr	Unambiguous	2	1	Q66HD0	R14(Label:13C(6))	CID	1	0	1	1					656143		No Quan Values	Not Used		0	0.004551	3.58134	0	43.4654	100	2	746.389	1491.77	-2.85502	279.768	52023	52023	MS2	0/0	12AUG14_Rui_cardiac_PE_C.raw
High				AEGPEVDVSLPk	Unambiguous	1	1	M0R9D5	K12(Label:2H(4))	CID	1	0	1	1		15792			5.31034e+07	Medium	Redundant	Not Used	0.361713	0	0.0001696	3.58087	0	10.7101	30	2	622.836	1244.66	-2.2368	224.51	40750	40750	MS2	0/0	12AUG14_Rui_cardiac_PE_C.raw
	High			IFVGGLSPDTPEEk	Unambiguous	8	1	P17132	K14(Label:13C(6)15N(2))	CID	1	0	1	1		17840	1		615696	Heavy	Excluded by Method	Not Used		0	0.01402	3.58032	0	22.5403	100	2	748.888	1496.77	-2.49071	246.728	45287	45287	MS2	0/0	12AUG14_Rui_cardiac_PE_C.raw
	High			TVYHAEEIQcnGr	Unambiguous	2	1	G3V7U0	C10(Carbamidomethyl); N11(Deamidated); R13(Label:13C(6)15N(4))	CID	1	0	1	1					1.07625e+06		No Quan Values	Not Used		0	0.006202	3.58014	0	0	100	2	794.358	1587.71	-0.281069	51.2134	5434	5434	MS2	0/0	12AUG14_Rui_cardiac_PE_C.raw
High				SSEVVLsGDDEDYQr	Unambiguous	1	1	M0R9D5	S7(Phospho); R15(Label:13C(6))	CID	1	0	1	1	S(1): 0.0; S(2): 0.0; S(7): 100.0; Y(13): 0.0				186986		No Quan Values	Not Used		0	0.008786	3.57984	0	39.2112	100	2	892.866	1784.73	-3.54667	190.061	33712	33712	MS2	0/0	12AUG14_Rui_cardiac_PE_C.raw
High				ITYGQcGDVLr	Unambiguous	3	1	P16409	C6(Carbamidomethyl); R11(Label:13C(6))	CID	1	0	1	1					246548384		No Quan Values	Not Used		0	0.003892	3.57859	0	4.15113	10	2	644.325	1287.64	-2.35042	156.255	26810	26810	MS2	0/0	12AUG14_Rui_cardiac_PE_C.raw
High				VIGGDDLSTLTGk	Unambiguous	2	1	F1LNY0	K13(Label:2H(4))	CID	1	0	1	1		17705	1		5515959	Medium	Excluded by Method	Not Used		0	0.002525	3.57851	0	33.3685	100	2	640.354	1279.7	-2.27143	245.131	44960	44960	MS2	0/0	12AUG14_Rui_cardiac_PE_C.raw
	High			LTFScLGGSDNFk	Unambiguous	2	1	R9PXR7	C5(Carbamidomethyl); K13(Label:13C(6)15N(2))	CID	1	0	1	1		20909		1	224255	Heavy	Excluded by Method	Not Used		0	0.02199	3.57841	0	40.1803	100	2	727.344	1453.68	-4.13045	283.229	52729	52729	MS2	0/0	12AUG14_Rui_cardiac_PE_C.raw
High				DGQVINETSQHHDDLE	Unambiguous	2	1	G3V8C3		CID	1	0	1	1					4267166		Indistinguishable Channels	Not Used		0	0.02117	3.57762	0	21.968	100	2	918.9	1836.79	-3.4859	104.32	16237	16237	MS2	0/0	12AUG14_Rui_cardiac_PE_C.raw
High				ScmLTGTPESVQSAk	Unambiguous	1	1	Q32PX7	C2(Carbamidomethyl); M3(Oxidation); K15(Label:2H(4))	CID	1	0	1	1		4771	1		464262	Medium	Excluded by Method	Not Used		0	0.005172	3.57756	0	48.3748	100	2	808.383	1615.76	-1.68916	96.3374	14624	14624	MS2	0/0	12AUG14_Rui_cardiac_PE_C.raw
High				NQEQLSAVYYk	Unambiguous	1	1	D4A4G0	K11(Label:2H(4))	CID	1	0	1	1					1.87895e+06		No Quan Values	Not Used		0	0.002222	3.57605	0	25.7739	100	2	673.846	1346.69	-2.62717	154.563	26469	26469	MS2	0/0	12AUG14_Rui_cardiac_PE_C.raw
High				FASEIAGVDDLGTTGr	Unambiguous	1	1	Q66HF1	R16(Label:13C(6))	CID	1	0	1	1		20526	1	1	1.18844e+06	Medium	Excluded by Method	Not Used		0	0.00977	3.57506	0	7.47997	100	2	807.903	1614.8	-4.78981	279.021	51872	51872	MS2	0/0	12AUG14_Rui_cardiac_PE_C.raw
High				ESTGAQVQVAGDMLPnSTEr	Unconsidered	2	1	Q6AY48	N16(Deamidated); R20(Label:13C(6))	CID		0.0455	3	3							No Quan Values	Not Used		0	0.003794	3.57322	0	27.6357	100	2	1049	2097	6.7551	246.86	45314	45314	MS2	0/0	12AUG14_Rui_cardiac_PE_C.raw
	High			ELAQQVqQVAAEYcr	Unambiguous	1	1	Q6AYI1	Q7(Deamidated); C14(Carbamidomethyl); R15(Label:13C(6)15N(4))	CID	0.014	0	1	1					100048		No Quan Values	Not Used		0	0.01593	3.57037	0	31.0084	100	2	902.438	1803.87	6.81867	309.879	58156	58156	MS2	0/0	12AUG14_Rui_cardiac_PE_C.raw
	High			SGGmDAVQTVTGGLr	Unambiguous	1	1	Q8R3Z7	M4(Oxidation); R15(Label:13C(6)15N(4))	CID	1	0	1	1					318237		No Quan Values	Not Used		0	0.004162	3.56985	0	33.7976	100	2	737.862	1474.72	-2.52893	198.075	35351	35351	MS2	0/0	12AUG14_Rui_cardiac_PE_C.raw
High				NIDALSGMEGr	Unambiguous	1	1	P23693	R11(Label:13C(6))	CID	1	0	1	1							No Quan Values	Not Used		0	0.0004322	3.56982	0	50.4937	100	2	584.788	1168.57	-2.8094	182.493	32169	32169	MS2	0/0	12AUG14_Rui_cardiac_PE_C.raw
High				LEQGQPIDDLmPAQk	Unambiguous	1	1	P07335	M11(Oxidation); K15(Label:2H(4))	CID	1	0	1	1		12360	1		4.63569e+06	Medium	Excluded by Method	Not Used		0	0.0003214	3.56811	0	0	100	2	851.933	1702.86	-1.53434	184.012	32479	32479	MS2	0/0	12AUG14_Rui_cardiac_PE_C.raw
High				VDATEESDLAQQYGVr	Unambiguous	1	1	P04785	R16(Label:13C(6))	CID	1	0	1	1							No Quan Values	Not Used		0	0.004906	3.56715	0	80.4907	100	2	893.929	1786.85	-2.37552	244.079	44745	44745	MS2	0/0	12AUG14_Rui_cardiac_PE_C.raw
	High			LGSSEVEQVQLVVDGVk	Unambiguous	1	1	P00564	K17(Label:13C(6)15N(2))	CID	1	0	1	1		27391		1	279786	Heavy	Excluded by Method	Not Used		0	0.002839	3.56532	0	40.4847	100	2	897.488	1793.97	-2.5868	364.085	69033	69033	MS2	0/0	12AUG14_Rui_cardiac_PE_C.raw
High				SLSDVSAEDVQSLr	Unambiguous	1	1	E9PTK8	R14(Label:13C(6))	CID	1	0	1	1					575786		No Quan Values	Not Used		0	0.001897	3.56508	0	44.6555	100	2	756.385	1511.76	-1.5742	241.971	44317	44317	MS2	0/0	12AUG14_Rui_cardiac_PE_C.raw
High				AQFEGIVTDLIk	Unambiguous	2	1	P48721	K12(Label:2H(4))	CID	1	0	1	1		29563		1	1.52694e+06	Medium	Excluded by Method	Not Used		0	0.0001646	3.56412	0	0	100	2	669.383	1337.76	-2.62245	397.922	75181	75181	MS2	0/0	12AUG14_Rui_cardiac_PE_C.raw
High				GPSVDVEVPDVDLEcPEAk	Unambiguous	1	1	M0R9D5	C15(Carbamidomethyl); K19(Label:2H(4))	CID	1	0	1	1		26172		1	732058	Medium	Excluded by Method	Not Used		0	0.0003296	3.56085	0	3.21384	100	2	1029.99	2058.98	-2.11877	348.111	65887	65887	MS2	0/0	12AUG14_Rui_cardiac_PE_C.raw
	High			TcLLNETGDEPFQYkN	Unambiguous	1	1	P09606	C2(Carbamidomethyl); K15(Label:13C(6)15N(2))	CID	1	0	1	1					101764		No Quan Values	Not Used		0	0.02173	3.56068	1	0	100	2	968.942	1936.88	-3.60256	285.799	53252	53252	MS2	0/0	12AUG14_Rui_cardiac_PE_C.raw
High				TGGLAGGGSDALQTDGLr	Unambiguous	1	1	D4A702	R18(Label:13C(6))	CID	1	0	1	1		13734	1		274762	Medium	Excluded by Method	Not Used		0	0.0008884	3.55517	0	22.6883	100	2	826.418	1651.83	-3.74117	199.077	35557	35557	MS2	0/0	12AUG14_Rui_cardiac_PE_C.raw
	High			NETLGGTcLNVGcIPSk	Unambiguous	1	1	Q6P6R2	C8(Carbamidomethyl); C13(Carbamidomethyl); K17(Label:13C(6)15N(2))	CID	1	0	1	1					97670.1		No Quan Values	Not Used		0	0.006624	3.5536	0	33.7188	100	2	914.444	1827.88	-0.652885	266.093	49235	49235	MS2	0/0	12AUG14_Rui_cardiac_PE_C.raw
High				GAGTGGLGLTVEGPcEAk	Unambiguous	2	1	D3ZHA0	C15(Carbamidomethyl); K18(Label:2H(4))	CID	1	0	1	1		15721	1	1	2002642	Medium	Excluded by Method	Not Used		0	0.001029	3.55276	0	43.8372	100	2	839.422	1677.84	-2.93643	222.25	40289	40289	MS2	0/0	12AUG14_Rui_cardiac_PE_C.raw
	High			AAVEQLTEEQkNEFk	Unambiguous	1	1	Q4PP99	K11(Label:13C(6)15N(2)); K15(Label:13C(6)15N(2))	CID	1	0	1	1		9695		1	9559982	Heavy	Excluded by Method	Not Used		0	0.004934	3.55208	1	32.5513	43	3	593.972	1779.9	-4.34392	153.255	26202	26202	MS2	0/0	12AUG14_Rui_cardiac_PE_C.raw
High				NkDTGTYEDFVEGLr	Unambiguous	1	1	P16409	K2(Label:2H(4)); R15(Label:13C(6))	CID	1	0	1	1		20340	1	1	659565	Medium	Excluded by Method	Not Used		0	0.004525	3.54959	1	40.9941	100	2	877.434	1753.86	-1.89761	276.854	51430	51430	MS2	0/0	12AUG14_Rui_cardiac_PE_C.raw
High				NPDDITNEEYGEFYk	Unambiguous	1	1	P82995	K15(Label:2H(4))	CID	1	0	1	1					1.25367e+06		No Quan Values	Not Used		0	0.006193	3.5466	0	72.3575	100	2	919.404	1837.8	-2.96839	270.574	50150	50150	MS2	0/0	12AUG14_Rui_cardiac_PE_C.raw
High				ImDPNIVGSEHYDVAr	Unambiguous	2	1	G3V6D3	M2(Oxidation); R16(Label:13C(6))	CID	1	0	1	1		13564	1		7.47843e+06	Medium	Excluded by Method	Not Used		0	0.0005423	3.5465	0	49.117	100	3	613.296	1837.87	-5.70099	197.251	35182	35182	MS2	0/0	12AUG14_Rui_cardiac_PE_C.raw
	High			VDSSnGFLIDGYPr	Unambiguous	1	1	P39069	N5(Deamidated); R14(Label:13C(6)15N(4))	CID	1	0	1	1					46119.2		No Quan Values	Not Used		0	0.01338	3.54608	0	76.1633	100	2	775.869	1550.73	-3.15821	302.967	56744	56744	MS2	0/0	12AUG14_Rui_cardiac_PE_C.raw
High				cDENILWLDYk	Unambiguous	4	2	P11980;P11980-2	C1(Carbamidomethyl); K11(Label:2H(4))	CID	1	0	1	1							No Quan Values	Not Used		0	0.0006723	3.54568	0	60.847	100	2	736.854	1472.7	-1.02584	362.493	68720	68720	MS2	0/0	12AUG14_Rui_cardiac_PE_C.raw
	High			ASFSQGPINSANr	Unambiguous	1	1	P70470	R13(Label:13C(6)15N(4))	CID	1	0	1	1					513205		No Quan Values	Not Used		0	0.01727	3.545	0	79.6006	100	2	679.837	1358.67	-1.42394	86.6623	12644	12644	MS2	0/0	12AUG14_Rui_cardiac_PE_C.raw
High				IIGAVDQIQLTQAQLEEr	Unambiguous	2	1	G3V8L9	R18(Label:13C(6))	CID	1	0	1	1		26560	1	1	259951	Medium	Excluded by Method	Not Used		0	0.001032	3.54448	0	0	100	2	1016.06	2031.11	-4.80651	352.511	66767	66767	MS2	0/0	12AUG14_Rui_cardiac_PE_C.raw
	High			GNPTVEVDLHTAk	Unambiguous	2	1	P15429	K13(Label:13C(6)15N(2))	CID	1	0	1	1					3.05251e+06		No Quan Values	Not Used		0	0.01333	3.54394	0	31.8821	100	2	694.864	1388.72	-3.88966	113.881	18177	18177	MS2	0/0	12AUG14_Rui_cardiac_PE_C.raw
High				NQEQLSAVYYk	Unambiguous	1	1	D4A4G0	K11(Label:2H(4))	CID	1	0	1	1		9524	1		4.25087e+06	Medium	Excluded by Method	Not Used		0	0.00228	3.54392	0	21.8377	100	2	673.849	1346.69	0.726696	151.261	25797	25797	MS2	0/0	12AUG14_Rui_cardiac_PE_C.raw
	High			LQDAEEAVEAVNAk	Unambiguous	4	2	G3V885;G3V8B0	K14(Label:13C(6)15N(2))	CID	1	0	1	1							No Quan Values	Not Used		0	0.004601	3.54224	0	16.7382	100	2	747.877	1494.75	-3.62624	199.899	35724	35724	MS2	0/0	12AUG14_Rui_cardiac_PE_C.raw
High				GLVYETSVLDPDEGIr	Unambiguous	2	1	G3V936	R16(Label:13C(6))	CID	1	0	1	1		25873	1	1	147507	Medium	Excluded by Method	Not Used		0	0.003047	3.5419	0	19.0183	100	2	884.954	1768.9	-3.13306	345.446	65357	65357	MS2	0/0	12AUG14_Rui_cardiac_PE_C.raw
High				TPEEGGYSYEISEk	Unambiguous	2	1	P15205	K14(Label:2H(4))	CID	1	0	1	1					222294		No Quan Values	Not Used		0	0.00548	3.54146	0	0	100	2	796.864	1592.72	-3.0596	154.724	26502	26502	MS2	0/0	12AUG14_Rui_cardiac_PE_C.raw
	High			GILAADESTGSIAk	Unambiguous	2	1	P05065	K14(Label:13C(6)15N(2))	CID	1	0	1	1							No Quan Values	Not Used		0	0.00674	3.54076	0	41.2472	100	2	670.86	1340.71	-2.03367	180.19	31700	31700	MS2	0/0	12AUG14_Rui_cardiac_PE_C.raw
High				SVTEQGAELSNEEr	Unambiguous	1	1	P63102	R14(Label:13C(6))	CID	1	0	1	1					54841.4		No Quan Values	Not Used		0	0.02004	3.53934	0	25.864	100	2	777.87	1554.73	-1.18291	78.2185	10924	10924	MS2	0/0	12AUG14_Rui_cardiac_PE_C.raw
High				SQFTITPGSEQIr	Unambiguous	1	1	Q9ER34	R13(Label:13C(6))	CID	1	0	1	1					4.06418e+06		No Quan Values	Not Used		0	0.00134	3.53836	0	9.20669	100	2	735.386	1469.77	-2.47784	215.084	38824	38824	MS2	0/0	12AUG14_Rui_cardiac_PE_C.raw
	High			LDEAEQIALk	Unambiguous	11	2	G3V8B0;G3V885	K10(Label:13C(6)15N(2))	CID	1	0	1	1					2307853		No Quan Values	Not Used		0	0.01396	3.53828	0	51.6399	100	2	569.315	1137.62	-0.748653	169.021	29418	29418	MS2	0/0	12AUG14_Rui_cardiac_PE_C.raw
	High			LDEAEQLALk	Unambiguous	11	2	G3V8B0;G3V885	K10(Label:13C(6)15N(2))	CID	1	0	1	2					2307853		No Quan Values	Not Used		0	0.01396	3.53828	0	51.6399	100	2	569.315	1137.62	-0.748653	169.021	29418	29418	MS2	0/0	12AUG14_Rui_cardiac_PE_C.raw
High				VTVLFAGQNIEr	Unambiguous	1	1	D3ZHA0	R12(Label:13C(6))	CID	1	0	1	1					2.20706e+06		No Quan Values	Not Used		0	0.002732	3.53659	0	33.8085	100	2	676.883	1352.76	-2.44036	268.251	49675	49675	MS2	0/0	12AUG14_Rui_cardiac_PE_C.raw
High				ASAGPQPLLVQSck	Unambiguous	1	1	G3V852	C13(Carbamidomethyl); K14(Label:2H(4))	CID	1	0	1	1					547600		No Quan Values	Not Used		0	0.01129	3.53606	0	74.5384	100	2	730.396	1459.78	-1.81026	145.727	24667	24667	MS2	0/0	12AUG14_Rui_cardiac_PE_C.raw
	High			APSSSSAGISEWLDQk	Unambiguous	1	1	P13803	K16(Label:13C(6)15N(2))	CID	1	0	1	1		21084		1	142819	Heavy	Excluded by Method	Not Used		0	0.00906	3.53535	0	24.4835	100	2	835.905	1670.8	-5.27563	285.554	53202	53202	MS2	0/0	12AUG14_Rui_cardiac_PE_C.raw
High				IGAEVYHNLk	Unambiguous	5	1	M0R5J4	K10(Label:2H(4))	CID	1	0	1	1		4099		1	5.05785e+06	Medium	Excluded by Method	Not Used		0	0.01944	3.53388	0	77.5529	100	2	574.322	1147.64	-3.85851	88.5344	13030	13030	MS2	0/0	12AUG14_Rui_cardiac_PE_C.raw
High				DLNHVcVISESGk	Unambiguous	2	1	F1LNY0	C6(Carbamidomethyl); K13(Label:2H(4))	CID	1	0	1	1					2.49203e+06		No Quan Values	Not Used		0	0.01737	3.53244	0	40.1263	100	2	731.37	1461.73	1.44982	133.625	22192	22192	MS2	0/0	12AUG14_Rui_cardiac_PE_C.raw
High				GGDVSVcEWYr	Unambiguous	1	1	D3ZD09	C7(Carbamidomethyl); R11(Label:13C(6))	CID	1	0	1	1					1.60221e+06		No Quan Values	Not Used		0	0.01829	3.53123	0	21.8991	100	2	667.298	1333.59	-3.34683	223.187	40481	40481	MS2	0/0	12AUG14_Rui_cardiac_PE_C.raw
High				SVGGSGGGSFGDNLVTr	Unambiguous	2	1	G3V8L3	R17(Label:13C(6))	CID	1	0	1	1					158754		No Quan Values	Not Used		0	0.0008403	3.52987	0	0	100	2	786.888	1572.77	-1.84284	191.287	33962	33962	MS2	0/0	12AUG14_Rui_cardiac_PE_C.raw
	High			TDVDQQGLLVqEDTAGQLr	Unambiguous	1	1	D4ABA9	Q11(Deamidated); R19(Label:13C(6)15N(4))	CID	0.0198	0	1	1							No Quan Values	Not Used		0	0.005858	3.52971	0	50.3883	100	2	1049.03	2097.05	6.40725	286.383	53371	53371	MS2	0/0	12AUG14_Rui_cardiac_PE_C.raw
	High			APPAGEDTcQFDk	Unambiguous	1	1	A0JPQ4	C9(Carbamidomethyl); K13(Label:13C(6)15N(2))	CID	1	0	1	1					3159325		No Quan Values	Not Used		0	0.01252	3.52898	0	45.0967	100	2	722.316	1443.62	-4.25688	58.2549	6862	6862	MS2	0/0	12AUG14_Rui_cardiac_PE_C.raw
	High			SSGGFVWAck	Unambiguous	1	1	P56574	C9(Carbamidomethyl); K10(Label:13C(6)15N(2))	CID	1	0	1	1							No Quan Values	Not Used		0	0.01579	3.52743	0	54.78	100	2	553.761	1106.51	-3.15622	174.583	30558	30558	MS2	0/0	12AUG14_Rui_cardiac_PE_C.raw
High				AEGPEVDVSLPk	Unambiguous	1	1	M0R9D5	K12(Label:2H(4))	CID	1	0	1	1		15583	1	1	30387518	Medium	Excluded by Method	Not Used		0	0.001559	3.52549	0	9.88211	19	2	622.836	1244.66	-2.72717	220.628	39956	39956	MS2	0/0	12AUG14_Rui_cardiac_PE_C.raw
High				AGGIETIANEYSDr	Unambiguous	2	1	F1LRV4	R14(Label:13C(6))	CID	1	0	1	1		16499	1	1	874645	Medium	Excluded by Method	Not Used		0	0.003553	3.52538	0	28.6575	100	2	751.363	1501.72	-3.12926	231.16	42107	42107	MS2	0/0	12AUG14_Rui_cardiac_PE_C.raw
High				LIAPVADDETAVPNNk	Unambiguous	1	1	P42123	K16(Label:2H(4))	CID	1	0	1	1		13555			38860815	Medium	Redundant	Not Used	1.32674	0	7.942e-05	3.52502	0	2.56344	46	2	835.946	1670.88	-3.15355	199.013	35543	35543	MS2	0/0	12AUG14_Rui_cardiac_PE_C.raw
High				EAALVDmVNDGVEDLr	Unambiguous	1	1	P04906	M7(Oxidation); R16(Label:13C(6))	CID	1	0	1	1		23485		1	809310	Medium	Excluded by Method	Not Used		0	0.003494	3.52292	0	56.7845	100	2	884.428	1767.85	-1.73114	314.872	59175	59175	MS2	0/0	12AUG14_Rui_cardiac_PE_C.raw
High				VNAGDQPGADLGPLITPQAk	Unambiguous	2	1	G3V7J0	K20(Label:2H(4))	CID	1	0	1	1					51421.2		No Quan Values	Not Used		0	0.00105	3.52285	0	13.3502	100	2	983.526	1966.04	-5.1796	293.411	54793	54793	MS2	0/0	12AUG14_Rui_cardiac_PE_C.raw
High				EnGGLDSEESYPYEAk	Unambiguous	1	1	P07154	N2(Deamidated); K16(Label:2H(4))	CID	1	0	1	1					276083		No Quan Values	Not Used		0	0.01822	3.52239	0	20.69	100	2	896.886	1792.76	-2.78686	187.954	33283	33283	MS2	0/0	12AUG14_Rui_cardiac_PE_C.raw
	High			ELAQQVQqVAAEYcr	Unconsidered	1	1	Q6AYI1	Q8(Deamidated); C14(Carbamidomethyl); R15(Label:13C(6)15N(4))	CID		0.014	2	2					100048		No Quan Values	Not Used		0	0.01619	3.51945	0	31.0084	100	2	902.438	1803.87	6.81867	309.879	58156	58156	MS2	0/0	12AUG14_Rui_cardiac_PE_C.raw
High				IFVGGLNPEATEEk	Unambiguous	2	1	Q9QX80	K14(Label:2H(4))	CID	1	0	1	1		17965		1	545687	Medium	Excluded by Method	Not Used		0	0.001434	3.51637	0	76.8372	100	2	754.399	1507.79	-2.3633	248.155	45579	45579	MS2	0/0	12AUG14_Rui_cardiac_PE_C.raw
	High			MEEESGAPcVPSGnGAPVPk	Unambiguous	3	1	F1LV13	C9(Carbamidomethyl); N14(Deamidated); K20(Label:13C(6)15N(2))	CID	1	0	1	1					95805.1		No Quan Values	Not Used		0	0.0004081	3.51578	0	0	100	2	1011.45	2021.89	-4.49258	194.767	34673	34673	MS2	0/0	12AUG14_Rui_cardiac_PE_C.raw
High				IMNVIGEPIDEr	Unambiguous	2	1	G3V6D3	R12(Label:13C(6))	CID	1	0	1	1					91366.8		No Quan Values	Not Used		0	0.01397	3.51431	0	53.3209	100	2	696.367	1391.73	-1.66689	268.618	49750	49750	MS2	0/0	12AUG14_Rui_cardiac_PE_C.raw
High				LVTDIQTAVr	Unambiguous	2	1	P10960	R10(Label:13C(6))	CID	1	0	1	1		11661		1	15338421	Medium	Excluded by Method	Not Used		0	0.001424	3.51345	0	25.2847	100	2	561.333	1121.66	-3.30538	176.012	30847	30847	MS2	0/0	12AUG14_Rui_cardiac_PE_C.raw
High				GEFITTVQQr	Unambiguous	1	1	O88989	R10(Label:13C(6))	CID	1	0	1	1		8409	1		9.21648e+06	Medium	Excluded by Method	Not Used		0	0.002694	3.51221	0	25.6154	97	2	592.82	1184.63	-2.53055	138.032	23094	23094	MS2	0/0	12AUG14_Rui_cardiac_PE_C.raw
High				AVAGNISDPGLQk	Unambiguous	2	1	P85972	K13(Label:2H(4))	CID	1	0	1	1					1.2141e+06		No Quan Values	Not Used		0	0.002783	3.51145	0	85.5105	100	2	637.353	1273.7	-4.62911	111.652	17727	17727	MS2	0/0	12AUG14_Rui_cardiac_PE_C.raw
High				IFVGGLSPDTPEEk	Unambiguous	8	1	P17132	K14(Label:2H(4))	CID	1	0	1	1					138599		No Quan Values	Not Used		0	0.02524	3.50956	0	36.1815	100	2	746.892	1492.78	-4.81635	244.011	44732	44732	MS2	0/0	12AUG14_Rui_cardiac_PE_C.raw
High				AANEAGYFNEEmAPIEVk	Unambiguous	2	1	G3V9U2	M12(Oxidation); K18(Label:2H(4))	CID	1	0	1	1		19806			2.4438e+06	Medium	Redundant	Not Used	0.527462	0	0.002761	3.5093	0	29.4369	100	2	1001.97	2002.93	-1.08318	271.407	50319	50319	MS2	0/0	12AUG14_Rui_cardiac_PE_C.raw
	High			STAGDTHLGGEDFDNr	Unambiguous	6	1	P63018	R16(Label:13C(6)15N(4))	CID	1	0	1	1					1.44755e+06		No Quan Values	Not Used		0	0.00387	3.50817	0	79.5025	100	2	851.368	1701.73	-2.58003	90.8801	13509	13509	MS2	0/0	12AUG14_Rui_cardiac_PE_C.raw
	High			VPQTFTVDcSQAGr	Unambiguous	1	1	D3ZHA0	C9(Carbamidomethyl); R14(Label:13C(6)15N(4))	CID	1	0	1	1		9490		1	5.48382e+06	Heavy	Excluded by Method	Not Used		0	0.01207	3.50733	0	76.8222	100	2	788.376	1575.74	-0.920114	150.778	25699	25699	MS2	0/0	12AUG14_Rui_cardiac_PE_C.raw
High				ILDSVGIEADDEr	Unambiguous	2	1	D4A4D5	R13(Label:13C(6))	CID	1	0	1	1							No Quan Values	Not Used		0	0.003767	3.50716	0	53.4876	100	2	719.359	1437.71	-4.26903	217.075	39232	39232	MS2	0/0	12AUG14_Rui_cardiac_PE_C.raw
	High			LcGSGFQSIVSGcQEIcSk	Unambiguous	2	1	G3V9U2	C2(Carbamidomethyl); C13(Carbamidomethyl); C17(Carbamidomethyl); K19(Label:13C(6)15N(2))	CID	1	0	1	1		22191		1	583417	Heavy	Excluded by Method	Not Used		0	0.008268	3.50643	0	70.3878	100	2	1062.98	2124.95	-2.90036	298.498	55831	55831	MS2	0/0	12AUG14_Rui_cardiac_PE_C.raw
High				NTNAGAPPGTAYQSPLSLSr	Unambiguous	1	1	Q5XI78	R20(Label:13C(6))	CID	1	0	1	1					1.42373e+06		No Quan Values	Not Used		0	0.0008479	3.50621	0	35.2689	100	2	1004.51	2008.01	-2.35082	244.924	44918	44918	MS2	0/0	12AUG14_Rui_cardiac_PE_C.raw
High				AGAGSATLSMAYAGAr	Unambiguous	1	1	P04636	R16(Label:13C(6))	CID	1	0	1	1							No Quan Values	Not Used		0	0.0009865	3.50616	0	14.1984	100	2	730.863	1460.72	-4.4104	201.93	36139	36139	MS2	0/0	12AUG14_Rui_cardiac_PE_C.raw
High				AEAGDNLGALVr	Unambiguous	1	1	P85834	R12(Label:13C(6))	CID	1	0	1	1							No Quan Values	Not Used		0	0.001149	3.50497	0	69.1434	100	2	596.324	1191.64	-1.98722	193.275	34367	34367	MS2	0/0	12AUG14_Rui_cardiac_PE_C.raw
High				ETEcTYFSTPLLLGk	Unambiguous	1	1	P04636	C4(Carbamidomethyl); K15(Label:2H(4))	CID	1	0	1	1					5.71728e+06		No Quan Values	Not Used		0	0.003413	3.50464	0	0	100	2	881.946	1762.88	-1.81273	389.918	73608	73608	MS2	0/0	12AUG14_Rui_cardiac_PE_C.raw
High				SVGYETSDAHATEMSr	Unambiguous	2	1	F1LMC2	R16(Label:13C(6))	CID	1	0	1	1					547336		No Quan Values	Not Used		0	0.0005434	3.50406	0	0	100	2	873.889	1746.77	1.13448	72.0893	9678	9678	MS2	0/0	12AUG14_Rui_cardiac_PE_C.raw
High				EVDEQMLNVQNk	Unambiguous	6	2	G3V7C6;P69897	K12(Label:2H(4))	CID	1	0	1	1					3.12365e+06		No Quan Values	Not Used		0	0.007168	3.50179	0	11.6444	100	2	725.859	1450.71	-3.26316	161.059	27792	27792	MS2	0/0	12AUG14_Rui_cardiac_PE_C.raw
High				VNVEAPDVNVEGLGGk	Unambiguous	1	1	M0R9D5	K16(Label:2H(4))	CID	1	0	1	1		20144		1	4.00277e+06	Medium	Excluded by Method	Not Used		0	9.643e-05	3.50074	0	33.7949	100	2	800.925	1600.84	-3.45035	274.424	50934	50934	MS2	0/0	12AUG14_Rui_cardiac_PE_C.raw
	High			NQAPGQPGASQWGSr	Unambiguous	2	1	M0R9D9	R15(Label:13C(6)15N(4))	CID	1	0	1	1					1.1696e+06		No Quan Values	Not Used		0	0.006904	3.50073	0	12.0785	100	2	775.868	1550.73	-2.77078	65.8247	8403	8403	MS2	0/0	12AUG14_Rui_cardiac_PE_C.raw
High				APILIATDVASr	Unambiguous	2	2	E9PT29;Q6AYI1	R12(Label:13C(6))	CID	1	0	1	1					1.84551e+06		No Quan Values	Not Used		0	0.0005331	3.49842	0	44.5355	100	2	616.867	1232.73	-2.66876	242.754	44476	44476	MS2	0/0	12AUG14_Rui_cardiac_PE_C.raw
High				MQSSVSESSFQMGr	Unambiguous	1	1	D4A702	R14(Label:13C(6))	CID	1	0	1	1					2.45515e+06		No Quan Values	Not Used		0	8.783e-05	3.49758	0	29.2871	100	2	783.851	1566.69	-2.81806	177.013	31053	31053	MS2	0/0	12AUG14_Rui_cardiac_PE_C.raw
High				DAGQISGLNVLr	Unambiguous	2	1	P48721	R12(Label:13C(6))	CID	1	0	1	1							No Quan Values	Not Used		0	0.006582	3.49532	0	64.4122	100	2	624.852	1248.7	-3.34571	273.943	50836	50836	MS2	0/0	12AUG14_Rui_cardiac_PE_C.raw
High				VPQTFTVDcSqAGr	Unambiguous	1	1	D3ZHA0	C9(Carbamidomethyl); Q11(Deamidated); R14(Label:13C(6))	CID	0.0287	0	1	1							No Quan Values	Not Used		0	0.01773	3.49486	0	70.6902	100	2	786.882	1572.76	9.46184	158.107	27188	27188	MS2	0/0	12AUG14_Rui_cardiac_PE_C.raw
	High			GQSIDDMIPAQk	Unambiguous	1	1	P00564	K12(Label:13C(6)15N(2))	CID	1	0	1	1					2.8478e+06		No Quan Values	Not Used		0	0.01447	3.4947	0	39.259	100	2	655.828	1310.65	-1.51178	199.145	35570	35570	MS2	0/0	12AUG14_Rui_cardiac_PE_C.raw
High				LGNYVGAVQDcEr	Unambiguous	1	1	O70593	C11(Carbamidomethyl); R13(Label:13C(6))	CID	1	0	1	1					1.59575e+06		No Quan Values	Not Used		0	0.005596	3.49404	0	54.6856	100	2	743.855	1486.7	-2.19578	153.328	26218	26218	MS2	0/0	12AUG14_Rui_cardiac_PE_C.raw
	High			LDEAEQLALk	Unambiguous	11	2	G3V8B0;G3V885	K10(Label:13C(6)15N(2))	CID	1	0	1	1					1.6905e+06		No Quan Values	Not Used		0	0.01311	3.49345	0	59.8828	100	2	569.314	1137.62	-3.43124	170.952	29814	29814	MS2	0/0	12AUG14_Rui_cardiac_PE_C.raw
	High			LDEAEQIALk	Unambiguous	11	2	G3V8B0;G3V885	K10(Label:13C(6)15N(2))	CID	1	0	1	2					1.6905e+06		No Quan Values	Not Used		0	0.01311	3.49345	0	59.8828	100	2	569.314	1137.62	-3.43124	170.952	29814	29814	MS2	0/0	12AUG14_Rui_cardiac_PE_C.raw
High				VDIDVPDVNIEGPEGk	Unconsidered	1	1	M0R9D5	K16(Label:2H(4))	CID		0.0386	2	2		25499			1.60903e+07	Medium	Redundant	Not Used	0.311592	0	0.00125	3.49344	0	0	79	2	850.435	1699.86	-3.85213	339.415	64149	64149	MS2	0/0	12AUG14_Rui_cardiac_PE_C.raw
	High			GNLGAGNGnLQGPr	Unconsidered	1	1	P43244	N9(Deamidated); R14(Label:13C(6)15N(4))	CID		0.0332	2	2		3376		1	2.64086e+06	Heavy	Excluded by Method	Not Used		0	0.0268	3.4929	0	51.8696	100	2	668.335	1335.66	-0.463158	80.3254	11354	11354	MS2	0/0	12AUG14_Rui_cardiac_PE_C.raw
	High			TQSkPEDEADEWAr	Unambiguous	1	1	Q5XIG1	K4(Label:13C(6)15N(2)); R14(Label:13C(6)15N(4))	CID	1	0	1	1					5.00602e+06		No Quan Values	Not Used		0	0.004532	3.49232	0	54.8951	100	3	560.591	1679.76	-2.42844	85.5315	12410	12410	MS2	0/0	12AUG14_Rui_cardiac_PE_C.raw
High				INISEGNcPEr	Unambiguous	3	1	Q6AY48	C8(Carbamidomethyl); R11(Label:13C(6))	CID	1	0	1	1							No Quan Values	Not Used		0	0.007812	3.49212	0	40.1315	100	2	647.809	1294.61	-4.09654	64.6091	8155	8155	MS2	0/0	12AUG14_Rui_cardiac_PE_C.raw
	High			ALGQNPTNAEVLk	Unambiguous	3	1	Q64119	K13(Label:13C(6)15N(2))	CID	1	0	1	1		8936		1	3084087	Heavy	Excluded by Method	Not Used		0	0.009933	3.4905	0	37.3494	100	2	681.875	1362.74	-3.59673	144.589	24434	24434	MS2	0/0	12AUG14_Rui_cardiac_PE_C.raw
	High			IVSNAScTTncLAPLAk	Unambiguous	15	1	P04797	C7(Carbamidomethyl); N10(Deamidated); C11(Carbamidomethyl); K17(Label:13C(6)15N(2))	CID	1	0	1	1					622277		No Quan Values	Not Used		0	0.009483	3.49028	0	54.759	100	2	914.953	1828.9	-1.45907	219.271	39682	39682	MS2	0/0	12AUG14_Rui_cardiac_PE_C.raw
High				VDSSnGFLIDGYPr	Unambiguous	1	1	P39069	N5(Deamidated); R14(Label:13C(6))	CID	1	0	1	1		23559		1	164551	Medium	Excluded by Method	Not Used		0	0.00048	3.49009	0	70.233	100	2	773.875	1546.74	-3.49443	315.276	59258	59258	MS2	0/0	12AUG14_Rui_cardiac_PE_C.raw
High				NTGIIcTIGPASr	Unambiguous	4	2	P11980;P11980-2	C6(Carbamidomethyl); R13(Label:13C(6))	CID	1	0	1	1							No Quan Values	Not Used		0	0.01769	3.48989	0	42.5649	100	2	683.365	1365.72	-1.4895	203.127	36383	36383	MS2	0/0	12AUG14_Rui_cardiac_PE_C.raw
High				DGSLASNPYSGDLTk	Unambiguous	1	1	E9PTR4	K15(Label:2H(4))	CID	1	0	1	1		14324	1	1	651607	Medium	Excluded by Method	Not Used		0	0.01923	3.48535	0	16.7951	100	2	764.874	1528.74	-1.17345	206.112	36994	36994	MS2	0/0	12AUG14_Rui_cardiac_PE_C.raw
	High			SLGYAYVNFQQPADAEr	Unambiguous	3	2	Q9EPH8;G3V9N0	R17(Label:13C(6)15N(4))	CID	1	0	1	1					144780		No Quan Values	Not Used		0	0.01999	3.48413	0	26.8259	100	2	969.966	1938.92	1.44512	300.765	56294	56294	MS2	0/0	12AUG14_Rui_cardiac_PE_C.raw
High				VALVYGQMNEPPGAr	Unambiguous	2	1	G3V6D3	R15(Label:13C(6))	CID	1	0	1	1		16340			8.21216e+06	Medium	Not Unique	Not Used	0.711868	0	0.001217	3.48282	0	23.8661	100	2	804.415	1607.82	-5.26125	229.432	41755	41755	MS2	0/0	12AUG14_Rui_cardiac_PE_C.raw
High				IIGAVDQIQLTQAQLEEr	Unambiguous	2	1	G3V8L9	R18(Label:13C(6))	CID	1	0	1	1		26618	1	1	288309	Medium	Excluded by Method	Not Used		0	4.643e-05	3.48164	0	0	100	2	1016.06	2031.11	-2.82319	353.276	66918	66918	MS2	0/0	12AUG14_Rui_cardiac_PE_C.raw
	High			GIsLEEGALPDVSATr	Unambiguous	1	1	D4ABA9	S3(Phospho); R16(Label:13C(6)15N(4))	CID	1	0	1	1							No Quan Values	Not Used		0	0.01746	3.48101	0	11.4097	100	2	852.906	1704.8	-2.21989	365.394	69284	69284	MS2	0/0	12AUG14_Rui_cardiac_PE_C.raw
High				GLSEGQTFqVAEFIVDTr	Unambiguous	1	1	D3ZHA0	Q9(Deamidated); R18(Label:13C(6))	CID	0.0201	0	1	1		30446		1	170449	Medium	Excluded by Method	Not Used		0	0.008181	3.47916	0	50.3497	100	2	1002.51	2004.01	6.00454	407.385	77128	77128	MS2	0/0	12AUG14_Rui_cardiac_PE_C.raw
High				DTGTYEDFVEGLr	Unambiguous	1	1	P16409	R13(Label:13C(6))	CID	1	0	1	1							No Quan Values	Not Used		0	0.002635	3.47685	0	16.7307	100	2	754.353	1507.7	-1.69303	355.01	67256	67256	MS2	0/0	12AUG14_Rui_cardiac_PE_C.raw
High				NLSSDEATNPISr	Unambiguous	3	1	M0R4K6	R13(Label:13C(6))	CID	1	0	1	1					708691		No Quan Values	Not Used		0	0.01322	3.47573	0	56.9535	100	2	705.35	1409.69	-2.7452	120.432	19517	19517	MS2	0/0	12AUG14_Rui_cardiac_PE_C.raw
	High			SQIFSTASDnQPTVTIk	Unconsidered	1	1	P06761	N10(Deamidated); K17(Label:13C(6)15N(2))	CID		0.0114	2	2					84034		No Quan Values	Not Used		0	0.02228	3.47552	0	47.6923	100	2	923.477	1845.95	8.25967	254.893	46958	46958	MS2	0/0	12AUG14_Rui_cardiac_PE_C.raw
High				LSVEALNSLTGEFk	Unambiguous	1	1	P00564	K14(Label:2H(4))	CID	1	0	1	1		29491			3.2938e+06	Medium	Unique	Used	0.762784	0	8.677e-05	3.4754	0	27.2364	100	2	756.415	1511.82	-1.49527	397.393	75074	75074	MS2	0/0	12AUG14_Rui_cardiac_PE_C.raw
	High			NMVNEEDESQDTETVFk	Unambiguous	2	1	Q9Z2J4-2	K17(Label:13C(6)15N(2))	CID	1	0	1	1					174287		No Quan Values	Not Used		0	0.02625	3.47362	0	72.3059	100	2	1011.94	2022.87	0.0216441	221.066	40047	40047	MS2	0/0	12AUG14_Rui_cardiac_PE_C.raw
	High			VEQLGAEGNVEESQk	Unambiguous	1	1	B2RYP6	K15(Label:13C(6)15N(2))	CID	1	0	1	1					530200		No Quan Values	Not Used		0	0.006139	3.4716	0	51.911	100	2	812.897	1624.79	-2.73387	80.7353	11439	11439	MS2	0/0	12AUG14_Rui_cardiac_PE_C.raw
High				LkDDEVAQLr	Unambiguous	1	1	P42123	K2(Label:2H(4)); R10(Label:13C(6))	CID	1	0	1	1					4.5438e+06		No Quan Values	Not Used		0	0.00288	3.47156	1	46.3188	100	2	598.846	1196.69	-2.35744	75.351	10341	10341	MS2	0/0	12AUG14_Rui_cardiac_PE_C.raw
High				AEGPEVDVSLPk	Unambiguous	1	1	M0R9D5	K12(Label:2H(4))	CID	1	0	1	1		15469	1	1	57624776	Medium	Excluded by Method	Not Used		0	0.002389	3.47074	0	13.973	34	2	622.835	1244.66	-3.31562	219.19	39664	39664	MS2	0/0	12AUG14_Rui_cardiac_PE_C.raw
High				IIGAVDQIqLTQAQLEEr	Unambiguous	2	1	G3V8L9	Q9(Deamidated); R18(Label:13C(6))	CID	1	0	1	1					246135		No Quan Values	Not Used		0	0.0006043	3.46821	0	36.2491	100	2	1016.56	2032.11	5.88489	356	67450	67450	MS2	0/0	12AUG14_Rui_cardiac_PE_C.raw
High				SYELPDGQVITIGnEr	Unambiguous	9	2	P62738;V9GZ85	N14(Deamidated); R16(Label:13C(6))	CID	1	0	1	1					48779.3		No Quan Values	Not Used		0	0.004581	3.46774	0	49.2371	100	2	899.448	1797.89	-3.78581	368.324	69843	69843	MS2	0/0	12AUG14_Rui_cardiac_PE_C.raw
High				EVYMGNVIQGGEGQAPTr	Unambiguous	1	1	P17764	R18(Label:13C(6))	CID	1	0	1	1		15928	1		1.34363e+06	Medium	Excluded by Method	Not Used		0	0.0007741	3.46771	0	52.0269	100	2	956.467	1911.93	-3.39308	224.47	40743	40743	MS2	0/0	12AUG14_Rui_cardiac_PE_C.raw
	High			TGDIASmDEQGFcr	Unambiguous	1	1	Q499N5	M7(Oxidation); C13(Carbamidomethyl); R14(Label:13C(6)15N(4))	CID	1	0	1	1					522596		No Quan Values	Not Used		0	0.01564	3.46656	0	12.4276	100	2	806.833	1612.66	-1.78392	126.754	20804	20804	MS2	0/0	12AUG14_Rui_cardiac_PE_C.raw
	High			QATLGAGLPIATPcTTVNk	Unambiguous	1	1	P17764	C14(Carbamidomethyl); K19(Label:13C(6)15N(2))	CID	1	0	1	1		22816			1.55903e+06	Heavy	Redundant	Not Used	0.75536	0	0.007121	3.46649	0	24.4424	100	2	961.017	1921.03	-2.18303	305.544	57270	57270	MS2	0/0	12AUG14_Rui_cardiac_PE_C.raw
	High			GPAAAPGAANPPAEPk	Unambiguous	1	1	D4AA63	K16(Label:13C(6)15N(2))	CID	1	0	1	1					1286561		No Quan Values	Not Used		0	0.0004924	3.46578	0	35.8505	100	2	712.373	1423.74	-2.09942	59.9252	7202	7202	MS2	0/0	12AUG14_Rui_cardiac_PE_C.raw
	High			TVSETDIIPGDVr	Unambiguous	2	1	F1LMC2	R13(Label:13C(6)15N(4))	CID	1	0	1	1					1.85416e+06		No Quan Values	Not Used		0	0.01128	3.4657	0	19.6596	100	2	706.366	1411.73	-3.7664	236.16	43128	43128	MS2	0/0	12AUG14_Rui_cardiac_PE_C.raw
High				GVAPADSPVVYADr	Unambiguous	1	1	Q6AYF2	R14(Label:13C(6))	CID	1	0	1	1		11710	1	1	19151454	Medium	Excluded by Method	Not Used		0	0.0006827	3.46309	0	19.5346	76	2	711.868	1422.73	-2.90955	176.623	30972	30972	MS2	0/0	12AUG14_Rui_cardiac_PE_C.raw
High				TDDYLDQPccETINr	Unambiguous	1	1	P50399	C9(Carbamidomethyl); C10(Carbamidomethyl); R15(Label:13C(6))	CID	1	0	1	1							No Quan Values	Not Used		0	0.004216	3.46292	0	24.3114	100	2	953.403	1905.8	-3.63473	198.252	35388	35388	MS2	0/0	12AUG14_Rui_cardiac_PE_C.raw
High				LTFScLGGSDNFk	Unambiguous	2	1	R9PXR7	C5(Carbamidomethyl); K13(Label:2H(4))	CID	1	0	1	1		21013	1		300609	Medium	Excluded by Method	Not Used		0	0.02201	3.4619	0	52.8768	100	2	725.351	1449.69	-2.40369	284.702	53029	53029	MS2	0/0	12AUG14_Rui_cardiac_PE_C.raw
	High			IVSNAScTTNcLAPLAk	Unambiguous	15	1	P04797	C7(Carbamidomethyl); C11(Carbamidomethyl); K17(Label:13C(6)15N(2))	CID	1	0	1	1							No Quan Values	Not Used		0	0.007652	3.46095	0	23.6659	100	2	914.462	1827.92	-1.38913	212.348	38267	38267	MS2	0/0	12AUG14_Rui_cardiac_PE_C.raw
High				TWNDPSVQQDIk	Unambiguous	1	1	P06761	K12(Label:2H(4))	CID	1	0	1	1					42648.9		No Quan Values	Not Used		0	0.003856	3.46043	0	52.068	100	2	717.86	1434.71	-2.10212	182.399	32150	32150	MS2	0/0	12AUG14_Rui_cardiac_PE_C.raw
	High			TGAIVDVPVGDELLGr	Unambiguous	2	1	F1LP05	R16(Label:13C(6)15N(4))	CID	1	0	1	1		29023			880123	Heavy	Unique	Used	0.709793	0	0.00349	3.45954	0	10.0575	100	2	810.943	1620.88	-2.38157	390.063	73632	73632	MS2	0/0	12AUG14_Rui_cardiac_PE_C.raw
High				VDFPQDQLATLTGr	Unambiguous	1	1	P04636	R14(Label:13C(6))	CID	1	0	1	1		26682	1		8.92519e+06	Medium	Excluded by Method	Not Used		0	2.561e-05	3.45945	0	4.3878	100	2	783.913	1566.82	-2.35347	354.116	67081	67081	MS2	0/0	12AUG14_Rui_cardiac_PE_C.raw
	High			TDVDQqGLLVQEDTAGQLr	Unconsidered	1	1	D4ABA9	Q6(Deamidated); R19(Label:13C(6)15N(4))	CID		0.0198	2	2							No Quan Values	Not Used		0	0.005806	3.45867	0	50.3883	100	2	1049.03	2097.05	6.40725	286.383	53371	53371	MS2	0/0	12AUG14_Rui_cardiac_PE_C.raw
High				NNHcGLATAASYPIVN	Unambiguous	1	1	P07154	C4(Carbamidomethyl)	CID	1	0	1	1							Indistinguishable Channels	Not Used		0	0.01806	3.45749	0	16.1234	100	2	851.401	1701.79	-4.05696	229.41	41752	41752	MS2	0/0	12AUG14_Rui_cardiac_PE_C.raw
High				YSGDFGADAQGAMSk	Unambiguous	1	1	Q9QZ76	K15(Label:2H(4))	CID	1	0	1	1							No Quan Values	Not Used		0	0.00533	3.45738	0	83.1255	100	2	754.832	1508.66	-4.0902	159.562	27486	27486	MS2	0/0	12AUG14_Rui_cardiac_PE_C.raw
High				IMNVIGEPIDEr	Unambiguous	2	1	G3V6D3	R12(Label:13C(6))	CID	1	0	1	1					2698896		No Quan Values	Not Used		0	0.01832	3.45711	0	55.4111	100	2	696.366	1391.73	-2.89485	261.394	48280	48280	MS2	0/0	12AUG14_Rui_cardiac_PE_C.raw
High				AEGPEVDVSLPk	Unambiguous	1	1	M0R9D5	K12(Label:2H(4))	CID	1	0	1	1		15792			5.31034e+07	Medium	Redundant	Not Used	0.361713	0	0.0001997	3.4561	0	22.5416	70	2	622.836	1244.66	-2.6291	226.089	41073	41073	MS2	0/0	12AUG14_Rui_cardiac_PE_C.raw
High				VEQLGAEGNVEESQk	Unambiguous	1	1	B2RYP6	K15(Label:2H(4))	CID	1	0	1	1					742372		No Quan Values	Not Used		0	0.0003248	3.45499	0	31.82	100	2	810.901	1620.8	-3.89732	81.0205	11496	11496	MS2	0/0	12AUG14_Rui_cardiac_PE_C.raw
	High			FcANTcVEcr	Unambiguous	3	1	Q8K3G3	C2(Carbamidomethyl); C6(Carbamidomethyl); C9(Carbamidomethyl); R10(Label:13C(6)15N(4))	CID	1	0	1	1		1935		1	7.97627e+06	Heavy	Excluded by Method	Not Used		0	0.008798	3.45483	0	29.8096	100	2	663.764	1326.52	-3.91742	65.4361	8324	8324	MS2	0/0	12AUG14_Rui_cardiac_PE_C.raw
High				INVYYNEATGGk	Unambiguous	2	1	G3V7C6	K12(Label:2H(4))	CID	1	0	1	1		8820	1	1	8930019	Medium	Excluded by Method	Not Used		0	0.002805	3.45428	0	16.2694	100	2	666.838	1332.67	-3.28473	143.123	24134	24134	MS2	0/0	12AUG14_Rui_cardiac_PE_C.raw
	High			NQVAmNPTNTVFDAk	Unambiguous	6	2	P63018;D3ZH98	M5(Oxidation); K15(Label:13C(6)15N(2))	CID	1	0	1	1							No Quan Values	Not Used		0	0.01288	3.45401	0	45.685	100	2	837.404	1673.8	-1.68122	166.487	28902	28902	MS2	0/0	12AUG14_Rui_cardiac_PE_C.raw
	High			TVYHAEEIqcNGr	Unambiguous	2	1	G3V7U0	Q9(Deamidated); C10(Carbamidomethyl); R13(Label:13C(6)15N(4))	CID	0.0145	0	1	1							No Quan Values	Not Used		0	0.01788	3.45194	0	59.8667	100	3	529.906	1587.7	-3.17272	57.4271	6693	6693	MS2	0/0	12AUG14_Rui_cardiac_PE_C.raw
High				DLNHVcVISESGk	Unambiguous	2	1	F1LNY0	C6(Carbamidomethyl); K13(Label:2H(4))	CID	1	0	1	1					2.49203e+06		No Quan Values	Not Used		0	0.001326	3.45129	0	20.7174	100	2	731.366	1461.72	-4.14542	136.463	22774	22774	MS2	0/0	12AUG14_Rui_cardiac_PE_C.raw
	High			GDLGIEIPAEk	Unambiguous	5	2	P11980;P11980-2	K11(Label:13C(6)15N(2))	CID	1	0	1	1					8024863		No Quan Values	Not Used		0	0.01143	3.45053	0	29.7397	100	2	575.314	1149.62	-2.76702	243.946	44718	44718	MS2	0/0	12AUG14_Rui_cardiac_PE_C.raw
High				ADVDAATLAr	Unambiguous	2	1	Q6P725	R10(Label:13C(6))	CID	1	0	1	1							No Quan Values	Not Used		0	0.001737	3.45033	0	25.5805	56	2	504.773	1008.54	-3.41656	89.4366	13216	13216	MS2	0/0	12AUG14_Rui_cardiac_PE_C.raw
	High			AIEINPDSAQPYk	Unambiguous	1	1	P50503	K13(Label:13C(6)15N(2))	CID	1	0	1	1		13025		1	2458597	Heavy	Excluded by Method	Not Used		0	0.01528	3.44931	0	49.7017	100	2	727.372	1453.74	-2.65931	191.935	34094	34094	MS2	0/0	12AUG14_Rui_cardiac_PE_C.raw
High				TVYHAEEIqcNGr	Unconsidered	2	1	G3V7U0	Q9(Deamidated); C10(Carbamidomethyl); R13(Label:13C(6))	CID		0.047	2	2					2.39698e+06		No Quan Values	Not Used		0	0.002131	3.44912	0	15.1961	100	2	792.362	1583.72	-3.29995	51.2995	5451	5451	MS2	0/0	12AUG14_Rui_cardiac_PE_C.raw
High				QAVTNPNNTFYATk	Unambiguous	2	1	P48721	K14(Label:2H(4))	CID	1	0	1	1					2.96953e+06		No Quan Values	Not Used		0	0.004547	3.44586	0	31.3676	100	2	786.902	1572.8	0.517516	127.299	20909	20909	MS2	0/0	12AUG14_Rui_cardiac_PE_C.raw
High				IQVLQQQADDAEEr	Unambiguous	3	1	Q63610-3	R14(Label:13C(6))	CID	1	0	1	1		9210	1		569949	Medium	Excluded by Method	Not Used		0	0.003217	3.44567	0	25.669	100	2	824.913	1648.82	-2.82577	147.702	25071	25071	MS2	0/0	12AUG14_Rui_cardiac_PE_C.raw
	High			GDLGIEIPAEk	Unambiguous	5	2	P11980;P11980-2	K11(Label:13C(6)15N(2))	CID	1	0	1	1					5.40046e+06		No Quan Values	Not Used		0	0.01041	3.44488	0	34.5726	100	2	575.315	1149.62	-2.02373	250.94	46148	46148	MS2	0/0	12AUG14_Rui_cardiac_PE_C.raw
High				mDELQLFr	Unambiguous	1	1	P46462	M1(Oxidation); R8(Label:13C(6))	CID	1	0	1	1							No Quan Values	Not Used		0	0.00216	3.44348	0	40.4888	100	2	537.271	1073.54	-3.60433	261.884	48380	48380	MS2	0/0	12AUG14_Rui_cardiac_PE_C.raw
High				NVLINTQSENEr	Unambiguous	1	1	F7FC29	R12(Label:13C(6))	CID	1	0	1	1		4484			2.17896e+06	Medium	Unique	Used	0.554219	0	0.001779	3.44271	0	29.4624	100	2	711.868	1422.73	0.959666	94.685	14284	14284	MS2	0/0	12AUG14_Rui_cardiac_PE_C.raw
High				AASDGQYENQSPEATSPr	Unambiguous	1	1	F1LN42	R18(Label:13C(6))	CID	1	0	1	1					131384		No Quan Values	Not Used		0	0.001555	3.44063	0	52.0478	100	2	957.429	1913.85	-2.83425	49.9593	5185	5185	MS2	0/0	12AUG14_Rui_cardiac_PE_C.raw
High				ELAQQVQQVADDYGk	Unambiguous	1	1	E9PT29	K15(Label:2H(4))	CID	1	0	1	1					267339		No Quan Values	Not Used		0	0.00347	3.44042	0	68.5505	100	2	848.426	1695.85	-2.01425	276.794	51419	51419	MS2	0/0	12AUG14_Rui_cardiac_PE_C.raw
High				FnSANEDNVTQVr	Unambiguous	1	1	P04762	N2(Deamidated); R13(Label:13C(6))	CID	0.0058	0	1	1		7122		1	1.49041e+06	Medium	Excluded by Method	Not Used		0	0.009213	3.4404	0	31.667	100	2	750.853	1500.7	-1.98042	123.553	20154	20154	MS2	0/0	12AUG14_Rui_cardiac_PE_C.raw
High				EnGGLDSEESYPYEAk	Unambiguous	1	1	P07154	N2(Deamidated); K16(Label:2H(4))	CID	1	0	1	1		12502	1	1	900793	Medium	Excluded by Method	Not Used		0	0.002412	3.43942	0	18.2111	100	2	896.886	1792.76	-2.85496	185.597	32802	32802	MS2	0/0	12AUG14_Rui_cardiac_PE_C.raw
High				ETTDTDTADQVIASFk	Unambiguous	1	1	Q9QXQ0	K16(Label:2H(4))	CID	1	0	1	1		24127	1		702989	Medium	Excluded by Method	Not Used		0	0.0008465	3.43934	0	26.0135	100	2	873.42	1745.83	-2.60549	322.788	60786	60786	MS2	0/0	12AUG14_Rui_cardiac_PE_C.raw
High				DAGMQLQGYr	Unambiguous	3	1	P00507	R10(Label:13C(6))	CID	1	0	1	1		8451	1	1	3.80242e+06	Medium	Excluded by Method	Not Used		0	0.0008247	3.43904	0	57.9875	100	2	572.778	1144.55	-1.66735	138.594	23209	23209	MS2	0/0	12AUG14_Rui_cardiac_PE_C.raw
High				TVGEcLDATAQr	Unambiguous	1	1	Q499N5	C5(Carbamidomethyl); R12(Label:13C(6))	CID	1	0	1	1					5596840		No Quan Values	Not Used		0	0.004011	3.43897	0	18.6465	100	2	663.823	1326.64	-2.23042	91.1397	13563	13563	MS2	0/0	12AUG14_Rui_cardiac_PE_C.raw
	High			IGLFGGAGVGk	Unambiguous	2	1	G3V6D3	K11(Label:13C(6)15N(2))	CID	1	0	1	1							No Quan Values	Not Used		0	0.00259	3.4386	0	29.5394	100	2	492.29	983.574	-2.78908	234.43	42774	42774	MS2	0/0	12AUG14_Rui_cardiac_PE_C.raw
High				DITSDTSGDFr	Unambiguous	1	1	P07150	R11(Label:13C(6))	CID	1	0	1	1					499873		No Quan Values	Not Used		0	0.005506	3.43848	0	60.0822	100	2	610.278	1219.55	-3.04387	143.413	24194	24194	MS2	0/0	12AUG14_Rui_cardiac_PE_C.raw
	High			NAVITVPAYFNDSQr	Unambiguous	2	1	P48721	R15(Label:13C(6)15N(4))	CID	1	0	1	1							No Quan Values	Not Used		0	0.004992	3.43751	0	6.1752	100	2	852.929	1704.85	-4.24359	316.541	59515	59515	MS2	0/0	12AUG14_Rui_cardiac_PE_C.raw
High				NQYDNDVTVWSPQGr	Unambiguous	1	1	P18420	R15(Label:13C(6))	CID	1	0	1	1		16756	1	1	84574.7	Medium	Excluded by Method	Not Used		0	0.01855	3.43703	0	0	100	2	892.915	1784.82	-3.5144	234.24	42736	42736	MS2	0/0	12AUG14_Rui_cardiac_PE_C.raw
	High			VQANLDTPDINIQGPEAk	Unambiguous	1	1	M0R9D5	K18(Label:13C(6)15N(2))	CID	1	0	1	1		20341		1	681488	Heavy	Excluded by Method	Not Used		0	0.02144	3.43685	0	32.242	100	2	966	1930.99	-1.99649	274.95	51042	51042	MS2	0/0	12AUG14_Rui_cardiac_PE_C.raw
	High			TQSkPEDEADEWAr	Unambiguous	1	1	Q5XIG1	K4(Label:13C(6)15N(2)); R14(Label:13C(6)15N(4))	CID	1	0	1	1					7.81438e+06		No Quan Values	Not Used		0	0.00149	3.43663	0	49.866	100	3	560.59	1679.76	-3.51851	87.5937	12836	12836	MS2	0/0	12AUG14_Rui_cardiac_PE_C.raw
High				AQNTWGcGSSLr	Unambiguous	1	1	G3V8L3	C7(Carbamidomethyl); R12(Label:13C(6))	CID	1	0	1	1		4568	1		4.34754e+06	Medium	Excluded by Method	Not Used		0	0.02572	3.43494	0	55.112	100	2	671.815	1342.62	-2.40407	93.9832	14139	14139	MS2	0/0	12AUG14_Rui_cardiac_PE_C.raw
	High			IEQIEAGTPGr	Unambiguous	2	1	R9PXU4	R11(Label:13C(6)15N(4))	CID	1	0	1	1		2484		1	1.24615e+06	Heavy	Excluded by Method	Not Used		0	0.001025	3.43244	0	69.5158	100	2	590.812	1180.62	-2.15758	71.3411	9526	9526	MS2	0/0	12AUG14_Rui_cardiac_PE_C.raw
High				VVDALGNAIDGk	Unambiguous	3	1	F1LP05	K12(Label:2H(4))	CID	1	0	1	1		12371		1	4055939	Medium	Excluded by Method	Not Used		0	0.001986	3.4319	0	31.5957	100	2	588.33	1175.65	-3.32292	185.069	32694	32694	MS2	0/0	12AUG14_Rui_cardiac_PE_C.raw
High				AQFGQPEILLGTIPGAGGTQr	Unambiguous	1	1	P14604	R21(Label:13C(6))	CID	1	0	1	1					2.27651e+06		No Quan Values	Not Used		0	0.002855	3.42957	0	65.6507	100	2	1059.07	2117.14	-3.13312	395.508	74688	74688	MS2	0/0	12AUG14_Rui_cardiac_PE_C.raw
	High			FNSANEDNVTQVr	Unambiguous	1	1	P04762	R13(Label:13C(6)15N(4))	CID	1	0	1	1							No Quan Values	Not Used		0	0.01992	3.42862	0	49.8184	100	2	752.356	1503.71	-0.57886	92.3721	13812	13812	MS2	0/0	12AUG14_Rui_cardiac_PE_C.raw
High				EYQISAGDFPEVk	Unambiguous	1	1	Q8R3Z7	K13(Label:2H(4))	CID	1	0	1	1							No Quan Values	Not Used		0	0.005154	3.42743	0	32.9634	100	2	743.868	1486.73	-4.77204	288.393	53777	53777	MS2	0/0	12AUG14_Rui_cardiac_PE_C.raw
	High			FEELNADLFr	Unambiguous	6	1	P63018	R10(Label:13C(6)15N(4))	CID	1	0	1	1							No Quan Values	Not Used		0	0.01406	3.42735	0	69.2515	100	2	632.315	1263.62	-2.10395	334.979	63247	63247	MS2	0/0	12AUG14_Rui_cardiac_PE_C.raw
High				GDVPSVGLEGPDVDLQGPEGk	Unambiguous	1	1	M0R9D5	K21(Label:2H(4))	CID	1	0	1	1		24830	1		151619	Medium	Excluded by Method	Not Used		0	0.002053	3.42667	0	17.7173	100	2	1035.02	2069.02	-4.43525	331.09	62473	62473	MS2	0/0	12AUG14_Rui_cardiac_PE_C.raw
High				AEGPDVAVDLPk	Unambiguous	1	1	M0R9D5	K12(Label:2H(4))	CID	1	0	1	1					702157		No Quan Values	Not Used		0	0.001669	3.42644	0	62.1096	100	2	607.832	1214.66	-0.432091	217.911	39403	39403	MS2	0/0	12AUG14_Rui_cardiac_PE_C.raw
High				ITYGQcGDVLr	Unambiguous	3	1	P16409	C6(Carbamidomethyl); R11(Label:13C(6))	CID	1	0	1	1					246548384		No Quan Values	Not Used		0	0.02035	3.42637	0	3.19877	6	2	644.324	1287.64	-3.48804	159.601	27493	27493	MS2	0/0	12AUG14_Rui_cardiac_PE_C.raw
High				VPQTFTVDcSQAGr	Unambiguous	1	1	D3ZHA0	C9(Carbamidomethyl); R14(Label:13C(6))	CID	1	0	1	1		9490		1	10309132	Medium	Excluded by Method	Not Used		0	7.112e-05	3.42634	0	36.9173	100	2	786.381	1571.76	-1.55597	151.33	25810	25810	MS2	0/0	12AUG14_Rui_cardiac_PE_C.raw
High				ITYGQcGDVLr	Unambiguous	3	1	P16409	C6(Carbamidomethyl); R11(Label:13C(6))	CID	1	0	1	1							No Quan Values	Not Used		0	0.001784	3.42439	0	20.7906	41	2	644.325	1287.64	-1.68681	163.024	28195	28195	MS2	0/0	12AUG14_Rui_cardiac_PE_C.raw
High				TGGLAGGGSDALQTDGLr	Unambiguous	1	1	D4A702	R18(Label:13C(6))	CID	1	0	1	1							No Quan Values	Not Used		0	0.004	3.42264	0	55.4788	100	2	826.418	1651.83	-3.14997	213.239	38450	38450	MS2	0/0	12AUG14_Rui_cardiac_PE_C.raw
High				EAGDGVFEcEYYPVIPGk	Unambiguous	1	1	D3ZHA0	C9(Carbamidomethyl); K18(Label:2H(4))	CID	1	0	1	1					439118		No Quan Values	Not Used		0	0.006024	3.42259	0	8.39813	100	2	1017.47	2033.94	-3.55359	366.282	69452	69452	MS2	0/0	12AUG14_Rui_cardiac_PE_C.raw
	High			DINQEVYNFLATAGAk	Unambiguous	1	1	Q9ER34	K16(Label:13C(6)15N(2))	CID	1	0	1	1		30996			212765	Heavy	Unique	Used	0.638831	0	0.0165	3.42186	0	37.7456	100	2	881.45	1761.89	1.59795	415.9	78830	78830	MS2	0/0	12AUG14_Rui_cardiac_PE_C.raw
	High			GILAADESTGSIAk	Unambiguous	2	1	P05065	K14(Label:13C(6)15N(2))	CID	1	0	1	1							No Quan Values	Not Used		0	0.02252	3.42056	0	50.7638	100	2	670.86	1340.71	-1.66948	171.834	29995	29995	MS2	0/0	12AUG14_Rui_cardiac_PE_C.raw
High				FNSAnEDNVTQVr	Unconsidered	1	1	P04762	N5(Deamidated); R13(Label:13C(6))	CID		0.0058	2	2		7122		1	1.49041e+06	Medium	Excluded by Method	Not Used		0	0.01561	3.41972	0	31.667	100	2	750.853	1500.7	-1.98042	123.553	20154	20154	MS2	0/0	12AUG14_Rui_cardiac_PE_C.raw
	High			VDQSILTGESVSVIk	Unambiguous	6	1	P11507-2	K15(Label:13C(6)15N(2))	CID	1	0	1	1							No Quan Values	Not Used		0	0.009673	3.41872	0	39.523	100	2	791.94	1582.87	-3.15879	310.57	58295	58295	MS2	0/0	12AUG14_Rui_cardiac_PE_C.raw
	High			TDVDqQGLLVQEDTAGQLr	Unconsidered	1	1	D4ABA9	Q5(Deamidated); R19(Label:13C(6)15N(4))	CID		0.0312	3	3							No Quan Values	Not Used		0	0.003199	3.41798	0	50.3883	100	2	1049.03	2097.05	6.40725	286.383	53371	53371	MS2	0/0	12AUG14_Rui_cardiac_PE_C.raw
	High			GGLVGTPAPFSIDTk	Unambiguous	1	1	D3ZHA0	K15(Label:13C(6)15N(2))	CID	1	0	1	1					860230		No Quan Values	Not Used		0	0.01318	3.41787	0	45.3012	100	2	734.398	1467.79	-3.6714	317.226	59655	59655	MS2	0/0	12AUG14_Rui_cardiac_PE_C.raw
	High			NVTELNEPLSNEEr	Unambiguous	1	1	P61983	R14(Label:13C(6)15N(4))	CID	1	0	1	1					2109086		No Quan Values	Not Used		0	0.0166	3.41742	0	60.7119	100	2	827.399	1653.79	-2.51116	176.312	30909	30909	MS2	0/0	12AUG14_Rui_cardiac_PE_C.raw
	High			VDYGGVTVDELGk	Unambiguous	1	1	P31044	K13(Label:13C(6)15N(2))	CID	1	0	1	1					1.27273e+06		No Quan Values	Not Used		0	0.004613	3.41553	0	40.3994	100	2	680.346	1359.68	-3.12039	251.445	46252	46252	MS2	0/0	12AUG14_Rui_cardiac_PE_C.raw
	High			GAAQNIIPASTGAAk	Unambiguous	8	1	P04797	K15(Label:13C(6)15N(2))	CID	1	0	1	1		7856			2.42392e+08	Heavy	Unique	Used	1.14683	0	0.005851	3.41531	0	37.9384	16	2	689.38	1377.75	-4.12235	132.032	21865	21865	MS2	0/0	12AUG14_Rui_cardiac_PE_C.raw
High				GFGTDEqAIIDcLGSr	Unambiguous	1	1	Q5XI77	Q7(Deamidated); C12(Carbamidomethyl); R16(Label:13C(6))	CID	1	0	1	1		28276	1		193410	Medium	Excluded by Method	Not Used		0	0.003926	3.41488	0	0	100	2	873.415	1745.82	6.57619	377.17	71433	71433	MS2	0/0	12AUG14_Rui_cardiac_PE_C.raw
High				TVsETDIIPGDVr	Unambiguous	2	1	F1LMC2	S3(Phospho); R13(Label:13C(6))	CID	0.0088	0	1	1	T(1): 3.8; S(3): 48.1; T(5): 48.1				1205530		No Quan Values	Not Used		0	0.01646	3.41122	0	40.6276	100	2	744.356	1487.7	-2.69941	293.47	54804	54804	MS2	0/0	12AUG14_Rui_cardiac_PE_C.raw
High				GAEAANVTGPGGVPVqGSk	Unambiguous	5	1	F1M0E9	Q16(Deamidated); K19(Label:2H(4))	CID	1	0	1	1							No Quan Values	Not Used		0	0.02589	3.40801	0	0	100	2	850.948	1700.89	7.33653	123.782	20200	20200	MS2	0/0	12AUG14_Rui_cardiac_PE_C.raw
High				GLSEGqTFQVAEFIVDTr	Unconsidered	1	1	D3ZHA0	Q6(Deamidated); R18(Label:13C(6))	CID		0.0201	2	2		30446		1	170449	Medium	Excluded by Method	Not Used		0	0.008899	3.40678	0	50.3497	100	2	1002.51	2004.01	6.00454	407.385	77128	77128	MS2	0/0	12AUG14_Rui_cardiac_PE_C.raw
High				EVDEQmLNVQNk	Unambiguous	6	2	G3V7C6;P69897	M6(Oxidation); K12(Label:2H(4))	CID	1	0	1	1					199098		No Quan Values	Not Used		0	0.009884	3.40659	0	0	100	2	733.858	1466.71	-0.676125	79.9861	11285	11285	MS2	0/0	12AUG14_Rui_cardiac_PE_C.raw
High				DIISDTSGEFrk	Unambiguous	2	1	Q07936	R11(Label:13C(6)); K12(Label:2H(4))	CID	1	0	1	1					655508		No Quan Values	Not Used		0	0.02287	3.40657	1	39.2785	100	2	689.365	1377.72	-2.07264	203.035	36364	36364	MS2	0/0	12AUG14_Rui_cardiac_PE_C.raw
	High			cSVcPDYDLcSVcEGk	Unambiguous	3	1	O08623	C1(Carbamidomethyl); C4(Carbamidomethyl); C10(Carbamidomethyl); C13(Carbamidomethyl); K16(Label:13C(6)15N(2))	CID	1	0	1	1					176157		No Quan Values	Not Used		0	0.007025	3.40638	0	32.3579	100	2	978.887	1956.77	-1.27528	231.955	42271	42271	MS2	0/0	12AUG14_Rui_cardiac_PE_C.raw
High				YIDSTDLEPSTLQEEPVr	Unambiguous	1	1	B1WC02	R18(Label:13C(6))	CID	1	0	1	1		22397	1	1	155350	Medium	Excluded by Method	Not Used		0	0.01646	3.40622	0	24.8064	100	2	1049.52	2098.02	-1.82011	300.756	56292	56292	MS2	0/0	12AUG14_Rui_cardiac_PE_C.raw
	High			GQSIDDmIPAQk	Unambiguous	1	1	P00564	M7(Oxidation); K12(Label:13C(6)15N(2))	CID	1	0	1	1					17845964		No Quan Values	Not Used		0	0.02337	3.40614	0	26.7336	80	2	663.824	1326.64	-2.72137	98.7697	15115	15115	MS2	0/0	12AUG14_Rui_cardiac_PE_C.raw
	High			QQAGPGPLDEATQk	Unambiguous	2	1	F1LMC2	K14(Label:13C(6)15N(2))	CID	1	0	1	1					2.49687e+06		No Quan Values	Not Used		0	0.01953	3.40532	0	23.207	100	2	724.365	1447.72	-3.14614	74.3102	10128	10128	MS2	0/0	12AUG14_Rui_cardiac_PE_C.raw
	High			IQLVEEELDr	Unambiguous	16	3	P04692;Q63610-3;P09495	R10(Label:13C(6)15N(4))	CID	1	0	1	1					19749616		No Quan Values	Not Used		0	0.005181	3.40392	0	43.2316	71	2	627.333	1253.66	-2.63691	240.057	43924	43924	MS2	0/0	12AUG14_Rui_cardiac_PE_C.raw
High				IQLVEEELDr	Unambiguous	16	3	P04692;Q63610-3;P09495	R10(Label:13C(6))	CID	1	0	1	1					21550398		No Quan Values	Not Used		0	0.001836	3.40356	0	32.4502	34	2	625.338	1249.67	-2.85604	240.789	44074	44074	MS2	0/0	12AUG14_Rui_cardiac_PE_C.raw
	High			YGGDEIPYSPFr	Unambiguous	1	1	D3ZHA0	R12(Label:13C(6)15N(4))	CID	1	0	1	1		22869	1		1.6083e+06	Heavy	Excluded by Method	Not Used		0	0.01802	3.40296	0	31.7403	100	2	705.829	1410.65	-4.24065	306.401	57445	57445	MS2	0/0	12AUG14_Rui_cardiac_PE_C.raw
	High			GEDFYcVTcHETk	Unambiguous	3	1	Q8K3G3	C6(Carbamidomethyl); C9(Carbamidomethyl); K13(Label:13C(6)15N(2))	CID	1	0	1	1					1062441		No Quan Values	Not Used		0	0.00489	3.40292	0	34.9123	100	2	827.341	1653.67	-1.28584	125.094	20469	20469	MS2	0/0	12AUG14_Rui_cardiac_PE_C.raw
High				LIAPVADDETAVPNNk	Unambiguous	1	1	P42123	K16(Label:2H(4))	CID	1	0	1	1		13906		1	23575647	Medium	Excluded by Method	Not Used		0	0.001269	3.40118	0	0	100	2	835.947	1670.89	-1.61934	203.099	36377	36377	MS2	0/0	12AUG14_Rui_cardiac_PE_C.raw
	High			TVYHAEEIQcnGr	Unconsidered	2	1	G3V7U0	C10(Carbamidomethyl); N11(Deamidated); R13(Label:13C(6)15N(4))	CID		0.0145	2	2							No Quan Values	Not Used		0	0.00961	3.40026	0	59.8667	100	3	529.906	1587.7	-3.17272	57.4271	6693	6693	MS2	0/0	12AUG14_Rui_cardiac_PE_C.raw
High				nGDYLcTLDYQr	Unambiguous	2	1	F1LWK7	N1(Deamidated); C6(Carbamidomethyl); R12(Label:13C(6))	CID	1	0	1	1					494350		No Quan Values	Not Used		0	0.0111	3.39936	0	46.4193	100	2	762.839	1524.67	-1.493	294.801	55075	55075	MS2	0/0	12AUG14_Rui_cardiac_PE_C.raw
High				STAGDTHLGGEDFDNr	Unambiguous	6	1	P63018	R16(Label:13C(6))	CID	1	0	1	1							No Quan Values	Not Used		0	0.004936	3.39826	0	65.1334	100	3	566.585	1697.74	-3.21647	88.5253	13028	13028	MS2	0/0	12AUG14_Rui_cardiac_PE_C.raw
High				LIEAVDNmLTNk	Unambiguous	1	1	Q8R3Z7	M8(Oxidation); K12(Label:2H(4))	CID	1	0	1	1							No Quan Values	Not Used		0	0.01529	3.39809	0	79.6255	100	2	690.868	1380.73	-3.53267	191.587	34023	34023	MS2	0/0	12AUG14_Rui_cardiac_PE_C.raw
High				TGTLTTNQMSVcr	Unambiguous	8	1	P11507-2	C12(Carbamidomethyl); R13(Label:13C(6))	CID	1	0	1	1							No Quan Values	Not Used		0	0.009952	3.3976	0	0	100	2	737.854	1474.7	-5.90606	114.572	18317	18317	MS2	0/0	12AUG14_Rui_cardiac_PE_C.raw
	High			IQLVEEELDr	Unambiguous	16	3	P04692;Q63610-3;P09495	R10(Label:13C(6)15N(4))	CID	1	0	1	1					19749616		No Quan Values	Not Used		0	0.00397	3.39636	0	46.5647	100	2	627.333	1253.66	-1.37108	238.587	43624	43624	MS2	0/0	12AUG14_Rui_cardiac_PE_C.raw
High				ILQEDPTNTAAr	Unambiguous	1	1	B0BNG0	R12(Label:13C(6))	CID	1	0	1	1		3051	1		1.4053e+06	Medium	Excluded by Method	Not Used		0	0.01974	3.39595	0	61.0839	100	2	667.851	1334.7	-3.87963	76.4069	10553	10553	MS2	0/0	12AUG14_Rui_cardiac_PE_C.raw
High				EQGVTFPAIGSQAAEQAk	Unambiguous	1	1	B5DF55	K18(Label:2H(4))	CID	1	0	1	1							No Quan Values	Not Used		0	0.01303	3.39525	0	19.9487	100	2	918.472	1835.94	-3.46681	258.717	47734	47734	MS2	0/0	12AUG14_Rui_cardiac_PE_C.raw
High				GGGGNFGPGPGSNFr	Unambiguous	7	1	A7VJC2-2	R15(Label:13C(6))	CID	1	0	1	1		7552	1		25295811	Medium	Excluded by Method	Not Used		0	0.0007671	3.39412	0	11.7853	74	2	692.326	1383.64	-3.66528	128.607	21174	21174	MS2	0/0	12AUG14_Rui_cardiac_PE_C.raw
	High			NPDDITNEEYGEFYk	Unambiguous	1	1	P82995	K15(Label:13C(6)15N(2))	CID	1	0	1	1					337716		No Quan Values	Not Used		0	0.02756	3.39411	0	28.0138	100	2	921.397	1841.79	-5.19168	264.892	48991	48991	MS2	0/0	12AUG14_Rui_cardiac_PE_C.raw
High				TTPSVVAFTPDGEr	Unambiguous	2	1	P48721	R14(Label:13C(6))	CID	1	0	1	1							No Quan Values	Not Used		0	0.01146	3.39337	0	8.4015	50	2	741.878	1482.75	-2.79976	229.32	41732	41732	MS2	0/0	12AUG14_Rui_cardiac_PE_C.raw
	High			IVSNAScTTncLAPLAk	Unambiguous	15	1	P04797	C7(Carbamidomethyl); N10(Deamidated); C11(Carbamidomethyl); K17(Label:13C(6)15N(2))	CID	1	0	1	1					142416		No Quan Values	Not Used		0	0.01275	3.39277	0	50.1097	100	2	914.961	1828.91	6.28332	213.73	38550	38550	MS2	0/0	12AUG14_Rui_cardiac_PE_C.raw
High				SLGYAYVNFQQPADAEr	Unambiguous	3	2	Q9EPH8;G3V9N0	R17(Label:13C(6))	CID	1	0	1	1					244933		No Quan Values	Not Used		0	0.005056	3.39227	0	44.7356	100	2	967.967	1934.93	-3.86118	301.614	56467	56467	MS2	0/0	12AUG14_Rui_cardiac_PE_C.raw
	High			IDEPLEGSEDr	Unambiguous	2	1	P61980	R11(Label:13C(6)15N(4))	CID	1	0	1	1					1.60899e+06		No Quan Values	Not Used		0	0.009214	3.38971	0	56.4041	100	2	635.293	1269.58	-4.26271	91.9671	13729	13729	MS2	0/0	12AUG14_Rui_cardiac_PE_C.raw
High				cDDGWFVGTSr	Unambiguous	8	2	F1M865;F1M8Z8	C1(Carbamidomethyl); R11(Label:13C(6))	CID	1	0	1	1		15941		1	404548	Medium	Excluded by Method	Not Used		0	0.01014	3.38963	0	61.3093	100	2	653.283	1305.56	-2.35955	224.6	40770	40770	MS2	0/0	12AUG14_Rui_cardiac_PE_C.raw
High				VNqIGSVTESLQAck	Unambiguous	5	2	P15429;M0R5J4	Q3(Deamidated); C14(Carbamidomethyl); K15(Label:2H(4))	CID	1	0	1	1					622862		No Quan Values	Not Used		0	0.0169	3.3884	0	77.1935	100	2	819.914	1638.82	-6.61363	237.938	43492	43492	MS2	0/0	12AUG14_Rui_cardiac_PE_C.raw
High				VNqIGSVTESIQAck	Unambiguous	5	2	P15429;M0R5J4	Q3(Deamidated); C14(Carbamidomethyl); K15(Label:2H(4))	CID	1	0	1	2					622862		No Quan Values	Not Used		0	0.0169	3.3884	0	77.1935	100	2	819.914	1638.82	-6.61363	237.938	43492	43492	MS2	0/0	12AUG14_Rui_cardiac_PE_C.raw
High				VnQIGSVTESIQAck	Unambiguous	5	2	P15429;M0R5J4	N2(Deamidated); C14(Carbamidomethyl); K15(Label:2H(4))	CID	1	0	1	3					622862		No Quan Values	Not Used		0	0.01691	3.38767	0	77.1935	100	2	819.914	1638.82	-6.61363	237.938	43492	43492	MS2	0/0	12AUG14_Rui_cardiac_PE_C.raw
High				VnQIGSVTESLQAck	Unambiguous	5	2	P15429;M0R5J4	N2(Deamidated); C14(Carbamidomethyl); K15(Label:2H(4))	CID	1	0	1	4					622862		No Quan Values	Not Used		0	0.01691	3.38767	0	77.1935	100	2	819.914	1638.82	-6.61363	237.938	43492	43492	MS2	0/0	12AUG14_Rui_cardiac_PE_C.raw
	High			AGGIETIANEYSDr	Unambiguous	2	1	F1LRV4	R14(Label:13C(6)15N(4))	CID	1	0	1	1		16311		1	1.00534e+06	Heavy	Excluded by Method	Not Used		0	0.008032	3.38736	0	73.6538	100	2	753.356	1505.71	-3.43252	229.107	41688	41688	MS2	0/0	12AUG14_Rui_cardiac_PE_C.raw
High				TIAmDGTEGLVr	Unambiguous	2	1	G3V6D3	M4(Oxidation); R12(Label:13C(6))	CID	1	0	1	1							No Quan Values	Not Used		0	0.0006131	3.38678	0	33.7711	41	2	642.83	1284.65	-3.02657	144.581	24432	24432	MS2	0/0	12AUG14_Rui_cardiac_PE_C.raw
	High			AAVEQLTEEQkNEFk	Unambiguous	1	1	Q4PP99	K11(Label:13C(6)15N(2)); K15(Label:13C(6)15N(2))	CID	1	0	1	1							No Quan Values	Not Used		0	0.01732	3.38627	1	27.7986	100	2	890.456	1779.9	-2.69038	155.364	26630	26630	MS2	0/0	12AUG14_Rui_cardiac_PE_C.raw
High				ALEQNPDDAQYYcQr	Unambiguous	1	1	B0BN85	C13(Carbamidomethyl); R15(Label:13C(6))	CID	1	0	1	1					255255		No Quan Values	Not Used		0	0.002043	3.3852	0	0	100	2	938.911	1876.81	-4.4638	145.027	24525	24525	MS2	0/0	12AUG14_Rui_cardiac_PE_C.raw
High				GPSVDVEVPDVDLEcPEAk	Unambiguous	1	1	M0R9D5	C15(Carbamidomethyl); K19(Label:2H(4))	CID	1	0	1	1		26012	1	1	56637.7	Medium	Excluded by Method	Not Used		0	0.0009682	3.3847	0	0	100	2	1029.99	2058.98	-3.42309	345.748	65418	65418	MS2	0/0	12AUG14_Rui_cardiac_PE_C.raw
	High			VTVLFAGQNIEr	Unambiguous	1	1	D3ZHA0	R12(Label:13C(6)15N(4))	CID	1	0	1	1		19478		1	1.0446e+06	Heavy	Excluded by Method	Not Used		0	0.007067	3.38268	0	62.3308	100	2	678.876	1356.75	-3.94859	266.311	49279	49279	MS2	0/0	12AUG14_Rui_cardiac_PE_C.raw
High				SLSDVSAEDVQSLr	Unambiguous	1	1	E9PTK8	R14(Label:13C(6))	CID	1	0	1	1					546517		No Quan Values	Not Used		0	0.003361	3.38256	0	55.0902	100	2	756.384	1511.76	-2.13943	238.474	43601	43601	MS2	0/0	12AUG14_Rui_cardiac_PE_C.raw
High				DINAYnGAAPTEk	Unambiguous	1	1	O35244	N6(Deamidated); K13(Label:2H(4))	CID	1	0	1	1					2970060		No Quan Values	Not Used		0	0.005664	3.38232	0	74.8492	100	2	684.831	1368.65	-2.23539	89.8257	13297	13297	MS2	0/0	12AUG14_Rui_cardiac_PE_C.raw
High				DAQASEEGADrnGGPAEDADEGPTk	Unambiguous	1	1	Q6AYK5	R11(Label:13C(6)); N12(Deamidated); K25(Label:2H(4))	CID	1	0	1	1					90404.2		No Quan Values	Not Used		0	0.009464	3.3822	1	56.0055	100	3	833.361	2498.07	-4.08002	58.3004	6872	6872	MS2	0/0	12AUG14_Rui_cardiac_PE_C.raw
High				SDIDEIVLVGGSTr	Unambiguous	1	1	P06761	R14(Label:13C(6))	CID	1	0	1	1					74613		No Quan Values	Not Used		0	0.0096	3.3791	0	39.7792	100	2	733.892	1466.78	-2.06411	311.934	58574	58574	MS2	0/0	12AUG14_Rui_cardiac_PE_C.raw
	High			ASGDIASDFLYr	Unambiguous	2	1	D3Z802	R12(Label:13C(6)15N(4))	CID	1	0	1	1		22954	1		792596	Heavy	Excluded by Method	Not Used		0	0.01645	3.37658	0	45.8022	100	2	662.821	1324.64	-4.22823	307.461	57660	57660	MS2	0/0	12AUG14_Rui_cardiac_PE_C.raw
High				VQGLEQAVDNFEGk	Unambiguous	1	1	Q5U2U8	K14(Label:2H(4))	CID	1	0	1	1		21902		1	43411.7	Medium	Excluded by Method	Not Used		0	0.005639	3.37617	0	36.5045	100	2	769.389	1537.77	-6.08615	295.189	55154	55154	MS2	0/0	12AUG14_Rui_cardiac_PE_C.raw
	High			GSYGDLGGPIITTQVTIPk	Unambiguous	3	1	P61980	K19(Label:13C(6)15N(2))	CID	1	0	1	1		28441			102693	Heavy	Unique	Used	0.539073	0	0.002425	3.37604	0	48.8855	100	2	963.025	1925.04	-2.34916	379.773	71869	71869	MS2	0/0	12AUG14_Rui_cardiac_PE_C.raw
High				AANAAEnDFSVSQAEVSSr	Unambiguous	1	1	Q6MG08	N7(Deamidated); R19(Label:13C(6))	CID	0.0325	0	1	1					127522		No Quan Values	Not Used		0	0.01465	3.37509	0	0	100	2	980.461	1959.92	8.373	196.127	34952	34952	MS2	0/0	12AUG14_Rui_cardiac_PE_C.raw
High				ADTSLTSGTTVQTSSGr	Unambiguous	1	1	D4A702	R17(Label:13C(6))	CID	1	0	1	1					434848		No Quan Values	Not Used		0	0.01874	3.37468	0	51.7677	100	2	837.915	1674.82	-1.04088	83.0457	11905	11905	MS2	0/0	12AUG14_Rui_cardiac_PE_C.raw
High				IEDGNNFGVAVQEk	Unambiguous	2	1	Q6P9V7	K14(Label:2H(4))	CID	1	0	1	1							No Quan Values	Not Used		0	0.002634	3.37463	0	27.8373	100	2	762.383	1523.76	-3.08148	177.378	31128	31128	MS2	0/0	12AUG14_Rui_cardiac_PE_C.raw
	High			GcITIIGGGNTATccAk	Unambiguous	1	1	M0R6Y8	C2(Carbamidomethyl); C14(Carbamidomethyl); C15(Carbamidomethyl); K17(Label:13C(6)15N(2))	CID	1	0	1	1		13582	1		255325	Heavy	Excluded by Method	Not Used		0	0.02714	3.37461	0	20.7408	100	2	881.406	1761.8	-7.60113	197.463	35226	35226	MS2	0/0	12AUG14_Rui_cardiac_PE_C.raw
High				IDSDGDGLVTTEELk	Unambiguous	1	1	D3ZUB0	K15(Label:2H(4))	CID	1	0	1	1					323309		No Quan Values	Not Used		0	0.001985	3.37401	0	46.6356	100	2	798.4	1595.79	-1.27462	238.196	43546	43546	MS2	0/0	12AUG14_Rui_cardiac_PE_C.raw
High				EVDEQmLNVQNk	Unambiguous	6	2	G3V7C6;P69897	M6(Oxidation); K12(Label:2H(4))	CID	1	0	1	1					1372220		No Quan Values	Not Used		0	0.01036	3.374	0	17.3375	100	2	733.857	1466.71	-2.09099	71.7475	9609	9609	MS2	0/0	12AUG14_Rui_cardiac_PE_C.raw
High				MVVDSAYEVIk	Unambiguous	1	1	P42123	K11(Label:2H(4))	CID	1	0	1	1		19338	1	1	137250	Medium	Excluded by Method	Not Used		0	0.002041	3.37194	0	65.4556	100	2	629.336	1257.66	-4.30485	264.627	48937	48937	MS2	0/0	12AUG14_Rui_cardiac_PE_C.raw
High				ETSGSQPPELcSGVSr	Unambiguous	2	1	Q5M7W5-2	C11(Carbamidomethyl); R16(Label:13C(6))	CID	1	0	1	1		6015	1		4.84891e+06	Medium	Excluded by Method	Not Used		0	0.0002716	3.37158	0	0	100	2	848.897	1696.79	-2.49646	110.756	17545	17545	MS2	0/0	12AUG14_Rui_cardiac_PE_C.raw
High				AFGPGLEGGLVNk	Unambiguous	1	1	D3ZHA0	K13(Label:2H(4))	CID	1	0	1	1					946186		No Quan Values	Not Used		0	0.001646	3.37115	0	45.811	100	2	631.854	1262.7	-2.16574	247.39	45421	45421	MS2	0/0	12AUG14_Rui_cardiac_PE_C.raw
High				AISEELDHALNDmTSI	Unambiguous	1	1	P04692	M13(Oxidation)	CID	1	0	1	1					4.68389e+06		Indistinguishable Channels	Not Used		0	0.002881	3.37077	0	14.4603	100	2	887.91	1774.81	-2.61499	340.217	64311	64311	MS2	0/0	12AUG14_Rui_cardiac_PE_C.raw
	High			AISEELDHALNDmTSI	Unambiguous	1	1	P04692	M13(Oxidation)	CID	1	0	1	1					4.68389e+06		Indistinguishable Channels	Not Used		0	0.009036	3.37077	0	14.4603	100	2	887.91	1774.81	-2.61499	340.217	64311	64311	MS2	0/0	12AUG14_Rui_cardiac_PE_C.raw
High				TSVQTEDDQLIAGQSAr	Unambiguous	2	1	Q5U302	R17(Label:13C(6))	CID	1	0	1	1		10657			4.89279e+06	Medium	Redundant	Not Used	0.28404	0	0.00661	3.37057	0	25.7071	100	2	912.954	1824.9	-1.61559	162.722	28134	28134	MS2	0/0	12AUG14_Rui_cardiac_PE_C.raw
High				WVVIGDENYGEGSSr	Unambiguous	1	1	Q9ER34	R15(Label:13C(6))	CID	1	0	1	1		19162	1	1	1.00573e+06	Medium	Excluded by Method	Not Used		0	0.008128	3.36863	0	20.8771	100	2	837.394	1673.78	-2.70435	262.384	48482	48482	MS2	0/0	12AUG14_Rui_cardiac_PE_C.raw
	High			IPGGIIEDScVLr	Unambiguous	2	1	F1M1I0	C10(Carbamidomethyl); R13(Label:13C(6)15N(4))	CID	1	0	1	1					257697		No Quan Values	Not Used		0	0.01526	3.36649	0	77.1187	100	2	719.884	1438.76	0.212082	299.902	56117	56117	MS2	0/0	12AUG14_Rui_cardiac_PE_C.raw
High				WALSQSNPSALr	Unambiguous	1	1	P46462	R12(Label:13C(6))	CID	1	0	1	1		15312		1	5.76648e+06	Medium	Excluded by Method	Not Used		0	0.007779	3.36564	0	26.4682	100	2	668.358	1335.71	-2.50731	218.749	39574	39574	MS2	0/0	12AUG14_Rui_cardiac_PE_C.raw
High				ISmQDVDLSLGSck	Unambiguous	1	1	M0R9D5	M3(Oxidation); C13(Carbamidomethyl); K14(Label:2H(4))	CID	1	0	1	1		15482		1	341113	Medium	Excluded by Method	Not Used		0	0.001539	3.36449	0	61.347	100	2	786.878	1572.75	-3.86238	219.347	39697	39697	MS2	0/0	12AUG14_Rui_cardiac_PE_C.raw
	High			mVSDIAGAWQr	Unambiguous	1	1	D3ZCV0	M1(Oxidation); R11(Label:13C(6)15N(4))	CID	1	0	1	1							No Quan Values	Not Used		0	0.00804	3.36377	0	48.1078	100	2	630.306	1259.61	-2.14133	191.806	34067	34067	MS2	0/0	12AUG14_Rui_cardiac_PE_C.raw
High				SVSTPSEAGSqDSGDGAVGSr	Unambiguous	6	1	D3ZU74	Q11(Deamidated); R21(Label:13C(6))	CID	1	0	1	1					41111.8		No Quan Values	Not Used		0	0.004298	3.36219	0	32.6794	100	2	979.443	1957.88	5.89605	57.3673	6682	6682	MS2	0/0	12AUG14_Rui_cardiac_PE_C.raw
High				APETSGPPPVDHPPPSSk	Unambiguous	2	1	Q6QGW5	K18(Label:2H(4))	CID	1	0	1	1		240		1	80364.2	Medium	Excluded by Method	Not Used		0	0.02041	3.36188	0	30.5822	100	3	600.973	1800.91	-0.722828	44.3915	4178	4178	MS2	0/0	12AUG14_Rui_cardiac_PE_C.raw
	High			IGLFGGAGVGk	Unambiguous	2	1	G3V6D3	K11(Label:13C(6)15N(2))	CID	1	0	1	1					4270640		No Quan Values	Not Used		0	0.008879	3.36152	0	29.9345	100	2	492.29	983.574	-2.85114	231.026	42080	42080	MS2	0/0	12AUG14_Rui_cardiac_PE_C.raw
	High			QEYDEAGPSIVHr	Unambiguous	3	1	P62738	R13(Label:13C(6)15N(4))	CID	1	0	1	1					18764258		No Quan Values	Not Used		0	0.001428	3.36132	0	49.8031	44	3	504.242	1510.71	-3.77902	107.036	16791	16791	MS2	0/0	12AUG14_Rui_cardiac_PE_C.raw
	High			LIAPVADDETAVPNNk	Unambiguous	1	1	P42123	K16(Label:13C(6)15N(2))	CID	1	0	1	1		13555			36955297	Heavy	Redundant	Not Used	1.32674	0	0.002085	3.36112	0	26.3178	91	2	837.941	1674.87	-2.53685	198.654	35470	35470	MS2	0/0	12AUG14_Rui_cardiac_PE_C.raw
High				TGTAEmSSILEEr	Unambiguous	3	1	F1LP05	M6(Oxidation); R13(Label:13C(6))	CID	1	0	1	1							No Quan Values	Not Used		0	0.002696	3.3609	0	27.5032	100	2	723.344	1445.68	-4.76533	121.912	19820	19820	MS2	0/0	12AUG14_Rui_cardiac_PE_C.raw
	High			mIAEAIPELk	Unambiguous	1	1	P04636	M1(Oxidation); K10(Label:13C(6)15N(2))	CID	1	0	1	1					2.22135e+06		No Quan Values	Not Used		0	0.007045	3.36082	0	39.6549	100	2	569.815	1138.62	-4.04464	233.966	42680	42680	MS2	0/0	12AUG14_Rui_cardiac_PE_C.raw
High				rGTGGVDTAAVADVYDISNIDr	Unambiguous	2	2	P09605;M0R6J6	R1(Label:13C(6)); R22(Label:13C(6))	CID	1	0	1	1		25200			2.8716e+06	Medium	Not Unique	Not Used	0.900171	0	0.006716	3.36063	1	26.0079	100	3	759.722	2277.15	0.76138	335.741	63402	63402	MS2	0/0	12AUG14_Rui_cardiac_PE_C.raw
	High			IINEPTAAAIAYGLDk	Unambiguous	6	3	P63018;P06761;P55063	K16(Label:13C(6)15N(2))	CID	1	0	1	1					1.39196e+06		No Quan Values	Not Used		0	0.0004067	3.35751	0	35.156	100	2	834.456	1667.9	-3.23158	339.536	64174	64174	MS2	0/0	12AUG14_Rui_cardiac_PE_C.raw
	High			LEEGPPVTTVLTr	Unambiguous	3	1	F7FKI5	R13(Label:13C(6)15N(4))	CID	1	0	1	1					40461.4		No Quan Values	Not Used		0	0.01389	3.35675	0	59.9718	100	2	711.396	1421.78	-2.27391	253.671	46708	46708	MS2	0/0	12AUG14_Rui_cardiac_PE_C.raw
High				VQQTVQDLFGr	Unambiguous	2	1	P48721	R11(Label:13C(6))	CID	1	0	1	1		17179	1	1	4924542	Medium	Excluded by Method	Not Used		0	0.003298	3.35571	0	39.7009	100	2	648.852	1296.7	-3.02587	239.075	43724	43724	MS2	0/0	12AUG14_Rui_cardiac_PE_C.raw
	High			VIGGDDLSTLTGk	Unambiguous	2	1	F1LNY0	K13(Label:13C(6)15N(2))	CID	1	0	1	1					960873		No Quan Values	Not Used		0	0.02705	3.35404	0	44.0309	100	2	642.349	1283.69	-2.2303	247.286	45400	45400	MS2	0/0	12AUG14_Rui_cardiac_PE_C.raw
High				VAELYEEEmr	Unambiguous	2	1	Q6P725	M9(Oxidation); R10(Label:13C(6))	CID	1	0	1	1					44169620		No Quan Values	Not Used		0	0.008116	3.35371	0	21.9814	34	2	645.801	1290.59	-2.56105	102.871	15941	15941	MS2	0/0	12AUG14_Rui_cardiac_PE_C.raw
	High			TFQGPNcPATcGr	Unambiguous	1	1	G3V7V2	C7(Carbamidomethyl); C11(Carbamidomethyl); R13(Label:13C(6)15N(4))	CID	1	0	1	1					201507		No Quan Values	Not Used		0	0.02245	3.35362	0	49.9645	100	2	738.323	1475.64	-0.563076	60.8191	7385	7385	MS2	0/0	12AUG14_Rui_cardiac_PE_C.raw
High				GPGLSQAFVGQk	Unambiguous	1	1	D3ZHA0	K12(Label:2H(4))	CID	1	0	1	1		10333	1	1	7.01379e+06	Medium	Excluded by Method	Not Used		0	0.008403	3.3532	0	56.2645	100	2	596.834	1192.66	-1.56818	160.674	27713	27713	MS2	0/0	12AUG14_Rui_cardiac_PE_C.raw
High				DAGQISGLNVLr	Unambiguous	2	1	P48721	R12(Label:13C(6))	CID	1	0	1	1							No Quan Values	Not Used		0	0.002929	3.35201	0	15.6909	100	2	624.852	1248.7	-2.56365	284.149	52915	52915	MS2	0/0	12AUG14_Rui_cardiac_PE_C.raw
	High			VAELYEEEMr	Unambiguous	2	1	Q6P725	R10(Label:13C(6)15N(4))	CID	1	0	1	1					3.69556e+06		No Quan Values	Not Used		0	0.005127	3.35165	0	49.3919	100	2	639.798	1278.59	-2.44182	182.512	32173	32173	MS2	0/0	12AUG14_Rui_cardiac_PE_C.raw
	High			ETEcTYFSTPLLLGk	Unambiguous	1	1	P04636	C4(Carbamidomethyl); K15(Label:13C(6)15N(2))	CID	1	0	1	1		29076			7.72595e+06	Heavy	Redundant	Not Used	1.28804	0	0.007194	3.35059	0	42.4297	100	2	883.939	1766.87	-3.16566	390.64	73733	73733	MS2	0/0	12AUG14_Rui_cardiac_PE_C.raw
High				ELSTTLNADEAVTr	Unambiguous	2	1	F1LRV4	R14(Label:13C(6))	CID	1	0	1	1					916228		No Quan Values	Not Used		0	0.005709	3.3498	0	56.8412	100	2	763.392	1525.78	-2.45618	196.073	34940	34940	MS2	0/0	12AUG14_Rui_cardiac_PE_C.raw
High				TGAIVDVPVGDELLGr	Unambiguous	2	1	F1LP05	R16(Label:13C(6))	CID	1	0	1	1		29023			1.0651e+06	Medium	Redundant	Not Used	0.709793	0	0.0001075	3.34682	0	18.4675	100	2	808.949	1616.89	-2.32381	389.806	73588	73588	MS2	0/0	12AUG14_Rui_cardiac_PE_C.raw
High				cDENILWLDYk	Unambiguous	4	2	P11980;P11980-2	C1(Carbamidomethyl); K11(Label:2H(4))	CID	1	0	1	1							No Quan Values	Not Used		0	0.000737	3.34655	0	77.8372	100	2	736.855	1472.7	-0.445619	361.266	68478	68478	MS2	0/0	12AUG14_Rui_cardiac_PE_C.raw
High				TPAQYDASELk	Unambiguous	2	1	Q07936	K11(Label:2H(4))	CID	1	0	1	1					10857826		No Quan Values	Not Used		0	0.001192	3.3442	0	44.8488	100	2	613.812	1226.62	-2.88073	86.7477	12661	12661	MS2	0/0	12AUG14_Rui_cardiac_PE_C.raw
High				VPQTFTVDcSQAGr	Unambiguous	1	1	D3ZHA0	C9(Carbamidomethyl); R14(Label:13C(6))	CID	1	0	1	1					4829014		No Quan Values	Not Used		0	0.0004764	3.34391	0	21.6412	100	2	786.38	1571.75	-3.34227	156.79	26919	26919	MS2	0/0	12AUG14_Rui_cardiac_PE_C.raw
High				TDYnASVSVPDSSGPEr	Unambiguous	3	1	P61980	N4(Deamidated); R17(Label:13C(6))	CID	1	0	1	1		10551	1		7.15711e+06	Medium	Excluded by Method	Not Used		0	0.004743	3.34338	0	0	100	2	894.411	1787.82	7.11982	163.336	28261	28261	MS2	0/0	12AUG14_Rui_cardiac_PE_C.raw
High				DQLLLGPTYATPk	Unambiguous	1	1	Q60587	K13(Label:2H(4))	CID	1	0	1	1							No Quan Values	Not Used		0	0.002091	3.34203	0	24.351	100	2	710.902	1420.8	-1.77525	287.431	53584	53584	MS2	0/0	12AUG14_Rui_cardiac_PE_C.raw
	High			LEQGQPIDDLMPAQk	Unambiguous	1	1	P07335	K15(Label:13C(6)15N(2))	CID	1	0	1	1					882410		No Quan Values	Not Used		0	0.003858	3.3419	0	32.5075	100	2	845.927	1690.85	-5.17649	263.006	48609	48609	MS2	0/0	12AUG14_Rui_cardiac_PE_C.raw
High				EAGDGVFEcEYYPVIPGk	Unambiguous	1	1	D3ZHA0	C9(Carbamidomethyl); K18(Label:2H(4))	CID	1	0	1	1					614085		No Quan Values	Not Used		0	0.001114	3.34181	0	4.84257	100	2	1017.47	2033.94	-3.43356	365.605	69325	69325	MS2	0/0	12AUG14_Rui_cardiac_PE_C.raw
High				NDFTEEEEAQVr	Unambiguous	1	1	Q6PEC4	R12(Label:13C(6))	CID	1	0	1	1					548608		No Quan Values	Not Used		0	0.01401	3.34171	0	23.335	100	2	736.832	1472.66	-2.153	146.324	24790	24790	MS2	0/0	12AUG14_Rui_cardiac_PE_C.raw
	High			WDGQETTLTr	Unambiguous	1	1	P07483	R10(Label:13C(6)15N(4))	CID	1	0	1	1					7.9419e+06		No Quan Values	Not Used		0	0.009889	3.34108	0	69.6848	100	2	608.792	1216.58	-6.18877	110.765	17547	17547	MS2	0/0	12AUG14_Rui_cardiac_PE_C.raw
High				VQQTVQDLFGr	Unambiguous	2	1	P48721	R11(Label:13C(6))	CID	1	0	1	1							No Quan Values	Not Used		0	0.005753	3.34099	0	26.1886	80	2	648.852	1296.7	-2.74345	242.501	44424	44424	MS2	0/0	12AUG14_Rui_cardiac_PE_C.raw
High				GEFITTVQQr	Unambiguous	1	1	O88989	R10(Label:13C(6))	CID	1	0	1	1							No Quan Values	Not Used		0	0.004153	3.34085	0	23.855	100	2	592.819	1184.63	-4.38537	141.418	23787	23787	MS2	0/0	12AUG14_Rui_cardiac_PE_C.raw
High				GYDVIAQAQSGTGk	Unambiguous	2	1	Q6P3V8	K14(Label:2H(4))	CID	1	0	1	1		9418		1	1.03898e+06	Medium	Excluded by Method	Not Used		0	0.003224	3.33923	0	69.4278	100	2	699.86	1398.71	-2.06895	149.957	25532	25532	MS2	0/0	12AUG14_Rui_cardiac_PE_C.raw
High				GSAFAIGSDGLccQSr	Unambiguous	1	1	Q641Y8	C12(Carbamidomethyl); C13(Carbamidomethyl); R16(Label:13C(6))	CID	1	0	1	1		16358	1	1	357244	Medium	Excluded by Method	Not Used		0	0.0225	3.3389	0	30.3967	100	2	846.38	1691.75	-2.87357	229.647	41800	41800	MS2	0/0	12AUG14_Rui_cardiac_PE_C.raw
High				INISEGNcPEr	Unambiguous	3	1	Q6AY48	C8(Carbamidomethyl); R11(Label:13C(6))	CID	1	0	1	1							No Quan Values	Not Used		0	0.007956	3.33812	0	13.9116	97	2	647.81	1294.61	-1.64496	71.4456	9547	9547	MS2	0/0	12AUG14_Rui_cardiac_PE_C.raw
	High			IQLVEEELDr	Unambiguous	16	3	P04692;Q63610-3;P09495	R10(Label:13C(6)15N(4))	CID	1	0	1	1		17463		1	22542177	Heavy	Excluded by Method	Not Used		0	0.00981	3.33785	0	57.644	51	2	627.333	1253.66	-2.53954	242.266	44376	44376	MS2	0/0	12AUG14_Rui_cardiac_PE_C.raw
	High			FcANTcVEcr	Unambiguous	3	1	Q8K3G3	C2(Carbamidomethyl); C6(Carbamidomethyl); C9(Carbamidomethyl); R10(Label:13C(6)15N(4))	CID	1	0	1	1		1778	1		1.12296e+07	Heavy	Excluded by Method	Not Used		0	0.01468	3.33725	0	29.3257	100	2	663.765	1326.52	-2.53707	62.8971	7807	7807	MS2	0/0	12AUG14_Rui_cardiac_PE_C.raw
High				LGDVISIQPcPDVk	Unambiguous	1	1	P46462	C10(Carbamidomethyl); K14(Label:2H(4))	CID	1	0	1	1					3.08614e+06		No Quan Values	Not Used		0	0.005104	3.33639	0	40.8222	100	2	772.916	1544.82	-3.47239	277.849	51634	51634	MS2	0/0	12AUG14_Rui_cardiac_PE_C.raw
High				STGEAFVqFASQEIAEk	Unambiguous	6	2	D3ZYW2;Q6AY09	Q8(Deamidated); K17(Label:2H(4))	CID	0.012	0	1	1					72918.2		No Quan Values	Not Used		0	0.0007102	3.33582	0	53.262	100	2	923.96	1846.91	6.35054	390.617	73730	73730	MS2	0/0	12AUG14_Rui_cardiac_PE_C.raw
High				WEPPTDSSSVPVTEETQr	Unambiguous	1	1	D4ABA9	R18(Label:13C(6))	CID	1	0	1	1		16167		1	3.66271e+06	Medium	Excluded by Method	Not Used		0	0.0001485	3.33328	0	0	100	2	1025.98	2050.96	-3.28831	230.914	42057	42057	MS2	0/0	12AUG14_Rui_cardiac_PE_C.raw
High				LADALqELr	Unambiguous	2	1	G3V8L3	Q6(Deamidated); R9(Label:13C(6))	CID	1	0	1	1		15147		1	2.23117e+06	Medium	Excluded by Method	Not Used		0	0.01502	3.33304	0	65.8231	100	2	518.288	1035.57	-8.96061	215.45	38899	38899	MS2	0/0	12AUG14_Rui_cardiac_PE_C.raw
High				TPEIQkEEVIr	Unambiguous	2	1	F1LMC2	K6(Label:2H(4)); R11(Label:13C(6))	CID	1	0	1	1		4704	1		4.29051e+06	Medium	Excluded by Method	Not Used		0	0.001164	3.33215	1	78.0121	100	3	451.263	1351.78	-5.45702	95.5546	14462	14462	MS2	0/0	12AUG14_Rui_cardiac_PE_C.raw
High				GSAFAIGSDGLccQSr	Unambiguous	1	1	Q641Y8	C12(Carbamidomethyl); C13(Carbamidomethyl); R16(Label:13C(6))	CID	1	0	1	1		16632		1	500622	Medium	Excluded by Method	Not Used		0	0.002988	3.33135	0	56.3118	100	2	846.382	1691.76	-0.492414	232.793	42442	42442	MS2	0/0	12AUG14_Rui_cardiac_PE_C.raw
High				DTQLQLDDAVr	Unambiguous	4	2	G3V8B0;G3V885	R11(Label:13C(6))	CID	1	0	1	1		13803		1	9699098	Medium	Excluded by Method	Not Used		0	0.0002933	3.33125	0	20.5468	100	2	640.331	1279.65	-3.50254	199.855	35714	35714	MS2	0/0	12AUG14_Rui_cardiac_PE_C.raw
High				DTQIQLDDAVr	Unambiguous	4	2	G3V8B0;G3V885	R11(Label:13C(6))	CID	1	0	1	2		13803		1	9699098	Medium	Excluded by Method	Not Used		0	0.0002933	3.33125	0	20.5468	100	2	640.331	1279.65	-3.50254	199.855	35714	35714	MS2	0/0	12AUG14_Rui_cardiac_PE_C.raw
High				TPIGSFLGSLASqPATk	Unambiguous	1	1	P17764	Q13(Deamidated); K17(Label:2H(4))	CID	1	0	1	1		29108	1	1	409006	Medium	Excluded by Method	Not Used		0	0.008483	3.33081	0	56.4291	100	2	840.467	1679.93	7.1309	391.13	73825	73825	MS2	0/0	12AUG14_Rui_cardiac_PE_C.raw
	High			VGLIGScTNSSYEDMGr	Unambiguous	1	1	Q9ER34	C7(Carbamidomethyl); R17(Label:13C(6)15N(4))	CID	1	0	1	1		17517	1		616213	Heavy	Excluded by Method	Not Used		0	0.01049	3.32979	0	23.9791	100	2	928.409	1855.81	-4.8174	243.016	44530	44530	MS2	0/0	12AUG14_Rui_cardiac_PE_C.raw
High				DSDSILETLQr	Unambiguous	1	1	P19234	R11(Label:13C(6))	CID	1	0	1	1		22256	1	1	1.51612e+06	Medium	Excluded by Method	Not Used		0	0.002624	3.32941	0	20.3936	100	2	641.831	1282.66	-2.37274	299.143	55961	55961	MS2	0/0	12AUG14_Rui_cardiac_PE_C.raw
High				TDYnASVSVPDSSGPEr	Unambiguous	3	1	P61980	N4(Deamidated); R17(Label:13C(6))	CID	1	0	1	1		11761	1		1.08232e+06	Medium	Excluded by Method	Not Used		0	0.004159	3.32926	0	34.284	100	2	894.404	1787.8	-1.55164	177.181	31088	31088	MS2	0/0	12AUG14_Rui_cardiac_PE_C.raw
High				SGGmDAVQTVTGGLr	Unambiguous	1	1	Q8R3Z7	M4(Oxidation); R15(Label:13C(6))	CID	1	0	1	1					629995		No Quan Values	Not Used		0	0.00799	3.32882	0	39.7834	100	2	735.864	1470.72	-6.61586	201.58	36068	36068	MS2	0/0	12AUG14_Rui_cardiac_PE_C.raw
	High			NSLESYAFNmk	Unambiguous	6	1	P63018	M10(Oxidation); K11(Label:13C(6)15N(2))	CID	1	0	1	1					971949		No Quan Values	Not Used		0	0.02874	3.32726	0	54.13	100	2	664.306	1327.61	-1.96074	196.055	34936	34936	MS2	0/0	12AUG14_Rui_cardiac_PE_C.raw
High				ASFSQGPINSANr	Unambiguous	1	1	P70470	R13(Label:13C(6))	CID	1	0	1	1					2673377		No Quan Values	Not Used		0	0.01363	3.3251	0	39.4685	100	2	677.842	1354.68	-2.79394	85.3589	12373	12373	MS2	0/0	12AUG14_Rui_cardiac_PE_C.raw
High				EISEGDEVEVYSr	Unambiguous	2	1	Q5XI81	R13(Label:13C(6))	CID	1	0	1	1		11511	1	1	808324	Medium	Excluded by Method	Not Used		0	0.01688	3.32187	0	23.7315	100	2	759.354	1517.7	-3.36225	174.158	30472	30472	MS2	0/0	12AUG14_Rui_cardiac_PE_C.raw
High				DcDLQEDAcYncGr	Unambiguous	1	1	P62634	C2(Carbamidomethyl); C9(Carbamidomethyl); N11(Deamidated); C12(Carbamidomethyl); R14(Label:13C(6))	CID	1	0	1	1							No Quan Values	Not Used		0	0.02138	3.32038	0	0	100	2	891.835	1782.66	9.67502	125.467	20546	20546	MS2	0/0	12AUG14_Rui_cardiac_PE_C.raw
High				LcTSATESEVTr	Unambiguous	1	1	Q68FY0	C2(Carbamidomethyl); R12(Label:13C(6))	CID	1	0	1	1		1657			8.61611e+06	Medium	Unique	Used	0.527105	0	0.002419	3.31884	0	41.1569	100	2	680.328	1359.65	-2.86958	65.0526	8245	8245	MS2	0/0	12AUG14_Rui_cardiac_PE_C.raw
High				LATAEAQSLHQQVLSr	Unambiguous	1	1	D4ABA9	R16(Label:13C(6))	CID	1	0	1	1					349217		No Quan Values	Not Used		0	0.001183	3.31773	0	27.4851	100	2	879.482	1757.96	-1.70166	159.914	27561	27561	MS2	0/0	12AUG14_Rui_cardiac_PE_C.raw
	High			APSSSSAGISEWLDQk	Unambiguous	1	1	P13803	K16(Label:13C(6)15N(2))	CID	1	0	1	1					203815		No Quan Values	Not Used		0	0.004239	3.31562	0	34.8238	100	2	835.907	1670.81	-2.20707	287.29	53555	53555	MS2	0/0	12AUG14_Rui_cardiac_PE_C.raw
High				MDSTANEVEAVk	Unambiguous	1	1	P04785	K12(Label:2H(4))	CID	1	0	1	1		4351	1	1	2.72953e+06	Medium	Excluded by Method	Not Used		0	0.01944	3.31454	0	44.9444	100	2	649.313	1297.62	-3.64811	91.3674	13606	13606	MS2	0/0	12AUG14_Rui_cardiac_PE_C.raw
High				VGVPTETGALTLNr	Unambiguous	2	1	G3V9U2	R14(Label:13C(6))	CID	1	0	1	1		17659		1	9.70647e+06	Medium	Excluded by Method	Not Used		0	0.001134	3.31435	0	35.101	100	2	717.405	1433.8	-2.30065	244.66	44864	44864	MS2	0/0	12AUG14_Rui_cardiac_PE_C.raw
High				VIGGDDLSTLTGk	Unambiguous	2	1	F1LNY0	K13(Label:2H(4))	CID	1	0	1	1		17875	1		3.32588e+06	Medium	Excluded by Method	Not Used		0	0.02015	3.31398	0	26.6599	100	2	640.354	1279.7	-3.32072	247.902	45527	45527	MS2	0/0	12AUG14_Rui_cardiac_PE_C.raw
High				LDIDSAPITAr	Unambiguous	5	2	P11980;P11980-2	R11(Label:13C(6))	CID	1	0	1	1					116857		No Quan Values	Not Used		0	0.005187	3.31014	0	55.4862	100	2	589.328	1177.65	-2.29506	222.953	40433	40433	MS2	0/0	12AUG14_Rui_cardiac_PE_C.raw
	High			mVVDSAYEVIk	Unambiguous	1	1	P42123	M1(Oxidation); K11(Label:13C(6)15N(2))	CID	1	0	1	1					1.78282e+06		No Quan Values	Not Used		0	0.01257	3.31012	0	35.34	100	2	639.329	1277.65	-1.84754	215.32	38872	38872	MS2	0/0	12AUG14_Rui_cardiac_PE_C.raw
High				TASLTSAASIDGSr	Unambiguous	2	1	Q8VBU2-2	R14(Label:13C(6))	CID	1	0	1	1					8960693		No Quan Values	Not Used		0	0.006723	3.30964	0	38.6408	100	2	671.847	1342.69	-2.28257	142.066	23917	23917	MS2	0/0	12AUG14_Rui_cardiac_PE_C.raw
High				QGQVEDEWYSLSGr	Unambiguous	1	1	A2RUW1	R14(Label:13C(6))	CID	1	0	1	1		20673	1		77749.6	Medium	Excluded by Method	Not Used		0	0.002113	3.30942	0	21.5842	100	2	830.387	1659.77	-2.33836	280.71	52216	52216	MS2	0/0	12AUG14_Rui_cardiac_PE_C.raw
	High			ETSGSQPPELcSGVSr	Unambiguous	2	1	Q5M7W5-2	C11(Carbamidomethyl); R16(Label:13C(6)15N(4))	CID	1	0	1	1					1.30603e+06		No Quan Values	Not Used		0	0.007046	3.30821	0	9.81231	100	2	850.89	1700.77	-3.48416	111.306	17656	17656	MS2	0/0	12AUG14_Rui_cardiac_PE_C.raw
High				GSYGDLGGPIITTQVTIPk	Unambiguous	3	1	P61980	K19(Label:2H(4))	CID	1	0	1	1					213653		No Quan Values	Not Used		0	0.005166	3.30789	0	13.5744	100	2	961.03	1921.05	-2.9487	378.88	71721	71721	MS2	0/0	12AUG14_Rui_cardiac_PE_C.raw
High				GEFITTVQQr	Unambiguous	1	1	O88989	R10(Label:13C(6))	CID	1	0	1	1		8092	1		1.25896e+07	Medium	Excluded by Method	Not Used		0	0.01358	3.30761	0	50.1316	100	2	592.82	1184.63	-2.42751	134.501	22370	22370	MS2	0/0	12AUG14_Rui_cardiac_PE_C.raw
	High			DNQSGSLLFIGr	Unambiguous	2	1	P29457	R12(Label:13C(6)15N(4))	CID	1	0	1	1							No Quan Values	Not Used		0	0.007727	3.30532	0	29.6877	100	2	658.844	1316.68	-1.51767	309.166	58010	58010	MS2	0/0	12AUG14_Rui_cardiac_PE_C.raw
High				TVYHAEEIQcnGr	Unambiguous	2	1	G3V7U0	C10(Carbamidomethyl); N11(Deamidated); R13(Label:13C(6))	CID	0.0455	0	1	1					2.39698e+06		No Quan Values	Not Used		0	0.001006	3.304	0	0	100	2	792.361	1583.72	-3.76242	54.6512	6130	6130	MS2	0/0	12AUG14_Rui_cardiac_PE_C.raw
High				SSGsPYGGGYGSGGGSGGYGSr	Unambiguous	3	1	D4A6A2	S4(Phospho); R22(Label:13C(6))	CID	0.0061	0	1	1	S(1): 11.4; S(2): 75.3; S(4): 11.4; Y(6): 1.9; Y(10): 0.0; S(12): 0.0; S(16): 0.0; Y(19): 0.0; S(21): 0.0						No Quan Values	Not Used		0	0.01311	3.30349	0	0	100	2	998.888	1996.77	-3.46683	116.369	18684	18684	MS2	0/0	12AUG14_Rui_cardiac_PE_C.raw
High				STGEAFVQFASqEIAEk	Unconsidered	6	2	D3ZYW2;Q6AY09	Q12(Deamidated); K17(Label:2H(4))	CID		0.012	2	2					72918.2		No Quan Values	Not Used		0	0.0008689	3.30309	0	53.262	100	2	923.96	1846.91	6.35054	390.617	73730	73730	MS2	0/0	12AUG14_Rui_cardiac_PE_C.raw
	High			NAGVEGSLIVEk	Unambiguous	1	1	P63039	K12(Label:13C(6)15N(2))	CID	1	0	1	1		10623		1	5.74357e+06	Heavy	Excluded by Method	Not Used		0	0.01714	3.30221	0	54.941	100	2	612.338	1223.67	-2.52954	165.022	28602	28602	MS2	0/0	12AUG14_Rui_cardiac_PE_C.raw
	High			IVQMTEAEVr	Unambiguous	4	1	P62142	R10(Label:13C(6)15N(4))	CID	1	0	1	1					300636		No Quan Values	Not Used		0	0.01194	3.30163	0	62.7508	100	2	593.31	1185.61	-3.28223	128.067	21066	21066	MS2	0/0	12AUG14_Rui_cardiac_PE_C.raw
	High			ALGQNPTNAEVLk	Unambiguous	3	1	Q64119	K13(Label:13C(6)15N(2))	CID	1	0	1	1					327763		No Quan Values	Not Used		0	0.02076	3.30087	0	48.6406	100	2	681.875	1362.74	-3.59673	142.164	23936	23936	MS2	0/0	12AUG14_Rui_cardiac_PE_C.raw
High				AGYSQGATQYTQAQQAr	Unambiguous	1	1	Q562A2	R17(Label:13C(6))	CID	1	0	1	1		3509	1	1	126315	Medium	Excluded by Method	Not Used		0	0.003582	3.29998	0	0	100	2	917.941	1834.88	-1.23749	81.7714	11647	11647	MS2	0/0	12AUG14_Rui_cardiac_PE_C.raw
High				LTVELADPDAEVk	Unambiguous	1	1	P56741	K13(Label:2H(4))	CID	1	0	1	1					454212		No Quan Values	Not Used		0	0.002661	3.29988	0	49.4934	100	2	702.381	1403.75	-1.77404	262.891	48586	48586	MS2	0/0	12AUG14_Rui_cardiac_PE_C.raw
High				GYSFVTTAEr	Unambiguous	4	1	P62738	R10(Label:13C(6))	CID	1	0	1	1					20812808		No Quan Values	Not Used		0	0.0063	3.2998	0	20.3033	74	2	568.786	1136.56	-2.92951	160.665	27711	27711	MS2	0/0	12AUG14_Rui_cardiac_PE_C.raw
High				SLPSVETLGcTSVIcSDk	Unambiguous	10	1	P11507-2	C10(Carbamidomethyl); C15(Carbamidomethyl); K18(Label:2H(4))	CID	1	0	1	1							No Quan Values	Not Used		0	0.0005275	3.29975	0	0	100	2	978.977	1956.95	-4.08235	320.857	60393	60393	MS2	0/0	12AUG14_Rui_cardiac_PE_C.raw
High				IGDPLLEDTr	Unambiguous	1	1	Q9JLJ3	R10(Label:13C(6))	CID	1	0	1	1					158024		No Quan Values	Not Used		0	0.002128	3.29904	0	51.0369	100	2	567.807	1134.61	-2.30656	208.765	37536	37536	MS2	0/0	12AUG14_Rui_cardiac_PE_C.raw
High				FSSVTNTPQIVQAk	Unambiguous	2	1	D3Z802	K14(Label:2H(4))	CID	1	0	1	1					943631		No Quan Values	Not Used		0	0.01109	3.29835	0	44.6205	100	2	762.42	1523.83	-2.91855	195.201	34761	34761	MS2	0/0	12AUG14_Rui_cardiac_PE_C.raw
High				IGDPLLEDTr	Unambiguous	1	1	Q9JLJ3	R10(Label:13C(6))	CID	1	0	1	1							No Quan Values	Not Used		0	0.001654	3.29815	0	25.3888	100	2	567.807	1134.61	-2.8445	212.198	38236	38236	MS2	0/0	12AUG14_Rui_cardiac_PE_C.raw
	High			VGSLASNVAYk	Unambiguous	2	1	D3Z802	K11(Label:13C(6)15N(2))	CID	1	0	1	1					1.74656e+06		No Quan Values	Not Used		0	0.01965	3.29777	0	72.3397	100	2	558.808	1116.61	-5.35778	112.619	17921	17921	MS2	0/0	12AUG14_Rui_cardiac_PE_C.raw
High				ASLnGADIYSGccTLk	Unambiguous	2	1	F2Z3R2	N4(Deamidated); C12(Carbamidomethyl); C13(Carbamidomethyl); K16(Label:2H(4))	CID	1	0	1	1		17511			477108	Medium	Unique	Used	1.08865	0	0.007637	3.29763	0	65.638	100	2	867.9	1734.79	-2.55586	243.034	44534	44534	MS2	0/0	12AUG14_Rui_cardiac_PE_C.raw
High				LFIGGLSFETTEESLr	Unambiguous	7	1	A7VJC2-2	R16(Label:13C(6))	CID	1	0	1	1		30269		1	257974	Medium	Excluded by Method	Not Used		0	0.002495	3.29704	0	26.9675	100	2	902.969	1804.93	-6.52696	405.133	76665	76665	MS2	0/0	12AUG14_Rui_cardiac_PE_C.raw
High				LcEAIcPAqAITIEAEPr	Unambiguous	1	1	B0BNE6	C2(Carbamidomethyl); C6(Carbamidomethyl); Q9(Deamidated); R18(Label:13C(6))	CID	1	0	1	1							No Quan Values	Not Used		0	0.008746	3.29609	0	37.694	100	2	1025.02	2049.02	6.82197	334.596	63171	63171	MS2	0/0	12AUG14_Rui_cardiac_PE_C.raw
High				QAVTNPNNTFYATk	Unambiguous	2	1	P48721	K14(Label:2H(4))	CID	1	0	1	1					2.89521e+06		No Quan Values	Not Used		0	0.004274	3.29579	0	11.4172	100	2	786.899	1572.79	-3.20795	129.753	21403	21403	MS2	0/0	12AUG14_Rui_cardiac_PE_C.raw
High				EqTEGEYSSLEHESAr	Unambiguous	1	1	Q68FX0	Q2(Deamidated); R16(Label:13C(6))	CID	1	0	1	1					469458		No Quan Values	Not Used		0	0.009935	3.29563	0	42.1443	100	2	929.91	1858.81	5.40979	91.264	13588	13588	MS2	0/0	12AUG14_Rui_cardiac_PE_C.raw
	High			VVDALGNAIDGk	Unambiguous	3	1	F1LP05	K12(Label:13C(6)15N(2))	CID	1	0	1	1		12609	1		3.80314e+06	Heavy	Excluded by Method	Not Used		0	0.007453	3.29533	0	60.6368	100	2	590.325	1179.64	-2.55023	186.772	33040	33040	MS2	0/0	12AUG14_Rui_cardiac_PE_C.raw
High				QrPASLVQDTTSAETPr	Unambiguous	1	1	P06762	R2(Label:13C(6)); R17(Label:13C(6))	CID	1	0	1	1		7294			2.95789e+06	Medium	Unique	Used	0.506623	0	0.01143	3.2934	0	50.9841	100	3	623.665	1868.98	-3.23089	125.5	20551	20551	MS2	0/0	12AUG14_Rui_cardiac_PE_C.raw
	High			EVDEQmLNVQNk	Unambiguous	6	2	G3V7C6;P69897	M6(Oxidation); K12(Label:13C(6)15N(2))	CID	1	0	1	1					172157		No Quan Values	Not Used		0	0.0118	3.29265	0	32.1837	100	2	735.847	1470.69	-7.53374	74.0932	10084	10084	MS2	0/0	12AUG14_Rui_cardiac_PE_C.raw
	High			ETEcTYFSTPLLLGk	Unambiguous	1	1	P04636	C4(Carbamidomethyl); K15(Label:13C(6)15N(2))	CID	1	0	1	1		29267		1	6.88678e+06	Heavy	Excluded by Method	Not Used		0	0.003079	3.29214	0	40.3172	100	2	883.94	1766.87	-2.06024	393.176	74216	74216	MS2	0/0	12AUG14_Rui_cardiac_PE_C.raw
	High			AEGPEVDVSLPk	Unambiguous	1	1	M0R9D5	K12(Label:13C(6)15N(2))	CID	1	0	1	1							No Quan Values	Not Used		0	0.009962	3.29207	0	55.8122	100	2	624.83	1248.65	-2.97671	226.892	41236	41236	MS2	0/0	12AUG14_Rui_cardiac_PE_C.raw
High				GILAADESTGSIAk	Unambiguous	2	1	P05065	K14(Label:2H(4))	CID	1	0	1	1					10188		No Quan Values	Not Used		0	0.01207	3.29174	0	31.1229	100	2	668.866	1336.72	-0.885296	171.355	29897	29897	MS2	0/0	12AUG14_Rui_cardiac_PE_C.raw
High				VIVVGNPANTNcLTASk	Unambiguous	1	1	O88989	C12(Carbamidomethyl); K17(Label:2H(4))	CID	1	0	1	1							No Quan Values	Not Used		0	0.0108	3.29132	0	27.1981	100	2	881.475	1761.94	-1.76127	227.096	41279	41279	MS2	0/0	12AUG14_Rui_cardiac_PE_C.raw
High				EVFQALEAGk	Unambiguous	1	1	D4ABA9	K10(Label:2H(4))	CID	1	0	1	1							No Quan Values	Not Used		0	0.01707	3.29041	0	27.1262	100	2	548.301	1095.59	-3.56916	190.971	33896	33896	MS2	0/0	12AUG14_Rui_cardiac_PE_C.raw
High				cSDFTEEIcr	Unambiguous	2	1	F1LNF7	C1(Carbamidomethyl); C9(Carbamidomethyl); R10(Label:13C(6))	CID	1	0	1	1					1.28622e+06		No Quan Values	Not Used		0	0.007896	3.28929	0	86.4385	100	2	661.774	1322.54	-2.87866	163.533	28301	28301	MS2	0/0	12AUG14_Rui_cardiac_PE_C.raw
High				QQSQVLDAmQDSFTr	Unambiguous	2	1	G3V836	M9(Oxidation); R15(Label:13C(6))	CID	1	0	1	1					840202		No Quan Values	Not Used		0	0.008354	3.28777	0	0	100	2	888.418	1775.83	-2.29671	169.169	29449	29449	MS2	0/0	12AUG14_Rui_cardiac_PE_C.raw
	High			cqLPEDVDPTSVTSALr	Unambiguous	1	1	B5DFG4	C1(Carbamidomethyl); Q2(Deamidated); R17(Label:13C(6)15N(4))	CID	1	0	1	1					150869		No Quan Values	Not Used		0	0.003527	3.2852	0	26.8792	100	2	949.963	1898.92	7.36001	343.532	64973	64973	MS2	0/0	12AUG14_Rui_cardiac_PE_C.raw
High				FcANTcVEcr	Unambiguous	3	1	Q8K3G3	C2(Carbamidomethyl); C6(Carbamidomethyl); C9(Carbamidomethyl); R10(Label:13C(6))	CID	1	0	1	1		1935		1	5.36011e+06	Medium	Excluded by Method	Not Used		0	0.001877	3.28447	0	20.0381	100	2	661.771	1322.53	-2.92843	64.4394	8120	8120	MS2	0/0	12AUG14_Rui_cardiac_PE_C.raw
High				SsGSPYGGGYGSGGGSGGYGSr	Unconsidered	3	1	D4A6A2	S2(Phospho); R22(Label:13C(6))	CID		0.0061	2	2	S(1): 11.4; S(2): 75.3; S(4): 11.4; Y(6): 1.9; Y(10): 0.0; S(12): 0.0; S(16): 0.0; Y(19): 0.0; S(21): 0.0						No Quan Values	Not Used		0	0.01347	3.28359	0	0	100	2	998.888	1996.77	-3.46683	116.369	18684	18684	MS2	0/0	12AUG14_Rui_cardiac_PE_C.raw
High				sSGSPYGGGYGSGGGSGGYGSr	Unconsidered	3	1	D4A6A2	S1(Phospho); R22(Label:13C(6))	CID		0.0061	2	3	S(1): 11.4; S(2): 75.3; S(4): 11.4; Y(6): 1.9; Y(10): 0.0; S(12): 0.0; S(16): 0.0; Y(19): 0.0; S(21): 0.0						No Quan Values	Not Used		0	0.01347	3.28359	0	0	100	2	998.888	1996.77	-3.46683	116.369	18684	18684	MS2	0/0	12AUG14_Rui_cardiac_PE_C.raw
High				GQLHALTSVSr	Unambiguous	1	1	D4ABA9	R11(Label:13C(6))	CID	1	0	1	1					2873224		No Quan Values	Not Used		0	0.003385	3.28285	0	47.9104	100	2	587.834	1174.66	-2.78076	72.3995	9741	9741	MS2	0/0	12AUG14_Rui_cardiac_PE_C.raw
High				LTVELADPDAEVk	Unambiguous	1	1	P56741	K13(Label:2H(4))	CID	1	0	1	1		19060	1		1.12384e+06	Medium	Excluded by Method	Not Used		0	0.0243	3.28138	0	33.45	100	2	702.379	1403.75	-4.29588	261.107	48223	48223	MS2	0/0	12AUG14_Rui_cardiac_PE_C.raw
High				AIGVSNFNPLQIEr	Unambiguous	1	1	P07943	R14(Label:13C(6))	CID	1	0	1	1		27878	1		278054	Medium	Excluded by Method	Not Used		0	0.002503	3.28133	0	38.902	100	2	782.43	1563.85	-3.1237	370.699	70306	70306	MS2	0/0	12AUG14_Rui_cardiac_PE_C.raw
	High			AEGPEVDVSLPk	Unambiguous	1	1	M0R9D5	K12(Label:13C(6)15N(2))	CID	1	0	1	1					11820483		No Quan Values	Not Used		0	0.001981	3.28076	0	39.4948	61	2	624.83	1248.65	-2.68343	220.993	40031	40031	MS2	0/0	12AUG14_Rui_cardiac_PE_C.raw
High				EYQISAGDFPEVk	Unambiguous	1	1	Q8R3Z7	K13(Label:2H(4))	CID	1	0	1	1							No Quan Values	Not Used		0	0.007253	3.27956	0	35.3017	100	2	743.87	1486.73	-1.73409	289.961	54093	54093	MS2	0/0	12AUG14_Rui_cardiac_PE_C.raw
High				DcDLQEDAcYNcGr	Unambiguous	1	1	P62634	C2(Carbamidomethyl); C9(Carbamidomethyl); C12(Carbamidomethyl); R14(Label:13C(6))	CID	1	0	1	1					761086		No Quan Values	Not Used		0	0.005233	3.27825	0	0	100	2	891.333	1781.66	-1.62045	125.942	20642	20642	MS2	0/0	12AUG14_Rui_cardiac_PE_C.raw
High				ELQQAVLQmEQr	Unambiguous	1	1	Q63083	M9(Oxidation); R12(Label:13C(6))	CID	1	0	1	1					191263		No Quan Values	Not Used		0	0.02045	3.27785	0	21.6731	100	2	747.886	1494.76	-2.58486	139.912	23478	23478	MS2	0/0	12AUG14_Rui_cardiac_PE_C.raw
High				LQSLQLQPDk	Unambiguous	3	1	P11915-2	K10(Label:2H(4))	CID	1	0	1	1		9342	1	1	12759516	Medium	Excluded by Method	Not Used		0	0.008182	3.27559	0	36.7477	84	2	587.341	1173.67	-3.29278	149.207	25378	25378	MS2	0/0	12AUG14_Rui_cardiac_PE_C.raw
High				SSSSVTTSEAHPSVPSSSDDSDLEr	Unambiguous	1	1	F7EWC1	R25(Label:13C(6))	CID	1	0	1	1		8817	1		407227	Medium	Excluded by Method	Not Used		0	0.02397	3.27411	0	19.005	100	3	857.382	2570.13	-4.79576	143.091	24129	24129	MS2	0/0	12AUG14_Rui_cardiac_PE_C.raw
High				AQVAQPGGDTIFGk	Unambiguous	2	1	D4A269	K14(Label:2H(4))	CID	1	0	1	1					2.28112e+06		No Quan Values	Not Used		0	0.01264	3.27359	0	47.0125	100	2	696.872	1392.74	-3.80285	184.105	32498	32498	MS2	0/0	12AUG14_Rui_cardiac_PE_C.raw
High				WGSNELPAEEGk	Unambiguous	2	1	P11507-2	K12(Label:2H(4))	CID	1	0	1	1		8627	1		1.89994e+06	Medium	Excluded by Method	Not Used		0	0.01273	3.27236	0	51.1389	100	2	660.82	1320.63	-2.50318	140.714	23643	23643	MS2	0/0	12AUG14_Rui_cardiac_PE_C.raw
High				GYSFVTTAEr	Unambiguous	4	1	P62738	R10(Label:13C(6))	CID	1	0	1	1					20812808		No Quan Values	Not Used		0	0.003056	3.27169	0	8.90991	47	2	568.786	1136.56	-3.14432	157.141	26990	26990	MS2	0/0	12AUG14_Rui_cardiac_PE_C.raw
High				HNncMAEcLTPTIYAk	Unambiguous	1	1	P09605	N3(Deamidated); C4(Carbamidomethyl); C8(Carbamidomethyl); K16(Label:2H(4))	CID	0.0061	0	1	1					73651.6		No Quan Values	Not Used		0	0.003018	3.27119	0	47.1823	100	2	964.437	1927.87	0.556105	219.16	39659	39659	MS2	0/0	12AUG14_Rui_cardiac_PE_C.raw
High				LEEGPPVTTVLTr	Unambiguous	3	1	F7FKI5	R13(Label:13C(6))	CID	1	0	1	1							No Quan Values	Not Used		0	0.003389	3.271	0	58.9656	100	2	709.401	1417.79	-3.41312	254.002	46775	46775	MS2	0/0	12AUG14_Rui_cardiac_PE_C.raw
	High			ITYGQcGDVLr	Unambiguous	3	1	P16409	C6(Carbamidomethyl); R11(Label:13C(6)15N(4))	CID	1	0	1	1							No Quan Values	Not Used		0	0.01113	3.2691	0	64.2322	100	2	646.318	1291.63	-4.12399	152.832	26116	26116	MS2	0/0	12AUG14_Rui_cardiac_PE_C.raw
	High			SYELPDGQVITIGNEr	Unambiguous	9	2	P62738;V9GZ85	R16(Label:13C(6)15N(4))	CID	1	0	1	1							No Quan Values	Not Used		0	0.02296	3.26812	0	11.5681	100	2	900.951	1800.89	-3.22258	352.301	66725	66725	MS2	0/0	12AUG14_Rui_cardiac_PE_C.raw
High				DAGTIAGLNVLr	Unambiguous	5	1	P63018	R12(Label:13C(6))	CID	1	0	1	1		23392		1	4.90587e+06	Medium	Excluded by Method	Not Used		0	0.0003255	3.26716	0	0	100	2	603.349	1205.69	-3.40476	313.399	58873	58873	MS2	0/0	12AUG14_Rui_cardiac_PE_C.raw
High				cSDFTEEIcr	Unambiguous	2	1	F1LNF7	C1(Carbamidomethyl); C9(Carbamidomethyl); R10(Label:13C(6))	CID	1	0	1	1					165927		No Quan Values	Not Used		0	0.008689	3.26633	0	50.0593	100	2	661.774	1322.54	-2.60176	158.855	27342	27342	MS2	0/0	12AUG14_Rui_cardiac_PE_C.raw
High				TGLVmQETGQGLVALTAYSLQPQPTSr	Unambiguous	1	1	D4ABA9	M5(Oxidation); R27(Label:13C(6))	CID	1	0	1	1					90864.2		No Quan Values	Not Used		0	0.001304	3.26622	0	10.2548	100	2	1434.75	2868.49	0.435563	402.844	76194	76194	MS2	0/0	12AUG14_Rui_cardiac_PE_C.raw
High				GGGGPGGGGPGGGGASGGPSQPPGGGGPGIrk	Unambiguous	2	1	M0R961	R31(Label:13C(6)); K32(Label:2H(4))	CID	1	0	1	1					140384		No Quan Values	Not Used		0	0.003511	3.2657	1	39.2945	100	3	822.411	2465.22	-3.30713	59.7349	7164	7164	MS2	0/0	12AUG14_Rui_cardiac_PE_C.raw
High				NIDALSGMEGr	Unambiguous	1	1	P23693	R11(Label:13C(6))	CID	1	0	1	1							No Quan Values	Not Used		0	0.001454	3.26567	0	19.5786	52	2	584.788	1168.57	-2.60047	189.102	33515	33515	MS2	0/0	12AUG14_Rui_cardiac_PE_C.raw
High				ELAEAEDVSIFk	Unambiguous	1	1	P29419	K12(Label:2H(4))	CID	1	0	1	1		22385	1	1	312120	Medium	Excluded by Method	Not Used		0	0.02317	3.26475	0	76.9	100	2	677.854	1354.7	-1.72187	300.634	56267	56267	MS2	0/0	12AUG14_Rui_cardiac_PE_C.raw
High				AQFGQPEILLGTIPGAGGTQr	Unambiguous	1	1	P14604	R21(Label:13C(6))	CID	1	0	1	1					2.27651e+06		No Quan Values	Not Used		0	0.01402	3.26469	0	29.1816	100	2	1059.07	2117.14	-2.90249	398.67	75335	75335	MS2	0/0	12AUG14_Rui_cardiac_PE_C.raw
High				GSFPAmITPAYQNAk	Unambiguous	2	1	D3Z802	M6(Oxidation); K15(Label:2H(4))	CID	1	0	1	1					784814		No Quan Values	Not Used		0	0.002053	3.26029	0	8.82362	100	2	808.404	1615.8	-5.19416	219.366	39701	39701	MS2	0/0	12AUG14_Rui_cardiac_PE_C.raw
High				SQFTITPGSEQIr	Unambiguous	1	1	Q9ER34	R13(Label:13C(6))	CID	1	0	1	1		15419	1	1	461671	Medium	Excluded by Method	Not Used		0	0.01967	3.26018	0	12.2382	100	2	735.387	1469.77	-1.97951	218.499	39522	39522	MS2	0/0	12AUG14_Rui_cardiac_PE_C.raw
High				DcVTPNEYTAAcSr	Unambiguous	1	1	B5DEN9	C2(Carbamidomethyl); C12(Carbamidomethyl); R14(Label:13C(6))	CID	1	0	1	1					923352		No Quan Values	Not Used		0	0.02591	3.25986	0	53.3889	100	2	825.35	1649.69	-3.84541	122.522	19945	19945	MS2	0/0	12AUG14_Rui_cardiac_PE_C.raw
High				QQAGPGPLDEATQk	Unambiguous	2	1	F1LMC2	K14(Label:2H(4))	CID	1	0	1	1					2.94454e+06		No Quan Values	Not Used		0	0.02205	3.25934	0	56.5863	100	2	722.372	1443.74	-0.310364	79.0281	11089	11089	MS2	0/0	12AUG14_Rui_cardiac_PE_C.raw
High				IILDLISESPIk	Unambiguous	3	1	P61980	K12(Label:2H(4))	CID	1	0	1	1		30147		1	1.12797e+06	Medium	Excluded by Method	Not Used		0	0.00229	3.25933	0	8.11142	100	2	672.916	1344.82	-2.76581	404.024	76436	76436	MS2	0/0	12AUG14_Rui_cardiac_PE_C.raw
High				TPVDYIDLPYSSSPSr	Unambiguous	5	2	F1M865;F1M8Z8	R16(Label:13C(6))	CID	1	0	1	1					115301		No Quan Values	Not Used		0	0.007023	3.25853	0	64.53	100	2	901.948	1802.89	-1.07995	323.589	60949	60949	MS2	0/0	12AUG14_Rui_cardiac_PE_C.raw
High				DQLLLGPTYATPk	Unambiguous	1	1	Q60587	K13(Label:2H(4))	CID	1	0	1	1					275549		No Quan Values	Not Used		0	0.002813	3.25798	0	74.4527	100	2	710.902	1420.8	-1.60341	280.202	52112	52112	MS2	0/0	12AUG14_Rui_cardiac_PE_C.raw
	High			ANAAQLSETLYk	Unambiguous	2	1	D3Z802	K12(Label:13C(6)15N(2))	CID	1	0	1	1					2.70693e+06		No Quan Values	Not Used		0	0.02214	3.257	0	39.7776	100	2	658.849	1316.69	-2.039	191.692	34044	34044	MS2	0/0	12AUG14_Rui_cardiac_PE_C.raw
High				NFTDVHPDYGAr	Unambiguous	1	1	P04762	R12(Label:13C(6))	CID	1	0	1	1		6764		1	2.91336e+06	Medium	Excluded by Method	Not Used		0	0.01096	3.25626	0	52.4854	100	2	699.328	1397.65	-4.1422	119.524	19331	19331	MS2	0/0	12AUG14_Rui_cardiac_PE_C.raw
	High			QLQTGSNETLTAr	Unambiguous	2	1	F1LMC2	R13(Label:13C(6)15N(4))	CID	1	0	1	1		2464		1	6.27149e+06	Heavy	Excluded by Method	Not Used		0	0.01252	3.25624	0	40.355	100	2	714.868	1428.73	-1.69707	72.9654	9856	9856	MS2	0/0	12AUG14_Rui_cardiac_PE_C.raw
High				WVDVGGAYVGPTQNr	Unambiguous	2	1	G3V9Z3	R15(Label:13C(6))	CID	1	0	1	1					184797		No Quan Values	Not Used		0	0.002275	3.25363	0	35.3455	100	2	812.911	1624.81	-2.10354	240.948	44107	44107	MS2	0/0	12AUG14_Rui_cardiac_PE_C.raw
High				WALSQSNPSALr	Unambiguous	1	1	P46462	R12(Label:13C(6))	CID	1	0	1	1		15709	1		5.51076e+06	Medium	Excluded by Method	Not Used		0	0.01272	3.25325	0	48.8828	100	2	668.354	1335.7	-7.89936	222.103	40258	40258	MS2	0/0	12AUG14_Rui_cardiac_PE_C.raw
High				MTnGFSGADLTEIcQr	Unambiguous	1	1	P46462	N3(Deamidated); C14(Carbamidomethyl); R16(Label:13C(6))	CID	1	0	1	1		22147	1		152860	Medium	Excluded by Method	Not Used		0	0.005642	3.253	0	15.9304	100	2	903.903	1806.8	-5.65112	297.985	55725	55725	MS2	0/0	12AUG14_Rui_cardiac_PE_C.raw
	High			AIAELGIYPAVDPLDSTSr	Unambiguous	2	1	G3V6D3	R19(Label:13C(6)15N(4))	CID	1	0	1	1		29934			1.71123e+07	Heavy	Unique	Used	0.611998	0	0.02306	3.25282	0	78.4007	100	2	999.525	1998.04	0.517496	401.271	75869	75869	MS2	0/0	12AUG14_Rui_cardiac_PE_C.raw
	High			TFGGAPGFSLGSPLSSPVFPr	Unambiguous	2	1	Q6P725	R21(Label:13C(6)15N(4))	CID	1	0	1	1		30473			501689	Heavy	Redundant	Not Used	0.39234	0	0.00584	3.25238	0	40.8927	100	2	1044.54	2088.07	-2.35054	407.939	77241	77241	MS2	0/0	12AUG14_Rui_cardiac_PE_C.raw
	High			LQSLQLQPDk	Unambiguous	3	1	P11915-2	K10(Label:13C(6)15N(2))	CID	1	0	1	1					1.62036e+06		No Quan Values	Not Used		0	0.01034	3.25165	0	32.1386	100	2	589.335	1177.66	-3.03717	147.62	25053	25053	MS2	0/0	12AUG14_Rui_cardiac_PE_C.raw
High				GcDVVVIPAGVPr	Unambiguous	1	1	P04636	C2(Carbamidomethyl); R13(Label:13C(6))	CID	1	0	1	1							No Quan Values	Not Used		0	0.01325	3.25012	0	63.2059	100	2	672.871	1344.73	-4.08975	269.108	49850	49850	MS2	0/0	12AUG14_Rui_cardiac_PE_C.raw
High				NIDALSGMEGr	Unambiguous	1	1	P23693	R11(Label:13C(6))	CID	1	0	1	1							No Quan Values	Not Used		0	0.0002601	3.24943	0	35.5064	100	2	584.788	1168.57	-3.22724	191.073	33917	33917	MS2	0/0	12AUG14_Rui_cardiac_PE_C.raw
High				GVASPVGAEGTMTk	Unambiguous	2	1	D3Z802	K14(Label:2H(4))	CID	1	0	1	1					3.91625e+06		No Quan Values	Not Used		0	0.01013	3.24924	0	31.0116	100	2	654.841	1308.67	-2.1339	107.415	16868	16868	MS2	0/0	12AUG14_Rui_cardiac_PE_C.raw
	High			GPAAAPGAANPPAEPk	Unambiguous	1	1	D4AA63	K16(Label:13C(6)15N(2))	CID	1	0	1	1					501571		No Quan Values	Not Used		0	0.007895	3.2491	0	49.5847	100	2	712.373	1423.74	-2.44238	58.1589	6843	6843	MS2	0/0	12AUG14_Rui_cardiac_PE_C.raw
High				GGDVSVcEWYr	Unambiguous	1	1	D3ZD09	C7(Carbamidomethyl); R11(Label:13C(6))	CID	1	0	1	1							No Quan Values	Not Used		0	0.01035	3.24852	0	32.3524	100	2	667.298	1333.59	-3.71298	226.669	41190	41190	MS2	0/0	12AUG14_Rui_cardiac_PE_C.raw
High				HnNcMAEcLTPTIYAk	Unconsidered	1	1	P09605	N2(Deamidated); C4(Carbamidomethyl); C8(Carbamidomethyl); K16(Label:2H(4))	CID		0.0061	2	2					73651.6		No Quan Values	Not Used		0	0.003117	3.24791	0	47.1823	100	2	964.437	1927.87	0.556105	219.16	39659	39659	MS2	0/0	12AUG14_Rui_cardiac_PE_C.raw
	High			ISmPDVDLELk	Unambiguous	1	1	M0R9D5	M3(Oxidation); K11(Label:13C(6)15N(2))	CID	1	0	1	1							No Quan Values	Not Used		0	0.001702	3.24505	0	37.1187	100	3	428.559	1283.66	-2.15095	195.456	34813	34813	MS2	0/0	12AUG14_Rui_cardiac_PE_C.raw
	High			SVSTPSEAGSQDSGDGAVGSr	Unambiguous	6	1	D3ZU74	R21(Label:13C(6)15N(4))	CID	1	0	1	1		1618			1.09843e+06	Heavy	Redundant	Not Used	0.541864	0	0.00332	3.24443	0	0	100	2	980.937	1960.87	-2.37915	59.2356	7062	7062	MS2	0/0	12AUG14_Rui_cardiac_PE_C.raw
	High			FELTGIPPAPr	Unambiguous	5	1	P63018	R11(Label:13C(6)15N(4))	CID	1	0	1	1		21917	1		591886	Heavy	Excluded by Method	Not Used		0	0.02333	3.24405	0	39.644	100	2	604.339	1207.67	-0.727646	295.389	55194	55194	MS2	0/0	12AUG14_Rui_cardiac_PE_C.raw
	High			VGLQVVAVk	Unambiguous	1	1	P63039	K9(Label:13C(6)15N(2))	CID	1	0	1	1							No Quan Values	Not Used		0	0.01313	3.24295	0	55.1849	100	2	460.804	920.601	-1.47491	180.904	31846	31846	MS2	0/0	12AUG14_Rui_cardiac_PE_C.raw
	High			GIsLEEGALPDVSATr	Unambiguous	1	1	D4ABA9	S3(Phospho); R16(Label:13C(6)15N(4))	CID	1	0	1	1							No Quan Values	Not Used		0	0.01456	3.24276	0	73.7433	100	2	852.904	1704.8	-4.65443	356.469	67539	67539	MS2	0/0	12AUG14_Rui_cardiac_PE_C.raw
High				ANAAQLSETLYk	Unambiguous	2	1	D3Z802	K12(Label:2H(4))	CID	1	0	1	1					780967		No Quan Values	Not Used		0	0.001738	3.24119	0	51.3266	100	2	656.855	1312.7	-1.33458	194.486	34615	34615	MS2	0/0	12AUG14_Rui_cardiac_PE_C.raw
	High			LGTIAIQGAIEk	Unambiguous	1	1	P17764	K12(Label:13C(6)15N(2))	CID	1	0	1	1					1.18785e+06		No Quan Values	Not Used		0	0.009452	3.24062	0	50.6431	100	2	611.366	1221.72	-3.9251	234.937	42878	42878	MS2	0/0	12AUG14_Rui_cardiac_PE_C.raw
High				LAAAFAVSr	Unambiguous	1	1	Q60587	R9(Label:13C(6))	CID	1	0	1	1		8853	1		2.83136e+06	Medium	Excluded by Method	Not Used		0	0.002073	3.23763	0	59.3008	100	2	456.273	911.538	-2.74134	143.508	24213	24213	MS2	0/0	12AUG14_Rui_cardiac_PE_C.raw
High				EAFTImDQNr	Unambiguous	3	1	P08733	M6(Oxidation); R10(Label:13C(6))	CID	1	0	1	1					8239852		No Quan Values	Not Used		0	0.01291	3.23612	0	18.7144	31	2	623.793	1246.58	-2.7772	101.638	15692	15692	MS2	0/0	12AUG14_Rui_cardiac_PE_C.raw
High				NSLESYAFNmk	Unambiguous	6	1	P63018	M10(Oxidation); K11(Label:2H(4))	CID	1	0	1	1							No Quan Values	Not Used		0	0.02289	3.22949	0	69.8145	100	2	662.313	1323.62	0.67482	202.99	36354	36354	MS2	0/0	12AUG14_Rui_cardiac_PE_C.raw
High				LVAGVmGQNEPDQGGQr	Unambiguous	2	1	B0BMW2	M6(Oxidation); R17(Label:13C(6))	CID	1	0	1	1					257597		No Quan Values	Not Used		0	0.02446	3.22935	0	0	100	2	889.432	1777.86	-1.22618	72.5004	9763	9763	MS2	0/0	12AUG14_Rui_cardiac_PE_C.raw
	High			NGqALLALDk	Unambiguous	2	1	F1LWK7	Q3(Deamidated); K10(Label:13C(6)15N(2))	CID	1	0	1	1		19365		1	605344	Heavy	Excluded by Method	Not Used		0	0.02645	3.22802	0	47.3664	100	2	526.294	1051.58	-5.76263	264.91	48995	48995	MS2	0/0	12AUG14_Rui_cardiac_PE_C.raw
High				MVVDSAYEVIk	Unambiguous	1	1	P42123	K11(Label:2H(4))	CID	1	0	1	1							No Quan Values	Not Used		0	0.003356	3.22772	0	25.4233	100	2	629.336	1257.66	-4.20779	262.873	48582	48582	MS2	0/0	12AUG14_Rui_cardiac_PE_C.raw
High				LESIISGAALmADSScTr	Unambiguous	2	1	Q5U302	M11(Oxidation); C16(Carbamidomethyl); R18(Label:13C(6))	CID	1	0	1	1		21085	1	1	113653	Medium	Excluded by Method	Not Used		0	0.01445	3.22769	0	0	100	2	952.459	1903.91	-4.36828	285.563	53204	53204	MS2	0/0	12AUG14_Rui_cardiac_PE_C.raw
	High			NETLGGTcLNVGcIPSk	Unambiguous	1	1	Q6P6R2	C8(Carbamidomethyl); C13(Carbamidomethyl); K17(Label:13C(6)15N(2))	CID	1	0	1	1		19528	1		536957	Heavy	Excluded by Method	Not Used		0	0.01046	3.22684	0	64.9635	100	2	914.442	1827.88	-2.85671	266.953	49410	49410	MS2	0/0	12AUG14_Rui_cardiac_PE_C.raw
High				AFGPGLEGGLVNk	Unambiguous	1	1	D3ZHA0	K13(Label:2H(4))	CID	1	0	1	1					6513950		No Quan Values	Not Used		0	0.0003239	3.22667	0	43.4932	100	2	631.854	1262.7	-2.84246	241.889	44299	44299	MS2	0/0	12AUG14_Rui_cardiac_PE_C.raw
High				GFGVDTETPNLEGTLTGPk	Unambiguous	1	1	M0R9D5	K19(Label:2H(4))	CID	1	0	1	1		25766		1	823371	Medium	Excluded by Method	Not Used		0	0.005967	3.22626	0	11.6339	100	2	968.991	1936.98	-2.37836	342.685	64810	64810	MS2	0/0	12AUG14_Rui_cardiac_PE_C.raw
High				EAENFHEDDDVDVkPAk	Unambiguous	2	1	Q9Z2J4-2	K14(Label:2H(4)); K17(Label:2H(4))	CID	1	0	1	1							No Quan Values	Not Used		0	0.008042	3.22592	0	84.3833	100	3	655.978	1965.92	-3.97285	82.8092	11857	11857	MS2	0/0	12AUG14_Rui_cardiac_PE_C.raw
	High			ESTGAQVQVAGDmLPNSTEr	Unambiguous	2	1	Q6AY48	M13(Oxidation); R20(Label:13C(6)15N(4))	CID	1	0	1	1		11737			2.79925e+06	Heavy	Redundant	Not Used	0.441101	0	0.01048	3.22292	0	68.2442	100	2	1058.5	2115.98	-0.812513	177.597	31172	31172	MS2	0/0	12AUG14_Rui_cardiac_PE_C.raw
	High			ATDAEADVASLNr	Unambiguous	5	1	P04692	R13(Label:13C(6)15N(4))	CID	1	0	1	1					5771297		No Quan Values	Not Used		0	0.02446	3.22143	0	67.8421	100	2	671.827	1342.65	-0.965711	136.94	22872	22872	MS2	0/0	12AUG14_Rui_cardiac_PE_C.raw
High				IDEPLEGSEDr	Unambiguous	2	1	P61980	R11(Label:13C(6))	CID	1	0	1	1		4499	1	1	13517635	Medium	Excluded by Method	Not Used		0	0.0003985	3.22116	0	12.396	99	2	633.299	1265.59	-3.0374	93.1486	13968	13968	MS2	0/0	12AUG14_Rui_cardiac_PE_C.raw
	High			NITEIADLTQk	Unambiguous	1	1	P23693	K11(Label:13C(6)15N(2))	CID	1	0	1	1					4.84828e+06		No Quan Values	Not Used		0	0.007005	3.22103	0	51.4001	78	2	627.343	1253.68	-2.70517	246.901	45321	45321	MS2	0/0	12AUG14_Rui_cardiac_PE_C.raw
High				LcGSGFQSIVSGcqEIcSk	Unambiguous	2	1	G3V9U2	C2(Carbamidomethyl); C13(Carbamidomethyl); Q14(Deamidated); C17(Carbamidomethyl); K19(Label:2H(4))	CID	1	0	1	1		21950		1	170760	Medium	Excluded by Method	Not Used		0	0.01067	3.2202	0	0	100	2	1061.49	2121.97	6.85112	295.722	55264	55264	MS2	0/0	12AUG14_Rui_cardiac_PE_C.raw
High				GDVTTQVALQPALk	Unambiguous	1	1	P07895	K14(Label:2H(4))	CID	1	0	1	1					381666		No Quan Values	Not Used		0	0.01569	3.21802	0	42.5372	100	2	722.918	1444.83	-1.51396	229.003	41667	41667	MS2	0/0	12AUG14_Rui_cardiac_PE_C.raw
High				VDGMDILcVr	Unambiguous	3	1	F7FKI5	C8(Carbamidomethyl); R10(Label:13C(6))	CID	1	0	1	1		23059	1		793692	Medium	Excluded by Method	Not Used		0	0.001175	3.21564	0	65.8551	100	2	592.298	1183.59	-1.83154	308.792	57933	57933	MS2	0/0	12AUG14_Rui_cardiac_PE_C.raw
High				mDELQLFr	Unambiguous	1	1	P46462	M1(Oxidation); R8(Label:13C(6))	CID	1	0	1	1					760382		No Quan Values	Not Used		0	0.004734	3.21446	0	47.2325	100	2	537.271	1073.53	-4.4003	258.462	47682	47682	MS2	0/0	12AUG14_Rui_cardiac_PE_C.raw
High				TGDIASMDEQGFcr	Unambiguous	1	1	Q499N5	C13(Carbamidomethyl); R14(Label:13C(6))	CID	1	0	1	1		14224	1		1.11832e+06	Medium	Excluded by Method	Not Used		0	0.003893	3.21294	0	18.0508	100	2	796.839	1592.67	-4.70452	205.433	36856	36856	MS2	0/0	12AUG14_Rui_cardiac_PE_C.raw
	High			GGNFGFGDSr	Unambiguous	7	1	A7VJC2-2	R10(Label:13C(6)15N(4))	CID	1	0	1	1					5035448		No Quan Values	Not Used		0	0.02416	3.21151	0	63.4981	100	2	512.228	1023.45	-3.13089	96.9651	14750	14750	MS2	0/0	12AUG14_Rui_cardiac_PE_C.raw
	High			IDQYQGADAVGLEEk	Unambiguous	1	1	Q920J4	K15(Label:13C(6)15N(2))	CID	1	0	1	1		13008	1		1.0015e+06	Heavy	Excluded by Method	Not Used		0	0.01663	3.21147	0	28.8858	100	2	822.402	1643.8	-2.66716	191.127	33929	33929	MS2	0/0	12AUG14_Rui_cardiac_PE_C.raw
High				LADIQIEQLNr	Unambiguous	1	1	D3ZX38	R11(Label:13C(6))	CID	1	0	1	1					831193		No Quan Values	Not Used		0	0.01315	3.21058	0	52.3047	100	2	659.874	1318.74	-1.67928	248.511	45652	45652	MS2	0/0	12AUG14_Rui_cardiac_PE_C.raw
High				IINEPTAAAIAYGLDk	Unambiguous	6	3	P63018;P06761;P55063	K16(Label:2H(4))	CID	1	0	1	1							No Quan Values	Not Used		0	0.0005256	3.20996	0	44.7532	100	2	832.462	1663.92	-1.79835	346.962	65661	65661	MS2	0/0	12AUG14_Rui_cardiac_PE_C.raw
	High			cQLPEDVDPTSVTSALr	Unambiguous	1	1	B5DFG4	C1(Carbamidomethyl); R17(Label:13C(6)15N(4))	CID	1	0	1	1		25702	1		578250	Heavy	Excluded by Method	Not Used		0	0.00699	3.20995	0	18.7228	100	2	949.463	1897.92	-0.993658	341.979	64669	64669	MS2	0/0	12AUG14_Rui_cardiac_PE_C.raw
High				NMGGPYGGGNYGPGGSGGSGGYGGr	Unambiguous	7	1	A7VJC2-2	R25(Label:13C(6))	CID	1	0	1	1					915337		No Quan Values	Not Used		0	0.008756	3.20876	0	0	100	2	1098.46	2195.92	-3.22675	165.644	28729	28729	MS2	0/0	12AUG14_Rui_cardiac_PE_C.raw
	High			QSILAIQNEVEk	Unambiguous	1	1	D3ZCV0	K12(Label:13C(6)15N(2))	CID	1	0	1	1							No Quan Values	Not Used		0	0.0155	3.20837	0	21.8601	100	2	690.382	1379.76	-3.32407	247.304	45404	45404	MS2	0/0	12AUG14_Rui_cardiac_PE_C.raw
High				NAGVEGSLIVEk	Unambiguous	1	1	P63039	K12(Label:2H(4))	CID	1	0	1	1		10623		1	1.36905e+07	Medium	Excluded by Method	Not Used		0	0.0151	3.20695	0	51.0356	100	2	610.343	1219.68	-3.47443	164.195	28435	28435	MS2	0/0	12AUG14_Rui_cardiac_PE_C.raw
High				AcLISmGYDLGEAEFAr	Unambiguous	1	1	D3ZCV0	C2(Carbamidomethyl); M6(Oxidation); R17(Label:13C(6))	CID	1	0	1	1		27740	1		260633	Medium	Excluded by Method	Not Used		0	0.01004	3.20666	0	43.1464	100	2	962.942	1924.88	-5.62775	368.661	69909	69909	MS2	0/0	12AUG14_Rui_cardiac_PE_C.raw
High				NVLINTQSENEr	Unambiguous	1	1	F7FC29	R12(Label:13C(6))	CID	1	0	1	1		4484			2.17896e+06	Medium	Redundant	Not Used	0.554219	0	0.002505	3.20659	0	69.0655	100	2	711.866	1422.72	-2.72975	92.9719	13932	13932	MS2	0/0	12AUG14_Rui_cardiac_PE_C.raw
High				IDEPLEGSEDr	Unambiguous	2	1	P61980	R11(Label:13C(6))	CID	1	0	1	1					6.31147e+06		No Quan Values	Not Used		0	0.0002644	3.20356	0	25.0026	100	2	633.301	1265.59	-1.01188	96.622	14681	14681	MS2	0/0	12AUG14_Rui_cardiac_PE_C.raw
High				FGQGGAGPVGGQGPr	Unambiguous	1	1	F1LQW3	R15(Label:13C(6))	CID	1	0	1	1							No Quan Values	Not Used		0	0.02123	3.20199	0	23.4045	100	2	674.345	1347.68	-2.77641	59.9706	7212	7212	MS2	0/0	12AUG14_Rui_cardiac_PE_C.raw
High				ADTGDAPVPAPAGDQk	Unambiguous	1	1	Q63083	K16(Label:2H(4))	CID	1	0	1	1					138001		No Quan Values	Not Used		0	0.02335	3.20111	0	43.2276	100	2	757.372	1513.74	-3.60684	66.0332	8445	8445	MS2	0/0	12AUG14_Rui_cardiac_PE_C.raw
High				ITYGQcGDVLr	Unambiguous	3	1	P16409	C6(Carbamidomethyl); R11(Label:13C(6))	CID	1	0	1	1							No Quan Values	Not Used		0	0.002215	3.20061	0	55.621	100	2	644.325	1287.64	-2.25562	152.915	26133	26133	MS2	0/0	12AUG14_Rui_cardiac_PE_C.raw
High				YEEIDNAPEEr	Unambiguous	1	1	P85834	R11(Label:13C(6))	CID	1	0	1	1							No Quan Values	Not Used		0	0.01009	3.20014	0	55.8733	100	2	685.809	1370.61	-4.20459	79.4435	11173	11173	MS2	0/0	12AUG14_Rui_cardiac_PE_C.raw
High				ALGQNPTQAEVLr	Unambiguous	1	1	P16409	R13(Label:13C(6))	CID	1	0	1	1							No Quan Values	Not Used		0	0.001519	3.20003	0	56.9205	100	2	701.891	1402.77	-0.114565	174.365	30514	30514	MS2	0/0	12AUG14_Rui_cardiac_PE_C.raw
High				cQPLVLDGLGFEELQDLcr	Unambiguous	1	1	P23693	C1(Carbamidomethyl); C18(Carbamidomethyl); R19(Label:13C(6))	CID	1	0	1	1					127786		No Quan Values	Not Used		0	7.529e-05	3.19958	0	16.0045	100	2	1134.56	2268.11	-0.598033	414.123	78495	78495	MS2	0/0	12AUG14_Rui_cardiac_PE_C.raw
High				FNSAnEDNVTQVr	Unambiguous	1	1	P04762	N5(Deamidated); R13(Label:13C(6))	CID	0.0062	0	1	1		6951	1		286221	Medium	Excluded by Method	Not Used		0	0.005612	3.19904	0	0	100	2	750.852	1500.7	-3.20056	121.735	19784	19784	MS2	0/0	12AUG14_Rui_cardiac_PE_C.raw
High				LPMGMTAENLAAk	Unambiguous	2	1	G3V9U2	K13(Label:2H(4))	CID	1	0	1	1		17297	1	1	94901.2	Medium	Excluded by Method	Not Used		0	0.02084	3.1973	0	58.3462	100	2	675.855	1350.7	-2.53803	240.347	43984	43984	MS2	0/0	12AUG14_Rui_cardiac_PE_C.raw
High				SELDLLDIr	Selected	4	1	Q5XI77	R9(Label:13C(6))	CID	0	0	1	1					354752		No Quan Values	Not Used		0	0.00188	3.19585	0	0	100	2	540.303	1079.6	-3.93046	358.59	67945	67945	MS2	0/0	12AUG14_Rui_cardiac_PE_C.raw
High				SEIDLLnIr	Rejected	2	1	D4ABR6	N7(Deamidated); R9(Label:13C(6))	CID		0	2	2					354752		No Quan Values	Not Used		0	0.00188	3.19585	0	0	100	2	540.303	1079.6	-3.92676	358.59	67945	67945	MS2	0/0	12AUG14_Rui_cardiac_PE_C.raw
High				SEIDLLDIr	Rejected	4	1	Q5XI77	R9(Label:13C(6))	CID		0	3	3					354752		No Quan Values	Not Used		0	0.00188	3.19585	0	0	100	2	540.303	1079.6	-3.93046	358.59	67945	67945	MS2	0/0	12AUG14_Rui_cardiac_PE_C.raw
High				GcDVVVIPAGVPr	Unambiguous	1	1	P04636	C2(Carbamidomethyl); R13(Label:13C(6))	CID	1	0	1	1					29162782		No Quan Values	Not Used		0	0.002499	3.19506	0	10.4803	42	2	672.872	1344.74	-2.7281	275.864	51228	51228	MS2	0/0	12AUG14_Rui_cardiac_PE_C.raw
High				GSVAEAEDcYNTALr	Unambiguous	2	1	G3V6F4	C9(Carbamidomethyl); R15(Label:13C(6))	CID	1	0	1	1		12857	1	1	166781	Medium	Excluded by Method	Not Used		0	0.0016	3.19356	0	0	100	2	831.378	1661.75	-2.91	189.445	33587	33587	MS2	0/0	12AUG14_Rui_cardiac_PE_C.raw
High				GFGDGYNGYGGGPGGGnFGGSPGYGGGr	Unambiguous	4	1	A7VJC2-2	N17(Deamidated); R28(Label:13C(6))	CID	1	0	1	1		20483	1	1	369346	Medium	Excluded by Method	Not Used		0	0.01381	3.19268	0	17.204	100	2	1251.52	2502.04	-3.14545	278.474	51761	51761	MS2	0/0	12AUG14_Rui_cardiac_PE_C.raw
High				GYATDESTVSSVQGSr	Unambiguous	1	1	Q5XI81	R16(Label:13C(6))	CID	1	0	1	1					220017		No Quan Values	Not Used		0	0.005105	3.19266	0	32.787	100	2	825.386	1649.76	-4.29077	110.001	17395	17395	MS2	0/0	12AUG14_Rui_cardiac_PE_C.raw
High				QQAGPGPLDEATQk	Unambiguous	2	1	F1LMC2	K14(Label:2H(4))	CID	1	0	1	1		2694	1	1	3.39514e+06	Medium	Excluded by Method	Not Used		0	0.004255	3.19259	0	40.5903	100	2	722.372	1443.74	-0.564019	72.3052	9722	9722	MS2	0/0	12AUG14_Rui_cardiac_PE_C.raw
High				AAVEEGIVLGGGcALLr	Unambiguous	1	1	P63039	C13(Carbamidomethyl); R17(Label:13C(6))	CID	1	0	1	1					106983		No Quan Values	Not Used		0	0.0003911	3.19207	0	0	100	2	845.964	1690.92	-2.50526	366.292	69454	69454	MS2	0/0	12AUG14_Rui_cardiac_PE_C.raw
High				VGVPTETGALTLNr	Unambiguous	2	1	G3V9U2	R14(Label:13C(6))	CID	1	0	1	1		17962	1	1	8.05415e+06	Medium	Excluded by Method	Not Used		0	0.002036	3.19037	0	44.3572	100	2	717.405	1433.8	-1.87496	248.128	45573	45573	MS2	0/0	12AUG14_Rui_cardiac_PE_C.raw
	High			DLAVDSASPVYQAVIk	Unambiguous	1	1	Q5XIG1	K16(Label:13C(6)15N(2))	CID	1	0	1	1					691704		No Quan Values	Not Used		0	0.01019	3.18885	0	35.8484	100	2	842.453	1683.9	-3.5128	354.439	67146	67146	MS2	0/0	12AUG14_Rui_cardiac_PE_C.raw
High				HTGPNSPDTANDGFVr	Unambiguous	6	2	D3ZYW2;Q6AY09	R16(Label:13C(6))	CID	1	0	1	1							No Quan Values	Not Used		0	0.008876	3.18686	0	15.6681	100	2	845.895	1690.78	-3.14419	66.7973	8601	8601	MS2	0/0	12AUG14_Rui_cardiac_PE_C.raw
High				AQFGQPEILLGTIPGAGGTQr	Unambiguous	1	1	P14604	R21(Label:13C(6))	CID	1	0	1	1					2.27651e+06		No Quan Values	Not Used		0	0.000571	3.18481	0	27.7481	100	2	1059.07	2117.14	-4.40161	398.054	75208	75208	MS2	0/0	12AUG14_Rui_cardiac_PE_C.raw
High				FVEGLPINDFSr	Unambiguous	1	1	O88989	R12(Label:13C(6))	CID	1	0	1	1							No Quan Values	Not Used		0	0.00206	3.18401	0	48.2994	100	2	700.368	1399.73	-2.1742	346.424	65552	65552	MS2	0/0	12AUG14_Rui_cardiac_PE_C.raw
High				NAVEEcVYEFr	Unambiguous	1	1	Q66HA8	C6(Carbamidomethyl); R11(Label:13C(6))	CID	1	0	1	1		17281		1	416415	Medium	Excluded by Method	Not Used		0	0.01697	3.18359	0	0	100	2	711.325	1421.64	-2.49611	240.147	43944	43944	MS2	0/0	12AUG14_Rui_cardiac_PE_C.raw
	High			nGQALLALDk	Unambiguous	2	1	F1LWK7	N1(Deamidated); K10(Label:13C(6)15N(2))	CID	0.0189	0	1	1		19088	1		382027	Heavy	Excluded by Method	Not Used		0	0.01612	3.18098	0	41.5929	100	2	526.295	1051.58	-4.36963	261.431	48288	48288	MS2	0/0	12AUG14_Rui_cardiac_PE_C.raw
High				DLGTDSQIFISr	Unambiguous	1	1	P50399	R12(Label:13C(6))	CID	1	0	1	1		21834	1		464659	Medium	Excluded by Method	Not Used		0	0.01221	3.18094	0	40.7475	100	2	679.353	1357.7	-4.43536	294.442	55002	55002	MS2	0/0	12AUG14_Rui_cardiac_PE_C.raw
High				FnSANEDNVTQVr	Unconsidered	1	1	P04762	N2(Deamidated); R13(Label:13C(6))	CID		0.0062	2	2		6951	1		286221	Medium	Excluded by Method	Not Used		0	0.007051	3.17941	0	0	100	2	750.852	1500.7	-3.20056	121.735	19784	19784	MS2	0/0	12AUG14_Rui_cardiac_PE_C.raw
High				GYSFTTTAEr	Unambiguous	3	1	V9GZ85	R10(Label:13C(6))	CID	1	0	1	1		5853		1	3.27375e+07	Medium	Excluded by Method	Not Used		0	0.009939	3.179	0	13.4579	51	2	569.775	1138.54	-3.04213	108.915	17175	17175	MS2	0/0	12AUG14_Rui_cardiac_PE_C.raw
High				ESTGAQVQVAGDMLPNSTEr	Unambiguous	2	1	Q6AY48	R20(Label:13C(6))	CID	1	0	1	1		17401	1	1	546434	Medium	Excluded by Method	Not Used		0	0.002732	3.17617	0	0	100	2	1048.5	2096	-1.79947	241.681	44257	44257	MS2	0/0	12AUG14_Rui_cardiac_PE_C.raw
	High			NAGNEQDLGIQYr	Unambiguous	1	1	Q5U302	R13(Label:13C(6)15N(4))	CID	1	0	1	1		9157	1		1.11716e+06	Heavy	Excluded by Method	Not Used		0	0.02178	3.17579	0	56.2603	100	2	744.357	1487.71	-3.58948	147.086	24946	24946	MS2	0/0	12AUG14_Rui_cardiac_PE_C.raw
	High			GGGGNFGPGPGSNFr	Unambiguous	7	1	A7VJC2-2	R15(Label:13C(6)15N(4))	CID	1	0	1	1							No Quan Values	Not Used		0	0.01547	3.17529	0	22.4014	100	2	694.322	1387.64	-1.26573	127.417	20934	20934	MS2	0/0	12AUG14_Rui_cardiac_PE_C.raw
	High			ANAQLFSEVk	Unambiguous	2	1	D3Z802	K10(Label:13C(6)15N(2))	CID	1	0	1	1							No Quan Values	Not Used		0	0.01937	3.17344	0	58.6972	100	2	557.801	1114.59	-3.49217	164.223	28441	28441	MS2	0/0	12AUG14_Rui_cardiac_PE_C.raw
High				FEDVVNQSSPk	Unambiguous	1	1	Q5BJN3	K11(Label:2H(4))	CID	1	0	1	1		4290	1		615803	Medium	Excluded by Method	Not Used		0	0.004753	3.17135	0	84.2486	100	2	627.316	1253.63	-4.31576	90.6902	13471	13471	MS2	0/0	12AUG14_Rui_cardiac_PE_C.raw
	High			FNVSATPEQYVPYSTTr	Unambiguous	1	1	F1LXA0	R17(Label:13C(6)15N(4))	CID	1	0	1	1					123926		No Quan Values	Not Used		0	0.02472	3.17088	0	10.0464	100	2	985.477	1969.95	-3.63052	305.956	57355	57355	MS2	0/0	12AUG14_Rui_cardiac_PE_C.raw
High				TIAmDGTEGLVr	Unambiguous	2	1	G3V6D3	M4(Oxidation); R12(Label:13C(6))	CID	1	0	1	1		8660	1	1	3882050	Medium	Excluded by Method	Not Used		0	0.004076	3.17065	0	56.5789	100	2	642.83	1284.65	-1.8863	141.138	23729	23729	MS2	0/0	12AUG14_Rui_cardiac_PE_C.raw
High				cQLPEDVDPTSVTSALr	Unambiguous	1	1	B5DFG4	C1(Carbamidomethyl); R17(Label:13C(6))	CID	1	0	1	1		25613	1		1.25222e+06	Medium	Excluded by Method	Not Used		0	0.02328	3.17065	0	0	100	2	947.468	1893.93	-2.03713	340.876	64445	64445	MS2	0/0	12AUG14_Rui_cardiac_PE_C.raw
High				GDFcIQVGr	Unambiguous	2	1	P19804	C4(Carbamidomethyl); R9(Label:13C(6))	CID	1	0	1	1							No Quan Values	Not Used		0	0.02511	3.16975	0	52.744	100	2	529.262	1057.52	-3.03311	185.438	32769	32769	MS2	0/0	12AUG14_Rui_cardiac_PE_C.raw
High				TDYNASVSVPDSSGPEr	Unambiguous	3	1	P61980	R17(Label:13C(6))	CID	1	0	1	1							No Quan Values	Not Used		0	0.01718	3.16799	0	16.2941	100	2	893.91	1786.81	-3.25639	163.078	28207	28207	MS2	0/0	12AUG14_Rui_cardiac_PE_C.raw
High				AHSSmVGVNLPQk	Unambiguous	2	2	P16617;M0R6Y8	M5(Oxidation); K13(Label:2H(4))	CID	1	0	1	1					1.01859e+06		No Quan Values	Not Used		0	0.0005341	3.16654	0	8.14592	100	2	694.367	1387.73	-2.41483	52.8613	5766	5766	MS2	0/0	12AUG14_Rui_cardiac_PE_C.raw
High				SLVNELTFTAr	Unambiguous	1	1	Q62651	R11(Label:13C(6))	CID	1	0	1	1		23985	1		409150	Medium	Excluded by Method	Not Used		0	0.006931	3.16626	0	34.3397	100	2	628.848	1256.69	-4.83367	321.109	60445	60445	MS2	0/0	12AUG14_Rui_cardiac_PE_C.raw
	High			QEYDEAGPSIVHr	Unambiguous	3	1	P62738	R13(Label:13C(6)15N(4))	CID	1	0	1	1					21261072		No Quan Values	Not Used		0	0.02034	3.16608	0	48.9062	71	3	504.242	1510.71	-3.23359	109.035	17200	17200	MS2	0/0	12AUG14_Rui_cardiac_PE_C.raw
High				VQANLDTPDINIQGPEAk	Unambiguous	1	1	M0R9D5	K18(Label:2H(4))	CID	1	0	1	1		20490	1	1	376958	Medium	Excluded by Method	Not Used		0	0.005725	3.16593	0	0	100	2	964.004	1927	-2.91018	280.963	52268	52268	MS2	0/0	12AUG14_Rui_cardiac_PE_C.raw
	High			TGTLTTNQMSVcr	Unambiguous	8	1	P11507-2	C12(Carbamidomethyl); R13(Label:13C(6)15N(4))	CID	1	0	1	1							No Quan Values	Not Used		0	0.008744	3.16471	0	14.6441	100	2	739.85	1478.69	-2.9878	122.847	20010	20010	MS2	0/0	12AUG14_Rui_cardiac_PE_C.raw
	High			AQSELSGAADEAAr	Unambiguous	2	1	G3V7Y3	R14(Label:13C(6)15N(4))	CID	1	0	1	1		1950		1	3213142	Heavy	Excluded by Method	Not Used		0	0.0135	3.1643	0	19.6684	100	2	693.33	1385.65	0.237925	66.97	8635	8635	MS2	0/0	12AUG14_Rui_cardiac_PE_C.raw
	High			DQSLQEELAr	Unambiguous	1	1	D3ZCV0	R10(Label:13C(6)15N(4))	CID	1	0	1	1					3230545		No Quan Values	Not Used		0	0.02179	3.16226	0	25.9178	100	2	599.799	1198.59	-1.96233	158.782	27326	27326	MS2	0/0	12AUG14_Rui_cardiac_PE_C.raw
High				AYSLQSDNQYr	Unambiguous	2	1	D3Z802	R11(Label:13C(6))	CID	1	0	1	1		4884		1	4.67244e+06	Medium	Excluded by Method	Not Used		0	0.004143	3.1613	0	29.9376	100	2	675.821	1350.63	-2.64564	97.6473	14887	14887	MS2	0/0	12AUG14_Rui_cardiac_PE_C.raw
	High			STNGDTFLGGEDFDQALLr	Unambiguous	2	1	P48721	R19(Label:13C(6)15N(4))	CID	1	0	1	1		29830		1	680997	Heavy	Excluded by Method	Not Used		0	0.004093	3.16082	0	22.4202	100	2	1033.48	2065.96	-4.67748	400.521	75715	75715	MS2	0/0	12AUG14_Rui_cardiac_PE_C.raw
High				APIQWEEr	Unambiguous	2	1	F1LNF7	R8(Label:13C(6))	CID	1	0	1	1					4810878		No Quan Values	Not Used		0	0.01276	3.15962	0	45.2291	100	2	517.77	1034.53	-2.80279	117.36	18887	18887	MS2	0/0	12AUG14_Rui_cardiac_PE_C.raw
High				GTGGVDTAAVGAVFDISNADr	Unambiguous	1	1	P00564	R21(Label:13C(6))	CID	1	0	1	1		28888			199706	Medium	Unique	Used	0.596065	0	0.001014	3.15769	0	40.6327	100	2	999.993	1998.98	-2.20984	387.543	73194	73194	MS2	0/0	12AUG14_Rui_cardiac_PE_C.raw
High				VGGGIDVPVPr	Unambiguous	2	1	M0R961	R11(Label:13C(6))	CID	1	0	1	1		14539		1	321294	Medium	Excluded by Method	Not Used		0	0.005241	3.15748	0	65.9185	100	2	536.315	1071.62	-2.87444	209.283	37642	37642	MS2	0/0	12AUG14_Rui_cardiac_PE_C.raw
High				VSGSTPcPPLPr	Unambiguous	1	1	D4ABA9	C7(Carbamidomethyl); R12(Label:13C(6))	CID	1	0	1	1		7978	1		41705203	Medium	Excluded by Method	Not Used		0	0.01187	3.15572	0	15.9806	66	2	637.335	1273.66	-3.52479	133.326	22130	22130	MS2	0/0	12AUG14_Rui_cardiac_PE_C.raw
High				LDYDEDASAMLr	Unambiguous	1	1	P50503	R12(Label:13C(6))	CID	1	0	1	1					242095		No Quan Values	Not Used		0	0.0003864	3.15551	0	59.9417	100	2	702.821	1404.64	-3.89339	265.602	49135	49135	MS2	0/0	12AUG14_Rui_cardiac_PE_C.raw
High				LDDcGLTEVr	Unambiguous	2	1	E2RUH2	C4(Carbamidomethyl); R10(Label:13C(6))	CID	1	0	1	1		10202		1	2793295	Medium	Excluded by Method	Not Used		0	0.002195	3.15493	0	62.2873	100	2	592.288	1183.57	-2.89401	159.148	27401	27401	MS2	0/0	12AUG14_Rui_cardiac_PE_C.raw
	High			NTLLQAELEELr	Unambiguous	2	1	G3V885	R12(Label:13C(6)15N(4))	CID	1	0	1	1		29044			37956.4	Heavy	Unique	Used	0.262322	0	0.01938	3.15468	0	80.2193	100	2	719.891	1438.77	-1.85599	390.09	73638	73638	MS2	0/0	12AUG14_Rui_cardiac_PE_C.raw
High				VAELYEEEmr	Unambiguous	2	1	Q6P725	M9(Oxidation); R10(Label:13C(6))	CID	1	0	1	1		5038		1	3.1081e+07	Medium	Excluded by Method	Not Used		0	0.00423	3.15329	0	9.91678	77	2	645.801	1290.59	-2.84481	99.4879	15260	15260	MS2	0/0	12AUG14_Rui_cardiac_PE_C.raw
High				GPSVDVDVPDVDLEcPEAk	Unambiguous	1	1	M0R9D5	C15(Carbamidomethyl); K19(Label:2H(4))	CID	1	0	1	1					283395		No Quan Values	Not Used		0	0.008784	3.15263	0	17.0352	100	2	1022.98	2044.96	-4.68789	339.008	64067	64067	MS2	0/0	12AUG14_Rui_cardiac_PE_C.raw
High				FANEITPITISVk	Unambiguous	1	1	P17764	K13(Label:2H(4))	CID	1	0	1	1							No Quan Values	Not Used		0	0.006734	3.15128	0	14.7405	100	2	718.917	1436.83	-2.13703	330.69	62390	62390	MS2	0/0	12AUG14_Rui_cardiac_PE_C.raw
High				QASSSSAESHQASLPSTESDQAr	Unambiguous	1	1	E9PTK8	R23(Label:13C(6))	CID	1	0	1	1					141568		No Quan Values	Not Used		0	0.001178	3.15057	0	13.3597	100	3	789.694	2367.07	-2.82026	46.3924	4509	4509	MS2	0/0	12AUG14_Rui_cardiac_PE_C.raw
High				EQWSNcPTIAQIr	Unambiguous	2	1	P00787	C6(Carbamidomethyl); R13(Label:13C(6))	CID	1	0	1	1		17536	1		1.94159e+06	Medium	Excluded by Method	Not Used		0	0.00821	3.14993	0	21.2906	100	2	804.897	1608.79	-1.75636	243.253	44578	44578	MS2	0/0	12AUG14_Rui_cardiac_PE_C.raw
High				TVYHAEEIqcNGr	Unconsidered	2	1	G3V7U0	Q9(Deamidated); C10(Carbamidomethyl); R13(Label:13C(6))	CID		0.0455	2	2					2.39698e+06		No Quan Values	Not Used		0	0.007349	3.14984	0	0	100	2	792.361	1583.72	-3.76242	54.6512	6130	6130	MS2	0/0	12AUG14_Rui_cardiac_PE_C.raw
	High			VEIIAnDQGNr	Unambiguous	8	4	P63018;P06761;P55063;Q07439	N6(Deamidated); R11(Label:13C(6)15N(4))	CID	0.0159	0	1	1					2638110		No Quan Values	Not Used		0	0.008981	3.14804	0	57.09	100	2	620.31	1239.61	-6.28412	85.027	12306	12306	MS2	0/0	12AUG14_Rui_cardiac_PE_C.raw
High				TSIAIDTIINQk	Unambiguous	2	1	F1LP05	K12(Label:2H(4))	CID	1	0	1	1					702033		No Quan Values	Not Used		0	0.004069	3.14718	0	48.3917	100	2	660.885	1320.76	-2.61124	286.572	53409	53409	MS2	0/0	12AUG14_Rui_cardiac_PE_C.raw
High				TFVqEDVYDEFVEr	Unambiguous	2	1	F1LN88	Q4(Deamidated); R14(Label:13C(6))	CID	1	0	1	1		28026		1	29726.2	Medium	Excluded by Method	Not Used		0	0.005991	3.14616	0	33.8358	100	2	891.918	1782.83	6.41798	372.888	70710	70710	MS2	0/0	12AUG14_Rui_cardiac_PE_C.raw
	High			VDSSnGFLIDGYPr	Unambiguous	1	1	P39069	N5(Deamidated); R14(Label:13C(6)15N(4))	CID	1	0	1	1		23266	1		222601	Heavy	Excluded by Method	Not Used		0	0.01435	3.14306	0	10.3799	100	2	775.871	1550.73	-1.42641	311.747	58535	58535	MS2	0/0	12AUG14_Rui_cardiac_PE_C.raw
	High			GFGTDEQAIIDcLGSr	Unambiguous	1	1	Q5XI77	C12(Carbamidomethyl); R16(Label:13C(6)15N(4))	CID	1	0	1	1		28384	1		100031	Heavy	Excluded by Method	Not Used		0	0.02219	3.14276	0	21.346	100	2	874.91	1748.81	-1.44718	378.904	71724	71724	MS2	0/0	12AUG14_Rui_cardiac_PE_C.raw
High				NAGNEQDLGIQYr	Unambiguous	1	1	Q5U302	R13(Label:13C(6))	CID	1	0	1	1							No Quan Values	Not Used		0	0.00588	3.1411	0	54.1337	100	2	742.364	1483.72	-1.96658	153.178	26187	26187	MS2	0/0	12AUG14_Rui_cardiac_PE_C.raw
High				TTPSYVAFTDTEr	Unambiguous	7	3	P63018;P55063;Q07439	R13(Label:13C(6))	CID	1	0	1	1		14841		1	24092204	Medium	Excluded by Method	Not Used		0	0.00382	3.14066	0	7.24638	91	2	747.362	1493.72	-3.07677	212.056	38207	38207	MS2	0/0	12AUG14_Rui_cardiac_PE_C.raw
High				TDTYVTDNGDGTYr	Unambiguous	1	1	D3ZHA0	R14(Label:13C(6))	CID	1	0	1	1					7.66245e+06		No Quan Values	Not Used		0	0.001485	3.14028	0	21.7883	100	2	792.347	1583.69	-3.16935	99.1615	15193	15193	MS2	0/0	12AUG14_Rui_cardiac_PE_C.raw
	High			LQNEIEDLMVDVEr	Unambiguous	4	2	G3V885;G3V8B0	R14(Label:13C(6)15N(4))	CID	1	0	1	1		30182		1	158856	Heavy	Excluded by Method	Not Used		0	0.01705	3.13886	0	42.0033	100	2	856.922	1712.84	-2.33834	404.164	76465	76465	MS2	0/0	12AUG14_Rui_cardiac_PE_C.raw
High				GYGFVDFDSPAAAQk	Unambiguous	3	1	Q5PQP1	K15(Label:2H(4))	CID	1	0	1	1					169030		No Quan Values	Not Used		0	0.002653	3.1386	0	47.7354	100	2	788.879	1576.75	-4.16417	299.92	56121	56121	MS2	0/0	12AUG14_Rui_cardiac_PE_C.raw
High				EEAENNLAAFr	Unambiguous	2	1	Q6P725	R11(Label:13C(6))	CID	1	0	1	1							No Quan Values	Not Used		0	0.003041	3.13675	0	28.6011	100	2	635.311	1269.62	-0.846072	157.965	27159	27159	MS2	0/0	12AUG14_Rui_cardiac_PE_C.raw
	High			AVAGNISDPGLQk	Unambiguous	2	1	P85972	K13(Label:13C(6)15N(2))	CID	1	0	1	1					1173211		No Quan Values	Not Used		0	0.01228	3.13608	0	36.9166	100	2	639.349	1277.69	-3.24286	116.444	18699	18699	MS2	0/0	12AUG14_Rui_cardiac_PE_C.raw
High				VDGMDILcVr	Unambiguous	3	1	F7FKI5	C8(Carbamidomethyl); R10(Label:13C(6))	CID	1	0	1	1							No Quan Values	Not Used		0	0.0005161	3.13501	0	65.8116	100	2	592.297	1183.59	-3.688	313.427	58879	58879	MS2	0/0	12AUG14_Rui_cardiac_PE_C.raw
High				nTLLQAELEELr	Unambiguous	2	1	G3V885	N1(Deamidated); R12(Label:13C(6))	CID	1	0	1	1		30491	1		159753	Medium	Excluded by Method	Not Used		0	0.02559	3.13475	0	34.2944	100	2	718.389	1435.77	-1.6232	408.043	77262	77262	MS2	0/0	12AUG14_Rui_cardiac_PE_C.raw
High				NTGIIcTIGPASr	Unambiguous	4	2	P11980;P11980-2	C6(Carbamidomethyl); R13(Label:13C(6))	CID	1	0	1	1							No Quan Values	Not Used		0	0.00461	3.13388	0	45.5689	100	2	683.365	1365.72	-1.93641	189.496	33596	33596	MS2	0/0	12AUG14_Rui_cardiac_PE_C.raw
High				VAELYEEEMr	Unambiguous	2	1	Q6P725	R10(Label:13C(6))	CID	1	0	1	1					33626532		No Quan Values	Not Used		0	0.01104	3.13388	0	42.7322	78	2	637.803	1274.6	-3.03913	181.878	32044	32044	MS2	0/0	12AUG14_Rui_cardiac_PE_C.raw
High				TPAQYDASELk	Unambiguous	2	1	Q07936	K11(Label:2H(4))	CID	1	0	1	1							No Quan Values	Not Used		0	0.0009748	3.1313	0	40.1301	100	2	613.813	1226.62	-1.78603	91.4632	13625	13625	MS2	0/0	12AUG14_Rui_cardiac_PE_C.raw
High				mISSYVGENAEFEr	Unambiguous	1	1	B2GV06	M1(Oxidation); R14(Label:13C(6))	CID	1	0	1	1					310840		No Quan Values	Not Used		0	0.001139	3.12873	0	60.9487	100	2	827.379	1653.75	-1.1765	213.013	38404	38404	MS2	0/0	12AUG14_Rui_cardiac_PE_C.raw
High				LNIMTAGPr	Unambiguous	1	1	P04762	R9(Label:13C(6))	CID	1	0	1	1					1551307		No Quan Values	Not Used		0	0.003817	3.12715	0	56.2518	100	2	489.777	978.546	-4.02369	157.692	27104	27104	MS2	0/0	12AUG14_Rui_cardiac_PE_C.raw
High				AQVAQPGGDTIFGk	Unambiguous	2	1	D4A269	K14(Label:2H(4))	CID	1	0	1	1					2.28112e+06		No Quan Values	Not Used		0	0.01493	3.12661	0	48.7707	100	2	696.872	1392.74	-4.24109	182.871	32246	32246	MS2	0/0	12AUG14_Rui_cardiac_PE_C.raw
High				LAAAFAVSr	Unambiguous	1	1	Q60587	R9(Label:13C(6))	CID	1	0	1	1		9142	1		5.61954e+06	Medium	Excluded by Method	Not Used		0	0.007948	3.12535	0	19.9009	100	2	456.273	911.538	-3.00917	146.919	24911	24911	MS2	0/0	12AUG14_Rui_cardiac_PE_C.raw
High				cAELEEELk	Unambiguous	8	1	P04692	C1(Carbamidomethyl); K9(Label:2H(4))	CID	1	0	1	1		7580	1		1.20285e+07	Medium	Excluded by Method	Not Used		0	0.01499	3.12329	0	25.4116	89	2	562.774	1124.54	-2.3839	128.894	21231	21231	MS2	0/0	12AUG14_Rui_cardiac_PE_C.raw
High				AQDTAELFFEDVr	Unambiguous	1	1	P15650	R13(Label:13C(6))	CID	1	0	1	1							No Quan Values	Not Used		0	0.008992	3.12284	0	47.7711	100	2	773.875	1546.74	-3.02996	368.387	69857	69857	MS2	0/0	12AUG14_Rui_cardiac_PE_C.raw
High				FVTVQTISGTGALr	Unambiguous	1	1	P00507	R14(Label:13C(6))	CID	1	0	1	1		19991		1	471137	Medium	Excluded by Method	Not Used		0	0.001138	3.12254	0	46.6303	100	2	728.416	1455.82	-1.57997	272.641	50571	50571	MS2	0/0	12AUG14_Rui_cardiac_PE_C.raw
	High			IIYGGSVTGATck	Unambiguous	3	1	M0R4U4	C12(Carbamidomethyl); K13(Label:13C(6)15N(2))	CID	1	0	1	1					5.56452e+06		No Quan Values	Not Used		0	0.008649	3.1211	0	43.1339	100	2	667.845	1334.68	-2.48091	127.994	21050	21050	MS2	0/0	12AUG14_Rui_cardiac_PE_C.raw
High				LAEQELIETSEr	Unambiguous	4	2	G3V885;G3V8B0	R12(Label:13C(6))	CID	1	0	1	1							No Quan Values	Not Used		0	0.001301	3.12108	0	55.1092	100	2	712.37	1423.73	-2.83092	192.907	34292	34292	MS2	0/0	12AUG14_Rui_cardiac_PE_C.raw
High				EALENANTNTEVLk	Unambiguous	2	1	M0RCH6	K14(Label:2H(4))	CID	1	0	1	1		9027	1		6.4221e+06	Medium	Excluded by Method	Not Used		0	0.009504	3.12043	0	60.7669	100	2	775.403	1549.8	-1.31418	145.69	24659	24659	MS2	0/0	12AUG14_Rui_cardiac_PE_C.raw
High				GkLDGNQDLIr	Unambiguous	1	1	P56574	K2(Label:2H(4)); R11(Label:13C(6))	CID	1	0	1	1		3255	1		7.82285e+06	Medium	Excluded by Method	Not Used		0	0.01127	3.12002	1	67.7938	100	2	619.857	1238.71	-2.92645	78.8319	11048	11048	MS2	0/0	12AUG14_Rui_cardiac_PE_C.raw
High				NQAPGQPGASQWGSr	Unambiguous	2	1	M0R9D9	R15(Label:13C(6))	CID	1	0	1	1		2170	1	1	1.2621e+06	Medium	Excluded by Method	Not Used		0	0.002177	3.11963	0	7.3938	100	2	773.874	1546.74	-2.86924	66.7336	8587	8587	MS2	0/0	12AUG14_Rui_cardiac_PE_C.raw
High				ASAELALGENSEVLk	Unambiguous	1	1	P00507	K15(Label:2H(4))	CID	1	0	1	1					933172		No Quan Values	Not Used		0	0.007641	3.11889	0	13.7732	100	2	767.913	1534.82	-4.65916	250.099	45977	45977	MS2	0/0	12AUG14_Rui_cardiac_PE_C.raw
High				NVETMNYADIEr	Unambiguous	2	1	G3V6P2	R12(Label:13C(6))	CID	1	0	1	1		14141	1		1.2684e+06	Medium	Excluded by Method	Not Used		0	0.01624	3.11842	0	68.1145	100	2	730.841	1460.67	-3.05109	203.893	36541	36541	MS2	0/0	12AUG14_Rui_cardiac_PE_C.raw
High				GNLGAGnGNLQGPr	Unambiguous	1	1	P43244	N7(Deamidated); R14(Label:13C(6))	CID	1	0	1	1		3376		1	4537325	Medium	Excluded by Method	Not Used		0	0.0009839	3.11807	0	22.2019	100	2	666.341	1331.67	-1.48728	80.2026	11329	11329	MS2	0/0	12AUG14_Rui_cardiac_PE_C.raw
High				GcDVVVIPAGVPr	Unambiguous	1	1	P04636	C2(Carbamidomethyl); R13(Label:13C(6))	CID	1	0	1	1					29162782		No Quan Values	Not Used		0	0.0003448	3.11803	0	18.1363	63	2	672.872	1344.74	-2.27422	272.465	50534	50534	MS2	0/0	12AUG14_Rui_cardiac_PE_C.raw
	High			SYELPDGQVITIGNEr	Unambiguous	9	2	P62738;V9GZ85	R16(Label:13C(6)15N(4))	CID	1	0	1	1					539166		No Quan Values	Not Used		0	0.009278	3.11608	0	51.2352	100	2	900.951	1800.89	-3.29036	342.103	64694	64694	MS2	0/0	12AUG14_Rui_cardiac_PE_C.raw
High				DQGTYEDYVEGLr	Unambiguous	1	1	Q64119	R13(Label:13C(6))	CID	1	0	1	1		21639	1		375703	Medium	Excluded by Method	Not Used		0	0.01995	3.11553	0	56.6478	100	2	775.856	1550.7	-1.21419	292.085	54522	54522	MS2	0/0	12AUG14_Rui_cardiac_PE_C.raw
High				NFTDVHPDYGAr	Unambiguous	1	1	P04762	R12(Label:13C(6))	CID	1	0	1	1					5.9882e+06		No Quan Values	Not Used		0	0.01756	3.11542	0	58.0645	100	2	699.329	1397.65	-2.04604	123.368	20115	20115	MS2	0/0	12AUG14_Rui_cardiac_PE_C.raw
High				FNSANEDnVTQVr	Unconsidered	1	1	P04762	N8(Deamidated); R13(Label:13C(6))	CID		0.0281	3	3		6951	1		286221	Medium	Excluded by Method	Not Used		0	0.008243	3.1147	0	0	100	2	750.852	1500.7	-3.20056	121.735	19784	19784	MS2	0/0	12AUG14_Rui_cardiac_PE_C.raw
High				mIAEAIPELk	Unambiguous	1	1	P04636	M1(Oxidation); K10(Label:2H(4))	CID	1	0	1	1							No Quan Values	Not Used		0	0.002646	3.11419	0	31.0478	100	2	567.821	1134.63	-3.4519	227.372	41334	41334	MS2	0/0	12AUG14_Rui_cardiac_PE_C.raw
	High			GNDISSGTVLSEYVGSGPPk	Unambiguous	1	1	P31044	K20(Label:13C(6)15N(2))	CID	1	0	1	1					24886.3		No Quan Values	Not Used		0	0.01931	3.11288	0	61.9725	100	2	986.487	1971.97	-4.14096	317.767	59767	59767	MS2	0/0	12AUG14_Rui_cardiac_PE_C.raw
High				VVDALGNAIDGk	Unambiguous	3	1	F1LP05	K12(Label:2H(4))	CID	1	0	1	1		12621	1		4.4143e+06	Medium	Excluded by Method	Not Used		0	0.0006684	3.11183	0	44.8828	100	2	588.33	1175.65	-2.80376	186.905	33067	33067	MS2	0/0	12AUG14_Rui_cardiac_PE_C.raw
High				ATEEPSGTGSDELIk	Unambiguous	2	1	G3V8L9	K15(Label:2H(4))	CID	1	0	1	1					1.70494e+06		No Quan Values	Not Used		0	0.01332	3.11078	0	17.8955	100	2	769.377	1537.75	-4.65688	127.326	20915	20915	MS2	0/0	12AUG14_Rui_cardiac_PE_C.raw
High				EAFTIMDQNr	Unambiguous	3	1	P08733	R10(Label:13C(6))	CID	1	0	1	1					4.73906e+06		No Quan Values	Not Used		0	0.0003421	3.10983	0	16.3135	67	2	615.796	1230.58	-2.9776	187.401	33169	33169	MS2	0/0	12AUG14_Rui_cardiac_PE_C.raw
High				VSGSTPcPPLPr	Unambiguous	1	1	D4ABA9	C7(Carbamidomethyl); R12(Label:13C(6))	CID	1	0	1	1		7673		1	17006220	Medium	Excluded by Method	Not Used		0	0.0005928	3.10853	0	11.4297	51	2	637.336	1273.66	-1.79964	129.975	21446	21446	MS2	0/0	12AUG14_Rui_cardiac_PE_C.raw
High				VLNNMEIGTSLYDEEGAk	Unambiguous	1	1	P16617	K18(Label:2H(4))	CID	1	0	1	1					228982		No Quan Values	Not Used		0	0.01194	3.10783	0	0	100	2	993.982	1986.96	-3.28339	312.982	58789	58789	MS2	0/0	12AUG14_Rui_cardiac_PE_C.raw
	High			APLQVAVLGPTGVAEPVEVr	Unambiguous	1	1	D3ZHA0	R20(Label:13C(6)15N(4))	CID	1	0	1	1					91279.1		No Quan Values	Not Used		0	0.0006867	3.10685	0	54.7895	100	2	1006.57	2012.14	-0.977235	383.823	72572	72572	MS2	0/0	12AUG14_Rui_cardiac_PE_C.raw
High				STGEAFVQFASQEIAEk	Unambiguous	6	2	D3ZYW2;Q6AY09	K17(Label:2H(4))	CID	1	0	1	1					66562.3		No Quan Values	Not Used		0	0.0004073	3.10658	0	37.8444	100	2	923.461	1845.91	-1.51159	389.426	73524	73524	MS2	0/0	12AUG14_Rui_cardiac_PE_C.raw
High				TDDYLDqPccETINr	Unambiguous	1	1	P50399	Q7(Deamidated); C9(Carbamidomethyl); C10(Carbamidomethyl); R15(Label:13C(6))	CID	1	0	1	1							No Quan Values	Not Used		0	0.01761	3.10632	0	36.8986	100	2	953.906	1906.81	8.52687	205.355	36841	36841	MS2	0/0	12AUG14_Rui_cardiac_PE_C.raw
High				VEDDESLLLELk	Unambiguous	1	1	B1PRL5	K12(Label:2H(4))	CID	1	0	1	1					115310		No Quan Values	Not Used		0	0.00521	3.10209	0	15.7538	100	2	703.88	1406.75	-3.00373	362.051	68633	68633	MS2	0/0	12AUG14_Rui_cardiac_PE_C.raw
High				AHSSmVGVNLPQk	Unambiguous	2	2	P16617;M0R6Y8	M5(Oxidation); K13(Label:2H(4))	CID	1	0	1	1					1.16226e+06		No Quan Values	Not Used		0	0.00636	3.10019	0	27.6534	100	2	694.367	1387.73	-2.23891	50.2782	5247	5247	MS2	0/0	12AUG14_Rui_cardiac_PE_C.raw
High				VQGLEQAVDNFEGk	Unambiguous	1	1	Q5U2U8	K14(Label:2H(4))	CID	1	0	1	1					749147		No Quan Values	Not Used		0	0.01696	3.10011	0	17.9011	100	2	769.389	1537.77	-5.29233	291.926	54489	54489	MS2	0/0	12AUG14_Rui_cardiac_PE_C.raw
High				VEGDLAGHGQEVLISLFk	Unambiguous	1	1	Q9QZ76	K18(Label:2H(4))	CID	1	0	1	1		29905			2.65301e+06	Medium	Unique	Used	0.657539	0	0.01866	3.0998	0	19.1738	100	3	639.352	1916.04	-1.31733	400.897	75792	75792	MS2	0/0	12AUG14_Rui_cardiac_PE_C.raw
	High			GDGPIcLVLAPTr	Unambiguous	2	2	E9PT29;Q6AYI1	C6(Carbamidomethyl); R13(Label:13C(6)15N(4))	CID	1	0	1	1					138365		No Quan Values	Not Used		0	0.02579	3.09915	0	24.27	100	2	689.873	1378.74	-0.124252	328.242	61895	61895	MS2	0/0	12AUG14_Rui_cardiac_PE_C.raw
High				VHQVTNSQDQVSEAEPr	Unambiguous	1	1	D4A181	R17(Label:13C(6))	CID	1	0	1	1							No Quan Values	Not Used		0	0.004859	3.099	0	61.1492	100	3	643.982	1929.93	-2.40727	38.0417	3281	3281	MS2	0/0	12AUG14_Rui_cardiac_PE_C.raw
[truncated: 3,506 more rows]
