# Supplementary material for: Quantitative Non-canonical Amino Acid Tagging (QuaNCAT) Proteomics Identifies Distinct Patterns of Protein Synthesis Rapidly Induced by Hypertrophic Agents in Cardiomyocytes, Revealing New Aspects of Metabolic Remodeling
Source: Mol Cell Proteomics. 2016 Aug 9;15(10):3170–89. doi: 10.1074/mcp.M115.054312 (PMC5054342; doi:10.1074/mcp.M115.054312)
Supplement: Supplemental Data [file 10.1074_M115.054312_mcp.M115.054312-21.xlsx]

## Sheet: Sheet1
Supplementary Table X. Ins+Rapa_vs_Ins_Replicate_2_proteins
Accession	Description	ΣCoverage	Σ# Proteins	Σ# Unique Peptides	Σ# Peptides	Σ# PSMs	Area	A11: Heavy/Medium	A11: Heavy/Medium Count	A11: Heavy/Medium Variability [%]	Score A(3,6,8,9)	Coverage A(3,6,8,9)	# Peptides A(3,6,8,9)	# PSM A(3,6,8,9)	# AAs	MW [kDa]	calc. pI
P08733	Myosin regulatory light chain 2, ventricular/cardiac muscle isoform OS=Rattus norvegicus GN=Myl2 PE=1 SV=2 - [MLRV_RAT]	80.12	2	9	12	107	1.86746e+08	0.601877	16	30.823	312.368	80.12	32	107	166	18.8684	4.93213
P16409	Myosin light chain 3 OS=Rattus norvegicus GN=Myl3 PE=2 SV=2 - [MYL3_RAT]	73.5	5	12	15	174	5.61644e+08	0.593362	13	9.98699	481.752	73.5	41	174	200	22.1421	5.09717
P0CG51	Polyubiquitin-B OS=Rattus norvegicus GN=Ubb PE=1 SV=1 - [UBB_RAT]	69.51	10	5	5	35	9.72498e+07	0.706837	8	11.2679	71.6301	69.51	13	35	305	34.3475	7.53271
P13437	3-ketoacyl-CoA thiolase, mitochondrial OS=Rattus norvegicus GN=Acaa2 PE=2 SV=1 - [THIM_RAT]	65.99	1	1	16	83	3.6799e+07	0.775143	1		266.015	65.99	41	83	397	41.8445	7.94287
G3V9U2	3-ketoacyl-CoA thiolase, mitochondrial OS=Rattus norvegicus GN=Acaa2 PE=3 SV=2 - [G3V9U2_RAT]	65.15	1	1	16	76	3.6799e+07				248.62	65.15	38	76	396	41.7575	8.14795
Q9QZ76	Myoglobin OS=Rattus norvegicus GN=Mb PE=1 SV=3 - [MYG_RAT]	64.94	1	10	10	99	6.93005e+08	0.770297	22	13.4884	307.946	64.94	23	99	154	17.146	8.104
P04797	Glyceraldehyde-3-phosphate dehydrogenase OS=Rattus norvegicus GN=Gapdh PE=1 SV=3 - [G3P_RAT]	61.86	39	6	12	158	1.95183e+08	0.461323	6	9.898	447.966	61.86	34	158	333	35.8052	8.03076
Q6P725	Desmin OS=Rattus norvegicus GN=Des PE=2 SV=1 - [Q6P725_RAT]	60.34	5	22	25	173	421576626	0.583299	17	21.3517	498.084	60.34	65	173	469	53.3901	5.2749
P04692	Tropomyosin alpha-1 chain OS=Rattus norvegicus GN=Tpm1 PE=1 SV=3 - [TPM1_RAT]	59.86	12	16	21	114	2.1057e+08	0.438359	10	25.8388	292.458	59.86	52	114	284	32.6607	4.7417
D3ZD09	Cytochrome c oxidase subunit 6B1 OS=Rattus norvegicus GN=Cox6b1 PE=4 SV=1 - [D3ZD09_RAT]	59.3	1	4	4	22	2.00503e+07				44.0598	59.3	9	22	86	10.0649	8.71924
P10111	Peptidyl-prolyl cis-trans isomerase A OS=Rattus norvegicus GN=Ppia PE=1 SV=2 - [PPIA_RAT]	55.49	2	7	7	38	2.21306e+07	0.817358	1		73.9146	55.49	13	38	164	17.8628	8.1626
P05065	Fructose-bisphosphate aldolase A OS=Rattus norvegicus GN=Aldoa PE=1 SV=2 - [ALDOA_RAT]	52.47	3	11	11	107	3.17106e+08	0.615067	5	5.8182	276.168	52.47	26	107	364	39.3273	8.08936
D4ABA9	Protein LOC100910104 OS=Rattus norvegicus GN=LOC100910104 PE=4 SV=1 - [D4ABA9_RAT]	51.29	1	35	35	188	1.12249e+08	0.984881	27	24.135	509.624	51.29	86	188	1127	122.388	5.22412
G3V6D3	ATP synthase subunit beta OS=Rattus norvegicus GN=Atp5b PE=3 SV=1 - [G3V6D3_RAT]	51.23	2	21	21	175	3.36941e+08	0.654791	18	7.1435	476.07	51.23	62	175	529	56.3095	5.2749
P11980	Pyruvate kinase PKM OS=Rattus norvegicus GN=Pkm PE=1 SV=3 - [KPYM_RAT]	50.66	7	2	24	122	2.04356e+08				330.108	50.66	55	122	531	57.7809	7.06396
P42123	L-lactate dehydrogenase B chain OS=Rattus norvegicus GN=Ldhb PE=1 SV=2 - [LDHB_RAT]	50.6	1	14	14	54	4.6681e+07	0.654064	10	12.6633	121.041	50.6	30	54	334	36.5891	6.04932
M0R5J4	Uncharacterized protein OS=Rattus norvegicus PE=3 SV=1 - [M0R5J4_RAT]	50.23	10	6	17	111	85163251	0.854867	3	4.40708	301.993	50.23	43	111	434	47.0452	6.3667
P11980-2	Isoform M2 of Pyruvate kinase PKM OS=Rattus norvegicus GN=Pkm - [KPYM_RAT]	49.15	9	1	23	110	2.04356e+08	0.554476	1		300.519	49.15	54	110	531	57.744	7.44482
P11915-2	Isoform SCP2 of Non-specific lipid-transfer protein OS=Rattus norvegicus GN=Scp2 - [NLTP_RAT]	48.25	3	7	7	20	6.08874e+06	0.737258	1		47.6439	48.25	13	20	143	15.2879	8.57275
D3ZCV0	Protein Actn2 OS=Rattus norvegicus GN=Actn2 PE=4 SV=1 - [D3ZCV0_RAT]	48.1	2	27	33	136	4.90212e+07	0.54832	8	43.6063	397.116	48.1	72	136	894	103.768	5.45264
P09605	Creatine kinase S-type, mitochondrial OS=Rattus norvegicus GN=Ckmt2 PE=1 SV=2 - [KCRS_RAT]	47.73	6	7	17	144	1.03267e+08	0.768728	4	40.6931	393.888	47.73	40	144	419	47.3553	8.51416
P68035	Actin, alpha cardiac muscle 1 OS=Rattus norvegicus GN=Actc1 PE=2 SV=1 - [ACTC_RAT]	47.21	6	8	12	81	137151418	0.530359	8	12.4129	209.761	47.21	35	81	377	41.9919	5.38916
P06761	78 kDa glucose-regulated protein OS=Rattus norvegicus GN=Hspa5 PE=1 SV=1 - [GRP78_RAT]	47.09	1	23	25	97	5.49888e+07	1.09739	6	48.7957	269.572	47.09	52	97	654	72.3024	5.16064
P04636	Malate dehydrogenase, mitochondrial OS=Rattus norvegicus GN=Mdh2 PE=1 SV=2 - [MDHM_RAT]	46.45	1	14	14	89	1.08273e+08	0.651509	11	13.147	227.832	46.45	34	89	338	35.6608	8.67529
Q5XIG1	Ldb3 protein OS=Rattus norvegicus GN=Ldb3 PE=2 SV=1 - [Q5XIG1_RAT]	45.94	1	10	10	62	2.87346e+07	0.531498	8	21.3729	167.177	45.94	25	62	283	30.9688	9.18799
P16617	Phosphoglycerate kinase 1 OS=Rattus norvegicus GN=Pgk1 PE=1 SV=2 - [PGK1_RAT]	45.8	3	6	13	75	7.43983e+07	0.668968	1		231.928	45.8	31	75	417	44.51	7.89893
G3V7C6	RCG45400 OS=Rattus norvegicus GN=Tubb4b PE=3 SV=1 - [G3V7C6_RAT]	45.39	7	7	13	30	2.5978e+07				71.4428	45.39	21	30	445	49.799	4.89404
P63018	Heat shock cognate 71 kDa protein OS=Rattus norvegicus GN=Hspa8 PE=1 SV=1 - [HSP7C_RAT]	45.36	9	20	24	179	1.72599e+08	0.456543	16	29.8862	468.088	45.36	61	179	646	70.8272	5.51611
M0R9D5	Uncharacterized protein OS=Rattus norvegicus GN=Ahnak PE=4 SV=1 - [M0R9D5_RAT]	45.35	1	73	74	334	3.92084e+07	0.61625	14	28.4079	812.296	45.35	161	334	5363	571.304	6.22705
D3ZX18	Myozenin 2 (Predicted), isoform CRA_b OS=Rattus norvegicus GN=Myoz2 PE=4 SV=1 - [D3ZX18_RAT]	44.86	1	7	7	36	8.16823e+06				62.3498	44.86	16	36	185	20.5753	5.021
P00564	Creatine kinase M-type OS=Rattus norvegicus GN=Ckm PE=1 SV=2 - [KCRM_RAT]	44.62	1	15	15	98	1.4273e+08	0.419012	9	33.1228	272.627	44.62	43	98	381	43.0178	7.06396
P15999	ATP synthase subunit alpha, mitochondrial OS=Rattus norvegicus GN=Atp5a1 PE=1 SV=2 - [ATPA_RAT]	44.3	3	20	20	107	3.43495e+07	0.599666	5	22.0361	286.908	44.3	50	107	553	59.7166	9.18799
P48500	Triosephosphate isomerase OS=Rattus norvegicus GN=Tpi1 PE=1 SV=2 - [TPIS_RAT]	44.18	3	8	8	26	6.249e+07	0.749527	4	9.79977	63.5735	44.18	18	26	249	26.8318	7.23975
A0JPQ4	Tripartite motif-containing protein 72 OS=Rattus norvegicus GN=Trim72 PE=2 SV=1 - [TRI72_RAT]	44.03	1	13	13	40	3.93529e+07	0.643388	6	11.1452	76.933	44.03	29	40	477	52.7978	6.26514
B5DFG4	Heat shock 27kD protein family, member 7 (Cardiovascular) OS=Rattus norvegicus GN=Hspb7 PE=2 SV=1 - [B5DFG4_RAT]	43.79	2	5	5	68	2.79181e+07	0.718594	4	21.7874	159.261	43.79	14	68	169	18.607	6.41748
Q68FU3	Electron transfer flavoprotein subunit beta OS=Rattus norvegicus GN=Etfb PE=2 SV=3 - [ETFB_RAT]	41.96	1	9	9	30	2.42647e+07	0.643792	3	3.6263	93.8675	41.96	17	30	255	27.6701	7.75244
Q64119	Myosin light polypeptide 6 OS=Rattus norvegicus GN=Myl6 PE=1 SV=3 - [MYL6_RAT]	41.72	6	4	7	39	3.37517e+07				98.2174	41.72	16	39	151	16.9641	4.55127
P23928	Alpha-crystallin B chain OS=Rattus norvegicus GN=Cryab PE=1 SV=1 - [CRYAB_RAT]	41.71	1	6	6	23	4.32472e+07	0.709692	1		58.2396	41.71	16	23	175	20.0763	7.32764
D3ZF77	Protein Akr1cl OS=Rattus norvegicus GN=Akr1cl PE=4 SV=1 - [D3ZF77_RAT]	40.12	2	9	9	40	3.56112e+07	0.673238	2	7.68948	107.469	40.12	24	40	324	37.1711	7.45947
Q3T1J1	Eukaryotic translation initiation factor 5A-1 OS=Rattus norvegicus GN=Eif5a PE=1 SV=3 - [IF5A1_RAT]	39.61	2	5	5	17	4.50902e+06	0.968598	2	47.0687	42.3612	39.61	11	17	154	16.8214	5.23682
D4A4G0	Uncharacterized protein OS=Rattus norvegicus PE=4 SV=2 - [D4A4G0_RAT]	39.26	2	5	5	14	1.06752e+07	0.800179	3	19.5979	41.9654	39.26	7	14	163	18.4495	9.64209
Q925F0	Small muscular protein OS=Rattus norvegicus GN=Smpx PE=3 SV=1 - [SMPX_RAT]	38.82	1	3	3	16	4.03165e+06	0.889856	3	24.9221	43.2912	38.82	8	16	85	9.11481	9.99365
A7VJC2-2	Isoform A2 of Heterogeneous nuclear ribonucleoproteins A2/B1 OS=Rattus norvegicus GN=Hnrnpa2b1 - [ROA2_RAT]	38.71	7	10	10	81	5.77786e+07	0.885656	8	12.7511	259.386	38.71	26	81	341	36.0319	8.646
P09456	cAMP-dependent protein kinase type I-alpha regulatory subunit OS=Rattus norvegicus GN=Prkar1a PE=2 SV=2 - [KAP0_RAT]	38.58	3	10	10	40	1.15278e+07	0.547189	3	3.18355	109.611	38.58	23	40	381	43.068	5.35107
P07335	Creatine kinase B-type OS=Rattus norvegicus GN=Ckb PE=1 SV=2 - [KCRB_RAT]	38.58	1	10	10	44	1.7929e+07	0.594283	3	31.223	123.229	38.58	21	44	381	42.6983	5.66846
P63039	60 kDa heat shock protein, mitochondrial OS=Rattus norvegicus GN=Hspd1 PE=1 SV=1 - [CH60_RAT]	38.57	3	16	16	80	2.93398e+07	0.608447	6	14.5942	196.701	38.57	34	80	573	60.9174	6.17627
D3ZHA0	Protein Flnc OS=Rattus norvegicus GN=Flnc PE=4 SV=1 - [D3ZHA0_RAT]	38.41	3	69	69	338	7.73134e+07	0.775549	30	22.3328	950.156	38.41	174	338	2726	290.804	5.89697
Q8VBU2-2	Isoform 2 of Protein NDRG2 OS=Rattus norvegicus GN=Ndrg2 - [NDRG2_RAT]	38.38	2	8	8	49	7.3127e+06	0.807996	2	1.54056	123.27	38.38	16	49	357	39.2453	5.49072
P48721	Stress-70 protein, mitochondrial OS=Rattus norvegicus GN=Hspa9 PE=1 SV=3 - [GRP75_RAT]	38.29	3	20	20	127	1.69889e+08	0.654437	8	18.4174	315.347	38.29	57	127	679	73.8119	6.30322
P17764	Acetyl-CoA acetyltransferase, mitochondrial OS=Rattus norvegicus GN=Acat1 PE=1 SV=1 - [THIL_RAT]	37.74	1	11	11	76	4.03394e+07	0.695505	8	20.0105	212.618	37.74	26	76	424	44.6664	8.76318
A1A5Q0	Leiomodin-2 OS=Rattus norvegicus GN=Lmod2 PE=2 SV=1 - [LMOD2_RAT]	37.7	2	15	15	48	2.44728e+07	0.691795	4	14.8103	119.522	37.7	29	48	549	61.6794	5.8208
P56574	Isocitrate dehydrogenase [NADP], mitochondrial OS=Rattus norvegicus GN=Idh2 PE=1 SV=2 - [IDHP_RAT]	36.95	1	15	16	68	3.43662e+07	0.580958	10	38.7221	196.71	36.95	38	68	452	50.9349	8.68994
F1LMI8	Troponin T, cardiac muscle OS=Rattus norvegicus GN=Tnnt2 PE=4 SV=2 - [F1LMI8_RAT]	36.68	4	10	10	87	452500889	0.74789	6	25.7683	184.435	36.68	26	87	289	34.3444	5.32568
Q5XFX0	Transgelin-2 OS=Rattus norvegicus GN=Tagln2 PE=2 SV=1 - [TAGL2_RAT]	36.18	2	5	5	13	4.78565e+06	0.840445	1		34.4724	36.18	11	13	199	22.3791	8.25049
P46462	Transitional endoplasmic reticulum ATPase OS=Rattus norvegicus GN=Vcp PE=1 SV=3 - [TERA_RAT]	35.61	4	21	22	96	7.165e+07	0.771989	8	8.91918	260.893	35.61	52	96	806	89.2927	5.26221
G3V885	Myosin-6 OS=Rattus norvegicus GN=Myh6 PE=4 SV=1 - [G3V885_RAT]	35.48	16	17	56	255	9.43853e+07	0.586521	10	19.0604	752.154	35.48	130	255	1939	223.371	5.73193
V9GZ85	Protein LOC100361457 (Fragment) OS=Rattus norvegicus GN=LOC100361457 PE=3 SV=1 - [V9GZ85_RAT]	35.03	6	5	9	55	9.21828e+07	0.56445	2	7.76699	134.092	35.03	23	55	374	41.5927	5.70654
P04762	Catalase OS=Rattus norvegicus GN=Cat PE=1 SV=3 - [CATA_RAT]	34.72	1	15	15	69	3.72434e+07	0.611954	12	16.7191	163.041	34.72	40	69	527	59.7195	7.50342
P26284	Pyruvate dehydrogenase E1 component subunit alpha, somatic form, mitochondrial OS=Rattus norvegicus GN=Pdha1 PE=1 SV=2 - [ODPA_RAT]	34.62	3	10	10	43	1.58033e+07				102.956	34.62	23	43	390	43.1986	8.19189
M0RAU4	Uncharacterized protein (Fragment) OS=Rattus norvegicus PE=3 SV=1 - [M0RAU4_RAT]	34.32	5	1	12	68	85163251				171.001	34.32	30	68	437	47.4853	6.46826
Q5RJR9	Serine (Or cysteine) proteinase inhibitor, clade H, member 1, isoform CRA_b OS=Rattus norvegicus GN=Serpinh1 PE=2 SV=1 - [Q5RJR9_RAT]	34.29	2	10	10	38	1.64005e+07	0.484783	4	13.5887	82.3194	34.29	22	38	417	46.5322	8.82178
G3V7U0	Cysteine and glycine-rich protein 3 OS=Rattus norvegicus GN=Csrp3 PE=4 SV=1 - [G3V7U0_RAT]	34.02	2	5	5	38	1.00078e+08	0.955414	9	27.2978	122.598	34.02	16	38	194	20.8479	8.54346
P61980	Heterogeneous nuclear ribonucleoprotein K OS=Rattus norvegicus GN=Hnrnpk PE=1 SV=1 - [HNRPK_RAT]	33.48	3	11	11	42	4.32941e+07	0.780711	7	13.6684	117.984	33.48	20	42	463	50.9444	5.5415
G3V7Z3	Nucleolar protein 3 OS=Rattus norvegicus GN=Nol3 PE=4 SV=1 - [G3V7Z3_RAT]	33.48	2	4	4	6	4.11352e+06	0.472635	1		24.3322	33.48	5	6	221	24.4763	4.06885
O88989	Malate dehydrogenase, cytoplasmic OS=Rattus norvegicus GN=Mdh1 PE=1 SV=3 - [MDHC_RAT]	33.23	1	8	8	48	169393104	0.683522	5	19.7039	119.7	33.23	20	48	334	36.46	6.58057
M0R7S5	Protein Plin4 OS=Rattus norvegicus GN=Plin4 PE=4 SV=1 - [M0R7S5_RAT]	32.94	1	5	5	18	6.68441e+06	0.821899	2	188.804	66.0684	32.94	9	18	1339	135.43	9.12939
P13803	Electron transfer flavoprotein subunit alpha, mitochondrial OS=Rattus norvegicus GN=Etfa PE=1 SV=4 - [ETFA_RAT]	32.43	1	7	7	46	9.0093e+06	0.675251	2	37.7164	130.166	32.43	22	46	333	34.9295	8.38232
Q6IMZ5	Tropomodulin 1 OS=Rattus norvegicus GN=Tmod1 PE=2 SV=1 - [Q6IMZ5_RAT]	32.31	3	8	8	23	2.55237e+07	0.740687	4	10.2685	58.9739	32.31	18	23	359	40.4288	5.04639
P80254	D-dopachrome decarboxylase OS=Rattus norvegicus GN=Ddt PE=1 SV=3 - [DOPD_RAT]	32.2	1	3	3	7	4.62121e+06				10.8155	32.2	5	7	118	13.1248	6.53662
P62963	Profilin-1 OS=Rattus norvegicus GN=Pfn1 PE=1 SV=2 - [PROF1_RAT]	32.14	1	3	3	6	936338				12.4513	32.14	6	6	140	14.9475	8.27979
Q9ER34	Aconitate hydratase, mitochondrial OS=Rattus norvegicus GN=Aco2 PE=1 SV=2 - [ACON_RAT]	31.92	1	18	19	92	7.98414e+07	0.636608	13	23.2564	246.153	31.92	43	92	780	85.38	7.82568
P19234	NADH dehydrogenase [ubiquinone] flavoprotein 2, mitochondrial OS=Rattus norvegicus GN=Ndufv2 PE=1 SV=2 - [NDUV2_RAT]	31.45	1	6	6	27	6.53106e+06	0.713817	1		67.0562	31.45	12	27	248	27.3609	6.68311
D3ZWT8	Uncharacterized protein OS=Rattus norvegicus GN=Atp5h PE=4 SV=2 - [D3ZWT8_RAT]	30.71	2	3	3	17	6.06694e+06	0.513378	3	20.8551	22.9552	30.71	9	17	127	14.5505	8.55811
P23693	Troponin I, cardiac muscle OS=Rattus norvegicus GN=Tnni3 PE=1 SV=2 - [TNNI3_RAT]	30.33	1	6	6	53	7.30852e+07	0.645104	6	6.81037	117.277	30.33	17	53	211	24.1447	9.5542
P13832	Myosin regulatory light chain RLC-A OS=Rattus norvegicus GN=Rlc-a PE=2 SV=2 - [MRLCA_RAT]	30.23	4	4	4	16	6.42578e+06	0.752627	1		28.6083	30.23	9	16	172	19.8825	4.80518
Q06647	ATP synthase subunit O, mitochondrial OS=Rattus norvegicus GN=Atp5o PE=1 SV=1 - [ATPO_RAT]	29.58	1	5	5	10	4.51917e+06				27.3499	29.58	8	10	213	23.3828	10.0229
P62329	Thymosin beta-4 OS=Rattus norvegicus GN=Tmsb4x PE=2 SV=2 - [TYB4_RAT]	29.55	1	1	1	1	3.30617e+06				0	29.55	1	1	44	5.04952	5.05908
P82995	Heat shock protein HSP 90-alpha OS=Rattus norvegicus GN=Hsp90aa1 PE=1 SV=3 - [HS90A_RAT]	29.47	4	10	17	49	1.82771e+07				141.55	29.47	31	49	733	84.7618	5.0083
P31044	Phosphatidylethanolamine-binding protein 1 OS=Rattus norvegicus GN=Pebp1 PE=1 SV=3 - [PEBP1_RAT]	29.41	1	3	3	11	3.84957e+06	0.293562	1		37.9964	29.41	5	11	187	20.7884	5.79541
P07483	Fatty acid-binding protein, heart OS=Rattus norvegicus GN=Fabp3 PE=1 SV=2 - [FABPH_RAT]	29.32	1	3	3	11	7.61072e+06	0.735963	2	16.254	19.6988	29.32	8	11	133	14.7656	6.32861
G3V7J0	Aldehyde dehydrogenase family 6, subfamily A1, isoform CRA_b OS=Rattus norvegicus GN=Aldh6a1 PE=3 SV=1 - [G3V7J0_RAT]	29.16	2	11	11	31	1.42395e+07	0.740512	2	35.0619	97.9159	29.16	18	31	535	57.7105	8.17725
O88321	Antisecretory factor OS=Rattus norvegicus GN=Psmd4 PE=2 SV=1 - [O88321_RAT]	28.95	1	6	6	24	1.64654e+07	0.650679	2	28.2711	62.7135	28.95	14	24	380	41.0474	4.80518
P15429	Beta-enolase OS=Rattus norvegicus GN=Eno3 PE=1 SV=3 - [ENOB_RAT]	28.8	3	3	8	48	5.88219e+07	0.972308	1		116.469	28.8	19	48	434	46.9843	7.44482
M0R6Y8	Phosphoglycerate kinase OS=Rattus norvegicus GN=RGD1560402 PE=3 SV=1 - [M0R6Y8_RAT]	28.61	3	1	8	44	5.24619e+07				127.758	28.61	21	44	395	41.9347	6.78564
Q5XIF6	Tubulin alpha-4A chain OS=Rattus norvegicus GN=Tuba4a PE=2 SV=1 - [TBA4A_RAT]	28.57	4	3	8	12	4.09748e+06				34.9633	28.57	11	12	448	49.8924	5.05908
M0RB95	Protein LOC100912963 (Fragment) OS=Rattus norvegicus GN=LOC100912963 PE=4 SV=1 - [M0RB95_RAT]	28.57	1	1	1	1	525319				4.05969	28.57	1	1	77	8.05441	11.0776
P11507-2	Isoform 2 of Sarcoplasmic/endoplasmic reticulum calcium ATPase 2 OS=Rattus norvegicus GN=Atp2a2 - [AT2A2_RAT]	28.49	10	23	23	82	5.76972e+07	0.666359	13	24.1413	214.188	28.49	48	82	997	109.61	5.36377
Q3MHS9	Chaperonin containing Tcp1, subunit 6A (Zeta 1) OS=Rattus norvegicus GN=Cct6a PE=2 SV=1 - [Q3MHS9_RAT]	28.25	4	8	8	16	1.08807e+07	1.04961	2	41.9321	44.9616	28.25	13	16	531	57.9807	7.07861
B2RZD6	Ndufa4 protein OS=Rattus norvegicus GN=Ndufa4 PE=4 SV=1 - [B2RZD6_RAT]	28.05	1	3	3	17	1.23347e+07	0.565218	1		33.5426	28.05	8	17	82	9.32087	9.5249
P15650	Long-chain specific acyl-CoA dehydrogenase, mitochondrial OS=Rattus norvegicus GN=Acadl PE=1 SV=1 - [ACADL_RAT]	27.91	1	9	9	50	7555430	0.672268	5	22.1329	132.146	27.91	22	50	430	47.8424	7.73779
Q5XI77	Annexin OS=Rattus norvegicus GN=Anxa11 PE=2 SV=1 - [Q5XI77_RAT]	27.44	4	11	11	41	3.14813e+07	0.951565	2	53.8538	116.746	27.44	22	41	503	54.1258	7.6499
P85834	Elongation factor Tu, mitochondrial OS=Rattus norvegicus GN=Tufm PE=1 SV=1 - [EFTU_RAT]	27.43	7	9	9	36	2.94046e+07	0.694396	3	24.7697	100.805	27.43	21	36	452	49.491	7.56201
P39069	Adenylate kinase isoenzyme 1 OS=Rattus norvegicus GN=Ak1 PE=1 SV=3 - [KAD1_RAT]	27.32	2	4	4	40	1.61929e+07	0.564734	2	8.80056	98.4629	27.32	13	40	194	21.5702	7.89893
D3ZCI9	Protein Myl10 (Fragment) OS=Rattus norvegicus GN=Myl10 PE=4 SV=2 - [D3ZCI9_RAT]	27.27	1	1	4	23	4.99277e+07				50.9161	27.27	9	23	165	18.9344	5.08447
P34058	Heat shock protein HSP 90-beta OS=Rattus norvegicus GN=Hsp90ab1 PE=1 SV=4 - [HS90B_RAT]	27.21	4	7	15	61	2.73776e+07	0.442663	6	33.6095	179.054	27.21	31	61	724	83.2291	5.03369
Q5U2U8	Bcl2-associated athanogene 3 OS=Rattus norvegicus GN=Bag3 PE=2 SV=1 - [Q5U2U8_RAT]	27.18	1	11	11	51	3.35271e+07	0.630291	5	13.1255	134.333	27.18	21	51	574	61.453	7.03467
P13084-2	Isoform B23.2 of Nucleophosmin OS=Rattus norvegicus GN=Npm1 - [NPM_RAT]	26.85	5	4	4	12	1.55752e+07	0.612013	2	7.99586	26.8755	26.85	9	12	257	28.3677	4.69092
Q60587	Trifunctional enzyme subunit beta, mitochondrial OS=Rattus norvegicus GN=Hadhb PE=1 SV=1 - [ECHB_RAT]	26.74	1	10	10	32	2.32686e+07	0.527413	5	23.3323	94.2567	26.74	19	32	475	51.3815	9.46631
Q5XIH6	Tripartite motif-containing protein 54 OS=Rattus norvegicus GN=Trim54 PE=2 SV=1 - [TRI54_RAT]	26.65	1	5	5	15	2.84659e+07	0.554172	3	3.98131	40.1039	26.65	9	15	364	41.0042	5.12256
G3V8C3	Vimentin OS=Rattus norvegicus GN=Vim PE=3 SV=1 - [G3V8C3_RAT]	26.61	5	6	9	25	2.48609e+07				59.2108	26.61	15	25	466	53.6681	5.12256
M0R634	Uncharacterized protein (Fragment) OS=Rattus norvegicus PE=3 SV=1 - [M0R634_RAT]	26.52	7	1	5	65	1.77825e+07				202.793	26.52	15	65	328	35.3751	8.11865
M0R6J6	Creatine kinase S-type, mitochondrial OS=Rattus norvegicus GN=Ckmt2 PE=3 SV=1 - [M0R6J6_RAT]	26.46	6	3	13	59	1.44455e+08	0.720847	3	3.44039	168.646	26.46	28	59	412	46.4213	9.49561
P68370	Tubulin alpha-1A chain OS=Rattus norvegicus GN=Tuba1a PE=1 SV=1 - [TBA1A_RAT]	26.39	8	2	7	16	8.44656e+06	0.48308	1		56.4803	26.39	10	16	451	50.1036	5.05908
Q7TPB1	T-complex protein 1 subunit delta OS=Rattus norvegicus GN=Cct4 PE=1 SV=3 - [TCPD_RAT]	26.35	1	7	8	22	8.9179e+06	0.640858	1		54.4088	26.35	18	22	539	58.0628	8.01611
P56741	Myosin-binding protein C, cardiac-type OS=Rattus norvegicus GN=Mybpc3 PE=2 SV=2 - [MYPC_RAT]	26.22	1	24	24	76	1.11455e+07	0.509011	11	24.4248	204.143	26.22	45	76	1274	140.674	6.53662
Q91Y81	Septin-2 OS=Rattus norvegicus GN=Sept2 PE=1 SV=1 - [SEPT2_RAT]	25.76	1	5	5	13	2.0458e+06				32.1057	25.76	9	13	361	41.5663	6.59521
Q5XIF3	NADH dehydrogenase [ubiquinone] iron-sulfur protein 4, mitochondrial OS=Rattus norvegicus GN=Ndufs4 PE=1 SV=1 - [NDUS4_RAT]	25.71	1	3	3	9	3.51796e+06	1.10855	1		25.7738	25.71	6	9	175	19.7282	10.1401
G3V8B0	Myosin-7 OS=Rattus norvegicus GN=Myh7 PE=4 SV=1 - [G3V8B0_RAT]	25.32	17	1	40	194	7.21661e+07				569.063	25.32	97	194	1935	222.762	5.75732
M0RC65	Cofilin 2, muscle (Predicted), isoform CRA_b OS=Rattus norvegicus GN=Cfl2 PE=4 SV=1 - [M0RC65_RAT]	25.3	1	2	3	7	7.79811e+06	0.824164	1		18.1379	25.3	5	7	166	18.6978	7.88428
P62076	Mitochondrial import inner membrane translocase subunit Tim13 OS=Rattus norvegicus GN=Timm13 PE=3 SV=1 - [TIM13_RAT]	25.26	1	2	2	13	5.55358e+06				29.8348	25.26	8	13	95	10.4509	8.17725
O35814	Stress-induced-phosphoprotein 1 OS=Rattus norvegicus GN=Stip1 PE=1 SV=1 - [STIP1_RAT]	25.23	2	10	10	21	6.93144e+06				47.6911	25.23	17	21	543	62.5304	6.80029
Q6AYF2	LIM and cysteine-rich domains 1 OS=Rattus norvegicus GN=Lmcd1 PE=2 SV=1 - [Q6AYF2_RAT]	25.21	1	8	8	16	9.91192e+06	0.895458	1		51.3446	25.21	13	16	365	41.0582	8.01611
P14604	Enoyl-CoA hydratase, mitochondrial OS=Rattus norvegicus GN=Echs1 PE=1 SV=1 - [ECHM_RAT]	25.17	1	5	5	34	6.18611e+07	0.781392	4	20.8792	85.3692	25.17	15	34	290	31.4962	8.1333
O08623	Sequestosome-1 OS=Rattus norvegicus GN=Sqstm1 PE=1 SV=1 - [SQSTM_RAT]	25.06	3	6	6	25	4.55753e+06				80.4011	25.06	12	25	439	47.651	5.17334
P19804	Nucleoside diphosphate kinase B OS=Rattus norvegicus GN=Nme2 PE=1 SV=1 - [NDKB_RAT]	25	3	3	3	20	2.56772e+07	0.698063	2	36.1035	44.7516	25	9	20	152	17.2719	7.44482
P85972	Vinculin OS=Rattus norvegicus GN=Vcl PE=1 SV=1 - [VINC_RAT]	24.67	2	18	18	37	2.35043e+07	0.635896	2	9.45439	92.4611	24.67	30	37	1066	116.542	6.0874
F1LNF7	Isocitrate dehydrogenase [NAD] subunit alpha, mitochondrial OS=Rattus norvegicus GN=Idh3a PE=3 SV=1 - [F1LNF7_RAT]	24.59	2	8	8	24	2.4382e+07	0.532088	4	15.0083	49.6036	24.59	16	24	366	39.557	6.91748
Q499N5	Acyl-CoA synthetase family member 2, mitochondrial OS=Rattus norvegicus GN=Acsf2 PE=2 SV=1 - [ACSF2_RAT]	24.23	1	10	10	42	1.01533e+07	0.872726	3	7.72378	106.558	24.23	20	42	615	67.8429	8.11865
G3V8L9	Polymerase I and transcript release factor OS=Rattus norvegicus GN=Ptrf PE=4 SV=1 - [G3V8L9_RAT]	23.98	2	6	6	14	3.23918e+06	0.837127	2	68.5781	44.5714	23.98	11	14	392	43.882	5.51611
P62142	Serine/threonine-protein phosphatase PP1-beta catalytic subunit OS=Rattus norvegicus GN=Ppp1cb PE=1 SV=3 - [PP1B_RAT]	23.85	7	5	5	14	4.68745e+06				40.3859	23.85	9	14	327	37.1626	6.18896
P45592	Cofilin-1 OS=Rattus norvegicus GN=Cfl1 PE=1 SV=3 - [COF1_RAT]	23.49	1	2	3	16	7.3829e+06	0.680899	3	0.368456	46.0955	23.49	8	16	166	18.5207	8.08936
Q5XIH3	NADH dehydrogenase (Ubiquinone) flavoprotein 1 OS=Rattus norvegicus GN=Ndufv1 PE=2 SV=1 - [Q5XIH3_RAT]	23.49	1	6	6	15	9.0481e+06	0.768058	3	53.9364	40.0168	23.49	12	15	464	50.6986	8.07471
P45953	Very long-chain specific acyl-CoA dehydrogenase, mitochondrial OS=Rattus norvegicus GN=Acadvl PE=1 SV=1 - [ACADV_RAT]	23.36	2	8	8	24	4.51002e+06	0.665458	2	31.8637	62.3055	23.36	15	24	655	70.7046	8.89502
P62632	Elongation factor 1-alpha 2 OS=Rattus norvegicus GN=Eef1a2 PE=2 SV=1 - [EF1A2_RAT]	23.33	3	4	8	19	3.78249e+07				45.3083	23.33	14	19	463	50.4223	9.02686
Q64428	Trifunctional enzyme subunit alpha, mitochondrial OS=Rattus norvegicus GN=Hadha PE=1 SV=2 - [ECHA_RAT]	23.33	1	13	13	51	5.4569e+07	0.721332	9	15.1182	130.977	23.33	31	51	763	82.6125	9.05615
P63029	Translationally-controlled tumor protein OS=Rattus norvegicus GN=Tpt1 PE=1 SV=1 - [TCTP_RAT]	23.26	3	3	3	12	3.74945e+06				40.1467	23.26	5	12	172	19.4496	4.85596
F1LNY0	Uncharacterized protein OS=Rattus norvegicus PE=4 SV=2 - [F1LNY0_RAT]	22.94	2	4	4	18	3.66161e+06	1.16077	1		51.7598	22.94	8	18	218	24.4746	7.09326
P11232	Thioredoxin OS=Rattus norvegicus GN=Txn PE=1 SV=2 - [THIO_RAT]	22.86	2	2	2	4	6.58372e+06				14.2492	22.86	3	4	105	11.6657	4.91943
Q9EPH8	Polyadenylate-binding protein 1 OS=Rattus norvegicus GN=Pabpc1 PE=1 SV=1 - [PABP1_RAT]	22.8	4	4	10	32	7.81379e+06				90.0053	22.8	18	32	636	70.6559	9.49561
P11598	Protein disulfide-isomerase A3 OS=Rattus norvegicus GN=Pdia3 PE=1 SV=2 - [PDIA3_RAT]	22.38	1	9	9	15	9.89768e+06	0.763515	3	7.85679	38.8234	22.38	15	15	505	56.5877	6.21436
F1LV13	Heterogeneous nuclear ribonucleoprotein M OS=Rattus norvegicus GN=Hnrnpm PE=4 SV=1 - [F1LV13_RAT]	22.32	4	10	10	44	1.4198e+07	0.798026	1		99.4745	22.32	25	44	690	73.6734	8.74854
P07943	Aldose reductase OS=Rattus norvegicus GN=Akr1b1 PE=1 SV=3 - [ALDR_RAT]	22.15	3	6	6	19	5.13996e+06	0.285201	1		39.7361	22.15	14	19	316	35.7743	6.7124
G3V8C4	Chloride intracellular channel 4, isoform CRA_b OS=Rattus norvegicus GN=Clic4 PE=4 SV=1 - [G3V8C4_RAT]	21.74	4	3	3	16	2.06011e+06	0.82713	2	14.5527	50.4418	21.74	7	16	253	28.6507	5.59229
A9UMV7	Protein LOC686442 OS=Rattus norvegicus GN=LOC686442 PE=4 SV=1 - [A9UMV7_RAT]	21.43	1	1	1	2	5.1082e+06				3.10656	21.43	2	2	56	6.53444	9.70068
Q6P9V7	Proteasome (Prosome, macropain) activator subunit 1 OS=Rattus norvegicus GN=Psme1 PE=2 SV=1 - [Q6P9V7_RAT]	21.29	3	4	4	10	3.21939e+06	0.531707	3	21.6198	29.238	21.29	7	10	249	28.617	5.80811
Q62651	Delta(3,5)-Delta(2,4)-dienoyl-CoA isomerase, mitochondrial OS=Rattus norvegicus GN=Ech1 PE=1 SV=2 - [ECH1_RAT]	21.1	1	6	6	25	4.01912e+06	0.924412	1		46.266	21.1	13	25	327	36.1484	7.98682
P50411	Protein phosphatase inhibitor 2 OS=Rattus norvegicus GN=Ppp1r2 PE=2 SV=2 - [IPP2_RAT]	20.98	2	3	3	7	4.23764e+06				20.393	20.98	5	7	205	23.057	4.84326
P62747	Rho-related GTP-binding protein RhoB OS=Rattus norvegicus GN=Rhob PE=1 SV=1 - [RHOB_RAT]	20.92	3	2	2	7	1.21221e+06				25.2034	20.92	3	7	196	22.1091	5.23682
Q5XI78	2-oxoglutarate dehydrogenase, mitochondrial OS=Rattus norvegicus GN=Ogdh PE=1 SV=1 - [ODO1_RAT]	20.82	2	15	15	46	2.48906e+07	0.600247	5	19.5393	108.72	20.82	28	46	1023	116.221	6.771
B2RYS2	Cytochrome b-c1 complex subunit 7 OS=Rattus norvegicus GN=LOC685596 PE=3 SV=1 - [B2RYS2_RAT]	20.72	1	2	2	4	2.48109e+06	0.506878	1		11.47	20.72	3	4	111	13.5499	9.30518
Q9WUH4	Four and a half LIM domains protein 1 OS=Rattus norvegicus GN=Fhl1 PE=2 SV=1 - [FHL1_RAT]	20.71	3	5	5	14	4.94805e+06	0.57769	2	4.92768	47.699	20.71	10	14	280	31.8819	8.36768
D4A9T3	Protein Hmg1l1 OS=Rattus norvegicus GN=Hmg1l1 PE=4 SV=2 - [D4A9T3_RAT]	20.66	22	3	3	4	6.80968e+06				10.1029	20.66	4	4	213	24.6621	6.15088
P63036	DnaJ homolog subfamily A member 1 OS=Rattus norvegicus GN=Dnaja1 PE=2 SV=1 - [DNJA1_RAT]	20.65	1	5	5	7	4.87063e+06	0.471099	3	46.1342	20.8784	20.65	7	7	397	44.8395	7.07861
Q63610-3	Isoform 3 of Tropomyosin alpha-3 chain OS=Rattus norvegicus GN=Tpm3 - [TPM3_RAT]	20.65	3	1	6	28	1.8516e+08				69.0381	20.65	17	28	247	28.6918	4.79248
Q07439	Heat shock 70 kDa protein 1A/1B OS=Rattus norvegicus GN=Hspa1a PE=2 SV=2 - [HSP71_RAT]	20.59	1	5	8	30	1.0882e+07	1.21626	1		76.6359	20.59	15	30	641	70.1421	5.8208
Q4PP99	Cardiac troponin C OS=Rattus norvegicus GN=Tnnc1 PE=2 SV=1 - [Q4PP99_RAT]	20.5	1	2	2	24	1.98787e+08	0.768738	5	4.98485	85.3059	20.5	6	24	161	18.4085	4.18311
Q8R3Z7	EH-domain containing 4 OS=Rattus norvegicus GN=Ehd4 PE=2 SV=1 - [Q8R3Z7_RAT]	20.33	1	9	9	32	2.76083e+06				84.2057	20.33	16	32	541	61.4285	6.75635
B1PRL5	Muscle-related coiled-coil protein OS=Rattus norvegicus GN=Murc PE=2 SV=1 - [MURC_RAT]	20.17	1	5	5	18	6.92467e+06	0.733212	1		36.198	20.17	8	18	362	41.0684	8.63135
B0BNA6	Cornichon homolog (Drosophila) OS=Rattus norvegicus GN=Cnih1 PE=2 SV=1 - [B0BNA6_RAT]	20.14	1	1	1	1	580756				2.27428	20.14	1	1	144	16.6873	5.70654
F1LRV4	Heat shock 70 kDa protein 4 OS=Rattus norvegicus GN=Hspa4 PE=3 SV=1 - [F1LRV4_RAT]	20.12	3	11	12	45	9.42346e+06	0.803442	3	26.0373	156.138	20.12	25	45	840	93.9671	5.21143
M0R6L4	40S ribosomal protein S3a OS=Rattus norvegicus GN=LOC100365839 PE=3 SV=1 - [M0R6L4_RAT]	20.08	2	4	4	7	1.20139e+06				10.0212	20.08	7	7	264	29.8887	9.72998
Q6P6R2	Dihydrolipoyl dehydrogenase, mitochondrial OS=Rattus norvegicus GN=Dld PE=1 SV=1 - [DLDH_RAT]	20.04	2	7	7	24	2.58325e+07	0.654638	5	19.2039	87.4306	20.04	12	24	509	54.0041	7.86963
Q68FQ0	T-complex protein 1 subunit epsilon OS=Rattus norvegicus GN=Cct5 PE=1 SV=1 - [TCPE_RAT]	19.59	1	7	8	25	9.55776e+06	0.73554	4	28.9885	54.7719	19.59	15	25	541	59.4988	5.71924
F1LQW3	Protein Sfpq (Fragment) OS=Rattus norvegicus GN=Sfpq PE=4 SV=1 - [F1LQW3_RAT]	19.47	1	8	8	37	1.52893e+07	0.606216	7	27.0699	83.57	19.47	20	37	606	65.6544	8.80713
P08010	Glutathione S-transferase Mu 2 OS=Rattus norvegicus GN=Gstm2 PE=1 SV=2 - [GSTM2_RAT]	19.27	1	3	3	3	4.71259e+06	0.506855	1		7.76559	19.27	3	3	218	25.686	7.38623
Q9JLJ3	4-trimethylaminobutyraldehyde dehydrogenase OS=Rattus norvegicus GN=Aldh9a1 PE=1 SV=1 - [AL9A1_RAT]	19.23	1	6	6	21	4.20852e+06	0.461813	1		34.8252	19.23	13	21	494	53.618	6.91748
P56571	ES1 protein homolog, mitochondrial OS=Rattus norvegicus PE=1 SV=2 - [ES1_RAT]	19.17	1	2	3	4	2.11474e+06				12.0842	19.17	4	4	266	28.1549	8.92432
M0R3X6	Protein LOC100912203 OS=Rattus norvegicus GN=Cbr1 PE=3 SV=1 - [M0R3X6_RAT]	19.13	3	3	3	4	7.53471e+06	0.600454	1		5.44516	19.13	4	4	277	30.5919	7.38623
F1LN88	Aldehyde dehydrogenase, mitochondrial OS=Rattus norvegicus GN=Aldh2 PE=3 SV=2 - [F1LN88_RAT]	18.88	2	8	8	27	3.18978e+06				68.307	18.88	19	27	519	56.4807	7.32764
D3ZCL3	U1 small nuclear ribonucleoprotein C OS=Rattus norvegicus GN=Snrpc PE=3 SV=1 - [RU1C_RAT]	18.87	1	2	2	5	695394				10.4611	18.87	5	5	159	17.3512	9.67139
R9PXR7	Prostaglandin E synthase 3 (Fragment) OS=Rattus norvegicus GN=Ptges3 PE=4 SV=1 - [R9PXR7_RAT]	18.87	2	2	2	9	5.39331e+06				28.3405	18.87	6	9	159	18.6064	4.57666
B0BMW2	3-hydroxyacyl-CoA dehydrogenase type-2 OS=Rattus norvegicus GN=Hsd17b10 PE=2 SV=1 - [B0BMW2_RAT]	18.77	2	3	3	11	1.23638e+06	0.576445	1		21.6624	18.77	4	11	261	27.2325	8.5874
M0RBY5	Protein LOC687068 OS=Rattus norvegicus GN=LOC687068 PE=3 SV=1 - [M0RBY5_RAT]	18.75	4	2	4	6	1.46426e+07	0.355682	1		17.1599	18.75	6	6	272	29.865	7.84033
M0R961	Far upstream element-binding protein 2 OS=Rattus norvegicus GN=Khsrp PE=4 SV=1 - [M0R961_RAT]	18.72	2	8	8	12	1.61925e+06				27.3227	18.72	10	12	721	74.1665	6.96143
D4ABI6	Protein RGD1561252 OS=Rattus norvegicus GN=RGD1561252 PE=4 SV=2 - [D4ABI6_RAT]	18.7	2	3	3	6	3.60131e+06				13.5953	18.7	4	6	230	26.093	5.10986
F1LP60	Moesin (Fragment) OS=Rattus norvegicus GN=Msn PE=4 SV=1 - [F1LP60_RAT]	18.58	3	4	7	19	2.84934e+06	0.830415	1		45.6527	18.58	13	19	576	67.6098	6.46826
P29266	3-hydroxyisobutyrate dehydrogenase, mitochondrial OS=Rattus norvegicus GN=Hibadh PE=1 SV=3 - [3HIDH_RAT]	18.51	1	4	4	22	5.22475e+06	0.638553	1		69.9778	18.51	10	22	335	35.2796	8.47021
P49432	Pyruvate dehydrogenase E1 component subunit beta, mitochondrial OS=Rattus norvegicus GN=Pdhb PE=1 SV=2 - [ODPB_RAT]	18.38	1	5	5	11	1.11071e+07				26.3784	18.38	9	11	359	38.957	6.65381
F1LWK7	Protein Ablim1 OS=Rattus norvegicus GN=Ablim1 PE=4 SV=2 - [F1LWK7_RAT]	18.34	2	5	5	30	7.88586e+06	0.566306	1		63.6921	18.34	10	30	409	45.6587	7.91357
Q80XX4	Musculoskeletal embryonic nuclear protein 1 OS=Rattus norvegicus GN=Mustn1 PE=2 SV=1 - [MSTN1_RAT]	18.29	1	1	1	1	529520				2.72808	18.29	1	1	82	8.97964	9.64209
Q63692	Hsp90 co-chaperone Cdc37 OS=Rattus norvegicus GN=Cdc37 PE=1 SV=2 - [CDC37_RAT]	17.94	1	5	5	13	6.79292e+06				46.6029	17.94	9	13	379	44.4819	5.33838
P50503	Hsc70-interacting protein OS=Rattus norvegicus GN=St13 PE=1 SV=1 - [F10A1_RAT]	17.93	1	6	6	27	1.63991e+07	0.496931	5	37.6591	49.5478	17.93	14	27	368	41.2534	5.38916
Q66HF1	NADH-ubiquinone oxidoreductase 75 kDa subunit, mitochondrial OS=Rattus norvegicus GN=Ndufs1 PE=1 SV=1 - [NDUS1_RAT]	17.74	1	10	10	34	1.57953e+07	0.773602	3	3.35816	92.6593	17.74	22	34	727	79.3616	5.89697
P00507	Aspartate aminotransferase, mitochondrial OS=Rattus norvegicus GN=Got2 PE=1 SV=2 - [AATM_RAT]	17.67	3	7	7	29	4.7309e+06	0.567412	1		79.5402	17.67	17	29	430	47.2841	8.99756
D3Z802	Protein Nrap OS=Rattus norvegicus GN=Nrap PE=4 SV=1 - [D3Z802_RAT]	17.61	2	23	24	54	1.09631e+07	0.727237	6	29.3628	132.71	17.61	41	54	1692	192.162	9.30518
P21571	ATP synthase-coupling factor 6, mitochondrial OS=Rattus norvegicus GN=Atp5j PE=1 SV=1 - [ATP5J_RAT]	17.59	1	1	1	1	166690				4.62106	17.59	1	1	108	12.4866	9.43701
M0RCP9	Protein Pin4 OS=Rattus norvegicus GN=Pin4 PE=4 SV=1 - [M0RCP9_RAT]	17.56	1	2	2	10	3.43291e+06	0.600156	1		28.5316	17.56	4	10	131	13.806	9.77393
P14408-2	Isoform Cytoplasmic of Fumarate hydratase, mitochondrial OS=Rattus norvegicus GN=Fh - [FUMH_RAT]	17.56	3	5	5	15	1.527e+07	0.570582	3	13.5563	44.7094	17.56	9	15	467	50.1377	8.19189
Q4QQV0	Protein Tubb6 OS=Rattus norvegicus GN=Tubb6 PE=2 SV=1 - [Q4QQV0_RAT]	17.45	3	1	7	14	2.5978e+07				27.8919	17.45	11	14	447	50.0271	4.89404
O35244	Peroxiredoxin-6 OS=Rattus norvegicus GN=Prdx6 PE=1 SV=3 - [PRDX6_RAT]	17.41	1	4	4	15	7.8841e+06	0.538815	1		22.0446	17.41	8	15	224	24.803	5.93506
Q4KM73	UMP-CMP kinase OS=Rattus norvegicus GN=Cmpk1 PE=1 SV=2 - [KCY_RAT]	17.35	1	3	3	5	955509	0.416763	1		8.57793	17.35	4	5	196	22.1552	5.8335
M0R757	Elongation factor 1-alpha OS=Rattus norvegicus GN=LOC100360413 PE=3 SV=1 - [M0R757_RAT]	17.32	6	1	6	19	3.44129e+07				49.8845	17.32	11	19	462	50.0761	9.01221
Q63569	26S protease regulatory subunit 6A OS=Rattus norvegicus GN=Psmc3 PE=2 SV=1 - [PRS6A_RAT]	17.31	2	5	5	10	1.3291e+07	0.679732	1		19.5371	17.31	10	10	439	49.1294	5.23682
Q5M7W5-2	Isoform 2 of Microtubule-associated protein 4 OS=Rattus norvegicus GN=Map4 - [MAP4_RAT]	17.29	2	9	9	24	6.62767e+06	0.555469	3	31.2278	65.4562	17.29	18	24	983	102.777	4.57666
F1LTL2	Uncharacterized protein (Fragment) OS=Rattus norvegicus PE=4 SV=1 - [F1LTL2_RAT]	17.12	1	1	1	2	0				6.2315	17.12	1	2	146	14.9297	10.4478
D3ZRI8	40S ribosomal protein S21 OS=Rattus norvegicus GN=LOC100360154 PE=3 SV=2 - [D3ZRI8_RAT]	17.07	3	1	1	5	716570				11.6972	17.07	2	5	82	9.02539	7.86963
G3V907	Protein LOC100911356 OS=Rattus norvegicus GN=LOC100360976 PE=4 SV=1 - [G3V907_RAT]	17.06	2	3	3	15	4.04055e+06				46.1701	17.06	8	15	299	32.4605	4.36084
G3V8L3	Lamin A, isoform CRA_b OS=Rattus norvegicus GN=Lmna PE=3 SV=1 - [G3V8L3_RAT]	16.99	2	8	8	27	3.82574e+06	0.445601	2	14.5151	59.1485	16.99	15	27	665	74.2667	6.97607
P09495	Tropomyosin alpha-4 chain OS=Rattus norvegicus GN=Tpm4 PE=1 SV=3 - [TPM4_RAT]	16.94	1	1	5	30	1.8516e+08				70.358	16.94	17	30	248	28.4925	4.69092
F1M1G4	Protein Txlnb OS=Rattus norvegicus GN=Txlnb PE=4 SV=2 - [F1M1G4_RAT]	16.81	1	5	5	8	1.21863e+07	0.437597	1		29.0318	16.81	5	8	690	77.4946	5.09717
Q6AY09	Heterogeneous nuclear ribonucleoprotein H2 OS=Rattus norvegicus GN=Hnrnph2 PE=1 SV=1 - [HNRH2_RAT]	16.7	1	4	5	27	5.04849e+06	0.579732	1		74.4284	16.7	14	27	449	49.2623	6.30322
Q63ZY8	Coiled-coil-helix-coiled-coil-helix domain containing 10 OS=Rattus norvegicus GN=Chchd10 PE=2 SV=1 - [Q63ZY8_RAT]	16.67	1	1	1	1	1.18988e+07				4.99748	16.67	1	1	138	13.8187	8.22119
G3V9N7	Protein Pacsin3 OS=Rattus norvegicus GN=Pacsin3 PE=4 SV=2 - [G3V9N7_RAT]	16.43	1	5	5	13	1.86625e+06				48.5996	16.43	10	13	426	48.6969	6.1001
F1M7T8	Protein Myom1 OS=Rattus norvegicus GN=Myom1 PE=4 SV=2 - [F1M7T8_RAT]	16.27	1	18	18	42	1.75725e+07	0.407574	5	10.0427	135.598	16.27	29	42	1690	188.083	6.45557
Q6AYI1	DEAD (Asp-Glu-Ala-Asp) box polypeptide 5 OS=Rattus norvegicus GN=Ddx5 PE=1 SV=1 - [Q6AYI1_RAT]	16.26	1	6	8	38	1.09975e+07	0.299272	1		96.114	16.26	20	38	615	69.1958	8.92432
M0R785	Protein LOC100910788 OS=Rattus norvegicus GN=Chchd2 PE=4 SV=1 - [M0R785_RAT]	16.23	2	1	1	2	1.15532e+07	0.363835	1		8.37047	16.23	1	2	154	15.8389	9.33447
P61983	14-3-3 protein gamma OS=Rattus norvegicus GN=Ywhag PE=1 SV=2 - [1433G_RAT]	16.19	1	2	2	5	8237382				15.7957	16.19	2	5	247	28.2849	4.89404
D4A164	Uncharacterized protein OS=Rattus norvegicus GN=Nebl PE=4 SV=1 - [D4A164_RAT]	16.15	1	6	6	18	8.5207e+06	0.692116	4	33.882	45.8895	16.15	12	18	452	51.9639	6.68311
P04785	Protein disulfide-isomerase OS=Rattus norvegicus GN=P4hb PE=1 SV=2 - [PDIA1_RAT]	16.11	3	6	6	13	4.09921e+06				30.7739	16.11	9	13	509	56.9157	4.93213
Q5XIM9	T-complex protein 1 subunit beta OS=Rattus norvegicus GN=Cct2 PE=1 SV=3 - [TCPB_RAT]	16.07	1	5	5	10	1.52666e+07	0.569975	5	15.0236	27.7763	16.07	8	10	535	57.4221	6.45557
Q920L2	Succinate dehydrogenase [ubiquinone] flavoprotein subunit, mitochondrial OS=Rattus norvegicus GN=Sdha PE=1 SV=1 - [SDHA_RAT]	16.01	1	6	6	16	1.71371e+07				51.6031	16.01	12	16	656	71.5697	7.1665
F1LWR6	Protein Mlip (Fragment) OS=Rattus norvegicus GN=Mlip PE=4 SV=2 - [F1LWR6_RAT]	15.97	2	3	3	6	3.28235e+06	0.625067	1		12.6807	15.97	4	6	263	29.2028	6.81494
B0BN94	Protein FAM136A OS=Rattus norvegicus GN=Fam136a PE=1 SV=1 - [F136A_RAT]	15.94	1	1	1	3	219797				12.0402	15.94	2	3	138	15.6146	7.60596
P06685	Sodium/potassium-transporting ATPase subunit alpha-1 OS=Rattus norvegicus GN=Atp1a1 PE=1 SV=1 - [AT1A1_RAT]	15.93	4	6	11	46	3.73354e+06	0.679074	3	26.7955	135.887	15.93	24	46	1023	112.982	5.45264
Q6AYU5	Poly(RC) binding protein 2 OS=Rattus norvegicus GN=Pcbp2 PE=2 SV=1 - [Q6AYU5_RAT]	15.89	3	4	4	19	2.05408e+07	0.644221	4	26.8778	68.6412	15.89	8	19	365	38.5556	6.78564
I6L9G6	Protein Tardbp OS=Rattus norvegicus GN=Tardbp PE=2 SV=1 - [I6L9G6_RAT]	15.79	1	4	4	4	3.72954e+06				9.16781	15.79	4	4	285	32.1271	6.99072
P11960	2-oxoisovalerate dehydrogenase subunit alpha, mitochondrial (Fragment) OS=Rattus norvegicus GN=Bckdha PE=1 SV=1 - [ODBA_RAT]	15.65	2	5	5	10	5.53484e+06				28.5864	15.65	9	10	441	50.1329	7.82568
P62074	Mitochondrial import inner membrane translocase subunit Tim10 OS=Rattus norvegicus GN=Timm10 PE=3 SV=1 - [TIM10_RAT]	15.56	1	1	1	7	3.88271e+06	0.351795	1		18.6973	15.56	4	7	90	10.3259	6.29053
Q66HS7-2	Isoform 2 of PDZ and LIM domain protein 3 OS=Rattus norvegicus GN=Pdlim3 - [PDLI3_RAT]	15.29	3	3	3	16	2.78898e+06	2.44213	1		33.2482	15.29	8	16	314	34.0981	7.86963
P04906	Glutathione S-transferase P OS=Rattus norvegicus GN=Gstp1 PE=1 SV=2 - [GSTP1_RAT]	15.24	2	2	2	5	5.25036e+06				18.268	15.24	3	5	210	23.4241	7.35693
Q920J4	Thioredoxin-like protein 1 OS=Rattus norvegicus GN=Txnl1 PE=1 SV=3 - [TXNL1_RAT]	15.22	1	3	3	23	1.81654e+06				42.66	15.22	8	23	289	32.2288	4.95752
B2GV06	Succinyl-CoA:3-ketoacid coenzyme A transferase 1, mitochondrial OS=Rattus norvegicus GN=Oxct1 PE=1 SV=1 - [SCOT1_RAT]	15.19	1	4	4	11	3.02645e+06				41.4752	15.19	5	11	520	56.1681	8.47021
Q9QYU2	Elongation factor Ts, mitochondrial OS=Rattus norvegicus GN=Tsfm PE=2 SV=1 - [EFTS_RAT]	14.81	1	2	2	3	4.96954e+06				8.35091	14.81	3	3	324	35.1559	6.43018
Q9EPX0	Heat shock protein beta-8 OS=Rattus norvegicus GN=Hspb8 PE=1 SV=1 - [HSPB8_RAT]	14.8	1	3	3	8	8.80756e+06				6.74587	14.8	6	8	196	21.5787	5.021
M0RCH6	Protein Chmp4b OS=Rattus norvegicus GN=Chmp4b PE=4 SV=1 - [M0RCH6_RAT]	14.78	2	2	2	9	9.88783e+06	0.765235	1		20.9438	14.78	5	9	203	22.3894	4.76709
Q07936	Annexin A2 OS=Rattus norvegicus GN=Anxa2 PE=1 SV=2 - [ANXA2_RAT]	14.75	2	4	5	14	863671				43.1674	14.75	9	14	339	38.6538	7.69385
M0RCF2	Uncharacterized protein OS=Rattus norvegicus PE=3 SV=1 - [M0RCF2_RAT]	14.71	3	1	3	3	4.32149e+06				10.3468	14.71	3	3	272	29.7528	6.55127
D3ZXS6	Elongation factor 1-alpha OS=Rattus norvegicus GN=RGD1566344 PE=3 SV=1 - [D3ZXS6_RAT]	14.66	3	1	5	14	3.44129e+07				30.6838	14.66	9	14	457	49.6588	8.92432
D4A3P1	Protein Ubqln4 OS=Rattus norvegicus GN=Ubqln4 PE=4 SV=1 - [D4A3P1_RAT]	14.62	1	4	5	13	7.70244e+06				34.0758	14.62	8	13	595	63.5102	5.03369
F1LQN3	Reticulon OS=Rattus norvegicus GN=Rtn4 PE=4 SV=1 - [F1LQN3_RAT]	14.62	5	10	10	16	1.07445e+07	0.462017	2	78.6488	45.0894	14.62	14	16	1163	126.324	4.48779
Q63716	Peroxiredoxin-1 OS=Rattus norvegicus GN=Prdx1 PE=1 SV=1 - [PRDX1_RAT]	14.57	2	3	3	9	4.18219e+06				20.2757	14.57	4	9	199	22.0953	8.1333
Q7M0E3	Destrin OS=Rattus norvegicus GN=Dstn PE=1 SV=3 - [DEST_RAT]	14.55	2	2	2	4	519026				13.6771	14.55	4	4	165	18.5215	8.03076
Q62920	PDZ and LIM domain protein 5 OS=Rattus norvegicus GN=Pdlim5 PE=1 SV=2 - [PDLI5_RAT]	14.55	1	7	7	18	1.52224e+07	0.850534	2	42.4005	32.2152	14.55	13	18	591	63.1612	8.38232
P62260	14-3-3 protein epsilon OS=Rattus norvegicus GN=Ywhae PE=1 SV=1 - [1433E_RAT]	14.51	1	3	3	5	5.1107e+06	1.98789	1		12.7387	14.51	5	5	255	29.1554	4.7417
F1LPM3	Sorbin and SH3 domain-containing protein 2 OS=Rattus norvegicus GN=Sorbs2 PE=4 SV=2 - [F1LPM3_RAT]	14.38	2	10	10	33	2.07416e+07	0.901787	3	8.71054	102.309	14.38	17	33	1196	134.055	8.41162
Q5BJQ0	Chaperone activity of bc1 complex-like, mitochondrial OS=Rattus norvegicus GN=Adck3 PE=2 SV=1 - [ADCK3_RAT]	14.33	1	7	7	29	9.78434e+06	0.713181	1		72.472	14.33	18	29	649	72.1797	6.45557
Q71LX6	Xin actin-binding repeat-containing protein 2 OS=Rattus norvegicus GN=Xirp2 PE=1 SV=1 - [XIRP2_RAT]	14.32	2	34	34	95	2.06239e+07	0.754162	13	21.1815	271.934	14.32	61	95	3302	373.751	6.03662
G3V9N0	Pabpc4 protein OS=Rattus norvegicus GN=Pabpc4 PE=2 SV=2 - [G3V9N0_RAT]	14.29	3	2	7	25	7.17954e+06				70.2517	14.29	13	25	644	70.789	9.26123
P97541	Heat shock protein beta-6 OS=Rattus norvegicus GN=Hspb6 PE=1 SV=1 - [HSPB6_RAT]	14.2	1	2	2	6	8403422	0.606919	2	19.6288	10.8853	14.2	4	6	162	17.4941	6.52197
D3ZFW1	Protein Tsen15 OS=Rattus norvegicus GN=Tsen15 PE=4 SV=1 - [D3ZFW1_RAT]	14.06	1	1	1	1	568591				3.21803	14.06	1	1	128	13.9976	4.44971
P19944	60S acidic ribosomal protein P1 OS=Rattus norvegicus GN=Rplp1 PE=3 SV=1 - [RLA1_RAT]	14.04	1	1	1	1	2.4941e+06				2.75775	14.04	1	1	114	11.4907	4.32275
D4A6A2	Heterogeneous nuclear ribonucleoprotein A3 OS=Rattus norvegicus GN=Hnrnpa3 PE=4 SV=2 - [D4A6A2_RAT]	14.04	7	4	4	27	6.09948e+06	0.638366	3	3.98849	93.2996	14.04	9	27	356	36.82	8.03076
Q5U302	Catenin (Cadherin associated protein), alpha 1 OS=Rattus norvegicus GN=Ctnna1 PE=2 SV=1 - [Q5U302_RAT]	13.99	2	8	8	37	1.00792e+07	0.497081	2	18.8974	114.093	13.99	20	37	908	100.174	6.22705
Q3KR86	Mitochondrial inner membrane protein (Fragment) OS=Rattus norvegicus GN=Immt PE=1 SV=1 - [IMMT_RAT]	13.96	1	5	5	11	1.6421e+06	0.313803	1		34.9171	13.96	8	11	609	67.1352	5.79541
P12007	Isovaleryl-CoA dehydrogenase, mitochondrial OS=Rattus norvegicus GN=Ivd PE=1 SV=2 - [IVD_RAT]	13.92	1	5	5	6	6.37763e+06	0.779448	4	35.5676	9.80479	13.92	6	6	424	46.4058	7.89893
P25113	Phosphoglycerate mutase 1 OS=Rattus norvegicus GN=Pgam1 PE=1 SV=4 - [PGAM1_RAT]	13.78	2	2	2	3	7.36192e+06				8.13986	13.78	3	3	254	28.8139	7.18115
Q9JJ54-4	Isoform 4 of Heterogeneous nuclear ribonucleoprotein D0 OS=Rattus norvegicus GN=Hnrnpd - [HNRPD_RAT]	13.68	11	3	3	6	1.61735e+06	1.24937	1		16.6349	13.68	5	6	285	30.451	8.41162
Q5XIP0	DnaJ (Hsp40) homolog, subfamily B, member 4 OS=Rattus norvegicus GN=Dnajb4 PE=2 SV=1 - [Q5XIP0_RAT]	13.65	2	3	3	3	9.89535e+06	0.531845	1		8.52489	13.65	3	3	337	37.7982	8.5874
B5DF65	Biliverdin reductase B (Flavin reductase (NADPH)) OS=Rattus norvegicus GN=LOC681468 PE=2 SV=1 - [B5DF65_RAT]	13.59	1	2	2	6	1.20467e+06				17.1322	13.59	4	6	206	22.0803	6.80029
Q66HD0	Endoplasmin OS=Rattus norvegicus GN=Hsp90b1 PE=1 SV=2 - [ENPL_RAT]	13.56	2	5	6	20	3.82621e+06	2.2558	1		50.13	13.56	12	20	804	92.7134	4.80518
Q68FR9	Elongation factor 1-delta OS=Rattus norvegicus GN=Eef1d PE=1 SV=2 - [EF1D_RAT]	13.52	2	2	3	5	6.14826e+06	0.955713	1		14.7725	13.52	5	5	281	31.3109	5.05908
Q794E4	Heterogeneous nuclear ribonucleoprotein F OS=Rattus norvegicus GN=Hnrnpf PE=1 SV=3 - [HNRPF_RAT]	13.49	2	3	4	19	1.60599e+07	0.812024	1		55.2752	13.49	11	19	415	45.7009	5.49072
P18418	Calreticulin OS=Rattus norvegicus GN=Calr PE=1 SV=1 - [CALR_RAT]	13.46	3	4	4	7	2.74236e+06	0.527073	1		16.7821	13.46	6	7	416	47.9658	4.48779
F1M865	Sorbin and SH3 domain-containing protein 1 (Fragment) OS=Rattus norvegicus GN=Sorbs1 PE=4 SV=1 - [F1M865_RAT]	13.24	3	1	7	20	2.64254e+06				53.0265	13.24	13	20	740	83.0009	7.63525
Q6NYB7	Ras-related protein Rab-1A OS=Rattus norvegicus GN=Rab1A PE=1 SV=3 - [RAB1A_RAT]	13.17	29	2	2	6	5.25972e+06	0.893795	1		10.3487	13.17	3	6	205	22.6634	6.21436
P52944	PDZ and LIM domain protein 1 OS=Rattus norvegicus GN=Pdlim1 PE=2 SV=4 - [PDLI1_RAT]	13.15	1	3	3	6	2.38276e+06	0.687583	1		13.2809	13.15	5	6	327	35.5618	7.23975
Q62658	Peptidyl-prolyl cis-trans isomerase FKBP1A OS=Rattus norvegicus GN=Fkbp1a PE=1 SV=3 - [FKB1A_RAT]	12.96	1	1	1	4	1.11082e+06				17.4123	12.96	2	4	108	11.9151	8.1626
Q6AYH5	Dynactin subunit 2 OS=Rattus norvegicus GN=Dctn2 PE=1 SV=1 - [DCTN2_RAT]	12.94	1	3	3	4	7.46411e+06				11.9911	12.94	4	4	402	44.1207	5.26221
P54921	Alpha-soluble NSF attachment protein OS=Rattus norvegicus GN=Napa PE=1 SV=2 - [SNAA_RAT]	12.88	1	3	3	11	1.53296e+06				41.2409	12.88	7	11	295	33.1712	5.45264
Q9Z2J4-2	Isoform 2 of Nexilin OS=Rattus norvegicus GN=Nexn - [NEXN_RAT]	12.87	2	5	5	20	6.06469e+06	0.632294	4	86.8003	79.5647	12.87	8	20	606	71.8987	5.03369
D4A511	Signal recognition particle 9 kDa protein OS=Rattus norvegicus GN=Srp9 PE=3 SV=1 - [D4A511_RAT]	12.79	1	1	1	2	398700				5.94181	12.79	1	2	86	10.1302	7.98682
F1M556	Uncharacterized protein (Fragment) OS=Rattus norvegicus GN=Timm8a1 PE=4 SV=2 - [F1M556_RAT]	12.79	3	1	1	2	195204				2.59612	12.79	2	2	86	10.1989	4.95752
P20788	Cytochrome b-c1 complex subunit Rieske, mitochondrial OS=Rattus norvegicus GN=Uqcrfs1 PE=1 SV=2 - [UCRI_RAT]	12.77	1	2	2	5	904729				10.8542	12.77	3	5	274	29.4272	8.86572
F1M2K3	Uncharacterized protein (Fragment) OS=Rattus norvegicus PE=4 SV=1 - [F1M2K3_RAT]	12.77	3	1	1	5	1.84284e+06	0.679625	1		13.5281	12.77	2	5	94	10.7484	6.55127
Q05175	Brain acid soluble protein 1 OS=Rattus norvegicus GN=Basp1 PE=1 SV=2 - [BASP1_RAT]	12.73	1	1	1	4	17733467				0	12.73	1	4	220	21.7774	4.51318
Q5XIM5	Protein CDV3 homolog OS=Rattus norvegicus GN=Cdv3 PE=2 SV=1 - [CDV3_RAT]	12.71	1	1	1	1	2.2709e+06	0.604801	1		5.38636	12.71	1	1	236	24.2957	5.85889
O88767	Protein DJ-1 OS=Rattus norvegicus GN=Park7 PE=1 SV=1 - [PARK7_RAT]	12.7	2	2	2	10	2.50584e+07	0.932827	2	52.3981	26.7831	12.7	4	10	189	19.9614	6.771
P63004	Platelet-activating factor acetylhydrolase IB subunit alpha OS=Rattus norvegicus GN=Pafah1b1 PE=1 SV=2 - [LIS1_RAT]	12.68	1	3	3	6	2.85572e+06				16.7468	12.68	6	6	410	46.6401	7.37158
F1LN30	Protein Sumo2l OS=Rattus norvegicus GN=Sumo2l PE=4 SV=1 - [F1LN30_RAT]	12.63	1	1	1	4	1.84284e+06				10.566	12.63	2	4	95	10.8653	5.24951
P62628	Dynein light chain roadblock-type 1 OS=Rattus norvegicus GN=Dynlrb1 PE=1 SV=3 - [DLRB1_RAT]	12.5	1	1	1	5	372720				11.8678	12.5	2	5	96	10.9828	7.25439
D4A702	Protein Synpo2 OS=Rattus norvegicus GN=Synpo2 PE=4 SV=2 - [D4A702_RAT]	12.44	1	10	10	53	3.10171e+07	0.87831	6	40.2178	155.719	12.44	22	53	1262	135.941	8.51416
D4ACB8	Chaperonin subunit 8 (Theta) (Predicted), isoform CRA_a OS=Rattus norvegicus GN=Cct8 PE=3 SV=1 - [D4ACB8_RAT]	12.41	1	5	5	10	2.11322e+06	0.583833	1		27.291	12.41	7	10	548	59.5505	5.5415
D4AA63	Protein Ubqln2 OS=Rattus norvegicus GN=Ubqln2 PE=4 SV=1 - [D4AA63_RAT]	12.38	1	3	5	14	7.94929e+06	0.664141	1		39.232	12.38	7	14	638	67.2175	5.22412
A0JPM9	Eukaryotic translation initiation factor 3 subunit J OS=Rattus norvegicus GN=Eif3j PE=2 SV=1 - [EIF3J_RAT]	12.36	2	2	2	4	589400				11.5009	12.36	3	4	259	29.1695	4.80518
Q6DGF2	Enthoprotin OS=Rattus norvegicus GN=Clint1 PE=2 SV=1 - [Q6DGF2_RAT]	12.29	1	3	3	8	1.36427e+06	0.770157	2	54.4721	26.3788	12.29	6	8	472	52.1075	6.25244
D3ZZ68	Protein Synpo2l OS=Rattus norvegicus GN=Synpo2l PE=4 SV=1 - [D3ZZ68_RAT]	12.27	1	6	6	17	6.93248e+06	0.493333	1		42.4948	12.27	12	17	978	102.998	9.72998
Q52KS1	6-phosphofructokinase OS=Rattus norvegicus GN=Pfkm PE=2 SV=1 - [Q52KS1_RAT]	12.18	3	6	6	10	2.47434e+06				38.6296	12.18	7	10	780	85.2886	7.88428
P14841	Cystatin-C OS=Rattus norvegicus GN=Cst3 PE=1 SV=2 - [CYTC_RAT]	12.14	1	1	1	7	4.04723e+06	0.391714	1		18.045	12.14	4	7	140	15.4268	9.21729
D3Z8U8	Uncharacterized protein OS=Rattus norvegicus PE=3 SV=1 - [D3Z8U8_RAT]	12.06	5	1	2	21	9.24942e+07				60.3068	12.06	5	21	315	33.9813	9.15869
P35171	Cytochrome c oxidase subunit 7A2, mitochondrial OS=Rattus norvegicus GN=Cox7a2 PE=1 SV=1 - [CX7A2_RAT]	12.05	1	1	1	2	3401254				2.69177	12.05	2	2	83	9.34695	10.272
Q91XU1	Protein quaking OS=Rattus norvegicus GN=Qki PE=1 SV=2 - [QKI_RAT]	12.02	5	3	3	8	2.31569e+06				15.1052	12.02	5	8	341	37.6186	7.95752
F1M8Z8	Sorbin and SH3 domain-containing protein 1 (Fragment) OS=Rattus norvegicus GN=Sorbs1 PE=4 SV=1 - [F1M8Z8_RAT]	11.94	3	2	8	20	3.04919e+06				53.6422	11.94	13	20	938	104.218	5.92236
F1LZ82	Uncharacterized protein (Fragment) OS=Rattus norvegicus PE=3 SV=2 - [F1LZ82_RAT]	11.76	2	1	1	1	226329				0	11.76	1	1	102	11.064	9.5542
B2RYP6	LUC7-like 2 (S. cerevisiae) OS=Rattus norvegicus GN=Luc7l2 PE=2 SV=1 - [B2RYP6_RAT]	11.73	1	3	3	9	5.41957e+06	0.835807	1		29.7586	11.73	5	9	392	46.5547	10.0962
M0R5M7	Protein RGD1560568 OS=Rattus norvegicus GN=RGD1563812 PE=4 SV=1 - [M0R5M7_RAT]	11.73	2	1	1	1	1.29165e+06				2.58554	11.73	1	1	162	17.6732	7.50342
F1LXA0	NADH dehydrogenase (Ubiquinone) 1 alpha subcomplex, 12 (Predicted), isoform CRA_b OS=Rattus norvegicus GN=Ndufa12 PE=4 SV=2 - [F1LXA0_RAT]	11.72	1	1	1	9	5.14011e+06				28.2622	11.72	3	9	145	17.1667	9.70068
P21913	Succinate dehydrogenase [ubiquinone] iron-sulfur subunit, mitochondrial OS=Rattus norvegicus GN=Sdhb PE=2 SV=2 - [SDHB_RAT]	11.7	1	2	2	4	2.6891e+06				8.18049	11.7	2	4	282	31.8089	8.67529
B5DFN4	Prefoldin 5 (Predicted), isoform CRA_a OS=Rattus norvegicus GN=Pfdn5 PE=2 SV=1 - [B5DFN4_RAT]	11.69	1	1	1	4	4.51404e+06	0.778623	1		20.6263	11.69	2	4	154	17.315	6.32861
F1M8A5	Protein Hypk (Fragment) OS=Rattus norvegicus GN=Hypk PE=4 SV=1 - [F1M8A5_RAT]	11.63	1	1	1	2	2.19421e+06				0	11.63	2	2	129	14.6524	4.93213
P08461	Dihydrolipoyllysine-residue acetyltransferase component of pyruvate dehydrogenase complex, mitochondrial OS=Rattus norvegicus GN=Dlat PE=1 SV=3 - [ODP2_RAT]	11.55	2	5	5	21	1.93263e+07	0.625945	2	11.9069	49.2993	11.55	13	21	632	67.1234	8.52881
P52555	Endoplasmic reticulum resident protein 29 OS=Rattus norvegicus GN=Erp29 PE=1 SV=2 - [ERP29_RAT]	11.54	1	2	2	6	1.07079e+06				14.0641	11.54	4	6	260	28.5569	6.62451
Q68FY0	Cytochrome b-c1 complex subunit 1, mitochondrial OS=Rattus norvegicus GN=Uqcrc1 PE=1 SV=1 - [QCR1_RAT]	11.46	1	4	4	6	1.07573e+07	0.5882	1		17.1227	11.46	5	6	480	52.8154	5.88428
P05197	Elongation factor 2 OS=Rattus norvegicus GN=Eef2 PE=1 SV=4 - [EF2_RAT]	11.42	1	7	7	11	1.71623e+07	0.231656	3	19.9222	24.911	11.42	9	11	858	95.2229	6.82959
D3ZU42	Protein Crebzf OS=Rattus norvegicus GN=Crebzf PE=4 SV=1 - [D3ZU42_RAT]	11.42	1	1	2	2	258506				2.7038	11.42	2	2	359	38.3222	5.85889
P41498	Low molecular weight phosphotyrosine protein phosphatase OS=Rattus norvegicus GN=Acp1 PE=1 SV=3 - [PPAC_RAT]	11.39	1	1	1	2	1.04519e+06				7.49643	11.39	1	2	158	18.1398	6.52197
P07154	Cathepsin L1 OS=Rattus norvegicus GN=Ctsl PE=1 SV=2 - [CATL1_RAT]	11.38	1	2	2	3	1.08223e+06				11.5546	11.38	3	3	334	37.636	6.82959
F1LM37	Protein Sf1 OS=Rattus norvegicus GN=Sf1 PE=4 SV=2 - [F1LM37_RAT]	11.31	2	4	4	6	3.46805e+06				5.4759	11.31	6	6	548	59.6609	9.49561
D4A4D5	Protein LOC100362751 OS=Rattus norvegicus GN=LOC498555 PE=3 SV=1 - [D4A4D5_RAT]	11.3	2	1	1	2	1.87609e+06				3.49031	11.3	2	2	115	11.6989	4.53857
Q32PX7	Far upstream element-binding protein 1 OS=Rattus norvegicus GN=Fubp1 PE=1 SV=1 - [FUBP1_RAT]	11.27	1	4	4	21	6.67653e+06	1.44701	1		44.4485	11.27	10	21	639	67.1553	7.60596
D3ZEN2	Glyceraldehyde-3-phosphate dehydrogenase OS=Rattus norvegicus PE=3 SV=1 - [D3ZEN2_RAT]	11.21	2	1	2	9	2.26646e+06				22.1802	11.21	5	9	330	35.94	8.11865
B5DF80	Poly(A) binding protein, cytoplasmic 3 OS=Rattus norvegicus GN=Pabpc6 PE=2 SV=1 - [B5DF80_RAT]	11.2	2	1	5	13	4.98771e+06				32.9409	11.2	8	13	643	70.9845	9.26123
G3V836	Clusterin OS=Rattus norvegicus GN=Clu PE=3 SV=1 - [G3V836_RAT]	11.19	2	3	3	11	1.50069e+07	0.977099	2	1.93855	27.3283	11.19	6	11	447	51.3873	5.80811
D3ZRN3	Protein Actbl2 OS=Rattus norvegicus GN=Actbl2 PE=3 SV=1 - [D3ZRN3_RAT]	11.17	2	1	3	23	8.14523e+07	0.574518	1		61.8786	11.17	7	23	376	41.9359	5.49072
B1WC56	Nola2 protein OS=Rattus norvegicus GN=LOC100910210 PE=2 SV=1 - [B1WC56_RAT]	11.11	1	1	1	2	275461				7.19577	11.11	2	2	153	17.281	7.97217
D4A269	Uncharacterized protein OS=Rattus norvegicus PE=4 SV=1 - [D4A269_RAT]	11.11	2	1	1	2	3539166				7.15549	11.11	2	2	126	13.7672	7.59131
Q9Z1P2	Alpha-actinin-1 OS=Rattus norvegicus GN=Actn1 PE=1 SV=1 - [ACTN1_RAT]	11.1	2	2	9	32	1.50302e+07	0.736818	2	15.6805	76.7735	11.1	20	32	892	102.896	5.37646
P36364	Fibroblast growth factor 9 OS=Rattus norvegicus GN=Fgf9 PE=2 SV=2 - [FGF9_RAT]	11.06	1	1	1	3	716467				0	11.06	1	3	208	23.399	7.57666
M0R4I5	Uncharacterized protein (Fragment) OS=Rattus norvegicus PE=4 SV=1 - [M0R4I5_RAT]	11.02	1	1	1	1	2.28239e+07				0	11.02	1	1	118	12.5719	12.3813
D4A3T5	Protein C1ql3 OS=Rattus norvegicus GN=C1ql3 PE=4 SV=1 - [D4A3T5_RAT]	10.98	1	1	1	1	0				2.89742	10.98	1	1	255	26.6702	6.78564
G3V7P1	Syntaxin-12 OS=Rattus norvegicus GN=Stx12 PE=1 SV=1 - [STX12_RAT]	10.95	1	2	2	3	0				4.92603	10.95	3	3	274	31.1679	5.32568
Q27W01	RNA-binding protein 8A OS=Rattus norvegicus GN=Rbm8a PE=2 SV=1 - [RBM8A_RAT]	10.92	1	1	1	1	0				3.64263	10.92	1	1	174	19.8767	5.71924
Q6PCT3	Tumor protein D54 OS=Rattus norvegicus GN=Tpd52l2 PE=2 SV=1 - [TPD54_RAT]	10.91	1	1	1	2	915908				3.59683	10.91	2	2	220	23.9771	6.15088
P06686	Sodium/potassium-transporting ATPase subunit alpha-2 OS=Rattus norvegicus GN=Atp1a2 PE=1 SV=1 - [AT1A2_RAT]	10.88	5	2	7	25	5.271e+06				73.9503	10.88	15	25	1020	112.145	5.5542
D3ZYS7	Protein G3bp1 OS=Rattus norvegicus GN=G3bp1 PE=4 SV=1 - [D3ZYS7_RAT]	10.75	1	3	3	14	3.07502e+06	1.10775	1		27.8553	10.75	6	14	465	51.7548	5.59229
P08494	Matrix Gla protein OS=Rattus norvegicus GN=Mgp PE=1 SV=2 - [MGP_RAT]	10.68	2	1	1	2	3.46835e+06				3.18745	10.68	2	2	103	12.029	9.14404
Q8R560	Ankyrin repeat domain-containing protein 1 OS=Rattus norvegicus GN=Ankrd1 PE=1 SV=1 - [ANKR1_RAT]	10.66	1	3	3	10	1.45612e+06				25.7684	10.66	7	10	319	36.041	8.35303
P57093	Phytanoyl-CoA dioxygenase, peroxisomal OS=Rattus norvegicus GN=Phyh PE=1 SV=2 - [PAHX_RAT]	10.65	1	3	3	10	4.21468e+06	0.553998	1		22.9576	10.65	6	10	338	38.5635	8.48486
D3Z8P1	Protein Rnf7 OS=Rattus norvegicus GN=Rnf7 PE=4 SV=1 - [D3Z8P1_RAT]	10.62	1	1	1	1	21395699				1.80593	10.62	1	1	113	12.6987	5.43994
P63102	14-3-3 protein zeta/delta OS=Rattus norvegicus GN=Ywhaz PE=1 SV=1 - [1433Z_RAT]	10.61	1	2	2	13	1.15198e+07	0.79166	1		34.4638	10.61	5	13	245	27.7537	4.79248
D4A3X3	Interferon, alpha-inducible protein (Clone IFI-15K) (Predicted) OS=Rattus norvegicus GN=Isg15 PE=4 SV=1 - [D4A3X3_RAT]	10.56	1	1	1	1	3.64319e+06				3.22581	10.56	1	1	161	18.2131	8.01611
Q9WVK7	Hydroxyacyl-coenzyme A dehydrogenase, mitochondrial OS=Rattus norvegicus GN=Hadh PE=2 SV=1 - [HCDH_RAT]	10.51	1	2	2	4	8.77697e+06	0.713362	1		4.05156	10.51	4	4	314	34.4259	8.76318
Q5FVM4	Non-POU domain-containing octamer-binding protein OS=Rattus norvegicus GN=Nono PE=2 SV=3 - [NONO_RAT]	10.5	1	4	4	13	4.28586e+06	0.615672	1		31.0625	10.5	10	13	476	54.8906	8.95361
Q63083	Nucleobindin-1 OS=Rattus norvegicus GN=Nucb1 PE=1 SV=1 - [NUCB1_RAT]	10.46	1	4	4	13	4.09517e+06	1.13311	1		39.5613	10.46	7	13	459	53.4739	5.12256
Q5XIG8	Serine-threonine kinase receptor-associated protein OS=Rattus norvegicus GN=Strap PE=1 SV=1 - [STRAP_RAT]	10.29	2	2	2	3	1.11391e+06				12.4456	10.29	2	3	350	38.432	5.12256
Q68FT1	Ubiquinone biosynthesis protein COQ9, mitochondrial OS=Rattus norvegicus GN=Coq9 PE=2 SV=2 - [COQ9_RAT]	10.26	1	2	2	11	1.7169e+07	0.721075	1		29.7706	10.26	6	11	312	35.1235	5.77002
F7FLF2	Protein LOC100360057 (Fragment) OS=Rattus norvegicus GN=LOC100363800 PE=4 SV=1 - [F7FLF2_RAT]	10.24	2	1	1	1	1.05897e+06				0	10.24	1	1	127	14.6487	9.18799
A2RUW1	Toll-interacting protein OS=Rattus norvegicus GN=Tollip PE=2 SV=1 - [TOLIP_RAT]	10.22	1	2	2	4	1.045e+07				8.03568	10.22	3	4	274	30.2949	5.17334
M0R9L0	Protein Naca OS=Rattus norvegicus GN=Naca PE=4 SV=1 - [M0R9L0_RAT]	10.22	2	11	11	21	2.11367e+06	0.573356	2	3.84379	46.7006	10.22	15	21	2163	220.062	9.31982
G3V841	Homeo box C6 OS=Rattus norvegicus GN=Hoxc6 PE=3 SV=1 - [G3V841_RAT]	10.21	1	1	1	1	421682				4.66955	10.21	1	1	235	26.8981	9.1001
P68255	14-3-3 protein theta OS=Rattus norvegicus GN=Ywhaq PE=1 SV=1 - [1433T_RAT]	10.2	1	2	2	6	2.56269e+06	1.01409	1		16.2396	10.2	5	6	245	27.7608	4.77979
Q9QZA2	Programmed cell death 6-interacting protein OS=Rattus norvegicus GN=Pdcd6ip PE=1 SV=2 - [PDC6I_RAT]	10.19	1	5	5	20	2.09268e+06	0.31124	1		50.8278	10.19	11	20	873	96.5705	6.52197
G3V778	Pyruvate dehydrogenase kinase, isoenzyme 4 OS=Rattus norvegicus GN=Pdk4 PE=4 SV=1 - [G3V778_RAT]	10.19	2	3	3	4	277185				8.92393	10.19	4	4	412	46.5796	7.07861
Q6IRJ7	Annexin OS=Rattus norvegicus GN=Anxa7 PE=2 SV=1 - [Q6IRJ7_RAT]	10.15	1	3	3	7	3.20491e+06	1.43025	1		12.7204	10.15	4	7	463	49.9873	6.17627
D4ABR6	Annexin (Fragment) OS=Rattus norvegicus GN=Anxa6 PE=3 SV=2 - [D4ABR6_RAT]	10.13	2	4	5	23	1.07881e+07	0.528277	1		64.4101	10.13	14	23	671	75.5565	5.68115
P43253	Prostacyclin receptor OS=Rattus norvegicus GN=Ptgir PE=2 SV=1 - [PI2R_RAT]	10.1	1	1	1	2	0				0	10.1	1	2	416	44.6325	8.17725
F1M9V3	Enolase (Fragment) OS=Rattus norvegicus PE=3 SV=1 - [F1M9V3_RAT]	10.08	1	1	2	13	2.13288e+07				21.3344	10.08	5	13	357	39.6461	7.62061
O35115	Four and a half LIM domains protein 2 OS=Rattus norvegicus GN=Fhl2 PE=1 SV=1 - [FHL2_RAT]	10.04	1	2	2	3	1.5388e+06				6.78443	10.04	3	3	279	32.0645	7.29834
F7FEZ6	Heterogeneous nuclear ribonucleoprotein A1 OS=Rattus norvegicus GN=Hnrnpa1 PE=4 SV=1 - [F7FEZ6_RAT]	10	2	2	2	4	8.37592e+06	0.60472	1		7.64989	10	4	4	320	34.2023	9.23193
Q9EPC6	Profilin-2 OS=Rattus norvegicus GN=Pfn2 PE=1 SV=3 - [PROF2_RAT]	10	2	1	1	7	1.12002e+06	0.347845	1		13.8694	10	3	7	140	14.9923	6.99072
F1LVX3	RCG55853, isoform CRA_b OS=Rattus norvegicus GN=rCG_55853 PE=4 SV=2 - [F1LVX3_RAT]	10	2	2	2	10	1.09693e+06				35.2763	10	5	10	270	31.1231	8.30908
D3ZKU6	Protein Gbp1 OS=Rattus norvegicus GN=Gbp1 PE=4 SV=2 - [D3ZKU6_RAT]	9.95	1	4	4	17	6.33189e+07	0.555054	3	2.8419	34.2485	9.95	12	17	593	68.3719	5.99854
Q4V8F9	Hydroxysteroid dehydrogenase-like protein 2 OS=Rattus norvegicus GN=Hsdl2 PE=2 SV=1 - [HSDL2_RAT]	9.92	1	3	3	10	1.18147e+07				28.1205	9.92	8	10	524	58.3069	6.18896
Q60GF7	Phosphatidylinositol-glycan biosynthesis class X protein OS=Rattus norvegicus GN=Pigx PE=1 SV=2 - [PIGX_RAT]	9.92	2	1	1	1	0				3.68933	9.92	1	1	252	28.4047	6.50732
D3ZVQ0	Ubiquitin carboxyl-terminal hydrolase OS=Rattus norvegicus GN=Usp5 PE=3 SV=1 - [D3ZVQ0_RAT]	9.91	1	6	6	12	3.19688e+06				33.7299	9.91	7	12	858	95.7183	5.0083
G3V852	Protein Tln1 OS=Rattus norvegicus GN=Tln1 PE=4 SV=1 - [G3V852_RAT]	9.88	1	12	13	34	1.50384e+07	0.800713	1		95.5786	9.88	20	34	2541	269.504	6.20166
Q6P3V8	Eukaryotic translation initiation factor 4A1 OS=Rattus norvegicus GN=Eif4a1 PE=2 SV=1 - [Q6P3V8_RAT]	9.85	3	3	3	11	2.50203e+06	1.07171	2	60.2489	30.0241	9.85	6	11	406	46.1246	5.47803
B0BN85	Suppressor of G2 allele of SKP1 homolog OS=Rattus norvegicus GN=Sugt1 PE=2 SV=1 - [SUGT1_RAT]	9.82	1	2	2	4	437856	0.372767	1		10.5601	9.82	3	4	336	38.0669	5.2876
A9UMV9	Ndufa7 protein OS=Rattus norvegicus GN=Ndufa7l PE=4 SV=1 - [A9UMV9_RAT]	9.82	1	1	1	2	1.93111e+06				2.73547	9.82	1	2	112	12.4926	10.4771
Q3KRD8	Eukaryotic translation initiation factor 6 OS=Rattus norvegicus GN=Eif6 PE=2 SV=1 - [IF6_RAT]	9.8	1	1	1	1	0				2.04671	9.8	1	1	245	26.5542	4.7417
Q4FZT9	26S proteasome non-ATPase regulatory subunit 2 OS=Rattus norvegicus GN=Psmd2 PE=2 SV=1 - [PSMD2_RAT]	9.8	1	5	5	19	5.82953e+06	0.818761	4	12.5144	53.3684	9.8	8	19	908	100.124	5.19873
Q499Q4	Phosphoglucomutase 1 OS=Rattus norvegicus GN=Pgm1 PE=2 SV=2 - [Q499Q4_RAT]	9.79	2	4	4	11	2.77478e+06				38.1142	9.79	7	11	562	61.3516	6.56592
Q5XI21	Protein Tom1 OS=Rattus norvegicus GN=Tom1 PE=2 SV=1 - [Q5XI21_RAT]	9.76	1	2	2	3	924099				12.3117	9.76	3	3	492	54.0552	4.95752
D3ZME6	Uncharacterized protein (Fragment) OS=Rattus norvegicus GN=Syncrip PE=4 SV=2 - [D3ZME6_RAT]	9.76	7	3	3	5	3.43793e+06	0.76584	2	1.30652	7.06018	9.76	4	5	338	38.257	9.05615
Q6P9V1	CD81 antigen OS=Rattus norvegicus GN=Cd81 PE=2 SV=1 - [Q6P9V1_RAT]	9.75	1	1	1	1	1.63086e+06				3.99228	9.75	1	1	236	25.8871	5.51611
F1M3V4	Uncharacterized protein (Fragment) OS=Rattus norvegicus PE=3 SV=2 - [F1M3V4_RAT]	9.72	1	1	1	1	0				1.97818	9.72	1	1	216	23.6372	7.21045
D4ADM5	Uncharacterized protein OS=Rattus norvegicus GN=LOC680217 PE=4 SV=1 - [D4ADM5_RAT]	9.7	7	1	1	2	886745				5.03396	9.7	2	2	134	15.0377	6.87354
Q9ER24	Ataxin-10 OS=Rattus norvegicus GN=Atxn10 PE=1 SV=1 - [ATX10_RAT]	9.68	1	3	3	9	991766				22.1178	9.68	5	9	475	53.6925	5.14795
F1M8K8	Muscleblind-like protein 2 OS=Rattus norvegicus GN=Mbnl2 PE=4 SV=2 - [F1M8K8_RAT]	9.68	3	2	2	3	5.25457e+06	0.605335	1		6.00471	9.68	3	3	372	39.9312	9.01221
Q99MA1	Cbp/p300-interacting transactivator, with Glu/Asp-rich carboxy-terminal domain, 2 OS=Rattus norvegicus GN=Cited2 PE=2 SV=1 - [Q99MA1_RAT]	9.67	1	1	1	2	818631				6.57674	9.67	1	2	269	28.273	6.94678
E9PT29	Uncharacterized protein OS=Rattus norvegicus PE=4 SV=2 - [E9PT29_RAT]	9.57	1	1	3	13	4.4331e+06				35.3474	9.57	7	13	418	47.3551	8.01611
Q5M818	39S ribosomal protein L16, mitochondrial OS=Rattus norvegicus GN=Mrpl16 PE=2 SV=1 - [RM16_RAT]	9.56	1	1	1	4	1692722				0	9.56	1	4	251	28.8762	10.3159
G3V796	Acetyl-Coenzyme A dehydrogenase, medium chain OS=Rattus norvegicus GN=Acadm PE=3 SV=1 - [G3V796_RAT]	9.5	2	3	3	3	836696				5.09592	9.5	3	3	421	46.5418	8.41162
B0BMY7	Protein Twf2 OS=Rattus norvegicus GN=Twf2 PE=2 SV=1 - [B0BMY7_RAT]	9.46	1	2	2	7	1.99642e+06				21.8823	9.46	6	7	349	39.4484	6.80029
Q9QY17-4	Isoform 4 of Protein kinase C and casein kinase substrate in neurons 2 protein OS=Rattus norvegicus GN=Pacsin2 - [PACN2_RAT]	9.44	6	3	3	8	1.87874e+06				13.0179	9.44	7	8	445	51.262	5.38916
G3V6W6	Protein Psmc6 OS=Rattus norvegicus GN=Psmc6 PE=4 SV=1 - [G3V6W6_RAT]	9.43	1	3	3	4	9.38299e+06				10.5494	9.43	3	4	403	45.768	7.78174
P62994-2	Isoform 2 of Growth factor receptor-bound protein 2 OS=Rattus norvegicus GN=Grb2 - [GRB2_RAT]	9.36	2	2	2	6	1501492				8.22745	9.36	4	6	203	23.5407	6.80029
D3ZEN7	Uncharacterized protein (Fragment) OS=Rattus norvegicus PE=4 SV=2 - [D3ZEN7_RAT]	9.32	5	1	1	1	1.16251e+07				2.42537	9.32	1	1	161	18.3966	10.1255
D3ZMA8	Olfactory receptor OS=Rattus norvegicus GN=Olr527 PE=3 SV=1 - [D3ZMA8_RAT]	9.21	1	1	1	2	0				0	9.21	1	2	315	35.2035	8.48486
Q4KLH4	Paraspeckle component 1 OS=Rattus norvegicus GN=Pspc1 PE=2 SV=1 - [PSPC1_RAT]	9.2	1	2	2	4	967394				9.83348	9.2	3	4	522	58.7222	6.66846
G3V721	WW domain binding protein 2, isoform CRA_b OS=Rattus norvegicus GN=Wbp2 PE=4 SV=1 - [G3V721_RAT]	9.16	2	2	2	7	1.23934e+07	0.467803	1		17.7835	9.16	5	7	262	28.1405	6.78564
P00787	Cathepsin B OS=Rattus norvegicus GN=Ctsb PE=1 SV=2 - [CATB_RAT]	9.14	2	2	2	5	3.73447e+06				13.8194	9.14	4	5	339	37.4456	5.60498
B0BN18	Prefoldin subunit 2 OS=Rattus norvegicus GN=Pfdn2 PE=2 SV=1 - [PFD2_RAT]	9.09	1	2	2	2	1.09683e+06				6.66897	9.09	2	2	154	16.5696	6.58057
Q4KM43	Protein LOC499770 OS=Rattus norvegicus GN=LOC499770 PE=2 SV=1 - [Q4KM43_RAT]	9.09	1	1	1	1	946414				2.72897	9.09	1	1	242	26.1763	7.43018
D4A4V1	Mitochondrial ribosomal protein S18C (Predicted), isoform CRA_a OS=Rattus norvegicus GN=Mrps18c PE=3 SV=1 - [D4A4V1_RAT]	9.09	1	1	1	1	0				2.37106	9.09	1	1	143	16.3604	9.45166
F1LPV8	Protein Suclg2 OS=Rattus norvegicus GN=Suclg2 PE=3 SV=2 - [F1LPV8_RAT]	9.05	1	2	2	4	8.82506e+06				15.2814	9.05	3	4	431	46.6095	7.7085
G3V6P2	Dihydrolipoamide S-succinyltransferase (E2 component of 2-oxo-glutarate complex), isoform CRA_a OS=Rattus norvegicus GN=Dlst PE=3 SV=1 - [G3V6P2_RAT]	9.03	2	3	3	11	1.0739e+06	0.801237	1		22.9391	9.03	6	11	454	48.8684	8.70459
Q6IMY8	Heterogeneous nuclear ribonucleoprotein U OS=Rattus norvegicus GN=Hnrnpu PE=2 SV=1 - [Q6IMY8_RAT]	9.02	1	4	4	9	5.2211e+06	0.508981	1		22.8958	9.02	5	9	798	87.6776	6.23975
D3ZEV0	Protein LOC100912427 OS=Rattus norvegicus GN=LOC100912427 PE=4 SV=1 - [D3ZEV0_RAT]	9.01	4	1	1	1	65260.3				0	9.01	1	1	322	35.6956	9.87646
Q5XI34	Protein Ppp2r1a OS=Rattus norvegicus GN=Ppp2r1a PE=2 SV=1 - [Q5XI34_RAT]	9	1	3	3	3	1.43161e+06				9.06546	9	3	3	589	65.2809	5.10986
G3V8Q6	Protein kinase, cAMP-dependent, regulatory, type 2, alpha, isoform CRA_a OS=Rattus norvegicus GN=Prkar2a PE=4 SV=1 - [G3V8Q6_RAT]	8.98	2	2	2	7	1.55162e+06				12.4305	8.98	5	7	401	45.4517	4.93213
D4ABK7	Heterogeneous nuclear ribonucleoprotein H3 (2H9) (Predicted), isoform CRA_c OS=Rattus norvegicus GN=Hnrnph3 PE=4 SV=1 - [D4ABK7_RAT]	8.96	1	2	2	2	3.65167e+06	1.01231	1		6.70308	8.96	2	2	346	36.8461	6.87354
F1LN42	Protein Tns1 OS=Rattus norvegicus GN=Tns1 PE=4 SV=2 - [F1LN42_RAT]	8.96	4	11	11	40	4.25516e+06	0.883949	3	10.3509	102.638	8.96	28	40	1909	203.784	7.76709
O70593	Small glutamine-rich tetratricopeptide repeat-containing protein alpha OS=Rattus norvegicus GN=Sgta PE=1 SV=1 - [SGTA_RAT]	8.92	1	2	2	6	7.40572e+06	0.529428	2	24.9267	15.3361	8.92	5	6	314	34.1359	5.12256
P11762	Galectin-1 OS=Rattus norvegicus GN=Lgals1 PE=1 SV=2 - [LEG1_RAT]	8.89	1	1	1	5	7.42675e+06	1.10956	1		8.89877	8.89	4	5	135	14.8472	5.26221
O35077	Glycerol-3-phosphate dehydrogenase [NAD(+)], cytoplasmic OS=Rattus norvegicus GN=Gpd1 PE=1 SV=4 - [GPDA_RAT]	8.88	1	2	2	11	1.60096e+06				21.9876	8.88	3	11	349	37.4282	6.59521
P31977	Ezrin OS=Rattus norvegicus GN=Ezr PE=1 SV=3 - [EZRI_RAT]	8.87	2	1	4	11	903953				16.0647	8.87	7	11	586	69.3476	6.1001
Q63570	26S protease regulatory subunit 6B OS=Rattus norvegicus GN=Psmc4 PE=1 SV=1 - [PRS6B_RAT]	8.85	1	2	2	3	1.74179e+06	0.633493	1		9.73734	8.85	3	3	418	47.3786	5.21143
G3V8A8	Cholecystokinin B receptor, isoform CRA_a OS=Rattus norvegicus GN=Cckbr PE=3 SV=1 - [G3V8A8_RAT]	8.85	2	1	1	1	74675925				2.80448	8.85	1	1	452	48.9389	9.64209
Q62785	28 kDa heat- and acid-stable phosphoprotein OS=Rattus norvegicus GN=Pdap1 PE=1 SV=1 - [HAP28_RAT]	8.84	1	1	1	7	2.22113e+06				18.3533	8.84	2	7	181	20.5925	7.38623
Q6P502	T-complex protein 1 subunit gamma OS=Rattus norvegicus GN=Cct3 PE=1 SV=1 - [TCPG_RAT]	8.81	1	4	4	12	3.02095e+06	1.0436	1		27.0056	8.81	8	12	545	60.6084	6.63916
A0JN30	Canopy 2 homolog (Zebrafish) OS=Rattus norvegicus GN=Cnpy2 PE=2 SV=1 - [A0JN30_RAT]	8.79	1	1	1	2	1.82419e+06				2.72496	8.79	2	2	182	20.6963	5.13525
D3ZP43	Forkhead box protein D1 OS=Rattus norvegicus GN=Foxd1 PE=3 SV=2 - [D3ZP43_RAT]	8.79	1	1	1	1	349516				0	8.79	1	1	455	45.3324	5.19873
P62161	Calmodulin OS=Rattus norvegicus GN=Calm1 PE=1 SV=2 - [CALM_RAT]	8.72	2	1	1	1	0				0	8.72	1	1	149	16.8268	4.22119
A1L133	Protein LOC367975 OS=Rattus norvegicus GN=LOC367975 PE=2 SV=1 - [A1L133_RAT]	8.7	1	1	1	1	8220928				2.38158	8.7	1	1	161	18.0239	7.31299
B1WC50	Ewsr1 protein OS=Rattus norvegicus GN=Ewsr1 PE=2 SV=1 - [B1WC50_RAT]	8.7	2	3	3	22	4.74041e+06	0.801463	1		70.4345	8.7	7	22	655	68.2887	9.33447
F1LML0	Protein Nars OS=Rattus norvegicus GN=Nars PE=3 SV=1 - [F1LML0_RAT]	8.68	2	3	3	4	891829				8.23742	8.68	4	4	507	58.2659	6.16357
D4A7F9	Glyceraldehyde-3-phosphate dehydrogenase OS=Rattus norvegicus PE=3 SV=1 - [D4A7F9_RAT]	8.62	7	1	2	7	2.74186e+06				11.8294	8.62	3	7	325	34.9917	7.88428
Q9JJP9	Ubiquilin-1 OS=Rattus norvegicus GN=Ubqln1 PE=1 SV=1 - [UBQL1_RAT]	8.59	1	1	3	6	1.07944e+07				22.2363	8.59	3	6	582	62.0323	4.94482
Q5XIC2	Evolutionarily conserved signaling intermediate in Toll pathway, mitochondrial OS=Rattus norvegicus GN=Ecsit PE=1 SV=1 - [ECSIT_RAT]	8.53	1	1	1	3	4.75566e+06				3.25721	8.53	1	3	434	49.5881	6.43018
B0BNE6	NADH dehydrogenase (Ubiquinone) Fe-S protein 8 (Predicted), isoform CRA_a OS=Rattus norvegicus GN=Ndufs8 PE=2 SV=1 - [B0BNE6_RAT]	8.49	1	1	1	8	2.3647e+06				23.078	8.49	4	8	212	23.9547	6.21436
B1WC02	CTP synthase OS=Rattus norvegicus GN=Ctps1 PE=2 SV=1 - [B1WC02_RAT]	8.46	1	3	3	9	611872	0.654912	1		23.1452	8.46	4	9	591	66.5981	6.58057
B5DFK7	Fam108c1 protein OS=Rattus norvegicus GN=Abhd17c PE=2 SV=1 - [B5DFK7_RAT]	8.44	1	1	1	1	203668732	0.639761	1		3.06469	8.44	1	1	320	35.0752	5.64307
M0R3R6	Protein LOC100911677 OS=Rattus norvegicus GN=LOC100911677 PE=4 SV=1 - [M0R3R6_RAT]	8.43	4	3	3	8	2.42325e+06				16.5577	8.43	6	8	617	63.0699	9.61279
P41565	Isocitrate dehydrogenase [NAD] subunit gamma 1, mitochondrial OS=Rattus norvegicus GN=Idh3g PE=2 SV=2 - [IDHG1_RAT]	8.4	2	2	2	9	4.89354e+06				27.3158	8.4	5	9	393	42.8242	8.89502
B5DF60	Eukaryotic translation initiation factor 1A, Y-linked OS=Rattus norvegicus GN=Eif1ax PE=2 SV=1 - [B5DF60_RAT]	8.33	2	1	1	1	658589				2.39588	8.33	1	1	144	16.4502	5.23682
P61751	ADP-ribosylation factor 4 OS=Rattus norvegicus GN=Arf4 PE=2 SV=2 - [ARF4_RAT]	8.33	1	1	1	2	578705				6.30818	8.33	1	2	180	20.3836	7.13721
G3V7Y3	ATP synthase subunit delta, mitochondrial OS=Rattus norvegicus GN=Atp5d PE=3 SV=1 - [G3V7Y3_RAT]	8.33	2	1	1	4	9.44044e+06	0.459245	1		10.1805	8.33	4	4	168	17.5522	5.23682
Q4V8I1	Endothelial protein C receptor OS=Rattus norvegicus GN=Procr PE=2 SV=1 - [EPCR_RAT]	8.3	1	1	1	1	0				2.90426	8.3	1	1	241	26.8215	6.26514
P97576	GrpE protein homolog 1, mitochondrial OS=Rattus norvegicus GN=Grpel1 PE=1 SV=2 - [GRPE1_RAT]	8.29	1	1	1	1	0				2.53861	8.29	1	1	217	24.2819	8.38232
Q5XI86	Peptidyl-tRNA hydrolase 2 OS=Rattus norvegicus GN=Ptrh2 PE=1 SV=1 - [Q5XI86_RAT]	8.29	1	1	1	2	2.99676e+06				3.02523	8.29	2	2	181	19.5171	7.41553
Q6P6V0	Glucose-6-phosphate isomerase OS=Rattus norvegicus GN=Gpi PE=1 SV=1 - [G6PI_RAT]	8.24	1	3	3	3	5.18729e+06	0.599163	1		7.96534	8.24	3	3	558	62.7871	7.76709
M0R4V3	Synaptosomal-associated protein OS=Rattus norvegicus GN=Snap23 PE=3 SV=1 - [M0R4V3_RAT]	8.1	2	1	1	1	130544				3.46422	8.1	1	1	210	23.1333	5.74463
F1LTZ6	Protein RGD1559921 (Fragment) OS=Rattus norvegicus GN=RGD1559921 PE=4 SV=1 - [F1LTZ6_RAT]	8.04	4	1	1	7	1.77879e+06				11.913	8.04	4	7	112	12.3281	6.771
Q9Z1E1-2	Isoform 2 of Flotillin-1 OS=Rattus norvegicus GN=Flot1 - [FLOT1_RAT]	7.95	2	2	2	7	1.49099e+06				9.88298	7.95	4	7	352	39.7453	7.41553
M0R907	Protein Snrpd3 OS=Rattus norvegicus GN=Snrpd3 PE=4 SV=1 - [M0R907_RAT]	7.94	1	1	1	1	939777				2.07986	7.94	1	1	126	13.9073	10.3159
P05942	Protein S100-A4 OS=Rattus norvegicus GN=S100a4 PE=2 SV=1 - [S10A4_RAT]	7.92	1	1	1	1	0				2.2963	7.92	1	1	101	11.7687	5.12256
P62634	Cellular nucleic acid-binding protein OS=Rattus norvegicus GN=Cnbp PE=2 SV=1 - [CNBP_RAT]	7.91	1	1	1	10	1.52393e+06				30.2184	7.91	3	10	177	19.4496	7.7085
Q5VLR5	BWK4 OS=Rattus norvegicus GN=Erp44 PE=2 SV=1 - [Q5VLR5_RAT]	7.88	1	2	2	3	875647				6.11288	7.88	3	3	406	46.8484	5.2749
Q5XI73	Rho GDP-dissociation inhibitor 1 OS=Rattus norvegicus GN=Arhgdia PE=1 SV=1 - [GDIR1_RAT]	7.84	1	1	1	3	1002094				6.99269	7.84	3	3	204	23.3928	5.19873
D3ZQT0	Uncharacterized protein OS=Rattus norvegicus PE=3 SV=1 - [D3ZQT0_RAT]	7.83	4	1	2	7	7896073				17.9503	7.83	3	7	332	35.8435	8.80713
P13086	Succinyl-CoA ligase [ADP/GDP-forming] subunit alpha, mitochondrial OS=Rattus norvegicus GN=Suclg1 PE=2 SV=2 - [SUCA_RAT]	7.8	1	2	2	6	2.97095e+06	0.342581	1		13.981	7.8	3	6	346	36.125	9.48096
Q6AYE7	Interferon-induced protein with tetratricopeptide repeats 3 OS=Rattus norvegicus GN=Ifit3 PE=2 SV=1 - [Q6AYE7_RAT]	7.79	1	1	2	3	2028369				11.8187	7.79	2	3	411	48.0246	5.56689
Q6QGW5	Steroid receptor RNA activator 1 OS=Rattus norvegicus GN=Sra1 PE=1 SV=1 - [SRA1_RAT]	7.79	2	1	1	1	243377				3.88601	7.79	1	1	231	25.2476	6.01123
G3V913	Heat shock 27kDa protein 1 OS=Rattus norvegicus GN=Hspb1 PE=3 SV=1 - [G3V913_RAT]	7.77	2	1	1	1	3.69957e+06				2.14667	7.77	1	1	206	22.7935	6.21436
Q5I0D1	Glyoxalase domain-containing protein 4 OS=Rattus norvegicus GN=Glod4 PE=1 SV=1 - [GLOD4_RAT]	7.72	1	2	2	4	2.15304e+06				12.0415	7.72	3	4	298	33.2465	5.2749
P50399	Rab GDP dissociation inhibitor beta OS=Rattus norvegicus GN=Gdi2 PE=1 SV=2 - [GDIB_RAT]	7.64	2	2	2	9	1.06564e+07	0.717866	2	2.08999	34.9177	7.64	5	9	445	50.5047	6.25244
Q6JE36	Protein NDRG1 OS=Rattus norvegicus GN=Ndrg1 PE=1 SV=1 - [NDRG1_RAT]	7.61	1	2	2	4	1.56397e+06	2.01021	1		7.39953	7.61	2	4	394	42.9269	6.18896
Q63560-2	Isoform 2 of Microtubule-associated protein 6 OS=Rattus norvegicus GN=Map6 - [MAP6_RAT]	7.58	2	1	1	7	1.42295e+06				19.1552	7.58	2	7	660	70.5794	9.67139
D4AEK6	Protein Prss29 OS=Rattus norvegicus GN=Prss29 PE=3 SV=1 - [D4AEK6_RAT]	7.53	1	1	1	1	383783				0	7.53	1	1	279	30.5597	8.60205
P13221	Aspartate aminotransferase, cytoplasmic OS=Rattus norvegicus GN=Got1 PE=1 SV=3 - [AATC_RAT]	7.51	1	2	2	2	702269				5.13608	7.51	2	2	413	46.3995	7.21045
Q5U2R0	Methionine adenosyltransferase 2 subunit beta OS=Rattus norvegicus GN=Mat2b PE=2 SV=1 - [MAT2B_RAT]	7.49	1	1	1	1	480173				4.34049	7.49	1	1	334	37.351	6.94678
Q6YDN8	BWK-1 OS=Rattus norvegicus GN=Gid8 PE=2 SV=1 - [Q6YDN8_RAT]	7.46	1	1	1	1	1.38355e+06				2.80483	7.46	1	1	228	26.7617	4.97021
P60123	RuvB-like 1 OS=Rattus norvegicus GN=Ruvbl1 PE=1 SV=1 - [RUVB1_RAT]	7.46	1	2	2	3	3.1313e+06				7.89526	7.46	2	3	456	50.1823	6.41748
Q5PQP1	RNA-binding motif, single-stranded-interacting protein 1 OS=Rattus norvegicus GN=Rbms1 PE=2 SV=1 - [RBMS1_RAT]	7.44	3	2	2	2	746188				6.74285	7.44	2	2	403	44.0396	8.66064
Q68FP1-2	Isoform 2 of Gelsolin OS=Rattus norvegicus GN=Gsn - [GELS_RAT]	7.39	2	4	4	12	2.00937e+06	0.897284	1		25.4367	7.39	9	12	731	80.8784	5.69385
D3ZH75	AKT1 substrate 1 (Proline-rich) (Predicted), isoform CRA_d OS=Rattus norvegicus GN=Akt1s1 PE=4 SV=1 - [D3ZH75_RAT]	7.39	1	1	1	1	292423				1.94254	7.39	1	1	257	27.5696	4.81787
D4A0E2	Protein Napg OS=Rattus norvegicus GN=Napg PE=4 SV=1 - [D4A0E2_RAT]	7.39	1	1	1	2	2.21763e+06				10.5643	7.39	1	2	230	25.5857	4.90674
P24268	Cathepsin D OS=Rattus norvegicus GN=Ctsd PE=1 SV=1 - [CATD_RAT]	7.37	2	2	2	4	2.29883e+06				13.2288	7.37	3	4	407	44.6519	7.09326
Q6PEC4	S-phase kinase-associated protein 1 OS=Rattus norvegicus GN=Skp1 PE=2 SV=3 - [SKP1_RAT]	7.36	1	1	1	2	2.62451e+06				6.43349	7.36	2	2	163	18.6603	4.53857
B0BN81	40S ribosomal protein S5 OS=Rattus norvegicus GN=Rps5 PE=2 SV=1 - [B0BN81_RAT]	7.35	1	1	1	1	6342964	0.478425	1		4.04289	7.35	1	1	204	22.8921	9.71533
D4A1L6	Protein LOC691952 OS=Rattus norvegicus GN=LOC691952 PE=4 SV=1 - [D4A1L6_RAT]	7.34	1	1	1	1	1.34399e+06				2.85454	7.34	1	1	218	24.7444	8.1626
Q792H5-4	Isoform 4 of CUGBP Elav-like family member 2 OS=Rattus norvegicus GN=Celf2 - [CELF2_RAT]	7.33	4	2	3	6	2.65428e+06				13.713	7.33	4	6	532	56.9214	8.39697
D3ZRI0	Uncharacterized protein (Fragment) OS=Rattus norvegicus PE=4 SV=2 - [D3ZRI0_RAT]	7.32	1	1	1	1	0				0	7.32	1	1	164	19.4197	4.99561
Q4QQV8	Charged multivesicular body protein 5 OS=Rattus norvegicus GN=Chmp5 PE=2 SV=1 - [CHMP5_RAT]	7.31	1	1	1	2	353221				2.73774	7.31	2	2	219	24.5603	4.79248
P32551	Cytochrome b-c1 complex subunit 2, mitochondrial OS=Rattus norvegicus GN=Uqcrc2 PE=1 SV=2 - [QCR2_RAT]	7.3	1	2	2	9	2.79496e+06				13.2981	7.3	4	9	452	48.3662	9.14404
D3ZBD1	Protein Rspo1 OS=Rattus norvegicus GN=Rspo1 PE=4 SV=1 - [D3ZBD1_RAT]	7.25	1	1	1	1	33387.1				0	7.25	1	1	262	28.8501	9.23193
Q63413	Spliceosome RNA helicase Ddx39b OS=Rattus norvegicus GN=Ddx39b PE=1 SV=3 - [DX39B_RAT]	7.24	1	2	2	6	641854				14.4937	7.24	4	6	428	49.004	5.66846
Q9Z327-3	Isoform 3 of Synaptopodin OS=Rattus norvegicus GN=Synpo - [SYNPO_RAT]	7.23	3	3	3	4	982640				14.8132	7.23	4	4	692	74.2915	9.18799
M0R9D9	Uncharacterized protein (Fragment) OS=Rattus norvegicus PE=4 SV=1 - [M0R9D9_RAT]	7.18	2	1	1	7	1634442				11.6266	7.18	4	7	209	22.9773	7.75244
Q9JIL3	Interleukin enhancer-binding factor 3 OS=Rattus norvegicus GN=Ilf3 PE=1 SV=2 - [ILF3_RAT]	7.13	3	3	3	5	1.66824e+06				8.6903	7.13	4	5	897	95.8753	8.74854
E9PTK8	Protein Lmo7 OS=Rattus norvegicus GN=Lmo7 PE=4 SV=1 - [E9PTK8_RAT]	7.13	1	7	7	21	4.97079e+06	0.433527	1		60.7721	7.13	13	21	1726	195.276	6.63916
Q66HR2	Microtubule-associated protein RP/EB family member 1 OS=Rattus norvegicus GN=Mapre1 PE=1 SV=3 - [MARE1_RAT]	7.09	1	1	1	2	580329				2.36161	7.09	2	2	268	29.9852	5.22412
Q5M9G3	Caprin-1 OS=Rattus norvegicus GN=Caprin1 PE=1 SV=2 - [CAPR1_RAT]	7.07	1	3	3	12	4.50972e+06	0.737967	1		34.2313	7.07	6	12	707	78.0729	5.24951
D3ZW55	Inosine triphosphate pyrophosphatase OS=Rattus norvegicus GN=Itpa PE=3 SV=1 - [ITPA_RAT]	7.07	1	1	1	2	1.22002e+06				4.07496	7.07	2	2	198	21.9131	5.65576
D3ZU40	Protein Tmem104 OS=Rattus norvegicus GN=Tmem104 PE=4 SV=1 - [D3ZU40_RAT]	7.06	1	1	1	1	0				0	7.06	1	1	496	55.5915	6.90283
F1LP91	Glycogen synthase kinase-3 alpha OS=Rattus norvegicus GN=Gsk3a PE=4 SV=2 - [F1LP91_RAT]	6.97	2	1	1	1	578702				0	6.97	1	1	459	48.4809	9.11475
G3V6S0	Protein Sptbn1 OS=Rattus norvegicus GN=Sptbn1 PE=4 SV=2 - [G3V6S0_RAT]	6.96	1	10	11	22	3.03166e+06				62.8658	6.96	15	22	2357	273.317	5.71924
Q9WV25-2	Isoform 2 of Poly(U)-binding-splicing factor PUF60 OS=Rattus norvegicus GN=Puf60 - [PUF60_RAT]	6.95	2	2	2	4	1.02344e+06				8.69483	6.95	4	4	547	58.508	5.35107
Q641Z6	EH domain-containing protein 1 OS=Rattus norvegicus GN=Ehd1 PE=1 SV=1 - [EHD1_RAT]	6.93	1	3	3	4	1.28239e+06				9.646	6.93	3	4	534	60.5646	6.82959
F8WFS4	Syndecan OS=Rattus norvegicus GN=Sdc2 PE=3 SV=1 - [F8WFS4_RAT]	6.88	2	1	1	1	484415				3.49752	6.88	1	1	189	20.7392	4.57666
F1M1H0	Protein Dera (Fragment) OS=Rattus norvegicus GN=Dera PE=4 SV=2 - [F1M1H0_RAT]	6.8	1	1	1	1	2.87568e+06				3.06367	6.8	1	1	309	34.132	8.67529
O35567	Bifunctional purine biosynthesis protein PURH OS=Rattus norvegicus GN=Atic PE=1 SV=2 - [PUR9_RAT]	6.76	1	3	3	7	831903				16.9839	6.76	6	7	592	64.1682	7.13721
B5DF55	Protein Stam OS=Rattus norvegicus GN=Stam PE=2 SV=1 - [B5DF55_RAT]	6.76	2	3	3	7	3.30987e+06				20.2289	6.76	5	7	547	59.5544	4.85596
F7FF10	Protein Cyp2j4 (Fragment) OS=Rattus norvegicus GN=Cyp2j4 PE=3 SV=1 - [F7FF10_RAT]	6.73	1	1	1	9	0				0	6.73	1	9	431	50.0766	8.1333
Q5U2V0	GATA binding protein 5 OS=Rattus norvegicus GN=Gata5 PE=2 SV=1 - [Q5U2V0_RAT]	6.68	1	1	1	2	1.23171e+06				3.26756	6.68	1	2	404	42.0716	8.57275
F7EWC1	Protein Vasp OS=Rattus norvegicus GN=Vasp PE=4 SV=1 - [F7EWC1_RAT]	6.65	1	1	1	2	638428				4.3358	6.65	2	2	376	39.6851	8.36768
M0RAC1	Uncharacterized protein OS=Rattus norvegicus PE=4 SV=1 - [M0RAC1_RAT]	6.64	1	1	1	2	591539				2.76287	6.64	1	2	211	24.2365	9.67139
G3V7K1	Myomesin 2 OS=Rattus norvegicus GN=Myom2 PE=4 SV=1 - [G3V7K1_RAT]	6.63	1	7	7	15	2.49786e+06				41.4515	6.63	9	15	1464	164.609	5.88428
D3ZUX5	Coiled-coil-helix-coiled-coil-helix domain containing 3 (Predicted), isoform CRA_a OS=Rattus norvegicus GN=Chchd3 PE=4 SV=1 - [D3ZUX5_RAT]	6.61	1	1	1	1	1.89748e+06				3.04874	6.61	1	1	227	26.4182	8.1333
F1LMC6	Troponin I, slow skeletal muscle (Fragment) OS=Rattus norvegicus GN=Tnni1 PE=4 SV=1 - [F1LMC6_RAT]	6.59	2	1	1	1	6.00618e+06				2.9414	6.59	1	1	182	21.0993	9.72998
B5DEN9	Vacuolar protein sorting-associated protein 28 homolog OS=Rattus norvegicus GN=Vps28 PE=2 SV=1 - [VPS28_RAT]	6.58	1	1	1	1	718818				2.99341	6.58	1	1	228	26.093	5.52881
F1LRB8	S-adenosylmethionine synthase OS=Rattus norvegicus GN=LOC100363915 PE=3 SV=2 - [F1LRB8_RAT]	6.58	4	2	2	7	2.68114e+06				8.24287	6.58	5	7	395	43.6473	6.3667
M0RDD3	Protein Safb2 (Fragment) OS=Rattus norvegicus GN=Safb2 PE=4 SV=1 - [M0RDD3_RAT]	6.58	4	1	1	1	142868				3.43809	6.58	1	1	395	43.0721	4.99561
D3ZLT1	NADH dehydrogenase (Ubiquinone) 1 beta subcomplex, 7 (Predicted) OS=Rattus norvegicus GN=Ndufb7 PE=4 SV=1 - [D3ZLT1_RAT]	6.57	1	1	1	1	248418				0	6.57	1	1	137	16.5572	8.45557
Q1RP74	Protein LOC100911774 OS=Rattus norvegicus GN=LOC100911774 PE=2 SV=1 - [Q1RP74_RAT]	6.56	1	1	1	5	1.51785e+06	0.759548	1		14.5768	6.56	4	5	244	27.2303	4.99561
D4A5E5	Protein Sgcb OS=Rattus norvegicus GN=Sgcb PE=4 SV=1 - [D4A5E5_RAT]	6.56	1	1	1	5	4.47527e+06				9.39399	6.56	3	5	320	34.9369	8.76318
D3ZRS6	Protein LOC100360260 OS=Rattus norvegicus GN=LOC100360260 PE=4 SV=1 - [D3ZRS6_RAT]	6.56	2	1	1	2	4.06656e+06				3.67797	6.56	2	2	183	20.7984	5.32568
Q6TMG5	NF-kappa-B essential modulator OS=Rattus norvegicus GN=Ikbkg PE=2 SV=1 - [NEMO_RAT]	6.55	1	2	2	3	1.18421e+06				9.80029	6.55	3	3	412	48.0362	5.8335
Q2PQA9	Kinesin-1 heavy chain OS=Rattus norvegicus GN=Kif5b PE=1 SV=1 - [KINH_RAT]	6.54	1	4	4	14	2.06898e+06				35.457	6.54	6	14	963	109.463	6.44287
F1M944	Calsequestrin OS=Rattus norvegicus GN=Casq2 PE=3 SV=1 - [F1M944_RAT]	6.54	2	2	2	2	2.52554e+07	0.682216	1		5.2051	6.54	2	2	413	47.8683	4.31006
E9PTR4	Protein Ubap2l OS=Rattus norvegicus GN=Ubap2l PE=4 SV=2 - [E9PTR4_RAT]	6.52	1	4	4	22	6.60409e+06	0.650662	3	30.1409	53.4937	6.52	10	22	1105	116.791	6.53662
G3V7K9	GTP-binding protein RAD OS=Rattus norvegicus GN=Rrad PE=4 SV=1 - [G3V7K9_RAT]	6.51	1	1	1	3	3.78809e+06				8.06642	6.51	3	3	307	33.2619	9.26123
D4A0L4	Y-box-binding protein 3 OS=Rattus norvegicus GN=Ybx3 PE=4 SV=2 - [D4A0L4_RAT]	6.51	4	1	1	1	327731				3.1252	6.51	1	1	292	30.7935	9.62744
F6T071	Golgi reassembly-stacking protein 2 (Fragment) OS=Rattus norvegicus GN=Gorasp2 PE=4 SV=1 - [F6T071_RAT]	6.44	2	2	2	5	1.6933e+06				12.2209	6.44	4	5	435	45.379	4.84326
Q8CFD0	Sideroflexin-5 OS=Rattus norvegicus GN=Sfxn5 PE=2 SV=1 - [SFXN5_RAT]	6.43	1	1	1	2	2.65134e+06				2.95339	6.43	1	2	342	37.2808	9.43701
D3ZL52	Sesquipedalian-1 OS=Rattus norvegicus GN=Fam109a PE=1 SV=1 - [SESQ1_RAT]	6.41	1	1	1	1	1.86996e+06				2.75373	6.41	1	1	234	25.7773	9.42236
Q9EPT8	Chloride intracellular channel protein 5 OS=Rattus norvegicus GN=Clic5 PE=1 SV=1 - [CLIC5_RAT]	6.37	1	1	1	3	663179				7.08449	6.37	1	3	251	28.2814	5.93506
D3ZKM4	Protein Proz OS=Rattus norvegicus GN=Proz PE=3 SV=2 - [D3ZKM4_RAT]	6.33	2	1	1	1	0				0	6.33	1	1	332	36.8024	6.12549
P07895	Superoxide dismutase [Mn], mitochondrial OS=Rattus norvegicus GN=Sod2 PE=1 SV=2 - [SODM_RAT]	6.31	1	1	1	2	1.83144e+06				6.30133	6.31	2	2	222	24.6586	8.80713
Q6AYC4	Macrophage-capping protein OS=Rattus norvegicus GN=Capg PE=1 SV=1 - [CAPG_RAT]	6.3	1	1	1	3	0				2.58631	6.3	1	3	349	38.7746	6.55127
G3V788	RCG31835 OS=Rattus norvegicus GN=Mmp10 PE=4 SV=1 - [G3V788_RAT]	6.3	2	1	1	3	0				0	6.3	1	3	476	54.2401	6.80029
F1M0U6	Uncharacterized protein (Fragment) OS=Rattus norvegicus PE=4 SV=2 - [F1M0U6_RAT]	6.3	1	1	1	1	0				3.19814	6.3	1	1	349	40.1661	8.86572
Q66HA8	Heat shock protein 105 kDa OS=Rattus norvegicus GN=Hsph1 PE=2 SV=1 - [HS105_RAT]	6.29	2	3	4	8	1.10987e+06				23.2813	6.29	5	8	858	96.3574	5.5542
P20650	Protein phosphatase 1A OS=Rattus norvegicus GN=Ppm1a PE=1 SV=1 - [PPM1A_RAT]	6.28	1	1	1	2	3.9969e+06				6.8771	6.28	1	2	382	42.3897	5.36377
P41562	Isocitrate dehydrogenase [NADP] cytoplasmic OS=Rattus norvegicus GN=Idh1 PE=1 SV=1 - [IDHC_RAT]	6.28	1	1	2	6	528531				10.8423	6.28	5	6	414	46.7045	6.99072
Q9JHL4-3	Isoform 3 of Drebrin-like protein OS=Rattus norvegicus GN=Dbnl - [DBNL_RAT]	6.25	4	2	2	2	826731				5.90764	6.25	2	2	432	48.2244	4.91943
D4A0T0	Protein Ndufb10 OS=Rattus norvegicus GN=Ndufb10 PE=4 SV=1 - [D4A0T0_RAT]	6.25	1	1	1	1	1.53591e+06				2.85381	6.25	1	1	176	20.8454	7.69385
F1M8L5	Propionyl-CoA carboxylase alpha chain, mitochondrial OS=Rattus norvegicus GN=Pcca PE=4 SV=2 - [F1M8L5_RAT]	6.23	3	3	3	3	1.04168e+06				5.62283	6.23	3	3	626	69.1864	7.21045
D4A7U1	Protein Zyx OS=Rattus norvegicus GN=Zyx PE=4 SV=1 - [D4A7U1_RAT]	6.21	1	2	2	7	4.8022e+06				21.2092	6.21	3	7	564	60.2648	6.46826
P11240	Cytochrome c oxidase subunit 5A, mitochondrial OS=Rattus norvegicus GN=Cox5a PE=1 SV=1 - [COX5A_RAT]	6.16	1	1	1	2	0				2.41864	6.16	2	2	146	16.1193	6.53662
D4A3V2	NADH dehydrogenase [ubiquinone] 1 alpha subcomplex subunit 6 OS=Rattus norvegicus GN=Ndufa6 PE=3 SV=1 - [D4A3V2_RAT]	6.15	1	1	1	2	856051				3.63028	6.15	1	2	130	15.2141	10.1548
O09028	Gamma-aminobutyric acid receptor subunit pi OS=Rattus norvegicus GN=Gabrp PE=2 SV=1 - [GBRP_RAT]	6.14	1	1	1	1	3.87877e+06				0	6.14	1	1	440	50.4487	7.88428
Q06000	Lipoprotein lipase OS=Rattus norvegicus GN=Lpl PE=1 SV=1 - [LIPL_RAT]	6.12	1	2	2	7	1.74972e+06				20.7411	6.12	4	7	474	53.0489	8.1333
F1LNE5	Protein MEMO1 (Fragment) OS=Rattus norvegicus GN=Memo1 PE=3 SV=1 - [F1LNE5_RAT]	6.12	2	1	1	1	1.88979e+06				3.45189	6.12	1	1	278	31.5655	6.94678
F2Z3T9	Protein U2af2 OS=Rattus norvegicus GN=U2af2 PE=4 SV=1 - [F2Z3T9_RAT]	6.11	1	2	2	7	1.13751e+06				19.8305	6.11	3	7	475	53.4832	9.08545
Q5RKI9	Ribosome-recycling factor, mitochondrial OS=Rattus norvegicus GN=Mrrf PE=2 SV=1 - [RRFM_RAT]	6.11	1	1	1	1	82862.9				2.82002	6.11	1	1	262	29.1336	9.74463
M0R6W0	Uncharacterized protein (Fragment) OS=Rattus norvegicus PE=4 SV=1 - [M0R6W0_RAT]	6.11	1	1	1	1	1.92614e+06				3.32587	6.11	1	1	229	26.5521	9.39307
P48004-2	Isoform RC6-IS of Proteasome subunit alpha type-7 OS=Rattus norvegicus GN=Psma7 - [PSA7_RAT]	6.05	3	1	1	2	815007				5.68646	6.05	2	2	248	27.7666	8.67529
P18395	Cold shock domain-containing protein E1 OS=Rattus norvegicus GN=Csde1 PE=2 SV=1 - [CSDE1_RAT]	6.02	1	3	3	8	956281				21.9509	6.02	3	8	798	88.8389	6.3667
Q4KLL0	Transcription elongation factor A protein 1 OS=Rattus norvegicus GN=Tcea1 PE=2 SV=1 - [TCEA1_RAT]	5.98	1	1	1	1	357059				2.54945	5.98	1	1	301	33.872	8.38232
F1LXI6	Protein Atxn2 (Fragment) OS=Rattus norvegicus GN=Atxn2 PE=4 SV=2 - [F1LXI6_RAT]	5.98	3	4	4	6	1.6253e+06				19.1859	5.98	5	6	1003	108.403	8.35303
D3ZQG1	Protein Nufip2 OS=Rattus norvegicus GN=LOC687994 PE=4 SV=2 - [D3ZQG1_RAT]	5.96	3	2	2	6	1.37004e+06	1.05978	2	31.1905	12.216	5.96	4	6	688	75.2815	8.77783
Q5U2U2	Crk-like protein OS=Rattus norvegicus GN=Crkl PE=1 SV=1 - [CRKL_RAT]	5.94	1	1	1	1	0				3.75727	5.94	1	1	303	33.844	6.7417
P18886	Carnitine O-palmitoyltransferase 2, mitochondrial OS=Rattus norvegicus GN=Cpt2 PE=1 SV=1 - [CPT2_RAT]	5.93	2	3	3	4	3.26486e+06				11.8547	5.93	4	4	658	74.0634	7.32764
P06762	Heme oxygenase 1 OS=Rattus norvegicus GN=Hmox1 PE=1 SV=1 - [HMOX1_RAT]	5.88	1	1	1	2	5.3597e+06				5.68676	5.88	2	2	289	32.9848	6.53662
Q5U2W4	Centromere protein N OS=Rattus norvegicus GN=Cenpn PE=2 SV=1 - [CENPN_RAT]	5.88	1	1	1	1	557411				0	5.88	1	1	340	39.4343	7.98682
P29147	D-beta-hydroxybutyrate dehydrogenase, mitochondrial OS=Rattus norvegicus GN=Bdh1 PE=1 SV=2 - [BDH_RAT]	5.83	1	1	1	2	1.62144e+07	0.750564	1		3.22655	5.83	2	2	343	38.1773	8.83643
Q07205	Eukaryotic translation initiation factor 5 OS=Rattus norvegicus GN=Eif5 PE=1 SV=1 - [IF5_RAT]	5.83	4	2	2	3	417099				6.61284	5.83	2	3	429	48.9237	5.51611
D3ZCA0	Proline synthetase co-transcribed (Predicted) OS=Rattus norvegicus GN=Prosc PE=3 SV=1 - [D3ZCA0_RAT]	5.82	1	1	1	1	1.68085e+06				3.24504	5.82	1	1	275	30.0856	7.92822
Q7TP78	Aa2-258 OS=Rattus norvegicus GN=Ndufa8 PE=2 SV=1 - [Q7TP78_RAT]	5.82	1	1	1	1	409717				2.35763	5.82	1	1	189	21.952	8.104
Q62667	Major vault protein OS=Rattus norvegicus GN=Mvp PE=1 SV=4 - [MVP_RAT]	5.81	1	4	4	4	8.50981e+06	0.464721	1		12.2158	5.81	4	4	861	95.7391	5.57959
P38983	40S ribosomal protein SA OS=Rattus norvegicus GN=Rpsa PE=1 SV=3 - [RSSA_RAT]	5.76	1	1	1	2	1686735				6.10111	5.76	1	2	295	32.8034	4.86865
P34926	Microtubule-associated protein 1A OS=Rattus norvegicus GN=Map1a PE=1 SV=1 - [MAP1A_RAT]	5.7	2	8	9	15	1.8283e+06				49.5625	5.7	11	15	2774	299.348	4.94482
P18420	Proteasome subunit alpha type-1 OS=Rattus norvegicus GN=Psma1 PE=1 SV=2 - [PSA1_RAT]	5.7	1	1	1	4	736553				7.43135	5.7	1	4	263	29.4988	6.60986
G3V8N6	Dorsal root ganglia homeobox protein OS=Rattus norvegicus GN=Drgx PE=3 SV=1 - [G3V8N6_RAT]	5.7	2	1	1	2	922532				0	5.7	1	2	263	28.6333	8.45557
P68511	14-3-3 protein eta OS=Rattus norvegicus GN=Ywhah PE=1 SV=2 - [1433F_RAT]	5.69	1	1	1	2	2.85785e+06				6.49929	5.69	2	2	246	28.194	4.89404
Q923M1-2	Isoform 4 of Mitochondrial peptide methionine sulfoxide reductase OS=Rattus norvegicus GN=Msra - [MSRA_RAT]	5.67	3	1	1	1	3.20298e+06				2.34111	5.67	1	1	194	21.8365	7.45947
P70470	Acyl-protein thioesterase 1 OS=Rattus norvegicus GN=Lypla1 PE=1 SV=1 - [LYPA1_RAT]	5.65	1	1	1	6	8.66824e+06	0.569871	1		14.6984	5.65	4	6	230	24.6923	6.50732
P43244	Matrin-3 OS=Rattus norvegicus GN=Matr3 PE=1 SV=2 - [MATR3_RAT]	5.56	1	4	4	24	3.86392e+06				45.7573	5.56	13	24	845	94.3887	6.20166
P23965	Enoyl-CoA delta isomerase 1, mitochondrial OS=Rattus norvegicus GN=Eci1 PE=1 SV=1 - [ECI1_RAT]	5.54	2	1	1	1	2.0151e+06				3.30142	5.54	1	1	289	32.234	9.53955
Q5XII9	Mitochondrial fission regulator 1-like OS=Rattus norvegicus GN=Mtfr1l PE=2 SV=1 - [MFR1L_RAT]	5.54	1	1	1	3	512427				11.2024	5.54	2	3	289	31.7102	6.1001
F1LR33	Lipid phosphate phosphatase-related protein type 2 OS=Rattus norvegicus GN=Lppr2 PE=4 SV=2 - [F1LR33_RAT]	5.54	2	1	1	1	0				2.55488	5.54	1	1	343	36.8862	9.49561
Q5PPG2	Legumain OS=Rattus norvegicus GN=Lgmn PE=2 SV=1 - [Q5PPG2_RAT]	5.52	2	1	1	1	709260				2.67466	5.52	1	1	435	49.4484	6.58057
Q5U300	Ubiquitin-like modifier-activating enzyme 1 OS=Rattus norvegicus GN=Uba1 PE=1 SV=1 - [UBA1_RAT]	5.48	1	4	4	10	950832				23.6743	5.48	7	10	1058	117.713	5.56689
D4ADE8	DEAD/H (Asp-Glu-Ala-Asp/His) box polypeptide 3, X-linked OS=Rattus norvegicus GN=Ddx3x PE=4 SV=2 - [D4ADE8_RAT]	5.47	2	1	1	2	1.40678e+06				5.77106	5.47	2	2	311	34.3199	7.02002
G3V6D8	Myosin-3 OS=Rattus norvegicus GN=Myh3 PE=4 SV=1 - [G3V6D8_RAT]	5.46	12	3	9	25	1.40419e+07				69.7342	5.46	18	25	1940	223.647	5.80811
P05708	Hexokinase-1 OS=Rattus norvegicus GN=Hk1 PE=1 SV=4 - [HXK1_RAT]	5.45	2	3	3	5	3.07071e+06				9.12528	5.45	5	5	918	102.342	6.7124
G3V7I0	Peroxiredoxin 3 OS=Rattus norvegicus GN=Prdx3 PE=4 SV=1 - [G3V7I0_RAT]	5.45	2	1	1	2	2.27885e+07				4.5898	5.45	2	2	257	28.2815	7.54736
F1M7W7	NEDD8-activating enzyme E1 regulatory subunit OS=Rattus norvegicus GN=Nae1 PE=4 SV=2 - [F1M7W7_RAT]	5.43	2	1	1	1	2.6635e+06				2.91625	5.43	1	1	534	60.5798	5.74463
Q6QA69	1-acylglycerol-3-phosphate O-acyltransferase ABHD5 OS=Rattus norvegicus GN=Abhd5 PE=1 SV=1 - [ABHD5_RAT]	5.41	1	1	1	1	729245				2.31067	5.41	1	1	351	39.0787	6.60986
P80067	Dipeptidyl peptidase 1 OS=Rattus norvegicus GN=Ctsc PE=1 SV=3 - [CATC_RAT]	5.41	1	1	1	1	203997				3.80882	5.41	1	1	462	52.2017	6.88818
Q499N6	UBX domain-containing protein 1 OS=Rattus norvegicus GN=Ubxn1 PE=3 SV=2 - [UBXN1_RAT]	5.39	1	1	1	2	1.26396e+06				2.3754	5.39	2	2	297	33.5611	5.26221
Q4V8N6	Solute carrier organic anion transporter family member 4A1 OS=Rattus norvegicus GN=Slco4a1 PE=2 SV=1 - [Q4V8N6_RAT]	5.39	2	1	1	1	24433.9				0	5.39	1	1	723	77.6362	8.06006
Q6DGF4	AN1-type zinc finger protein 6 OS=Rattus norvegicus GN=Zfand6 PE=1 SV=1 - [ZFAN6_RAT]	5.38	1	1	1	1	132459				2.90688	5.38	1	1	223	23.9853	6.50732
D3Z8Y9	Protein Pnma3 OS=Rattus norvegicus GN=Pnma3 PE=4 SV=1 - [D3Z8Y9_RAT]	5.38	1	1	1	2	482467				0	5.38	1	2	465	53.6688	9.51025
P62909	40S ribosomal protein S3 OS=Rattus norvegicus GN=Rps3 PE=1 SV=1 - [RS3_RAT]	5.35	1	1	1	1	0				3.43089	5.35	1	1	243	26.6574	9.65674
A1L1K8	Hyaluronan binding protein 4 OS=Rattus norvegicus GN=Habp4 PE=2 SV=1 - [A1L1K8_RAT]	5.35	1	1	1	4	0				3.60268	5.35	1	4	411	45.7984	6.84424
M0R9X5	Uncharacterized protein (Fragment) OS=Rattus norvegicus PE=4 SV=1 - [M0R9X5_RAT]	5.34	4	2	2	6	941977				15.0419	5.34	3	6	524	57.0013	4.94482
P70564	Serpin B5 OS=Rattus norvegicus GN=Serpinb5 PE=2 SV=1 - [SPB5_RAT]	5.33	2	1	1	2	1.08249e+06				3.39157	5.33	1	2	375	42.0367	6.1001
D4AED1	LOC361719 (Predicted) OS=Rattus norvegicus GN=RGD1308106 PE=4 SV=2 - [D4AED1_RAT]	5.32	1	1	1	1	0				3.05056	5.32	1	1	376	40.5684	5.05908
F1LN35	Dystrophin OS=Rattus norvegicus GN=Dmd PE=4 SV=1 - [F1LN35_RAT]	5.31	1	2	2	5	503095				10.1431	5.31	3	5	622	70.74	6.25244
F1M3H8	Protein Hnrnpa0 OS=Rattus norvegicus GN=Hnrnpa0 PE=4 SV=2 - [F1M3H8_RAT]	5.28	1	1	1	2	716399				5.94915	5.28	2	2	303	30.2776	9.30518
P35565	Calnexin OS=Rattus norvegicus GN=Canx PE=1 SV=1 - [CALX_RAT]	5.25	1	2	2	7	5.40863e+06				15.2835	5.25	5	7	591	67.2126	4.62744
E9PT39	Uncharacterized protein (Fragment) OS=Rattus norvegicus PE=4 SV=2 - [E9PT39_RAT]	5.24	1	1	1	4	1191810				10.7204	5.24	3	4	248	28.1843	9.0415
R9PXU4	Thioredoxin reductase 1, cytoplasmic OS=Rattus norvegicus GN=Txnrd1 PE=3 SV=1 - [R9PXU4_RAT]	5.23	5	2	2	3	1.20185e+06				8.0371	5.23	3	3	497	54.4147	6.46826
Q7TQ85	Ac1164 OS=Rattus norvegicus GN=Pdhx PE=2 SV=1 - [Q7TQ85_RAT]	5.19	1	2	2	5	5.69666e+06				8.21468	5.19	3	5	539	58.7599	8.52881
D3ZTN1	Protein Tesc OS=Rattus norvegicus GN=Tesc PE=4 SV=1 - [D3ZTN1_RAT]	5.14	1	1	1	4	1.53811e+06				5.50529	5.14	2	4	214	24.5841	4.98291
P67874	Casein kinase II subunit beta OS=Rattus norvegicus GN=Csnk2b PE=1 SV=1 - [CSK2B_RAT]	5.12	1	1	1	2	1.01035e+06				5.04315	5.12	2	2	215	24.926	5.5542
Q5XI81	Fragile X mental retardation syndrome-related protein 1 OS=Rattus norvegicus GN=Fxr1 PE=2 SV=1 - [FXR1_RAT]	5.11	2	2	2	10	4.85759e+06	0.565613	1		28.5631	5.11	6	10	568	63.9079	6.39209
G3V6A2	Protein Slain2 OS=Rattus norvegicus GN=Slain2 PE=4 SV=1 - [G3V6A2_RAT]	5.11	1	2	2	4	1.84687e+06				8.70625	5.11	4	4	607	65.3198	9.71533
M0RBA1	Protein Dopey1 OS=Rattus norvegicus GN=Dopey1 PE=4 SV=1 - [M0RBA1_RAT]	5.1	4	1	1	1	2.09032e+06				3.12011	5.1	1	1	392	44.6132	7.94287
D4ACJ9	Protein Fam124b OS=Rattus norvegicus GN=Fam124b PE=4 SV=1 - [D4ACJ9_RAT]	5.04	1	1	1	1	1.26981e+07				0	5.04	1	1	456	51.8824	8.38232
P14668	Annexin A5 OS=Rattus norvegicus GN=Anxa5 PE=1 SV=3 - [ANXA5_RAT]	5.02	2	1	1	4	4.37131e+06	1.09786	1		10.4945	5.02	4	4	319	35.7223	5.04639
F1MAF5	Protein Pcid2 OS=Rattus norvegicus GN=Pcid2 PE=4 SV=2 - [F1MAF5_RAT]	5.01	1	1	1	1	0				2.47254	5.01	1	1	399	46.0758	8.52881
B2GV74	Kinesin light chain 2 (Predicted), isoform CRA_b OS=Rattus norvegicus GN=Klc2 PE=1 SV=1 - [B2GV74_RAT]	4.98	6	2	2	3	1.14834e+06				5.86058	4.98	3	3	622	68.5691	7.03467
Q03346	Mitochondrial-processing peptidase subunit beta OS=Rattus norvegicus GN=Pmpcb PE=1 SV=3 - [MPPB_RAT]	4.91	1	2	2	3	12490456				9.07671	4.91	2	3	489	54.2304	6.69775
Q9QX80	CArG-binding factor A OS=Rattus norvegicus GN=Hnrnpab PE=2 SV=1 - [Q9QX80_RAT]	4.91	2	1	1	2	2.59966e+06				7.30116	4.91	2	2	285	30.8343	7.91357
F1M896	Protein Psme3 (Fragment) OS=Rattus norvegicus GN=Psme3 PE=4 SV=2 - [F1M896_RAT]	4.87	1	1	1	1	4980632				2.68107	4.87	1	1	226	26.3478	5.43994
Q6AZ26	C-terminal binding protein 1 OS=Rattus norvegicus GN=Ctbp1 PE=1 SV=1 - [Q6AZ26_RAT]	4.86	2	1	1	1	238729				3.00336	4.86	1	1	391	42.6028	6.58057
M0R4H5	PDZ and LIM domain protein 4 OS=Rattus norvegicus GN=Pdlim4 PE=4 SV=1 - [M0R4H5_RAT]	4.85	2	1	1	1	851450				2.6807	4.85	1	1	330	35.5418	8.08936
B1Q005	Ghrelin O-acyltransferase OS=Rattus norvegicus GN=Mboat4 PE=2 SV=1 - [MBOA4_RAT]	4.83	1	1	1	1	3.93897e+06				3.3906	4.83	1	1	435	49.9747	8.82178
Q9QXL7	Nucleoside diphosphate kinase 7 OS=Rattus norvegicus GN=Nme7 PE=1 SV=1 - [NDK7_RAT]	4.81	1	1	1	1	1.15304e+06				3.68189	4.81	1	1	395	44.5113	6.72705
Q9WVJ6	Protein Tgm2 OS=Rattus norvegicus GN=Tgm2 PE=2 SV=1 - [Q9WVJ6_RAT]	4.81	1	2	2	2	811232				5.81503	4.81	2	2	686	76.8861	5.09717
Q6AYJ9	ADP-ribosyltransferase 3 OS=Rattus norvegicus GN=Art3 PE=2 SV=1 - [Q6AYJ9_RAT]	4.81	1	1	1	1	198795				2.83742	4.81	1	1	374	41.6861	5.89697
F1LWE6	Protein Msi2 (Fragment) OS=Rattus norvegicus GN=Msi2 PE=4 SV=2 - [F1LWE6_RAT]	4.81	1	1	1	1	507370				3.19174	4.81	1	1	312	33.5155	8.88037
Q8R5M4	Optineurin OS=Rattus norvegicus GN=Optn PE=2 SV=3 - [OPTN_RAT]	4.79	5	2	2	4	1.22292e+06				14.367	4.79	2	4	585	66.9714	5.07178
O88954	MAGUK p55 subfamily member 3 OS=Rattus norvegicus GN=Mpp3 PE=1 SV=3 - [MPP3_RAT]	4.79	1	1	1	1	635875				2.79723	4.79	1	1	585	66.5472	6.50732
P16290	Phosphoglycerate mutase 2 OS=Rattus norvegicus GN=Pgam2 PE=2 SV=2 - [PGAM2_RAT]	4.74	1	1	1	2	5.29316e+06				6.27974	4.74	2	2	253	28.7368	8.71924
Q641Y8	ATP-dependent RNA helicase DDX1 OS=Rattus norvegicus GN=Ddx1 PE=2 SV=1 - [DDX1_RAT]	4.73	1	2	2	4	2.82628e+06				9.29706	4.73	3	4	740	82.4448	7.2251
Q4QQT3	CUGBP Elav-like family member 1 OS=Rattus norvegicus GN=Celf1 PE=2 SV=1 - [CELF1_RAT]	4.72	1	1	2	5	2.25408e+06				10.9625	4.72	3	5	487	52.1719	8.45557
P13852	Major prion protein OS=Rattus norvegicus GN=Prnp PE=1 SV=2 - [PRIO_RAT]	4.72	1	1	1	2	5.16918e+06	0.863456	1		7.83998	4.72	1	2	254	27.7864	9.23193
P55260	Annexin A4 OS=Rattus norvegicus GN=Anxa4 PE=1 SV=3 - [ANXA4_RAT]	4.7	2	1	1	1	1.40942e+06				3.87362	4.7	1	1	319	35.826	5.43994
D4ABL9	Protein Ccdc151 OS=Rattus norvegicus GN=Ccdc151 PE=4 SV=1 - [D4ABL9_RAT]	4.7	1	1	1	1	840088				3.64698	4.7	1	1	596	70.0384	8.76318
F1M8B7	Protein Chmp2b OS=Rattus norvegicus GN=Chmp2b PE=4 SV=2 - [F1M8B7_RAT]	4.69	1	1	1	1	2.94415e+06	0.737352	1		2.86461	4.69	1	1	213	23.9192	8.77783
Q5XIP1	Protein pelota homolog OS=Rattus norvegicus GN=Pelo PE=2 SV=1 - [PELO_RAT]	4.68	1	1	1	2	2.03389e+06				8.19243	4.68	2	2	385	43.38	5.98584
E9PU28	Inosine-5'-monophosphate dehydrogenase 2 OS=Rattus norvegicus GN=Impdh2 PE=3 SV=1 - [IMDH2_RAT]	4.67	1	2	2	2	985144				5.31543	4.67	2	2	514	55.7798	7.28369
G3V8S6	Histidine rich calcium binding protein, isoform CRA_b OS=Rattus norvegicus GN=Hrc PE=4 SV=1 - [G3V8S6_RAT]	4.64	1	2	2	5	2.56303e+06				13.4615	4.64	4	5	754	86.4517	4.53857
M0R6N4	Olfactory receptor OS=Rattus norvegicus GN=LOC684683 PE=3 SV=1 - [M0R6N4_RAT]	4.63	1	1	1	4	8.32687e+06				0	4.63	1	4	324	36.8472	9.17334
D4A9F4	Netrin G2 (Predicted), isoform CRA_a OS=Rattus norvegicus GN=Ntng2 PE=4 SV=1 - [D4A9F4_RAT]	4.61	1	1	1	1	0				0	4.61	1	1	564	63.5619	6.27783
F1M0S4	Protein Nrg3 (Fragment) OS=Rattus norvegicus GN=Nrg3 PE=4 SV=1 - [F1M0S4_RAT]	4.61	2	1	1	2	311488				0	4.61	1	2	347	38.8284	7.06396
Q64270	Translation initiation factor eIF-2B subunit alpha OS=Rattus norvegicus GN=Eif2b1 PE=2 SV=1 - [EI2BA_RAT]	4.59	1	1	1	2	0				2.55283	4.59	1	2	305	33.6568	8.25049
Q4KMA2	UV excision repair protein RAD23 homolog B OS=Rattus norvegicus GN=Rad23b PE=1 SV=1 - [RD23B_RAT]	4.58	1	1	1	1	1.96982e+06				0	4.58	1	1	415	43.4698	4.83057
M0R9U5	Protein LOC100911422 (Fragment) OS=Rattus norvegicus GN=LOC100911422 PE=4 SV=1 - [M0R9U5_RAT]	4.56	2	1	1	1	2345960				4.02093	4.56	1	1	329	37.7562	5.85889
F1LM33	Leucine-rich PPR motif-containing protein, mitochondrial OS=Rattus norvegicus GN=Lrpprc PE=4 SV=2 - [F1LM33_RAT]	4.53	2	3	4	7	1.4667e+06	0.836413	1		20.4684	4.53	5	7	1392	156.581	6.60986
G3V638	Fc receptor, IgE, low affinity II, alpha polypeptide, isoform CRA_d OS=Rattus norvegicus GN=Fcer2 PE=4 SV=1 - [G3V638_RAT]	4.52	2	1	1	2	366416				2.02767	4.52	1	2	310	35.105	4.84326
P02650	Apolipoprotein E OS=Rattus norvegicus GN=Apoe PE=1 SV=2 - [APOE_RAT]	4.49	1	1	1	2	1.92112e+06				5.79036	4.49	1	2	312	35.7313	5.2749
Q5J3K3	Protein Vom1r44 OS=Rattus norvegicus GN=Vom1r44 PE=2 SV=1 - [Q5J3K3_RAT]	4.49	1	1	1	1	4220476				3.84481	4.49	1	1	334	38.1106	8.98291
D3ZFB2	Protein Luc7l3 OS=Rattus norvegicus GN=Luc7l3 PE=4 SV=1 - [D3ZFB2_RAT]	4.48	1	2	2	2	248605	0.748114	1		5.73776	4.48	2	2	491	58.3881	9.94971
F2Z3R2	Protein Hnrnpl OS=Rattus norvegicus GN=Hnrnpl PE=4 SV=1 - [F2Z3R2_RAT]	4.44	3	2	2	8	1.17042e+06				14.4503	4.44	6	8	586	63.9233	8.104
Q68FS2	COP9 signalosome complex subunit 4 OS=Rattus norvegicus GN=Cops4 PE=2 SV=1 - [CSN4_RAT]	4.43	1	1	1	1	1.6984e+06				3.15033	4.43	1	1	406	46.2607	5.84619
D3ZSN4	Protein Zfp330 OS=Rattus norvegicus GN=Zfp330 PE=4 SV=1 - [D3ZSN4_RAT]	4.42	1	1	1	8	519570				10.71	4.42	2	8	317	35.7011	6.20166
F1M392	Protein Limch1 OS=Rattus norvegicus GN=Limch1 PE=4 SV=2 - [F1M392_RAT]	4.42	1	3	3	6	1081740	0.784744	1		16.8149	4.42	4	6	1085	121.425	5.63037
Q5FVR2	Thymidine phosphorylase OS=Rattus norvegicus GN=Tymp PE=2 SV=1 - [TYPH_RAT]	4.41	1	1	1	1	1.31333e+07				0	4.41	1	1	476	49.8701	6.07471
P27881	Hexokinase-2 OS=Rattus norvegicus GN=Hk2 PE=1 SV=1 - [HXK2_RAT]	4.36	1	3	3	5	3.07638e+06	0.688501	1		8.67317	4.36	5	5	917	102.478	6.1001
P85968	6-phosphogluconate dehydrogenase, decarboxylating OS=Rattus norvegicus GN=Pgd PE=1 SV=1 - [6PGD_RAT]	4.35	1	1	1	1	579543				4.46551	4.35	1	1	483	53.202	7.02002
G3V8U8	Branched-chain-amino-acid aminotransferase OS=Rattus norvegicus GN=Bcat2 PE=3 SV=1 - [G3V8U8_RAT]	4.33	2	1	1	4	1.54711e+06	0.589691	1		10.2568	4.33	2	4	393	44.2009	8.1626
P46152	Transcription factor GATA-4 OS=Rattus norvegicus GN=Gata4 PE=1 SV=1 - [GATA4_RAT]	4.32	1	1	1	5	1.05562e+06				12.1402	4.32	2	5	440	44.5695	9.26123
O35987	NSFL1 cofactor p47 OS=Rattus norvegicus GN=Nsfl1c PE=1 SV=1 - [NSF1C_RAT]	4.32	1	1	1	3	329977				5.67591	4.32	2	3	370	40.6554	5.14795
Q641W9	Actin-like protein 7A OS=Rattus norvegicus GN=Actl7a PE=1 SV=1 - [ACL7A_RAT]	4.32	1	1	1	1	733952				3.28812	4.32	1	1	440	49.5359	7.00537
P29410-2	Isoform 2 of Adenylate kinase 2, mitochondrial OS=Rattus norvegicus GN=Ak2 - [KAD2_RAT]	4.31	2	1	1	2	7.937e+06				5.37702	4.31	2	2	232	25.5141	6.80029
Q6P0K8	Junction plakoglobin OS=Rattus norvegicus GN=Jup PE=1 SV=1 - [PLAK_RAT]	4.3	1	2	2	2	2.39588e+06				5.80069	4.3	2	2	745	81.7488	6.13818
P09606	Glutamine synthetase OS=Rattus norvegicus GN=Glul PE=1 SV=3 - [GLNA_RAT]	4.29	1	1	1	6	902717				18.5067	4.29	2	6	373	42.2403	7.07861
A0JN27	General transcription factor IIH subunit 2 OS=Rattus norvegicus GN=Gtf2h2 PE=1 SV=1 - [TF2H2_RAT]	4.29	1	1	1	1	1.49161e+06				2.43138	4.29	1	1	396	44.6742	6.99072
G3V8G5	Golgi apparatus protein 1 OS=Rattus norvegicus GN=Glg1 PE=4 SV=1 - [G3V8G5_RAT]	4.27	2	3	3	7	2.09699e+06				18.1867	4.27	4	7	1171	133.465	6.90283
F1M1F2	Fructose-bisphosphate aldolase (Fragment) OS=Rattus norvegicus PE=3 SV=2 - [F1M1F2_RAT]	4.26	1	1	1	2	1.02229e+07	0.750917	1		0	4.26	2	2	352	38.5585	6.39209
D4AC69	Leishmanolysin-like (Metallopeptidase M8 family) (Predicted), isoform CRA_a OS=Rattus norvegicus GN=Lmln PE=4 SV=2 - [D4AC69_RAT]	4.24	1	1	1	1	0				0	4.24	1	1	707	78.9651	7.29834
D4ABT0	Guanine nucleotide-binding protein G(o) subunit alpha OS=Rattus norvegicus GN=Gnao1 PE=2 SV=2 - [D4ABT0_RAT]	4.24	3	1	1	1	457312				0	4.24	1	1	354	39.995	6.01123
F8WFR6	Glycogenin-1 (Fragment) OS=Rattus norvegicus GN=Gyg1 PE=2 SV=1 - [F8WFR6_RAT]	4.23	2	1	1	1	843701				3.07389	4.23	1	1	331	37.1224	5.38916
P52481	Adenylyl cyclase-associated protein 2 OS=Rattus norvegicus GN=Cap2 PE=2 SV=1 - [CAP2_RAT]	4.19	1	1	1	1	334106				0	4.19	1	1	477	52.8791	7.1665
Q0D2L4	INO80 complex subunit B OS=Rattus norvegicus GN=Ino80b PE=2 SV=1 - [Q0D2L4_RAT]	4.19	1	1	1	1	2.76781e+06				2.51361	4.19	1	1	358	38.7812	9.61279
Q5XI67	F-box only protein 30 OS=Rattus norvegicus GN=Fbxo30 PE=2 SV=1 - [FBX30_RAT]	4.18	1	2	2	2	1.22206e+06				6.79966	4.18	2	2	742	81.9583	5.19873
Q68FX0	Isocitrate dehydrogenase [NAD] subunit beta, mitochondrial OS=Rattus norvegicus GN=Idh3B PE=1 SV=1 - [IDH3B_RAT]	4.16	1	1	1	2	701036				7.67334	4.16	2	2	385	42.3268	8.74854
Q4V8J4	Glycerol-3-phosphate acyltransferase 3 OS=Rattus norvegicus GN=Agpat9 PE=2 SV=1 - [GPAT3_RAT]	4.16	1	1	1	1	469338	0.804129	1		3.17414	4.16	1	1	457	50.9787	8.55811
Q9ER30	Kelch-like protein 41 OS=Rattus norvegicus GN=Klhl41 PE=1 SV=1 - [KLH41_RAT]	4.13	1	1	1	2	919174				3.37068	4.13	2	2	606	68.1697	5.17334
F1M2M6	Uncharacterized protein OS=Rattus norvegicus PE=4 SV=2 - [F1M2M6_RAT]	4.12	1	1	1	1	751231				3.60819	4.12	1	1	437	49.2817	6.93213
Q5PQX1-3	Isoform 3 of Torsin-1A-interacting protein 1 OS=Rattus norvegicus GN=Tor1aip1 - [TOIP1_RAT]	4.11	4	1	1	2	671007	0.442683	1		5.50577	4.11	1	2	462	51.6579	6.03662
F1LM47	Protein Sucla2 OS=Rattus norvegicus GN=Sucla2 PE=3 SV=1 - [F1LM47_RAT]	4.09	1	2	2	2	1.16478e+06				5.4507	4.09	2	2	465	50.2742	7.69385
O08629	Transcription intermediary factor 1-beta OS=Rattus norvegicus GN=Trim28 PE=1 SV=2 - [TIF1B_RAT]	4.07	1	2	2	5	1.80121e+06				16.9787	4.07	4	5	835	88.8995	5.77002
F1LMV6	Protein Dsp OS=Rattus norvegicus GN=Dsp PE=4 SV=1 - [F1LMV6_RAT]	4.07	1	6	6	12	5.91313e+06	0.467203	1		32.7319	4.07	7	12	2877	332.187	6.82959
D3ZLS4	Protein Wbscr17 (Fragment) OS=Rattus norvegicus GN=Wbscr17 PE=4 SV=2 - [D3ZLS4_RAT]	4.06	1	1	1	1	794225				3.01714	4.06	1	1	345	39.1762	7.50342
B0BNG0	ER membrane protein complex subunit 2 OS=Rattus norvegicus GN=Emc2 PE=2 SV=1 - [EMC2_RAT]	4.04	1	1	1	1	435269				3.08932	4.04	1	1	297	34.8474	6.81494
G3V7U9	Glucocorticoid receptor OS=Rattus norvegicus GN=Nr3c1 PE=4 SV=2 - [G3V7U9_RAT]	4.03	3	1	1	1	250438				2.92568	4.03	1	1	422	45.3161	5.04639
D3ZGY2	OTU domain containing 6B (Predicted), isoform CRA_b OS=Rattus norvegicus GN=Otud6b PE=4 SV=1 - [D3ZGY2_RAT]	4.01	1	1	1	1	604562				3.60075	4.01	1	1	324	37.085	6.26514
D3ZMS1	Protein Sf3b2 OS=Rattus norvegicus GN=Sf3b2 PE=4 SV=2 - [D3ZMS1_RAT]	3.99	1	2	2	4	1.0438e+06				12.7808	3.99	3	4	878	98.1098	5.61768
Q5M7W6	Protein ITFG3 OS=Rattus norvegicus GN=Itfg3 PE=2 SV=1 - [ITFG3_RAT]	3.99	1	1	1	1	2.28897e+06				5.26362	3.99	1	1	552	60.5986	6.16357
Q4QR81	Protein Rbms2 OS=Rattus norvegicus GN=Rbms2 PE=2 SV=1 - [Q4QR81_RAT]	3.96	1	1	1	1	0				3.12595	3.96	1	1	379	40.5792	9.0708
D4A4T0	Protein Stub1 OS=Rattus norvegicus GN=Stub1 PE=4 SV=1 - [D4A4T0_RAT]	3.95	1	1	1	1	1.90461e+06				3.44644	3.95	1	1	304	34.8643	5.89697
Q8K5E0	Lysophosphatidic acid receptor 3 OS=Rattus norvegicus GN=Lpar3 PE=2 SV=1 - [LPAR3_RAT]	3.95	1	1	1	1	166094				2.6493	3.95	1	1	354	40.2597	9.36377
P08050	Gap junction alpha-1 protein OS=Rattus norvegicus GN=Gja1 PE=1 SV=2 - [CXA1_RAT]	3.93	1	1	1	4	229511				5.29269	3.93	1	4	382	43.0039	8.76318
D3ZGB5	Sodium-driven chloride bicarbonate exchanger OS=Rattus norvegicus GN=Slc4a10 PE=4 SV=1 - [D3ZGB5_RAT]	3.91	9	1	1	1	565603				3.94252	3.91	1	1	460	51.7261	6.13818
Q5FVH2	Phospholipase D3 OS=Rattus norvegicus GN=Pld3 PE=2 SV=1 - [PLD3_RAT]	3.89	1	1	1	1	16041077				3.90505	3.89	1	1	488	54.3644	6.52197
F1M4W3	Palladin (Fragment) OS=Rattus norvegicus GN=Palld PE=4 SV=2 - [F1M4W3_RAT]	3.89	1	1	1	3	1.45996e+06	0.509125	1		8.28464	3.89	1	3	746	80.5994	7.1665
Q9EQS0	Transaldolase OS=Rattus norvegicus GN=Taldo1 PE=1 SV=2 - [TALDO_RAT]	3.86	1	1	1	2	989632				6.01964	3.86	2	2	337	37.4365	7.03467
G3V803	Cadherin-2 OS=Rattus norvegicus GN=Cdh2 PE=3 SV=1 - [G3V803_RAT]	3.86	2	1	1	3	978587				2.88758	3.86	1	3	906	99.6064	4.77979
D3ZZC1	Protein Txndc5 OS=Rattus norvegicus GN=Txndc5 PE=3 SV=1 - [D3ZZC1_RAT]	3.84	1	1	1	6	474719				21.0875	3.84	3	6	417	46.324	5.88428
Q6AXY8	Dehydrogenase/reductase (SDR family) member 1 OS=Rattus norvegicus GN=Dhrs1 PE=2 SV=1 - [Q6AXY8_RAT]	3.83	1	1	1	1	1.60912e+06				3.52318	3.83	1	1	313	33.9934	8.20654
Q64303	Serine/threonine-protein kinase PAK 2 OS=Rattus norvegicus GN=Pak2 PE=1 SV=1 - [PAK2_RAT]	3.82	1	1	1	4	755092				14.5386	3.82	2	4	524	57.9238	5.77002
D3ZX01	Protein Rps4y2 OS=Rattus norvegicus GN=Rps4y2 PE=3 SV=1 - [D3ZX01_RAT]	3.82	2	1	1	1	178243				2.01341	3.82	1	1	262	29.1798	10.272
D4ABS2	Dynamin-1-like protein (Fragment) OS=Rattus norvegicus GN=Dnm1l PE=3 SV=2 - [D4ABS2_RAT]	3.8	7	2	2	2	987415				5.01509	3.8	2	2	685	76.7304	7.88428
P07150	Annexin A1 OS=Rattus norvegicus GN=Anxa1 PE=1 SV=2 - [ANXA1_RAT]	3.76	1	1	1	1	6400188				1.83308	3.76	1	1	346	38.8049	7.34229
O55171	Acyl-coenzyme A thioesterase 2, mitochondrial OS=Rattus norvegicus GN=Acot2 PE=1 SV=1 - [ACOT2_RAT]	3.75	2	1	1	2	1.34648e+06	0.582132	1		7.14484	3.75	2	2	453	49.6697	7.82568
F1M8D3	Protein Cmip OS=Rattus norvegicus GN=Cmip PE=4 SV=2 - [F1M8D3_RAT]	3.75	1	2	2	2	672994				3.23237	3.75	2	2	773	86.2171	6.81494
A2VD12	Pre-B-cell leukemia transcription factor-interacting protein 1 OS=Rattus norvegicus GN=Pbxip1 PE=2 SV=1 - [PBIP1_RAT]	3.74	1	2	2	4	386021				7.27907	3.74	3	4	722	80.2269	5.41455
M0RAR7	Protein Cbx4 OS=Rattus norvegicus GN=Cbx4 PE=4 SV=1 - [M0RAR7_RAT]	3.74	1	1	1	1	0				2.03094	3.74	1	1	481	52.9241	8.98291
P19357	Solute carrier family 2, facilitated glucose transporter member 4 OS=Rattus norvegicus GN=Slc2a4 PE=1 SV=1 - [GTR4_RAT]	3.73	1	1	1	3	1.00062e+06				9.08391	3.73	1	3	509	54.8604	7.29834
P0C1T0-2	Isoform 2 of Membrane metallo-endopeptidase-like 1 OS=Rattus norvegicus GN=Mmel1 - [MMEL1_RAT]	3.73	5	1	1	1	972597				3.33234	3.73	1	1	751	86.4783	5.94775
Q3MIE4	Synaptic vesicle membrane protein VAT-1 homolog OS=Rattus norvegicus GN=Vat1 PE=1 SV=1 - [VAT1_RAT]	3.71	1	1	1	2	2.64594e+06				10.2169	3.71	1	2	404	43.091	6.62451
D4AD15	Protein LOC100911431 OS=Rattus norvegicus GN=Eif4g1 PE=4 SV=1 - [D4AD15_RAT]	3.71	3	2	2	5	916790	0.322424	1		11.187	3.71	3	5	1591	174.851	5.36377
Q9Z2S9-3	Isoform 4 of Flotillin-2 OS=Rattus norvegicus GN=Flot2 - [FLOT2_RAT]	3.69	3	1	1	1	1.75907e+06				3.42136	3.69	1	1	379	41.7252	5.2876
Q4KLZ7	Carcinoembryonic antigen-related cell adhesion molecule 3 OS=Rattus norvegicus GN=Ceacam3 PE=2 SV=1 - [Q4KLZ7_RAT]	3.67	2	1	1	1	446605				2.10668	3.67	1	1	709	78.2203	7.45947
D4A789	Protein RGD1566226 OS=Rattus norvegicus GN=RGD1566226 PE=4 SV=1 - [D4A789_RAT]	3.67	1	1	1	1	461830				3.40074	3.67	1	1	463	52.2551	8.19189
M0RB74	Protein Ipo5 OS=Rattus norvegicus GN=Ipo5 PE=4 SV=1 - [M0RB74_RAT]	3.67	2	2	2	4	930790				12.8759	3.67	3	4	818	92.5085	4.98291
Q63257	Interleukin-4 receptor subunit alpha OS=Rattus norvegicus GN=Il4r PE=2 SV=2 - [IL4RA_RAT]	3.62	1	1	1	1	0				4.08557	3.62	1	1	801	86.6633	5.13525
F1LMR4	H/ACA ribonucleoprotein complex non-core subunit NAF1 OS=Rattus norvegicus GN=Naf1 PE=4 SV=2 - [F1LMR4_RAT]	3.61	2	1	1	2	638833				2.86571	3.61	1	2	388	42.4124	4.729
Q6P685	Eukaryotic translation initiation factor 2, subunit 2 (Beta) OS=Rattus norvegicus GN=Eif2s2 PE=2 SV=1 - [Q6P685_RAT]	3.6	1	1	1	1	411909				2.2798	3.6	1	1	333	38.2193	5.79541
P63319	Protein kinase C gamma type OS=Rattus norvegicus GN=Prkcg PE=1 SV=1 - [KPCG_RAT]	3.59	1	1	1	1	1.82037e+06				0	3.59	1	1	697	78.3071	7.45947
F1MAH8	Protein Clip1 OS=Rattus norvegicus GN=Clip1 PE=4 SV=2 - [F1MAH8_RAT]	3.57	1	3	3	6	1.242e+06				21.6478	3.57	3	6	1318	147.964	5.33838
Q6AYE2	Endophilin-B1 OS=Rattus norvegicus GN=Sh3glb1 PE=2 SV=1 - [SHLB1_RAT]	3.56	1	1	1	4	2918199				8.94537	3.56	4	4	365	40.7618	6.03662
Q68FX1	Mannose-6-phosphate isomerase OS=Rattus norvegicus GN=Mpi PE=2 SV=1 - [MPI_RAT]	3.55	1	1	1	1	0				2.37376	3.55	1	1	423	46.3939	6.02393
F1LT58	Importin subunit alpha (Fragment) OS=Rattus norvegicus GN=Kpna6 PE=3 SV=2 - [F1LT58_RAT]	3.55	1	1	1	1	0				3.24534	3.55	1	1	535	59.7243	4.94482
Q4V8I9	Protein Ugp2 OS=Rattus norvegicus GN=Ugp2 PE=2 SV=1 - [Q4V8I9_RAT]	3.54	1	1	1	1	2.72266e+06				2.5552	3.54	1	1	508	56.9878	7.60596
G3V921	Protein Scel OS=Rattus norvegicus GN=Scel PE=4 SV=1 - [G3V921_RAT]	3.53	1	1	1	1	46487.4				0	3.53	1	1	652	72.8066	9.42236
P62025	Phosphatase and actin regulator 2 OS=Rattus norvegicus GN=Phactr2 PE=1 SV=1 - [PHAR2_RAT]	3.51	2	1	1	2	680234				0	3.51	1	2	569	62.1636	5.68115
D4ABT8	Protein Hnrnpul2 OS=Rattus norvegicus GN=Hnrnpul2 PE=4 SV=1 - [D4ABT8_RAT]	3.49	1	1	1	1	287798				2.93262	3.49	1	1	745	84.8069	4.90674
F1LRV6	GMP reductase OS=Rattus norvegicus GN=Gmpr PE=3 SV=1 - [F1LRV6_RAT]	3.48	2	1	1	2	253841				4.82235	3.48	2	2	345	37.4338	6.97607
D4ACC2	Protein Kank2 OS=Rattus norvegicus GN=Kank2 PE=4 SV=1 - [D4ACC2_RAT]	3.47	2	2	2	4	3.50438e+06	0.661583	1		8.81024	3.47	4	4	836	89.9534	5.51611
D4AE58	Protein Kank1 OS=Rattus norvegicus GN=Kank1 PE=4 SV=1 - [D4AE58_RAT]	3.47	1	3	3	4	673419				8.16697	3.47	3	4	1353	147.381	5.41455
F1LUV9	Neural cell adhesion molecule 1 (Fragment) OS=Rattus norvegicus GN=Ncam1 PE=4 SV=2 - [F1LUV9_RAT]	3.46	3	2	2	2	438389				6.00896	3.46	2	2	838	92.254	4.90674
D3ZJB8	Ariadne homolog 2 (Drosophila) (Predicted), isoform CRA_a OS=Rattus norvegicus GN=Arih2 PE=4 SV=1 - [D3ZJB8_RAT]	3.46	1	1	1	1	530769				2.19465	3.46	1	1	492	57.7031	5.75732
D3ZU74	Cytoplasmic dynein 1 intermediate chain 2 OS=Rattus norvegicus GN=Dync1i2 PE=4 SV=1 - [D3ZU74_RAT]	3.43	6	1	1	7	2.05279e+06	0.456242	1		27.1949	3.43	2	7	612	68.3207	5.2876
G3V936	Citrate synthase OS=Rattus norvegicus GN=Cs PE=3 SV=1 - [G3V936_RAT]	3.43	2	1	1	6	6.5322e+06				20.8061	3.43	2	6	466	51.7975	8.41162
D3ZAP9	Protein Gpd1l OS=Rattus norvegicus GN=Gpd1l PE=3 SV=1 - [D3ZAP9_RAT]	3.42	1	1	1	4	2.93946e+06				4.61452	3.42	3	4	351	38.0419	7.00537
F1LQN1	Protein Galnt16 OS=Rattus norvegicus GN=Galnt16 PE=3 SV=1 - [F1LQN1_RAT]	3.41	1	1	1	1	152837				0	3.41	1	1	558	62.7401	8.92432
Q08163	Adenylyl cyclase-associated protein 1 OS=Rattus norvegicus GN=Cap1 PE=1 SV=3 - [CAP1_RAT]	3.38	1	1	1	2	1.55261e+06				7.63918	3.38	1	2	474	51.5565	7.51807
P52631	Signal transducer and activator of transcription 3 OS=Rattus norvegicus GN=Stat3 PE=1 SV=1 - [STAT3_RAT]	3.38	1	1	1	1	1.70528e+06				3.18743	3.38	1	1	770	87.9833	6.30322
B5DF91	ELAV (Embryonic lethal, abnormal vision, Drosophila)-like 1 (Hu antigen R) OS=Rattus norvegicus GN=Elavl1 PE=2 SV=1 - [B5DF91_RAT]	3.37	1	1	1	3	6.20157e+06	0.730409	1		5.8154	3.37	3	3	326	36.1461	9.0415
Q5I0D2	Protein RGD1311458 OS=Rattus norvegicus GN=RGD1311458 PE=2 SV=1 - [Q5I0D2_RAT]	3.36	1	1	1	1	106540851				0	3.36	1	1	566	63.4239	10.0962
P53534	Glycogen phosphorylase, brain form (Fragment) OS=Rattus norvegicus GN=Pygb PE=1 SV=3 - [PYGB_RAT]	3.34	5	2	2	2	1.7773e+06				5.80509	3.34	2	2	838	96.1131	6.68311
Q5I0K1	Pipecolic acid oxidase OS=Rattus norvegicus GN=Pipox PE=2 SV=1 - [Q5I0K1_RAT]	3.33	1	1	1	1	260259				2.94041	3.33	1	1	390	43.8626	8.25049
F1LQV2	Protein Slc5a4b OS=Rattus norvegicus GN=Slc5a4b PE=3 SV=2 - [F1LQV2_RAT]	3.33	1	1	1	1	3.17458e+06				0	3.33	1	1	660	72.8615	6.43018
Q6AYL5	Splicing factor 3B subunit 4 OS=Rattus norvegicus GN=Sf3b4 PE=2 SV=1 - [SF3B4_RAT]	3.3	1	1	1	1	3.07876e+06				3.76553	3.3	1	1	424	44.3271	8.55811
O70509	CD44 antigen OS=Rattus norvegicus GN=Cd44 PE=2 SV=1 - [O70509_RAT]	3.3	5	1	1	2	687582				2.51506	3.3	2	2	364	39.7004	5.13525
Q6AYD3	Proliferation-associated 2G4 OS=Rattus norvegicus GN=Pa2g4 PE=2 SV=1 - [Q6AYD3_RAT]	3.3	1	1	1	1	2.16399e+06				2.80018	3.3	1	1	394	43.6292	6.85889
E2RUH2	Ribonuclease inhibitor OS=Rattus norvegicus GN=Rnh1 PE=2 SV=1 - [E2RUH2_RAT]	3.29	2	1	1	1	0				2.80654	3.29	1	1	456	49.8871	4.79248
Q9QVC8	Peptidyl-prolyl cis-trans isomerase FKBP4 OS=Rattus norvegicus GN=Fkbp4 PE=1 SV=3 - [FKBP4_RAT]	3.28	1	1	1	1	841758				2.28483	3.28	1	1	458	51.4178	5.61768
Q5PQK2	Fusion, derived from t(1216) malignant liposarcoma (Human) OS=Rattus norvegicus GN=Fus PE=2 SV=1 - [Q5PQK2_RAT]	3.28	1	1	1	1	1.35094e+06	0.545013	1		3.40062	3.28	1	1	518	52.6415	9.36377
F1LQQ1	Malic enzyme (Fragment) OS=Rattus norvegicus GN=Me1 PE=3 SV=2 - [F1LQQ1_RAT]	3.28	2	1	1	1	1.74932e+07	0.585997	1		3.363	3.28	1	1	549	61.0735	5.92236
G3V6B2	Serine (Or cysteine) peptidase inhibitor, clade B (Ovalbumin), member 10 OS=Rattus norvegicus GN=Serpinb10 PE=3 SV=1 - [G3V6B2_RAT]	3.27	2	1	1	3	486920				2.66972	3.27	2	3	397	45.2857	6.55127
P17136	Small nuclear ribonucleoprotein-associated protein B (Fragment) OS=Rattus norvegicus GN=Snrpb PE=2 SV=1 - [RSMB_RAT]	3.27	3	1	1	2	1.7148e+06				0	3.27	2	2	214	21.5801	10.8726
G3V872	Glutamic pyruvate transaminase (Alanine aminotransferase) 2 (Predicted), isoform CRA_b OS=Rattus norvegicus GN=Gpt2 PE=4 SV=1 - [G3V872_RAT]	3.26	1	1	1	1	1.45486e+06				3.41396	3.26	1	1	522	57.8045	8.22119
Q5U2N2	Ubiquitin carboxyl-terminal hydrolase OS=Rattus norvegicus GN=Usp14 PE=2 SV=1 - [Q5U2N2_RAT]	3.25	1	1	1	2	1.61994e+06	1.03382	1		7.93256	3.25	2	2	493	55.9409	5.19873
Q5BJP4	Protein LOC100363776 OS=Rattus norvegicus GN=Rbm39 PE=2 SV=1 - [Q5BJP4_RAT]	3.24	1	1	1	1	810793				4.22559	3.24	1	1	524	58.6473	10.1255
D3ZZR4	Fem-1 homolog c (C.elegans) (Predicted) OS=Rattus norvegicus GN=Fem1c PE=4 SV=1 - [D3ZZR4_RAT]	3.24	1	1	1	2	730432				0	3.24	1	2	617	68.5483	7.78174
Q9R0W5	Acid-sensing ion channel 5 OS=Rattus norvegicus GN=Asic5 PE=1 SV=1 - [ASIC5_RAT]	3.23	1	1	1	1	1.07586e+06				0	3.23	1	1	495	56.4278	7.98682
M0RAG5	Protein Cstf2 (Fragment) OS=Rattus norvegicus GN=Cstf2 PE=4 SV=1 - [M0RAG5_RAT]	3.21	2	1	1	2	718800				4.1047	3.21	1	2	560	59.2815	6.81494
M0RA08	Perilipin OS=Rattus norvegicus GN=Plin3 PE=3 SV=1 - [M0RA08_RAT]	3.2	1	1	1	6	1.49775e+06				12.2491	3.2	2	6	438	47.3139	5.71924
G3V606	Protein Ubxn10 OS=Rattus norvegicus GN=Ubxn10 PE=4 SV=1 - [G3V606_RAT]	3.19	1	1	1	1	924702				1.96185	3.19	1	1	282	30.9766	8.67529
Q6AY76	Transmembrane protein 248 OS=Rattus norvegicus GN=Tmem248 PE=2 SV=1 - [TM248_RAT]	3.18	1	1	1	1	987491				0	3.18	1	1	314	35.0906	6.3667
D3ZR12	Protein Sntg2 OS=Rattus norvegicus GN=Sntg2 PE=4 SV=1 - [D3ZR12_RAT]	3.17	1	1	1	1	517559				3.26419	3.17	1	1	473	52.5133	7.75244
D3ZVI7	Protein Sass6 OS=Rattus norvegicus GN=Sass6 PE=4 SV=2 - [D3ZVI7_RAT]	3.17	1	1	1	1	785146				2.71389	3.17	1	1	568	64.9091	6.91748
P15651	Short-chain specific acyl-CoA dehydrogenase, mitochondrial OS=Rattus norvegicus GN=Acads PE=1 SV=2 - [ACADS_RAT]	3.16	2	1	1	4	1.74124e+06				11.6821	3.16	3	4	412	44.737	8.27979
F2Z3U1	Protein Wnt OS=Rattus norvegicus GN=Wnt5a PE=3 SV=1 - [F2Z3U1_RAT]	3.16	2	1	1	1	0				2.33022	3.16	1	1	380	42.2814	8.45557
F7DP80	Protein Ddx19a OS=Rattus norvegicus GN=Ddx19b PE=4 SV=1 - [F7DP80_RAT]	3.13	1	1	1	1	359120				3.61498	3.13	1	1	479	53.9268	6.7417
M0R511	Protein Ank2 (Fragment) OS=Rattus norvegicus GN=Ank2 PE=4 SV=1 - [M0R511_RAT]	3.13	6	1	1	1	0				2.4976	3.13	1	1	416	44.6533	8.90967
D3ZJT2	Protein Nek9 OS=Rattus norvegicus GN=Nek9 PE=4 SV=2 - [D3ZJT2_RAT]	3.13	1	1	1	1	0				4.24588	3.13	1	1	958	104.844	6.18896
Q66H98	Serum deprivation-response protein OS=Rattus norvegicus GN=Sdpr PE=1 SV=3 - [SDPR_RAT]	3.12	1	1	1	2	1.03395e+06				3.65136	3.12	2	2	417	46.3583	5.2876
D3ZJX5	Protein LOC687295 OS=Rattus norvegicus GN=LOC687295 PE=4 SV=2 - [D3ZJX5_RAT]	3.12	1	1	1	1	438724				2.85233	3.12	1	1	353	39.8297	8.1333
Q78EH2-5	Isoform 5 of Proprotein convertase subtilisin/kexin type 4 OS=Rattus norvegicus GN=Pcsk4 - [PCSK4_RAT]	3.12	6	1	1	2	0				0	3.12	1	2	609	67.7622	8.41162
Q568Z0	T-complex protein 11-like protein 2 OS=Rattus norvegicus GN=Tcp11l2 PE=2 SV=1 - [T11L2_RAT]	3.09	1	1	1	3	397188				3.37156	3.09	1	3	517	57.9433	5.14795
G3V715	5'-AMP-activated protein kinase catalytic subunit alpha-2 OS=Rattus norvegicus GN=Prkaa2 PE=4 SV=1 - [G3V715_RAT]	3.08	3	1	1	2	397295				9.01106	3.08	1	2	552	62.1736	7.73779
B3DMA1	Atxn2l protein OS=Rattus norvegicus GN=Atxn2l PE=2 SV=1 - [B3DMA1_RAT]	3.08	1	2	2	3	1.34991e+06				8.84795	3.08	2	3	1072	112.784	8.5874
Q9ESS6	Basal cell adhesion molecule OS=Rattus norvegicus GN=Bcam PE=2 SV=1 - [BCAM_RAT]	3.04	1	1	1	1	504015				0	3.04	1	1	624	67.4694	5.78271
Q4KM49	Tyrosine--tRNA ligase, cytoplasmic OS=Rattus norvegicus GN=Yars PE=2 SV=3 - [SYYC_RAT]	3.03	1	1	1	3	921231				4.75231	3.03	2	3	528	59.078	7.00537
D3ZB30	Polypyrimidine tract binding protein 1, isoform CRA_c OS=Rattus norvegicus GN=Ptbp1 PE=4 SV=1 - [D3ZB30_RAT]	3.02	4	1	1	4	1.02811e+06				8.74134	3.02	1	4	530	56.9004	9.17334
G3V9R8	Heterogeneous nuclear ribonucleoprotein C (C1/C2) OS=Rattus norvegicus GN=Hnrnpc PE=2 SV=2 - [G3V9R8_RAT]	3.02	1	1	1	2	1.09921e+06				0	3.02	2	2	298	32.8371	4.99561
M0R7E0	Protein LOC684480 OS=Rattus norvegicus GN=LOC684480 PE=4 SV=1 - [M0R7E0_RAT]	3.02	1	1	1	3	0				0	3.02	1	3	529	59.896	6.65381
Q66H20	Polypyrimidine tract-binding protein 2 OS=Rattus norvegicus GN=Ptbp2 PE=2 SV=1 - [PTBP2_RAT]	3.01	2	1	1	2	947217				7.58994	3.01	1	2	531	57.4528	8.66064
Q5EB94	Myocardial zonula adherens protein OS=Rattus norvegicus GN=Myzap PE=1 SV=1 - [MYZAP_RAT]	3	2	1	1	2	2.06662e+06				3.18267	3	2	2	466	53.9216	6.59521
G3V7V2	Angio-associated migratory protein (Predicted) OS=Rattus norvegicus GN=Aamp PE=4 SV=1 - [G3V7V2_RAT]	2.99	1	1	1	1	223558				2.78727	2.99	1	1	435	46.9095	4.41162
Q6AZ51	Interleukin-17 receptor E OS=Rattus norvegicus GN=Il17re PE=2 SV=1 - [I17RE_RAT]	2.98	1	1	1	1	0				2.88605	2.98	1	1	637	70.8064	8.27979
M0RB67	Protein Ppidl1 OS=Rattus norvegicus GN=Ppidl1 PE=4 SV=1 - [M0RB67_RAT]	2.97	2	1	1	2	444798				4.7878	2.97	1	2	370	40.6847	6.93213
M0RC57	Protein unc-45 homolog A OS=Rattus norvegicus GN=Smap1 PE=4 SV=1 - [M0RC57_RAT]	2.95	1	1	1	1	760268				3.48728	2.95	1	1	440	47.6306	8.51416
G3V9K0	Cysteinyl-tRNA synthetase (Predicted), isoform CRA_b OS=Rattus norvegicus GN=Cars PE=3 SV=1 - [G3V9K0_RAT]	2.94	1	1	1	2	1904030				3.38825	2.94	2	2	748	85.5401	6.52197
Q7TP48	Adipocyte plasma membrane-associated protein OS=Rattus norvegicus GN=Apmap PE=2 SV=2 - [APMAP_RAT]	2.93	3	1	1	1	0				0	2.93	1	1	376	42.0355	5.85889
F1M8H1	Protein Fam198a (Fragment) OS=Rattus norvegicus GN=Fam198a PE=4 SV=1 - [F1M8H1_RAT]	2.93	2	1	1	1	181345				0	2.93	1	1	512	56.6899	7.86963
Q4V8E4	Coiled-coil domain-containing protein 104 OS=Rattus norvegicus GN=Ccdc104 PE=2 SV=1 - [CC104_RAT]	2.92	1	1	1	1	258084				2.53803	2.92	1	1	343	39.5651	4.95752
G3V6V1	Aminopeptidase B OS=Rattus norvegicus GN=Rnpep PE=4 SV=1 - [G3V6V1_RAT]	2.92	2	1	1	1	604401				1.95191	2.92	1	1	650	72.6423	5.59229
Q5FWT1	Protein FAM98A OS=Rattus norvegicus GN=Fam98a PE=2 SV=1 - [FA98A_RAT]	2.91	1	1	1	1	2.19251e+06				4.08463	2.91	1	1	515	55.0362	8.90967
D3Z8F7	Glucokinase activity, related sequence 1 (Predicted) OS=Rattus norvegicus GN=Gykl1 PE=3 SV=1 - [D3Z8F7_RAT]	2.91	1	1	1	1	0				3.17466	2.91	1	1	549	60.1532	5.51611
P05370	Glucose-6-phosphate 1-dehydrogenase OS=Rattus norvegicus GN=G6pdx PE=1 SV=3 - [G6PD_RAT]	2.91	1	1	1	1	944902				0	2.91	1	1	515	59.3378	6.37939
P50475	Alanine--tRNA ligase, cytoplasmic OS=Rattus norvegicus GN=Aars PE=1 SV=3 - [SYAC_RAT]	2.89	1	2	2	7	1.20693e+06				14.1139	2.89	4	7	968	106.723	5.61768
P50137	Transketolase OS=Rattus norvegicus GN=Tkt PE=1 SV=1 - [TKT_RAT]	2.89	2	1	1	1	2.21943e+06				2.79716	2.89	1	1	623	67.6006	7.48877
F1M779	Clathrin heavy chain OS=Rattus norvegicus GN=Cltc PE=3 SV=1 - [F1M779_RAT]	2.87	2	3	3	7	1.82451e+06				16.9424	2.87	5	7	1675	191.438	5.69385
Q63186	Translation initiation factor eIF-2B subunit delta OS=Rattus norvegicus GN=Eif2b4 PE=2 SV=1 - [EI2BD_RAT]	2.86	1	1	1	1	795506				2.86887	2.86	1	1	524	57.7732	9.17334
G3V735	Angiomotin-like protein 2 OS=Rattus norvegicus GN=Amotl2 PE=3 SV=1 - [AMOL2_RAT]	2.85	1	1	1	1	349893				3.29651	2.85	1	1	773	85.5352	7.18115
Q9QZU7	Gamma-butyrobetaine dioxygenase OS=Rattus norvegicus GN=Bbox1 PE=1 SV=1 - [BODG_RAT]	2.84	1	1	1	1	2.2883e+06				0	2.84	1	1	387	44.5173	6.7124
F1LW91	Protein Numa1 (Fragment) OS=Rattus norvegicus GN=Numa1 PE=4 SV=1 - [F1LW91_RAT]	2.84	2	4	4	6	718712				12.6015	2.84	5	6	2078	233.28	5.70654
Q5XHZ0	Heat shock protein 75 kDa, mitochondrial OS=Rattus norvegicus GN=Trap1 PE=1 SV=1 - [TRAP1_RAT]	2.83	1	1	1	4	1.22098e+06				12.0165	2.83	3	4	706	80.4108	7.03467
Q6MG49-2	Isoform 2 of Large proline-rich protein BAG6 OS=Rattus norvegicus GN=Bag6 - [BAG6_RAT]	2.83	2	1	1	4	1.46035e+06				11.4831	2.83	3	4	1096	114.576	5.74463
P00388	NADPH--cytochrome P450 reductase OS=Rattus norvegicus GN=Por PE=1 SV=3 - [NCPR_RAT]	2.8	1	1	1	1	0				4.81931	2.8	1	1	678	76.9142	5.47803
Q498C9	Protein Zfp207 OS=Rattus norvegicus GN=Zfp207 PE=2 SV=1 - [Q498C9_RAT]	2.8	1	1	1	2	4178175				6.2444	2.8	1	2	464	49.7447	9.1001
D3ZSS1	Protein Taf15 OS=Rattus norvegicus GN=Taf15 PE=4 SV=1 - [D3ZSS1_RAT]	2.79	1	1	1	1	664762				2.21985	2.79	1	1	394	43.2203	8.83643
D4A2A1	Uncharacterized protein OS=Rattus norvegicus PE=3 SV=2 - [D4A2A1_RAT]	2.79	6	1	1	1	1.56434e+06				2.1009	2.79	1	1	287	31.7834	9.43701
Q5HZY0	UBX domain-containing protein 4 OS=Rattus norvegicus GN=Ubxn4 PE=2 SV=1 - [UBXN4_RAT]	2.77	1	1	1	5	1.46683e+06				17.74	2.77	2	5	506	56.3595	6.03662
D3ZM91	Protein Sync OS=Rattus norvegicus GN=Sync PE=4 SV=1 - [D3ZM91_RAT]	2.77	1	1	1	1	566043				2.89772	2.77	1	1	470	53.5645	4.52588
M0R570	5-hydroxytryptamine receptor 2B OS=Rattus norvegicus GN=Srl PE=4 SV=1 - [M0R570_RAT]	2.75	2	1	1	2	6.82939e+06				5.39289	2.75	1	2	472	54.2701	6.63916
D3ZIY3	Protein Ythdf3 OS=Rattus norvegicus GN=Ythdf3 PE=4 SV=1 - [D3ZIY3_RAT]	2.74	1	1	1	3	1.5782e+06				7.63089	2.74	2	3	585	63.8948	9.0415
Q6P799	Serine--tRNA ligase, cytoplasmic OS=Rattus norvegicus GN=Sars PE=1 SV=3 - [SYSC_RAT]	2.73	1	1	1	1	0				3.57295	2.73	1	1	512	58.5508	6.18896
F1LXK4	Protein Zfp704 (Fragment) OS=Rattus norvegicus GN=Zfp704 PE=4 SV=2 - [F1LXK4_RAT]	2.73	1	1	1	1	235100				2.07338	2.73	1	1	513	56.0718	6.37939
P28480	T-complex protein 1 subunit alpha OS=Rattus norvegicus GN=Tcp1 PE=1 SV=1 - [TCPA_RAT]	2.7	1	1	1	7	7.24089e+06				9.45042	2.7	4	7	556	60.3217	6.21436
F1LN18	Hypoxia up-regulated protein 1 OS=Rattus norvegicus GN=Hyou1 PE=3 SV=1 - [F1LN18_RAT]	2.7	2	2	2	4	3941876	0.666036	1		7.70488	2.7	4	4	999	111.222	5.18604
R9PXR4	Mitochondrial import receptor subunit TOM70 OS=Rattus norvegicus GN=Tomm70a PE=4 SV=1 - [R9PXR4_RAT]	2.68	2	1	1	1	610848				3.34227	2.68	1	1	560	61.8991	7.48877
D3ZKE6	Sarcolemma associated protein (Predicted) OS=Rattus norvegicus GN=Slmap PE=4 SV=1 - [D3ZKE6_RAT]	2.67	2	2	2	2	2.31097e+06				5.57542	2.67	2	2	787	90.504	5.19873
F8WFI0	Taste receptor type 1 member 2 OS=Rattus norvegicus GN=Aldh4a1 PE=3 SV=2 - [F8WFI0_RAT]	2.67	4	1	1	1	0				3.27859	2.67	1	1	562	61.7586	8.04541
D4A7V0	Protein Secisbp2l OS=Rattus norvegicus GN=Secisbp2l PE=4 SV=1 - [D4A7V0_RAT]	2.66	1	1	1	1	0				0	2.66	1	1	1089	119.978	6.22705
F1LPC4	Potassium voltage-gated channel subfamily H member 8 OS=Rattus norvegicus GN=Kcnh8 PE=4 SV=1 - [F1LPC4_RAT]	2.64	2	1	1	1	0				0	2.64	1	1	1099	122.81	6.78564
B2RYL1	Chromosome transmission fidelity protein 8 homolog isoform 2 OS=Rattus norvegicus GN=Chtf8 PE=2 SV=1 - [CTF8A_RAT]	2.63	1	1	1	1	1.86161e+06	1.20358	1		0	2.63	1	1	533	52.0622	12.3228
Q498N6	Zinc finger protein 394 OS=Rattus norvegicus GN=Zfp394 PE=2 SV=1 - [Q498N6_RAT]	2.61	2	1	1	1	324810				3.15239	2.61	1	1	536	60.8009	7.51807
Q4V7C6	GMP synthase [glutamine-hydrolyzing] OS=Rattus norvegicus GN=Gmps PE=1 SV=1 - [GUAA_RAT]	2.6	1	1	1	1	0				3.13518	2.6	1	1	693	76.7088	6.63916
M0RBD0	Protein Iqsec1 OS=Rattus norvegicus GN=Iqsec1 PE=4 SV=1 - [M0RBD0_RAT]	2.6	2	1	1	2	2428159				4.03922	2.6	2	2	961	107.938	7.13721
D4A8U9	Protein Unc45b OS=Rattus norvegicus GN=Unc45b PE=4 SV=1 - [D4A8U9_RAT]	2.59	1	1	1	1	287857				2.99212	2.59	1	1	735	81.2917	6.94678
D3ZUT9	Protein Ints3 OS=Rattus norvegicus GN=Ints3 PE=4 SV=1 - [D3ZUT9_RAT]	2.59	1	1	1	1	1.05622e+06				3.84638	2.59	1	1	1041	117.82	5.79541
G3V9T7	ATPase Asna1 OS=Rattus norvegicus GN=Asna1 PE=3 SV=1 - [G3V9T7_RAT]	2.59	1	1	1	2	1.55982e+06				0	2.59	2	2	348	38.7974	4.90674
F1M5F9	Protein Efr3b (Fragment) OS=Rattus norvegicus GN=Efr3b PE=4 SV=1 - [F1M5F9_RAT]	2.59	2	1	1	1	2.63577e+06				0	2.59	1	1	773	87.4585	6.82959
F1LVL6	Protein Crtc3 OS=Rattus norvegicus GN=Crtc3 PE=4 SV=2 - [F1LVL6_RAT]	2.58	1	1	1	1	234213				0	2.58	1	1	619	66.9263	6.82959
Q66HF9	Leucine-rich repeat flightless-interacting protein 1 OS=Rattus norvegicus GN=Lrrfip1 PE=1 SV=1 - [LRRF1_RAT]	2.57	1	1	1	1	1.53919e+06				3.55499	2.57	1	1	738	79.9706	4.77979
P70582	Nuclear pore complex protein Nup54 OS=Rattus norvegicus GN=Nup54 PE=1 SV=1 - [NUP54_RAT]	2.55	1	1	1	1	615208				3.34972	2.55	1	1	510	55.7105	7.02002
D4AEH9	Amylo-1, 6-glucosidase, 4-alpha-glucanotransferase (Glycogen debranching enzyme, glycogen storage disease type III) (Predicted), isoform CRA_a OS=Rattus norvegicus GN=Agl PE=4 SV=1 - [D4AEH9_RAT]	2.55	1	3	3	3	1.16741e+06				3.01025	2.55	3	3	1532	174.22	6.7417
M0R410	Protein LOC683404 OS=Rattus norvegicus GN=LOC683404 PE=4 SV=1 - [M0R410_RAT]	2.55	1	1	1	2	0				0	2.55	1	2	1843	198.435	6.25244
Q561S0	NADH dehydrogenase [ubiquinone] 1 alpha subcomplex subunit 10, mitochondrial OS=Rattus norvegicus GN=Ndufa10 PE=1 SV=1 - [NDUAA_RAT]	2.54	1	1	1	1	2.47063e+06				0	2.54	1	1	355	40.4676	7.79639
Q99PV2	Protein Stxbp3 OS=Rattus norvegicus GN=Stxbp3 PE=2 SV=1 - [Q99PV2_RAT]	2.53	1	1	1	2	266839				2.43073	2.53	2	2	593	67.9769	8.01611
D4A4U2	Bardet-Biedl syndrome 1 homolog (Human) (Predicted), isoform CRA_a OS=Rattus norvegicus GN=Bbs1 PE=4 SV=1 - [D4A4U2_RAT]	2.53	1	1	1	1	2.24728e+06				2.22661	2.53	1	1	594	65.4006	8.55811
F1LPQ9	A-kinase anchor protein 2 OS=Rattus norvegicus GN=Akap2 PE=4 SV=2 - [F1LPQ9_RAT]	2.53	2	1	1	4	353230				11.3493	2.53	2	4	870	95.8833	5.17334
D3ZXL1	Protein Arih1 OS=Rattus norvegicus GN=Arih1 PE=4 SV=1 - [D3ZXL1_RAT]	2.52	1	1	1	2	2.63523e+06				3.81985	2.52	2	2	555	63.9747	5.08447
M0R672	Protein LOC498435 (Fragment) OS=Rattus norvegicus GN=LOC498435 PE=4 SV=1 - [M0R672_RAT]	2.52	3	1	1	1	2.87804e+06				2.69082	2.52	1	1	476	54.2348	5.37646
J3QTE1	Lysyl oxidase homolog 2 (Fragment) OS=Rattus norvegicus GN=Loxl2 PE=4 SV=2 - [J3QTE1_RAT]	2.52	2	1	1	1	0				2.58986	2.52	1	1	596	66.9473	6.771
B0BN58	tRNA pseudouridine synthase OS=Rattus norvegicus GN=Pus3 PE=2 SV=1 - [B0BN58_RAT]	2.51	1	1	1	1	860213				2.69028	2.51	1	1	479	54.9018	8.20654
P49134	Integrin beta-1 OS=Rattus norvegicus GN=Itgb1 PE=2 SV=1 - [ITB1_RAT]	2.5	1	2	2	2	1.1867e+06				3.39143	2.5	2	2	799	88.4364	6.07471
G3V6I5	Protein Dnaja3 OS=Rattus norvegicus GN=Dnaja3 PE=3 SV=1 - [G3V6I5_RAT]	2.5	1	1	1	1	403064				2.45663	2.5	1	1	480	52.3704	9.27588
Q5XIW8	U4/U6.U5 tri-snRNP-associated protein 1 OS=Rattus norvegicus GN=Sart1 PE=2 SV=1 - [SNUT1_RAT]	2.48	1	1	1	3	195463				10.501	2.48	2	3	806	90.9555	5.77002
F1M0K3	Protein Cmya5 (Fragment) OS=Rattus norvegicus GN=Cmya5 PE=4 SV=2 - [F1M0K3_RAT]	2.48	2	4	4	10	1.86699e+06	0.738561	2	43.8615	34.4887	2.48	5	10	3635	400.416	4.77979
P27321-7	Isoform 7 of Calpastatin OS=Rattus norvegicus GN=Cast - [ICAL_RAT]	2.43	10	1	1	1	2.00766e+06				3.19131	2.43	1	1	536	58.8234	4.77979
G3V927	Discs, large homolog-associated protein 4 (Drosophila) OS=Rattus norvegicus GN=Dlgap4 PE=4 SV=1 - [G3V927_RAT]	2.42	2	1	1	1	1.79442e+06				2.77984	2.42	1	1	992	107.95	7.10791
D4A181	Protein Mettl13 OS=Rattus norvegicus GN=Mettl13 PE=4 SV=1 - [D4A181_RAT]	2.41	1	1	1	3	490666	0.713451	2	14.9554	8.34482	2.41	2	3	705	79.5471	7.43018
M0R440	Zinc finger protein 326 (Fragment) OS=Rattus norvegicus GN=Zfp326 PE=4 SV=1 - [M0R440_RAT]	2.41	1	1	1	1	0				2.97457	2.41	1	1	497	55.8213	9.31982
B5DFE8	Protein Rad54l OS=Rattus norvegicus GN=Rad54l PE=2 SV=1 - [B5DFE8_RAT]	2.41	1	1	1	1	0				2.59156	2.41	1	1	748	84.8409	8.33838
Q704S8	Carnitine O-acetyltransferase OS=Rattus norvegicus GN=Crat PE=1 SV=1 - [CACP_RAT]	2.4	1	1	1	2	452251				6.12857	2.4	1	2	626	70.7553	8.54346
D4AC23	Protein Cct7 OS=Rattus norvegicus GN=Cct7 PE=3 SV=1 - [D4AC23_RAT]	2.39	1	1	1	1	973737				2.14616	2.39	1	1	544	59.6202	8.00146
F1MA65	Protein Hook3 (Fragment) OS=Rattus norvegicus GN=Hook3 PE=4 SV=2 - [F1MA65_RAT]	2.39	2	1	1	1	567399				4.48406	2.39	1	1	670	77.5479	5.41455
Q5XI07	Lipoma-preferred partner homolog OS=Rattus norvegicus GN=Lpp PE=2 SV=1 - [LPP_RAT]	2.37	1	1	1	1	331776				3.00305	2.37	1	1	632	68.2161	7.66455
F1M642	CCR4-NOT transcription complex, subunit 6-like (Predicted) OS=Rattus norvegicus GN=Cnot6l PE=4 SV=2 - [F1M642_RAT]	2.36	1	1	1	1	1.34338e+06				2.74587	2.36	1	1	550	62.4126	6.49365
Q920J3	Coronin-6 OS=Rattus norvegicus GN=Coro6 PE=2 SV=2 - [CORO6_RAT]	2.33	1	1	1	1	808826	0.532314	1		2.91088	2.33	1	1	472	52.9148	6.04932
B1H264	Protein Tbc1d17 OS=Rattus norvegicus GN=Tbc1d17 PE=2 SV=1 - [B1H264_RAT]	2.32	1	1	1	2	2.66272e+06				2.64543	2.32	1	2	646	72.7496	5.22412
Q5FVF3	Golgi associated, gamma adaptin ear containing, ARF binding protein 1 OS=Rattus norvegicus GN=Gga1 PE=2 SV=1 - [Q5FVF3_RAT]	2.31	1	1	1	1	347078				2.97545	2.31	1	1	562	61.7238	5.73193
D3ZF45	Protein Larp4b OS=Rattus norvegicus GN=Larp4b PE=4 SV=2 - [D3ZF45_RAT]	2.31	1	1	1	1	0				2.93427	2.31	1	1	737	81.035	7.69385
D4ADM4	Coiled-coil domain-containing protein 81 OS=Rattus norvegicus GN=Ccdc81 PE=4 SV=2 - [D4ADM4_RAT]	2.3	1	1	1	1	326080				2.92616	2.3	1	1	652	75.3493	9.48096
M0R5V7	Murinoglobulin-2 (Fragment) OS=Rattus norvegicus GN=Mug2 PE=4 SV=1 - [M0R5V7_RAT]	2.27	5	1	1	4	0				0	2.27	1	4	1365	151.973	6.65381
Q6MG08	ATP-binding cassette sub-family F member 1 OS=Rattus norvegicus GN=Abcf1 PE=1 SV=1 - [ABCF1_RAT]	2.26	1	1	1	1	0				5.22783	2.26	1	1	839	95.1931	6.65381
F1LMI5	Uncharacterized protein (Fragment) OS=Rattus norvegicus GN=LOC100364989 PE=4 SV=2 - [F1LMI5_RAT]	2.26	1	1	1	1	2.30379e+06				2.46442	2.26	1	1	486	56.759	9.74463
D4A7Z8	Protein Wnk3 OS=Rattus norvegicus GN=Wnk3 PE=4 SV=2 - [D4A7Z8_RAT]	2.25	1	1	1	3	4.79581e+06				0	2.25	1	3	1691	185.668	6.62451
Q5PQY1	Protein Sdccag8 OS=Rattus norvegicus GN=Sdccag8 PE=2 SV=1 - [Q5PQY1_RAT]	2.23	1	1	1	1	768752				2.63396	2.23	1	1	716	82.7712	6.03662
D3ZJS6	Protein Zfp536 OS=Rattus norvegicus GN=Zfp536 PE=4 SV=1 - [D3ZJS6_RAT]	2.22	1	1	1	1	0				0	2.22	1	1	1305	141.966	7.34229
D3ZZC3	Kelch-like protein 22 OS=Rattus norvegicus GN=Klhl22 PE=1 SV=1 - [KLH22_RAT]	2.21	1	1	1	1	2.34572e+06				3.27025	2.21	1	1	634	71.7282	5.89697
G3V8B6	26S proteasome non-ATPase regulatory subunit 1 OS=Rattus norvegicus GN=Psmd1 PE=4 SV=1 - [G3V8B6_RAT]	2.2	2	1	1	3	4.17428e+06				10.9653	2.2	2	3	953	105.633	5.38916
D4A644	Protein Map7d1 OS=Rattus norvegicus GN=Map7d1 PE=4 SV=1 - [D4A644_RAT]	2.2	1	1	1	4	3103769				8.64374	2.2	2	4	817	90.364	9.979
Q6AYS3	Protective protein for beta-galactosidase OS=Rattus norvegicus GN=Ctsa PE=2 SV=1 - [Q6AYS3_RAT]	2.19	1	1	1	1	304848				3.1609	2.19	1	1	456	51.183	5.23682
M0R4E7	Uncharacterized protein (Fragment) OS=Rattus norvegicus PE=4 SV=1 - [M0R4E7_RAT]	2.19	1	1	1	1	871555				0	2.19	1	1	685	77.8026	8.00146
G3V6K8	Calcium channel, voltage-dependent, beta 1 subunit, isoform CRA_a OS=Rattus norvegicus GN=Cacnb1 PE=4 SV=1 - [G3V6K8_RAT]	2.18	2	1	1	1	241696				2.17473	2.18	1	1	597	65.456	6.62451
Q66HR5	Calcium-binding and coiled-coil domain-containing protein 1 OS=Rattus norvegicus GN=Calcoco1 PE=2 SV=1 - [CACO1_RAT]	2.17	1	1	1	3	0				3.16628	2.17	1	3	691	77.2275	4.83057
Q99PT0	Probable ATP-dependent RNA helicase DDX52 OS=Rattus norvegicus GN=Ddx52 PE=2 SV=1 - [DDX52_RAT]	2.17	1	1	1	1	215289				2.08903	2.17	1	1	598	67.1978	9.61279
O35920	Calpain-9 OS=Rattus norvegicus GN=Capn9 PE=2 SV=2 - [CAN9_RAT]	2.17	1	1	1	1	2.73796e+06				0	2.17	1	1	690	79.2126	5.43994
G3V901	Protein Ext1 OS=Rattus norvegicus GN=Ext1 PE=4 SV=1 - [G3V901_RAT]	2.14	1	1	1	1	850872				4.09575	2.14	1	1	746	86.2528	9.0415
Q9R283-2	Isoform 2 of Short transient receptor potential channel 2 OS=Rattus norvegicus GN=Trpc2 - [TRPC2_RAT]	2.14	2	1	1	1	537690				2.27467	2.14	1	1	887	99.7453	6.0874
Q3MID3	ADP-ribosylation factor GTPase-activating protein 2 OS=Rattus norvegicus GN=Arfgap2 PE=2 SV=1 - [ARFG2_RAT]	2.12	1	1	1	1	2.64576e+06				0	2.12	1	1	520	56.5212	7.97217
O88943-9	Isoform I of Potassium voltage-gated channel subfamily KQT member 2 OS=Rattus norvegicus GN=Kcnq2 - [KCNQ2_RAT]	2.12	6	1	1	2	177770				0	2.12	1	2	851	93.7611	9.34912
D3ZIT4	Anaphase promoting complex subunit 7 (Predicted) OS=Rattus norvegicus GN=Anapc7 PE=4 SV=1 - [D3ZIT4_RAT]	2.12	1	1	1	1	3369288				0	2.12	1	1	565	62.9538	5.8208
Q66HF3	Electron transfer flavoprotein-ubiquinone oxidoreductase, mitochondrial OS=Rattus norvegicus GN=Etfdh PE=2 SV=1 - [Q66HF3_RAT]	2.11	2	1	1	1	894314				2.5603	2.11	1	1	616	68.1207	7.56201
D3ZGA9	Protein Zfp93 OS=Rattus norvegicus GN=Zfp93 PE=4 SV=1 - [D3ZGA9_RAT]	2.11	1	1	1	1	0				0	2.11	1	1	427	48.1434	8.646
B2DD29	Serine/threonine-protein kinase BRSK1 OS=Rattus norvegicus GN=Brsk1 PE=1 SV=1 - [BRSK1_RAT]	2.06	1	1	1	1	436808				3.54931	2.06	1	1	778	85.1298	9.31982
Q63014	A-kinase anchor protein 8 OS=Rattus norvegicus GN=Akap8 PE=2 SV=1 - [AKAP8_RAT]	2.04	1	1	1	4	884700				8.175	2.04	2	4	687	76.1143	5.13525
D4A4B0	Uncharacterized protein (Fragment) OS=Rattus norvegicus PE=4 SV=2 - [D4A4B0_RAT]	2.04	1	3	3	4	2.69359e+06				7.21326	2.04	4	4	5184	583.942	5.61768
Q5I0D7	Xaa-Pro dipeptidase OS=Rattus norvegicus GN=Pepd PE=2 SV=1 - [PEPD_RAT]	2.03	1	1	1	1	0				1.69255	2.03	1	1	492	54.7149	5.94775
D3ZHL6	Mitogen-activated protein kinase kinase kinase kinase OS=Rattus norvegicus GN=Map4k5 PE=3 SV=2 - [D3ZHL6_RAT]	2.01	1	1	1	1	332895				3.22762	2.01	1	1	846	95.0065	8.00146
F1LMM9	Elongation factor G, mitochondrial OS=Rattus norvegicus GN=Gfm1 PE=4 SV=1 - [F1LMM9_RAT]	2.01	2	1	1	5	888957				10.4757	2.01	2	5	748	83.2595	7.1665
P18163	Long-chain-fatty-acid--CoA ligase 1 OS=Rattus norvegicus GN=Acsl1 PE=1 SV=1 - [ACSL1_RAT]	2	1	1	1	6	3.83953e+06	0.94034	1		11.0989	2	4	6	699	78.1282	6.99072
Q6MG48	Protein PRRC2A OS=Rattus norvegicus GN=Prrc2a PE=1 SV=1 - [PRC2A_RAT]	1.99	1	2	2	2	1.3694e+06				4.92519	1.99	2	2	2161	228.908	9.45166
F1LRA0	Protein Pcdhga4 OS=Rattus norvegicus GN=Pcdhga4 PE=3 SV=1 - [F1LRA0_RAT]	1.99	1	1	1	1	469906				3.62965	1.99	1	1	806	87.5295	4.76709
M0RDF3	Protein Vom2r25 OS=Rattus norvegicus GN=Vom2r25 PE=4 SV=1 - [M0RDF3_RAT]	1.98	1	1	1	1	1.13196e+06				2.74094	1.98	1	1	860	97.7166	7.79639
D3ZIA5	Protein Kif18a OS=Rattus norvegicus GN=Kif18a PE=3 SV=1 - [D3ZIA5_RAT]	1.97	1	1	1	1	824098				3.55026	1.97	1	1	811	91.5577	9.12939
F1LUJ2	Protein LOC100362748 (Fragment) OS=Rattus norvegicus GN=LOC100362748 PE=4 SV=2 - [F1LUJ2_RAT]	1.96	2	1	1	1	0				4.44603	1.96	1	1	663	76.0591	7.13721
Q3KR64	Uncharacterized protein CXorf49 homolog OS=Rattus norvegicus PE=2 SV=2 - [CX049_RAT]	1.96	1	1	1	1	0				1.78271	1.96	1	1	510	54.9141	6.23975
M0R934	NADPH oxidase 1 OS=Rattus norvegicus GN=Nox1 PE=4 SV=1 - [M0R934_RAT]	1.95	2	1	1	1	6115898				2.63927	1.95	1	1	563	65.2061	8.57275
D3ZKW4	Protein Ccdc157 OS=Rattus norvegicus GN=Ccdc157 PE=4 SV=1 - [D3ZKW4_RAT]	1.95	1	1	1	1	3.61112e+07				0	1.95	1	1	719	80.006	6.87354
F1M7K4	Keratin, type I cytoskeletal 9 OS=Rattus norvegicus GN=Krt9 PE=3 SV=1 - [F1M7K4_RAT]	1.94	1	1	1	1	0				2.95467	1.94	1	1	617	62.74	5.60498
D3ZWA5	Protein Kifap3 OS=Rattus norvegicus GN=Kifap3 PE=4 SV=2 - [D3ZWA5_RAT]	1.92	1	1	1	1	1.33224e+06				2.14376	1.92	1	1	728	84.3482	5.23682
B1WBS1	Ornithine aminotransferase-like 1 (Predicted) OS=Rattus norvegicus GN=Tbc1d25 PE=2 SV=1 - [B1WBS1_RAT]	1.89	1	1	1	1	3643453				2.4953	1.89	1	1	688	76.3347	6.30322
D3ZVR6	Protein Ankrd32 OS=Rattus norvegicus GN=Ankrd32 PE=4 SV=1 - [D3ZVR6_RAT]	1.89	1	1	1	1	108886				2.45043	1.89	1	1	1059	121.22	8.39697
Q6AYD5	G1 to S phase transition 1 OS=Rattus norvegicus GN=Gspt1 PE=2 SV=1 - [Q6AYD5_RAT]	1.89	1	1	1	1	670295				2.87229	1.89	1	1	636	68.7081	5.21143
B1WBX6	Protein Smap2 OS=Rattus norvegicus GN=Smap2 PE=2 SV=1 - [B1WBX6_RAT]	1.87	1	1	1	1	462222				1.76757	1.87	1	1	428	46.4626	8.86572
B1WBW6	Hypothetical LOC298504 (Predicted) OS=Rattus norvegicus GN=Mfsd2a PE=2 SV=1 - [B1WBW6_RAT]	1.87	1	1	1	1	711975				0	1.87	1	1	534	58.6416	7.28369
F1M124	Protein Cobll1 (Fragment) OS=Rattus norvegicus GN=Cobll1 PE=4 SV=1 - [F1M124_RAT]	1.87	2	1	1	1	0				1.8212	1.87	1	1	1175	126.089	7.25439
Q6AYM2	Tektin-2 OS=Rattus norvegicus GN=Tekt2 PE=2 SV=1 - [TEKT2_RAT]	1.86	1	1	1	1	4.85152e+06				1.77037	1.86	1	1	430	50.2649	6.01123
F1M4A0	Protein Tjp1 OS=Rattus norvegicus GN=Tjp1 PE=4 SV=2 - [F1M4A0_RAT]	1.85	1	2	2	5	828357				14.477	1.85	3	5	1733	193.912	6.58057
D4A8C5	1-phosphatidylinositol 4,5-bisphosphate phosphodiesterase beta-4 OS=Rattus norvegicus GN=Plcb4 PE=4 SV=1 - [D4A8C5_RAT]	1.84	2	1	1	1	330831				2.62137	1.84	1	1	1194	136.055	6.81494
F1LMB9	Exocyst complex component 2 OS=Rattus norvegicus GN=Exoc2 PE=4 SV=1 - [F1LMB9_RAT]	1.84	2	1	1	1	0				2.29259	1.84	1	1	924	103.953	7.1665
E9PT82	Striatin-3 OS=Rattus norvegicus GN=Strn3 PE=4 SV=1 - [E9PT82_RAT]	1.83	3	1	1	1	463839				3.28267	1.83	1	1	710	77.5806	5.26221
P0CC10	Leucine-rich repeat-containing protein 4B OS=Rattus norvegicus GN=Lrrc4b PE=1 SV=1 - [LRC4B_RAT]	1.83	1	1	1	1	0				0	1.83	1	1	709	76.0706	7.13721
M0R8P6	Protein Wwc3 OS=Rattus norvegicus GN=Wwc3 PE=4 SV=1 - [M0R8P6_RAT]	1.83	2	1	1	1	0				0	1.83	1	1	1090	123.986	6.50732
D4A2E7	A disintegrin-like and metallopeptidase (Reprolysin type) with thrombospondin type 1 motif, 19 (Predicted) OS=Rattus norvegicus GN=Adamts19 PE=3 SV=2 - [D4A2E7_RAT]	1.82	1	1	1	1	106190				0	1.82	1	1	825	90.7603	6.55127
P10960	Sulfated glycoprotein 1 OS=Rattus norvegicus GN=Psap PE=1 SV=1 - [SAP_RAT]	1.81	2	1	1	2	13352412	0.715147	1		5.26473	1.81	2	2	554	61.0836	5.24951
M0R7I3	Protein Larp4 (Fragment) OS=Rattus norvegicus GN=Larp4 PE=4 SV=1 - [M0R7I3_RAT]	1.81	1	1	1	2	3.24806e+06	0.857964	1		2.99154	1.81	2	2	720	80.4049	7.18115
Q99041	Protein-glutamine gamma-glutamyltransferase 4 OS=Rattus norvegicus GN=Tgm4 PE=1 SV=2 - [TGM4_RAT]	1.8	1	1	1	1	1.35768e+06				3.57647	1.8	1	1	667	75.5384	7.98682
D3ZYN9	Protein Trerf1 OS=Rattus norvegicus GN=Trerf1 PE=4 SV=1 - [D3ZYN9_RAT]	1.79	1	1	1	1	0				3.76217	1.79	1	1	1120	123.477	6.93213
M0R454	Protein Vom2r4 OS=Rattus norvegicus GN=LOC100911926 PE=4 SV=1 - [M0R454_RAT]	1.79	4	1	1	1	1.23799e+06				2.65314	1.79	1	1	840	96.0887	7.45947
Q9Z2Q1-2	Isoform 2 of Protein transport protein Sec31A OS=Rattus norvegicus GN=Sec31a - [SC31A_RAT]	1.78	3	1	1	6	785485				13.7648	1.78	1	6	1067	116.806	7.51807
P97852	Peroxisomal multifunctional enzyme type 2 OS=Rattus norvegicus GN=Hsd17b4 PE=1 SV=3 - [DHB4_RAT]	1.77	1	1	1	3	1.50796e+06				7.46626	1.77	2	3	735	79.378	8.57275
B5DFC8	Eukaryotic translation initiation factor 3 subunit C OS=Rattus norvegicus GN=Eif3c PE=2 SV=1 - [EIF3C_RAT]	1.76	1	1	1	1	3.90383e+06				3.90384	1.76	1	1	911	105.369	5.78271
M0RA95	Protein Prdm8 OS=Rattus norvegicus GN=Prdm8 PE=4 SV=1 - [M0RA95_RAT]	1.75	2	1	1	1	0				2.92751	1.75	1	1	687	71.1012	7.26904
D3ZN84	Protein RGD1311344 OS=Rattus norvegicus GN=Dzank1 PE=4 SV=2 - [D3ZN84_RAT]	1.75	2	1	1	1	333952				0	1.75	1	1	630	69.1917	8.77783
G3V9T2	Protein Tmf1 OS=Rattus norvegicus GN=Tmf1 PE=4 SV=2 - [G3V9T2_RAT]	1.74	1	1	1	1	391202				2.56039	1.74	1	1	1091	121.569	4.86865
G3V9Z3	Amine oxidase [flavin-containing] A OS=Rattus norvegicus GN=Maoa PE=4 SV=1 - [G3V9Z3_RAT]	1.71	2	1	1	5	678195				7.59232	1.71	4	5	526	59.4827	7.92822
D3ZJH9	Malic enzyme OS=Rattus norvegicus GN=Me2 PE=3 SV=1 - [D3ZJH9_RAT]	1.71	1	1	1	1	2.03474e+07	0.736422	1		2.55652	1.71	1	1	584	65.3097	7.75244
D3ZHM7	Protein Dnttip2 OS=Rattus norvegicus GN=Dnttip2 PE=4 SV=2 - [D3ZHM7_RAT]	1.71	1	1	1	1	260653				3.02659	1.71	1	1	761	84.7332	5.80811
F1M9F6	Protein Gbp5 OS=Rattus norvegicus GN=Gbp5 PE=4 SV=1 - [F1M9F6_RAT]	1.71	1	1	1	1	8.81013e+06				0	1.71	1	1	586	66.9152	6.1001
D3ZNQ4	Ubiquitin carboxyl-terminal hydrolase OS=Rattus norvegicus GN=Usp36 PE=3 SV=2 - [D3ZNQ4_RAT]	1.69	1	1	1	1	66599780				2.12616	1.69	1	1	1005	108.989	9.5542
F1LR42	Protein Rufy1 OS=Rattus norvegicus GN=Rufy1 PE=4 SV=1 - [F1LR42_RAT]	1.69	1	1	1	1	533479	0.770068	1		2.34708	1.69	1	1	711	80.3256	5.71924
M0RD45	Protein Ofcc1 (Fragment) OS=Rattus norvegicus GN=Ofcc1 PE=4 SV=1 - [M0RD45_RAT]	1.67	1	1	1	1	0				2.57713	1.67	1	1	898	101.672	6.771
P16086	Spectrin alpha chain, non-erythrocytic 1 OS=Rattus norvegicus GN=Sptan1 PE=1 SV=2 - [SPTN1_RAT]	1.66	2	3	3	6	854175				16.2301	1.66	5	6	2472	284.462	5.32568
D4A0D9	B-cell CLL/lymphoma 9-like (Predicted), isoform CRA_a OS=Rattus norvegicus GN=Bcl9l PE=4 SV=1 - [D4A0D9_RAT]	1.66	1	1	1	3	19612.3				2.58439	1.66	2	3	1443	151.252	8.42627
F1LN63	Protein Tlr3 OS=Rattus norvegicus GN=Tlr3 PE=4 SV=1 - [F1LN63_RAT]	1.66	1	1	1	2	16973154				3.21917	1.66	1	2	905	102.951	8.11865
M0R913	Phosphatase and actin regulator (Fragment) OS=Rattus norvegicus GN=Phactr4 PE=3 SV=1 - [M0R913_RAT]	1.66	2	1	1	1	513560				2.21383	1.66	1	1	664	72.9381	6.46826
D3ZVP8	Arf-GAP with SH3 domain, ANK repeat and PH domain-containing protein 1 OS=Rattus norvegicus GN=Asap1 PE=4 SV=2 - [D3ZVP8_RAT]	1.66	4	1	1	1	0				2.76746	1.66	1	1	1087	121.033	7.84033
Q3ZU82	Golgin subfamily A member 5 OS=Rattus norvegicus GN=Golga5 PE=1 SV=1 - [GOGA5_RAT]	1.65	2	1	1	1	5103050				3.01713	1.65	1	1	728	82.2836	6.04932
P70490	Lactadherin OS=Rattus norvegicus GN=Mfge8 PE=2 SV=1 - [MFGM_RAT]	1.64	2	1	1	1	770115				0	1.64	1	1	427	47.382	7.09326
F1M457	Kinesin-like protein KIF2C OS=Rattus norvegicus GN=Kif2c PE=3 SV=2 - [F1M457_RAT]	1.64	3	1	1	1	265136				0	1.64	1	1	671	75.5262	7.73779
Q66HG8	Protein Red OS=Rattus norvegicus GN=Ik PE=1 SV=1 - [RED_RAT]	1.62	1	1	1	1	827561				1.64461	1.62	1	1	557	65.5478	6.63916
D3ZL84	Protein RGD1311892 OS=Rattus norvegicus GN=RGD1311892 PE=4 SV=1 - [D3ZL84_RAT]	1.62	1	1	1	1	0				1.86123	1.62	1	1	677	74.1387	9.01221
M0R948	Protein Ankrd27 OS=Rattus norvegicus GN=Ankrd27 PE=4 SV=1 - [M0R948_RAT]	1.61	3	1	1	1	2.6015e+06				2.50106	1.61	1	1	993	110.429	7.26904
F1M6Z4	Protein Prob1 OS=Rattus norvegicus GN=Prob1 PE=4 SV=2 - [F1M6Z4_RAT]	1.59	1	1	1	1	0				2.17141	1.59	1	1	1009	106.394	9.34912
Q767H7	Cadherin-related neuronal receptor c2 OS=Rattus norvegicus GN=Pcdhac2 PE=2 SV=1 - [Q767H7_RAT]	1.59	1	1	1	1	610058				3.10445	1.59	1	1	1006	109.318	5.60498
D4A7M0	Protein Plxnc1 OS=Rattus norvegicus GN=Plxnc1 PE=4 SV=2 - [D4A7M0_RAT]	1.59	1	1	1	2	0				0	1.59	1	2	1574	176.532	7.72314
Q3KRF2	High density lipoprotein binding protein (Vigilin) OS=Rattus norvegicus GN=Hdlbp PE=2 SV=1 - [Q3KRF2_RAT]	1.58	1	1	1	1	0				2.5325	1.58	1	1	1268	141.608	6.94678
D4ADL8	Protein Dgkh OS=Rattus norvegicus GN=Dgkh PE=4 SV=2 - [D4ADL8_RAT]	1.58	2	1	1	1	346916				3.50565	1.58	1	1	1077	119.981	6.22705
Q6MG64	von Willebrand factor A domain-containing protein 7 OS=Rattus norvegicus GN=Vwa7 PE=4 SV=1 - [VWA7_RAT]	1.57	1	1	1	1	0				0	1.57	1	1	892	95.9854	6.27783
Q9JJ50-2	Isoform 2 of Hepatocyte growth factor-regulated tyrosine kinase substrate OS=Rattus norvegicus GN=Hgs - [HGS_RAT]	1.56	2	1	1	2	454321				4.99703	1.56	2	2	771	85.6924	6.25244
Q8CJ52	Prominin-2 OS=Rattus norvegicus GN=Prom2 PE=1 SV=1 - [PROM2_RAT]	1.56	2	1	1	1	1.14063e+06				3.21189	1.56	1	1	834	92.7811	7.1958
D3ZU56	Sister chromatid cohesion protein PDS5 homolog B OS=Rattus norvegicus GN=Pds5b PE=4 SV=1 - [D3ZU56_RAT]	1.56	4	1	1	1	775693				3.84643	1.56	1	1	1413	160.49	8.70459
D3Z9Z5	Cytosolic ovarian carcinoma antigen 1 (Predicted), isoform CRA_b OS=Rattus norvegicus GN=Enox2 PE=4 SV=1 - [D3Z9Z5_RAT]	1.55	4	1	1	1	1.76007e+06				0	1.55	1	1	582	66.6475	6.04932
P51842	Retinal guanylyl cyclase 2 OS=Rattus norvegicus GN=Gucy2f PE=2 SV=1 - [GUC2F_RAT]	1.53	1	1	1	1	1.39601e+06	0.537383	1		2.61328	1.53	1	1	1108	124.331	7.15186
Q9JKA7	Potassium/sodium hyperpolarization-activated cyclic nucleotide-gated channel 4 OS=Rattus norvegicus GN=Hcn4 PE=2 SV=1 - [HCN4_RAT]	1.5	1	1	1	1	0				3.10906	1.5	1	1	1198	128.68	8.98291
D4AAL2	Protein Ncapg2 OS=Rattus norvegicus GN=Ncapg2 PE=4 SV=2 - [D4AAL2_RAT]	1.5	1	1	1	1	0				1.64615	1.5	1	1	1137	130.208	6.68311
Q07310-8	Isoform 8 of Neurexin-3 OS=Rattus norvegicus GN=Nrxn3 - [NRX3A_RAT]	1.49	9	1	1	1	1.94106e+06	0.524467	1		4.12783	1.49	1	1	1548	170.141	6.49365
D3Z8N9	Protein Asxl2 OS=Rattus norvegicus GN=Asxl2 PE=4 SV=2 - [D3Z8N9_RAT]	1.49	1	1	1	2	215376				2.63869	1.49	1	2	1414	150.894	8.82178
D4A3X2	Protein Mga OS=Rattus norvegicus GN=Mga PE=3 SV=2 - [D4A3X2_RAT]	1.49	5	1	1	1	0				2.8343	1.49	1	1	670	75.1815	6.81494
D4A2D7	Importin 4 (Predicted), isoform CRA_b OS=Rattus norvegicus GN=Ipo4 PE=4 SV=2 - [D4A2D7_RAT]	1.48	1	1	1	5	1.02719e+06				6.27602	1.48	2	5	1081	118.85	5.021
D3ZRQ6	Voltage-dependent P/Q-type calcium channel subunit alpha-1A OS=Rattus norvegicus GN=Cacna1a PE=3 SV=2 - [D3ZRQ6_RAT]	1.48	4	1	1	1	590161				3.17753	1.48	1	1	1819	207.549	8.76318
D4A8Y5	Staphylococcal nuclease domain-containing protein 1 OS=Rattus norvegicus GN=Snd1 PE=4 SV=2 - [D4A8Y5_RAT]	1.48	2	1	1	1	651686				2.87331	1.48	1	1	881	98.991	6.84424
F1M386	Rap guanine nucleotide exchange factor 2 OS=Rattus norvegicus GN=Rapgef2 PE=1 SV=2 - [RPGF2_RAT]	1.47	2	1	1	1	140218				3.27137	1.47	1	1	1496	166.284	6.60986
D3ZJD0	Ral GTPase-activating protein subunit alpha-1 OS=Rattus norvegicus GN=Ralgapa1 PE=4 SV=2 - [D3ZJD0_RAT]	1.47	4	1	1	1	1.80407e+07				3.78021	1.47	1	1	747	83.1742	5.92236
Q9ESQ5-2	Isoform 2 of Transient receptor potential cation channel subfamily M member 4 OS=Rattus norvegicus GN=Trpm4 - [TRPM4_RAT]	1.47	2	1	1	2	433110				3.29996	1.47	1	2	1022	115.203	7.92822
D3ZD80	Protein Gtf3c4 OS=Rattus norvegicus GN=Gtf3c4 PE=4 SV=1 - [D3ZD80_RAT]	1.47	1	1	1	1	286874				2.94364	1.47	1	1	818	91.6554	6.78564
Q99JE6	1-phosphatidylinositol 4,5-bisphosphate phosphodiesterase beta-3 OS=Rattus norvegicus GN=Plcb3 PE=1 SV=2 - [PLCB3_RAT]	1.46	2	1	1	1	2.03403e+07	0.727856	1		2.8424	1.46	1	1	1234	139.363	5.8335
F7FC29	Protein Bicd2 OS=Rattus norvegicus GN=Bicd2 PE=4 SV=1 - [F7FC29_RAT]	1.46	1	1	1	3	4.42523e+06				9.49526	1.46	1	3	820	93.382	5.31299
P23347	Anion exchange protein 2 OS=Rattus norvegicus GN=Slc4a2 PE=2 SV=1 - [B3A2_RAT]	1.46	1	1	1	1	0				0	1.46	1	1	1234	136.55	6.1001
Q75WE7	von Willebrand factor A domain-containing protein 5A OS=Rattus norvegicus GN=Vwa5a PE=2 SV=1 - [VWA5A_RAT]	1.46	1	1	1	1	4.56843e+06				0	1.46	1	1	822	91.4245	6.63916
G3V6F4	O-linked N-acetylglucosamine (GlcNAc) transferase (UDP-N-acetylglucosamine:polypeptide-N-acetylglucosaminyl transferase), isoform CRA_b OS=Rattus norvegicus GN=Ogt PE=4 SV=2 - [G3V6F4_RAT]	1.45	2	1	1	1	1.54417e+06				3.85925	1.45	1	1	1036	115.661	6.65381
Q62780	Probable ATP-dependent RNA helicase DDX46 OS=Rattus norvegicus GN=Ddx46 PE=1 SV=1 - [DDX46_RAT]	1.45	1	1	1	1	450290				2.34113	1.45	1	1	1032	117.313	9.26123
D3ZZI6	Desmocollin 3 (Predicted) OS=Rattus norvegicus GN=Dsc3 PE=3 SV=1 - [D3ZZI6_RAT]	1.44	1	1	1	2	469289				0	1.44	1	2	900	100.657	5.24951
D3ZJG8	Protein Zfp592 OS=Rattus norvegicus GN=Zfp592 PE=4 SV=1 - [D3ZJG8_RAT]	1.43	1	1	1	1	385446				2.93337	1.43	1	1	1262	137.664	8.104
F7FC39	Protein Spta1 OS=Rattus norvegicus GN=Spta1 PE=4 SV=1 - [F7FC39_RAT]	1.43	2	2	2	3	630687				3.36853	1.43	2	3	2385	276.466	5.04639
D3ZX21	Protein Ap4e1 OS=Rattus norvegicus GN=Ap4e1 PE=4 SV=2 - [D3ZX21_RAT]	1.42	1	1	1	1	4.10753e+06				2.789	1.42	1	1	1130	125.436	5.69385
F1M5F3	DNA helicase MCM9 OS=Rattus norvegicus GN=Mcm9 PE=3 SV=2 - [MCM9_RAT]	1.42	2	1	1	2	2.11682e+07				0	1.42	1	2	1124	124.048	7.2251
G3V667	Integrin, alpha 6, isoform CRA_a OS=Rattus norvegicus GN=Itga6 PE=3 SV=1 - [G3V667_RAT]	1.4	2	1	1	1	884480				2.71926	1.4	1	1	1073	119.404	7.06396
F1LR52	Protein Abcc4 OS=Rattus norvegicus GN=Abcc4 PE=3 SV=2 - [F1LR52_RAT]	1.4	2	1	1	3	749410				0	1.4	1	3	1288	144.696	8.29443
D3ZTW1	Protein Ints5 OS=Rattus norvegicus GN=Ints5 PE=4 SV=1 - [D3ZTW1_RAT]	1.37	1	1	1	1	309246				0	1.37	1	1	1019	108.335	7.10791
F1M078	Protein Zfp804a (Fragment) OS=Rattus norvegicus GN=Zfp804a PE=4 SV=2 - [F1M078_RAT]	1.37	1	1	1	1	0				2.69617	1.37	1	1	1164	130.596	7.97217
D3ZBH5	Protein Lmtk2 OS=Rattus norvegicus GN=Lmtk2 PE=3 SV=1 - [D3ZBH5_RAT]	1.37	1	1	1	1	1.25065e+06				0	1.37	1	1	1531	165.225	4.44971
M0R8H0	Protein Kdm3b OS=Rattus norvegicus GN=Kdm3b PE=4 SV=1 - [M0R8H0_RAT]	1.35	2	1	1	1	1.68434e+06				2.77189	1.35	1	1	1561	170.593	7.41553
D3ZEM6	Protein Trps1 OS=Rattus norvegicus GN=Trps1 PE=4 SV=1 - [D3ZEM6_RAT]	1.33	1	1	1	1	1.51491e+06				2.69002	1.33	1	1	1281	140.927	7.57666
D3ZRD1	Protein LOC679811 OS=Rattus norvegicus GN=LOC679811 PE=4 SV=2 - [D3ZRD1_RAT]	1.31	2	1	1	1	1.40361e+06				2.41592	1.31	1	1	1301	144.23	7.78174
P02466	Collagen alpha-2(I) chain OS=Rattus norvegicus GN=Col1a2 PE=1 SV=3 - [CO1A2_RAT]	1.31	1	1	1	1	0				0	1.31	1	1	1372	129.486	9.33447
D3ZQH5	Protein Mtmr11 OS=Rattus norvegicus GN=Mtmr11 PE=4 SV=1 - [D3ZQH5_RAT]	1.29	1	1	1	1	944503				0	1.29	1	1	700	78.354	7.35693
Q9R0L4-3	Isoform 3 of Cullin-associated NEDD8-dissociated protein 2 OS=Rattus norvegicus GN=Cand2 - [CAND2_RAT]	1.24	5	1	1	2	458715				2.35741	1.24	2	2	1212	132.892	5.5415
O35158-2	Isoform 2 of Cell adhesion molecule-related/down-regulated by oncogenes OS=Rattus norvegicus GN=Cdon - [CDON_RAT]	1.23	1	1	1	1	0				3.80978	1.23	1	1	1139	123.515	6.96143
F1LS06	Calcium-activated potassium channel subunit alpha-1 OS=Rattus norvegicus GN=Kcnma1 PE=4 SV=2 - [F1LS06_RAT]	1.23	9	1	1	1	1.41268e+08				0	1.23	1	1	1057	117.378	6.771
F1LSD3	Integrin beta OS=Rattus norvegicus GN=Itgb4 PE=3 SV=1 - [F1LSD3_RAT]	1.22	2	1	1	4	0				0	1.22	1	4	1806	200.29	5.89697
Q63258-3	Isoform Alpha-7X1C of Integrin alpha-7 OS=Rattus norvegicus GN=Itga7 - [ITA7_RAT]	1.21	4	1	1	1	1.03404e+06				3.26223	1.21	1	1	1076	117.446	5.97314
D4A4J3	Protein Man2a2 OS=Rattus norvegicus GN=Man2a2 PE=4 SV=2 - [D4A4J3_RAT]	1.21	1	1	1	1	0				3.53435	1.21	1	1	1161	131.294	6.91748
P52873	Pyruvate carboxylase, mitochondrial OS=Rattus norvegicus GN=Pc PE=1 SV=2 - [PYC_RAT]	1.19	1	1	1	1	0				3.25603	1.19	1	1	1178	129.695	6.81494
D4AA47	ATPase, Class I, type 8B, member 1 (Predicted) OS=Rattus norvegicus GN=Atp8b1 PE=4 SV=1 - [D4AA47_RAT]	1.19	1	1	1	1	214487				2.79513	1.19	1	1	1259	144.684	7.15186
M0RDN9	Ubiquitin carboxyl-terminal hydrolase OS=Rattus norvegicus GN=Usp19 PE=3 SV=1 - [M0RDN9_RAT]	1.18	2	1	1	1	70279.7				4.58027	1.18	1	1	1357	150.21	6.59521
F1M4A4	Protein Kif1a OS=Rattus norvegicus GN=LOC100362928 PE=3 SV=2 - [F1M4A4_RAT]	1.18	1	1	1	2	0				1.78745	1.18	1	2	1698	191.655	6.26514
G3V6P7	Myosin, heavy polypeptide 9, non-muscle OS=Rattus norvegicus GN=LOC100911597 PE=4 SV=1 - [G3V6P7_RAT]	1.17	10	1	2	4	1.10202e+06				8.33121	1.17	4	4	1960	226.273	5.65576
F1MA36	Spectrin beta 3 OS=Rattus norvegicus GN=Sptbn2 PE=4 SV=2 - [F1MA36_RAT]	1.17	2	1	2	3	0				0	1.17	2	3	2388	270.849	5.8335
P54319	Phospholipase A-2-activating protein OS=Rattus norvegicus GN=Plaa PE=2 SV=3 - [PLAP_RAT]	1.13	1	1	1	1	4.46717e+06				0	1.13	1	1	795	87.0284	6.0874
F1LUA1	Protein Eea1 (Fragment) OS=Rattus norvegicus GN=Eea1 PE=4 SV=1 - [F1LUA1_RAT]	1.13	1	1	1	3	0				3.78686	1.13	1	3	1411	161.008	5.78271
F1LWB9	Protein Ankrd50 OS=Rattus norvegicus GN=Ankrd50 PE=4 SV=2 - [F1LWB9_RAT]	1.12	1	1	1	1	0				0	1.12	1	1	1427	155.496	6.56592
F1LPI5	Laminin, beta 3, isoform CRA_a OS=Rattus norvegicus GN=Lamb3 PE=4 SV=2 - [F1LPI5_RAT]	1.11	1	1	1	1	5899636				0	1.11	1	1	1172	129.03	7.28369
Q66HC5	Nuclear pore complex protein Nup93 OS=Rattus norvegicus GN=Nup93 PE=1 SV=1 - [NUP93_RAT]	1.1	1	1	1	1	430189				2.20426	1.1	1	1	819	93.2434	5.71924
P15205	Microtubule-associated protein 1B OS=Rattus norvegicus GN=Map1b PE=1 SV=2 - [MAP1B_RAT]	1.1	2	1	2	2	0				5.39934	1.1	2	2	2459	269.334	4.80518
Q8K3M6-2	Isoform 2 of ERC protein 2 OS=Rattus norvegicus GN=Erc2 - [ERC2_RAT]	1.09	2	1	1	1	2.94161e+06				0	1.09	1	1	921	106.361	7.03467
F1M7H6	Protein Ccdc150 OS=Rattus norvegicus GN=Ccdc150 PE=4 SV=2 - [F1M7H6_RAT]	1.09	1	1	1	1	2.77751e+06				2.77013	1.09	1	1	1102	128.215	7.13721
M0R9I4	Protein Pml (Fragment) OS=Rattus norvegicus GN=Pml PE=4 SV=1 - [M0R9I4_RAT]	1.07	2	1	1	1	649085				0	1.07	1	1	840	93.2011	5.61768
D3ZH28	Protein Alpk3 OS=Rattus norvegicus GN=Alpk3 PE=4 SV=2 - [D3ZH28_RAT]	1.07	1	1	1	1	251518				3.33201	1.07	1	1	1684	180.121	5.97314
F1M785	PDZ domain-containing protein 2 (Fragment) OS=Rattus norvegicus GN=Pdzd2 PE=4 SV=1 - [F1M785_RAT]	1.04	1	1	1	2	0				4.80194	1.04	1	2	2608	276.258	8.20654
G3V8Y3	Kinesin-like protein KIF15 OS=Rattus norvegicus GN=Kif15 PE=3 SV=2 - [G3V8Y3_RAT]	1.03	2	1	1	1	6.18939e+06				2.30325	1.03	1	1	1266	146.746	5.70654
F1LTG2	Protein Alpk2 OS=Rattus norvegicus GN=Alpk2 PE=4 SV=2 - [F1LTG2_RAT]	1.03	1	1	1	1	0				0	1.03	1	1	2040	221.393	4.84326
D3ZJU5	Protein Smarcc1 OS=Rattus norvegicus GN=Smarcc1 PE=4 SV=1 - [D3ZJU5_RAT]	1.02	3	1	1	1	653327				0	1.02	1	1	1078	120.428	5.87158
D4A642	Protein Ninl OS=Rattus norvegicus GN=Ninl PE=4 SV=2 - [D4A642_RAT]	1.01	2	1	1	1	54646244				0	1.01	1	1	1185	134.186	5.0083
D3ZMD6	Glutamine and serine rich 1 (Predicted) OS=Rattus norvegicus GN=Qser1 PE=4 SV=1 - [D3ZMD6_RAT]	1	1	1	1	1	699824				3.22365	1	1	1	1694	184.863	7.15186
G3V790	Transcription activator BRG1 OS=Rattus norvegicus GN=Smarca4 PE=2 SV=2 - [G3V790_RAT]	0.99	2	1	1	1	0				2.88101	0.99	1	1	1613	181.285	8.00146
P49816-4	Isoform 4 of Tuberin OS=Rattus norvegicus GN=Tsc2 - [TSC2_RAT]	0.98	6	1	1	1	0				2.99278	0.98	1	1	1743	193.883	7.04932
F1LRC6	Protein LOC100911302 OS=Rattus norvegicus GN=LOC100911302 PE=4 SV=1 - [F1LRC6_RAT]	0.97	1	1	1	1	5.24818e+06				3.21278	0.97	1	1	1753	196.237	7.00537
P49793	Nuclear pore complex protein Nup98-Nup96 OS=Rattus norvegicus GN=Nup98 PE=1 SV=2 - [NUP98_RAT]	0.94	1	1	1	3	0				0	0.94	1	3	1816	197.16	6.22705
G3V9X9	1-phosphatidylinositol 4,5-bisphosphate phosphodiesterase epsilon-1 OS=Rattus norvegicus GN=Plce1 PE=4 SV=1 - [G3V9X9_RAT]	0.92	2	1	1	1	418201				3.58685	0.92	1	1	2281	255.201	6.41748
D4A7X7	Myopalladin (Predicted) OS=Rattus norvegicus GN=Mypn PE=4 SV=1 - [D4A7X7_RAT]	0.92	1	1	1	1	422121				0	0.92	1	1	1298	142.765	6.48096
F1LQT3	Rho-associated protein kinase 2 (Fragment) OS=Rattus norvegicus GN=Rock2 PE=4 SV=2 - [F1LQT3_RAT]	0.91	2	1	1	1	813190				3.12855	0.91	1	1	1318	152.939	6.06201
G3V7I8	RCG57812, isoform CRA_b OS=Rattus norvegicus GN=Slk PE=4 SV=1 - [G3V7I8_RAT]	0.91	2	1	1	1	386655				2.72793	0.91	1	1	1203	137.556	5.021
G3V8C9	Nuclear receptor coactivator 6 (Fragment) OS=Rattus norvegicus GN=Ncoa6 PE=4 SV=2 - [G3V8C9_RAT]	0.88	1	1	1	1	519790				3.13886	0.88	1	1	1928	203.339	9.74463
D3ZHQ9	Protein Asxl1 (Fragment) OS=Rattus norvegicus GN=Asxl1 PE=4 SV=2 - [D3ZHQ9_RAT]	0.87	1	1	1	1	911094				3.02339	0.87	1	1	1494	160.654	6.29053
G3V9S9	Protein Sec24d OS=Rattus norvegicus GN=Sec24d PE=2 SV=2 - [G3V9S9_RAT]	0.85	1	1	1	1	0				0	0.85	1	1	708	79.6125	6.94678
D3Z837	CDC42 binding protein kinase gamma (DMPK-like) (Predicted) OS=Rattus norvegicus GN=Cdc42bpg PE=4 SV=2 - [D3Z837_RAT]	0.84	1	1	1	2	0				0	0.84	1	2	1551	172.22	5.87158
D4AB26	Protein Smc6 OS=Rattus norvegicus GN=Smc6 PE=4 SV=1 - [D4AB26_RAT]	0.82	1	1	1	1	3.41056e+06				1.8072	0.82	1	1	1097	127.198	7.26904
E9PSN4	Protein Zc3h13 OS=Rattus norvegicus GN=Zc3h13 PE=4 SV=2 - [E9PSN4_RAT]	0.81	1	1	1	1	0				0	0.81	1	1	1728	203.405	9.37842
F1MAQ4	Protein Trappc10 OS=Rattus norvegicus GN=Trappc10 PE=4 SV=1 - [F1MAQ4_RAT]	0.79	1	1	1	1	1.90395e+07				1.96093	0.79	1	1	1259	141.571	6.06201
F1M6H4	Protein Col6a4 OS=Rattus norvegicus GN=Col6a4 PE=4 SV=2 - [F1M6H4_RAT]	0.78	1	1	1	1	0				2.92321	0.78	1	1	2306	249.704	6.59521
G3V7E6	Pericentriolar material 1, isoform CRA_b OS=Rattus norvegicus GN=Pcm1 PE=4 SV=1 - [G3V7E6_RAT]	0.74	1	1	1	1	0				3.87205	0.74	1	1	2026	228.593	5.03369
F7F744	Plectin OS=Rattus norvegicus GN=Plec PE=4 SV=1 - [F7F744_RAT]	0.73	7	2	2	3	1.03776e+06				4.36871	0.73	2	3	4544	517.088	5.75732
D3ZZP8	Protein Cul9 OS=Rattus norvegicus GN=Cul9 PE=3 SV=2 - [D3ZZP8_RAT]	0.72	1	1	1	1	27549548				3.61544	0.72	1	1	2514	280.517	5.50342
M0R6Z9	Protein Myo18b OS=Rattus norvegicus GN=Myo18b PE=4 SV=1 - [M0R6Z9_RAT]	0.71	1	1	1	3	171654	0.55777	1		3.82122	0.71	1	3	2551	284.086	6.41748
D3ZV30	DNA-directed RNA polymerase OS=Rattus norvegicus GN=Polr3b PE=3 SV=1 - [D3ZV30_RAT]	0.71	1	1	1	1	368990				2.32412	0.71	1	1	1133	127.603	8.47021
D4A976	Protein Kif19a OS=Rattus norvegicus GN=Kif19 PE=3 SV=2 - [D4A976_RAT]	0.7	1	1	1	1	4.58614e+06				1.71739	0.7	1	1	998	111.512	8.90967
M0R5G5	Protein Pkd1l2 OS=Rattus norvegicus GN=Pkd1l2 PE=4 SV=1 - [M0R5G5_RAT]	0.69	1	1	1	1	0				2.78295	0.69	1	1	2450	271.34	6.17627
D3ZES7	Protein Plxna4a OS=Rattus norvegicus GN=Plxna4a PE=4 SV=1 - [D3ZES7_RAT]	0.69	1	1	1	1	915810				0	0.69	1	1	1893	212.474	6.87354
D3ZZZ0	Protein Ahctf1 OS=Rattus norvegicus GN=Ahctf1 PE=4 SV=1 - [D3ZZZ0_RAT]	0.67	1	1	1	1	2.75368e+07				0	0.67	1	1	2240	247.729	6.58057
F1MA98	Nucleoprotein TPR OS=Rattus norvegicus GN=Tpr PE=1 SV=1 - [TPR_RAT]	0.64	1	1	1	1	311488				1.90074	0.64	1	1	2360	267.144	4.99561
O08662	Phosphatidylinositol 4-kinase alpha OS=Rattus norvegicus GN=Pi4ka PE=1 SV=1 - [PI4KA_RAT]	0.64	2	1	1	1	2477674				2.38932	0.64	1	1	2041	231.171	6.99072
D4ACN3	Hect (Homologous to the E6-AP (UBE3A) carboxyl terminus) domain and RCC1 (CHC1)-like domain (RLD) 2 (Predicted) OS=Rattus norvegicus GN=Herc2 PE=4 SV=2 - [D4ACN3_RAT]	0.63	1	2	2	4	2.36859e+06				6.19456	0.63	2	4	4779	520.791	6.25244
D3ZNA1	Protein Zfp608 OS=Rattus norvegicus GN=Zfp608 PE=4 SV=2 - [D3ZNA1_RAT]	0.61	1	1	1	1	2.21623e+06				2.45399	0.61	1	1	1478	158.406	8.80713
F1LSX1	Protein RGD1307929 OS=Rattus norvegicus GN=RGD1307929 PE=4 SV=1 - [F1LSX1_RAT]	0.58	1	1	1	1	5166699				2.77676	0.58	1	1	2234	254.074	7.37158
F1M705	Uncharacterized protein (Fragment) OS=Rattus norvegicus PE=4 SV=2 - [F1M705_RAT]	0.57	1	1	1	1	864626				2.6859	0.57	1	1	2117	245.637	5.98584
F1LQC3	Collagen alpha-1(XII) chain (Fragment) OS=Rattus norvegicus GN=Col12a1 PE=4 SV=2 - [F1LQC3_RAT]	0.57	1	1	1	1	7.42251e+06				0	0.57	1	1	1930	209.441	5.97314
D3Z822	Protein Atr OS=Rattus norvegicus GN=Atr PE=4 SV=2 - [D3Z822_RAT]	0.57	1	1	1	1	6332798				3.36257	0.57	1	1	2642	300.966	7.56201
D3ZVE0	Protein Zfp407 OS=Rattus norvegicus GN=Zfp407 PE=4 SV=2 - [D3ZVE0_RAT]	0.56	1	1	1	1	2.15538e+06				1.87752	0.56	1	1	1615	177.155	6.94678
F1LPE5	Cadherin-23 (Fragment) OS=Rattus norvegicus GN=Cdh23 PE=4 SV=2 - [F1LPE5_RAT]	0.56	2	1	1	2	386433				3.56152	0.56	1	2	2849	313.131	4.66553
D3ZIN5	Protein Vwa8 (Fragment) OS=Rattus norvegicus GN=Vwa8 PE=4 SV=2 - [D3ZIN5_RAT]	0.52	1	1	1	1	668506				1.70639	0.52	1	1	1340	150.188	6.68311
D4A054	Protein LOC100911178 OS=Rattus norvegicus GN=Ranbp2 PE=1 SV=1 - [D4A054_RAT]	0.52	2	1	1	1	0				2.8342	0.52	1	1	3055	340.819	5.98584
D3ZWL9	Protein Dido1 OS=Rattus norvegicus GN=Dido1 PE=4 SV=1 - [D3ZWL9_RAT]	0.44	1	1	1	1	297272				2.41364	0.44	1	1	2256	246.664	7.73779
M0RAM3	Protein Dnah5 (Fragment) OS=Rattus norvegicus GN=Dnah5 PE=4 SV=1 - [M0RAM3_RAT]	0.42	1	1	1	1	759256				2.20739	0.42	1	1	3351	382.303	5.94775
D4ADD4	Protein Adamtsl3 OS=Rattus norvegicus GN=Adamtsl3 PE=4 SV=2 - [D4ADD4_RAT]	0.41	1	1	1	1	1067594				1.87745	0.41	1	1	1705	189.607	8.11865
F1M2K0	Protein Igfn1 (Fragment) OS=Rattus norvegicus GN=Igfn1 PE=4 SV=2 - [F1M2K0_RAT]	0.4	1	1	1	1	0				2.69127	0.4	1	1	2753	294.266	6.60986
F1LY70	Protein Birc6 (Fragment) OS=Rattus norvegicus GN=Birc6 PE=4 SV=2 - [F1LY70_RAT]	0.35	1	1	1	1	779812				2.93876	0.35	1	1	4029	437.614	6.25244
D3ZC56	Protein Dst (Fragment) OS=Rattus norvegicus GN=Dst PE=4 SV=2 - [D3ZC56_RAT]	0.34	4	1	2	2	1.97347e+06				4.9525	0.34	2	2	7350	827.782	5.35107
F1LVG9	Protein Alms1 OS=Rattus norvegicus GN=Alms1 PE=4 SV=2 - [F1LVG9_RAT]	0.34	1	1	1	1	1.61156e+06				2.4101	0.34	1	1	3245	359.736	6.06201
F1LPM1	Protocadherin Fat 2 OS=Rattus norvegicus GN=Fat2 PE=4 SV=2 - [F1LPM1_RAT]	0.34	2	1	1	1	20956.6				2.15964	0.34	1	1	4351	480.19	5.17334
D3ZHV2	Microtubule-actin cross-linking factor 1 OS=Rattus norvegicus GN=Macf1 PE=1 SV=1 - [MACF1_RAT]	0.33	2	1	1	1	1.95614e+06				0	0.33	1	1	5430	619.216	5.40186
D3ZG78	Protein Zzef1 OS=Rattus norvegicus GN=Zzef1 PE=4 SV=1 - [D3ZG78_RAT]	0.31	1	1	1	1	589670				0	0.31	1	1	2924	327.884	5.96045
F1LQR8	Inositol 1,4,5-trisphosphate receptor type 2 OS=Rattus norvegicus GN=Itpr2 PE=4 SV=2 - [F1LQR8_RAT]	0.28	2	1	1	1	0				0	0.28	1	1	2113	239.642	6.40479
