# Supplementary material for: Quantitative Non-canonical Amino Acid Tagging (QuaNCAT) Proteomics Identifies Distinct Patterns of Protein Synthesis Rapidly Induced by Hypertrophic Agents in Cardiomyocytes, Revealing New Aspects of Metabolic Remodeling
Source: Mol Cell Proteomics. 2016 Aug 9;15(10):3170–89. doi: 10.1074/mcp.M115.054312 (PMC5054342; doi:10.1074/mcp.M115.054312)
Supplement: Supplemental Data [file 10.1074_M115.054312_mcp.M115.054312-22.xlsx]

## Sheet: Sheet1
Supplementary Table X. Ins+Rapa_vs_Ins_Replicate_2_peptides
A3	A6	A8	A9	Sequence	PSM Ambiguity	# Proteins	# Protein Groups	Protein Group Accessions	Modifications	Activation Type	ΔScore	ΔCn	Rank	Search Engine Rank	phosphoRS Site Probabilities	QuanResultID	# Missing Channels	# Single-Peak Channels	Precursor Area	Quan Channel	Quan Info	Quan Usage	Heavy/Medium	q-Value	PEP	XCorr	# Missed Cleavages	Isolation Interference [%]	Ion Inject Time [ms]	Charge	m/z [Da]	MH+ [Da]	ΔM [ppm]	RT [min]	First Scan	Last Scan	MS Order	Ions Matched	Spectrum File
High				QDHPSSmGVYGQESGGFSGPGENr	Unambiguous	2	1	B1WC50	M7(Oxidation); R24(Label:13C(6))	CID	1	0	1	1		8323		1	511708	Medium	Excluded by Method	Not Used		0	3.21e-09	7.92614	0	0	100	3	834.688	2502.05	-7.1082	117.084	19760	19760	MS2	0/0	12AUG14_Rui_cardiac_PE_E.raw
High				QDHPSSmGVYGQESGGFSGPGENr	Unambiguous	2	1	B1WC50	M7(Oxidation); R24(Label:13C(6))	CID	1	0	1	1		8514		1	2.83934e+06	Medium	Excluded by Method	Not Used		0	3.615e-08	7.39638	0	37.734	100	3	834.692	2502.06	-2.79044	118.978	20160	20160	MS2	0/0	12AUG14_Rui_cardiac_PE_E.raw
High				LcGSGFQSIVSGcQEIcSk	Unambiguous	2	2	P13437;G3V9U2	C2(Carbamidomethyl); C13(Carbamidomethyl); C17(Carbamidomethyl); K19(Label:2H(4))	CID	1	0	1	1					5.33088e+06		No Quan Values	Not Used		0	1.103e-07	7.11814	0	0	30	2	1060.99	2120.97	-2.29334	288.218	56000	56000	MS2	0/0	12AUG14_Rui_cardiac_PE_E.raw
	High			TNVSGGAIALGHPLGGSGSr	Unambiguous	2	2	P13437;G3V9U2	R20(Label:13C(6)15N(4))	CID	1	0	1	1					2.90968e+06		No Quan Values	Not Used		0	2.539e-06	7.03047	0	51.0293	100	2	909.475	1817.94	-3.77894	164.936	29926	29926	MS2	0/0	12AUG14_Rui_cardiac_PE_E.raw
	High			DLEEATLQHEATAAALr	Unambiguous	6	2	G3V8B0;G3V885	R17(Label:13C(6)15N(4))	CID	1	0	1	1					21028916		No Quan Values	Not Used		0	2.031e-06	7.00774	0	8.91182	100	2	924.967	1848.93	-3.48594	278.498	53956	53956	MS2	0/0	12AUG14_Rui_cardiac_PE_E.raw
High				HQIQSYTcEIDALkGTNDSLMr	Unambiguous	2	1	Q6P725	C8(Carbamidomethyl); K14(Label:2H(4)); R22(Label:13C(6))	CID	1	0	1	1					3815591		No Quan Values	Not Used		0	4.042e-08	6.96822	1	25.9411	39	3	864.089	2590.25	-4.25317	280.734	54429	54429	MS2	0/0	12AUG14_Rui_cardiac_PE_E.raw
	High			GTGGVDTAAVADVYDISNIDr	Unambiguous	2	2	P09605;M0R6J6	R21(Label:13C(6)15N(4))	CID	1	0	1	1							No Quan Values	Not Used		0	2.756e-07	6.95734	0	11.9789	16	2	1060.01	2119.01	-2.86641	386.569	76744	76744	MS2	0/0	12AUG14_Rui_cardiac_PE_E.raw
High				LQDEDEGTYTFqIQDGk	Unambiguous	1	1	F1M7T8	Q12(Deamidated); K17(Label:2H(4))	CID	0.029	0	1	1							No Quan Values	Not Used		0	4.968e-06	6.90464	0	65.1936	100	2	996.462	1991.92	7.23076	243.199	46525	46525	MS2	0/0	12AUG14_Rui_cardiac_PE_E.raw
	High			NMGGPYGGGNYGPGGSGGSGGYGGr	Unambiguous	7	1	A7VJC2-2	R25(Label:13C(6)15N(4))	CID	1	0	1	1		12251	1		1.33987e+07	Heavy	Excluded by Method	Not Used		0	2.619e-06	6.9012	0	8.07189	45	2	1100.45	2199.9	-5.70919	155.66	27949	27949	MS2	0/0	12AUG14_Rui_cardiac_PE_E.raw
High				NLQEEISDLTEQLGEGGk	Unambiguous	2	1	G3V885	K18(Label:2H(4))	CID	1	0	1	1		36470			85367761	Medium	Unique	Used	0.590886	0	2.056e-05	6.87713	0	15.2175	15	2	982.489	1963.97	-2.48757	409.672	82021	82021	MS2	0/0	12AUG14_Rui_cardiac_PE_E.raw
	High			GTGGVDTAAVADVYDISNIDr	Unambiguous	2	2	P09605;M0R6J6	R21(Label:13C(6)15N(4))	CID	1	0	1	1		34111	1		9.60334e+06	Heavy	Excluded by Method	Not Used		0	3.183e-05	6.85077	0	16.2236	87	2	1060.01	2119.01	-2.52076	389.789	77423	77423	MS2	0/0	12AUG14_Rui_cardiac_PE_E.raw
	High			LcGSGFQSIVSGcQEIcSk	Unambiguous	2	2	P13437;G3V9U2	C2(Carbamidomethyl); C13(Carbamidomethyl); C17(Carbamidomethyl); K19(Label:13C(6)15N(2))	CID	1	0	1	1					129095		No Quan Values	Not Used		0	4.723e-06	6.76197	0	19.2637	100	2	1062.98	2124.95	-3.13015	291.868	56777	56777	MS2	0/0	12AUG14_Rui_cardiac_PE_E.raw
	High			GTGGVDTAAVGAVFDISNADr	Unambiguous	1	1	P00564	R21(Label:13C(6)15N(4))	CID	1	0	1	1							No Quan Values	Not Used		0	9.788e-06	6.75303	0	27.0574	77	2	1001.99	2002.97	-1.76925	388.699	77196	77196	MS2	0/0	12AUG14_Rui_cardiac_PE_E.raw
High				DATNVGDEGGFAPNILENk	Unambiguous	2	1	M0R5J4	K19(Label:2H(4))	CID	1	0	1	1							No Quan Values	Not Used		0	2.881e-06	6.71763	0	5.69163	19	2	982.976	1964.94	-2.67724	325.773	63919	63919	MS2	0/0	12AUG14_Rui_cardiac_PE_E.raw
High				LQDEDEGTYTFQIqDGk	Unconsidered	1	1	F1M7T8	Q14(Deamidated); K17(Label:2H(4))	CID		0.029	2	2							No Quan Values	Not Used		0	6.961e-06	6.70378	0	65.1936	100	2	996.462	1991.92	7.23076	243.199	46525	46525	MS2	0/0	12AUG14_Rui_cardiac_PE_E.raw
High				HNNcMAEcLTPTIYAk	Unambiguous	1	1	P09605	C4(Carbamidomethyl); C8(Carbamidomethyl); K16(Label:2H(4))	CID	1	0	1	1		16919			35525838	Medium	Unique	Used	0.863191	0	4.174e-06	6.70375	0	5.2336	47	2	963.944	1926.88	-0.0733811	204.649	38309	38309	MS2	0/0	12AUG14_Rui_cardiac_PE_E.raw
	High			TDLNHENLkGGDDLDPNYVLSSr	Unambiguous	1	1	P00564	K9(Label:13C(6)15N(2)); R23(Label:13C(6)15N(4))	CID	1	0	1	1		21114			2.46558e+06	Heavy	Unique	Used	0.27218	0	7.058e-05	6.69995	1	0	100	3	864.084	2590.24	-4.64054	246.135	47142	47142	MS2	0/0	12AUG14_Rui_cardiac_PE_E.raw
High				GTGGVDTAAVADVYDISNIDr	Unambiguous	2	2	P09605;M0R6J6	R21(Label:13C(6))	CID	1	0	1	1							No Quan Values	Not Used		0	3.593e-07	6.65892	0	0	10	2	1058.01	2115.02	-4.32378	387.152	76869	76869	MS2	0/0	12AUG14_Rui_cardiac_PE_E.raw
	High			DLEEATLQHEATAAALr	Unambiguous	6	2	G3V8B0;G3V885	R17(Label:13C(6)15N(4))	CID	1	0	1	1		23774		1	19769994	Heavy	Excluded by Method	Not Used		0	2.785e-06	6.65401	0	13.119	35	2	924.967	1848.93	-3.61798	276.82	53602	53602	MS2	0/0	12AUG14_Rui_cardiac_PE_E.raw
	High			rLEGGSSNVFSmFEQTQIQEFk	Unambiguous	2	1	P08733	R1(Label:13C(6)15N(4)); M12(Oxidation); K22(Label:13C(6)15N(2))	CID	1	0	1	1		32152	1		10622545	Heavy	Excluded by Method	Not Used		0	7.766e-05	6.62762	1	18.7253	49	3	866.085	2596.24	-2.35669	367.447	72719	72719	MS2	0/0	12AUG14_Rui_cardiac_PE_E.raw
High				GNDISSGTVLSEYVGSGPPk	Unambiguous	1	1	P31044	K20(Label:2H(4))	CID	1	0	1	1					1.52198e+06		No Quan Values	Not Used		0	3.474e-06	6.59634	0	21.925	100	2	984.492	1967.98	-4.60578	314.54	61550	61550	MS2	0/0	12AUG14_Rui_cardiac_PE_E.raw
	High			HEVTEISNTDVETQPGk	Unambiguous	1	1	M0R9D5	K17(Label:13C(6)15N(2))	CID	1	0	1	1		6107			1.41105e+06	Heavy	Unique	Used	1.43436	0	2.175e-07	6.57803	0	25.4307	100	2	946.459	1891.91	-1.29001	95.0571	15113	15113	MS2	0/0	12AUG14_Rui_cardiac_PE_E.raw
	High			AANEAGYFNEEmAPIEVk	Unambiguous	2	2	P13437;G3V9U2	M12(Oxidation); K18(Label:13C(6)15N(2))	CID	1	0	1	1							No Quan Values	Not Used		0	0.000254	6.57378	0	9.67812	71	2	1003.96	2006.92	-5.19532	264.744	51058	51058	MS2	0/0	12AUG14_Rui_cardiac_PE_E.raw
	High			STNGDTFLGGEDFDQALLr	Unambiguous	2	1	P48721	R19(Label:13C(6)15N(4))	CID	1	0	1	1		35306			6.62631e+07	Heavy	Unique	Used	0.588184	0	4.242e-05	6.56628	0	22.1479	16	2	1033.48	2065.96	-5.85921	400.096	79754	79754	MS2	0/0	12AUG14_Rui_cardiac_PE_E.raw
High				AAFDIFVLGAEDGcISTk	Unambiguous	1	1	Q4PP99	C14(Carbamidomethyl); K18(Label:2H(4))	CID	1	0	1	1		36319		1	217575236	Medium	Excluded by Method	Not Used		0	1.074e-05	6.55904	0	3.32259	5	2	959.48	1917.95	-1.88943	408.906	81844	81844	MS2	0/0	12AUG14_Rui_cardiac_PE_E.raw
	High			SSGSPYGGGYGSGGGSGGYGSr	Unambiguous	3	1	D4A6A2	R22(Label:13C(6)15N(4))	CID	1	0	1	1		4938			6.56291e+06	Heavy	Unique	Used	0.638366	0	1.118e-07	6.55633	0	8.92271	100	2	960.901	1920.8	-1.67574	83.6063	12720	12720	MS2	0/0	12AUG14_Rui_cardiac_PE_E.raw
High				HELQANcYEEVkDr	Unambiguous	1	1	P45592	C7(Carbamidomethyl); K12(Label:2H(4)); R14(Label:13C(6))	CID	1	0	1	1		1086			5.52614e+06	Medium	Unique	Used	0.680899	0	1.236e-06	6.55476	1	55.0113	100	3	600.957	1800.86	-1.47849	47.4145	5276	5276	MS2	0/0	12AUG14_Rui_cardiac_PE_E.raw
	High			SSGSPYGGGYGSGGGSGGYGSr	Unambiguous	3	1	D4A6A2	R22(Label:13C(6)15N(4))	CID	1	0	1	1		5103			7.55425e+06	Heavy	Unique	Used	0.767674	0	6.95582e-08	6.54689	0	7.62426	100	2	960.9	1920.79	-2.81968	85.1287	13037	13037	MS2	0/0	12AUG14_Rui_cardiac_PE_E.raw
	High			HNNcMAEcLTPTIYAk	Unambiguous	1	1	P09605	C4(Carbamidomethyl); C8(Carbamidomethyl); K16(Label:13C(6)15N(2))	CID	1	0	1	1		16919			3.06656e+07	Heavy	Redundant	Not Used	0.863191	0	1.255e-05	6.53055	0	10.7702	70	2	965.938	1930.87	-0.935661	204.155	38207	38207	MS2	0/0	12AUG14_Rui_cardiac_PE_E.raw
High				GFcHLcDGQEAccVGLEAGINPTDHLITAYr	Unambiguous	3	1	P26284	C3(Carbamidomethyl); C6(Carbamidomethyl); C12(Carbamidomethyl); C13(Carbamidomethyl); R31(Label:13C(6))	CID	1	0	1	1					429258		No Quan Values	Not Used		0	3.096e-05	6.5217	0	14.8844	100	3	1180.86	3540.58	-2.82253	364.026	72004	72004	MS2	0/0	12AUG14_Rui_cardiac_PE_E.raw
	High			HTGPGILSMANAGPNTnGSQFFIcTAk	Unambiguous	2	1	P10111	N17(Deamidated); C24(Carbamidomethyl); K27(Label:13C(6)15N(2))	CID	0.0108	0	1	1							No Quan Values	Not Used		0	5.02e-05	6.49427	0	62.1237	100	3	934.111	2800.32	-2.77685	387.04	76846	76846	MS2	0/0	12AUG14_Rui_cardiac_PE_E.raw
	High			YFDLGLPNrDQTNDQVTIDSALATQk	Unambiguous	1	1	P56574	R9(Label:13C(6)15N(4)); K26(Label:13C(6)15N(2))	CID	1	0	1	1		33645		1	2.88539e+06	Heavy	Excluded by Method	Not Used		0	0.0001321	6.47326	1	17.6595	59	3	981.158	2941.46	-2.26034	384.464	76302	76302	MS2	0/0	12AUG14_Rui_cardiac_PE_E.raw
High				GTGGVDTAAVGAVFDISNADr	Unambiguous	1	1	P00564	R21(Label:13C(6))	CID	1	0	1	1					707171		No Quan Values	Not Used		0	3.217e-06	6.47291	0	52.5382	100	2	999.99	1998.97	-5.20211	391.395	77762	77762	MS2	0/0	12AUG14_Rui_cardiac_PE_E.raw
High				GTGGVDTAAVADVYDISNIDr	Unambiguous	2	2	P09605;M0R6J6	R21(Label:13C(6))	CID	1	0	1	1							No Quan Values	Not Used		0	7.141e-07	6.46349	0	0	32	2	1058.02	2115.03	-2.13057	389.064	77273	77273	MS2	0/0	12AUG14_Rui_cardiac_PE_E.raw
High				SLESTNVTDkDGELYck	Unambiguous	2	1	G3V7U0	K10(Label:2H(4)); C16(Carbamidomethyl); K17(Label:2H(4))	CID	1	0	1	1		10426	1		1.06003e+06	Medium	Excluded by Method	Not Used		0	1.288e-05	6.44344	1	25.1612	100	2	983.978	1966.95	-1.66836	138.145	24213	24213	MS2	0/0	12AUG14_Rui_cardiac_PE_E.raw
	High			VLNNmEIGTSLYDEEGAk	Unambiguous	1	1	P16617	M5(Oxidation); K18(Label:13C(6)15N(2))	CID	1	0	1	1		20861	1		9.81685e+06	Heavy	Excluded by Method	Not Used		0	5.99e-06	6.44243	0	18.2725	96	2	1003.97	2006.94	-2.64156	242.777	46434	46434	MS2	0/0	12AUG14_Rui_cardiac_PE_E.raw
High				AANEAGYFNEEmAPIEVk	Unambiguous	2	2	P13437;G3V9U2	M12(Oxidation); K18(Label:2H(4))	CID	1	0	1	1							No Quan Values	Not Used		0	0.0001941	6.43773	0	9.2984	51	2	1001.97	2002.93	-3.09439	264.138	50929	50929	MS2	0/0	12AUG14_Rui_cardiac_PE_E.raw
High				HNNcMAEcLTPTIYAk	Unambiguous	1	1	P09605	C4(Carbamidomethyl); C8(Carbamidomethyl); K16(Label:2H(4))	CID	1	0	1	1		16919			35525838	Medium	Redundant	Not Used	0.863191	0	4.989e-05	6.43684	0	24.6488	100	2	963.94	1926.87	-4.38129	201.442	37638	37638	MS2	0/0	12AUG14_Rui_cardiac_PE_E.raw
	High			DNPNANkGTLEDQIIQANPALEAFGNAk	Unambiguous	2	1	G3V885	K7(Label:13C(6)15N(2)); K28(Label:13C(6)15N(2))	CID	1	0	1	1		35244		1	9903665	Heavy	Excluded by Method	Not Used		0	0.0005555	6.42712	1	41.7864	62	3	990.498	2969.48	-4.70181	399.636	79639	79639	MS2	0/0	12AUG14_Rui_cardiac_PE_E.raw
High				NmGGPYGGGNYGPGGSGGSGGYGGr	Unambiguous	7	1	A7VJC2-2	M2(Oxidation); R25(Label:13C(6))	CID	1	0	1	1		8247			4028084	Medium	Unique	Used	0.718074	0	2.501e-09	6.42168	0	9.30123	100	2	1106.46	2211.91	-4.32614	116.343	19602	19602	MS2	0/0	12AUG14_Rui_cardiac_PE_E.raw
	High			HTGPGILSMANAGPNTNGSqFFIcTAk	Unconsidered	2	1	P10111	Q20(Deamidated); C24(Carbamidomethyl); K27(Label:13C(6)15N(2))	CID		0.0108	2	2							No Quan Values	Not Used		0	9.282e-05	6.41724	0	62.1237	100	3	934.111	2800.32	-2.77685	387.04	76846	76846	MS2	0/0	12AUG14_Rui_cardiac_PE_E.raw
	High			MEQFTAQNEEEkTGGLAGGGSDALQTDGLr	Unambiguous	1	1	D4A702	K12(Label:13C(6)15N(2)); R30(Label:13C(6)15N(4))	CID	1	0	1	1		23076		1	1.47557e+06	Heavy	Excluded by Method	Not Used		0	6.199e-05	6.41256	1	59.5434	100	3	1043.49	3128.45	-3.38371	267.153	51570	51570	MS2	0/0	12AUG14_Rui_cardiac_PE_E.raw
High				HQIQSYTcEIDALkGTNDSLMr	Unambiguous	2	1	Q6P725	C8(Carbamidomethyl); K14(Label:2H(4)); R22(Label:13C(6))	CID	1	0	1	1		24086		1	1.16663e+06	Medium	Excluded by Method	Not Used		0	4.094e-07	6.40547	1	0	100	3	864.089	2590.25	-3.82902	277.45	53735	53735	MS2	0/0	12AUG14_Rui_cardiac_PE_E.raw
High				LQDEDEGTYTFQIQDGk	Unambiguous	1	1	F1M7T8	K17(Label:2H(4))	CID	1	0	1	1		20646	1		2.38533e+06	Medium	Excluded by Method	Not Used		0	9.804e-06	6.39183	0	26.4407	100	2	995.962	1990.92	-1.03933	240.235	45892	45892	MS2	0/0	12AUG14_Rui_cardiac_PE_E.raw
High				NQLDQEVEFLSTSIAQLk	Unambiguous	1	1	B5DFN4	K18(Label:2H(4))	CID	1	0	1	1		37490			4.51404e+06	Medium	Unique	Used	0.778623	0	5.38e-07	6.37987	0	32.3086	100	2	1034.05	2067.09	-2.17169	420.16	84275	84275	MS2	0/0	12AUG14_Rui_cardiac_PE_E.raw
	High			MEqFTAQNEEEkTGGLAGGGSDALQTDGLr	Unambiguous	1	1	D4A702	Q3(Deamidated); K12(Label:13C(6)15N(2)); R30(Label:13C(6)15N(4))	CID	0.0298	0	1	1					1.48435e+06		No Quan Values	Not Used		0	0.0001641	6.37064	1	41.7115	100	3	1043.82	3129.45	4.57248	267.641	51674	51674	MS2	0/0	12AUG14_Rui_cardiac_PE_E.raw
	High			HADSVAELGEQIDNLQr	Unambiguous	7	2	G3V8B0;G3V885	R17(Label:13C(6)15N(4))	CID	1	0	1	1		23957			7944908	Heavy	Not Unique	Not Used	0.43754	0	1.76e-06	6.36706	0	14.2884	51	2	952.968	1904.93	-2.65828	276.109	53452	53452	MS2	0/0	12AUG14_Rui_cardiac_PE_E.raw
	High			YDDVEEAnYFQQASELAk	Unambiguous	1	1	Q66HF1	N8(Deamidated); K18(Label:13C(6)15N(2))	CID	1	0	1	1					517899		No Quan Values	Not Used		0	1.071e-05	6.36182	0	62.4969	100	2	1064.97	2128.94	-0.508115	363.958	71991	71991	MS2	0/0	12AUG14_Rui_cardiac_PE_E.raw
	High			TIGGGDDSFnTFFSETGAGk	Unambiguous	5	1	P68370	N10(Deamidated); K20(Label:13C(6)15N(2))	CID	1	0	1	1							No Quan Values	Not Used		0	7.61e-05	6.33328	0	33.5437	100	2	1008.96	2016.91	7.89221	367.464	72723	72723	MS2	0/0	12AUG14_Rui_cardiac_PE_E.raw
	High			kYEDIcPSTHNMDVPNIk	Unambiguous	2	1	Q3T1J1	K1(Label:13C(6)15N(2)); C6(Carbamidomethyl); K18(Label:13C(6)15N(2))	CID	1	0	1	1		15901		1	8301247	Heavy	Excluded by Method	Not Used		0	9.844e-06	6.33239	1	30.0248	61	3	726.348	2177.03	-2.10625	191.289	35500	35500	MS2	0/0	12AUG14_Rui_cardiac_PE_E.raw
High				LVQDVANNTnEEAGDGTTTATVLAr	Unambiguous	1	1	P63039	N10(Deamidated); R25(Label:13C(6))	CID	0.0237	0	1	1							No Quan Values	Not Used		0	3.661e-05	6.33048	0	0	100	2	1284.13	2567.25	-1.45107	242.795	46438	46438	MS2	0/0	12AUG14_Rui_cardiac_PE_E.raw
High				SVSTPSEAGSQDSGDGAVGSr	Unambiguous	6	1	D3ZU74	R21(Label:13C(6))	CID	1	0	1	1		2155			2.05279e+06	Medium	Unique	Used	0.456242	0	5.933e-07	6.32158	0	0	100	2	978.944	1956.88	-1.58286	57.619	7347	7347	MS2	0/0	12AUG14_Rui_cardiac_PE_E.raw
High				LVqDVANNTNEEAGDGTTTATVLAr	Unambiguous	1	1	P63039	Q3(Deamidated); R25(Label:13C(6))	CID	0.0095	0	1	1							No Quan Values	Not Used		0	1.553e-06	6.31666	0	39.3002	100	2	1284.13	2567.26	2.73323	233.176	44373	44373	MS2	0/0	12AUG14_Rui_cardiac_PE_E.raw
	High			NmGGPYGGGNYGPGGSGGSGGYGGr	Unambiguous	7	1	A7VJC2-2	M2(Oxidation); R25(Label:13C(6)15N(4))	CID	1	0	1	1		8021		1	1.09208e+07	Heavy	Excluded by Method	Not Used		0	2.147e-06	6.31406	0	9.85755	42	2	1108.45	2215.9	-5.57674	114.933	19308	19308	MS2	0/0	12AUG14_Rui_cardiac_PE_E.raw
High				NDTADQEEHLrPSQTVQQQPADESk	Unambiguous	2	1	F1M0K3	R11(Label:13C(6)); K25(Label:2H(4))	CID	1	0	1	1		4175	1		635891	Medium	Excluded by Method	Not Used		0	6.298e-05	6.30714	0	0	100	3	954.459	2861.36	3.29714	76.5488	11240	11240	MS2	0/0	12AUG14_Rui_cardiac_PE_E.raw
High				HIDAAYFYQNEEEVGQALrDk	Unambiguous	1	1	D3ZF77	R19(Label:13C(6)); K21(Label:2H(4))	CID	1	0	1	1		28009	1		909737	Medium	Excluded by Method	Not Used		0	6.135e-06	6.30682	1	0	100	3	836.077	2506.22	-3.69334	320.486	62808	62808	MS2	0/0	12AUG14_Rui_cardiac_PE_E.raw
High				GFGDGYnGYGGGPGGGNFGGSPGYGGGr	Unambiguous	4	1	A7VJC2-2	N7(Deamidated); R28(Label:13C(6))	CID	1	0	1	1					209389		No Quan Values	Not Used		0	1.46e-05	6.30342	0	0	100	2	1251.53	2502.04	-0.218146	279.574	54183	54183	MS2	0/0	12AUG14_Rui_cardiac_PE_E.raw
	High			TVSLGAGAkDELHIVEAEAmNYEGSPIk	Unambiguous	2	1	P13084-2	K9(Label:13C(6)15N(2)); M20(Oxidation); K28(Label:13C(6)15N(2))	CID	1	0	1	1		34408	1		1.89031e+07	Heavy	Excluded by Method	Not Used		0	0.02356	6.29302	1	42.5752	49	3	987.835	2961.49	2.42111	392.765	78052	78052	MS2	0/0	12AUG14_Rui_cardiac_PE_E.raw
	High			HIDAAYFYqNEEEVGQALr	Unambiguous	1	1	D3ZF77	Q9(Deamidated); R19(Label:13C(6)15N(4))	CID	0.0095	0	1	1					638969		No Quan Values	Not Used		0	3.014e-05	6.29151	0	34.9738	100	2	1132.53	2264.06	5.6788	340.343	67002	67002	MS2	0/0	12AUG14_Rui_cardiac_PE_E.raw
	High			HTGPGILSMANAGPnTNGSQFFIcTAk	Unconsidered	2	1	P10111	N15(Deamidated); C24(Carbamidomethyl); K27(Label:13C(6)15N(2))	CID		0.0308	3	3							No Quan Values	Not Used		0	0.0002692	6.29099	0	62.1237	100	3	934.111	2800.32	-2.77685	387.04	76846	76846	MS2	0/0	12AUG14_Rui_cardiac_PE_E.raw
High				NmGGPYGGGNYGPGGSGGSGGYGGr	Unambiguous	7	1	A7VJC2-2	M2(Oxidation); R25(Label:13C(6))	CID	1	0	1	1		7846			17188188	Medium	Unique	Used	0.902048	0	4.575e-07	6.26978	0	0	58	2	1106.46	2211.91	-6.53366	112.509	18793	18793	MS2	0/0	12AUG14_Rui_cardiac_PE_E.raw
High				GPEnEDPQTESQQLEAk	Unambiguous	1	1	Q5U2U8	N4(Deamidated); K17(Label:2H(4))	CID	0.0271	0	1	1					4380677		No Quan Values	Not Used		0	7.115e-05	6.26942	0	38.0815	100	2	952.941	1904.87	4.43645	109.38	18123	18123	MS2	0/0	12AUG14_Rui_cardiac_PE_E.raw
	High			LcGSGFQSIVSGcQEIcSk	Unambiguous	2	2	P13437;G3V9U2	C2(Carbamidomethyl); C13(Carbamidomethyl); C17(Carbamidomethyl); K19(Label:13C(6)15N(2))	CID	1	0	1	1		25331	1		3.63928e+06	Heavy	Excluded by Method	Not Used		0	6.021e-06	6.26671	0	22.5786	66	2	1062.98	2124.95	-3.8195	290.709	56529	56529	MS2	0/0	12AUG14_Rui_cardiac_PE_E.raw
High				LVQDVAnNTNEEAGDGTTTATVLAr	Unconsidered	1	1	P63039	N7(Deamidated); R25(Label:13C(6))	CID		0.0095	2	2							No Quan Values	Not Used		0	1.699e-06	6.26381	0	39.3002	100	2	1284.13	2567.26	2.73323	233.176	44373	44373	MS2	0/0	12AUG14_Rui_cardiac_PE_E.raw
	High			APLQVAVLGPTGVAEPVEVr	Unambiguous	1	1	D3ZHA0	R20(Label:13C(6)15N(4))	CID	1	0	1	1							No Quan Values	Not Used		0	6.284e-07	6.24813	0	12.039	75	2	1006.57	2012.14	-1.52324	383.12	76019	76019	MS2	0/0	12AUG14_Rui_cardiac_PE_E.raw
High				LVQDVANNTnEEAGDGTTTATVLAr	Unconsidered	1	1	P63039	N10(Deamidated); R25(Label:13C(6))	CID		0.0111	3	3							No Quan Values	Not Used		0	6.872e-07	6.24606	0	39.3002	100	2	1284.13	2567.26	2.73323	233.176	44373	44373	MS2	0/0	12AUG14_Rui_cardiac_PE_E.raw
	High			cPVMLVVGDQAPHEDAVVEcNSk	Unambiguous	2	1	Q8VBU2-2	C1(Carbamidomethyl); C20(Carbamidomethyl); K23(Label:13C(6)15N(2))	CID	1	0	1	1					1.66652e+06		No Quan Values	Not Used		0	0.0001333	6.2409	0	16.5713	100	3	854.732	2562.18	-2.19549	263.248	50743	50743	MS2	0/0	12AUG14_Rui_cardiac_PE_E.raw
High				AEGSDVANAVLDGADcIMLSGETAk	Unambiguous	3	2	P11980;P11980-2	C16(Carbamidomethyl); K25(Label:2H(4))	CID	1	0	1	1		36560			5.00159e+07	Medium	Not Unique	Not Used	0.693822	0	0.0001136	6.23722	0	5.25775	48	2	1249.58	2498.16	-2.58237	410.568	82223	82223	MS2	0/0	12AUG14_Rui_cardiac_PE_E.raw
	High			DATNVGDEGGFAPNILENk	Unambiguous	2	1	M0R5J4	K19(Label:13C(6)15N(2))	CID	1	0	1	1		28568		1	13957183	Heavy	Excluded by Method	Not Used		0	4.509e-06	6.2353	0	14.2231	28	2	984.97	1968.93	-3.14558	326.487	64069	64069	MS2	0/0	12AUG14_Rui_cardiac_PE_E.raw
	High			HIDAAYFYQnEEEVGQALr	Unconsidered	1	1	D3ZF77	N10(Deamidated); R19(Label:13C(6)15N(4))	CID		0.0095	2	2					638969		No Quan Values	Not Used		0	6.292e-05	6.23033	0	34.9738	100	2	1132.53	2264.06	5.6788	340.343	67002	67002	MS2	0/0	12AUG14_Rui_cardiac_PE_E.raw
High				NmVNEEDESQDTETVFk	Unambiguous	2	1	Q9Z2J4-2	M2(Oxidation); K17(Label:2H(4))	CID	1	0	1	1		12895			502500	Medium	Unique	Used	1.30778	0	1.156e-07	6.21953	0	60.3096	100	2	1017.94	2034.87	-3.43999	161.553	29205	29205	MS2	0/0	12AUG14_Rui_cardiac_PE_E.raw
	High			AEGSDVANAVLDGADcImLSGETAk	Unambiguous	3	2	P11980;P11980-2	C16(Carbamidomethyl); M18(Oxidation); K25(Label:13C(6)15N(2))	CID	1	0	1	1					3.41115e+06		No Quan Values	Not Used		0	0.0005391	6.21678	0	18.1514	59	2	1259.57	2518.14	-5.71214	395.611	78681	78681	MS2	0/0	12AUG14_Rui_cardiac_PE_E.raw
High				GFGDGYnGYGGGPGGGNFGGSPGYGGGr	Unambiguous	4	1	A7VJC2-2	N7(Deamidated); R28(Label:13C(6))	CID	0.0273	0	1	1							No Quan Values	Not Used		0	2.092e-05	6.21556	0	0	78	2	1251.52	2502.04	-3.43818	277.432	53731	53731	MS2	0/0	12AUG14_Rui_cardiac_PE_E.raw
High				GPSVDVEVPDVDLEcPEAk	Unambiguous	1	1	M0R9D5	C15(Carbamidomethyl); K19(Label:2H(4))	CID	1	0	1	1					1.67535e+06		No Quan Values	Not Used		0	3.027e-07	6.21372	0	0	100	2	1029.99	2058.97	-6.03173	344.96	67971	67971	MS2	0/0	12AUG14_Rui_cardiac_PE_E.raw
High				LIEVANLAcSISNNEEGVk	Unambiguous	1	1	Q5U302	C9(Carbamidomethyl); K19(Label:2H(4))	CID	1	0	1	1					584703		No Quan Values	Not Used		0	2.295e-06	6.21343	0	31.651	100	2	1032.53	2064.06	-1.25228	357.88	70704	70704	MS2	0/0	12AUG14_Rui_cardiac_PE_E.raw
	High			HADSVAELGEQIDNLQr	Unambiguous	7	2	G3V8B0;G3V885	R17(Label:13C(6)15N(4))	CID	1	0	1	1		23793		1	2.06179e+06	Heavy	Excluded by Method	Not Used		0	2.049e-06	6.21053	0	0	100	2	952.969	1904.93	-1.24849	274.378	53091	53091	MS2	0/0	12AUG14_Rui_cardiac_PE_E.raw
High				DLEEATLQHEATAAALr	Unambiguous	6	2	G3V8B0;G3V885	R17(Label:13C(6))	CID	1	0	1	1		23774		1	64734638	Medium	Excluded by Method	Not Used		0	1.188e-07	6.20374	0	26.6758	46	2	922.974	1844.94	-2.18057	277.891	53829	53829	MS2	0/0	12AUG14_Rui_cardiac_PE_E.raw
High				ErVEAVNMAEGIIHDTETk	Unambiguous	2	1	P48721	R2(Label:13C(6)); K19(Label:2H(4))	CID	1	0	1	1		25746		1	2.17136e+06	Medium	Excluded by Method	Not Used		0	1.498e-05	6.19824	1	61.3693	84	3	718.037	2152.1	0.187134	295.306	57502	57502	MS2	0/0	12AUG14_Rui_cardiac_PE_E.raw
	High			EVYMGNVIQGGEGQAPTr	Unambiguous	1	1	P17764	R18(Label:13C(6)15N(4))	CID	1	0	1	1					2.94473e+06		No Quan Values	Not Used		0	5.236e-05	6.1948	0	0	100	2	958.462	1915.92	-2.29286	217.039	40952	40952	MS2	0/0	12AUG14_Rui_cardiac_PE_E.raw
	High			ESTGAQVQVAGDMLPNSTEr	Unambiguous	2	1	Q6AYU5	R20(Label:13C(6)15N(4))	CID	1	0	1	1		20181			1.0444e+07	Heavy	Unique	Used	0.598259	0	5.867e-06	6.19014	0	25.7455	100	2	1050.49	2099.98	-4.75152	235.475	44869	44869	MS2	0/0	12AUG14_Rui_cardiac_PE_E.raw
High				LVQDVANnTNEEAGDGTTTATVLAr	Unconsidered	1	1	P63039	N8(Deamidated); R25(Label:13C(6))	CID		0.0237	2	2							No Quan Values	Not Used		0	1.886e-05	6.17681	0	0	100	2	1284.13	2567.25	-1.45107	242.795	46438	46438	MS2	0/0	12AUG14_Rui_cardiac_PE_E.raw
	High			MEQFTAQnEEEkTGGLAGGGSDALQTDGLr	Unconsidered	1	1	D4A702	N8(Deamidated); K12(Label:13C(6)15N(2)); R30(Label:13C(6)15N(4))	CID		0.0298	2	2					1.48435e+06		No Quan Values	Not Used		0	0.0005504	6.17554	1	41.7115	100	3	1043.82	3129.45	4.57248	267.641	51674	51674	MS2	0/0	12AUG14_Rui_cardiac_PE_E.raw
High				AEGSDVANAVLDGADcImLSGETAk	Unambiguous	3	2	P11980;P11980-2	C16(Carbamidomethyl); M18(Oxidation); K25(Label:2H(4))	CID	1	0	1	1					5.62473e+06		No Quan Values	Not Used		0	0.0001965	6.1753	0	11.7604	65	2	1257.58	2514.15	-5.20452	395.78	78723	78723	MS2	0/0	12AUG14_Rui_cardiac_PE_E.raw
High				GAGAYIcGEETALIESIEGk	Unambiguous	1	1	Q5XIH3	C7(Carbamidomethyl); K20(Label:2H(4))	CID	1	0	1	1		36479			18450853	Medium	Unique	Used	0.546224	0	1.535e-05	6.17153	0	17.9961	45	2	1036.51	2072.01	-4.05145	409.78	82046	82046	MS2	0/0	12AUG14_Rui_cardiac_PE_E.raw
	High			IPSAVGYQPTLATDMGTMQEr	Unambiguous	2	1	G3V6D3	R21(Label:13C(6)15N(4))	CID	1	0	1	1							No Quan Values	Not Used		0	9.002e-05	6.16834	0	47.3809	38	2	1138.54	2276.08	-5.27059	333.575	65569	65569	MS2	0/0	12AUG14_Rui_cardiac_PE_E.raw
High				NMVNEEDESQDTETVFk	Unambiguous	2	1	Q9Z2J4-2	K17(Label:2H(4))	CID	1	0	1	1		18122			5.46746e+06	Medium	Unique	Used	0.475888	0	5.93e-07	6.16701	0	8.66273	92	2	1009.94	2018.87	-3.93018	214.084	40325	40325	MS2	0/0	12AUG14_Rui_cardiac_PE_E.raw
	High			GTGGVDTAAVGAVFDISNADr	Unambiguous	1	1	P00564	R21(Label:13C(6)15N(4))	CID	1	0	1	1					2.29659e+06		No Quan Values	Not Used		0	1.636e-06	6.16697	0	33.6342	100	2	1001.99	2002.96	-2.98815	385.751	76573	76573	MS2	0/0	12AUG14_Rui_cardiac_PE_E.raw
	High			YSGDFGADAQGAmSk	Unambiguous	1	1	Q9QZ76	M13(Oxidation); K15(Label:13C(6)15N(2))	CID	1	0	1	1							No Quan Values	Not Used		0	2.051e-05	6.16174	0	25.2828	13	2	764.824	1528.64	-3.31685	78.0767	11562	11562	MS2	0/0	12AUG14_Rui_cardiac_PE_E.raw
High				LEQQVDDLEGSLEQEk	Unambiguous	8	2	G3V8B0;G3V885	K16(Label:2H(4))	CID	1	0	1	1					1.26846e+06		No Quan Values	Not Used		0	1.591e-07	6.15737	0	58.3799	100	2	932.458	1863.91	-2.05889	263.908	50881	50881	MS2	0/0	12AUG14_Rui_cardiac_PE_E.raw
	High			GTGGVDTAAVGAVFDISNADr	Unambiguous	1	1	P00564	R21(Label:13C(6)15N(4))	CID	1	0	1	1					736748		No Quan Values	Not Used		0	2.97e-05	6.157	0	78.0929	100	2	1001.99	2002.97	-1.34264	390.785	77633	77633	MS2	0/0	12AUG14_Rui_cardiac_PE_E.raw
	High			rVIISAPSADAPMFVmGVNHEk	Unambiguous	7	2	P04797;M0R634	R1(Label:13C(6)15N(4)); M16(Oxidation); K22(Label:13C(6)15N(2))	CID	1	0	1	1		22095	1		1.0164e+07	Heavy	Excluded by Method	Not Used		0	2.826e-05	6.15194	1	39.8532	79	3	801.745	2403.22	-3.05386	256.115	49245	49245	MS2	0/0	12AUG14_Rui_cardiac_PE_E.raw
	High			AcLISmGYDLGEAEFAr	Unambiguous	1	1	D3ZCV0	C2(Carbamidomethyl); M6(Oxidation); R17(Label:13C(6)15N(4))	CID	1	0	1	1							No Quan Values	Not Used		0	4.415e-06	6.14844	0	41.607	66	2	964.938	1928.87	-3.26457	365.678	72350	72350	MS2	0/0	12AUG14_Rui_cardiac_PE_E.raw
High				LVQDVANnTNEEAGDGTTTATVLAr	Unconsidered	1	1	P63039	N8(Deamidated); R25(Label:13C(6))	CID		0.0285	4	4							No Quan Values	Not Used		0	2.727e-06	6.13756	0	39.3002	100	2	1284.13	2567.26	2.73323	233.176	44373	44373	MS2	0/0	12AUG14_Rui_cardiac_PE_E.raw
	High			GTGGVDTAAVGGVFDVSNADr	Unambiguous	1	1	P07335	R21(Label:13C(6)15N(4))	CID	1	0	1	1					1.82796e+06		No Quan Values	Not Used		0	3.684e-06	6.12564	0	38	100	2	987.971	1974.93	-2.38715	308.392	60254	60254	MS2	0/0	12AUG14_Rui_cardiac_PE_E.raw
High				FTAVEDQYYcVDcYk	Unambiguous	2	1	Q9WUH4	C10(Carbamidomethyl); C13(Carbamidomethyl); K15(Label:2H(4))	CID	1	0	1	1		23512	1		5.29603e+06	Medium	Excluded by Method	Not Used		0	3.74e-07	6.12322	0	14.1677	100	2	982.92	1964.83	-0.460435	271.476	52481	52481	MS2	0/0	12AUG14_Rui_cardiac_PE_E.raw
High				LMAGQEDSNGcINYEAFVk	Unambiguous	1	1	P16409	C11(Carbamidomethyl); K19(Label:2H(4))	CID	1	0	1	1							No Quan Values	Not Used		0	4.569e-05	6.11298	0	12.1146	60	2	1075.49	2149.98	-3.39289	317.488	62173	62173	MS2	0/0	12AUG14_Rui_cardiac_PE_E.raw
	High			EVYmGNVIQGGEGQAPTr	Unambiguous	1	1	P17764	M4(Oxidation); R18(Label:13C(6)15N(4))	CID	1	0	1	1		11660			2.40976e+07	Heavy	Unique	Used	0.965712	0	1.419e-06	6.10803	0	9.01202	82	2	966.459	1931.91	-2.67472	149.52	26634	26634	MS2	0/0	12AUG14_Rui_cardiac_PE_E.raw
High				GPENEDPqTESQQLEAk	Unconsidered	1	1	Q5U2U8	Q8(Deamidated); K17(Label:2H(4))	CID		0.0271	2	2					4380677		No Quan Values	Not Used		0	8.801e-05	6.10365	0	38.0815	100	2	952.941	1904.87	4.43645	109.38	18123	18123	MS2	0/0	12AUG14_Rui_cardiac_PE_E.raw
	High			ALDSTTVAAHESEIYck	Unambiguous	2	1	G3V7U0	C16(Carbamidomethyl); K17(Label:13C(6)15N(2))	CID	1	0	1	1		13859		1	2.35638e+06	Heavy	Excluded by Method	Not Used		0	1.322e-05	6.09107	0	8.48491	52	2	951.95	1902.89	-3.68004	170.917	31205	31205	MS2	0/0	12AUG14_Rui_cardiac_PE_E.raw
High				HIDAAYFYQNEEEVGQALr	Unambiguous	1	1	D3ZF77	R19(Label:13C(6))	CID	1	0	1	1		29606		1	3.03687e+06	Medium	Excluded by Method	Not Used		0	7.728e-07	6.08662	0	0	100	2	1130.04	2259.07	-2.63544	338.894	66698	66698	MS2	0/0	12AUG14_Rui_cardiac_PE_E.raw
High				IVSNAScTTNcLAPLAk	Unambiguous	15	2	P04797;M0R634	C7(Carbamidomethyl); C11(Carbamidomethyl); K17(Label:2H(4))	CID	1	0	1	1							No Quan Values	Not Used		0	2.862e-05	6.08381	0	9.7571	49	2	912.466	1823.92	-2.55392	199.555	37240	37240	MS2	0/0	12AUG14_Rui_cardiac_PE_E.raw
High				SSGSPYGGGYGSGGGSGGYGSr	Unambiguous	3	1	D4A6A2	R22(Label:13C(6))	CID	1	0	1	1		4938			8338507	Medium	Redundant	Not Used	0.638366	0	6.512e-07	6.08252	0	3.56182	90	2	958.906	1916.8	-2.70818	83.5798	12714	12714	MS2	0/0	12AUG14_Rui_cardiac_PE_E.raw
High				SLDSAETYSQHAQSLDGTMGSSIPLYr	Unambiguous	2	1	F1LPM3	R27(Label:13C(6))	CID	1	0	1	1					1.56e+07		No Quan Values	Not Used		0	0.0003213	6.07921	0	21.9099	36	3	974.126	2920.36	-3.46169	335.006	65873	65873	MS2	0/0	12AUG14_Rui_cardiac_PE_E.raw
	High			LPAkPEVSSDEDIQYr	Unambiguous	1	1	Q64428	K4(Label:13C(6)15N(2)); R16(Label:13C(6)15N(4))	CID	1	0	1	1		11662		1	43228764	Heavy	Excluded by Method	Not Used		0	6.265e-07	6.07714	0	13.1253	26	3	622.315	1864.93	-5.28653	151.708	27103	27103	MS2	0/0	12AUG14_Rui_cardiac_PE_E.raw
High				cIGAIAMTEPGAGSDLQGVr	Unambiguous	1	1	P15650	C1(Carbamidomethyl); R20(Label:13C(6))	CID	1	0	1	1					1.3916e+06		No Quan Values	Not Used		0	1.734e-05	6.07282	0	15.8106	100	2	1005	2008.99	-1.10827	301.019	58702	58702	MS2	0/0	12AUG14_Rui_cardiac_PE_E.raw
High				GFGDGYnGYGGGPGGGNFGGSPGYGGGr	Unambiguous	4	1	A7VJC2-2	N7(Deamidated); R28(Label:13C(6))	CID	0.0346	0	1	1							No Quan Values	Not Used		0	8.111e-05	6.07268	0	0	48	2	1251.52	2502.04	-2.36483	273.956	53002	53002	MS2	0/0	12AUG14_Rui_cardiac_PE_E.raw
	High			YSGDFGADAQGAmSk	Unambiguous	1	1	Q9QZ76	M13(Oxidation); K15(Label:13C(6)15N(2))	CID	1	0	1	1		4691			2.92744e+08	Heavy	Unique	Used	0.996756	0	6.046e-05	6.0725	0	23.0582	3	2	764.824	1528.64	-3.9557	81.4621	12272	12272	MS2	0/0	12AUG14_Rui_cardiac_PE_E.raw
	High			HADSVAELGEQIDNLQr	Unambiguous	7	2	G3V8B0;G3V885	R17(Label:13C(6)15N(4))	CID	1	0	1	1					508427		No Quan Values	Not Used		0	4.25e-06	6.07011	0	24.9372	100	2	952.969	1904.93	-1.69706	278.269	53908	53908	MS2	0/0	12AUG14_Rui_cardiac_PE_E.raw
	High			DQTNDQVTIDSALATQk	Unambiguous	1	1	P56574	K17(Label:13C(6)15N(2))	CID	1	0	1	1					4.80163e+06		No Quan Values	Not Used		0	3.096e-06	6.06232	0	15.0223	82	2	928.456	1855.9	-4.66952	230.871	43884	43884	MS2	0/0	12AUG14_Rui_cardiac_PE_E.raw
High				SSGSPYGGGYGSGGGSGGYGSr	Unambiguous	3	1	D4A6A2	R22(Label:13C(6))	CID	1	0	1	1					2693419		No Quan Values	Not Used		0	1.312e-06	6.06098	0	0	100	2	958.904	1916.8	-5.19188	87.0596	13439	13439	MS2	0/0	12AUG14_Rui_cardiac_PE_E.raw
High				ASNTSEVYFDGVkVPAENVLGEVGDGFk	Unambiguous	2	1	P45953	K13(Label:2H(4)); K28(Label:2H(4))	CID	1	0	1	1		35625	1		3.72532e+06	Medium	Excluded by Method	Not Used		0	0.02245	6.05933	1	57.3654	89	3	979.49	2936.46	-7.06009	402.669	80377	80377	MS2	0/0	12AUG14_Rui_cardiac_PE_E.raw
	High			YSGDFGADAQGAmSk	Unambiguous	1	1	Q9QZ76	M13(Oxidation); K15(Label:13C(6)15N(2))	CID	1	0	1	1		5075			8.27932e+06	Heavy	Unique	Used	0.912716	0	5.094e-06	6.05458	0	21.776	57	2	764.825	1528.64	-2.43844	84.8721	12983	12983	MS2	0/0	12AUG14_Rui_cardiac_PE_E.raw
High				GADYLVTEVEnGGSLGSk	Unambiguous	4	2	P11980;P11980-2	N11(Deamidated); K18(Label:2H(4))	CID	1	0	1	1		28481			5.33796e+06	Medium	Not Unique	Not Used	0.809883	0	2.718e-05	6.0531	0	0	89	2	900.942	1800.88	-1.56004	325.451	63852	63852	MS2	0/0	12AUG14_Rui_cardiac_PE_E.raw
High				GFGDGYNGYGGGPGGGnFGGSPGYGGGr	Unconsidered	4	1	A7VJC2-2	N17(Deamidated); R28(Label:13C(6))	CID		0.0273	2	2							No Quan Values	Not Used		0	9.728e-05	6.0475	0	0	78	2	1251.52	2502.04	-3.43818	277.432	53731	53731	MS2	0/0	12AUG14_Rui_cardiac_PE_E.raw
High				cIGAIAmTEPGAGSDLQGVr	Unambiguous	1	1	P15650	C1(Carbamidomethyl); M7(Oxidation); R20(Label:13C(6))	CID	1	0	1	1		20495		1	6.65385e+06	Medium	Excluded by Method	Not Used		0	2.866e-06	6.04668	0	21.905	100	2	1012.99	2024.98	-3.77266	238.784	45577	45577	MS2	0/0	12AUG14_Rui_cardiac_PE_E.raw
High				NmVNEEDESQDTETVFk	Unambiguous	2	1	Q9Z2J4-2	M2(Oxidation); K17(Label:2H(4))	CID	1	0	1	1		13102	1		4.29571e+06	Medium	Excluded by Method	Not Used		0	3.758e-06	6.04397	0	0	100	2	1017.93	2034.86	-6.07953	163.37	29591	29591	MS2	0/0	12AUG14_Rui_cardiac_PE_E.raw
High				AVNAVGTSEnSQESEVIk	Unambiguous	1	1	G3V7K1	N10(Deamidated); K18(Label:2H(4))	CID	0.0149	0	1	1					2.10117e+06		No Quan Values	Not Used		0	3.544e-06	6.04173	0	41.8769	100	2	933.97	1866.93	5.44678	131.498	22802	22802	MS2	0/0	12AUG14_Rui_cardiac_PE_E.raw
	High			MTnGFSGADLTEIcQr	Unambiguous	1	1	P46462	N3(Deamidated); C14(Carbamidomethyl); R16(Label:13C(6)15N(4))	CID	1	0	1	1					4.20682e+06		No Quan Values	Not Used		0	8.071e-05	6.04166	0	34.7504	82	2	905.898	1810.79	-4.27982	297.439	57952	57952	MS2	0/0	12AUG14_Rui_cardiac_PE_E.raw
High				GTSFEAAAASGGSASSEk	Unambiguous	1	1	P13803	K18(Label:2H(4))	CID	1	0	1	1					2.62196e+06		No Quan Values	Not Used		0	1.339e-05	6.03701	0	15.4524	100	2	809.877	1618.75	-1.47179	72.2964	10356	10356	MS2	0/0	12AUG14_Rui_cardiac_PE_E.raw
	High			NSVAAMGGTDGkEDGEqFk	Unambiguous	2	1	D3Z802	K12(Label:13C(6)15N(2)); Q17(Deamidated); K19(Label:13C(6)15N(2))	CID	0.0265	0	1	1					425249		No Quan Values	Not Used		0	0.001017	6.03049	1	47.7146	100	2	979.449	1957.89	6.67224	97.0017	15522	15522	MS2	0/0	12AUG14_Rui_cardiac_PE_E.raw
High				APLQVAVLGPTGVAEPVEVr	Unambiguous	1	1	D3ZHA0	R20(Label:13C(6))	CID	1	0	1	1							No Quan Values	Not Used		0	1.125e-05	6.02869	0	2.94669	55	2	1004.58	2008.15	-2.44763	382.182	75821	75821	MS2	0/0	12AUG14_Rui_cardiac_PE_E.raw
	High			NMVNEEDESQDTETVFk	Unambiguous	2	1	Q9Z2J4-2	K17(Label:13C(6)15N(2))	CID	1	0	1	1		18122			2.6019e+06	Heavy	Redundant	Not Used	0.475888	0	2.735e-06	6.0214	0	0	100	2	1011.93	2022.86	-3.47839	213.423	40185	40185	MS2	0/0	12AUG14_Rui_cardiac_PE_E.raw
High				TIGGGDDSFTTFFcETGAGk	Unambiguous	1	1	Q5XIF6	C14(Carbamidomethyl); K20(Label:2H(4))	CID	1	0	1	1		34412	1		4.56438e+06	Medium	Excluded by Method	Not Used		0	4.973e-06	6.01961	0	43.3215	100	2	1036.46	2071.92	-2.32956	392.809	78062	78062	MS2	0/0	12AUG14_Rui_cardiac_PE_E.raw
High				AASDGQYENQSPEATSPr	Unambiguous	1	1	F1LN42	R18(Label:13C(6))	CID	1	0	1	1		1068			1.02092e+06	Medium	Unique	Used	0.688476	0	7.977e-06	6.01916	0	0	100	2	957.428	1913.85	-3.72721	47.2321	5240	5240	MS2	0/0	12AUG14_Rui_cardiac_PE_E.raw
	High			LcGSGFQSIVSGcQEIcSk	Unambiguous	2	2	P13437;G3V9U2	C2(Carbamidomethyl); C13(Carbamidomethyl); C17(Carbamidomethyl); K19(Label:13C(6)15N(2))	CID	1	0	1	1							No Quan Values	Not Used		0	1.624e-06	6.01163	0	30.7365	100	2	1062.98	2124.95	-3.24504	285.681	55466	55466	MS2	0/0	12AUG14_Rui_cardiac_PE_E.raw
High				FkLEAPDADELPr	Unambiguous	1	1	Q9ER34	K2(Label:2H(4)); R13(Label:13C(6))	CID	1	0	1	1		21923			1.52721e+07	Medium	Unique	Used	0.535887	0	3.349e-07	6.01086	1	55.7298	41	3	504.275	1510.81	-2.40238	257.02	49433	49433	MS2	0/0	12AUG14_Rui_cardiac_PE_E.raw
High				DATNVGDEGGFAPNILENk	Unambiguous	2	1	M0R5J4	K19(Label:2H(4))	CID	1	0	1	1							No Quan Values	Not Used		0	1.275e-05	6.00283	0	11.3099	66	2	982.976	1964.94	-2.86361	321.889	63104	63104	MS2	0/0	12AUG14_Rui_cardiac_PE_E.raw
	High			mEQFTAQNEEEkTGGLAGGGSDALQTDGLr	Unambiguous	1	1	D4A702	M1(Oxidation); K12(Label:13C(6)15N(2)); R30(Label:13C(6)15N(4))	CID	1	0	1	1					467264		No Quan Values	Not Used		0	6.032e-05	6.0026	1	80.9975	100	3	1048.82	3144.44	-2.99163	246.707	47261	47261	MS2	0/0	12AUG14_Rui_cardiac_PE_E.raw
High				rVIISAPSADAPMFVMGVNHEk	Unambiguous	7	2	P04797;M0R634	R1(Label:13C(6)); K22(Label:2H(4))	CID	1	0	1	1		26525			3.75542e+07	Medium	Not Unique	Not Used	0.50551	0	5.695e-09	6.00208	1	31.3873	24	3	793.757	2379.26	0.292772	304.088	59348	59348	MS2	0/0	12AUG14_Rui_cardiac_PE_E.raw
High				LMAGQEDSnGcINYEAFVk	Unambiguous	1	1	P16409	N9(Deamidated); C11(Carbamidomethyl); K19(Label:2H(4))	CID	0.0183	0	1	1							No Quan Values	Not Used		0	7.563e-06	6.00064	0	0	14	2	1075.98	2150.96	-2.77042	330.361	64894	64894	MS2	0/0	12AUG14_Rui_cardiac_PE_E.raw
High				STnGDTFLGGEDFDQALLr	Unambiguous	2	1	P48721	N3(Deamidated); R19(Label:13C(6))	CID	1	0	1	1		35894			323426404	Medium	Unique	Used	0.644973	0	1.666e-06	5.99818	0	29.7918	32	2	1031.98	2062.96	-2.68521	404.833	80900	80900	MS2	0/0	12AUG14_Rui_cardiac_PE_E.raw
High				LMAGQEDSnGcINYEAFVk	Unambiguous	1	1	P16409	N9(Deamidated); C11(Carbamidomethyl); K19(Label:2H(4))	CID	1	0	1	1							No Quan Values	Not Used		0	2.932e-06	5.99526	0	17.5091	51	2	1075.98	2150.96	-3.56494	326.607	64094	64094	MS2	0/0	12AUG14_Rui_cardiac_PE_E.raw
	High			NDLQLQVQAEqDNLADAEEr	Unambiguous	4	2	G3V8B0;G3V885	Q11(Deamidated); R20(Label:13C(6)15N(4))	CID	0.02	0	1	1					811609		No Quan Values	Not Used		0	0.0001218	5.98898	0	54.3388	100	2	1155.54	2310.08	4.2286	300.572	58608	58608	MS2	0/0	12AUG14_Rui_cardiac_PE_E.raw
	High			HAcVPVDFEEVHVSSNADEEDIr	Unambiguous	2	1	P41565	C3(Carbamidomethyl); R23(Label:13C(6)15N(4))	CID	1	0	1	1					784238		No Quan Values	Not Used		0	1.464e-05	5.98615	0	48.3484	100	3	888.73	2664.18	-3.9928	254.812	48962	48962	MS2	0/0	12AUG14_Rui_cardiac_PE_E.raw
High				DLEEATLQHEATAAALr	Unambiguous	6	2	G3V8B0;G3V885	R17(Label:13C(6))	CID	1	0	1	1		23774		1	64734638	Medium	Excluded by Method	Not Used		0	1.091e-07	5.98612	0	22.4431	75	2	922.973	1844.94	-2.97455	274.214	53056	53056	MS2	0/0	12AUG14_Rui_cardiac_PE_E.raw
High				AVNAAGLSEYSQDSEAIEVk	Unambiguous	1	1	F1M7T8	K20(Label:2H(4))	CID	1	0	1	1		23558			6.64217e+06	Medium	Unique	Used	0.407574	0	4.389e-06	5.98428	0	0	100	2	1043.01	2085.02	-3.81909	271.903	52574	52574	MS2	0/0	12AUG14_Rui_cardiac_PE_E.raw
	High			NMVNEEDESqDTETVFk	Unambiguous	2	1	Q9Z2J4-2	Q10(Deamidated); K17(Label:13C(6)15N(2))	CID	0.0033	0	1	1					2.04556e+06		No Quan Values	Not Used		0	4.23e-05	5.97949	0	44.4549	100	2	1012.44	2023.87	7.13528	215.193	40562	40562	MS2	0/0	12AUG14_Rui_cardiac_PE_E.raw
High				GDVPSVGLEGPDVDLQGPEGk	Unambiguous	1	1	M0R9D5	K21(Label:2H(4))	CID	1	0	1	1					1.92116e+06		No Quan Values	Not Used		0	1.705e-06	5.97225	0	9.33123	100	2	1035.02	2069.02	-4.67125	331.323	65096	65096	MS2	0/0	12AUG14_Rui_cardiac_PE_E.raw
High				GTGGVDTAAVGGVFDVSNADr	Unambiguous	1	1	P07335	R21(Label:13C(6))	CID	1	0	1	1							No Quan Values	Not Used		0	6.434e-06	5.96457	0	76.9827	100	2	985.979	1970.95	-0.481727	309.837	60556	60556	MS2	0/0	12AUG14_Rui_cardiac_PE_E.raw
	High			NMVnEEDESQDTETVFk	Unconsidered	2	1	Q9Z2J4-2	N4(Deamidated); K17(Label:13C(6)15N(2))	CID		0.0033	2	2					2.04556e+06		No Quan Values	Not Used		0	6.023e-05	5.95862	0	44.4549	100	2	1012.44	2023.87	7.13528	215.193	40562	40562	MS2	0/0	12AUG14_Rui_cardiac_PE_E.raw
	High			IGGDAGTSLNSNDYGYGGQk	Unambiguous	1	1	Q32PX7	K20(Label:13C(6)15N(2))	CID	1	0	1	1		13496			3257594	Heavy	Unique	Used	1.44701	0	2.716e-05	5.95804	0	31.0256	100	2	991.448	1981.89	-4.46376	166.357	30228	30228	MS2	0/0	12AUG14_Rui_cardiac_PE_E.raw
	High			QATLGAGLPIATPcTTVNk	Unambiguous	1	1	P17764	C14(Carbamidomethyl); K19(Label:13C(6)15N(2))	CID	1	0	1	1		26148		1	12097257	Heavy	Excluded by Method	Not Used		0	6.936e-05	5.95694	0	19.6556	36	2	961.016	1921.02	-3.19974	299.669	58419	58419	MS2	0/0	12AUG14_Rui_cardiac_PE_E.raw
High				LTEDEVEkLmAGQEDSNGcINYEAFVk	Unambiguous	1	1	P16409	K8(Label:2H(4)); M10(Oxidation); C19(Carbamidomethyl); K27(Label:2H(4))	CID	1	0	1	1					1681780		No Quan Values	Not Used		0	7.787e-08	5.9554	1	81.9633	100	3	1038.48	3113.43	-5.95512	362.146	71604	71604	MS2	0/0	12AUG14_Rui_cardiac_PE_E.raw
	High			cPVMLVVGDQAPHEDAVVEcnSk	Unambiguous	2	1	Q8VBU2-2	C1(Carbamidomethyl); C20(Carbamidomethyl); N21(Deamidated); K23(Label:13C(6)15N(2))	CID	0.0454	0	1	1							No Quan Values	Not Used		0	0.002987	5.9499	0	46.1871	100	2	1282.08	2563.15	-7.38336	335.667	66016	66016	MS2	0/0	12AUG14_Rui_cardiac_PE_E.raw
	High			GPENEDPQTESQQLEAk	Unambiguous	1	1	Q5U2U8	K17(Label:13C(6)15N(2))	CID	1	0	1	1					352019		No Quan Values	Not Used		0	4.052e-05	5.94875	0	28.7109	100	2	954.434	1907.86	-5.20519	108.222	17877	17877	MS2	0/0	12AUG14_Rui_cardiac_PE_E.raw
High				IIGAVDQIQLTQAQLEEr	Unambiguous	2	1	G3V8L9	R18(Label:13C(6))	CID	1	0	1	1							No Quan Values	Not Used		0	1.08e-07	5.94746	0	31.5988	92	2	1016.06	2031.11	-2.40249	351.607	69375	69375	MS2	0/0	12AUG14_Rui_cardiac_PE_E.raw
	High			DLEEATLQHEATAAALr	Unambiguous	6	2	G3V8B0;G3V885	R17(Label:13C(6)15N(4))	CID	1	0	1	1		23774		1	19769994	Heavy	Excluded by Method	Not Used		0	7.106e-06	5.94641	0	59.6769	84	2	924.968	1848.93	-2.4956	274.454	53106	53106	MS2	0/0	12AUG14_Rui_cardiac_PE_E.raw
High				AVNAVGTSENSqESEVIk	Unconsidered	1	1	G3V7K1	Q12(Deamidated); K18(Label:2H(4))	CID		0.0149	2	2					2.10117e+06		No Quan Values	Not Used		0	1.362e-05	5.94552	0	41.8769	100	2	933.97	1866.93	5.44678	131.498	22802	22802	MS2	0/0	12AUG14_Rui_cardiac_PE_E.raw
	High			IVYGHLDDPANQEIEr	Unambiguous	1	1	Q9ER34	R16(Label:13C(6)15N(4))	CID	1	0	1	1		15588			90943805	Heavy	Unique	Used	0.636608	0	2.736e-06	5.9414	0	56.9677	14	3	626.977	1878.92	-3.58874	188.041	34816	34816	MS2	0/0	12AUG14_Rui_cardiac_PE_E.raw
High				TFTDcFNcLPIAAIVDEk	Unambiguous	4	1	P62142	C5(Carbamidomethyl); C8(Carbamidomethyl); K18(Label:2H(4))	CID	1	0	1	1		36803		1	6774789	Medium	Excluded by Method	Not Used		0	9.081e-06	5.9412	0	0	48	2	1059.51	2118.01	-2.48587	412.926	82744	82744	MS2	0/0	12AUG14_Rui_cardiac_PE_E.raw
High				TEAAEIVEGEDSAYSVr	Unambiguous	1	1	D3ZHA0	R17(Label:13C(6))	CID	1	0	1	1		20679		1	5.1862e+07	Medium	Excluded by Method	Not Used		0	2.65e-07	5.93989	0	17.0392	19	2	916.433	1831.86	-3.17584	240.54	45957	45957	MS2	0/0	12AUG14_Rui_cardiac_PE_E.raw
	High			AASGrPEGTIAPPLGSGAPNLQEAmQNLr	Unambiguous	1	1	D4ABA9	R5(Label:13C(6)15N(4)); M25(Oxidation); R29(Label:13C(6)15N(4))	CID	1	0	1	1							No Quan Values	Not Used		0	7.124e-06	5.93771	0	48.3865	75	3	980.499	2939.48	-3.14095	296.12	57675	57675	MS2	0/0	12AUG14_Rui_cardiac_PE_E.raw
High				GEAVrDFEIIDNHDYSYTVk	Unambiguous	1	1	D3ZHA0	R5(Label:13C(6)); K20(Label:2H(4))	CID	1	0	1	1					6052729		No Quan Values	Not Used		0	0.0002137	5.93737	1	40.8047	100	3	794.39	2381.16	-4.08352	268.635	51885	51885	MS2	0/0	12AUG14_Rui_cardiac_PE_E.raw
High				HADSVAELGEqIDNLQr	Unambiguous	7	2	G3V8B0;G3V885	Q11(Deamidated); R17(Label:13C(6))	CID	0.0269	0	1	1							No Quan Values	Not Used		0	2.13e-06	5.93504	0	42.7068	100	2	951.477	1901.95	8.8764	273.456	52899	52899	MS2	0/0	12AUG14_Rui_cardiac_PE_E.raw
High				LEQQVDDLEGSLEQEk	Unambiguous	8	2	G3V8B0;G3V885	K16(Label:2H(4))	CID	1	0	1	1		23159	1		2797723	Medium	Excluded by Method	Not Used		0	1.976e-06	5.93465	0	0	100	2	932.456	1863.91	-3.69618	267.721	51691	51691	MS2	0/0	12AUG14_Rui_cardiac_PE_E.raw
High				NMVNEEDESQDTETVFk	Unambiguous	2	1	Q9Z2J4-2	K17(Label:2H(4))	CID	1	0	1	1		18203		1	4.55796e+06	Medium	Excluded by Method	Not Used		0	2.398e-06	5.93423	0	13.832	100	2	1009.94	2018.87	-2.84181	214.926	40506	40506	MS2	0/0	12AUG14_Rui_cardiac_PE_E.raw
	High			ESTGAQVQVAGDMLPNSTEr	Unambiguous	2	1	Q6AYU5	R20(Label:13C(6)15N(4))	CID	1	0	1	1							No Quan Values	Not Used		0	3.573e-05	5.9341	0	9.36797	73	2	1050.49	2099.98	-3.9377	237.669	45336	45336	MS2	0/0	12AUG14_Rui_cardiac_PE_E.raw
	High			HNDDEqYAWESSAGGSFTVr	Unambiguous	2	2	P82995;P34058	Q6(Deamidated); R20(Label:13C(6)15N(4))	CID	1	0	1	1					349072		No Quan Values	Not Used		0	0.0003466	5.92627	0	59.7324	100	2	1133.99	2266.96	5.28728	250.851	48132	48132	MS2	0/0	12AUG14_Rui_cardiac_PE_E.raw
	High			LPADTEVVcAPPTAYIDFAr	Unambiguous	1	1	P48500	C9(Carbamidomethyl); R20(Label:13C(6)15N(4))	CID	1	0	1	1		35274			133866170	Heavy	Unique	Used	0.70991	0	0.0005088	5.92047	0	16.559	8	2	1108.55	2216.09	-1.95819	399.864	79694	79694	MS2	0/0	12AUG14_Rui_cardiac_PE_E.raw
	High			YDDVEEAnYFQQASELAk	Unambiguous	1	1	Q66HF1	N8(Deamidated); K18(Label:13C(6)15N(2))	CID	1	0	1	1							No Quan Values	Not Used		0	3.305e-05	5.92039	0	37.962	100	2	1064.97	2128.94	-1.65489	367.335	72696	72696	MS2	0/0	12AUG14_Rui_cardiac_PE_E.raw
High				LQDEDEGTYTFQIQDGk	Unambiguous	1	1	F1M7T8	K17(Label:2H(4))	CID	1	0	1	1		20890	1		1.01394e+06	Medium	Excluded by Method	Not Used		0	7.139e-05	5.91506	0	22.3662	100	2	995.961	1990.91	-1.52984	243.093	46502	46502	MS2	0/0	12AUG14_Rui_cardiac_PE_E.raw
	High			NmGGPYGGGNYGPGGSGGSGGYGGr	Unambiguous	7	1	A7VJC2-2	M2(Oxidation); R25(Label:13C(6)15N(4))	CID	1	0	1	1		8272		1	773357	Heavy	Excluded by Method	Not Used		0	3.726e-07	5.90967	0	26.156	100	2	1108.45	2215.89	-6.2378	116.591	19656	19656	MS2	0/0	12AUG14_Rui_cardiac_PE_E.raw
High				EVYmGNVIQGGEGQAPTr	Unambiguous	1	1	P17764	M4(Oxidation); R18(Label:13C(6))	CID	1	0	1	1		11724		1	5.60122e+06	Medium	Excluded by Method	Not Used		0	1.928e-07	5.90872	0	0	51	2	964.463	1927.92	-4.14649	150.187	26776	26776	MS2	0/0	12AUG14_Rui_cardiac_PE_E.raw
High				VLNNmEIGTSLYDEEGAk	Unambiguous	1	1	P16617	M5(Oxidation); K18(Label:2H(4))	CID	1	0	1	1		20882	1	1	3598812	Medium	Excluded by Method	Not Used		0	2.331e-06	5.908	0	0	61	2	1001.98	2002.95	-1.5107	243.013	46484	46484	MS2	0/0	12AUG14_Rui_cardiac_PE_E.raw
High				HELQANcYEEVkDr	Unambiguous	1	1	P45592	C7(Carbamidomethyl); K12(Label:2H(4)); R14(Label:13C(6))	CID	1	0	1	1		1465			1.21442e+06	Medium	Unique	Used	0.679209	0	4.222e-05	5.90714	1	61.6414	100	3	600.956	1800.85	-2.69861	51.2437	6046	6046	MS2	0/0	12AUG14_Rui_cardiac_PE_E.raw
High				HEVTEISNTDVETQPGk	Unambiguous	1	1	M0R9D5	K17(Label:2H(4))	CID	1	0	1	1							No Quan Values	Not Used		0	8.782e-06	5.90714	0	0	100	2	944.463	1887.92	-2.02716	94.5708	15013	15013	MS2	0/0	12AUG14_Rui_cardiac_PE_E.raw
	High			IIGAVDQIQLTQAQLEEr	Unambiguous	2	1	G3V8L9	R18(Label:13C(6)15N(4))	CID	1	0	1	1							No Quan Values	Not Used		0	1.073e-05	5.90139	0	33.4332	100	2	1018.05	2035.1	-1.72855	353.169	69706	69706	MS2	0/0	12AUG14_Rui_cardiac_PE_E.raw
High				GTSFEAAAASGGSASSEk	Unambiguous	1	1	P13803	K18(Label:2H(4))	CID	1	0	1	1					1.12852e+06		No Quan Values	Not Used		0	4.69e-05	5.90113	0	12.583	60	2	809.877	1618.75	-1.62261	68.3604	9548	9548	MS2	0/0	12AUG14_Rui_cardiac_PE_E.raw
	High			STnGDTFLGGEDFDQALLr	Unambiguous	2	1	P48721	N3(Deamidated); R19(Label:13C(6)15N(4))	CID	1	0	1	1		35894			208601294	Heavy	Redundant	Not Used	0.644973	0	5.901e-06	5.89946	0	22.0555	4	2	1033.98	2066.95	-2.84793	405.448	81044	81044	MS2	0/0	12AUG14_Rui_cardiac_PE_E.raw
High				cIGAIAMTEPGAGSDLQGVr	Unambiguous	1	1	P15650	C1(Carbamidomethyl); R20(Label:13C(6))	CID	1	0	1	1		25989	1	1	1.72441e+06	Medium	Excluded by Method	Not Used		0	1.104e-05	5.89373	0	0	100	2	1004.99	2008.98	-3.84258	297.923	58054	58054	MS2	0/0	12AUG14_Rui_cardiac_PE_E.raw
High				LMAGQEDSNGcInYEAFVk	Unconsidered	1	1	P16409	C11(Carbamidomethyl); N13(Deamidated); K19(Label:2H(4))	CID		0.0183	2	2							No Quan Values	Not Used		0	2.988e-05	5.88761	0	0	14	2	1075.98	2150.96	-2.77042	330.361	64894	64894	MS2	0/0	12AUG14_Rui_cardiac_PE_E.raw
High				LmAGQEDSNGcINYEAFVk	Unambiguous	1	1	P16409	M2(Oxidation); C11(Carbamidomethyl); K19(Label:2H(4))	CID	1	0	1	1							No Quan Values	Not Used		0	1.364e-05	5.88312	0	0	50	2	1083.49	2165.97	-2.26003	290.091	56396	56396	MS2	0/0	12AUG14_Rui_cardiac_PE_E.raw
High				IGEHTPSSLAImENANVLAr	Unambiguous	1	1	P05065	M12(Oxidation); R20(Label:13C(6))	CID	1	0	1	1		21285	1		90043545	Medium	Excluded by Method	Not Used		0	2.508e-06	5.8785	0	10.6269	11	3	715.706	2145.1	-1.61009	247.48	47424	47424	MS2	0/0	12AUG14_Rui_cardiac_PE_E.raw
	High			NDLQLqVQAEQDNLADAEEr	Unconsidered	4	2	G3V8B0;G3V885	Q6(Deamidated); R20(Label:13C(6)15N(4))	CID		0.02	2	2					811609		No Quan Values	Not Used		0	0.0001441	5.87381	0	54.3388	100	2	1155.54	2310.08	4.2286	300.572	58608	58608	MS2	0/0	12AUG14_Rui_cardiac_PE_E.raw
	High			kYEDIcPSTHNmDVPNIk	Unambiguous	2	1	Q3T1J1	K1(Label:13C(6)15N(2)); C6(Carbamidomethyl); M12(Oxidation); K18(Label:13C(6)15N(2))	CID	1	0	1	1					1.62303e+06		No Quan Values	Not Used		0	0.0006908	5.87299	1	34.5005	100	3	731.678	2193.02	-4.80969	139.875	24580	24580	MS2	0/0	12AUG14_Rui_cardiac_PE_E.raw
	High			nSVAAMGGTDGkEDGEQFk	Unconsidered	2	1	D3Z802	N1(Deamidated); K12(Label:13C(6)15N(2)); K19(Label:13C(6)15N(2))	CID		0.0265	2	2					425249		No Quan Values	Not Used		0	0.004637	5.87256	1	47.7146	100	2	979.449	1957.89	6.67224	97.0017	15522	15522	MS2	0/0	12AUG14_Rui_cardiac_PE_E.raw
	High			NDLQLQVQAEQDnLADAEEr	Unconsidered	4	2	G3V8B0;G3V885	N13(Deamidated); R20(Label:13C(6)15N(4))	CID		0.0217	3	3					811609		No Quan Values	Not Used		0	0.0002757	5.86434	0	54.3388	100	2	1155.54	2310.08	4.2286	300.572	58608	58608	MS2	0/0	12AUG14_Rui_cardiac_PE_E.raw
	High			DVGPDDQGSYAVIAGSSk	Unambiguous	1	1	P56741	K18(Label:13C(6)15N(2))	CID	1	0	1	1					4364862		No Quan Values	Not Used		0	1.146e-05	5.86313	0	9.22457	100	2	887.422	1773.84	-1.23754	206.723	38751	38751	MS2	0/0	12AUG14_Rui_cardiac_PE_E.raw
	High			AANEAGYFNEEMAPIEVk	Unambiguous	2	2	P13437;G3V9U2	K18(Label:13C(6)15N(2))	CID	1	0	1	1		28456	1		1.09801e+07	Heavy	Excluded by Method	Not Used		0	0.0001868	5.86101	0	43.4527	72	2	995.965	1990.92	-3.74446	325.185	63796	63796	MS2	0/0	12AUG14_Rui_cardiac_PE_E.raw
High				DVGPDDQGSYAVIAGSSk	Unambiguous	1	1	P56741	K18(Label:2H(4))	CID	1	0	1	1		17639			1488610	Medium	Unique	Used	0.790763	0	9.664e-08	5.86006	0	13.9199	78	2	885.425	1769.84	-3.05833	209.605	39370	39370	MS2	0/0	12AUG14_Rui_cardiac_PE_E.raw
	High			rGTGGVDTAAVADVYDISNIDr	Unambiguous	2	2	P09605;M0R6J6	R1(Label:13C(6)15N(4)); R22(Label:13C(6)15N(4))	CID	1	0	1	1		28923		1	2.03747e+06	Heavy	Excluded by Method	Not Used		0	0.00027	5.85994	1	14.3463	100	2	1143.07	2285.13	-0.100028	330.631	64952	64952	MS2	0/0	12AUG14_Rui_cardiac_PE_E.raw
	High			YSGDFGADAQGAMSk	Unambiguous	1	1	Q9QZ76	K15(Label:13C(6)15N(2))	CID	1	0	1	1		12660			2.21094e+08	Heavy	Unique	Used	0.915183	0	2.845e-05	5.85596	0	22.2765	6	2	756.828	1512.65	-1.62949	159.473	28758	28758	MS2	0/0	12AUG14_Rui_cardiac_PE_E.raw
High				GFGDGYNGYGGGPGGGnFGGSPGYGGGr	Unconsidered	4	1	A7VJC2-2	N17(Deamidated); R28(Label:13C(6))	CID		0.0346	2	2							No Quan Values	Not Used		0	0.0003574	5.85589	0	0	48	2	1251.52	2502.04	-2.36483	273.956	53002	53002	MS2	0/0	12AUG14_Rui_cardiac_PE_E.raw
High				LATAEAQSLHQQVLSr	Unambiguous	1	1	D4ABA9	R16(Label:13C(6))	CID	1	0	1	1		11564			1.12715e+07	Medium	Unique	Used	0.875437	0	3.726e-05	5.8552	0	21.5407	100	2	879.482	1757.96	-1.97942	148.606	26436	26436	MS2	0/0	12AUG14_Rui_cardiac_PE_E.raw
	High			HNNcMAEcLTPTIYAk	Unambiguous	1	1	P09605	C4(Carbamidomethyl); C8(Carbamidomethyl); K16(Label:13C(6)15N(2))	CID	1	0	1	1		16919			3.06656e+07	Heavy	Redundant	Not Used	0.863191	0	4.896e-05	5.85369	0	28.8669	100	2	965.936	1930.86	-2.83228	201.622	37677	37677	MS2	0/0	12AUG14_Rui_cardiac_PE_E.raw
	High			TPVQSQQPSATAPSGADEk	Unambiguous	1	1	Q4FZT9	K19(Label:13C(6)15N(2))	CID	1	0	1	1		1084			2.39415e+06	Heavy	Unique	Used	0.838735	0	2.221e-06	5.85187	0	42.5503	100	2	953.964	1906.92	-1.55991	47.7007	5333	5333	MS2	0/0	12AUG14_Rui_cardiac_PE_E.raw
High				mEGDLNEMEIQLSQANr	Unambiguous	2	1	G3V885	M1(Oxidation); R17(Label:13C(6))	CID	1	0	1	1		26242		1	2.0909e+06	Medium	Excluded by Method	Not Used		0	1.901e-05	5.84432	0	34.3437	100	2	1000.46	1999.91	-1.54113	300.916	58681	58681	MS2	0/0	12AUG14_Rui_cardiac_PE_E.raw
	High			SLESTNVTDkDGELYck	Unambiguous	2	1	G3V7U0	K10(Label:13C(6)15N(2)); C16(Carbamidomethyl); K17(Label:13C(6)15N(2))	CID	1	0	1	1		10867	1		7.35791e+06	Heavy	Excluded by Method	Not Used		0	0.0001864	5.84059	1	0	100	2	987.967	1974.93	-1.12284	142.217	25074	25074	MS2	0/0	12AUG14_Rui_cardiac_PE_E.raw
High				IPADVDPLTITSSLSSDGVLTVnGPr	Unambiguous	1	1	P23928	N23(Deamidated); R26(Label:13C(6))	CID	1	0	1	1		36914		1	2.02652e+06	Medium	Excluded by Method	Not Used		0	3.328e-05	5.83575	0	0	77	2	1316.19	2631.38	-1.63152	413.994	82981	82981	MS2	0/0	12AUG14_Rui_cardiac_PE_E.raw
High				ALDSTTVAAHESEIYck	Unambiguous	2	1	G3V7U0	C16(Carbamidomethyl); K17(Label:2H(4))	CID	1	0	1	1		13859		1	1.88531e+07	Medium	Excluded by Method	Not Used		0	1.285e-05	5.83535	0	0	37	2	949.955	1898.9	-4.1608	171.492	31326	31326	MS2	0/0	12AUG14_Rui_cardiac_PE_E.raw
High				AVnAVGTSENSQESEVIk	Unconsidered	1	1	G3V7K1	N3(Deamidated); K18(Label:2H(4))	CID		0.0331	3	3					2.10117e+06		No Quan Values	Not Used		0	4.929e-06	5.83516	0	41.8769	100	2	933.97	1866.93	5.44678	131.498	22802	22802	MS2	0/0	12AUG14_Rui_cardiac_PE_E.raw
High				VIVVGNPANTNcLTASk	Unambiguous	1	1	O88989	C12(Carbamidomethyl); K17(Label:2H(4))	CID	1	0	1	1		17812		1	38984572	Medium	Excluded by Method	Not Used		0	2.229e-05	5.83027	0	0	18	2	881.475	1761.94	-2.45409	210.862	39639	39639	MS2	0/0	12AUG14_Rui_cardiac_PE_E.raw
	High			NDLQLQVqAEQDNLADAEEr	Unconsidered	4	2	G3V8B0;G3V885	Q8(Deamidated); R20(Label:13C(6)15N(4))	CID		0.0267	4	4					811609		No Quan Values	Not Used		0	0.0001836	5.82927	0	54.3388	100	2	1155.54	2310.08	4.2286	300.572	58608	58608	MS2	0/0	12AUG14_Rui_cardiac_PE_E.raw
High				NmGGPYGGGNYGPGGSGGSGGYGGr	Unambiguous	7	1	A7VJC2-2	M2(Oxidation); R25(Label:13C(6))	CID	1	0	1	1		8021		1	8514042	Medium	Excluded by Method	Not Used		0	7.193e-05	5.82837	0	0	33	2	1106.46	2211.91	-5.20914	114.229	19158	19158	MS2	0/0	12AUG14_Rui_cardiac_PE_E.raw
	High			YSGDFGADAQGAmSk	Unambiguous	1	1	Q9QZ76	M13(Oxidation); K15(Label:13C(6)15N(2))	CID	1	0	1	1		4094		1	502316	Heavy	Excluded by Method	Not Used		0	1.257e-06	5.82758	0	23.2275	45	2	764.824	1528.64	-3.87584	75.7752	11076	11076	MS2	0/0	12AUG14_Rui_cardiac_PE_E.raw
High				QDHPSSmGVYGQESGGFSGPGENr	Unambiguous	2	1	B1WC50	M7(Oxidation); R24(Label:13C(6))	CID	1	0	1	1		8250	1		1449363	Medium	Excluded by Method	Not Used		0	3.693e-05	5.82702	0	31.2246	100	3	834.69	2502.05	-5.425	116.37	19608	19608	MS2	0/0	12AUG14_Rui_cardiac_PE_E.raw
High				LEEAGGATSVQIEmNk	Unambiguous	4	2	G3V8B0;G3V885	M14(Oxidation); K16(Label:2H(4))	CID	1	0	1	1		9076			1.45925e+06	Medium	Not Unique	Not Used	1.14354	0	1.716e-06	5.82051	0	0	100	2	848.919	1696.83	-3.66078	124.418	21304	21304	MS2	0/0	12AUG14_Rui_cardiac_PE_E.raw
High				TDVDQQGLLVQEDTAGQLr	Unambiguous	1	1	D4ABA9	R19(Label:13C(6))	CID	1	0	1	1							No Quan Values	Not Used		0	3.119e-06	5.81654	0	0	100	2	1046.53	2092.06	-1.51871	275.069	53235	53235	MS2	0/0	12AUG14_Rui_cardiac_PE_E.raw
	High			nMVNEEDESQDTETVFk	Unconsidered	2	1	Q9Z2J4-2	N1(Deamidated); K17(Label:13C(6)15N(2))	CID		0.0284	3	3					2.04556e+06		No Quan Values	Not Used		0	8.822e-05	5.81482	0	44.4549	100	2	1012.44	2023.87	7.13528	215.193	40562	40562	MS2	0/0	12AUG14_Rui_cardiac_PE_E.raw
High				kYEDIcPSTHNmDVPNIk	Unambiguous	2	1	Q3T1J1	K1(Label:2H(4)); C6(Carbamidomethyl); M12(Oxidation); K18(Label:2H(4))	CID	1	0	1	1		10336			8.97222e+06	Medium	Unique	Used	1.30973	0	0.0003503	5.81292	1	46.9182	94	3	729.021	2185.05	-1.2639	137.402	24049	24049	MS2	0/0	12AUG14_Rui_cardiac_PE_E.raw
	High			TEAAEIVEGEDSAYSVr	Unambiguous	1	1	D3ZHA0	R17(Label:13C(6)15N(4))	CID	1	0	1	1		20432			2.73064e+07	Heavy	Unique	Used	0.77803	0	1.341e-05	5.80842	0	44.0902	100	2	918.427	1835.85	-3.69044	238.155	45444	45444	MS2	0/0	12AUG14_Rui_cardiac_PE_E.raw
High				GTGGVDTAAVADVYDISNIDr	Unambiguous	2	2	P09605;M0R6J6	R21(Label:13C(6))	CID	1	0	1	1							No Quan Values	Not Used		0	5.87e-07	5.80644	0	69.5695	100	2	1058.02	2115.02	-3.28489	382.462	75881	75881	MS2	0/0	12AUG14_Rui_cardiac_PE_E.raw
High				GcITIIGGGnTATccAk	Rejected	1	1	M0R6Y8	C2(Carbamidomethyl); N10(Deamidated); C14(Carbamidomethyl); C15(Carbamidomethyl); K17(Label:2H(4))	CID	0	0	1	1		15446	1	1	27615776	Medium	Excluded by Method	Not Used		0	2.059e-05	5.80602	0	0	24	2	879.906	1758.8	-4.45042	186.531	34497	34497	MS2	0/0	12AUG14_Rui_cardiac_PE_E.raw
High				GcITIIGGGDTATccAk	Selected	1	1	P16617	C2(Carbamidomethyl); C14(Carbamidomethyl); C15(Carbamidomethyl); K17(Label:2H(4))	CID		0	2	2		15446	1	1	27615776	Medium	Excluded by Method	Not Used		0	2.059e-05	5.80602	0	0	24	2	879.906	1758.8	-4.45269	186.531	34497	34497	MS2	0/0	12AUG14_Rui_cardiac_PE_E.raw
High				VLNNMEIGTSLYDEEGAk	Unambiguous	1	1	P16617	K18(Label:2H(4))	CID	1	0	1	1					671683		No Quan Values	Not Used		0	2.071e-06	5.80462	0	20.2823	100	2	993.982	1986.96	-3.52913	309.828	60554	60554	MS2	0/0	12AUG14_Rui_cardiac_PE_E.raw
High				IVSNAScTTncLAPLAk	Unambiguous	15	2	P04797;M0R634	C7(Carbamidomethyl); N10(Deamidated); C11(Carbamidomethyl); K17(Label:2H(4))	CID	1	0	1	1							No Quan Values	Not Used		0	9.747e-06	5.80458	0	5.75127	62	2	912.956	1824.9	-4.69702	210.174	39491	39491	MS2	0/0	12AUG14_Rui_cardiac_PE_E.raw
High				rVIISAPSADAPMFVmGVNHEk	Unambiguous	7	2	P04797;M0R634	R1(Label:13C(6)); M16(Oxidation); K22(Label:2H(4))	CID	1	0	1	1					8843337		No Quan Values	Not Used		0	7.496e-07	5.80013	1	44.592	68	3	799.089	2395.25	1.31805	255.86	49187	49187	MS2	0/0	12AUG14_Rui_cardiac_PE_E.raw
High				NMVNEEDESQDTETVFk	Unambiguous	2	1	Q9Z2J4-2	K17(Label:2H(4))	CID	1	0	1	1					1.16284e+06		No Quan Values	Not Used		0	5.701e-07	5.79948	0	32.9428	100	2	1009.94	2018.87	-5.80459	212.634	40020	40020	MS2	0/0	12AUG14_Rui_cardiac_PE_E.raw
High				SSGsPYGGGYGSGGGSGGYGSr	Unambiguous	3	1	D4A6A2	S4(Phospho); R22(Label:13C(6))	CID	0.0345	0	1	1	S(1): 5.1; S(2): 47.4; S(4): 47.4; Y(6): 0.1; Y(10): 0.0; S(12): 0.0; S(16): 0.0; Y(19): 0.0; S(21): 0.0				751747		No Quan Values	Not Used		0	1.056e-05	5.79727	0	0	100	2	998.89	1996.77	-1.75507	108.799	18000	18000	MS2	0/0	12AUG14_Rui_cardiac_PE_E.raw
	High			SQVFSTAADGQTQVEIk	Unambiguous	2	1	P48721	K17(Label:13C(6)15N(2))	CID	1	0	1	1							No Quan Values	Not Used		0	1.851e-05	5.79568	0	54.7053	28	2	908.958	1816.91	-4.48199	212.575	40006	40006	MS2	0/0	12AUG14_Rui_cardiac_PE_E.raw
	High			GTGGVDTAAVADVYDISNIDr	Unambiguous	2	2	P09605;M0R6J6	R21(Label:13C(6)15N(4))	CID	1	0	1	1							No Quan Values	Not Used		0	0.0001738	5.79413	0	0	100	2	1060.01	2119.01	-2.86641	382.701	75931	75931	MS2	0/0	12AUG14_Rui_cardiac_PE_E.raw
	High			DSSrLPSEGPqPAHVVVGDVLQAGDVDk	Unambiguous	1	1	B5DF65	R4(Label:13C(6)15N(4)); Q11(Deamidated); K28(Label:13C(6)15N(2))	CID	0.0276	0	1	1					678724		No Quan Values	Not Used		0	0.01057	5.78926	1	40.0509	100	3	964.492	2891.46	4.15605	311.788	60966	60966	MS2	0/0	12AUG14_Rui_cardiac_PE_E.raw
	High			YSGDFGADAQGAMSk	Unambiguous	1	1	Q9QZ76	K15(Label:13C(6)15N(2))	CID	1	0	1	1		12309			96802292	Heavy	Unique	Used	0.735604	0	8.963e-06	5.78918	0	24.6781	4	2	756.827	1512.65	-3.48559	156.103	28047	28047	MS2	0/0	12AUG14_Rui_cardiac_PE_E.raw
	High			DQTNDQVTIDSALATQk	Unambiguous	1	1	P56574	K17(Label:13C(6)15N(2))	CID	1	0	1	1		19628	1		6.8625e+06	Heavy	Excluded by Method	Not Used		0	7.106e-06	5.78546	0	37.0222	78	2	928.456	1855.9	-4.07755	229.481	43586	43586	MS2	0/0	12AUG14_Rui_cardiac_PE_E.raw
High				TDVDQQGLLVQEDTAGQLr	Unambiguous	1	1	D4ABA9	R19(Label:13C(6))	CID	1	0	1	1					7.59409e+06		No Quan Values	Not Used		0	1.71e-08	5.78541	0	0	23	2	1046.53	2092.06	-2.21891	277.193	53681	53681	MS2	0/0	12AUG14_Rui_cardiac_PE_E.raw
High				VLNNmEIGTSLYDEEGAk	Unambiguous	1	1	P16617	M5(Oxidation); K18(Label:2H(4))	CID	1	0	1	1		20630		1	14468867	Medium	Excluded by Method	Not Used		0	1.932e-06	5.78187	0	32.137	59	2	1001.98	2002.95	-3.52189	240.78	46013	46013	MS2	0/0	12AUG14_Rui_cardiac_PE_E.raw
	High			LEQQVDDLEGSLEQEk	Unambiguous	8	2	G3V8B0;G3V885	K16(Label:13C(6)15N(2))	CID	1	0	1	1							No Quan Values	Not Used		0	5.951e-05	5.78043	0	0	100	2	934.452	1867.9	-2.81529	266.163	51360	51360	MS2	0/0	12AUG14_Rui_cardiac_PE_E.raw
	High			TGGLAGGGSDALQTDGLr	Unambiguous	1	1	D4A702	R18(Label:13C(6)15N(4))	CID	1	0	1	1		16819		1	3.95183e+06	Heavy	Excluded by Method	Not Used		0	2.981e-05	5.77894	0	0	75	2	828.411	1655.81	-4.60525	200.4	37421	37421	MS2	0/0	12AUG14_Rui_cardiac_PE_E.raw
High				HADSVAELGEQIDnLQr	Unconsidered	7	2	G3V8B0;G3V885	N14(Deamidated); R17(Label:13C(6))	CID		0.0269	2	2							No Quan Values	Not Used		0	3.459e-06	5.7771	0	42.7068	100	2	951.477	1901.95	8.8764	273.456	52899	52899	MS2	0/0	12AUG14_Rui_cardiac_PE_E.raw
High				YSGDFGADAQGAMSk	Unambiguous	1	1	Q9QZ76	K15(Label:2H(4))	CID	1	0	1	1							No Quan Values	Not Used		0	3.39e-07	5.76684	0	61.0277	87	2	754.83	1508.65	-5.95121	164.902	29918	29918	MS2	0/0	12AUG14_Rui_cardiac_PE_E.raw
	High			NmVNEEDESQDTETVFk	Unambiguous	2	1	Q9Z2J4-2	M2(Oxidation); K17(Label:13C(6)15N(2))	CID	1	0	1	1		13019			2.03754e+06	Heavy	Unique	Used	0.840103	0	2.965e-06	5.76607	0	21.4761	100	2	1019.93	2038.86	-4.0704	162.648	29439	29439	MS2	0/0	12AUG14_Rui_cardiac_PE_E.raw
High				LGSSEVEQVQLVVDGVk	Unambiguous	1	1	P00564	K17(Label:2H(4))	CID	1	0	1	1		31550	1		129592526	Medium	Excluded by Method	Not Used		0	3.825e-05	5.75997	0	7.40662	8	2	895.493	1789.98	-2.75339	360.572	71269	71269	MS2	0/0	12AUG14_Rui_cardiac_PE_E.raw
High				DQEGQDVLLFIDNIFr	Unambiguous	2	1	G3V6D3	R16(Label:13C(6))	CID	1	0	1	1							No Quan Values	Not Used		0	7.534e-06	5.75909	0	13.8114	100	2	964.502	1928	6.20638	436.31	87615	87615	MS2	0/0	12AUG14_Rui_cardiac_PE_E.raw
	High			SSGSPYGGGYGSGGGSGGYGSr	Unambiguous	3	1	D4A6A2	R22(Label:13C(6)15N(4))	CID	1	0	1	1					111587		No Quan Values	Not Used		0	3.237e-06	5.74944	0	40.7573	100	2	960.901	1920.79	-2.37481	80.925	12161	12161	MS2	0/0	12AUG14_Rui_cardiac_PE_E.raw
High				AIAVLTSGGDAQGMNAAVr	Unambiguous	1	1	Q52KS1	R19(Label:13C(6))	CID	1	0	1	1		20818		1	566886	Medium	Excluded by Method	Not Used		0	1.319e-05	5.74886	0	0	100	2	904.475	1807.94	-0.244454	242.226	46319	46319	MS2	0/0	12AUG14_Rui_cardiac_PE_E.raw
	High			LYGSGGPPPTGEEDTSEkDEL	Unambiguous	1	1	P06761	K18(Label:13C(6)15N(2))	CID	1	0	1	1					5180345		No Quan Values	Not Used		0	0.0002257	5.74569	1	15.5165	37	2	1093.49	2185.98	-4.02275	201.662	37684	37684	MS2	0/0	12AUG14_Rui_cardiac_PE_E.raw
High				TPVQSQQPSATAPSGADEk	Unambiguous	1	1	Q4FZT9	K19(Label:2H(4))	CID	1	0	1	1		1084			2.08142e+06	Medium	Redundant	Not Used	0.838735	0	5.327e-07	5.74549	0	3.9497	100	2	951.969	1902.93	-1.90691	47.3953	5272	5272	MS2	0/0	12AUG14_Rui_cardiac_PE_E.raw
High				GcITIIGGGnTATccAk	Rejected	1	1	M0R6Y8	C2(Carbamidomethyl); N10(Deamidated); C14(Carbamidomethyl); C15(Carbamidomethyl); K17(Label:2H(4))	CID	0	0	1	1		15019		1	772954	Medium	Excluded by Method	Not Used		0	4.95e-07	5.7396	0	0	89	2	879.908	1758.81	-2.09063	183.226	33797	33797	MS2	0/0	12AUG14_Rui_cardiac_PE_E.raw
High				GcITIIGGGDTATccAk	Selected	1	1	P16617	C2(Carbamidomethyl); C14(Carbamidomethyl); C15(Carbamidomethyl); K17(Label:2H(4))	CID		0	2	2		15019		1	772954	Medium	Excluded by Method	Not Used		0	4.951e-07	5.7396	0	0	89	2	879.908	1758.81	-2.09291	183.226	33797	33797	MS2	0/0	12AUG14_Rui_cardiac_PE_E.raw
High				rVIISAPSADAPMFVMGVNHEk	Unambiguous	7	2	P04797;M0R634	R1(Label:13C(6)); K22(Label:2H(4))	CID	1	0	1	1		26686	1		20621389	Medium	Excluded by Method	Not Used		0	1.222e-07	5.73927	1	39.4127	40	3	793.758	2379.26	1.98587	305.969	59744	59744	MS2	0/0	12AUG14_Rui_cardiac_PE_E.raw
	High			LYGSGGPPPTGEEDTSEkDEL	Unambiguous	1	1	P06761	K18(Label:13C(6)15N(2))	CID	1	0	1	1		17081			42809460	Heavy	Unique	Used	1.23958	0	3.413e-05	5.73776	1	12.6231	38	2	1093.49	2185.98	-3.57601	203.794	38132	38132	MS2	0/0	12AUG14_Rui_cardiac_PE_E.raw
High				GTSFEAAAASGGSASSEk	Unambiguous	1	1	P13803	K18(Label:2H(4))	CID	1	0	1	1		3530	1		6372966	Medium	Excluded by Method	Not Used		0	1.573e-05	5.73072	0	0	40	2	809.876	1618.74	-3.28165	70.4487	9976	9976	MS2	0/0	12AUG14_Rui_cardiac_PE_E.raw
	High			YGINTTDIFQTVDLWEGk	Unambiguous	1	1	Q5XFX0	K18(Label:13C(6)15N(2))	CID	1	0	1	1		37188			7.49342e+06	Heavy	Unique	Used	0.840445	0	4.958e-05	5.72966	0	17.1142	91	2	1054.52	2108.04	-2.50906	416.443	83498	83498	MS2	0/0	12AUG14_Rui_cardiac_PE_E.raw
	High			NDLqLQVQAEQDNLADAEEr	Unconsidered	4	2	G3V8B0;G3V885	Q4(Deamidated); R20(Label:13C(6)15N(4))	CID		0.0434	5	5					811609		No Quan Values	Not Used		0	0.0001321	5.72859	0	54.3388	100	2	1155.54	2310.08	4.2286	300.572	58608	58608	MS2	0/0	12AUG14_Rui_cardiac_PE_E.raw
	High			YrIPADVDPLTITSSLSSDGVLTVNGPr	Unambiguous	1	1	P23928	R2(Label:13C(6)15N(4)); R28(Label:13C(6)15N(4))	CID	1	0	1	1					2282421		No Quan Values	Not Used		0	0.0006308	5.72779	1	49.1257	71	3	988.525	2963.56	0.622156	407.65	81558	81558	MS2	0/0	12AUG14_Rui_cardiac_PE_E.raw
High				HADSVAELGEQIDNLqr	Unconsidered	7	2	G3V8B0;G3V885	Q16(Deamidated); R17(Label:13C(6))	CID		0.0354	3	3							No Quan Values	Not Used		0	2.992e-05	5.72704	0	42.7068	100	2	951.477	1901.95	8.8764	273.456	52899	52899	MS2	0/0	12AUG14_Rui_cardiac_PE_E.raw
	High			LATAEAQSLHQQVLSr	Unambiguous	1	1	D4ABA9	R16(Label:13C(6)15N(4))	CID	1	0	1	1		11725		1	1540015	Heavy	Excluded by Method	Not Used		0	0.0001683	5.72643	0	32.3715	100	2	881.476	1761.94	-2.51831	150.204	26780	26780	MS2	0/0	12AUG14_Rui_cardiac_PE_E.raw
High				TNEQIHQLVAAYkDAYEr	Unambiguous	2	1	D4ABR6	K13(Label:2H(4)); R18(Label:13C(6))	CID	1	0	1	1					624641		No Quan Values	Not Used		0	0.0001974	5.72295	1	85.4567	100	3	720.372	2159.1	-5.04822	258.859	49820	49820	MS2	0/0	12AUG14_Rui_cardiac_PE_E.raw
	High			VNAGDQPGADLGPLITPQAk	Unambiguous	2	1	G3V7J0	K20(Label:13C(6)15N(2))	CID	1	0	1	1		25430			1.15335e+07	Heavy	Unique	Used	0.9317	0	2.275e-05	5.72258	0	19.038	39	2	985.522	1970.04	-2.97817	291.73	56748	56748	MS2	0/0	12AUG14_Rui_cardiac_PE_E.raw
High				TPVQSQQPSATAPSGADEk	Unambiguous	1	1	Q4FZT9	K19(Label:2H(4))	CID	1	0	1	1		849	1		183699	Medium	Excluded by Method	Not Used		0	1.375e-06	5.72046	0	17.8085	100	2	951.969	1902.93	-1.97105	44.8484	4784	4784	MS2	0/0	12AUG14_Rui_cardiac_PE_E.raw
	High			LkGADPEETILNAFk	Unambiguous	1	1	P08733	K2(Label:13C(6)15N(2)); K15(Label:13C(6)15N(2))	CID	1	0	1	1		30683			32141442	Heavy	Unique	Used	0.479074	0	4.229e-05	5.7196	1	9.07063	11	3	554.64	1661.9	-2.31081	350.882	69219	69219	MS2	0/0	12AUG14_Rui_cardiac_PE_E.raw
High				NMGGPYGGGNYGPGGSGGSGGYGGr	Unambiguous	7	1	A7VJC2-2	R25(Label:13C(6))	CID	1	0	1	1		12480	1	1	11818587	Medium	Excluded by Method	Not Used		0	2.023e-06	5.717	0	0	100	2	1098.46	2195.92	-2.00377	157.707	28386	28386	MS2	0/0	12AUG14_Rui_cardiac_PE_E.raw
	High			VLNNMEIGTSLYDEEGAk	Unambiguous	1	1	P16617	K18(Label:13C(6)15N(2))	CID	1	0	1	1		26762	1		7845303	Heavy	Excluded by Method	Not Used		0	1.536e-05	5.71608	0	27.6847	84	2	995.976	1990.94	-3.86797	306.716	59900	59900	MS2	0/0	12AUG14_Rui_cardiac_PE_E.raw
	High			SSGSPYGGGYGSGGGSGGYGSr	Unambiguous	3	1	D4A6A2	R22(Label:13C(6)15N(4))	CID	1	0	1	1		5342	1		1.74963e+06	Heavy	Excluded by Method	Not Used		0	1.511e-06	5.71548	0	59.6659	100	2	960.898	1920.79	-4.59915	87.3801	13508	13508	MS2	0/0	12AUG14_Rui_cardiac_PE_E.raw
High				NQVTATTADGSTQVIGTk	Unambiguous	1	1	Q6P6R2	K18(Label:2H(4))	CID	1	0	1	1		9120	1	1	4.84905e+06	Medium	Excluded by Method	Not Used		0	5.362e-05	5.71216	0	0	64	2	898.468	1795.93	-3.10383	124.966	21419	21419	MS2	0/0	12AUG14_Rui_cardiac_PE_E.raw
High				AAVEEGIVLGGGcALLr	Unambiguous	1	1	P63039	C13(Carbamidomethyl); R17(Label:13C(6))	CID	1	0	1	1		31573		1	1.74475e+07	Medium	Excluded by Method	Not Used		0	1.123e-07	5.71184	0	32.2377	32	2	845.965	1690.92	-1.78334	360.814	71321	71321	MS2	0/0	12AUG14_Rui_cardiac_PE_E.raw
High				AcLISmGYDLGEAEFAr	Unambiguous	1	1	D3ZCV0	C2(Carbamidomethyl); M6(Oxidation); R17(Label:13C(6))	CID	1	0	1	1					643878		No Quan Values	Not Used		0	2.162e-06	5.70977	0	0	100	2	962.947	1924.89	-0.300698	368.055	72848	72848	MS2	0/0	12AUG14_Rui_cardiac_PE_E.raw
High				TGLEQGNDAGYLAESEk	Unambiguous	1	1	Q64428	K17(Label:2H(4))	CID	1	0	1	1		14518		1	4.17821e+06	Medium	Excluded by Method	Not Used		0	1.479e-06	5.70432	0	5.24988	53	2	893.421	1785.83	-5.23899	177.56	32597	32597	MS2	0/0	12AUG14_Rui_cardiac_PE_E.raw
High				DTVEVALEDkGDNTFr	Unambiguous	1	1	D3ZHA0	K10(Label:2H(4)); R16(Label:13C(6))	CID	1	0	1	1		18910		1	4.08983e+06	Medium	Excluded by Method	Not Used		0	4.439e-05	5.7041	1	53.948	81	2	909.958	1818.91	-1.54508	222.062	42013	42013	MS2	0/0	12AUG14_Rui_cardiac_PE_E.raw
	High			QTDSHVFETESLSAQGQSSGr	Unambiguous	1	1	D4ABA9	R21(Label:13C(6)15N(4))	CID	1	0	1	1		10747			6.97687e+07	Heavy	Unique	Used	0.904259	0	0.0001201	5.70404	0	28.7773	21	3	754.347	2261.03	-1.73632	141.078	24833	24833	MS2	0/0	12AUG14_Rui_cardiac_PE_E.raw
High				DVGPDDQGSYAVIAGSSk	Unambiguous	1	1	P56741	K18(Label:2H(4))	CID	1	0	1	1							No Quan Values	Not Used		0	3.872e-07	5.70049	0	4.31602	67	2	885.427	1769.85	-1.54094	207.188	38849	38849	MS2	0/0	12AUG14_Rui_cardiac_PE_E.raw
High				GFGDGYNGYGGGPGGGnFGGSPGYGGGr	Unambiguous	4	1	A7VJC2-2	N17(Deamidated); R28(Label:13C(6))	CID	0.0246	0	1	1					300492		No Quan Values	Not Used		0	0.0003294	5.70002	0	0	100	2	1251.52	2502.04	-2.9503	270.943	52370	52370	MS2	0/0	12AUG14_Rui_cardiac_PE_E.raw
High				QDHPSSMGVYGQESGGFSGPGENr	Unambiguous	2	1	B1WC50	R24(Label:13C(6))	CID	1	0	1	1		12999			3.69365e+06	Medium	Unique	Used	0.801463	0	3.481e-05	5.69635	0	40.3665	100	3	829.358	2486.06	-5.78674	162.45	29399	29399	MS2	0/0	12AUG14_Rui_cardiac_PE_E.raw
High				VNVDIINFGEEEVNTEk	Unambiguous	1	1	O88321	K17(Label:2H(4))	CID	1	0	1	1					4.42182e+06		No Quan Values	Not Used		0	2.262e-05	5.69577	0	15.0289	100	2	976.989	1952.97	-1.75276	375.645	74446	74446	MS2	0/0	12AUG14_Rui_cardiac_PE_E.raw
High				VQANLDTPDINIQGPEAk	Unambiguous	1	1	M0R9D5	K18(Label:2H(4))	CID	1	0	1	1		23440	1	1	4387216	Medium	Excluded by Method	Not Used		0	1.591e-05	5.69392	0	43.4396	100	2	964.005	1927	-2.27671	270.759	52331	52331	MS2	0/0	12AUG14_Rui_cardiac_PE_E.raw
High				IknNDPDTTEVNLNNIENITTQTLSr	Unambiguous	2	1	A1A5Q0	K2(Label:2H(4)); N3(Deamidated); R26(Label:13C(6))	CID	1	0	1	1					3.87877e+06		No Quan Values	Not Used		0	0.01612	5.69302	1	12.7402	65	3	990.168	2968.49	-6.84788	399.13	79516	79516	MS2	0/0	12AUG14_Rui_cardiac_PE_E.raw
	High			SQVFSTAADGQTQVEIk	Unambiguous	2	1	P48721	K17(Label:13C(6)15N(2))	CID	1	0	1	1		17796		1	2.59655e+06	Heavy	Excluded by Method	Not Used		0	3.98e-05	5.69116	0	52.6457	47	2	908.96	1816.91	-2.73516	210.728	39608	39608	MS2	0/0	12AUG14_Rui_cardiac_PE_E.raw
	High			VDATEESDLAQQYGVr	Unambiguous	1	1	P04785	R16(Label:13C(6)15N(4))	CID	1	0	1	1		20895	1		8.60063e+06	Heavy	Excluded by Method	Not Used		0	7.06e-05	5.69058	0	51.5745	100	2	895.923	1790.84	-2.15502	243.164	46517	46517	MS2	0/0	12AUG14_Rui_cardiac_PE_E.raw
High				EATEAATVAAAAEAr	Unambiguous	1	1	Q3MIE4	R15(Label:13C(6))	CID	1	0	1	1					858425		No Quan Values	Not Used		0	2.296e-06	5.68767	0	81.7806	100	2	719.365	1437.72	-3.34166	160.484	28976	28976	MS2	0/0	12AUG14_Rui_cardiac_PE_E.raw
High				VVEAPGIIIEADEVGDVr	Unambiguous	2	1	Q71LX6	R18(Label:13C(6))	CID	1	0	1	1							No Quan Values	Not Used		0	7.335e-07	5.68703	0	10.494	100	2	944.009	1887.01	-2.70697	379.93	75348	75348	MS2	0/0	12AUG14_Rui_cardiac_PE_E.raw
High				VDATEESDLAQQYGVr	Unambiguous	1	1	P04785	R16(Label:13C(6))	CID	1	0	1	1							No Quan Values	Not Used		0	4.924e-06	5.68535	0	9.50607	37	2	893.93	1786.85	-1.82899	242.294	46334	46334	MS2	0/0	12AUG14_Rui_cardiac_PE_E.raw
High				VLNNMEIGTSLYDEEGAk	Unambiguous	1	1	P16617	K18(Label:2H(4))	CID	1	0	1	1					3.48506e+06		No Quan Values	Not Used		0	1.735e-05	5.68487	0	2.79272	52	2	993.983	1986.96	-2.17754	306.832	59925	59925	MS2	0/0	12AUG14_Rui_cardiac_PE_E.raw
	High			FLEQQNAALAAEVNr	Unambiguous	2	1	Q6P725	R15(Label:13C(6)15N(4))	CID	1	0	1	1							No Quan Values	Not Used		0	3.526e-06	5.68275	0	77.8728	100	2	842.437	1683.87	-1.50231	248.372	47611	47611	MS2	0/0	12AUG14_Rui_cardiac_PE_E.raw
	High			cPVMLVVGDqAPHEDAVVEcNSk	Unconsidered	2	1	Q8VBU2-2	C1(Carbamidomethyl); Q10(Deamidated); C20(Carbamidomethyl); K23(Label:13C(6)15N(2))	CID		0.0454	2	2							No Quan Values	Not Used		0	0.0009815	5.68252	0	46.1871	100	2	1282.08	2563.15	-7.38336	335.667	66016	66016	MS2	0/0	12AUG14_Rui_cardiac_PE_E.raw
High				ALcVSESQSAGAGTGNAATQGk	Unambiguous	2	1	F1LPQ9	C3(Carbamidomethyl); K22(Label:2H(4))	CID	1	0	1	1					353230		No Quan Values	Not Used		0	3.879e-06	5.67957	0	0	100	2	1034.99	2068.98	-4.1602	87.4064	13514	13514	MS2	0/0	12AUG14_Rui_cardiac_PE_E.raw
High				NMGGPYGGGNYGPGGSGGSGGYGGr	Unambiguous	7	1	A7VJC2-2	R25(Label:13C(6))	CID	1	0	1	1		12283		1	16472486	Medium	Excluded by Method	Not Used		0	3.057e-09	5.67583	0	4.2153	27	2	1098.46	2195.92	-4.11618	155.912	28005	28005	MS2	0/0	12AUG14_Rui_cardiac_PE_E.raw
High				TIGGGDDSFNTFFSETGAGk	Unambiguous	5	1	P68370	K20(Label:2H(4))	CID	1	0	1	1							No Quan Values	Not Used		0	0.0005264	5.67487	0	17.1239	100	2	1006.46	2011.91	-2.84561	366.763	72577	72577	MS2	0/0	12AUG14_Rui_cardiac_PE_E.raw
High				MTPSGYTLDQcIQTGVDNPGHPFIk	Unambiguous	1	1	P09605	C11(Carbamidomethyl); K25(Label:2H(4))	CID	1	0	1	1		28142			3.58434e+06	Medium	Unique	Used	0.337574	0	0.003941	5.67389	0	70.0119	100	3	927.441	2780.31	-8.40998	321.923	63112	63112	MS2	0/0	12AUG14_Rui_cardiac_PE_E.raw
High				SQIENINLTnGNSGGTQr	Unambiguous	2	1	A1A5Q0	N10(Deamidated); R18(Label:13C(6))	CID	0.0335	0	1	1		13963	1	1	1.09549e+06	Medium	Excluded by Method	Not Used		0	4.715e-07	5.67365	0	0	100	2	955.467	1909.93	-2.51185	171.973	31432	31432	MS2	0/0	12AUG14_Rui_cardiac_PE_E.raw
	High			ALcVSESQSAGAGTGnAATQGk	Unambiguous	2	1	F1LPQ9	C3(Carbamidomethyl); N16(Deamidated); K22(Label:13C(6)15N(2))	CID	0.0123	0	1	1					239942		No Quan Values	Not Used		0	8.385e-05	5.66975	0	36.152	100	2	1037.49	2073.97	5.16704	88.0536	13656	13656	MS2	0/0	12AUG14_Rui_cardiac_PE_E.raw
	High			DINQEVYNFLATAGAk	Unambiguous	1	1	Q9ER34	K16(Label:13C(6)15N(2))	CID	1	0	1	1		37112			40589126	Heavy	Unique	Used	0.630214	0	3.435e-05	5.66954	0	38.4084	26	2	881.446	1761.89	-2.55907	415.711	83344	83344	MS2	0/0	12AUG14_Rui_cardiac_PE_E.raw
High				IENDSEETLkPSSAMGTSSYTSAr	Unambiguous	2	1	Q71LX6	K10(Label:2H(4)); R24(Label:13C(6))	CID	1	0	1	1		14217	1	1	1.1972e+06	Medium	Excluded by Method	Not Used		0	5.103e-05	5.66499	0	47.4057	100	3	857.742	2571.21	-0.977054	174.605	31981	31981	MS2	0/0	12AUG14_Rui_cardiac_PE_E.raw
High				GPENEDPQTESQQLEAk	Unambiguous	1	1	Q5U2U8	K17(Label:2H(4))	CID	1	0	1	1		7227			3.56088e+06	Medium	Unique	Used	0.630291	0	8.978e-07	5.66248	0	0	89	2	952.44	1903.87	-5.17496	106.88	17599	17599	MS2	0/0	12AUG14_Rui_cardiac_PE_E.raw
	High			TGLEQGNDAGYLAESEk	Unambiguous	1	1	Q64428	K17(Label:13C(6)15N(2))	CID	1	0	1	1		14452		1	9876756	Heavy	Excluded by Method	Not Used		0	3.913e-05	5.65722	0	32.8351	100	2	895.417	1789.83	-3.0886	176.845	32445	32445	MS2	0/0	12AUG14_Rui_cardiac_PE_E.raw
High				YTPSGQSGAAASESLFISnHAY	Unambiguous	1	1	P05065	N19(Deamidated)	CID	1	0	1	1							Indistinguishable Channels	Not Used		0	6.389e-05	5.65516	0	9.09978	75	2	1130.01	2259.01	-4.76862	319.947	62696	62696	MS2	0/0	12AUG14_Rui_cardiac_PE_E.raw
	High			YTPSGQSGAAASESLFISnHAY	Unambiguous	1	1	P05065	N19(Deamidated)	CID	1	0	1	1							Indistinguishable Channels	Not Used		0	8.561e-05	5.65516	0	9.09978	75	2	1130.01	2259.01	-4.76862	319.947	62696	62696	MS2	0/0	12AUG14_Rui_cardiac_PE_E.raw
High				HNDDEQYAWESSAGGSFTVr	Unambiguous	2	2	P82995;P34058	R20(Label:13C(6))	CID	1	0	1	1		21541	1		2.3305e+06	Medium	Excluded by Method	Not Used		0	1.552e-07	5.65363	0	0	100	2	1131.49	2261.98	0.436683	250.198	47994	47994	MS2	0/0	12AUG14_Rui_cardiac_PE_E.raw
High				TDVDQQGLLVQEDTAGQLr	Unambiguous	1	1	D4ABA9	R19(Label:13C(6))	CID	1	0	1	1							No Quan Values	Not Used		0	5.386e-07	5.65301	0	0	45	2	1046.53	2092.05	-3.3859	280.507	54381	54381	MS2	0/0	12AUG14_Rui_cardiac_PE_E.raw
	High			NQVTATTADGSTQVIGTk	Unambiguous	1	1	Q6P6R2	K18(Label:13C(6)15N(2))	CID	1	0	1	1		9215			1.17835e+07	Heavy	Unique	Used	0.539695	0	3.512e-05	5.65136	0	17.8661	56	2	900.461	1799.91	-4.36123	126.007	21638	21638	MS2	0/0	12AUG14_Rui_cardiac_PE_E.raw
	High			LcGSGFQSIVSGcQEIcSk	Unambiguous	2	2	P13437;G3V9U2	C2(Carbamidomethyl); C13(Carbamidomethyl); C17(Carbamidomethyl); K19(Label:13C(6)15N(2))	CID	1	0	1	1							No Quan Values	Not Used		0	5.63e-05	5.65039	0	0	100	2	1062.98	2124.96	-2.21101	285.452	55418	55418	MS2	0/0	12AUG14_Rui_cardiac_PE_E.raw
High				AAVEQLTEEQkNEFk	Unambiguous	1	1	Q4PP99	K11(Label:2H(4)); K15(Label:2H(4))	CID	1	0	1	1					8567183		No Quan Values	Not Used		0	0.0003858	5.64975	1	65.5277	22	2	886.465	1771.92	-5.09418	142.491	25131	25131	MS2	0/0	12AUG14_Rui_cardiac_PE_E.raw
High				AGYTDQVVIGmDVAASEFYr	Unambiguous	4	1	M0R5J4	M11(Oxidation); R20(Label:13C(6))	CID	1	0	1	1							No Quan Values	Not Used		0	1.57e-06	5.64897	0	0	100	2	1107.53	2214.05	-1.03133	378.777	75108	75108	MS2	0/0	12AUG14_Rui_cardiac_PE_E.raw
	High			IYELAAGGTAVGTGLNTr	Unambiguous	3	1	P14408-2	R18(Label:13C(6)15N(4))	CID	1	0	1	1							No Quan Values	Not Used		0	3.816e-06	5.64747	0	43.112	56	2	887.471	1773.93	-1.81905	266.497	51429	51429	MS2	0/0	12AUG14_Rui_cardiac_PE_E.raw
High				IGGDAGTSLNSNDYGYGGQk	Unambiguous	1	1	Q32PX7	K20(Label:2H(4))	CID	1	0	1	1		13496			2.74102e+06	Medium	Redundant	Not Used	1.44701	0	3.585e-05	5.64721	0	0	100	2	989.452	1977.9	-5.9761	167.14	30397	30397	MS2	0/0	12AUG14_Rui_cardiac_PE_E.raw
	High			ETADTDTAEQVIASFr	Unambiguous	1	1	D3ZCV0	R16(Label:13C(6)15N(4))	CID	1	0	1	1							No Quan Values	Not Used		0	2.233e-05	5.64479	0	37.5616	59	2	882.415	1763.82	-4.87254	373.74	74046	74046	MS2	0/0	12AUG14_Rui_cardiac_PE_E.raw
High				GFGDGYNGYGGGPGGGnFGGSPGYGGGr	Unambiguous	4	1	A7VJC2-2	N17(Deamidated); R28(Label:13C(6))	CID	0.0177	0	1	1					299342		No Quan Values	Not Used		0	5.261e-05	5.64452	0	39.5994	100	2	1251.53	2502.06	4.85581	261.747	50424	50424	MS2	0/0	12AUG14_Rui_cardiac_PE_E.raw
High				FGVEQDVDMVFASFIr	Unambiguous	3	2	P11980;P11980-2	R16(Label:13C(6))	CID	1	0	1	1		37973	1		5.77837e+06	Medium	Excluded by Method	Not Used		0	2.49e-06	5.64431	0	13.1719	100	2	933.461	1865.92	-2.30737	425.185	85319	85319	MS2	0/0	12AUG14_Rui_cardiac_PE_E.raw
	High			LEDTEnWLYEDGEDQPk	Unambiguous	2	1	F1LRV4	N6(Deamidated); K17(Label:13C(6)15N(2))	CID	1	0	1	1							No Quan Values	Not Used		0	0.0003983	5.63883	0	35.4524	100	2	1045.46	2089.9	3.64325	284.34	55185	55185	MS2	0/0	12AUG14_Rui_cardiac_PE_E.raw
High				DQEGQDVLLFIDNIFr	Unambiguous	2	1	G3V6D3	R16(Label:13C(6))	CID	1	0	1	1		38696			1.82113e+07	Medium	Unique	Used	0.694411	0	2.754e-06	5.63836	0	14.4522	100	2	964.494	1927.98	-2.72099	434.994	87344	87344	MS2	0/0	12AUG14_Rui_cardiac_PE_E.raw
	High			MTnGFSGADLTEIcQr	Unambiguous	1	1	P46462	N3(Deamidated); C14(Carbamidomethyl); R16(Label:13C(6)15N(4))	CID	1	0	1	1					332294		No Quan Values	Not Used		0	2.573e-05	5.63614	0	25.3379	100	2	905.901	1810.79	-1.44848	294.143	57260	57260	MS2	0/0	12AUG14_Rui_cardiac_PE_E.raw
High				VLGSEEPTEGDVQcmr	Unambiguous	1	1	D4ABA9	C14(Carbamidomethyl); M15(Oxidation); R16(Label:13C(6))	CID	1	0	1	1		8442			2.13407e+07	Medium	Unique	Used	0.814509	0	7.034e-07	5.63531	0	12.7369	96	2	914.907	1828.81	-4.37936	119.492	20269	20269	MS2	0/0	12AUG14_Rui_cardiac_PE_E.raw
	High			HELQANcYEEVkDr	Unambiguous	1	1	P45592	C7(Carbamidomethyl); K12(Label:13C(6)15N(2)); R14(Label:13C(6)15N(4))	CID	1	0	1	1		1350			5.96758e+06	Heavy	Unique	Used	0.76156	0	1.421e-05	5.63359	1	25.5959	100	3	603.614	1808.83	-3.7317	50.1136	5816	5816	MS2	0/0	12AUG14_Rui_cardiac_PE_E.raw
	High			DSSrLPSEGPQPAHVVVGDVLqAGDVDk	Unconsidered	1	1	B5DF65	R4(Label:13C(6)15N(4)); Q22(Deamidated); K28(Label:13C(6)15N(2))	CID		0.0276	2	2					678724		No Quan Values	Not Used		0	0.00612	5.62832	1	40.0509	100	3	964.492	2891.46	4.15605	311.788	60966	60966	MS2	0/0	12AUG14_Rui_cardiac_PE_E.raw
	High			VGLIGScTNSSYEDMGr	Unambiguous	1	1	Q9ER34	C7(Carbamidomethyl); R17(Label:13C(6)15N(4))	CID	1	0	1	1		20139	1		1.40715e+07	Heavy	Excluded by Method	Not Used		0	5.595e-06	5.62691	0	6.72978	79	2	928.41	1855.81	-3.10718	234.97	44759	44759	MS2	0/0	12AUG14_Rui_cardiac_PE_E.raw
High				AcLISmGYDLGEAEFAr	Unambiguous	1	1	D3ZCV0	C2(Carbamidomethyl); M6(Oxidation); R17(Label:13C(6))	CID	1	0	1	1					3.39338e+06		No Quan Values	Not Used		0	6.958e-07	5.6219	0	13.2855	65	2	962.945	1924.88	-2.71055	364.595	72121	72121	MS2	0/0	12AUG14_Rui_cardiac_PE_E.raw
	High			LNDGNLMPVLGFGTFASk	Unambiguous	1	1	D3ZF77	K18(Label:13C(6)15N(2))	CID	1	0	1	1		36474			12857052	Heavy	Unique	Used	0.709022	0	4.768e-05	5.61782	0	56.3851	70	2	944.987	1888.97	-2.68819	409.715	82033	82033	MS2	0/0	12AUG14_Rui_cardiac_PE_E.raw
	High			LkGADPEETILNAFk	Unambiguous	1	1	P08733	K2(Label:13C(6)15N(2)); K15(Label:13C(6)15N(2))	CID	1	0	1	1							No Quan Values	Not Used		0	1.533e-05	5.61349	1	8.01055	25	3	554.64	1661.9	-2.09045	355.471	70194	70194	MS2	0/0	12AUG14_Rui_cardiac_PE_E.raw
	High			NkDTGTYEDFVEGLr	Unambiguous	1	1	P16409	K2(Label:13C(6)15N(2)); R15(Label:13C(6)15N(4))	CID	1	0	1	1					5.24552e+06		No Quan Values	Not Used		0	0.0001548	5.61228	1	22.6915	17	3	587.95	1761.84	-3.10808	270.269	52227	52227	MS2	0/0	12AUG14_Rui_cardiac_PE_E.raw
	High			ESTGAQVQVAGDMLPNSTEr	Unambiguous	2	1	Q6AYU5	R20(Label:13C(6)15N(4))	CID	1	0	1	1		20181			1.0444e+07	Heavy	Redundant	Not Used	0.598259	0	3.832e-05	5.61172	0	19.9169	100	2	1050.5	2099.99	-1.96131	235.576	44890	44890	MS2	0/0	12AUG14_Rui_cardiac_PE_E.raw
High				YEMTYSGGGGGGGGGGGGTSr	Unambiguous	1	1	F1LMV6	R21(Label:13C(6))	CID	1	0	1	1		2875	1		467837	Medium	Excluded by Method	Not Used		0	2.047e-05	5.61119	0	0	100	2	914.384	1827.76	-2.72379	64.2377	8704	8704	MS2	0/0	12AUG14_Rui_cardiac_PE_E.raw
High				LNDGNLMPVLGFGTFASk	Unambiguous	1	1	D3ZF77	K18(Label:2H(4))	CID	1	0	1	1		36474			1.93211e+07	Medium	Redundant	Not Used	0.709022	0	0.0007964	5.60722	0	51.9449	50	2	942.993	1884.98	-2.58756	409.771	82044	82044	MS2	0/0	12AUG14_Rui_cardiac_PE_E.raw
	High			ESTGAQVQVAGDMLPNSTEr	Unambiguous	2	1	Q6AYU5	R20(Label:13C(6)15N(4))	CID	1	0	1	1		20548		1	657412	Heavy	Excluded by Method	Not Used		0	5.98e-05	5.60489	0	0	100	2	1050.5	2099.98	-2.77512	239.374	45702	45702	MS2	0/0	12AUG14_Rui_cardiac_PE_E.raw
High				LQDAEEAVEAVNAk	Unambiguous	4	2	G3V8B0;G3V885	K14(Label:2H(4))	CID	1	0	1	1		15642			48752905	Medium	Not Unique	Not Used	0.581236	0	0.0001194	5.60095	0	5.86874	12	2	745.885	1490.76	-0.799322	188.605	34933	34933	MS2	0/0	12AUG14_Rui_cardiac_PE_E.raw
	High			ALcVSESqSAGAGTGNAATQGk	Unconsidered	2	1	F1LPQ9	C3(Carbamidomethyl); Q8(Deamidated); K22(Label:13C(6)15N(2))	CID		0.0123	2	2					239942		No Quan Values	Not Used		0	0.0002049	5.59906	0	36.152	100	2	1037.49	2073.97	5.16704	88.0536	13656	13656	MS2	0/0	12AUG14_Rui_cardiac_PE_E.raw
High				SsGSPYGGGYGSGGGSGGYGSr	Unconsidered	3	1	D4A6A2	S2(Phospho); R22(Label:13C(6))	CID		0.0345	2	2	S(1): 5.1; S(2): 47.4; S(4): 47.4; Y(6): 0.1; Y(10): 0.0; S(12): 0.0; S(16): 0.0; Y(19): 0.0; S(21): 0.0				751747		No Quan Values	Not Used		0	3.47e-05	5.59718	0	0	100	2	998.89	1996.77	-1.75507	108.799	18000	18000	MS2	0/0	12AUG14_Rui_cardiac_PE_E.raw
High				sSGSPYGGGYGSGGGSGGYGSr	Unconsidered	3	1	D4A6A2	S1(Phospho); R22(Label:13C(6))	CID		0.0362	3	3	S(1): 5.1; S(2): 47.4; S(4): 47.4; Y(6): 0.1; Y(10): 0.0; S(12): 0.0; S(16): 0.0; Y(19): 0.0; S(21): 0.0				751747		No Quan Values	Not Used		0	3.486e-05	5.59227	0	0	100	2	998.89	1996.77	-1.75507	108.799	18000	18000	MS2	0/0	12AUG14_Rui_cardiac_PE_E.raw
	High			LkGADPEETILNAFk	Unambiguous	1	1	P08733	K2(Label:13C(6)15N(2)); K15(Label:13C(6)15N(2))	CID	1	0	1	1							No Quan Values	Not Used		0	4.199e-05	5.58673	1	6.34797	9	3	554.639	1661.9	-3.74313	352.761	69619	69619	MS2	0/0	12AUG14_Rui_cardiac_PE_E.raw
High				GNDISSGTVLSEYVGSGPPk	Unambiguous	1	1	P31044	K20(Label:2H(4))	CID	1	0	1	1							No Quan Values	Not Used		0	6.395e-06	5.58618	0	11.6788	100	2	984.49	1967.97	-6.90084	313.278	61283	61283	MS2	0/0	12AUG14_Rui_cardiac_PE_E.raw
	High			GFGDGYnGYGGGPGGGNFGGSPGYGGGr	Unambiguous	4	1	A7VJC2-2	N7(Deamidated); R28(Label:13C(6)15N(4))	CID	1	0	1	1		24251	1		1.63884e+06	Heavy	Excluded by Method	Not Used		0	9.24e-05	5.58405	0	19.7474	100	2	1253.52	2506.03	-0.55112	279.258	54118	54118	MS2	0/0	12AUG14_Rui_cardiac_PE_E.raw
High				LcGSGFQSIVSGcQEIcSk	Unambiguous	2	2	P13437;G3V9U2	C2(Carbamidomethyl); C13(Carbamidomethyl); C17(Carbamidomethyl); K19(Label:2H(4))	CID	1	0	1	1		24790	1		360430	Medium	Excluded by Method	Not Used		0	2.716e-06	5.58072	0	62.1944	100	2	1060.99	2120.96	-3.90487	285.325	55391	55391	MS2	0/0	12AUG14_Rui_cardiac_PE_E.raw
	High			AISFVGSNQAGEYIFEr	Unambiguous	2	1	G3V7J0	R17(Label:13C(6)15N(4))	CID	1	0	1	1		32457		1	6.1472e+06	Heavy	Excluded by Method	Not Used		0	4.851e-06	5.57745	0	19.6961	50	2	949.469	1897.93	-1.01219	370.779	73419	73419	MS2	0/0	12AUG14_Rui_cardiac_PE_E.raw
High				LMAGQEDSnGcINYEAFVk	Unambiguous	1	1	P16409	N9(Deamidated); C11(Carbamidomethyl); K19(Label:2H(4))	CID	1	0	1	1							No Quan Values	Not Used		0	2.696e-05	5.57331	0	0	59	2	1075.98	2150.96	-4.58647	334.655	65798	65798	MS2	0/0	12AUG14_Rui_cardiac_PE_E.raw
High				LGFSEVELVQMVVDGVk	Unambiguous	1	1	P07335	K17(Label:2H(4))	CID	1	0	1	1		37766			4.47074e+06	Medium	Unique	Used	0.594283	0	1.25e-06	5.57277	0	50.1758	100	2	927.005	1853	0.502648	423.016	84869	84869	MS2	0/0	12AUG14_Rui_cardiac_PE_E.raw
	High			VNAGDQPGADLGPLITPQAk	Unambiguous	2	1	G3V7J0	K20(Label:13C(6)15N(2))	CID	1	0	1	1					7.41983e+06		No Quan Values	Not Used		0	1.658e-05	5.57226	0	21.1267	52	2	985.523	1970.04	-2.4205	294.081	57246	57246	MS2	0/0	12AUG14_Rui_cardiac_PE_E.raw
	High			MTnGFSGADLTEIcQr	Unambiguous	1	1	P46462	N3(Deamidated); C14(Carbamidomethyl); R16(Label:13C(6)15N(4))	CID	1	0	1	1							No Quan Values	Not Used		0	0.0001251	5.57049	0	36.9209	100	2	905.902	1810.8	-0.504702	299.228	58327	58327	MS2	0/0	12AUG14_Rui_cardiac_PE_E.raw
High				NLEAVETLGSTSTIcSDk	Unambiguous	4	2	P06686;P06685	C15(Carbamidomethyl); K18(Label:2H(4))	CID	1	0	1	1					1.88882e+06		No Quan Values	Not Used		0	9.985e-07	5.56945	0	21.7346	100	2	964.976	1928.94	1.55089	269.262	52018	52018	MS2	0/0	12AUG14_Rui_cardiac_PE_E.raw
High				LPSGSGAASPTTGSAVDIr	Unambiguous	1	1	M0R9D5	R19(Label:13C(6))	CID	1	0	1	1					1.44701e+06		No Quan Values	Not Used		0	6.109e-07	5.56314	0	33.2132	100	2	875.454	1749.9	-3.48453	169.356	30873	30873	MS2	0/0	12AUG14_Rui_cardiac_PE_E.raw
High				GFGDGYnGYGGGPGGGNFGGSPGYGGGr	Unconsidered	4	1	A7VJC2-2	N7(Deamidated); R28(Label:13C(6))	CID		0.0246	2	2					300492		No Quan Values	Not Used		0	0.0004282	5.56031	0	0	100	2	1251.52	2502.04	-2.9503	270.943	52370	52370	MS2	0/0	12AUG14_Rui_cardiac_PE_E.raw
	High			GAGTDEAcLIEILASr	Unambiguous	1	1	Q5XI77	C8(Carbamidomethyl); R16(Label:13C(6)15N(4))	CID	1	0	1	1		35829			35729213	Heavy	Unique	Used	0.677043	0	4.675e-05	5.55753	0	23.9846	22	2	843.422	1685.84	-1.705	404.81	80894	80894	MS2	0/0	12AUG14_Rui_cardiac_PE_E.raw
High				NPDDITNEEYGEFYk	Unambiguous	1	1	P82995	K15(Label:2H(4))	CID	1	0	1	1					9.44898e+06		No Quan Values	Not Used		0	4.557e-06	5.55442	0	7.12123	59	2	919.404	1837.8	-3.63261	262.502	50585	50585	MS2	0/0	12AUG14_Rui_cardiac_PE_E.raw
High				LEDTENWLYEDGEDQPk	Unambiguous	2	1	F1LRV4	K17(Label:2H(4))	CID	1	0	1	1		24571		1	4227900	Medium	Excluded by Method	Not Used		0	5.022e-06	5.54834	0	32.6668	100	2	1042.96	2084.91	-4.44536	282.447	54787	54787	MS2	0/0	12AUG14_Rui_cardiac_PE_E.raw
High				LESIISGAALMADSScTr	Unambiguous	2	1	Q5U302	C16(Carbamidomethyl); R18(Label:13C(6))	CID	1	0	1	1		31200	1	1	1.81614e+06	Medium	Excluded by Method	Not Used		0	2.11e-05	5.54733	0	86.1909	100	2	944.467	1887.93	1.04826	356.593	70433	70433	MS2	0/0	12AUG14_Rui_cardiac_PE_E.raw
High				GNDISSGTVLSEYVGSGPPk	Unambiguous	1	1	P31044	K20(Label:2H(4))	CID	1	0	1	1		27325		1	3.11575e+06	Medium	Excluded by Method	Not Used		0	9.637e-06	5.54705	0	0	100	2	984.492	1967.98	-4.29563	312.783	61177	61177	MS2	0/0	12AUG14_Rui_cardiac_PE_E.raw
High				SSIQITGALEDQMNQLk	Unambiguous	1	1	D3ZCV0	K17(Label:2H(4))	CID	1	0	1	1		32105		1	1.70061e+06	Medium	Excluded by Method	Not Used		0	3.749e-06	5.54507	0	20.6494	100	2	940.487	1879.97	-3.79595	366.875	72600	72600	MS2	0/0	12AUG14_Rui_cardiac_PE_E.raw
	High			NmVNEEDESQDTETVFk	Unambiguous	2	1	Q9Z2J4-2	M2(Oxidation); K17(Label:13C(6)15N(2))	CID	1	0	1	1					480773		No Quan Values	Not Used		0	6.224e-06	5.54388	0	41.0765	100	2	1019.93	2038.86	-3.4118	164.217	29770	29770	MS2	0/0	12AUG14_Rui_cardiac_PE_E.raw
High				GFGDGYnGYGGGPGGGNFGGSPGYGGGr	Unconsidered	4	1	A7VJC2-2	N7(Deamidated); R28(Label:13C(6))	CID		0.0177	2	2					299342		No Quan Values	Not Used		0	4.16e-05	5.54351	0	39.5994	100	2	1251.53	2502.06	4.85581	261.747	50424	50424	MS2	0/0	12AUG14_Rui_cardiac_PE_E.raw
High				GTGGVDTAAVGAVFDISNADr	Unambiguous	1	1	P00564	R21(Label:13C(6))	CID	1	0	1	1							No Quan Values	Not Used		0	1.963e-07	5.5411	0	2.63322	33	2	999.993	1998.98	-2.20984	387.974	77044	77044	MS2	0/0	12AUG14_Rui_cardiac_PE_E.raw
	High			TPVQSQQPSATAPSGADEk	Unambiguous	1	1	Q4FZT9	K19(Label:13C(6)15N(2))	CID	1	0	1	1		888		1	225483	Heavy	Excluded by Method	Not Used		0	2.52e-05	5.53826	0	20.2445	100	2	953.964	1906.92	-1.68793	45.3121	4871	4871	MS2	0/0	12AUG14_Rui_cardiac_PE_E.raw
	High			NQLDQEVEFLSTSIAQLk	Unambiguous	1	1	B5DFN4	K18(Label:13C(6)15N(2))	CID	1	0	1	1		37490			2.70839e+06	Heavy	Redundant	Not Used	0.778623	0	6.077e-06	5.53815	0	42.3771	100	2	1036.04	2071.07	-3.38414	419.599	84160	84160	MS2	0/0	12AUG14_Rui_cardiac_PE_E.raw
High				FLEQQNAALAAEVNr	Unambiguous	2	1	Q6P725	R15(Label:13C(6))	CID	1	0	1	1							No Quan Values	Not Used		0	1.057e-05	5.53247	0	5.9443	10	2	840.442	1679.88	-2.24396	244.059	46705	46705	MS2	0/0	12AUG14_Rui_cardiac_PE_E.raw
	High			GITINAAHVEYSTAAr	Unambiguous	1	1	P85834	R16(Label:13C(6)15N(4))	CID	1	0	1	1		14489		1	4.43682e+06	Heavy	Excluded by Method	Not Used		0	1.222e-05	5.53143	0	31.3437	100	2	842.435	1683.86	-3.08531	177.224	32526	32526	MS2	0/0	12AUG14_Rui_cardiac_PE_E.raw
High				GNFGGSFAGSFGGAGGHAPGVAr	Unambiguous	4	1	F1LV13	R23(Label:13C(6))	CID	1	0	1	1		19580		1	3.11764e+06	Medium	Excluded by Method	Not Used		0	0.0001209	5.53035	0	0	100	2	1020.99	2040.97	-2.61115	229.024	43492	43492	MS2	0/0	12AUG14_Rui_cardiac_PE_E.raw
High				TTGIVLDSGDGVTHNVPIYEGYALPHAIMr	Unambiguous	4	1	P68035	R30(Label:13C(6))	CID	1	0	1	1		34707			53224656	Medium	Unique	Used	0.540802	0	0.002228	5.52927	0	49.6446	27	3	1068.21	3202.62	-2.69509	395.26	78602	78602	MS2	0/0	12AUG14_Rui_cardiac_PE_E.raw
	High			AcLISMGYDLGEAEFAr	Unambiguous	1	1	D3ZCV0	C2(Carbamidomethyl); R17(Label:13C(6)15N(4))	CID	1	0	1	1		35675			5.24264e+07	Heavy	Unique	Used	0.82673	0	8.44e-05	5.52687	0	44.2602	25	2	956.941	1912.88	-3.01468	403.163	80504	80504	MS2	0/0	12AUG14_Rui_cardiac_PE_E.raw
High				VQIAVANAQELLQr	Unambiguous	1	1	P62076	R14(Label:13C(6))	CID	1	0	1	1		27905	1	1	3.45924e+06	Medium	Excluded by Method	Not Used		0	8.746e-07	5.52537	0	54.3404	85	2	779.953	1558.9	-1.23099	319.356	62571	62571	MS2	0/0	12AUG14_Rui_cardiac_PE_E.raw
High				AMYDYSAQDEDEVSFr	Unambiguous	2	1	F1LVX3	R16(Label:13C(6))	CID	1	0	1	1					1171918		No Quan Values	Not Used		0	2.367e-07	5.52522	0	0	100	2	966.406	1931.8	-1.16045	267.108	51560	51560	MS2	0/0	12AUG14_Rui_cardiac_PE_E.raw
High				YEMTYSGGGGGGGGGGGGTSr	Unambiguous	1	1	F1LMV6	R21(Label:13C(6))	CID	1	0	1	1		2604	1	1	114018	Medium	Excluded by Method	Not Used		0	1.696e-06	5.5238	0	0	100	2	914.384	1827.76	-2.32307	61.5517	8153	8153	MS2	0/0	12AUG14_Rui_cardiac_PE_E.raw
High				VNQIGSVTESLQAck	Unambiguous	5	3	M0R5J4;M0RAU4;P15429	C14(Carbamidomethyl); K15(Label:2H(4))	CID	1	0	1	1		17291		1	115339599	Medium	Excluded by Method	Not Used		0	4.054e-05	5.52353	0	6.44103	11	2	819.425	1637.84	-2.06677	205.336	38457	38457	MS2	0/0	12AUG14_Rui_cardiac_PE_E.raw
High				VNQIGSVTESIQAck	Unambiguous	5	3	M0R5J4;M0RAU4;P15429	C14(Carbamidomethyl); K15(Label:2H(4))	CID	1	0	1	2		17291		1	115339599	Medium	Excluded by Method	Not Used		0	4.054e-05	5.52353	0	6.44103	11	2	819.425	1637.84	-2.06677	205.336	38457	38457	MS2	0/0	12AUG14_Rui_cardiac_PE_E.raw
High				GTGGVDTAAVGAVFDISNADr	Unambiguous	1	1	P00564	R21(Label:13C(6))	CID	1	0	1	1					163665		No Quan Values	Not Used		0	5.121e-08	5.52056	0	21.5551	100	2	999.993	1998.98	-2.08771	384.581	76329	76329	MS2	0/0	12AUG14_Rui_cardiac_PE_E.raw
	High			GPENEDPQTESQQLEAk	Unambiguous	1	1	Q5U2U8	K17(Label:13C(6)15N(2))	CID	1	0	1	1					1.92148e+06		No Quan Values	Not Used		0	6.79e-05	5.5204	0	11.0988	100	2	954.436	1907.87	-2.83782	107.63	17754	17754	MS2	0/0	12AUG14_Rui_cardiac_PE_E.raw
High				LMATLFSTYASADTGDSGk	Unambiguous	2	1	G3V885	K19(Label:2H(4))	CID	1	0	1	1							No Quan Values	Not Used		0	7.25e-05	5.51885	0	0	80	2	970.465	1939.92	-1.78438	352.3	69523	69523	MS2	0/0	12AUG14_Rui_cardiac_PE_E.raw
	High			WGDAGAEYVVESTGVFTTmEk	Unambiguous	4	1	P04797	M19(Oxidation); K21(Label:13C(6)15N(2))	CID	1	0	1	1		34865			134654142	Heavy	Unique	Used	0.514748	0	0.0001906	5.51763	0	16.8057	14	2	1151.02	2301.04	-4.26511	398.328	79321	79321	MS2	0/0	12AUG14_Rui_cardiac_PE_E.raw
	High			VQANLDTPDINIQGPEAk	Unambiguous	1	1	M0R9D5	K18(Label:13C(6)15N(2))	CID	1	0	1	1					826057		No Quan Values	Not Used		0	0.0003572	5.51361	0	39.4247	100	2	966	1930.99	-1.23789	270.56	52291	52291	MS2	0/0	12AUG14_Rui_cardiac_PE_E.raw
	High			ATENDIYNFFSPLNPVr	Unambiguous	7	1	Q794E4	R17(Label:13C(6)15N(4))	CID	1	0	1	1		36583			31521496	Heavy	Unique	Used	0.812024	0	0.0002955	5.51265	0	31.9102	28	2	1003.99	2006.98	-2.55135	410.781	82269	82269	MS2	0/0	12AUG14_Rui_cardiac_PE_E.raw
High				AMYDYSAqDEDEVSFr	Unambiguous	2	1	F1LVX3	Q8(Deamidated); R16(Label:13C(6))	CID	1	0	1	1					717324		No Quan Values	Not Used		0	3.139e-05	5.51203	0	44.1224	100	2	966.904	1932.8	5.78371	265.867	51297	51297	MS2	0/0	12AUG14_Rui_cardiac_PE_E.raw
High				APSYGAGELLDFSLADAVNQEFLATr	Unambiguous	2	1	Q6P725	R26(Label:13C(6))	CID	1	0	1	1		37752			2.82566e+07	Medium	Unique	Used	0.583299	0	3.465e-05	5.51122	0	11.2889	100	2	1381.19	2761.37	-3.22679	422.557	84773	84773	MS2	0/0	12AUG14_Rui_cardiac_PE_E.raw
	High			YFDLGLPnrDQTNDQVTIDSALATQk	Unambiguous	1	1	P56574	N8(Deamidated); R9(Label:13C(6)15N(4)); K26(Label:13C(6)15N(2))	CID	0.0181	0	1	1					282208		No Quan Values	Not Used		0	0.00811	5.51117	1	44.7103	100	3	981.493	2942.46	5.14318	386.769	76789	76789	MS2	0/0	12AUG14_Rui_cardiac_PE_E.raw
	High			IVYGHLDDPANQEIEr	Unambiguous	1	1	Q9ER34	R16(Label:13C(6)15N(4))	CID	1	0	1	1		15286		1	29463652	Heavy	Excluded by Method	Not Used		0	2.298e-07	5.50592	0	48.7894	28	3	626.976	1878.91	-4.95309	184.969	34168	34168	MS2	0/0	12AUG14_Rui_cardiac_PE_E.raw
	High			VIVVGNPANTNcLTASk	Unambiguous	1	1	O88989	C12(Carbamidomethyl); K17(Label:13C(6)15N(2))	CID	1	0	1	1		18017		1	61357084	Heavy	Excluded by Method	Not Used		0	2.719e-05	5.50262	0	33.464	15	2	883.47	1765.93	-2.14727	212.905	40075	40075	MS2	0/0	12AUG14_Rui_cardiac_PE_E.raw
	High			AANEAGYFNEEMAPIEVk	Unambiguous	2	2	P13437;G3V9U2	K18(Label:13C(6)15N(2))	CID	1	0	1	1							No Quan Values	Not Used		0	0.0001464	5.50112	0	32.7538	71	2	995.963	1990.92	-6.1357	327.557	64296	64296	MS2	0/0	12AUG14_Rui_cardiac_PE_E.raw
	High			TFTDcFNcLPIAAIVDEk	Unambiguous	4	1	P62142	C5(Carbamidomethyl); C8(Carbamidomethyl); K18(Label:13C(6)15N(2))	CID	1	0	1	1		36803		1	1.12776e+07	Heavy	Excluded by Method	Not Used		0	0.001405	5.50092	0	0	100	2	1061.5	2122	-4.474	413.003	82762	82762	MS2	0/0	12AUG14_Rui_cardiac_PE_E.raw
High				GPENEDPQTESQQLEAk	Unambiguous	1	1	Q5U2U8	K17(Label:2H(4))	CID	1	0	1	1		7438		1	575214	Medium	Excluded by Method	Not Used		0	3.718e-06	5.5003	0	0	100	2	952.441	1903.87	-3.95673	108.873	18015	18015	MS2	0/0	12AUG14_Rui_cardiac_PE_E.raw
	High			FGVEQDVDmVFASFIr	Unambiguous	3	2	P11980;P11980-2	M9(Oxidation); R16(Label:13C(6)15N(4))	CID	1	0	1	1		37533		1	9279601	Heavy	Excluded by Method	Not Used		0	6.864e-06	5.49717	0	22.3007	75	2	943.452	1885.9	-2.94228	420.378	84321	84321	MS2	0/0	12AUG14_Rui_cardiac_PE_E.raw
High				AIAVLTSGGDAQGmNAAVr	Unambiguous	1	1	Q52KS1	M14(Oxidation); R19(Label:13C(6))	CID	1	0	1	1					518003		No Quan Values	Not Used		0	6.901e-05	5.49654	0	0	100	2	912.469	1823.93	-3.87937	175.164	32096	32096	MS2	0/0	12AUG14_Rui_cardiac_PE_E.raw
	High			VNAGDQPGADLGPLITPQAk	Unambiguous	2	1	G3V7J0	K20(Label:13C(6)15N(2))	CID	1	0	1	1							No Quan Values	Not Used		0	4.028e-05	5.49044	0	27.8204	100	2	985.524	1970.04	-0.995342	289.569	56285	56285	MS2	0/0	12AUG14_Rui_cardiac_PE_E.raw
High				cIGAIAMTEPGAGSDLQGVr	Unambiguous	1	1	P15650	C1(Carbamidomethyl); R20(Label:13C(6))	CID	1	0	1	1		26317			945674	Medium	Unique	Used	0.512047	0	3.281e-05	5.48671	0	0	100	2	1005	2008.99	-1.47285	301.789	58864	58864	MS2	0/0	12AUG14_Rui_cardiac_PE_E.raw
	High			ISSSNPYSTVTMDELr	Unambiguous	1	1	D3ZCV0	R16(Label:13C(6)15N(4))	CID	1	0	1	1					4.46116e+06		No Quan Values	Not Used		0	1.994e-05	5.48597	0	10.4734	58	2	905.428	1809.85	-3.7602	278.733	54006	54006	MS2	0/0	12AUG14_Rui_cardiac_PE_E.raw
	High			EVYmGNVIQGGEGQAPTr	Unambiguous	1	1	P17764	M4(Oxidation); R18(Label:13C(6)15N(4))	CID	1	0	1	1		11802		1	2.89227e+06	Heavy	Excluded by Method	Not Used		0	2.243e-05	5.48416	0	14.5957	100	2	966.459	1931.91	-2.61153	151.088	26967	26967	MS2	0/0	12AUG14_Rui_cardiac_PE_E.raw
	High			EVYmGNVIQGGEGQAPTr	Unambiguous	1	1	P17764	M4(Oxidation); R18(Label:13C(6)15N(4))	CID	1	0	1	1		11424			8.40475e+06	Heavy	Unique	Used	0.608335	0	2.467e-05	5.48372	0	0	66	2	966.455	1931.9	-6.33955	147.211	26138	26138	MS2	0/0	12AUG14_Rui_cardiac_PE_E.raw
	High			FLEQQNAALAAEVNr	Unambiguous	2	1	Q6P725	R15(Label:13C(6)15N(4))	CID	0.4544	0	1	1		21155		1	1.08673e+06	Heavy	Excluded by Method	Not Used		0	2.517e-05	5.479	0	15.8635	54	2	842.436	1683.86	-2.66222	246.074	47128	47128	MS2	0/0	12AUG14_Rui_cardiac_PE_E.raw
High				SQIENINLTNGnSGGTQr	Unconsidered	2	1	A1A5Q0	N12(Deamidated); R18(Label:13C(6))	CID		0.0335	2	2		13963	1	1	1.09549e+06	Medium	Excluded by Method	Not Used		0	2.915e-06	5.47577	0	0	100	2	955.467	1909.93	-2.51185	171.973	31432	31432	MS2	0/0	12AUG14_Rui_cardiac_PE_E.raw
	High			YFDLGLPNrDQTNDQVTIDSALATQk	Unambiguous	1	1	P56574	R9(Label:13C(6)15N(4)); K26(Label:13C(6)15N(2))	CID	1	0	1	1		33820		1	387525	Heavy	Excluded by Method	Not Used		0	0.0001361	5.47416	1	0	100	3	981.158	2941.46	-2.26034	386.382	76704	76704	MS2	0/0	12AUG14_Rui_cardiac_PE_E.raw
	High			LMAGQEDSnGcINYEAFVk	Unambiguous	1	1	P16409	N9(Deamidated); C11(Carbamidomethyl); K19(Label:13C(6)15N(2))	CID	1	0	1	1							No Quan Values	Not Used		0	0.0002102	5.47391	0	20.3172	35	2	1077.98	2154.95	-3.3681	332.381	65319	65319	MS2	0/0	12AUG14_Rui_cardiac_PE_E.raw
	High			ESTGAQVQVAGDmLPNSTEr	Unambiguous	2	1	Q6AYU5	M13(Oxidation); R20(Label:13C(6)15N(4))	CID	1	0	1	1		14053			3.7199e+06	Heavy	Unique	Used	0.854312	0	2.148e-05	5.46706	0	16.0923	72	2	1058.49	2115.98	-3.69701	173.014	31647	31647	MS2	0/0	12AUG14_Rui_cardiac_PE_E.raw
	High			HLNEIDLFHcIDPNDSk	Unambiguous	2	1	R9PXR7	C10(Carbamidomethyl); K17(Label:13C(6)15N(2))	CID	1	0	1	1					1.42459e+06		No Quan Values	Not Used		0	0.0002169	5.45757	0	57.3158	77	3	692.326	2074.96	-4.89108	299.806	58448	58448	MS2	0/0	12AUG14_Rui_cardiac_PE_E.raw
High				HGcTVLTALGTILkk	Unambiguous	1	1	Q9QZ76	C3(Carbamidomethyl); K14(Label:2H(4)); K15(Label:2H(4))	CID	1	0	1	1		28123			1.94179e+06	Medium	Unique	Used	0.765237	0	4.101e-06	5.45723	1	79.8966	100	3	540.662	1619.97	-3.22992	321.664	63054	63054	MS2	0/0	12AUG14_Rui_cardiac_PE_E.raw
High				FLEQQNAALAAEVNr	Unambiguous	2	1	Q6P725	R15(Label:13C(6))	CID	1	0	1	1		20684			104984632	Medium	Unique	Used	0.648145	0	2.747e-05	5.45069	0	2.88273	3	2	840.441	1679.88	-3.04329	240.643	45980	45980	MS2	0/0	12AUG14_Rui_cardiac_PE_E.raw
	High			NMGGPYGGGNYGPGGSGGSGGYGGr	Unambiguous	7	1	A7VJC2-2	R25(Label:13C(6)15N(4))	CID	1	0	1	1		12004			7.63767e+06	Heavy	Unique	Used	0.972422	0	1.294e-05	5.45007	0	17.5788	100	2	1100.46	2199.9	-4.37745	153.105	27407	27407	MS2	0/0	12AUG14_Rui_cardiac_PE_E.raw
	High			LATAEAqSLHQQVLSr	Unambiguous	1	1	D4ABA9	Q7(Deamidated); R16(Label:13C(6)15N(4))	CID	0.0385	0	1	1							No Quan Values	Not Used		0	0.0007395	5.44984	0	33.2825	100	2	881.976	1762.94	6.96523	150.304	26801	26801	MS2	0/0	12AUG14_Rui_cardiac_PE_E.raw
	High			ISSSNPYSTVTmDELr	Unambiguous	1	1	D3ZCV0	M12(Oxidation); R16(Label:13C(6)15N(4))	CID	1	0	1	1		19462			2.43728e+07	Heavy	Unique	Used	0.542694	0	9.452e-05	5.44921	0	25.3077	60	2	913.428	1825.85	-1.4771	227.812	43236	43236	MS2	0/0	12AUG14_Rui_cardiac_PE_E.raw
High				GFcHLcDGQEAccVGLEAGINPTDHLITAYr	Unambiguous	3	1	P26284	C3(Carbamidomethyl); C6(Carbamidomethyl); C12(Carbamidomethyl); C13(Carbamidomethyl); R31(Label:13C(6))	CID	1	0	1	1					1.01748e+06		No Quan Values	Not Used		0	4.546e-05	5.4481	0	70.2906	100	3	1180.86	3540.57	-4.16716	363.331	71856	71856	MS2	0/0	12AUG14_Rui_cardiac_PE_E.raw
High				HADSVAELGEQIDNLQr	Unambiguous	7	2	G3V8B0;G3V885	R17(Label:13C(6))	CID	1	0	1	1		23957			2.31191e+07	Medium	Redundant	Not Used	0.43754	0	1.176e-06	5.44619	0	6.88512	51	2	950.973	1900.94	-3.31611	276.234	53479	53479	MS2	0/0	12AUG14_Rui_cardiac_PE_E.raw
High				QTDSHVFETESLSAQGQSSGr	Unambiguous	1	1	D4ABA9	R21(Label:13C(6))	CID	1	0	1	1		10747			71362042	Medium	Redundant	Not Used	0.904259	0	0.00355	5.44538	0	20.7264	15	3	753.016	2257.03	-4.20873	141.309	24883	24883	MS2	0/0	12AUG14_Rui_cardiac_PE_E.raw
High				HPQVQEAQVVGVkDDr	Unambiguous	1	1	Q499N5	K13(Label:2H(4)); R16(Label:13C(6))	CID	1	0	1	1		2750		1	1.40607e+06	Medium	Excluded by Method	Not Used		0	5.484e-07	5.44523	1	62.7585	84	3	605.661	1814.97	-3.18446	63.0822	8465	8465	MS2	0/0	12AUG14_Rui_cardiac_PE_E.raw
High				EIIAVScGPPQcQETIr	Unambiguous	1	1	Q68FU3	C7(Carbamidomethyl); C12(Carbamidomethyl); R17(Label:13C(6))	CID	1	0	1	1		19428	1		1.89359e+07	Medium	Excluded by Method	Not Used		0	1.993e-07	5.44497	0	6.64891	61	2	982.484	1963.96	-3.11673	227.44	43155	43155	MS2	0/0	12AUG14_Rui_cardiac_PE_E.raw
High				rGTGGVDTAAVGAVFDISNADr	Unambiguous	1	1	P00564	R1(Label:13C(6)); R22(Label:13C(6))	CID	1	0	1	1		28713		1	140263984	Medium	Excluded by Method	Not Used		0	0.0004317	5.44452	1	15.8292	11	3	721.038	2161.1	-1.38782	328.148	64421	64421	MS2	0/0	12AUG14_Rui_cardiac_PE_E.raw
High				ADAVQDSEMVELVELEIr	Unambiguous	1	1	P85834	R18(Label:13C(6))	CID	1	0	1	1							No Quan Values	Not Used		0	1.488e-05	5.44335	0	11.3909	93	2	1026.52	2052.03	0.575552	413.566	82887	82887	MS2	0/0	12AUG14_Rui_cardiac_PE_E.raw
	High			LVQDVANNTNEEAGDGTTTATVLAr	Unambiguous	1	1	P63039	R25(Label:13C(6)15N(4))	CID	1	0	1	1		20070			45104439	Heavy	Unique	Used	0.665069	0	0.0001283	5.44333	0	17.1167	42	2	1285.63	2570.25	-3.14888	234.276	44609	44609	MS2	0/0	12AUG14_Rui_cardiac_PE_E.raw
High				GIsLEEGALPDVSATr	Unambiguous	1	1	D4ABA9	S3(Phospho); R16(Label:13C(6))	CID	1	0	1	1	S(3): 100.0; S(13): 0.0; T(15): 0.0	31476		1	5.93401e+06	Medium	Excluded by Method	Not Used		0	0.0001653	5.44033	0	34.0867	38	2	850.911	1700.82	-2.52346	359.741	71094	71094	MS2	0/0	12AUG14_Rui_cardiac_PE_E.raw
	High			IIGAVDQIQLTQAQLEEr	Unambiguous	2	1	G3V8L9	R18(Label:13C(6)15N(4))	CID	1	0	1	1							No Quan Values	Not Used		0	7.568e-06	5.43981	0	25.2591	70	2	1018.05	2035.1	-1.9085	351.35	69319	69319	MS2	0/0	12AUG14_Rui_cardiac_PE_E.raw
High				FGVEQDVDmVFASFIr	Unambiguous	3	2	P11980;P11980-2	M9(Oxidation); R16(Label:13C(6))	CID	1	0	1	1		37533		1	39577226	Medium	Excluded by Method	Not Used		0	2.288e-07	5.43795	0	43.2547	100	2	941.461	1881.91	-0.234368	420.093	84262	84262	MS2	0/0	12AUG14_Rui_cardiac_PE_E.raw
	High			IPSAVGYQPTLATDMGTmQEr	Unambiguous	2	1	G3V6D3	M18(Oxidation); R21(Label:13C(6)15N(4))	CID	1	0	1	1					237372		No Quan Values	Not Used		0	0.0002733	5.43253	0	14.3954	100	2	1146.55	2292.08	-1.20454	288.377	56035	56035	MS2	0/0	12AUG14_Rui_cardiac_PE_E.raw
High				ALDFSEAPSFTQPLTNr	Unambiguous	1	1	P56741	R17(Label:13C(6))	CID	1	0	1	1							No Quan Values	Not Used		0	4.681e-07	5.43093	0	0	52	2	950.48	1899.95	-1.05908	374.466	74198	74198	MS2	0/0	12AUG14_Rui_cardiac_PE_E.raw
	High			ALcVSESQSAGAGTGNAATqGk	Unconsidered	2	1	F1LPQ9	C3(Carbamidomethyl); Q20(Deamidated); K22(Label:13C(6)15N(2))	CID		0.0423	3	3					239942		No Quan Values	Not Used		0	0.001022	5.42963	0	36.152	100	2	1037.49	2073.97	5.16704	88.0536	13656	13656	MS2	0/0	12AUG14_Rui_cardiac_PE_E.raw
High				NFGPTGIGFGGLTHQVEk	Unambiguous	2	1	G3V7U0	K18(Label:2H(4))	CID	1	0	1	1		25353			4.88712e+06	Medium	Unique	Used	0.938889	0	4.094e-06	5.42953	0	23.537	100	2	931.984	1862.96	-5.06911	291.682	56739	56739	MS2	0/0	12AUG14_Rui_cardiac_PE_E.raw
High				TASEmVLADDNFSTIVAAVEEGr	Unambiguous	6	1	P11507-2	M5(Oxidation); R23(Label:13C(6))	CID	1	0	1	1		36775			68126838	Medium	Unique	Used	0.689428	0	7.198e-06	5.42344	0	0	39	2	1224.08	2447.16	-3.53741	412.714	82698	82698	MS2	0/0	12AUG14_Rui_cardiac_PE_E.raw
High				STAGDTHLGGEDFDNr	Unambiguous	6	1	P63018	R16(Label:13C(6))	CID	1	0	1	1		5392			3.01391e+07	Medium	Unique	Used	0.51665	0	6.643e-06	5.42171	0	10.5766	58	2	849.374	1697.74	-3.31641	87.8891	13621	13621	MS2	0/0	12AUG14_Rui_cardiac_PE_E.raw
	High			TGGLAGGGSDALqTDGLr	Unambiguous	1	1	D4A702	Q13(Deamidated); R18(Label:13C(6)15N(4))	CID	1	0	1	1							No Quan Values	Not Used		0	0.0007319	5.42089	0	53.1319	100	2	828.912	1656.82	5.85541	197.839	36879	36879	MS2	0/0	12AUG14_Rui_cardiac_PE_E.raw
High				GEAVrDFEIIDNHDYSYTVk	Unambiguous	1	1	D3ZHA0	R5(Label:13C(6)); K20(Label:2H(4))	CID	1	0	1	1					4.79673e+06		No Quan Values	Not Used		0	1.265e-05	5.41847	1	36.2055	35	3	794.394	2381.17	0.914827	270.276	52229	52229	MS2	0/0	12AUG14_Rui_cardiac_PE_E.raw
	High			NPDDITQEEYGEFYk	Unambiguous	1	1	P34058	K15(Label:13C(6)15N(2))	CID	1	0	1	1					1.334e+06		No Quan Values	Not Used		0	3.335e-05	5.41774	0	31.8966	100	2	928.407	1855.81	-2.27172	273.616	52931	52931	MS2	0/0	12AUG14_Rui_cardiac_PE_E.raw
	High			SVDLSGQAFDEAFAEFQr	Unambiguous	1	1	F1M7T8	R18(Label:13C(6)15N(4))	CID	1	0	1	1		36276			11218919	Heavy	Unique	Used	0.514299	0	0.0002178	5.41722	0	34.2009	37	2	1013.97	2026.93	-4.3225	408.396	81729	81729	MS2	0/0	12AUG14_Rui_cardiac_PE_E.raw
	High			VLGSEEPTEGDVQcmr	Unambiguous	1	1	D4ABA9	C14(Carbamidomethyl); M15(Oxidation); R16(Label:13C(6)15N(4))	CID	1	0	1	1		8442			1.73822e+07	Heavy	Redundant	Not Used	0.814509	0	5.202e-05	5.41443	0	0	67	2	916.901	1832.79	-4.69239	119.966	20371	20371	MS2	0/0	12AUG14_Rui_cardiac_PE_E.raw
High				APLQVAVLGPTGVAEPVEVr	Unambiguous	1	1	D3ZHA0	R20(Label:13C(6))	CID	1	0	1	1		33140	1		296849	Medium	Excluded by Method	Not Used		0	3.053e-06	5.4137	0	47.4777	100	2	1004.58	2008.15	-1.53581	378.795	75112	75112	MS2	0/0	12AUG14_Rui_cardiac_PE_E.raw
High				LYGSGGPPPTGEEDTSEkDEL	Unambiguous	1	1	P06761	K18(Label:2H(4))	CID	1	0	1	1		17081			59672433	Medium	Redundant	Not Used	1.23958	0	0.0002572	5.41344	1	0	22	2	1091.5	2181.99	-3.32287	203.085	37982	37982	MS2	0/0	12AUG14_Rui_cardiac_PE_E.raw
	High			YFDLGLPNrDQTNDqVTIDSALATQk	Unconsidered	1	1	P56574	R9(Label:13C(6)15N(4)); Q15(Deamidated); K26(Label:13C(6)15N(2))	CID		0.0181	2	2					282208		No Quan Values	Not Used		0	0.01688	5.41303	1	44.7103	100	3	981.493	2942.46	5.14318	386.769	76789	76789	MS2	0/0	12AUG14_Rui_cardiac_PE_E.raw
High				LEDTENWLYEDGEDQPk	Unambiguous	2	1	F1LRV4	K17(Label:2H(4))	CID	1	0	1	1		24571		1	4227900	Medium	Excluded by Method	Not Used		0	0.0001174	5.40838	0	0	100	2	1042.96	2084.92	-3.04018	285.151	55354	55354	MS2	0/0	12AUG14_Rui_cardiac_PE_E.raw
	High			VPPETIDSVIVGNVmQSSSDAAYLAr	Unambiguous	2	2	P13437;G3V9U2	M15(Oxidation); R26(Label:13C(6)15N(4))	CID	1	0	1	1		35462		1	1.91985e+07	Heavy	Excluded by Method	Not Used		0	8.39e-05	5.40231	0	0	66	2	1373.18	2745.35	-3.45876	401.376	80066	80066	MS2	0/0	12AUG14_Rui_cardiac_PE_E.raw
High				WGDAGAEYVVESTGVFTTmEk	Unambiguous	4	1	P04797	M19(Oxidation); K21(Label:2H(4))	CID	1	0	1	1							No Quan Values	Not Used		0	0.0001118	5.40033	0	0	100	2	1149.03	2297.05	-2.85672	407.563	81539	81539	MS2	0/0	12AUG14_Rui_cardiac_PE_E.raw
	High			LESIISGAALmADSScTr	Unambiguous	2	1	Q5U302	M11(Oxidation); C16(Carbamidomethyl); R18(Label:13C(6)15N(4))	CID	1	0	1	1					782066		No Quan Values	Not Used		0	0.0001306	5.39764	0	0	100	2	954.457	1907.91	-0.190297	281.266	54541	54541	MS2	0/0	12AUG14_Rui_cardiac_PE_E.raw
High				LYAQDADGcPIDIk	Unambiguous	1	1	D3ZHA0	C9(Carbamidomethyl); K14(Label:2H(4))	CID	1	0	1	1					18838232		No Quan Values	Not Used		0	3.162e-05	5.3959	0	12.6102	28	2	791.887	1582.77	-3.00283	215.383	40602	40602	MS2	0/0	12AUG14_Rui_cardiac_PE_E.raw
	High			NFGPTGIGFGGLTHQVEk	Unambiguous	2	1	G3V7U0	K18(Label:13C(6)15N(2))	CID	0.3302	0	1	1		25000			9.46952e+06	Heavy	Unique	Used	0.955414	0	3.285e-05	5.39494	0	23.6208	79	2	933.979	1866.95	-4.25023	289.151	56196	56196	MS2	0/0	12AUG14_Rui_cardiac_PE_E.raw
High				MADSGGQPQLTQPGk	Unambiguous	2	1	Q8VBU2-2	K15(Label:2H(4))	CID	1	0	1	1							No Quan Values	Not Used		0	9.692e-06	5.39452	0	21.2857	100	2	759.88	1518.75	1.07281	68.5834	9594	9594	MS2	0/0	12AUG14_Rui_cardiac_PE_E.raw
High				ELQAQLQEQQVqVEMDMSkPDLTAALr	Unambiguous	2	1	Q6P725	Q12(Deamidated); K19(Label:2H(4)); R27(Label:13C(6))	CID	1	0	1	1		35103			3.19672e+06	Medium	Unique	Used	0.693232	0	0.0003643	5.3928	0	75.1847	89	3	1037.53	3110.59	4.03907	398.394	79339	79339	MS2	0/0	12AUG14_Rui_cardiac_PE_E.raw
High				DAGEGLLTVQILDPEGkPk	Unambiguous	1	1	D3ZHA0	K17(Label:2H(4)); K19(Label:2H(4))	CID	1	0	1	1		32582		1	925291	Medium	Excluded by Method	Not Used		0	2.19e-06	5.39117	0	85.9931	100	2	994.558	1988.11	-3.29821	372.026	73683	73683	MS2	0/0	12AUG14_Rui_cardiac_PE_E.raw
	High			EVYMGNVIQGGEGQAPTr	Unambiguous	1	1	P17764	R18(Label:13C(6)15N(4))	CID	1	0	1	1		18586			2.07041e+07	Heavy	Unique	Used	0.901204	0	3.517e-06	5.38959	0	9.09379	47	2	958.462	1915.92	-2.48401	219.021	41367	41367	MS2	0/0	12AUG14_Rui_cardiac_PE_E.raw
High				STGEAFVQFASQEIAEk	Unambiguous	6	1	Q6AY09	K17(Label:2H(4))	CID	1	0	1	1					3474835		No Quan Values	Not Used		0	5.417e-07	5.38873	0	2.81903	66	2	923.461	1845.91	-1.64385	383.499	76098	76098	MS2	0/0	12AUG14_Rui_cardiac_PE_E.raw
High				SLYHDITGDTSGDYrk	Unambiguous	1	1	Q5XI77	R15(Label:13C(6)); K16(Label:2H(4))	CID	1	0	1	1		9550		1	1.3921e+07	Medium	Excluded by Method	Not Used		0	8.079e-07	5.38852	1	45.7541	55	3	613.301	1837.89	-4.00529	129.487	22374	22374	MS2	0/0	12AUG14_Rui_cardiac_PE_E.raw
High				SLPSVETLGcTSVIcSDk	Unambiguous	10	1	P11507-2	C10(Carbamidomethyl); C15(Carbamidomethyl); K18(Label:2H(4))	CID	1	0	1	1							No Quan Values	Not Used		0	1.915e-05	5.38748	0	12.5883	100	2	978.979	1956.95	-2.08625	316.932	62056	62056	MS2	0/0	12AUG14_Rui_cardiac_PE_E.raw
High				AANAASGAGGSSAAAGSrPGDGGSLGSGAr	Unambiguous	1	1	Q5XIM5	R18(Label:13C(6)); R30(Label:13C(6))	CID	1	0	1	1		486			2.2709e+06	Medium	Unique	Used	0.604801	0	2.955e-07	5.38636	0	18.8189	100	3	819.733	2457.18	-0.890847	40.1371	3934	3934	MS2	0/0	12AUG14_Rui_cardiac_PE_E.raw
High				WGDAGAEYVVESTGVFTTMEk	Unambiguous	4	1	P04797	K21(Label:2H(4))	CID	1	0	1	1							No Quan Values	Not Used		0	0.0001409	5.38504	0	6.14099	46	2	1141.03	2281.05	-3.7146	408.701	81798	81798	MS2	0/0	12AUG14_Rui_cardiac_PE_E.raw
	High			ISSSNPYSTVTMDELr	Unambiguous	1	1	D3ZCV0	R16(Label:13C(6)15N(4))	CID	1	0	1	1		23948	1		3.99893e+06	Heavy	Excluded by Method	Not Used		0	1.095e-05	5.38502	0	34.9908	45	2	905.43	1809.85	-2.41124	275.999	53429	53429	MS2	0/0	12AUG14_Rui_cardiac_PE_E.raw
High				WGDAGAEYVVESTGVFTTmEk	Unambiguous	4	1	P04797	M19(Oxidation); K21(Label:2H(4))	CID	1	0	1	1							No Quan Values	Not Used		0	0.0003355	5.38357	0	5.78864	23	2	1149.03	2297.04	-6.57669	400.478	79850	79850	MS2	0/0	12AUG14_Rui_cardiac_PE_E.raw
High				YTPSGQSGAAASESLFISnHAY	Unambiguous	1	1	P05065	N19(Deamidated)	CID	1	0	1	1							Indistinguishable Channels	Not Used		0	1.384e-07	5.38217	0	24.526	34	2	1130.01	2259.02	-0.553724	311.933	60996	60996	MS2	0/0	12AUG14_Rui_cardiac_PE_E.raw
	High			YTPSGQSGAAASESLFISnHAY	Unambiguous	1	1	P05065	N19(Deamidated)	CID	1	0	1	1							Indistinguishable Channels	Not Used		0	4.016e-06	5.38217	0	24.526	34	2	1130.01	2259.02	-0.553724	311.933	60996	60996	MS2	0/0	12AUG14_Rui_cardiac_PE_E.raw
High				GPSVDVEVPDVDLEcPEAk	Unambiguous	1	1	M0R9D5	C15(Carbamidomethyl); K19(Label:2H(4))	CID	1	0	1	1		30015		1	831134	Medium	Excluded by Method	Not Used		0	1.145e-05	5.37794	0	0	100	2	1030	2058.99	0.72699	343.425	67648	67648	MS2	0/0	12AUG14_Rui_cardiac_PE_E.raw
High				FYPEDVSEELIQDITQr	Unambiguous	2	1	F1LP60	R17(Label:13C(6))	CID	1	0	1	1		37215			5.48669e+06	Medium	Unique	Used	0.830415	0	2.749e-05	5.37734	0	31.769	100	2	1044.51	2088.02	-0.490505	416.809	83575	83575	MS2	0/0	12AUG14_Rui_cardiac_PE_E.raw
	High			IkNNDPDTTEVNLNNIENITTQTLSr	Unambiguous	2	1	A1A5Q0	K2(Label:13C(6)15N(2)); R26(Label:13C(6)15N(4))	CID	1	0	1	1					5004364		No Quan Values	Not Used		0	0.0005871	5.37543	1	30.3128	85	3	992.502	2975.49	-3.71079	392.882	78077	78077	MS2	0/0	12AUG14_Rui_cardiac_PE_E.raw
	High			HAcVPVDFEEVHVSSNADEEDIr	Unambiguous	2	1	P41565	C3(Carbamidomethyl); R23(Label:13C(6)15N(4))	CID	1	0	1	1					1.35919e+06		No Quan Values	Not Used		0	0.0003899	5.36868	0	71.8778	100	3	888.731	2664.18	-2.96186	256.463	49318	49318	MS2	0/0	12AUG14_Rui_cardiac_PE_E.raw
High				NPDDITQEEYGEFYk	Unambiguous	1	1	P34058	K15(Label:2H(4))	CID	1	0	1	1							No Quan Values	Not Used		0	9.108e-06	5.36328	0	15.935	44	2	926.413	1851.82	-2.03655	269.548	52077	52077	MS2	0/0	12AUG14_Rui_cardiac_PE_E.raw
High				EITSHFQSTLTDIqTQIEQQSEr	Unambiguous	1	1	F1M1G4	Q14(Deamidated); R23(Label:13C(6))	CID	0.0373	0	1	1					3862900		No Quan Values	Not Used		0	0.001729	5.36199	0	72.266	87	3	909.448	2726.33	2.76275	396.22	78827	78827	MS2	0/0	12AUG14_Rui_cardiac_PE_E.raw
	High			NNIDkLEGDHQLIQEALVFDNk	Unambiguous	1	1	D3ZCV0	K5(Label:13C(6)15N(2)); K22(Label:13C(6)15N(2))	CID	1	0	1	1					1230924		No Quan Values	Not Used		0	0.0001976	5.35991	1	56.9848	100	3	857.113	2569.32	0.229689	361.063	71373	71373	MS2	0/0	12AUG14_Rui_cardiac_PE_E.raw
	High			MSEEDEQGWcQGQLQSGr	Unambiguous	1	1	G3V9N7	C10(Carbamidomethyl); R18(Label:13C(6)15N(4))	CID	1	0	1	1		14040		1	455120	Heavy	Excluded by Method	Not Used		0	0.001026	5.35896	0	28.6693	100	2	1067.94	2134.88	-0.854988	172.833	31611	31611	MS2	0/0	12AUG14_Rui_cardiac_PE_E.raw
	High			TSVQTEDDQLIAGQSAr	Unambiguous	2	1	Q5U302	R17(Label:13C(6)15N(4))	CID	1	0	1	1		12533			5.62899e+06	Heavy	Unique	Used	0.438083	0	7.061e-05	5.35692	0	21.8105	100	2	914.945	1828.88	-4.5384	158.211	28491	28491	MS2	0/0	12AUG14_Rui_cardiac_PE_E.raw
	High			TDLNHENLkGGDDLDPNYVLSSr	Unambiguous	1	1	P00564	K9(Label:13C(6)15N(2)); R23(Label:13C(6)15N(4))	CID	1	0	1	1		21114			2.46558e+06	Heavy	Redundant	Not Used	0.27218	0	0.001121	5.35674	1	75.9315	100	3	864.085	2590.24	-3.93363	245.655	47040	47040	MS2	0/0	12AUG14_Rui_cardiac_PE_E.raw
	High			ISSSNPYSTVTmDELr	Unambiguous	1	1	D3ZCV0	M12(Oxidation); R16(Label:13C(6)15N(4))	CID	1	0	1	1		19462			2.43728e+07	Heavy	Redundant	Not Used	0.542694	0	5.899e-06	5.35587	0	21.0245	60	2	913.426	1825.85	-3.14852	225.669	42782	42782	MS2	0/0	12AUG14_Rui_cardiac_PE_E.raw
High				WGDAGAEYVVESTGVFTTmEk	Unambiguous	4	1	P04797	M19(Oxidation); K21(Label:2H(4))	CID	1	0	1	1		36107		1	1.92688e+06	Medium	Excluded by Method	Not Used		0	0.0005606	5.3547	0	63.7558	75	2	1149.03	2297.05	-5.40756	406.609	81316	81316	MS2	0/0	12AUG14_Rui_cardiac_PE_E.raw
	High			GPSVDVEVPDVDLEcPEAk	Unambiguous	1	1	M0R9D5	C15(Carbamidomethyl); K19(Label:13C(6)15N(2))	CID	1	0	1	1							No Quan Values	Not Used		0	2.435e-05	5.34948	0	10.2442	100	2	1031.99	2062.97	-3.45444	345.948	68177	68177	MS2	0/0	12AUG14_Rui_cardiac_PE_E.raw
High				AANEAGYFNEEmAPIEVk	Unambiguous	2	2	P13437;G3V9U2	M12(Oxidation); K18(Label:2H(4))	CID	1	0	1	1							No Quan Values	Not Used		0	0.0001389	5.3465	0	15.0936	100	2	1001.97	2002.93	-3.82574	261.478	50368	50368	MS2	0/0	12AUG14_Rui_cardiac_PE_E.raw
High				LVTFEnVTGQPQQGAEQPr	Unambiguous	3	1	Q9Z2Q1-2	N6(Deamidated); R19(Label:13C(6))	CID	0.0243	0	1	1					639466		No Quan Values	Not Used		0	9.114e-05	5.34472	0	0	100	2	1053.54	2106.07	6.54365	229.645	43621	43621	MS2	0/0	12AUG14_Rui_cardiac_PE_E.raw
	High			LSEEEAqASAISVGSr	Unambiguous	1	1	Q1RP74	Q7(Deamidated); R16(Label:13C(6)15N(4))	CID	1	0	1	1					707576		No Quan Values	Not Used		0	4.373e-05	5.34417	0	49.73	100	2	822.908	1644.81	8.06228	180.263	33165	33165	MS2	0/0	12AUG14_Rui_cardiac_PE_E.raw
High				IFPVETLVEEAIQcAEk	Unambiguous	1	1	P14604	C14(Carbamidomethyl); K17(Label:2H(4))	CID	1	0	1	1		38024			2.12392e+07	Medium	Unique	Used	0.776206	0	3.13e-07	5.34251	0	1.85115	44	2	990.518	1980.03	-0.925578	426.398	85569	85569	MS2	0/0	12AUG14_Rui_cardiac_PE_E.raw
High				AVQLYQQTANVFENEEr	Unambiguous	1	1	D4A0E2	R17(Label:13C(6))	CID	1	0	1	1		26530		1	2.21763e+06	Medium	Excluded by Method	Not Used		0	4.637e-06	5.34244	0	59.315	100	2	1023	2045	-1.17474	304.148	59362	59362	MS2	0/0	12AUG14_Rui_cardiac_PE_E.raw
High				AQFGQPEILLGTIPGAGGTQr	Unambiguous	1	1	P14604	R21(Label:13C(6))	CID	1	0	1	1		34559		1	91010128	Medium	Excluded by Method	Not Used		0	5.755e-07	5.33929	0	23.873	78	2	1059.07	2117.14	-2.78717	394.263	78373	78373	MS2	0/0	12AUG14_Rui_cardiac_PE_E.raw
	High			LPSGSGAASPTTGSAVDIr	Unambiguous	1	1	M0R9D5	R19(Label:13C(6)15N(4))	CID	1	0	1	1					957048		No Quan Values	Not Used		0	7.85e-06	5.33605	0	54.1903	100	2	877.447	1753.89	-4.85767	168.239	30635	30635	MS2	0/0	12AUG14_Rui_cardiac_PE_E.raw
High				VGLIGScTNSSYEDMGr	Unambiguous	1	1	Q9ER34	C7(Carbamidomethyl); R17(Label:13C(6))	CID	1	0	1	1							No Quan Values	Not Used		0	6.002e-06	5.33571	0	27.8493	67	2	926.418	1851.83	-1.60809	235.44	44861	44861	MS2	0/0	12AUG14_Rui_cardiac_PE_E.raw
High				TPSFSVSAPQVSIPDVNVk	Unambiguous	1	1	M0R9D5	K19(Label:2H(4))	CID	1	0	1	1		33989	1	1	788200	Medium	Excluded by Method	Not Used		0	4.544e-06	5.33347	0	11.9855	100	2	988.533	1976.06	-2.72314	388.353	77123	77123	MS2	0/0	12AUG14_Rui_cardiac_PE_E.raw
	High			GADYLVTEVENGGSLGSk	Unambiguous	4	2	P11980;P11980-2	K18(Label:13C(6)15N(2))	CID	1	0	1	1							No Quan Values	Not Used		0	4.527e-05	5.33286	0	42.9634	100	2	902.443	1803.88	-3.49165	310.157	60623	60623	MS2	0/0	12AUG14_Rui_cardiac_PE_E.raw
High				YSGDFGADAQGAmSk	Unambiguous	1	1	Q9QZ76	M13(Oxidation); K15(Label:2H(4))	CID	1	0	1	1					3.83819e+06		No Quan Values	Not Used		0	2.356e-06	5.32316	0	25.6279	100	2	762.831	1524.66	-1.19248	89.3428	13923	13923	MS2	0/0	12AUG14_Rui_cardiac_PE_E.raw
	High			LEDTENWLYEDGEDQPk	Unambiguous	2	1	F1LRV4	K17(Label:13C(6)15N(2))	CID	1	0	1	1		24571		1	1.91619e+06	Heavy	Excluded by Method	Not Used		0	0.0007463	5.3224	0	45.4749	100	2	1044.96	2088.9	-4.59125	283.001	54904	54904	MS2	0/0	12AUG14_Rui_cardiac_PE_E.raw
High				TIGGGDDSFnTFFSETGAGk	Unambiguous	5	1	P68370	N10(Deamidated); K20(Label:2H(4))	CID	1	0	1	1							No Quan Values	Not Used		0	0.002122	5.32195	0	19.8938	100	2	1006.96	2012.92	6.91583	366.027	72423	72423	MS2	0/0	12AUG14_Rui_cardiac_PE_E.raw
High				TDDYLDQPccETINr	Unambiguous	1	1	P50399	C9(Carbamidomethyl); C10(Carbamidomethyl); R15(Label:13C(6))	CID	1	0	1	1		16504			7.20834e+06	Medium	Unique	Used	0.728056	0	6.146e-05	5.31922	0	0	100	2	953.401	1905.79	-5.36415	197.128	36731	36731	MS2	0/0	12AUG14_Rui_cardiac_PE_E.raw
High				rLEGGSSNVFSmFEQTQIQEFk	Unambiguous	2	1	P08733	R1(Label:13C(6)); M12(Oxidation); K22(Label:2H(4))	CID	1	0	1	1					6638631		No Quan Values	Not Used		0	3.558e-05	5.31726	1	39.1277	26	3	863.424	2588.26	-4.95866	367.097	72646	72646	MS2	0/0	12AUG14_Rui_cardiac_PE_E.raw
High				MSEEDEQGWcQGQLQSGr	Unambiguous	1	1	G3V9N7	C10(Carbamidomethyl); R18(Label:13C(6))	CID	1	0	1	1					278557		No Quan Values	Not Used		0	3.853e-05	5.31478	0	0	100	2	1065.94	2130.87	-7.68269	173.973	31851	31851	MS2	0/0	12AUG14_Rui_cardiac_PE_E.raw
High				FSFcFSPEPEAEAAAGPGPcEr	Unambiguous	3	1	O08623	C4(Carbamidomethyl); C20(Carbamidomethyl); R22(Label:13C(6))	CID	1	0	1	1							No Quan Values	Not Used		0	0.0002669	5.31391	0	0	64	2	1210.02	2419.03	-4.478	372.563	73796	73796	MS2	0/0	12AUG14_Rui_cardiac_PE_E.raw
High				LSSSADAnGNAQPSPLAAk	Unambiguous	5	2	F1M865;F1M8Z8	N8(Deamidated); K19(Label:2H(4))	CID	0.0377	0	1	1		7462		1	2.60006e+06	Medium	Excluded by Method	Not Used		0	5.576e-05	5.31335	0	0	100	2	902.452	1803.9	-3.54497	109.134	18071	18071	MS2	0/0	12AUG14_Rui_cardiac_PE_E.raw
High				FASEASGYQDNIAr	Unambiguous	2	1	Q6P725	R14(Label:13C(6))	CID	1	0	1	1		9779			251249486	Medium	Unique	Used	0.638716	0	5.662e-06	5.31207	0	4.09056	2	2	767.863	1534.72	-2.72022	132	22907	22907	MS2	0/0	12AUG14_Rui_cardiac_PE_E.raw
	High			LTVADALEPVQFEDGQk	Unambiguous	1	1	P09456	K17(Label:13C(6)15N(2))	CID	1	0	1	1		32493	1		1.49087e+06	Heavy	Excluded by Method	Not Used		0	8.093e-05	5.31172	0	30.4324	100	2	934.479	1867.95	-1.0584	371.162	73500	73500	MS2	0/0	12AUG14_Rui_cardiac_PE_E.raw
High				WGDAGAEYVVESTGVFTTmEk	Unambiguous	4	1	P04797	M19(Oxidation); K21(Label:2H(4))	CID	1	0	1	1							No Quan Values	Not Used		0	0.0007309	5.31103	0	14.1647	40	2	1149.03	2297.05	-5.51384	403.877	80679	80679	MS2	0/0	12AUG14_Rui_cardiac_PE_E.raw
	High			LATAEAQSLHQQVLSr	Unambiguous	1	1	D4ABA9	R16(Label:13C(6)15N(4))	CID	1	0	1	1		11531		1	527418	Heavy	Excluded by Method	Not Used		0	0.0002521	5.30974	0	53.5869	100	2	881.475	1761.94	-2.79543	148.295	26371	26371	MS2	0/0	12AUG14_Rui_cardiac_PE_E.raw
High				TcLLnETGDEPFQYkN	Unambiguous	1	1	P09606	C2(Carbamidomethyl); N5(Deamidated); K15(Label:2H(4))	CID	1	0	1	1		24599	1	1	902717	Medium	Excluded by Method	Not Used		0	0.0004624	5.30636	1	49.9344	100	2	967.448	1933.89	4.95008	283.279	54962	54962	MS2	0/0	12AUG14_Rui_cardiac_PE_E.raw
High				SSIQITGALEDQMNQLk	Unambiguous	1	1	D3ZCV0	K17(Label:2H(4))	CID	1	0	1	1		32458		1	3.21343e+06	Medium	Excluded by Method	Not Used		0	9.178e-06	5.30567	0	24.0828	100	2	940.487	1879.97	-3.60115	370.798	73423	73423	MS2	0/0	12AUG14_Rui_cardiac_PE_E.raw
	High			HEVTEISnTDVETQPGk	Unambiguous	1	1	M0R9D5	N8(Deamidated); K17(Label:13C(6)15N(2))	CID	0.0264	0	1	1					796562		No Quan Values	Not Used		0	0.0005035	5.30257	0	43.5054	100	2	946.958	1892.91	6.70339	94.8144	15063	15063	MS2	0/0	12AUG14_Rui_cardiac_PE_E.raw
	High			TNVSGGAIALGHPLGGSGSr	Unambiguous	2	2	P13437;G3V9U2	R20(Label:13C(6)15N(4))	CID	1	0	1	1		13079			1.05755e+07	Heavy	Not Unique	Not Used	0.646263	0	5.925e-06	5.30247	0	8.30133	69	2	909.474	1817.94	-4.18182	163.145	29545	29545	MS2	0/0	12AUG14_Rui_cardiac_PE_E.raw
High				AEAQScTWmFGSQSLNQAEGSGEQHLQTSQVQAGDr	Unambiguous	1	1	D4ABA9	C6(Carbamidomethyl); M9(Oxidation); R36(Label:13C(6))	CID	1	0	1	1		25075		1	3.75941e+06	Medium	Excluded by Method	Not Used		0	7.245e-05	5.30002	0	44.4628	82	3	1315.92	3945.73	-3.34997	288.242	56006	56006	MS2	0/0	12AUG14_Rui_cardiac_PE_E.raw
	High			APSSSSAGISEWLDQk	Unambiguous	1	1	P13803	K16(Label:13C(6)15N(2))	CID	0.4604	0	1	1		24246	1		1.8442e+06	Heavy	Excluded by Method	Not Used		0	0.0005474	5.29979	0	74.8407	100	2	835.917	1670.83	9.26335	279.214	54108	54108	MS2	0/0	12AUG14_Rui_cardiac_PE_E.raw
High				DDGAAILAAVSSIAQk	Unambiguous	1	1	Q66HF1	K16(Label:2H(4))	CID	1	0	1	1		36866			2.20844e+07	Medium	Unique	Used	0.773602	0	8.386e-06	5.29779	0	43.9216	44	2	767.423	1533.84	-2.8309	413.499	82871	82871	MS2	0/0	12AUG14_Rui_cardiac_PE_E.raw
High				GADYLVTEVEnGGSLGSk	Unambiguous	4	2	P11980;P11980-2	N11(Deamidated); K18(Label:2H(4))	CID	1	0	1	1					2.82142e+06		No Quan Values	Not Used		0	0.0002253	5.29673	0	25.9395	37	2	900.943	1800.88	-0.814415	279.808	54233	54233	MS2	0/0	12AUG14_Rui_cardiac_PE_E.raw
High				cIGAIAMTEPGAGSDLqGVr	Unambiguous	1	1	P15650	C1(Carbamidomethyl); Q17(Deamidated); R20(Label:13C(6))	CID	1	0	1	1					205738		No Quan Values	Not Used		0	0.004398	5.29547	0	51.7321	100	2	1005.49	2009.98	3.99018	296.893	57837	57837	MS2	0/0	12AUG14_Rui_cardiac_PE_E.raw
	High			YSGDFGADAQGAmSk	Unambiguous	1	1	Q9QZ76	M13(Oxidation); K15(Label:13C(6)15N(2))	CID	1	0	1	1							No Quan Values	Not Used		0	1.785e-05	5.29434	0	61.2806	100	2	764.827	1528.65	-0.282346	88.35	13715	13715	MS2	0/0	12AUG14_Rui_cardiac_PE_E.raw
	High			HEVTEISNTDVETQPGk	Unambiguous	1	1	M0R9D5	K17(Label:13C(6)15N(2))	CID	1	0	1	1		6420		1	544586	Heavy	Excluded by Method	Not Used		0	2.302e-05	5.29362	0	35.4787	100	2	946.459	1891.91	-0.644792	98.0923	15750	15750	MS2	0/0	12AUG14_Rui_cardiac_PE_E.raw
High				IEDGNNFGVAVQEk	Unambiguous	2	1	Q6P9V7	K14(Label:2H(4))	CID	1	0	1	1		13573		1	3.33436e+06	Medium	Excluded by Method	Not Used		0	2.384e-05	5.29269	0	15.7963	65	2	762.383	1523.76	-3.08148	167.882	30560	30560	MS2	0/0	12AUG14_Rui_cardiac_PE_E.raw
High				SLPSVETLGcTSVIcSDk	Unambiguous	10	1	P11507-2	C10(Carbamidomethyl); C15(Carbamidomethyl); K18(Label:2H(4))	CID	1	0	1	1					8543314		No Quan Values	Not Used		0	3.354e-06	5.29203	0	0	34	2	978.979	1956.95	-2.89716	321.97	63121	63121	MS2	0/0	12AUG14_Rui_cardiac_PE_E.raw
High				STnGDTFLGGEDFDQALLr	Unambiguous	2	1	P48721	N3(Deamidated); R19(Label:13C(6))	CID	1	0	1	1		35894			323426404	Medium	Redundant	Not Used	0.644973	0	5.398e-06	5.29119	0	25.063	18	2	1031.98	2062.96	-1.62011	406.419	81269	81269	MS2	0/0	12AUG14_Rui_cardiac_PE_E.raw
High				YSGDFGADAQGAMSk	Unambiguous	1	1	Q9QZ76	K15(Label:2H(4))	CID	1	0	1	1							No Quan Values	Not Used		0	2.046e-07	5.29096	0	31.2288	100	2	754.833	1508.66	-2.79558	163.603	29641	29641	MS2	0/0	12AUG14_Rui_cardiac_PE_E.raw
	High			NAPAIIFIDELDAIAPkr	Unambiguous	1	1	P46462	K17(Label:13C(6)15N(2)); R18(Label:13C(6)15N(4))	CID	1	0	1	1		36684			5.86419e+06	Heavy	Unique	Used	0.774532	0	1.489e-05	5.29017	1	59.2047	100	2	993.06	1985.11	-2.84954	411.749	82487	82487	MS2	0/0	12AUG14_Rui_cardiac_PE_E.raw
High				LEqQVDDLEGSLEQEk	Unambiguous	8	2	G3V8B0;G3V885	Q3(Deamidated); K16(Label:2H(4))	CID	0.0265	0	1	1					374827		No Quan Values	Not Used		0	0.003384	5.29006	0	64.2689	100	2	932.957	1864.91	5.40039	268.935	51949	51949	MS2	0/0	12AUG14_Rui_cardiac_PE_E.raw
High				THTQDAVPLTLGQEFSGYVQQVQYAMEr	Unambiguous	3	1	P14408-2	R28(Label:13C(6))	CID	1	0	1	1		37063			7038760	Medium	Unique	Used	0.947504	0	6.341e-05	5.28876	0	44.677	38	3	1068.18	3202.54	-6.15252	415.252	83248	83248	MS2	0/0	12AUG14_Rui_cardiac_PE_E.raw
High				DLNELQTLIEAHFENr	Unambiguous	4	1	F1LMI8	R16(Label:13C(6))	CID	1	0	1	1		37299	1		1.23972e+06	Medium	Excluded by Method	Not Used		0	0.0009283	5.28781	0	32.1792	100	2	974.491	1947.98	-5.73869	417.648	83752	83752	MS2	0/0	12AUG14_Rui_cardiac_PE_E.raw
	High			AQFGQPEILLGTIPGAGGTQr	Unambiguous	1	1	P14604	R21(Label:13C(6)15N(4))	CID	1	0	1	1		34559		1	135721712	Heavy	Excluded by Method	Not Used		0	1.42e-05	5.28693	0	24.8672	27	2	1061.07	2121.13	-3.17574	394.941	78527	78527	MS2	0/0	12AUG14_Rui_cardiac_PE_E.raw
	High			AEGSDVAnAVLDGADcIMLSGETAk	Unambiguous	3	2	P11980;P11980-2	N8(Deamidated); C16(Carbamidomethyl); K25(Label:13C(6)15N(2))	CID	1	0	1	1							No Quan Values	Not Used		0	0.0005622	5.28375	0	44.0618	100	2	1252.08	2503.15	4.75236	410.841	82283	82283	MS2	0/0	12AUG14_Rui_cardiac_PE_E.raw
High				TcLLNETGDEPFQYkN	Unambiguous	1	1	P09606	C2(Carbamidomethyl); K15(Label:2H(4))	CID	1	0	1	1					848440		No Quan Values	Not Used		0	0.001405	5.28357	1	0	100	2	966.948	1932.89	-2.559	280.983	54481	54481	MS2	0/0	12AUG14_Rui_cardiac_PE_E.raw
	High			ENFQVFDFELTPEDMk	Unambiguous	1	1	D3ZF77	K16(Label:13C(6)15N(2))	CID	1	0	1	1					4.07563e+06		No Quan Values	Not Used		0	0.0004615	5.28336	0	48.1043	61	2	998.954	1996.9	-4.36988	410.058	82110	82110	MS2	0/0	12AUG14_Rui_cardiac_PE_E.raw
	High			DkEEILIcDqASVk	Unambiguous	1	1	D4A3P1	K2(Label:13C(6)15N(2)); C8(Carbamidomethyl); Q10(Deamidated); K14(Label:13C(6)15N(2))	CID	1	0	1	1							No Quan Values	Not Used		0	0.00203	5.28098	1	42.0211	100	2	832.93	1664.85	8.57575	170.054	31023	31023	MS2	0/0	12AUG14_Rui_cardiac_PE_E.raw
	High			NAIHTYVQAGSHIAAk	Unambiguous	1	1	P04762	K16(Label:13C(6)15N(2))	CID	1	0	1	1		7132			7.05585e+06	Heavy	Unique	Used	0.929944	0	0.0001684	5.27368	0	60.0581	100	3	563.634	1688.89	-4.60932	105.618	17333	17333	MS2	0/0	12AUG14_Rui_cardiac_PE_E.raw
High				LEEAGGATSVQIEMNk	Unambiguous	4	2	G3V8B0;G3V885	K16(Label:2H(4))	CID	0.4402	0	1	1		15750	1		1.3518e+06	Medium	Excluded by Method	Not Used		0	1.939e-06	5.27301	0	70.0094	100	2	840.92	1680.83	-4.54216	189.596	35143	35143	MS2	0/0	12AUG14_Rui_cardiac_PE_E.raw
High				AcLISMGYDLGEAEFAr	Unambiguous	1	1	D3ZCV0	C2(Carbamidomethyl); R17(Label:13C(6))	CID	1	0	1	1		35675			6.00849e+07	Medium	Redundant	Not Used	0.82673	0	2.96e-06	5.27282	0	49.8484	15	2	954.947	1908.89	-3.35077	403.056	80473	80473	MS2	0/0	12AUG14_Rui_cardiac_PE_E.raw
High				AGSGIAESQSSGLGGqLSEVSGr	Unambiguous	1	1	D3ZZ68	Q16(Deamidated); R23(Label:13C(6))	CID	1	0	1	1							No Quan Values	Not Used		0	1.951e-06	5.2727	0	40.1829	100	2	1071.03	2141.06	6.48609	230.952	43902	43902	MS2	0/0	12AUG14_Rui_cardiac_PE_E.raw
High				VGLIGScTNSSYEDmGr	Unambiguous	1	1	Q9ER34	C7(Carbamidomethyl); M15(Oxidation); R17(Label:13C(6))	CID	1	0	1	1		13979		1	1.42622e+07	Medium	Excluded by Method	Not Used		0	1.215e-05	5.26899	0	4.49338	41	2	934.412	1867.82	-4.29632	172.147	31468	31468	MS2	0/0	12AUG14_Rui_cardiac_PE_E.raw
	High			AcLISmGYDLGEAEFAr	Unambiguous	1	1	D3ZCV0	C2(Carbamidomethyl); M6(Oxidation); R17(Label:13C(6)15N(4))	CID	1	0	1	1					842244		No Quan Values	Not Used		0	2.478e-05	5.26861	0	36.8957	100	2	964.939	1928.87	-3.07471	368.561	72956	72956	MS2	0/0	12AUG14_Rui_cardiac_PE_E.raw
High				MTnGFSGADLTEIcQr	Unambiguous	1	1	P46462	N3(Deamidated); C14(Carbamidomethyl); R16(Label:13C(6))	CID	1	0	1	1					8396982		No Quan Values	Not Used		0	3.859e-06	5.26844	0	17.7371	80	2	903.906	1806.8	-2.54327	296.701	57796	57796	MS2	0/0	12AUG14_Rui_cardiac_PE_E.raw
	High			FTAVEDQYYcVDcYk	Unambiguous	2	1	Q9WUH4	C10(Carbamidomethyl); C13(Carbamidomethyl); K15(Label:13C(6)15N(2))	CID	1	0	1	1					1.07114e+06		No Quan Values	Not Used		0	3.713e-05	5.26808	0	58.3083	100	2	984.912	1968.82	-3.59938	271.384	52462	52462	MS2	0/0	12AUG14_Rui_cardiac_PE_E.raw
High				VQVTSHNmGcQVSDNPcGNTH	Unambiguous	1	1	D4A5E5	M8(Oxidation); C10(Carbamidomethyl); C17(Carbamidomethyl)	CID	1	0	1	1					1.14222e+06		Indistinguishable Channels	Not Used		0	3.357e-07	5.26452	0	28.5841	100	3	786.659	2357.96	-1.37314	44.3484	4689	4689	MS2	0/0	12AUG14_Rui_cardiac_PE_E.raw
	High			VQVTSHNmGcQVSDNPcGNTH	Unambiguous	1	1	D4A5E5	M8(Oxidation); C10(Carbamidomethyl); C17(Carbamidomethyl)	CID	1	0	1	1					1.14222e+06		Indistinguishable Channels	Not Used		0	2.925e-05	5.26452	0	28.5841	100	3	786.659	2357.96	-1.37314	44.3484	4689	4689	MS2	0/0	12AUG14_Rui_cardiac_PE_E.raw
	High			TDDYLDqPccETINr	Unambiguous	1	1	P50399	Q7(Deamidated); C9(Carbamidomethyl); C10(Carbamidomethyl); R15(Label:13C(6)15N(4))	CID	1	0	1	1							No Quan Values	Not Used		0	0.002553	5.26166	0	33.3292	100	2	955.898	1910.79	6.41093	196.316	36560	36560	MS2	0/0	12AUG14_Rui_cardiac_PE_E.raw
High				GSYGDLGGPIITTQVTIPk	Unambiguous	3	1	P61980	K19(Label:2H(4))	CID	1	0	1	1					279902		No Quan Values	Not Used		0	1.19e-05	5.26155	0	34.9587	100	2	961.031	1921.05	-2.18618	372.572	73798	73798	MS2	0/0	12AUG14_Rui_cardiac_PE_E.raw
High				SIYGEkFEDENFILk	Unambiguous	1	1	P10111	K6(Label:2H(4)); K15(Label:2H(4))	CID	1	0	1	1		27300			4.68908e+06	Medium	Unique	Used	0.817358	0	0.000264	5.26123	1	54.1451	80	2	920.483	1839.96	-2.02941	312.517	61121	61121	MS2	0/0	12AUG14_Rui_cardiac_PE_E.raw
High				SYDPPcPGHWTPEAPSSGTTcPGLPr	Unambiguous	2	1	G3V7Z3	C6(Carbamidomethyl); C21(Carbamidomethyl); R26(Label:13C(6))	CID	1	0	1	1					1482803		No Quan Values	Not Used		0	4.071e-05	5.25799	0	27.4343	100	3	944.091	2830.26	-2.65965	271	52381	52381	MS2	0/0	12AUG14_Rui_cardiac_PE_E.raw
High				VFDkEGnGTVMGAEIr	Unambiguous	4	2	P16409;Q64119	K4(Label:2H(4)); N7(Deamidated); R16(Label:13C(6))	CID	1	0	1	1		17746		1	5.22748e+06	Medium	Excluded by Method	Not Used		0	4.319e-06	5.25601	1	41.1057	100	2	867.441	1733.88	-1.30096	210.263	39511	39511	MS2	0/0	12AUG14_Rui_cardiac_PE_E.raw
High				VFDkEGnGTVMGAELr	Unambiguous	4	2	P16409;Q64119	K4(Label:2H(4)); N7(Deamidated); R16(Label:13C(6))	CID	1	0	1	2		17746		1	5.22748e+06	Medium	Excluded by Method	Not Used		0	4.319e-06	5.25601	1	41.1057	100	2	867.441	1733.88	-1.30096	210.263	39511	39511	MS2	0/0	12AUG14_Rui_cardiac_PE_E.raw
High				TPIGSFLGSLASQPATk	Unambiguous	1	1	P17764	K17(Label:2H(4))	CID	1	0	1	1							No Quan Values	Not Used		0	1.425e-07	5.2522	0	12.5192	23	2	839.967	1678.93	-2.45793	386.806	76796	76796	MS2	0/0	12AUG14_Rui_cardiac_PE_E.raw
	High			DDGVFVQEVMQNSPAAr	Unambiguous	1	1	M0R9D5	R17(Label:13C(6)15N(4))	CID	1	0	1	1					344170		No Quan Values	Not Used		0	0.001503	5.25205	0	37.7874	100	2	936.942	1872.88	-1.4578	365.476	72308	72308	MS2	0/0	12AUG14_Rui_cardiac_PE_E.raw
High				TGLEQGNDAGYLAESEk	Unambiguous	1	1	Q64428	K17(Label:2H(4))	CID	1	0	1	1		14605			3.73697e+06	Medium	Unique	Used	1.06969	0	5.391e-06	5.25194	0	0	100	2	893.422	1785.84	-3.94025	178.431	32778	32778	MS2	0/0	12AUG14_Rui_cardiac_PE_E.raw
	High			ELEVAEGGGQVELEr	Unambiguous	1	1	Q63692	R15(Label:13C(6)15N(4))	CID	1	0	1	1					721281		No Quan Values	Not Used		0	0.0002862	5.25156	0	81.5416	100	2	812.904	1624.8	-2.68918	214.876	40495	40495	MS2	0/0	12AUG14_Rui_cardiac_PE_E.raw
High				ESTGAQVQVAGDMLPNSTEr	Unambiguous	2	1	Q6AYU5	R20(Label:13C(6))	CID	1	0	1	1		20106	1	1	296203	Medium	Excluded by Method	Not Used		0	0.0001098	5.2486	0	0	100	2	1048.5	2096	-1.91595	234.672	44696	44696	MS2	0/0	12AUG14_Rui_cardiac_PE_E.raw
	High			WIFENQPLDSINQGFTDEAYTSk	Unambiguous	2	1	Q71LX6	K23(Label:13C(6)15N(2))	CID	1	0	1	1					1.43809e+07		No Quan Values	Not Used		0	0.0004182	5.2482	0	22.6579	48	2	1356.14	2711.27	-0.925667	406.399	81266	81266	MS2	0/0	12AUG14_Rui_cardiac_PE_E.raw
High				VLAQNSGFDLQETLVk	Unambiguous	2	1	Q3MHS9	K16(Label:2H(4))	CID	1	0	1	1		28586			1.07439e+06	Medium	Unique	Used	0.800088	0	3.35e-05	5.24776	0	39.6478	100	2	883.484	1765.96	-0.912126	326.752	64125	64125	MS2	0/0	12AUG14_Rui_cardiac_PE_E.raw
	High			kATDAEADVASLNr	Unambiguous	5	1	P04692	K1(Label:13C(6)15N(2)); R14(Label:13C(6)15N(4))	CID	1	0	1	1		5844			4.26574e+06	Heavy	Unique	Used	0.393223	0	4.611e-05	5.2435	1	8.95501	82	2	739.88	1478.75	-2.55361	92.3578	14550	14550	MS2	0/0	12AUG14_Rui_cardiac_PE_E.raw
	High			LATAEAQSLHqQVLSr	Unconsidered	1	1	D4ABA9	Q11(Deamidated); R16(Label:13C(6)15N(4))	CID		0.0385	2	2							No Quan Values	Not Used		0	0.0003088	5.2435	0	33.2825	100	2	881.976	1762.94	6.96523	150.304	26801	26801	MS2	0/0	12AUG14_Rui_cardiac_PE_E.raw
High				ASEEEEIGGPEDSEAVQPr	Unambiguous	2	1	G3V7Z3	R19(Label:13C(6))	CID	1	0	1	1		12201		1	8.14782e+06	Medium	Excluded by Method	Not Used		0	3.84e-05	5.2422	0	0	100	2	1017.96	2034.91	-2.64395	155.171	27846	27846	MS2	0/0	12AUG14_Rui_cardiac_PE_E.raw
High				DFSPEDIIVTTSNNHIEVr	Unambiguous	2	1	B5DFG4	R19(Label:13C(6))	CID	1	0	1	1		33320		1	36576399	Medium	Excluded by Method	Not Used		0	8.027e-06	5.24199	0	1.55876	19	2	1096.55	2192.09	-1.6904	380.758	75519	75519	MS2	0/0	12AUG14_Rui_cardiac_PE_E.raw
	High			VLGSEEPTEGDVQcMr	Unambiguous	1	1	D4ABA9	C14(Carbamidomethyl); R16(Label:13C(6)15N(4))	CID	1	0	1	1		14613			2.60842e+07	Heavy	Unique	Used	1.00444	0	0.0002563	5.24114	0	24.3611	61	2	908.904	1816.8	-3.70275	178.516	32795	32795	MS2	0/0	12AUG14_Rui_cardiac_PE_E.raw
High				YTPSGQSGAAASESLFISnHAY	Unambiguous	1	1	P05065	N19(Deamidated)	CID	1	0	1	1							Indistinguishable Channels	Not Used		0	0.0001434	5.23833	0	10.1045	31	2	1130.01	2259.01	-3.03943	313.336	61294	61294	MS2	0/0	12AUG14_Rui_cardiac_PE_E.raw
	High			YTPSGQSGAAASESLFISnHAY	Unambiguous	1	1	P05065	N19(Deamidated)	CID	1	0	1	1							Indistinguishable Channels	Not Used		0	0.0004108	5.23833	0	10.1045	31	2	1130.01	2259.01	-3.03943	313.336	61294	61294	MS2	0/0	12AUG14_Rui_cardiac_PE_E.raw
High				AAVDAGFVPNDmQVGQTGk	Unambiguous	1	1	P13803	M12(Oxidation); K19(Label:2H(4))	CID	1	0	1	1		16345		1	836927	Medium	Excluded by Method	Not Used		0	8.739e-06	5.23762	0	59.919	100	2	962.968	1924.93	-4.33403	195.704	36429	36429	MS2	0/0	12AUG14_Rui_cardiac_PE_E.raw
High				VAVLGASGGIGQPLSLLLk	Unambiguous	1	1	P04636	K19(Label:2H(4))	CID	1	0	1	1		36740			148721232	Medium	Unique	Used	0.674758	0	8.62e-06	5.23722	0	31.528	18	2	899.06	1797.11	-0.563815	413.603	82894	82894	MS2	0/0	12AUG14_Rui_cardiac_PE_E.raw
High				LGFSEVELVQMVVDGVk	Unambiguous	1	1	P07335	K17(Label:2H(4))	CID	1	0	1	1		37766			4.47074e+06	Medium	Redundant	Not Used	0.594283	0	1.627e-05	5.23648	0	49.0683	100	2	927.001	1852.99	-4.70166	422.686	84800	84800	MS2	0/0	12AUG14_Rui_cardiac_PE_E.raw
	High			AEDGSVIDYELIDQDAr	Unambiguous	2	1	Q07936	R17(Label:13C(6)15N(4))	CID	1	0	1	1					1.31735e+06		No Quan Values	Not Used		0	0.0005235	5.23624	0	72.8097	100	2	959.947	1918.89	-1.88228	331.266	65085	65085	MS2	0/0	12AUG14_Rui_cardiac_PE_E.raw
	High			SLESTNVTDkDGELYck	Unambiguous	2	1	G3V7U0	K10(Label:13C(6)15N(2)); C16(Carbamidomethyl); K17(Label:13C(6)15N(2))	CID	1	0	1	1		10502		1	281256	Heavy	Excluded by Method	Not Used		0	6.155e-05	5.23533	1	0	100	2	987.967	1974.93	-1.37009	138.858	24363	24363	MS2	0/0	12AUG14_Rui_cardiac_PE_E.raw
High				SLDSAETYSQHAQSLDGTmGSSIPLYr	Unambiguous	2	1	F1LPM3	M19(Oxidation); R27(Label:13C(6))	CID	1	0	1	1		25160		1	3.16325e+06	Medium	Excluded by Method	Not Used		0	3.616e-06	5.23123	0	5.45518	47	3	979.456	2936.35	-4.41328	289.067	56179	56179	MS2	0/0	12AUG14_Rui_cardiac_PE_E.raw
	High			cSGcDEIIFSEDYQr	Unambiguous	1	1	Q6AYF2	C1(Carbamidomethyl); C4(Carbamidomethyl); R15(Label:13C(6)15N(4))	CID	1	0	1	1		22251		1	1.99462e+06	Heavy	Excluded by Method	Not Used		0	0.0003735	5.23079	0	19.7891	100	2	944.886	1888.76	-3.541	257.762	49591	49591	MS2	0/0	12AUG14_Rui_cardiac_PE_E.raw
	High			kATDAEADVASLNr	Unambiguous	5	1	P04692	K1(Label:13C(6)15N(2)); R14(Label:13C(6)15N(4))	CID	1	0	1	1		5628			2.30108e+07	Heavy	Unique	Used	0.414489	0	1.805e-05	5.23013	1	4.37361	100	2	739.88	1478.75	-2.14086	90.2093	14105	14105	MS2	0/0	12AUG14_Rui_cardiac_PE_E.raw
	High			LATAEAqSLHQQVLSr	Unambiguous	1	1	D4ABA9	Q7(Deamidated); R16(Label:13C(6)15N(4))	CID	0.0229	0	1	1							No Quan Values	Not Used		0	0.0003025	5.22922	0	31.8446	100	2	881.974	1762.94	4.611	148.558	26427	26427	MS2	0/0	12AUG14_Rui_cardiac_PE_E.raw
High				AANAAENDFSVSQAEVSSr	Unambiguous	1	1	Q6MG08	R19(Label:13C(6))	CID	1	0	1	1							No Quan Values	Not Used		0	4.57e-05	5.22783	0	0	100	2	979.957	1958.91	-3.83286	189.642	35153	35153	MS2	0/0	12AUG14_Rui_cardiac_PE_E.raw
High				VLGSEEPTEGDVqcMr	Unambiguous	1	1	D4ABA9	Q13(Deamidated); C14(Carbamidomethyl); R16(Label:13C(6))	CID	1	0	1	1							No Quan Values	Not Used		0	0.0002005	5.22369	0	39.6071	100	2	907.411	1813.81	5.56404	175.876	32244	32244	MS2	0/0	12AUG14_Rui_cardiac_PE_E.raw
High				GFGFVcFSSPEEATk	Unambiguous	5	3	Q9EPH8;B5DF80;G3V9N0	C6(Carbamidomethyl); K15(Label:2H(4))	CID	1	0	1	1							No Quan Values	Not Used		0	5.079e-06	5.22346	0	52.8542	100	2	833.889	1666.77	-1.02655	341.149	67173	67173	MS2	0/0	12AUG14_Rui_cardiac_PE_E.raw
High				AVQLYQQTANVFENEEr	Unambiguous	1	1	D4A0E2	R17(Label:13C(6))	CID	1	0	1	1					411084		No Quan Values	Not Used		0	7.671e-05	5.22184	0	0	100	2	1023	2045	-1.35382	304.959	59533	59533	MS2	0/0	12AUG14_Rui_cardiac_PE_E.raw
	High			SVTEQGAELSNEEr	Unambiguous	1	1	P63102	R14(Label:13C(6)15N(4))	CID	1	0	1	1		4351			1.58066e+07	Heavy	Unique	Used	0.79166	0	5.165e-05	5.22036	0	11.0986	71	2	779.861	1558.71	-4.84838	78.4921	11648	11648	MS2	0/0	12AUG14_Rui_cardiac_PE_E.raw
	High			ALDSTTVAAHESEIYck	Unambiguous	2	1	G3V7U0	C16(Carbamidomethyl); K17(Label:13C(6)15N(2))	CID	1	0	1	1					1.44423e+06		No Quan Values	Not Used		0	0.000166	5.22012	0	51.8231	100	2	951.952	1902.9	-1.17819	174.484	31956	31956	MS2	0/0	12AUG14_Rui_cardiac_PE_E.raw
High				SSIQITGALEDQmNQLk	Unambiguous	1	1	D3ZCV0	M13(Oxidation); K17(Label:2H(4))	CID	1	0	1	1					3.54402e+06		No Quan Values	Not Used		0	1.652e-05	5.2186	0	3.98316	74	2	948.486	1895.96	-2.11205	268.031	51756	51756	MS2	0/0	12AUG14_Rui_cardiac_PE_E.raw
	High			SQIFSTASDNQPTVTIk	Unambiguous	1	1	P06761	K17(Label:13C(6)15N(2))	CID	1	0	1	1		20687		1	7239588	Heavy	Excluded by Method	Not Used		0	2.355e-05	5.21746	0	8.70836	30	2	922.975	1844.94	-2.97994	240.748	46005	46005	MS2	0/0	12AUG14_Rui_cardiac_PE_E.raw
	High			NPDDITNEEYGEFYk	Unambiguous	1	1	P82995	K15(Label:13C(6)15N(2))	CID	1	0	1	1							No Quan Values	Not Used		0	0.0001228	5.21686	0	16.0384	95	2	921.399	1841.79	-2.73938	263.066	50704	50704	MS2	0/0	12AUG14_Rui_cardiac_PE_E.raw
	High			VLNNMEIGTSLYDEEGAk	Unambiguous	1	1	P16617	K18(Label:13C(6)15N(2))	CID	1	0	1	1					6.00319e+06		No Quan Values	Not Used		0	3.485e-05	5.21645	0	25.0356	100	2	995.973	1990.94	-6.19787	308.84	60346	60346	MS2	0/0	12AUG14_Rui_cardiac_PE_E.raw
	High			FASEIAGVDDLGTTGr	Unambiguous	1	1	Q66HF1	R16(Label:13C(6)15N(4))	CID	1	0	1	1					1.92535e+06		No Quan Values	Not Used		0	0.0003137	5.21603	0	48.8049	100	2	809.897	1618.79	-5.21861	272.064	52608	52608	MS2	0/0	12AUG14_Rui_cardiac_PE_E.raw
High				HNDDEQYAWESSAGGSFTVr	Unambiguous	2	2	P82995;P34058	R20(Label:13C(6))	CID	1	0	1	1					477664		No Quan Values	Not Used		0	1.21e-05	5.21228	0	15.8282	100	2	1131.49	2261.97	-3.66476	253.38	48666	48666	MS2	0/0	12AUG14_Rui_cardiac_PE_E.raw
High				HNDDEqYAWESSAGGSFTVr	Unambiguous	2	2	P82995;P34058	Q6(Deamidated); R20(Label:13C(6))	CID	1	0	1	1					417956		No Quan Values	Not Used		0	1.098e-05	5.21224	0	32.2061	100	2	1131.99	2262.97	3.29226	250.078	47969	47969	MS2	0/0	12AUG14_Rui_cardiac_PE_E.raw
High				LVTFENVTGQPqQGAEQPr	Unconsidered	3	1	Q9Z2Q1-2	Q12(Deamidated); R19(Label:13C(6))	CID		0.0243	2	2					639466		No Quan Values	Not Used		0	1.037e-05	5.21212	0	0	100	2	1053.54	2106.07	6.54365	229.645	43621	43621	MS2	0/0	12AUG14_Rui_cardiac_PE_E.raw
High				SVGYETSDAHATEMSr	Unambiguous	2	1	Q71LX6	R16(Label:13C(6))	CID	1	0	1	1		2823		1	828567	Medium	Excluded by Method	Not Used		0	6.355e-05	5.21181	0	0	100	2	873.883	1746.76	-6.34309	63.7532	8604	8604	MS2	0/0	12AUG14_Rui_cardiac_PE_E.raw
High				SSIQITGALEDQmNQLk	Unambiguous	1	1	D3ZCV0	M13(Oxidation); K17(Label:2H(4))	CID	1	0	1	1		23543	1	1	1.3987e+06	Medium	Excluded by Method	Not Used		0	3.506e-05	5.21148	0	0	100	2	948.487	1895.97	-0.75998	271.762	52543	52543	MS2	0/0	12AUG14_Rui_cardiac_PE_E.raw
High				LQDAEEAVEAVNAk	Unambiguous	4	2	G3V8B0;G3V885	K14(Label:2H(4))	CID	1	0	1	1		15486		1	4.88209e+07	Medium	Excluded by Method	Not Used		0	7.216e-05	5.20975	0	0	19	2	745.884	1490.76	-2.35513	186.982	34591	34591	MS2	0/0	12AUG14_Rui_cardiac_PE_E.raw
	High			LMAGQEDSnGcINYEAFVk	Unambiguous	1	1	P16409	N9(Deamidated); C11(Carbamidomethyl); K19(Label:13C(6)15N(2))	CID	0.0115	0	1	1							No Quan Values	Not Used		0	4.465e-05	5.20868	0	18.7437	28	2	1077.98	2154.95	-2.57505	329.678	64748	64748	MS2	0/0	12AUG14_Rui_cardiac_PE_E.raw
High				ISSSNPYSTVTmDELr	Unambiguous	1	1	D3ZCV0	M12(Oxidation); R16(Label:13C(6))	CID	1	0	1	1		19462			4.35228e+07	Medium	Redundant	Not Used	0.542694	0	3.222e-05	5.2073	0	11.2336	39	2	911.431	1821.86	-4.43901	227.911	43257	43257	MS2	0/0	12AUG14_Rui_cardiac_PE_E.raw
High				EAGEQVASSPADVAEk	Unambiguous	1	1	P29266	K16(Label:2H(4))	CID	1	0	1	1					3.21484e+06		No Quan Values	Not Used		0	1.994e-05	5.20709	0	0	82	2	796.388	1591.77	-3.85982	90.5597	14180	14180	MS2	0/0	12AUG14_Rui_cardiac_PE_E.raw
	High			AAPAPAAAPAAAPEPErPk	Unambiguous	1	1	P16409	R17(Label:13C(6)15N(4)); K19(Label:13C(6)15N(2))	CID	1	0	1	1		4444	1		4.90984e+06	Heavy	Excluded by Method	Not Used		0	4.313e-05	5.20621	0	32.7429	100	2	900.988	1800.97	-2.28325	79.165	11790	11790	MS2	0/0	12AUG14_Rui_cardiac_PE_E.raw
	High			DNTIEHLLPLFLAQLkDEcPEVr	Unambiguous	1	1	Q5XI34	K16(Label:13C(6)15N(2)); C19(Carbamidomethyl); R23(Label:13C(6)15N(4))	CID	1	0	1	1		37388	1		1.52295e+06	Heavy	Excluded by Method	Not Used		0	5.835e-05	5.20618	1	57.1418	100	3	923.486	2768.44	0.924416	418.525	83935	83935	MS2	0/0	12AUG14_Rui_cardiac_PE_E.raw
High				TNVSGGAIALGHPLGGSGSr	Unambiguous	2	2	P13437;G3V9U2	R20(Label:13C(6))	CID	1	0	1	1		12914	1	1	5.25628e+06	Medium	Excluded by Method	Not Used		0	3.212e-07	5.20562	0	0	100	2	907.48	1813.95	-4.1343	161.699	29235	29235	MS2	0/0	12AUG14_Rui_cardiac_PE_E.raw
High				TASSYDYGYSHGLTDSSLLLEDYSSr	Unambiguous	1	1	F1M7T8	R26(Label:13C(6))	CID	1	0	1	1		32685		1	1.39718e+06	Medium	Excluded by Method	Not Used		0	0.0008068	5.20253	0	76.6848	100	3	965.105	2893.3	-3.66998	373.217	73937	73937	MS2	0/0	12AUG14_Rui_cardiac_PE_E.raw
	High			HIDAAYFYQNEEEVGQALr	Unambiguous	1	1	D3ZF77	R19(Label:13C(6)15N(4))	CID	1	0	1	1		29606		1	814087	Heavy	Excluded by Method	Not Used		0	0.0002186	5.20002	0	12.4364	100	2	1132.04	2263.06	-0.302879	338.839	66687	66687	MS2	0/0	12AUG14_Rui_cardiac_PE_E.raw
High				NSNLVGAAHEELQQSr	Unambiguous	2	1	G3V8L3	R16(Label:13C(6))	CID	1	0	1	1		10330			6.8334e+06	Medium	Unique	Used	0.404249	0	5.259e-06	5.19886	0	17.7855	100	2	879.944	1758.88	-1.55892	137.466	24063	24063	MS2	0/0	12AUG14_Rui_cardiac_PE_E.raw
	High			LMAGQEDSnGcINYEAFVk	Unambiguous	1	1	P16409	N9(Deamidated); C11(Carbamidomethyl); K19(Label:13C(6)15N(2))	CID	1	0	1	1							No Quan Values	Not Used		0	0.001112	5.19623	0	8.89084	94	2	1077.98	2154.95	-4.95421	334.891	65848	65848	MS2	0/0	12AUG14_Rui_cardiac_PE_E.raw
High				VIVVGNPANTNcLTASk	Unambiguous	1	1	O88989	C12(Carbamidomethyl); K17(Label:2H(4))	CID	1	0	1	1							No Quan Values	Not Used		0	2.05e-06	5.18865	0	5.29087	42	2	881.475	1761.94	-1.96911	215.48	40623	40623	MS2	0/0	12AUG14_Rui_cardiac_PE_E.raw
High				MGAVFMDAPVSGGVGAAr	Unambiguous	1	1	P29266	R18(Label:13C(6))	CID	1	0	1	1		26004		1	1.57017e+06	Medium	Excluded by Method	Not Used		0	1.451e-05	5.18835	0	34.8868	100	2	849.922	1698.84	-1.64617	298.079	58087	58087	MS2	0/0	12AUG14_Rui_cardiac_PE_E.raw
	High			cIGAIAMTEPGAGSDLQGVr	Unambiguous	1	1	P15650	C1(Carbamidomethyl); R20(Label:13C(6)15N(4))	CID	1	0	1	1					870118		No Quan Values	Not Used		0	0.002968	5.18832	0	34.4974	100	2	1006.99	2012.97	-1.4604	298.689	58216	58216	MS2	0/0	12AUG14_Rui_cardiac_PE_E.raw
	High			IVSNAScTTNcLAPLAk	Unambiguous	15	2	P04797;M0R634	C7(Carbamidomethyl); C11(Carbamidomethyl); K17(Label:13C(6)15N(2))	CID	1	0	1	1							No Quan Values	Not Used		0	0.001302	5.18517	0	27.7256	100	2	914.46	1827.91	-3.52614	191.672	35581	35581	MS2	0/0	12AUG14_Rui_cardiac_PE_E.raw
High				AAVPSGASTGIYEALELr	Unambiguous	6	3	P15429;M0R5J4;M0RAU4	R18(Label:13C(6))	CID	1	0	1	1							No Quan Values	Not Used		0	0.0003375	5.18344	0	18.4973	89	2	905.985	1810.96	-1.287	382.199	75825	75825	MS2	0/0	12AUG14_Rui_cardiac_PE_E.raw
High				EVYMGnVIQGGEGQAPTr	Unambiguous	1	1	P17764	N6(Deamidated); R18(Label:13C(6))	CID	0.0019	0	1	1					470943		No Quan Values	Not Used		0	0.0001342	5.18257	0	33.4294	100	2	956.967	1912.93	5.34736	222.921	42200	42200	MS2	0/0	12AUG14_Rui_cardiac_PE_E.raw
High				LVTFENVTGqPQQGAEQPr	Unconsidered	3	1	Q9Z2Q1-2	Q10(Deamidated); R19(Label:13C(6))	CID		0.03	3	3					639466		No Quan Values	Not Used		0	6.057e-05	5.18211	0	0	100	2	1053.54	2106.07	6.54365	229.645	43621	43621	MS2	0/0	12AUG14_Rui_cardiac_PE_E.raw
	High			TDDYLDQPccETINr	Unambiguous	1	1	P50399	C9(Carbamidomethyl); C10(Carbamidomethyl); R15(Label:13C(6)15N(4))	CID	1	0	1	1					147970		No Quan Values	Not Used		0	0.0007518	5.18111	0	29.0832	100	2	955.395	1909.78	-5.15115	193.951	36060	36060	MS2	0/0	12AUG14_Rui_cardiac_PE_E.raw
	High			DATNVGDEGGFAPNILENk	Unambiguous	2	1	M0R5J4	K19(Label:13C(6)15N(2))	CID	1	0	1	1							No Quan Values	Not Used		0	0.0003263	5.18074	0	20.4515	96	2	984.968	1968.93	-4.88154	321.795	63083	63083	MS2	0/0	12AUG14_Rui_cardiac_PE_E.raw
High				ASGPPSSETqEEFVDDFr	Unambiguous	1	1	F1MAH8	Q10(Deamidated); R18(Label:13C(6))	CID	1	0	1	1					754782		No Quan Values	Not Used		0	0.004418	5.18053	0	29.6712	100	2	1002.95	2004.89	7.41123	277.468	53739	53739	MS2	0/0	12AUG14_Rui_cardiac_PE_E.raw
High				FLEQQNAALAAEVNr	Unambiguous	2	1	Q6P725	R15(Label:13C(6))	CID	1	0	1	1							No Quan Values	Not Used		0	1.256e-07	5.17801	0	7.31852	100	2	840.443	1679.88	-1.0813	247.495	47428	47428	MS2	0/0	12AUG14_Rui_cardiac_PE_E.raw
	High			FESAFLSHVVSQHQSLLGNIr	Unambiguous	2	1	P15999	R21(Label:13C(6)15N(4))	CID	1	0	1	1					842152		No Quan Values	Not Used		0	1.839e-05	5.17756	0	51.7143	59	3	793.752	2379.24	-1.61253	368.748	72994	72994	MS2	0/0	12AUG14_Rui_cardiac_PE_E.raw
High				ESTGAQVQVAGDMLPNSTEr	Unambiguous	2	1	Q6AYU5	R20(Label:13C(6))	CID	1	0	1	1							No Quan Values	Not Used		0	5.171e-06	5.17526	0	8.68416	67	2	1048.5	2096	-2.26539	238.023	45415	45415	MS2	0/0	12AUG14_Rui_cardiac_PE_E.raw
	High			VEFEcEVSEEGAQVk	Unambiguous	1	1	P56741	C5(Carbamidomethyl); K15(Label:13C(6)15N(2))	CID	1	0	1	1		17585		1	7.40763e+06	Heavy	Excluded by Method	Not Used		0	3.461e-05	5.17455	0	21.6284	92	2	874.398	1747.79	-3.16562	208.797	39195	39195	MS2	0/0	12AUG14_Rui_cardiac_PE_E.raw
High				VEFEcEVSEEGAQVk	Unambiguous	1	1	P56741	C5(Carbamidomethyl); K15(Label:2H(4))	CID	1	0	1	1		17569			7229627	Medium	Unique	Used	1.22451	0	2.148e-06	5.17324	0	14.0227	51	2	872.403	1743.8	-2.84793	208.551	39143	39143	MS2	0/0	12AUG14_Rui_cardiac_PE_E.raw
High				APSSSSAGISEWLDQk	Unambiguous	1	1	P13803	K16(Label:2H(4))	CID	1	0	1	1					697915		No Quan Values	Not Used		0	2.004e-05	5.17198	0	22.012	100	2	833.912	1666.82	-2.82448	278.516	53960	53960	MS2	0/0	12AUG14_Rui_cardiac_PE_E.raw
	High			GADYLVTEVEnGGSLGSk	Unambiguous	4	2	P11980;P11980-2	N11(Deamidated); K18(Label:13C(6)15N(2))	CID	1	0	1	1					1.54509e+06		No Quan Values	Not Used		0	0.0001397	5.17161	0	45.1269	100	2	902.935	1804.86	-3.08794	324.834	63723	63723	MS2	0/0	12AUG14_Rui_cardiac_PE_E.raw
	High			DDGAAILAAVSSIAQk	Unambiguous	1	1	Q66HF1	K16(Label:13C(6)15N(2))	CID	1	0	1	1		36866			1.70846e+07	Heavy	Redundant	Not Used	0.773602	0	6.397e-05	5.17083	0	57.2124	60	2	769.418	1537.83	-1.52506	413.942	82969	82969	MS2	0/0	12AUG14_Rui_cardiac_PE_E.raw
	High			TGGLAGGGSDALQTDGLr	Unambiguous	1	1	D4A702	R18(Label:13C(6)15N(4))	CID	1	0	1	1		16617			4.63425e+06	Heavy	Unique	Used	0.992641	0	0.0002911	5.16805	0	41.1936	100	2	828.412	1655.82	-3.86802	198.251	36967	36967	MS2	0/0	12AUG14_Rui_cardiac_PE_E.raw
High				EVYMGNVIqGGEGQAPTr	Unconsidered	1	1	P17764	Q9(Deamidated); R18(Label:13C(6))	CID		0.0019	2	2					470943		No Quan Values	Not Used		0	0.000162	5.16734	0	33.4294	100	2	956.967	1912.93	5.34736	222.921	42200	42200	MS2	0/0	12AUG14_Rui_cardiac_PE_E.raw
	High			LMAGQEDSnGcINYEAFVk	Unambiguous	1	1	P16409	N9(Deamidated); C11(Carbamidomethyl); K19(Label:13C(6)15N(2))	CID	1	0	1	1					1.04334e+06		No Quan Values	Not Used		0	0.0002203	5.16671	0	36.4571	72	2	1077.98	2154.95	-4.50104	327.2	64219	64219	MS2	0/0	12AUG14_Rui_cardiac_PE_E.raw
	High			VLGSEEPTEGDVQcMr	Unambiguous	1	1	D4ABA9	C14(Carbamidomethyl); R16(Label:13C(6)15N(4))	CID	1	0	1	1							No Quan Values	Not Used		0	0.0002281	5.16476	0	23.5315	100	2	908.905	1816.8	-3.36681	181.649	33461	33461	MS2	0/0	12AUG14_Rui_cardiac_PE_E.raw
High				EVYMGNVIQGGEGQAPTr	Unambiguous	1	1	P17764	R18(Label:13C(6))	CID	1	0	1	1							No Quan Values	Not Used		0	5.485e-07	5.16466	0	22.1963	100	2	956.469	1911.93	-1.41382	216.376	40814	40814	MS2	0/0	12AUG14_Rui_cardiac_PE_E.raw
	High			EVYMGNVIQGGEGQAPTr	Unambiguous	1	1	P17764	R18(Label:13C(6)15N(4))	CID	1	0	1	1		18767			15231535	Heavy	Unique	Used	0.905302	0	1.025e-05	5.16264	0	0	57	2	958.461	1915.92	-2.93	220.676	41721	41721	MS2	0/0	12AUG14_Rui_cardiac_PE_E.raw
	High			YSGDFGADAQGAMSk	Unambiguous	1	1	Q9QZ76	K15(Label:13C(6)15N(2))	CID	1	0	1	1							No Quan Values	Not Used		0	1.919e-05	5.16186	0	28.9055	83	2	756.826	1512.64	-4.77679	163.154	29547	29547	MS2	0/0	12AUG14_Rui_cardiac_PE_E.raw
High				AISFVGSNQAGEYIFEr	Unambiguous	2	1	G3V7J0	R17(Label:13C(6))	CID	1	0	1	1		32457		1	2.17583e+07	Medium	Excluded by Method	Not Used		0	1.245e-05	5.16018	0	5.95945	21	2	947.473	1893.94	-3.0225	370.9	73444	73444	MS2	0/0	12AUG14_Rui_cardiac_PE_E.raw
High				GLSEGQTFQVAEFIVDTr	Unambiguous	1	1	D3ZHA0	R18(Label:13C(6))	CID	1	0	1	1		36168		1	5438061	Medium	Excluded by Method	Not Used		0	6.884e-06	5.15988	0	32.1019	45	2	1002.01	2003.01	-2.15527	407.092	81431	81431	MS2	0/0	12AUG14_Rui_cardiac_PE_E.raw
High				EITSHFQSTLTDIQTQIEqQSEr	Unconsidered	1	1	F1M1G4	Q19(Deamidated); R23(Label:13C(6))	CID		0.0373	2	2					3862900		No Quan Values	Not Used		0	0.02962	5.15822	0	72.266	87	3	909.448	2726.33	2.76275	396.22	78827	78827	MS2	0/0	12AUG14_Rui_cardiac_PE_E.raw
	High			DFSPEDIIVTTSNNHIEVr	Unambiguous	2	1	B5DFG4	R19(Label:13C(6)15N(4))	CID	1	0	1	1							No Quan Values	Not Used		0	0.0005386	5.15699	0	0	100	2	1098.54	2196.07	-4.847	378.273	75000	75000	MS2	0/0	12AUG14_Rui_cardiac_PE_E.raw
	High			HEVTEISNTDVETqPGk	Unconsidered	1	1	M0R9D5	Q14(Deamidated); K17(Label:13C(6)15N(2))	CID		0.0264	2	2					796562		No Quan Values	Not Used		0	0.00363	5.15542	0	43.5054	100	2	946.958	1892.91	6.70339	94.8144	15063	15063	MS2	0/0	12AUG14_Rui_cardiac_PE_E.raw
High				MGAVFMDAPVSGGVGAAr	Unambiguous	1	1	P29266	R18(Label:13C(6))	CID	1	0	1	1		26048		1	3.83893e+06	Medium	Excluded by Method	Not Used		0	0.0001088	5.153	0	39.2664	100	2	849.92	1698.83	-4.30482	298.496	58175	58175	MS2	0/0	12AUG14_Rui_cardiac_PE_E.raw
	High			YSGDFGADAQGAmSk	Unambiguous	1	1	Q9QZ76	M13(Oxidation); K15(Label:13C(6)15N(2))	CID	1	0	1	1		3852		1	829383	Heavy	Excluded by Method	Not Used		0	2.633e-06	5.15207	0	58.0831	100	2	764.826	1528.65	-0.921188	73.3182	10568	10568	MS2	0/0	12AUG14_Rui_cardiac_PE_E.raw
High				LEQqVDDLEGSLEQEk	Unconsidered	8	2	G3V8B0;G3V885	Q4(Deamidated); K16(Label:2H(4))	CID		0.0265	2	2					374827		No Quan Values	Not Used		0	0.003448	5.15149	0	64.2689	100	2	932.957	1864.91	5.40039	268.935	51949	51949	MS2	0/0	12AUG14_Rui_cardiac_PE_E.raw
High				NkDTGTYEDFVEGLr	Unambiguous	1	1	P16409	K2(Label:2H(4)); R15(Label:13C(6))	CID	1	0	1	1		23032			5.56139e+06	Medium	Unique	Used	1.26413	0	2.205e-05	5.1514	1	39.0188	27	2	877.432	1753.86	-3.42883	266.369	51402	51402	MS2	0/0	12AUG14_Rui_cardiac_PE_E.raw
	High			LMAGQEDSNGcInYEAFVk	Unconsidered	1	1	P16409	C11(Carbamidomethyl); N13(Deamidated); K19(Label:13C(6)15N(2))	CID		0.0115	2	2							No Quan Values	Not Used		0	0.0001265	5.151	0	18.7437	28	2	1077.98	2154.95	-2.57505	329.678	64748	64748	MS2	0/0	12AUG14_Rui_cardiac_PE_E.raw
	High			FkLEAPDADELPr	Unambiguous	1	1	Q9ER34	K2(Label:13C(6)15N(2)); R13(Label:13C(6)15N(4))	CID	0.499	0	1	1		22277		1	896771	Heavy	Excluded by Method	Not Used		0	0.0004017	5.15074	1	27.7952	100	3	506.934	1518.79	-2.97123	258.01	49643	49643	MS2	0/0	12AUG14_Rui_cardiac_PE_E.raw
	High			IPSAVGYQPTLATDMGTmQEr	Unambiguous	2	1	G3V6D3	M18(Oxidation); R21(Label:13C(6)15N(4))	CID	1	0	1	1		25361			17087951	Heavy	Unique	Used	0.45121	0	0.0006767	5.15006	0	15.4364	36	2	1146.54	2292.08	-3.54787	291.045	56602	56602	MS2	0/0	12AUG14_Rui_cardiac_PE_E.raw
	High			AcLISmGYDLGEAEFAr	Unambiguous	1	1	D3ZCV0	C2(Carbamidomethyl); M6(Oxidation); R17(Label:13C(6)15N(4))	CID	1	0	1	1					842244		No Quan Values	Not Used		0	0.0001161	5.15	0	75.6969	100	2	964.936	1928.87	-5.35302	368.437	72929	72929	MS2	0/0	12AUG14_Rui_cardiac_PE_E.raw
	High			TDDYLDQPccETINr	Unambiguous	1	1	P50399	C9(Carbamidomethyl); C10(Carbamidomethyl); R15(Label:13C(6)15N(4))	CID	1	0	1	1		16333		1	1.25755e+06	Heavy	Excluded by Method	Not Used		0	0.00161	5.14979	0	0	100	2	955.396	1909.78	-4.89547	195.567	36400	36400	MS2	0/0	12AUG14_Rui_cardiac_PE_E.raw
	High			AIAELGIYPAVDPLDSTSr	Unambiguous	2	1	G3V6D3	R19(Label:13C(6)15N(4))	CID	1	0	1	1		35439			4.98506e+08	Heavy	Unique	Used	0.649348	0	0.004862	5.14854	0	16.28	2	2	999.522	1998.04	-2.53726	402.329	80294	80294	MS2	0/0	12AUG14_Rui_cardiac_PE_E.raw
	High			VGLIGScTNSSYEDMGr	Unambiguous	1	1	Q9ER34	C7(Carbamidomethyl); R17(Label:13C(6)15N(4))	CID	1	0	1	1		19906			6.14696e+06	Heavy	Unique	Used	1.82322	0	0.0001484	5.14843	0	27.6627	56	2	928.409	1855.81	-4.02807	233.369	44417	44417	MS2	0/0	12AUG14_Rui_cardiac_PE_E.raw
	High			AAVEEGIVLGGGcALLr	Unambiguous	1	1	P63039	C13(Carbamidomethyl); R17(Label:13C(6)15N(4))	CID	1	0	1	1							No Quan Values	Not Used		0	6.168e-05	5.14738	0	54.2345	32	2	847.959	1694.91	-1.98389	363.642	71923	71923	MS2	0/0	12AUG14_Rui_cardiac_PE_E.raw
	High			AGGAGVPAFYTSTGYGTLVQEGGSPIk	Unambiguous	1	1	B2GV06	K27(Label:13C(6)15N(2))	CID	1	0	1	1		34136	1		4.0556e+06	Heavy	Excluded by Method	Not Used		0	0.005551	5.14605	0	0	100	2	1297.16	2593.31	2.26618	390.419	77556	77556	MS2	0/0	12AUG14_Rui_cardiac_PE_E.raw
High				rmPPYSGPGSVPGALDYTAFSSALYGESDL	Unambiguous	1	1	D3ZCV0	R1(Label:13C(6)); M2(Oxidation)	CID	1	0	1	1		36661		1	1.94526e+06	Medium	Excluded by Method	Not Used		0	0.01315	5.14542	1	8.53363	48	2	1564.23	3127.46	-2.98344	411.557	82444	82444	MS2	0/0	12AUG14_Rui_cardiac_PE_E.raw
High				LEDTENWLYEDGEDQPk	Unambiguous	2	1	F1LRV4	K17(Label:2H(4))	CID	1	0	1	1					709009		No Quan Values	Not Used		0	0.00011	5.14472	0	17.2953	100	2	1042.96	2084.92	-2.22048	286.732	55687	55687	MS2	0/0	12AUG14_Rui_cardiac_PE_E.raw
High				LVTFENVTGQPQqGAEQPr	Unconsidered	3	1	Q9Z2Q1-2	Q13(Deamidated); R19(Label:13C(6))	CID		0.0375	4	4					639466		No Quan Values	Not Used		0	1.163e-05	5.14258	0	0	100	2	1053.54	2106.07	6.54365	229.645	43621	43621	MS2	0/0	12AUG14_Rui_cardiac_PE_E.raw
	High			YASIcQqNGIVPIVEPEILPDGDHDLk	Unambiguous	3	1	P05065	C5(Carbamidomethyl); Q7(Deamidated); K27(Label:13C(6)15N(2))	CID	0.0428	0	1	1		35502			4.45684e+08	Heavy	Unique	Used	0.632135	0	0.009137	5.14113	0	36.3967	4	3	1010.51	3029.51	2.00538	401.712	80144	80144	MS2	0/0	12AUG14_Rui_cardiac_PE_E.raw
	High			AGYTDQVVIGmDVAASEFYr	Unambiguous	4	1	M0R5J4	M11(Oxidation); R20(Label:13C(6)15N(4))	CID	1	0	1	1							No Quan Values	Not Used		0	0.002012	5.14065	0	22.1298	100	2	1109.52	2218.03	-1.73629	379.939	75350	75350	MS2	0/0	12AUG14_Rui_cardiac_PE_E.raw
High				rVIISAPSADAPmFVMGVNHEk	Unambiguous	7	2	P04797;M0R634	R1(Label:13C(6)); M13(Oxidation); K22(Label:2H(4))	CID	1	0	1	1					3.91377e+06		No Quan Values	Not Used		0	6.206e-06	5.14036	1	58.3755	35	3	799.09	2395.25	1.62383	264.975	51106	51106	MS2	0/0	12AUG14_Rui_cardiac_PE_E.raw
High				GVVPLAGTNGETTTQGLDGLSEr	Unambiguous	1	1	P05065	R23(Label:13C(6))	CID	1	0	1	1					13607285		No Quan Values	Not Used		0	0.0002667	5.13966	0	0	33	2	1139.58	2278.15	-3.69702	312.628	61144	61144	MS2	0/0	12AUG14_Rui_cardiac_PE_E.raw
High				SSGSPYGGGYGSGGGSGGYGSr	Unambiguous	3	1	D4A6A2	R22(Label:13C(6))	CID	1	0	1	1					606198		No Quan Values	Not Used		0	1.547e-05	5.13898	0	0	100	2	958.905	1916.8	-3.98187	80.2172	12013	12013	MS2	0/0	12AUG14_Rui_cardiac_PE_E.raw
	High			AmADPEVQQIMSDPAMr	Unambiguous	2	1	O35814	M2(Oxidation); R17(Label:13C(6)15N(4))	CID	1	0	1	1		24710		1	622006	Heavy	Excluded by Method	Not Used		0	0.0003663	5.13853	0	61.815	100	2	958.434	1915.86	0.555108	284.442	55206	55206	MS2	0/0	12AUG14_Rui_cardiac_PE_E.raw
	High			DVGPDDQGSYAVIAGSSk	Unambiguous	1	1	P56741	K18(Label:13C(6)15N(2))	CID	1	0	1	1		17639			1.17714e+06	Heavy	Redundant	Not Used	0.790763	0	0.0001368	5.13716	0	35.5748	100	2	887.42	1773.83	-3.50852	209.295	39303	39303	MS2	0/0	12AUG14_Rui_cardiac_PE_E.raw
High				GTGGVDTAAVGGVFDVSNADr	Unambiguous	1	1	P07335	R21(Label:13C(6))	CID	1	0	1	1							No Quan Values	Not Used		0	3.528e-05	5.13712	0	19.7843	100	2	985.978	1970.95	-0.729466	306.427	59841	59841	MS2	0/0	12AUG14_Rui_cardiac_PE_E.raw
	High			VGLIGScTNSSYEDmGr	Unambiguous	1	1	Q9ER34	C7(Carbamidomethyl); M15(Oxidation); R17(Label:13C(6)15N(4))	CID	1	0	1	1		13979		1	2.40992e+06	Heavy	Excluded by Method	Not Used		0	0.0002475	5.13584	0	20.5135	47	2	936.405	1871.8	-6.10296	172.163	31472	31472	MS2	0/0	12AUG14_Rui_cardiac_PE_E.raw
	High			VIVVGNPANTNcLTASk	Unambiguous	1	1	O88989	C12(Carbamidomethyl); K17(Label:13C(6)15N(2))	CID	1	0	1	1		18236	1		110131288	Heavy	Excluded by Method	Not Used		0	1.01e-05	5.13528	0	36.9909	61	2	883.469	1765.93	-2.90765	215.26	40575	40575	MS2	0/0	12AUG14_Rui_cardiac_PE_E.raw
	High			GSYGDLGGPIITTQVTIPk	Unambiguous	3	1	P61980	K19(Label:13C(6)15N(2))	CID	1	0	1	1					5715306		No Quan Values	Not Used		0	8.022e-05	5.13462	0	52.4739	98	2	963.023	1925.04	-4.63199	373.748	74048	74048	MS2	0/0	12AUG14_Rui_cardiac_PE_E.raw
	High			SLPSVETLGcTSVIcSDk	Unambiguous	10	1	P11507-2	C10(Carbamidomethyl); C15(Carbamidomethyl); K18(Label:13C(6)15N(2))	CID	1	0	1	1							No Quan Values	Not Used		0	3.252e-05	5.13401	0	14.1786	32	2	980.97	1960.93	-6.41729	321.745	63071	63071	MS2	0/0	12AUG14_Rui_cardiac_PE_E.raw
	High			IPADVDPLTITSSLSSDGVLTVnGPr	Unambiguous	1	1	P23928	N23(Deamidated); R26(Label:13C(6)15N(4))	CID	1	0	1	1		36914		1	7748214	Heavy	Excluded by Method	Not Used		0	0.0007993	5.13325	0	9.55343	60	2	1318.18	2635.36	-2.96506	413.894	82960	82960	MS2	0/0	12AUG14_Rui_cardiac_PE_E.raw
	High			cSGcDEIIFSEDYQr	Unambiguous	1	1	Q6AYF2	C1(Carbamidomethyl); C4(Carbamidomethyl); R15(Label:13C(6)15N(4))	CID	1	0	1	1		22516		1	523528	Heavy	Excluded by Method	Not Used		0	0.0001634	5.13265	0	40.0805	100	2	944.888	1888.77	-1.34359	260.52	50168	50168	MS2	0/0	12AUG14_Rui_cardiac_PE_E.raw
High				SQIENINLTnGNSGGTQr	Unambiguous	2	1	A1A5Q0	N10(Deamidated); R18(Label:13C(6))	CID	0.0097	0	1	1					6276965		No Quan Values	Not Used		0	0.000114	5.1323	0	75.9691	100	2	955.465	1909.92	-4.1097	171.31	31288	31288	MS2	0/0	12AUG14_Rui_cardiac_PE_E.raw
	High			SLPSVETLGcTSVIcSDk	Unambiguous	10	1	P11507-2	C10(Carbamidomethyl); C15(Carbamidomethyl); K18(Label:13C(6)15N(2))	CID	1	0	1	1		27896		1	1.63371e+07	Heavy	Excluded by Method	Not Used		0	6.734e-06	5.12953	0	35.8654	37	2	980.974	1960.94	-2.24645	319.229	62544	62544	MS2	0/0	12AUG14_Rui_cardiac_PE_E.raw
	High			LVLEVAQHLGESTVr	Unambiguous	2	1	G3V6D3	R15(Label:13C(6)15N(4))	CID	1	0	1	1					3.12474e+06		No Quan Values	Not Used		0	0.0001267	5.1279	0	70.7716	100	2	830.964	1660.92	-3.59136	277.09	53658	53658	MS2	0/0	12AUG14_Rui_cardiac_PE_E.raw
High				rYSGDFGADAQGAMSk	Unambiguous	1	1	Q9QZ76	R1(Label:13C(6)); K16(Label:2H(4))	CID	1	0	1	1		7969			5.2347e+06	Medium	Unique	Used	0.666307	0	2.026e-05	5.12773	1	33.3499	100	2	835.894	1670.78	-1.52131	113.645	19035	19035	MS2	0/0	12AUG14_Rui_cardiac_PE_E.raw
	High			GDVPSVGLEGPDVDLQGPEGk	Unambiguous	1	1	M0R9D5	K21(Label:13C(6)15N(2))	CID	1	0	1	1					2.55756e+06		No Quan Values	Not Used		0	6.76e-05	5.12698	0	59.2448	100	2	1037.01	2073.02	-2.58016	329.482	64706	64706	MS2	0/0	12AUG14_Rui_cardiac_PE_E.raw
High				mDADLSQLQTEVEEAVQEcr	Unambiguous	4	2	G3V8B0;G3V885	M1(Oxidation); C19(Carbamidomethyl); R20(Label:13C(6))	CID	1	0	1	1		36340			1.47354e+07	Medium	Not Unique	Not Used	0.64044	0	5.344e-05	5.12692	0	12.836	39	2	1187.03	2373.06	-2.92989	408.6	81775	81775	MS2	0/0	12AUG14_Rui_cardiac_PE_E.raw
	High			SQIFSTASDNQPTVTIk	Unambiguous	1	1	P06761	K17(Label:13C(6)15N(2))	CID	1	0	1	1					2.64793e+06		No Quan Values	Not Used		0	2.551e-06	5.12606	0	13.2469	64	2	922.974	1844.94	-3.70776	243.474	46582	46582	MS2	0/0	12AUG14_Rui_cardiac_PE_E.raw
High				MEGDLNEmEIQLSQANr	Unambiguous	2	1	G3V885	M8(Oxidation); R17(Label:13C(6))	CID	0.3372	0	1	1		19510		1	657316	Medium	Excluded by Method	Not Used		0	5.242e-06	5.12599	0	0	100	2	1000.46	1999.91	-3.06708	228.234	43327	43327	MS2	0/0	12AUG14_Rui_cardiac_PE_E.raw
	High			AAVEQLTEEQkNEFk	Unambiguous	1	1	Q4PP99	K11(Label:13C(6)15N(2)); K15(Label:13C(6)15N(2))	CID	1	0	1	1		11016			2.63215e+07	Heavy	Unique	Used	0.743337	0	0.000178	5.12573	1	21.9809	47	2	890.455	1779.9	-3.71912	143.532	25350	25350	MS2	0/0	12AUG14_Rui_cardiac_PE_E.raw
	High			EIIAVScGPPQcQETIr	Unambiguous	1	1	Q68FU3	C7(Carbamidomethyl); C12(Carbamidomethyl); R17(Label:13C(6)15N(4))	CID	1	0	1	1							No Quan Values	Not Used		0	0.0002365	5.12443	0	23.7417	93	2	984.477	1967.95	-4.83749	228.388	43357	43357	MS2	0/0	12AUG14_Rui_cardiac_PE_E.raw
High				LPSGSGAASPTTGSAVDIr	Unambiguous	1	1	M0R9D5	R19(Label:13C(6))	CID	1	0	1	1		13445			4.07351e+06	Medium	Unique	Used	0.734746	0	4.72e-07	5.12236	0	28.0593	100	2	875.454	1749.9	-3.55429	166.67	30295	30295	MS2	0/0	12AUG14_Rui_cardiac_PE_E.raw
	High			SLGYAYVNFQQPADAEr	Unambiguous	3	2	Q9EPH8;G3V9N0	R17(Label:13C(6)15N(4))	CID	1	0	1	1							No Quan Values	Not Used		0	0.0001478	5.12236	0	39.2453	100	2	969.957	1938.91	-8.18749	295.224	57485	57485	MS2	0/0	12AUG14_Rui_cardiac_PE_E.raw
	High			NkDTGTYEDFVEGLr	Unambiguous	1	1	P16409	K2(Label:13C(6)15N(2)); R15(Label:13C(6)15N(4))	CID	1	0	1	1							No Quan Values	Not Used		0	7.163e-06	5.12101	1	0	100	2	881.423	1761.84	-1.78402	264.264	50956	50956	MS2	0/0	12AUG14_Rui_cardiac_PE_E.raw
High				EVYmGNVIQGGEGQAPTr	Unambiguous	1	1	P17764	M4(Oxidation); R18(Label:13C(6))	CID	1	0	1	1		11360		1	466716	Medium	Excluded by Method	Not Used		0	8.264e-06	5.11831	0	0	77	2	964.465	1927.92	-2.6902	146.782	26046	26046	MS2	0/0	12AUG14_Rui_cardiac_PE_E.raw
	High			LTVADALEPVQFEDGQk	Unambiguous	1	1	P09456	K17(Label:13C(6)15N(2))	CID	0.5469	0	1	1					10941989		No Quan Values	Not Used		0	8.988e-05	5.11791	0	15.2273	41	2	934.48	1867.95	0.444647	374.339	74171	74171	MS2	0/0	12AUG14_Rui_cardiac_PE_E.raw
	High			VNAGDqPGADLGPLITPQAk	Unambiguous	2	1	G3V7J0	Q6(Deamidated); K20(Label:13C(6)15N(2))	CID	1	0	1	1							No Quan Values	Not Used		0	0.001347	5.11763	0	47.3369	100	2	986.026	1971.04	8.78673	295.45	57533	57533	MS2	0/0	12AUG14_Rui_cardiac_PE_E.raw
High				TSVQTEDDQLIAGQSAr	Unambiguous	2	1	Q5U302	R17(Label:13C(6))	CID	1	0	1	1		12385		1	5.47666e+06	Medium	Excluded by Method	Not Used		0	0.0006263	5.11546	0	0	100	2	912.954	1824.9	-1.48181	157.055	28251	28251	MS2	0/0	12AUG14_Rui_cardiac_PE_E.raw
	High			GcITIIGGGDTATccAk	Selected	1	1	P16617	C2(Carbamidomethyl); C14(Carbamidomethyl); C15(Carbamidomethyl); K17(Label:13C(6)15N(2))	CID	0	0	1	1					7.69418e+06		No Quan Values	Not Used		0	6.781e-06	5.1146	0	21.2831	100	2	881.902	1762.8	-2.89434	188.633	34941	34941	MS2	0/0	12AUG14_Rui_cardiac_PE_E.raw
	High			GcITIIGGGnTATccAk	Rejected	1	1	M0R6Y8	C2(Carbamidomethyl); N10(Deamidated); C14(Carbamidomethyl); C15(Carbamidomethyl); K17(Label:13C(6)15N(2))	CID		0	2	2					7.69418e+06		No Quan Values	Not Used		0	6.78e-06	5.1146	0	21.2831	100	2	881.902	1762.8	-2.89207	188.633	34941	34941	MS2	0/0	12AUG14_Rui_cardiac_PE_E.raw
	High			LGSSEVEQVQLVVDGVk	Unambiguous	1	1	P00564	K17(Label:13C(6)15N(2))	CID	1	0	1	1		31918	1		1.17224e+07	Heavy	Excluded by Method	Not Used		0	0.0001135	5.11451	0	51.604	61	2	897.487	1793.97	-3.67552	364.585	72119	72119	MS2	0/0	12AUG14_Rui_cardiac_PE_E.raw
High				IEWLESHQDADIEDFk	Unambiguous	1	1	P06761	K16(Label:2H(4))	CID	1	0	1	1		27437	1	1	1.11929e+06	Medium	Excluded by Method	Not Used		0	4.18e-06	5.11404	0	0	100	2	989.972	1978.94	1.60116	313.894	61416	61416	MS2	0/0	12AUG14_Rui_cardiac_PE_E.raw
	High			DALSDLALHFLNk	Unambiguous	1	1	Q7TPB1	K13(Label:13C(6)15N(2))	CID	1	0	1	1		36613		1	7.73936e+06	Heavy	Excluded by Method	Not Used		0	0.0005947	5.11306	0	47.7809	81	2	732.901	1464.79	0.686126	411.464	82425	82425	MS2	0/0	12AUG14_Rui_cardiac_PE_E.raw
	High			FLEQQNAALAAEVNr	Unambiguous	2	1	Q6P725	R15(Label:13C(6)15N(4))	CID	1	0	1	1							No Quan Values	Not Used		0	2.785e-05	5.11279	0	8.03925	22	2	842.435	1683.86	-3.53215	239.043	45630	45630	MS2	0/0	12AUG14_Rui_cardiac_PE_E.raw
High				rYSGDFGADAQGAMSk	Unambiguous	1	1	Q9QZ76	R1(Label:13C(6)); K16(Label:2H(4))	CID	1	0	1	1		8138		1	2.11878e+06	Medium	Excluded by Method	Not Used		0	1.099e-05	5.11239	1	62.2418	100	2	835.892	1670.78	-4.00542	115.438	19416	19416	MS2	0/0	12AUG14_Rui_cardiac_PE_E.raw
High				EVYMGNVIQGGEGqAPTr	Unconsidered	1	1	P17764	Q14(Deamidated); R18(Label:13C(6))	CID		0.0135	3	3					470943		No Quan Values	Not Used		0	0.0004199	5.11238	0	33.4294	100	2	956.967	1912.93	5.34736	222.921	42200	42200	MS2	0/0	12AUG14_Rui_cardiac_PE_E.raw
High				EEVkEVYmGNVIQGGEGQAPTr	Unambiguous	1	1	P17764	K4(Label:2H(4)); M8(Oxidation); R22(Label:13C(6))	CID	1	0	1	1					3.11277e+06		No Quan Values	Not Used		0	0.01517	5.11211	1	76.771	100	3	806.403	2417.19	-3.3696	163.397	29597	29597	MS2	0/0	12AUG14_Rui_cardiac_PE_E.raw
	High			cPVMLVVGDqAPHEDAVVEcNSk	Unconsidered	2	1	Q8VBU2-2	C1(Carbamidomethyl); Q10(Deamidated); C20(Carbamidomethyl); K23(Label:13C(6)15N(2))	CID		0.0285	2	2					2.28897e+06		No Quan Values	Not Used		0	0.0004122	5.10848	0	44.9554	100	3	855.068	2563.19	7.37506	263.358	50766	50766	MS2	0/0	12AUG14_Rui_cardiac_PE_E.raw
High				LSSSADANGnAQPSPLAAk	Unconsidered	5	2	F1M865;F1M8Z8	N10(Deamidated); K19(Label:2H(4))	CID		0.0377	2	2		7462		1	2.60006e+06	Medium	Excluded by Method	Not Used		0	0.0001208	5.10836	0	0	100	2	902.452	1803.9	-3.54497	109.134	18071	18071	MS2	0/0	12AUG14_Rui_cardiac_PE_E.raw
High				IVSNAScTTncLAPLAk	Unambiguous	15	2	P04797;M0R634	C7(Carbamidomethyl); N10(Deamidated); C11(Carbamidomethyl); K17(Label:2H(4))	CID	1	0	1	1					965404		No Quan Values	Not Used		0	1.404e-05	5.10823	0	19.5749	100	2	912.961	1824.91	0.520501	208.157	39057	39057	MS2	0/0	12AUG14_Rui_cardiac_PE_E.raw
High				AAPAPAAAPAAAPEPErPk	Unambiguous	1	1	P16409	R17(Label:13C(6)); K19(Label:2H(4))	CID	1	0	1	1							No Quan Values	Not Used		0	9.205e-06	5.10814	0	0	100	2	897.001	1792.99	-0.081793	80.1054	11990	11990	MS2	0/0	12AUG14_Rui_cardiac_PE_E.raw
	High			NPDDITQEEYGEFYk	Unambiguous	1	1	P34058	K15(Label:13C(6)15N(2))	CID	1	0	1	1							No Quan Values	Not Used		0	0.000129	5.10799	0	62.3533	80	2	928.406	1855.81	-3.32416	271.127	52408	52408	MS2	0/0	12AUG14_Rui_cardiac_PE_E.raw
	High			LATAEAQSLHqQVLSr	Unconsidered	1	1	D4ABA9	Q11(Deamidated); R16(Label:13C(6)15N(4))	CID		0.0229	2	2							No Quan Values	Not Used		0	0.000229	5.1062	0	31.8446	100	2	881.974	1762.94	4.611	148.558	26427	26427	MS2	0/0	12AUG14_Rui_cardiac_PE_E.raw
	High			AGAGSATLSMAYAGAr	Unambiguous	1	1	P04636	R16(Label:13C(6)15N(4))	CID	1	0	1	1					18873768		No Quan Values	Not Used		0	0.0002656	5.10516	0	18.5741	66	2	732.858	1464.71	-3.13517	190.705	35375	35375	MS2	0/0	12AUG14_Rui_cardiac_PE_E.raw
High				AAVDAGFVPNDMQVGqTGk	Unambiguous	1	1	P13803	Q16(Deamidated); K19(Label:2H(4))	CID	0.0039	0	1	1					1.31722e+06		No Quan Values	Not Used		0	0.0007255	5.10508	0	34.248	100	2	955.474	1909.94	7.15452	269.473	52062	52062	MS2	0/0	12AUG14_Rui_cardiac_PE_E.raw
High				MGLVDQLVDPLGPGIk	Unambiguous	1	1	Q64428	K16(Label:2H(4))	CID	1	0	1	1		36233			9.87422e+06	Medium	Unique	Used	0.693582	0	0.0001233	5.10403	0	38.6331	86	2	828.469	1655.93	-2.26152	407.658	81560	81560	MS2	0/0	12AUG14_Rui_cardiac_PE_E.raw
High				NDLQLQVQAEQDNLADAEEr	Unambiguous	4	2	G3V8B0;G3V885	R20(Label:13C(6))	CID	1	0	1	1		26370	1		2.59636e+06	Medium	Excluded by Method	Not Used		0	7.988e-05	5.10367	0	9.38455	100	2	1153.05	2305.09	-3.92279	302.333	58979	58979	MS2	0/0	12AUG14_Rui_cardiac_PE_E.raw
	High			VIHDNFGIVEGLmTTVHAITATQk	Unambiguous	6	1	P04797	M13(Oxidation); K24(Label:13C(6)15N(2))	CID	1	0	1	1		35449			60498744	Heavy	Unique	Used	0.525691	0	0.0001363	5.10319	0	55.9128	18	3	873.791	2619.36	-3.72463	401.922	80194	80194	MS2	0/0	12AUG14_Rui_cardiac_PE_E.raw
	High			NNIDkLEGDHQLIQEALVFDNk	Unambiguous	1	1	D3ZCV0	K5(Label:13C(6)15N(2)); K22(Label:13C(6)15N(2))	CID	1	0	1	1					1.62427e+06		No Quan Values	Not Used		0	0.0006402	5.10222	1	45.0257	97	3	857.11	2569.32	-2.62096	363.313	71852	71852	MS2	0/0	12AUG14_Rui_cardiac_PE_E.raw
	High			ATFSSTSGLDSVSDSGEGr	Unambiguous	1	1	E9PTK8	R19(Label:13C(6)15N(4))	CID	1	0	1	1		15206		1	1.80853e+06	Heavy	Excluded by Method	Not Used		0	0.0001979	5.10148	0	53.4103	100	2	935.42	1869.83	-0.350239	184.111	33984	33984	MS2	0/0	12AUG14_Rui_cardiac_PE_E.raw
	High			cQLPEDVDPTSVTSALr	Unambiguous	1	1	B5DFG4	C1(Carbamidomethyl); R17(Label:13C(6)15N(4))	CID	1	0	1	1		29823		1	3.32349e+06	Heavy	Excluded by Method	Not Used		0	6.746e-05	5.10073	0	31.8748	100	2	949.461	1897.91	-2.73025	341.653	67279	67279	MS2	0/0	12AUG14_Rui_cardiac_PE_E.raw
High				EITSHFQSTLTDIQTQIEQQSEr	Unambiguous	1	1	F1M1G4	R23(Label:13C(6))	CID	1	0	1	1		34703			34145215	Medium	Unique	Used	0.437597	0	0.001308	5.10033	0	30.2359	32	3	909.115	2725.33	-2.6757	395.244	78598	78598	MS2	0/0	12AUG14_Rui_cardiac_PE_E.raw
	High			LGPGGLDPVEVYESLPEELQk	Unambiguous	1	1	Q63692	K21(Label:13C(6)15N(2))	CID	1	0	1	1					16738985		No Quan Values	Not Used		0	9.385e-05	5.0989	0	27.7866	71	2	1139.09	2277.18	2.13965	411.473	82427	82427	MS2	0/0	12AUG14_Rui_cardiac_PE_E.raw
High				AGAGSATLSMAYAGAr	Unambiguous	1	1	P04636	R16(Label:13C(6))	CID	1	0	1	1					16382090		No Quan Values	Not Used		0	9.467e-06	5.09368	0	13.8623	9	2	730.865	1460.72	-1.48549	187.818	34768	34768	MS2	0/0	12AUG14_Rui_cardiac_PE_E.raw
	High			DATNVGDEGGFAPNILENk	Unambiguous	2	1	M0R5J4	K19(Label:13C(6)15N(2))	CID	1	0	1	1							No Quan Values	Not Used		0	5.111e-05	5.09272	0	11.1417	35	2	984.97	1968.93	-3.08359	323.511	63444	63444	MS2	0/0	12AUG14_Rui_cardiac_PE_E.raw
High				DTVEVALEDkGDNTFr	Unambiguous	1	1	D3ZHA0	K10(Label:2H(4)); R16(Label:13C(6))	CID	1	0	1	1		18682			4.72051e+06	Medium	Unique	Used	0.872331	0	0.0002207	5.0927	1	83.4022	100	2	909.958	1818.91	-1.20952	219.91	41556	41556	MS2	0/0	12AUG14_Rui_cardiac_PE_E.raw
	High			kALDSTTVAAHESEIYck	Unambiguous	2	1	G3V7U0	K1(Label:13C(6)15N(2)); C17(Carbamidomethyl); K18(Label:13C(6)15N(2))	CID	1	0	1	1		9435			8.61414e+06	Heavy	Unique	Used	1.19704	0	0.002015	5.09203	1	20.9255	48	3	680.338	2039	-3.9985	128.342	22132	22132	MS2	0/0	12AUG14_Rui_cardiac_PE_E.raw
High				VEqLGAEGNVEESQk	Unambiguous	1	1	B2RYP6	Q3(Deamidated); K15(Label:2H(4))	CID	0.0098	0	1	1					491210		No Quan Values	Not Used		0	3.178e-05	5.08977	0	52.1174	100	2	811.403	1621.8	8.59521	76.0974	11146	11146	MS2	0/0	12AUG14_Rui_cardiac_PE_E.raw
High				AAVDAGFVPNDMqVGQTGk	Unconsidered	1	1	P13803	Q13(Deamidated); K19(Label:2H(4))	CID		0.0039	2	2					1.31722e+06		No Quan Values	Not Used		0	0.0005074	5.08866	0	34.248	100	2	955.474	1909.94	7.15452	269.473	52062	52062	MS2	0/0	12AUG14_Rui_cardiac_PE_E.raw
High				STNGDTFLGGEDFDQALLr	Unambiguous	2	1	P48721	R19(Label:13C(6))	CID	1	0	1	1		35306			108944496	Medium	Redundant	Not Used	0.588184	0	1.547e-05	5.08601	0	41.5806	36	2	1031.49	2061.97	-4.04461	401.192	80021	80021	MS2	0/0	12AUG14_Rui_cardiac_PE_E.raw
	High			GFGVDTETPNLEGTLTGPk	Unambiguous	1	1	M0R9D5	K19(Label:13C(6)15N(2))	CID	1	0	1	1					2.95656e+06		No Quan Values	Not Used		0	3.078e-05	5.08412	0	15.6162	96	2	970.986	1940.97	-2.09937	340.436	67021	67021	MS2	0/0	12AUG14_Rui_cardiac_PE_E.raw
High				SQIENINLTNGnSGGTQr	Unconsidered	2	1	A1A5Q0	N12(Deamidated); R18(Label:13C(6))	CID		0.0097	2	2					6276965		No Quan Values	Not Used		0	0.0002374	5.08357	0	75.9691	100	2	955.465	1909.92	-4.1097	171.31	31288	31288	MS2	0/0	12AUG14_Rui_cardiac_PE_E.raw
High				WGDAGAEYVVESTGVFTTMEk	Unambiguous	4	1	P04797	K21(Label:2H(4))	CID	1	0	1	1		37923		1	418979	Medium	Excluded by Method	Not Used		0	0.0001302	5.08337	0	19.1596	100	2	1141.04	2281.07	1.20876	424.515	85181	85181	MS2	0/0	12AUG14_Rui_cardiac_PE_E.raw
	High			TSVqTEDDQLIAGQSAr	Unambiguous	2	1	Q5U302	Q4(Deamidated); R17(Label:13C(6)15N(4))	CID	0.0039	0	1	1							No Quan Values	Not Used		0	0.01409	5.0833	0	0	100	2	915.445	1829.88	4.4659	156.543	28144	28144	MS2	0/0	12AUG14_Rui_cardiac_PE_E.raw
High				NVQAEEmVEFSSGLk	Unambiguous	3	1	P15999	M7(Oxidation); K15(Label:2H(4))	CID	1	0	1	1							No Quan Values	Not Used		0	2.237e-05	5.08311	0	13.1657	100	2	844.407	1687.81	-4.91839	217.4	41027	41027	MS2	0/0	12AUG14_Rui_cardiac_PE_E.raw
High				ATFSSTSGLDSVSDSGEGr	Unambiguous	1	1	E9PTK8	R19(Label:13C(6))	CID	1	0	1	1		14919		1	1.72323e+06	Medium	Excluded by Method	Not Used		0	7.232e-06	5.0798	0	18.6176	100	2	933.423	1865.84	-3.17449	181.427	33415	33415	MS2	0/0	12AUG14_Rui_cardiac_PE_E.raw
High				rSENEEFVEVGr	Unambiguous	1	1	P09456	R1(Label:13C(6)); R12(Label:13C(6))	CID	1	0	1	1		5096			2.01723e+06	Medium	Unique	Used	0.535567	0	0.0005661	5.07851	1	31.7086	100	2	731.869	1462.73	-0.807072	85.1468	13041	13041	MS2	0/0	12AUG14_Rui_cardiac_PE_E.raw
High				VEFEcEVSEEGAQVk	Unambiguous	1	1	P56741	C5(Carbamidomethyl); K15(Label:2H(4))	CID	1	0	1	1					630425		No Quan Values	Not Used		0	4.762e-05	5.07503	0	34.1439	100	2	872.404	1743.8	-2.49792	206.181	38634	38634	MS2	0/0	12AUG14_Rui_cardiac_PE_E.raw
High				YDYEEVEAEGANk	Unambiguous	2	1	Q499Q4	K13(Label:2H(4))	CID	1	0	1	1		11401		1	3.76369e+06	Medium	Excluded by Method	Not Used		0	1.528e-05	5.07496	0	44.4409	100	2	760.837	1520.67	-1.99067	147.135	26121	26121	MS2	0/0	12AUG14_Rui_cardiac_PE_E.raw
High				TQTAIASEDMPNTLTEAEk	Unambiguous	1	1	G3V6S0	K19(Label:2H(4))	CID	1	0	1	1					1.11415e+06		No Quan Values	Not Used		0	3.207e-05	5.07318	0	20.7204	100	2	1027.5	2053.99	-1.3799	240.397	45927	45927	MS2	0/0	12AUG14_Rui_cardiac_PE_E.raw
High				GcITIIGGGnTATccAk	Rejected	1	1	M0R6Y8	C2(Carbamidomethyl); N10(Deamidated); C14(Carbamidomethyl); C15(Carbamidomethyl); K17(Label:2H(4))	CID	0	0	1	1					361146		No Quan Values	Not Used		0	8.403e-06	5.07154	0	0	100	2	879.907	1758.81	-3.27052	189.502	35124	35124	MS2	0/0	12AUG14_Rui_cardiac_PE_E.raw
High				GcITIIGGGDTATccAk	Selected	1	1	P16617	C2(Carbamidomethyl); C14(Carbamidomethyl); C15(Carbamidomethyl); K17(Label:2H(4))	CID		0	2	2					361146		No Quan Values	Not Used		0	8.406e-06	5.07154	0	0	100	2	879.907	1758.81	-3.2728	189.502	35124	35124	MS2	0/0	12AUG14_Rui_cardiac_PE_E.raw
	High			DTVEVALEDkGDNTFr	Unambiguous	1	1	D3ZHA0	K10(Label:13C(6)15N(2)); R16(Label:13C(6)15N(4))	CID	1	0	1	1		19044	1		9520339	Heavy	Excluded by Method	Not Used		0	5.507e-05	5.07125	1	10.3024	100	2	913.947	1826.89	-0.702068	223.389	42298	42298	MS2	0/0	12AUG14_Rui_cardiac_PE_E.raw
	High			VGLIGScTNSSYEDMGr	Unambiguous	1	1	Q9ER34	C7(Carbamidomethyl); R17(Label:13C(6)15N(4))	CID	1	0	1	1		20307			3.78062e+06	Heavy	Unique	Used	0.683021	0	0.0002626	5.06882	0	51.1861	100	2	928.408	1855.81	-5.01473	236.634	45115	45115	MS2	0/0	12AUG14_Rui_cardiac_PE_E.raw
High				IPSAVGYQPTLATDMGTmQEr	Unambiguous	2	1	G3V6D3	M18(Oxidation); R21(Label:13C(6))	CID	0.0296	0	1	1					10454209		No Quan Values	Not Used		0	3.843e-06	5.06854	0	0	34	2	1144.55	2288.09	-3.29568	268.956	51952	51952	MS2	0/0	12AUG14_Rui_cardiac_PE_E.raw
	High			rQAVTNPNNTFYATk	Unambiguous	1	1	P48721	R1(Label:13C(6)15N(4)); K15(Label:13C(6)15N(2))	CID	1	0	1	1		3819	1		2.45457e+06	Heavy	Excluded by Method	Not Used		0	0.0001401	5.06785	1	36.9533	100	2	871.947	1742.89	-3.78831	72.9924	10501	10501	MS2	0/0	12AUG14_Rui_cardiac_PE_E.raw
High				GFGDGYNGYGGGPGGGNFGGSPGYGGGr	Unambiguous	4	1	A7VJC2-2	R28(Label:13C(6))	CID	1	0	1	1		22773	1		2234628	Medium	Excluded by Method	Not Used		0	6.81e-05	5.06332	0	0	100	2	1251.03	2501.06	-0.361771	263.505	50797	50797	MS2	0/0	12AUG14_Rui_cardiac_PE_E.raw
High				STAGDTHLGGEDFDNr	Unambiguous	6	1	P63018	R16(Label:13C(6))	CID	1	0	1	1		5039			3.19167e+06	Medium	Unique	Used	0.354034	0	1.191e-05	5.06321	0	6.64352	100	2	849.377	1697.75	0.134872	84.5424	12914	12914	MS2	0/0	12AUG14_Rui_cardiac_PE_E.raw
High				ITGLDPAGPnFEYAEAPSr	Unambiguous	1	1	Q06000	N10(Deamidated); R19(Label:13C(6))	CID	1	0	1	1		27125	1	1	684591	Medium	Excluded by Method	Not Used		0	0.0002784	5.06187	0	69.4181	100	2	1006.5	2011.99	8.73581	310.677	60735	60735	MS2	0/0	12AUG14_Rui_cardiac_PE_E.raw
	High			AAFDIFVLGAEDGcISTk	Unambiguous	1	1	Q4PP99	C14(Carbamidomethyl); K18(Label:13C(6)15N(2))	CID	1	0	1	1		36319		1	59023908	Heavy	Excluded by Method	Not Used		0	9.807e-05	5.05746	0	42.6786	47	2	961.475	1921.94	-1.92627	410.55	82219	82219	MS2	0/0	12AUG14_Rui_cardiac_PE_E.raw
	High			GPENEDPQTESQQLEAk	Unambiguous	1	1	Q5U2U8	K17(Label:13C(6)15N(2))	CID	1	0	1	1		7227			2.0268e+06	Heavy	Redundant	Not Used	0.630291	0	2.526e-05	5.05735	0	0	100	2	954.436	1907.86	-3.41367	106.69	17559	17559	MS2	0/0	12AUG14_Rui_cardiac_PE_E.raw
	High			mTPSGYTLDQcIQTGVDNPGHPFIk	Unambiguous	1	1	P09605	M1(Oxidation); C11(Carbamidomethyl); K25(Label:13C(6)15N(2))	CID	1	0	1	1					43632956		No Quan Values	Not Used		0	6.471e-06	5.05605	0	36.6845	8	3	934.109	2800.31	-1.3092	319.113	62519	62519	MS2	0/0	12AUG14_Rui_cardiac_PE_E.raw
	High			TSVQTEDDqLIAGQSAr	Unconsidered	2	1	Q5U302	Q9(Deamidated); R17(Label:13C(6)15N(4))	CID		0.0039	2	2							No Quan Values	Not Used		0	0.007363	5.05557	0	0	100	2	915.445	1829.88	4.4659	156.543	28144	28144	MS2	0/0	12AUG14_Rui_cardiac_PE_E.raw
	High			nETLGGTcLNVGcIPSk	Unambiguous	1	1	Q6P6R2	N1(Deamidated); C8(Carbamidomethyl); C13(Carbamidomethyl); K17(Label:13C(6)15N(2))	CID	1	0	1	1					775783		No Quan Values	Not Used		0	0.0008104	5.05484	0	42.8204	100	2	914.941	1828.87	4.74996	259.422	49939	49939	MS2	0/0	12AUG14_Rui_cardiac_PE_E.raw
	High			HnNcMAEcLTPTIYAk	Unambiguous	1	1	P09605	N2(Deamidated); C4(Carbamidomethyl); C8(Carbamidomethyl); K16(Label:13C(6)15N(2))	CID	0.002	0	1	1					117377		No Quan Values	Not Used		0	0.001943	5.05304	0	41.2789	100	2	966.437	1931.87	6.45406	206.226	38644	38644	MS2	0/0	12AUG14_Rui_cardiac_PE_E.raw
	High			GFGDGYnGYGGGPGGGNFGGSPGYGGGr	Unambiguous	4	1	A7VJC2-2	N7(Deamidated); R28(Label:13C(6)15N(4))	CID	0.0059	0	1	1							No Quan Values	Not Used		0	0.001638	5.04959	0	0	100	2	1253.51	2506.02	-4.64283	278.651	53989	53989	MS2	0/0	12AUG14_Rui_cardiac_PE_E.raw
	High			AASDGQYENQSPEATSPr	Unambiguous	1	1	F1LN42	R18(Label:13C(6)15N(4))	CID	1	0	1	1					200699		No Quan Values	Not Used		0	0.0008141	5.04555	0	0	100	2	959.426	1917.84	-0.145063	48.9477	5582	5582	MS2	0/0	12AUG14_Rui_cardiac_PE_E.raw
High				DAGEGGLSLAVEGPSk	Unambiguous	1	1	D3ZHA0	K16(Label:2H(4))	CID	1	0	1	1							No Quan Values	Not Used		0	3.173e-05	5.04421	0	26.0461	96	2	745.886	1490.76	0.749774	231.454	44011	44011	MS2	0/0	12AUG14_Rui_cardiac_PE_E.raw
	High			sQSPLrGGVTETTQTDk	Unambiguous	1	1	Q5U2U8	S1(Phospho); R6(Label:13C(6)15N(4)); K17(Label:13C(6)15N(2))	CID	0.0298	0	1	1					415988		No Quan Values	Not Used		0	0.001827	5.04372	1	0	100	2	951.946	1902.89	-3.74105	73.0932	10522	10522	MS2	0/0	12AUG14_Rui_cardiac_PE_E.raw
High				SVDLSGQAFDEAFAEFQr	Unambiguous	1	1	F1M7T8	R18(Label:13C(6))	CID	1	0	1	1		36276			2.39713e+07	Medium	Redundant	Not Used	0.514299	0	0.0002429	5.04338	0	37.9744	100	2	1011.98	2022.95	-1.44404	408.005	81639	81639	MS2	0/0	12AUG14_Rui_cardiac_PE_E.raw
High				EITSHFQSTLTDIQTQIEQQSEr	Unambiguous	1	1	F1M1G4	R23(Label:13C(6))	CID	1	0	1	1		34703			34145215	Medium	Redundant	Not Used	0.437597	0	0.02801	5.0432	0	65.3138	44	3	909.115	2725.33	-2.60851	395.813	78731	78731	MS2	0/0	12AUG14_Rui_cardiac_PE_E.raw
	High			rYSGDFGADAQGAMSk	Unambiguous	1	1	Q9QZ76	R1(Label:13C(6)15N(4)); K16(Label:13C(6)15N(2))	CID	1	0	1	1		7879			4.22769e+06	Heavy	Unique	Used	0.736517	0	0.000255	5.04255	1	0	100	2	839.877	1678.75	-8.09368	112.796	18855	18855	MS2	0/0	12AUG14_Rui_cardiac_PE_E.raw
High				FQQQLEQLNSmGFVNr	Unambiguous	1	1	D4A3P1	M11(Oxidation); R16(Label:13C(6))	CID	1	0	1	1					907767		No Quan Values	Not Used		0	3.942e-05	5.04163	0	0	100	2	980.982	1960.96	-4.05973	264.892	51089	51089	MS2	0/0	12AUG14_Rui_cardiac_PE_E.raw
High				EVYMGNVIQGGEGQAPTr	Unambiguous	1	1	P17764	R18(Label:13C(6))	CID	1	0	1	1							No Quan Values	Not Used		0	2.289e-06	5.04105	0	4.96942	39	2	956.466	1911.93	-3.71231	219.727	41517	41517	MS2	0/0	12AUG14_Rui_cardiac_PE_E.raw
High				TSVQTEDDQLIAGQSAr	Unambiguous	2	1	Q5U302	R17(Label:13C(6))	CID	1	0	1	1					1.03224e+06		No Quan Values	Not Used		0	2.085e-05	5.0406	0	0	100	2	912.953	1824.9	-1.95005	160.604	29001	29001	MS2	0/0	12AUG14_Rui_cardiac_PE_E.raw
	High			HNncMAEcLTPTIYAk	Unconsidered	1	1	P09605	N3(Deamidated); C4(Carbamidomethyl); C8(Carbamidomethyl); K16(Label:13C(6)15N(2))	CID		0.002	2	2					117377		No Quan Values	Not Used		0	0.00204	5.03967	0	41.2789	100	2	966.437	1931.87	6.45406	206.226	38644	38644	MS2	0/0	12AUG14_Rui_cardiac_PE_E.raw
High				ADLPGSSSTFTTSFISSSPSSPSr	Unambiguous	2	1	F1LPM3	R24(Label:13C(6))	CID	1	0	1	1					2822354		No Quan Values	Not Used		0	2.165e-05	5.0393	0	7.52636	83	2	1205.08	2409.14	-2.77337	341.617	67271	67271	MS2	0/0	12AUG14_Rui_cardiac_PE_E.raw
High				DFSPEDIIVTTSNNHIEVr	Unambiguous	2	1	B5DFG4	R19(Label:13C(6))	CID	1	0	1	1		33502	1	1	10482540	Medium	Excluded by Method	Not Used		0	1.73e-06	5.03762	0	3.33908	23	2	1096.55	2192.09	-2.02452	382.887	75969	75969	MS2	0/0	12AUG14_Rui_cardiac_PE_E.raw
	High			GDVPSVGLEGPDVDLqGPEGk	Unambiguous	1	1	M0R9D5	Q16(Deamidated); K21(Label:13C(6)15N(2))	CID	1	0	1	1							No Quan Values	Not Used		0	0.00067	5.03594	0	20.8047	100	2	1037.51	2074.02	5.95186	330.456	64916	64916	MS2	0/0	12AUG14_Rui_cardiac_PE_E.raw
High				VEQLGAEGnVEESQk	Unconsidered	1	1	B2RYP6	N9(Deamidated); K15(Label:2H(4))	CID		0.0098	2	2					491210		No Quan Values	Not Used		0	0.000162	5.03584	0	52.1174	100	2	811.403	1621.8	8.59521	76.0974	11146	11146	MS2	0/0	12AUG14_Rui_cardiac_PE_E.raw
High				NVIIWGNHSSTQYPDVnHAk	Unambiguous	1	1	O88989	N17(Deamidated); K20(Label:2H(4))	CID	1	0	1	1		16272		1	1.50432e+06	Medium	Excluded by Method	Not Used		0	0.02748	5.03516	0	14.4096	66	3	762.374	2285.11	-7.64093	194.952	36271	36271	MS2	0/0	12AUG14_Rui_cardiac_PE_E.raw
	High			GTSFEAAAASGGSASSEk	Unambiguous	1	1	P13803	K18(Label:13C(6)15N(2))	CID	1	0	1	1		3609			9.49106e+06	Heavy	Unique	Used	0.528002	0	9.661e-05	5.03509	0	20.4131	47	2	811.87	1622.73	-3.99888	71.1338	10116	10116	MS2	0/0	12AUG14_Rui_cardiac_PE_E.raw
	High			YAELLVSQGVVNQPEYEEEISkYDk	Unambiguous	1	1	Q5XI78	K22(Label:13C(6)15N(2)); K25(Label:13C(6)15N(2))	CID	1	0	1	1		32527		1	2.14664e+06	Heavy	Excluded by Method	Not Used		0	0.04485	5.03445	1	22.8009	100	3	982.823	2946.46	-1.19797	371.44	73560	73560	MS2	0/0	12AUG14_Rui_cardiac_PE_E.raw
	High			ASSQSTDPLEAmAMGSVEASYk	Unambiguous	1	1	P11980	M12(Oxidation); K22(Label:13C(6)15N(2))	CID	1	0	1	1					1.34058e+06		No Quan Values	Not Used		0	2.844e-05	5.03289	0	25.846	100	2	1142.51	2284.01	-3.61161	296.958	57850	57850	MS2	0/0	12AUG14_Rui_cardiac_PE_E.raw
High				EVGVYEALkDDSWLk	Unambiguous	1	1	O88989	K9(Label:2H(4)); K15(Label:2H(4))	CID	1	0	1	1					316919		No Quan Values	Not Used		0	6.399e-05	5.03283	1	54.0649	100	2	880.467	1759.93	-4.84673	360.119	71175	71175	MS2	0/0	12AUG14_Rui_cardiac_PE_E.raw
	High			GFGDGYNGYGGGPGGGNFGGSPGYGGGr	Unambiguous	4	1	A7VJC2-2	R28(Label:13C(6)15N(4))	CID	1	0	1	1		22900		1	806350	Heavy	Excluded by Method	Not Used		0	0.0008266	5.03245	0	22.7105	100	2	1253.03	2505.05	2.13167	264.937	51099	51099	MS2	0/0	12AUG14_Rui_cardiac_PE_E.raw
High				GTGGVDTAAVGGVFDVSNADr	Unambiguous	1	1	P07335	R21(Label:13C(6))	CID	1	0	1	1							No Quan Values	Not Used		0	5.132e-05	5.02798	0	43.8224	100	2	985.978	1970.95	-1.65849	312.34	61085	61085	MS2	0/0	12AUG14_Rui_cardiac_PE_E.raw
High				TPIGSFLGSLASQPATk	Unambiguous	1	1	P17764	K17(Label:2H(4))	CID	1	0	1	1		33682	1		1.24713e+07	Medium	Excluded by Method	Not Used		0	2.119e-06	5.02476	0	27.9298	44	2	839.967	1678.93	-3.11229	384.893	76394	76394	MS2	0/0	12AUG14_Rui_cardiac_PE_E.raw
	High			VLNNmEIGTSLYDEEGAk	Unambiguous	1	1	P16617	M5(Oxidation); K18(Label:13C(6)15N(2))	CID	1	0	1	1		20630		1	7119511	Heavy	Excluded by Method	Not Used		0	0.0001774	5.02469	0	55.6115	100	2	1003.97	2006.94	-3.0065	240.468	45942	45942	MS2	0/0	12AUG14_Rui_cardiac_PE_E.raw
High				GFGTDEQAIIDcLGSr	Unambiguous	1	1	Q5XI77	C12(Carbamidomethyl); R16(Label:13C(6))	CID	1	0	1	1							No Quan Values	Not Used		0	1.705e-06	5.02413	0	30.5568	70	2	872.915	1744.82	-2.02117	378.025	74948	74948	MS2	0/0	12AUG14_Rui_cardiac_PE_E.raw
	High			VLGSEEPTEGDVQcmr	Unambiguous	1	1	D4ABA9	C14(Carbamidomethyl); M15(Oxidation); R16(Label:13C(6)15N(4))	CID	1	0	1	1							No Quan Values	Not Used		0	0.001173	5.02374	0	0	100	2	916.902	1832.8	-3.62673	122.26	20843	20843	MS2	0/0	12AUG14_Rui_cardiac_PE_E.raw
	High			HNNcmAEcLTPTIYAk	Unambiguous	1	1	P09605	C4(Carbamidomethyl); M5(Oxidation); C8(Carbamidomethyl); K16(Label:13C(6)15N(2))	CID	1	0	1	1					3347890		No Quan Values	Not Used		0	0.0001467	5.02169	0	21.7586	44	2	973.931	1946.86	-4.89971	147.203	26136	26136	MS2	0/0	12AUG14_Rui_cardiac_PE_E.raw
High				AANEAGYFNEEMAPIEVk	Unambiguous	2	2	P13437;G3V9U2	K18(Label:2H(4))	CID	1	0	1	1					1189355		No Quan Values	Not Used		0	5.907e-05	5.02133	0	28.2967	39	2	993.97	1986.93	-4.32692	324.818	63719	63719	MS2	0/0	12AUG14_Rui_cardiac_PE_E.raw
	High			GFGDGYNGYGGGPGGGnFGGSPGYGGGr	Unconsidered	4	1	A7VJC2-2	N17(Deamidated); R28(Label:13C(6)15N(4))	CID		0.0059	2	2							No Quan Values	Not Used		0	0.003157	5.0204	0	0	100	2	1253.51	2506.02	-4.64283	278.651	53989	53989	MS2	0/0	12AUG14_Rui_cardiac_PE_E.raw
High				HNNcmAEcLTPTIYAk	Unambiguous	1	1	P09605	C4(Carbamidomethyl); M5(Oxidation); C8(Carbamidomethyl); K16(Label:2H(4))	CID	1	0	1	1					5.61013e+06		No Quan Values	Not Used		0	7.943e-05	5.01976	0	0	36	2	971.937	1942.87	-4.49247	145.172	25700	25700	MS2	0/0	12AUG14_Rui_cardiac_PE_E.raw
High				GAVVGIDLGTTNScVAVmEGk	Unambiguous	2	1	P48721	C14(Carbamidomethyl); M18(Oxidation); K21(Label:2H(4))	CID	1	0	1	1					1.24716e+06		No Quan Values	Not Used		0	0.0001156	5.01948	0	16.2684	100	2	1049.52	2098.04	-3.07099	296.481	57750	57750	MS2	0/0	12AUG14_Rui_cardiac_PE_E.raw
High				NQVAmNPTNTVFDAk	Unambiguous	6	1	P63018	M5(Oxidation); K15(Label:2H(4))	CID	1	0	1	1		13162		1	6.14509e+07	Medium	Excluded by Method	Not Used		0	8.96e-06	5.0193	0	0	100	2	835.408	1669.81	-3.75836	163.931	29710	29710	MS2	0/0	12AUG14_Rui_cardiac_PE_E.raw
High				HVSPAGAAVGVPLSEDEAr	Unambiguous	1	1	O35567	R19(Label:13C(6))	CID	1	0	1	1					763603		No Quan Values	Not Used		0	0.0002041	5.01849	0	0	100	2	934.482	1867.96	-2.1584	176.686	32411	32411	MS2	0/0	12AUG14_Rui_cardiac_PE_E.raw
	High			LEQQVDDLEGSLEQEk	Unambiguous	8	2	G3V8B0;G3V885	K16(Label:13C(6)15N(2))	CID	1	0	1	1		23182	1		4633383	Heavy	Excluded by Method	Not Used		0	0.001671	5.01838	0	34.1064	100	2	934.453	1867.9	-1.83502	267.948	51739	51739	MS2	0/0	12AUG14_Rui_cardiac_PE_E.raw
	High			WNTEDkVSHVSTGGGASLELLEGk	Unambiguous	3	2	P16617;M0R6Y8	K6(Label:13C(6)15N(2)); K24(Label:13C(6)15N(2))	CID	0.3167	0	1	1					574506		No Quan Values	Not Used		0	0.001061	5.01799	1	60.4531	100	3	844.095	2530.27	-1.92241	264.3	50964	50964	MS2	0/0	12AUG14_Rui_cardiac_PE_E.raw
	High			YGYTHLSTGDLLr	Unambiguous	2	1	P39069	R13(Label:13C(6)15N(4))	CID	1	0	1	1					335457		No Quan Values	Not Used		0	3.16e-05	5.01755	0	60.9439	75	3	502.59	1505.76	-3.68771	235.221	44813	44813	MS2	0/0	12AUG14_Rui_cardiac_PE_E.raw
High				NLTEEmAGLDEIIAk	Unambiguous	2	1	G3V885	M6(Oxidation); K15(Label:2H(4))	CID	1	0	1	1							No Quan Values	Not Used		0	1.969e-05	5.01432	0	23.8279	79	2	833.928	1666.85	-1.64101	325.425	63846	63846	MS2	0/0	12AUG14_Rui_cardiac_PE_E.raw
High				TGLEQGNDAGYLAESEk	Unambiguous	1	1	Q64428	K17(Label:2H(4))	CID	1	0	1	1		14232		1	1.09669e+06	Medium	Excluded by Method	Not Used		0	3.112e-05	5.01394	0	70.0465	100	2	893.422	1785.84	-4.48709	174.719	32004	32004	MS2	0/0	12AUG14_Rui_cardiac_PE_E.raw
High				TVLIMELINNVAk	Unambiguous	2	1	G3V6D3	K13(Label:2H(4))	CID	1	0	1	1		37091			2.77277e+07	Medium	Unique	Used	0.669411	0	1.764e-05	5.01358	0	19.7542	54	2	731.435	1461.86	-2.09073	415.593	83319	83319	MS2	0/0	12AUG14_Rui_cardiac_PE_E.raw
High				GPAVGIDLGTTYScVGVFQHGk	Unambiguous	5	1	P63018	C14(Carbamidomethyl); K22(Label:2H(4))	CID	1	0	1	1							No Quan Values	Not Used		0	1.35e-05	5.01104	0	46.2401	30	3	756.384	2267.14	-2.0672	344.137	67796	67796	MS2	0/0	12AUG14_Rui_cardiac_PE_E.raw
High				DmVTTGLTGAVNLAk	Unambiguous	1	1	M0R7S5	M2(Oxidation); K15(Label:2H(4))	CID	1	0	1	1		24449		1	3.32003e+06	Medium	Excluded by Method	Not Used		0	2.65e-06	5.00998	0	45.0044	100	2	755.906	1510.81	-2.1922	282.511	54800	54800	MS2	0/0	12AUG14_Rui_cardiac_PE_E.raw
High				TETVEEPLEEDETAqEEkEEADDEAAVEEEEEEk	Unambiguous	2	1	Q66HD0	Q15(Deamidated); K18(Label:2H(4)); K34(Label:2H(4))	CID	1	0	1	1		26573	1		2774096	Medium	Excluded by Method	Not Used		0	0.000207	5.00949	1	0	100	3	1316.23	3946.67	-1.16767	304.614	59460	59460	MS2	0/0	12AUG14_Rui_cardiac_PE_E.raw
	High			IINEPTAAAIAYGLDk	Unambiguous	6	2	P63018;P06761	K16(Label:13C(6)15N(2))	CID	1	0	1	1							No Quan Values	Not Used		0	4.614e-05	5.0078	0	41.9138	21	2	834.456	1667.91	-2.57289	337.472	66394	66394	MS2	0/0	12AUG14_Rui_cardiac_PE_E.raw
High				YSGDFGADAQGAMSk	Unambiguous	1	1	Q9QZ76	K15(Label:2H(4))	CID	1	0	1	1							No Quan Values	Not Used		0	5.628e-06	5.0072	0	58.6353	100	2	754.831	1508.66	-4.81842	167.268	30426	30426	MS2	0/0	12AUG14_Rui_cardiac_PE_E.raw
High				IPSAVGYQPTLATDMGTmQEr	Unambiguous	2	1	G3V6D3	M18(Oxidation); R21(Label:13C(6))	CID	1	0	1	1					462839		No Quan Values	Not Used		0	6.887e-05	5.00402	0	0	100	2	1144.55	2288.09	-2.76218	294.726	57381	57381	MS2	0/0	12AUG14_Rui_cardiac_PE_E.raw
	High			NkDTGTYEDFVEGLr	Unambiguous	1	1	P16409	K2(Label:13C(6)15N(2)); R15(Label:13C(6)15N(4))	CID	1	0	1	1		23245		1	1.07209e+07	Heavy	Excluded by Method	Not Used		0	0.0001798	5.00361	1	8.58413	63	2	881.421	1761.84	-3.10045	268.737	51906	51906	MS2	0/0	12AUG14_Rui_cardiac_PE_E.raw
	High			ELQELVQYPVEHPDk	Unambiguous	1	1	P46462	K15(Label:13C(6)15N(2))	CID	1	0	1	1					4855128		No Quan Values	Not Used		0	0.0006648	5.00156	0	53.6316	100	2	916.466	1831.93	-3.58851	230.889	43888	43888	MS2	0/0	12AUG14_Rui_cardiac_PE_E.raw
High				YrDLDEDEILGALTEEELr	Unambiguous	2	1	Q6IMZ5	R2(Label:13C(6)); R19(Label:13C(6))	CID	1	0	1	1		35689			47177678	Medium	Unique	Used	0.702703	0	7.138e-05	4.99834	1	41.9975	22	3	764.385	2291.14	-1.35476	403.176	80508	80508	MS2	0/0	12AUG14_Rui_cardiac_PE_E.raw
High				QFLDcSTTQSDLTLcEGFSEALk	Unambiguous	1	1	Q63ZY8	C5(Carbamidomethyl); C15(Carbamidomethyl); K23(Label:2H(4))	CID	1	0	1	1		35800		1	1.18988e+07	Medium	Excluded by Method	Not Used		0	0.004557	4.99748	0	16.5749	41	2	1327.61	2654.21	-5.32003	404.031	80714	80714	MS2	0/0	12AUG14_Rui_cardiac_PE_E.raw
High				ELGAFGLQVPSELGGLGLSNTQYAr	Unambiguous	2	1	P45953	R25(Label:13C(6))	CID	1	0	1	1		36797		1	1.6518e+06	Medium	Excluded by Method	Not Used		0	0.0001093	4.99687	0	0	93	2	1292.18	2583.35	-1.93371	412.87	82733	82733	MS2	0/0	12AUG14_Rui_cardiac_PE_E.raw
	High			rLEGGSSNVFSmFEQTQIQEFk	Unambiguous	2	1	P08733	R1(Label:13C(6)15N(4)); M12(Oxidation); K22(Label:13C(6)15N(2))	CID	1	0	1	1					382549		No Quan Values	Not Used		0	0.01632	4.9955	1	18.4161	100	3	866.085	2596.24	-2.56827	365.089	72227	72227	MS2	0/0	12AUG14_Rui_cardiac_PE_E.raw
High				LkGADPEETILNAFk	Unambiguous	1	1	P08733	K2(Label:2H(4)); K15(Label:2H(4))	CID	1	0	1	1					3.98104e+06		No Quan Values	Not Used		0	0.0001625	4.99435	1	56.9717	30	3	551.979	1653.92	-3.92479	356.775	70471	70471	MS2	0/0	12AUG14_Rui_cardiac_PE_E.raw
	High			VQANLDTPDINIQGPEAk	Unambiguous	1	1	M0R9D5	K18(Label:13C(6)15N(2))	CID	1	0	1	1					881948		No Quan Values	Not Used		0	6.497e-05	4.99429	0	11.0675	100	2	966	1930.99	-2.12292	273.476	52902	52902	MS2	0/0	12AUG14_Rui_cardiac_PE_E.raw
High				VLNNMEIGTSLYDEEGAk	Unambiguous	1	1	P16617	K18(Label:2H(4))	CID	1	0	1	1		26515		1	312659	Medium	Excluded by Method	Not Used		0	0.0002583	4.99422	0	0	100	2	993.983	1986.96	-2.36185	303.991	59327	59327	MS2	0/0	12AUG14_Rui_cardiac_PE_E.raw
	High			GmSLNLEPDNVGVVVFGNDk	Unambiguous	3	1	P15999	M2(Oxidation); K20(Label:13C(6)15N(2))	CID	1	0	1	1					6.39078e+06		No Quan Values	Not Used		0	0.0003494	4.99329	0	24.1295	41	2	1064.52	2128.04	-4.3589	396.448	78881	78881	MS2	0/0	12AUG14_Rui_cardiac_PE_E.raw
High				LEDEEEMNAELTAk	Unambiguous	4	2	G3V8B0;G3V885	K14(Label:2H(4))	CID	1	0	1	1					797658		No Quan Values	Not Used		0	2.052e-05	4.99028	0	39.531	100	2	813.377	1625.75	-2.75844	190.739	35383	35383	MS2	0/0	12AUG14_Rui_cardiac_PE_E.raw
High				TIGTGLVTDVPAmTEEDk	Unambiguous	1	1	P85834	M13(Oxidation); K18(Label:2H(4))	CID	1	0	1	1		21546	1	1	2.85022e+06	Medium	Excluded by Method	Not Used		0	7.507e-05	4.98979	0	0	99	2	948.97	1896.93	-4.05294	250.247	48003	48003	MS2	0/0	12AUG14_Rui_cardiac_PE_E.raw
	High			EAGEQVASSPADVAEk	Unambiguous	1	1	P29266	K16(Label:13C(6)15N(2))	CID	1	0	1	1					1293652		No Quan Values	Not Used		0	0.001242	4.98422	0	67.1754	100	2	798.385	1595.76	-1.22187	91.6378	14403	14403	MS2	0/0	12AUG14_Rui_cardiac_PE_E.raw
High				TFTTQETITNAETAk	Unambiguous	1	1	Q6P6V0	K15(Label:2H(4))	CID	1	0	1	1					1.42909e+06		No Quan Values	Not Used		0	0.0001025	4.98396	0	24.4169	95	2	830.418	1659.83	-4.92043	158.805	28620	28620	MS2	0/0	12AUG14_Rui_cardiac_PE_E.raw
	High			TGGLAGGGSDALQTDGLr	Unambiguous	1	1	D4A702	R18(Label:13C(6)15N(4))	CID	1	0	1	1					1.8598e+06		No Quan Values	Not Used		0	0.002056	4.98264	0	35.6196	100	2	828.411	1655.82	-4.31036	202.333	37825	37825	MS2	0/0	12AUG14_Rui_cardiac_PE_E.raw
	High			EAGDGVFEcEYYPVIPGk	Unambiguous	1	1	D3ZHA0	C9(Carbamidomethyl); K18(Label:13C(6)15N(2))	CID	1	0	1	1		31856			1.77915e+07	Heavy	Unique	Used	0.87897	0	0.001417	4.98184	0	21.3606	38	2	1019.47	2037.93	-3.28557	363.869	71971	71971	MS2	0/0	12AUG14_Rui_cardiac_PE_E.raw
High				AGSGIAESQSSGLGGQLSEVSGr	Unambiguous	1	1	D3ZZ68	R23(Label:13C(6))	CID	1	0	1	1					909484		No Quan Values	Not Used		0	1.562e-05	4.98169	0	0	100	2	1070.53	2140.05	-2.57699	231.388	43998	43998	MS2	0/0	12AUG14_Rui_cardiac_PE_E.raw
High				nAYEESLEHLETFk	Unambiguous	4	2	G3V8B0;G3V885	N1(Deamidated); K14(Label:2H(4))	CID	1	0	1	1					1.11308e+06		No Quan Values	Not Used		0	0.0008477	4.98122	0	36.5126	100	2	857.915	1714.82	7.02071	298.181	58108	58108	MS2	0/0	12AUG14_Rui_cardiac_PE_E.raw
High				IPSAVGYQPTLATDMGTmQEr	Unambiguous	2	1	G3V6D3	M18(Oxidation); R21(Label:13C(6))	CID	0.0301	0	1	1		23557		1	525814	Medium	Excluded by Method	Not Used		0	0.0002395	4.98122	0	0	100	2	1144.55	2288.09	-2.33538	271.894	52572	52572	MS2	0/0	12AUG14_Rui_cardiac_PE_E.raw
	High			TSVQTEDDQLIAGQSAr	Unambiguous	2	1	Q5U302	R17(Label:13C(6)15N(4))	CID	1	0	1	1		12385		1	4106919	Heavy	Excluded by Method	Not Used		0	0.0005069	4.98073	0	0	100	2	914.949	1828.89	-0.266665	156.757	28190	28190	MS2	0/0	12AUG14_Rui_cardiac_PE_E.raw
High				AGAGSATLSmAYAGAr	Unambiguous	1	1	P04636	M10(Oxidation); R16(Label:13C(6))	CID	1	0	1	1		8898			8.40597e+07	Medium	Unique	Used	0.754101	0	9.368e-06	4.9799	0	8.22531	10	2	738.863	1476.72	-1.08449	122.866	20973	20973	MS2	0/0	12AUG14_Rui_cardiac_PE_E.raw
High				EVYMGnVIQGGEGQAPTr	Unambiguous	1	1	P17764	N6(Deamidated); R18(Label:13C(6))	CID	0.0482	0	1	1					4878130		No Quan Values	Not Used		0	3.912e-06	4.97954	0	47.6143	100	2	956.969	1912.93	7.517	216.506	40841	40841	MS2	0/0	12AUG14_Rui_cardiac_PE_E.raw
	High			HDAATcFVDAGNAFk	Unambiguous	1	1	P54921	C6(Carbamidomethyl); K15(Label:13C(6)15N(2))	CID	1	0	1	1					449165		No Quan Values	Not Used		0	8.816e-06	4.97705	0	0	100	2	816.369	1631.73	-3.69062	213.469	40195	40195	MS2	0/0	12AUG14_Rui_cardiac_PE_E.raw
High				QATLGAGLPIATPcTTVNk	Unambiguous	1	1	P17764	C14(Carbamidomethyl); K19(Label:2H(4))	CID	1	0	1	1					20152864		No Quan Values	Not Used		0	4.179e-06	4.97617	0	0	28	2	959.022	1917.04	-2.08304	300.63	58619	58619	MS2	0/0	12AUG14_Rui_cardiac_PE_E.raw
High				LVQDVANNTnEEAGDGTTTATVLAr	Unambiguous	1	1	P63039	N10(Deamidated); R25(Label:13C(6))	CID	0.01	0	1	1							No Quan Values	Not Used		0	5.977e-05	4.97569	0	36.4436	100	2	1284.13	2567.26	1.97245	240.244	45894	45894	MS2	0/0	12AUG14_Rui_cardiac_PE_E.raw
High				ITGLDPAGPNFEYAEAPSr	Unambiguous	1	1	Q06000	R19(Label:13C(6))	CID	1	0	1	1					2.18342e+06		No Quan Values	Not Used		0	1.723e-05	4.97506	0	0	100	2	1005.99	2010.98	-4.85346	311.159	60835	60835	MS2	0/0	12AUG14_Rui_cardiac_PE_E.raw
High				AAFDIFVLGAEDGcISTk	Unambiguous	1	1	Q4PP99	C14(Carbamidomethyl); K18(Label:2H(4))	CID	1	0	1	1					405230		No Quan Values	Not Used		0	0.0001584	4.97256	0	31.8172	56	2	959.478	1917.95	-3.98976	412.51	82654	82654	MS2	0/0	12AUG14_Rui_cardiac_PE_E.raw
High				SLDSAETYSQHAQSLDGTMGSSIPLYr	Unambiguous	2	1	F1LPM3	R27(Label:13C(6))	CID	1	0	1	1					305355		No Quan Values	Not Used		0	0.004017	4.97238	0	39.1252	100	3	974.124	2920.36	-4.71569	338.013	66510	66510	MS2	0/0	12AUG14_Rui_cardiac_PE_E.raw
High				YTDQSGEEEEDYESEEQIQHr	Unambiguous	1	1	Q68FT1	R21(Label:13C(6))	CID	1	0	1	1		9379			33691670	Medium	Unique	Used	0.721075	0	4.398e-06	4.97129	0	17.9918	75	3	869.69	2607.05	-5.76844	127.762	22007	22007	MS2	0/0	12AUG14_Rui_cardiac_PE_E.raw
High				rPSPLNSYSDLIDFPEVEk	Unambiguous	1	1	Q6AYE7	R1(Label:13C(6)); K19(Label:2H(4))	CID	1	0	1	1							No Quan Values	Not Used		0	0.01869	4.97005	0	78.8486	100	3	739.385	2216.14	-3.13244	386.236	76673	76673	MS2	0/0	12AUG14_Rui_cardiac_PE_E.raw
	High			STGEAFVQFASQEIAEk	Unambiguous	6	1	Q6AY09	K17(Label:13C(6)15N(2))	CID	1	0	1	1					3.40255e+06		No Quan Values	Not Used		0	2.024e-05	4.96987	0	23.5444	100	2	925.455	1849.9	-1.88061	385.012	76419	76419	MS2	0/0	12AUG14_Rui_cardiac_PE_E.raw
	High			AGSGIAESQSSGLGGQLSEVSGr	Unambiguous	1	1	D3ZZ68	R23(Label:13C(6)15N(4))	CID	1	0	1	1		19953		1	1.38666e+06	Heavy	Excluded by Method	Not Used		0	0.0007497	4.96798	0	0	100	2	1072.52	2144.03	-5.58081	233.005	44336	44336	MS2	0/0	12AUG14_Rui_cardiac_PE_E.raw
High				FLEQQNAALAAEVNr	Unambiguous	2	1	Q6P725	R15(Label:13C(6))	CID	1	0	1	1							No Quan Values	Not Used		0	3.632e-07	4.96785	0	0	100	2	840.444	1679.88	-0.354637	237.37	45273	45273	MS2	0/0	12AUG14_Rui_cardiac_PE_E.raw
High				VPPETIDSVIVGNVmQSSSDAAYLAr	Unambiguous	2	2	P13437;G3V9U2	M15(Oxidation); R26(Label:13C(6))	CID	1	0	1	1		35462		1	7.01912e+06	Medium	Excluded by Method	Not Used		0	0.0001685	4.9678	0	0	24	2	1371.19	2741.37	-3.60437	401.518	80098	80098	MS2	0/0	12AUG14_Rui_cardiac_PE_E.raw
High				AAVDAGFVPnDMQVGQTGk	Unconsidered	1	1	P13803	N10(Deamidated); K19(Label:2H(4))	CID		0.0274	3	3					1.31722e+06		No Quan Values	Not Used		0	0.0009594	4.96686	0	34.248	100	2	955.474	1909.94	7.15452	269.473	52062	52062	MS2	0/0	12AUG14_Rui_cardiac_PE_E.raw
	High			DGNVLLHEmQIQHPTASIIAk	Unambiguous	2	1	Q3MHS9	M9(Oxidation); K21(Label:13C(6)15N(2))	CID	1	0	1	1					1.29124e+06		No Quan Values	Not Used		0	0.001433	4.966	0	57.9917	100	3	780.411	2339.22	-3.34172	247.422	47413	47413	MS2	0/0	12AUG14_Rui_cardiac_PE_E.raw
	High			DGNVLLHEmQIQHPTASLIAk	Unambiguous	2	1	Q3MHS9	M9(Oxidation); K21(Label:13C(6)15N(2))	CID	1	0	1	2					1.29124e+06		No Quan Values	Not Used		0	0.001433	4.966	0	57.9917	100	3	780.411	2339.22	-3.34172	247.422	47413	47413	MS2	0/0	12AUG14_Rui_cardiac_PE_E.raw
High				NYDIGAALDTIQYSk	Unambiguous	2	1	O08623	K15(Label:2H(4))	CID	1	0	1	1		31651	1	1	1907489	Medium	Excluded by Method	Not Used		0	2.812e-06	4.96582	0	26.882	93	2	838.426	1675.84	-1.61236	361.66	71502	71502	MS2	0/0	12AUG14_Rui_cardiac_PE_E.raw
	High			AANEAGYFNEEmAPIEVk	Unambiguous	2	2	P13437;G3V9U2	M12(Oxidation); K18(Label:13C(6)15N(2))	CID	1	0	1	1		22661			2.11601e+06	Heavy	Not Unique	Not Used	0.694855	0	0.002003	4.96436	0	16.0658	100	2	1003.97	2006.92	-0.694279	262.21	50522	50522	MS2	0/0	12AUG14_Rui_cardiac_PE_E.raw
	High			APSSSSAGISEWLDQk	Unambiguous	1	1	P13803	K16(Label:13C(6)15N(2))	CID	1	0	1	1					3.66482e+06		No Quan Values	Not Used		0	2.959e-05	4.96406	0	26.828	100	2	835.907	1670.81	-2.64543	279.824	54237	54237	MS2	0/0	12AUG14_Rui_cardiac_PE_E.raw
High				APSSSSAGISEWLDQk	Unambiguous	1	1	P13803	K16(Label:2H(4))	CID	1	0	1	1							No Quan Values	Not Used		0	2.445e-06	4.96396	0	0	100	2	833.913	1666.82	-2.09212	282.259	54746	54746	MS2	0/0	12AUG14_Rui_cardiac_PE_E.raw
	High			THYPAQQGEYQPQQPVYHk	Unambiguous	1	1	Q5U2U8	K19(Label:13C(6)15N(2))	CID	1	0	1	1		4939			9.82921e+06	Heavy	Unique	Used	0.688375	0	4.464e-05	4.96129	0	44.0195	100	3	769.706	2307.1	0.61512	84.3197	12868	12868	MS2	0/0	12AUG14_Rui_cardiac_PE_E.raw
	High			NILGGTVFrEPIIck	Unambiguous	1	1	P56574	R9(Label:13C(6)15N(4)); C14(Carbamidomethyl); K15(Label:13C(6)15N(2))	CID	1	0	1	1		27455			2.20091e+06	Heavy	Unique	Used	0.350088	0	0.004961	4.96106	1	21.7144	100	2	867.984	1734.96	-4.67342	314.094	61458	61458	MS2	0/0	12AUG14_Rui_cardiac_PE_E.raw
High				TPEQcPSVVSLLSESYNPHVr	Unambiguous	2	1	G3V8B6	C5(Carbamidomethyl); R21(Label:13C(6))	CID	1	0	1	1		30558		1	4.17428e+06	Medium	Excluded by Method	Not Used		0	1.088e-05	4.96104	0	56.3787	100	3	802.399	2405.18	-2.03134	349.378	68904	68904	MS2	0/0	12AUG14_Rui_cardiac_PE_E.raw
High				VIVVGNPAnTNcLTASk	Unambiguous	1	1	O88989	N9(Deamidated); C12(Carbamidomethyl); K17(Label:2H(4))	CID	0.0121	0	1	1		19015	1		1.21966e+06	Medium	Excluded by Method	Not Used		0	7.659e-05	4.96029	0	16.7886	100	2	881.968	1762.93	-0.93346	223.126	42242	42242	MS2	0/0	12AUG14_Rui_cardiac_PE_E.raw
	High			FTAVEDQYYcVDcYk	Unambiguous	2	1	Q9WUH4	C10(Carbamidomethyl); C13(Carbamidomethyl); K15(Label:13C(6)15N(2))	CID	1	0	1	1					1.07114e+06		No Quan Values	Not Used		0	8.006e-05	4.95695	0	59.9751	100	2	984.911	1968.81	-4.83943	271.753	52541	52541	MS2	0/0	12AUG14_Rui_cardiac_PE_E.raw
	High			TSNPFLVAVQDSEADYVTTDTLSk	Unambiguous	2	1	F1LQN3	K24(Label:13C(6)15N(2))	CID	1	0	1	1		36323			1.8145e+07	Heavy	Unique	Used	0.737785	0	0.00395	4.95613	0	0	35	2	1305.13	2609.26	-5.10273	408.428	81737	81737	MS2	0/0	12AUG14_Rui_cardiac_PE_E.raw
	High			IEDEQALALQLQk	Unambiguous	2	1	G3V885	K13(Label:13C(6)15N(2))	CID	1	0	1	1							No Quan Values	Not Used		0	0.000339	4.95586	0	62.8053	74	2	753.915	1506.82	-1.57593	258.207	49683	49683	MS2	0/0	12AUG14_Rui_cardiac_PE_E.raw
	High			ISADAMmQALLGTr	Unambiguous	1	1	P23693	M7(Oxidation); R14(Label:13C(6)15N(4))	CID	0.0222	0	1	1							No Quan Values	Not Used		0	7.865e-05	4.9549	0	42.1832	100	2	752.378	1503.75	-2.89561	333.489	65552	65552	MS2	0/0	12AUG14_Rui_cardiac_PE_E.raw
High				DVGPDDQGSYAVIAGSSk	Unambiguous	1	1	P56741	K18(Label:2H(4))	CID	1	0	1	1							No Quan Values	Not Used		0	0.0002632	4.95394	0	11.5761	100	2	885.425	1769.84	-3.95498	204.728	38327	38327	MS2	0/0	12AUG14_Rui_cardiac_PE_E.raw
High				DDGVFVQEVMQNSPAAr	Unambiguous	1	1	M0R9D5	R17(Label:13C(6))	CID	1	0	1	1					516238		No Quan Values	Not Used		0	8.282e-05	4.94982	0	68.3886	100	2	934.947	1868.89	-1.66713	366.287	72477	72477	MS2	0/0	12AUG14_Rui_cardiac_PE_E.raw
High				VLAIDHLNEDQLr	Unambiguous	4	1	F1LMI8	R13(Label:13C(6))	CID	1	0	1	1							No Quan Values	Not Used		0	9.997e-05	4.94854	0	17.3938	25	2	771.421	1541.83	-2.54268	222.508	42109	42109	MS2	0/0	12AUG14_Rui_cardiac_PE_E.raw
High				DAGEGGLSLAVEGPSk	Unambiguous	1	1	D3ZHA0	K16(Label:2H(4))	CID	1	0	1	1					1.04247e+06		No Quan Values	Not Used		0	1.023e-05	4.94743	0	27.521	80	2	745.884	1490.76	-1.62488	227.837	43242	43242	MS2	0/0	12AUG14_Rui_cardiac_PE_E.raw
High				GAISAEVYTEEDAASYVr	Unambiguous	1	1	P09456	R18(Label:13C(6))	CID	1	0	1	1		26129	1		2.23565e+06	Medium	Excluded by Method	Not Used		0	1.921e-05	4.94657	0	11.8901	100	2	968.962	1936.92	-3.11862	299.496	58383	58383	MS2	0/0	12AUG14_Rui_cardiac_PE_E.raw
High				HTGPGILSMAnAGPNTNGSQFFIcTAk	Unambiguous	2	1	P10111	N11(Deamidated); C24(Carbamidomethyl); K27(Label:2H(4))	CID	0.0141	0	1	1							No Quan Values	Not Used		0	0.01806	4.94556	0	74.6952	58	3	932.779	2796.32	-5.28473	385.743	76571	76571	MS2	0/0	12AUG14_Rui_cardiac_PE_E.raw
High				FTATAGIQVVGDDLTVTNPk	Unambiguous	3	1	M0R5J4	K20(Label:2H(4))	CID	1	0	1	1					8920522		No Quan Values	Not Used		0	4.254e-06	4.94539	0	3.30305	34	2	1026.05	2051.09	-3.12772	362.577	71694	71694	MS2	0/0	12AUG14_Rui_cardiac_PE_E.raw
High				SQIENInLTNGNSGGTQr	Unconsidered	2	1	A1A5Q0	N7(Deamidated); R18(Label:13C(6))	CID		0.037	3	3					6276965		No Quan Values	Not Used		0	0.0005403	4.94454	0	75.9691	100	2	955.465	1909.92	-4.1097	171.31	31288	31288	MS2	0/0	12AUG14_Rui_cardiac_PE_E.raw
	High			HEVTEISnTDVETQPGk	Unambiguous	1	1	M0R9D5	N8(Deamidated); K17(Label:13C(6)15N(2))	CID	0.0121	0	1	1							No Quan Values	Not Used		0	0.0003414	4.94414	0	53.2225	100	2	946.959	1892.91	7.54173	97.8181	15692	15692	MS2	0/0	12AUG14_Rui_cardiac_PE_E.raw
High				kATDAEADVASLNr	Unambiguous	5	1	P04692	K1(Label:2H(4)); R14(Label:13C(6))	CID	1	0	1	1		5628			5.62648e+07	Medium	Redundant	Not Used	0.414489	0	7.439e-05	4.94349	1	34.9217	17	2	735.891	1470.78	-2.77623	90.5204	14170	14170	MS2	0/0	12AUG14_Rui_cardiac_PE_E.raw
High				NAPAIIFIDELDAIAPkr	Unambiguous	1	1	P46462	K17(Label:2H(4)); R18(Label:13C(6))	CID	1	0	1	1		36684			7.94523e+06	Medium	Redundant	Not Used	0.774532	0	3.076e-06	4.94261	1	55.1486	100	2	989.074	1977.14	-0.299741	411.816	82502	82502	MS2	0/0	12AUG14_Rui_cardiac_PE_E.raw
	High			HQIQSYTcEIDALk	Unambiguous	2	1	Q6P725	C8(Carbamidomethyl); K14(Label:13C(6)15N(2))	CID	1	0	1	1		17424		1	1.45434e+07	Heavy	Excluded by Method	Not Used		0	0.0001595	4.94118	0	41.1732	100	2	857.42	1713.83	-1.93794	206.862	38780	38780	MS2	0/0	12AUG14_Rui_cardiac_PE_E.raw
	High			nPDDITQEEYGEFYk	Unambiguous	1	1	P34058	N1(Deamidated); K15(Label:13C(6)15N(2))	CID	0.0081	0	1	1		23809	1		5.00567e+06	Heavy	Excluded by Method	Not Used		0	0.004268	4.94024	0	56.3921	100	2	928.908	1856.81	7.25822	274.517	53120	53120	MS2	0/0	12AUG14_Rui_cardiac_PE_E.raw
High				DTVATGLTGAVNmAk	Unambiguous	1	1	M0R7S5	M13(Oxidation); K15(Label:2H(4))	CID	1	0	1	1		16163		1	3.38571e+06	Medium	Excluded by Method	Not Used		0	5.407e-05	4.93912	0	69.9443	100	2	734.882	1468.76	-3.03501	193.933	36056	36056	MS2	0/0	12AUG14_Rui_cardiac_PE_E.raw
	High			HTGPGILSMANAGPNTnGSQFFIcTAk	Unambiguous	2	1	P10111	N17(Deamidated); C24(Carbamidomethyl); K27(Label:13C(6)15N(2))	CID	0.0142	0	1	1		33522	1		4.66961e+06	Heavy	Excluded by Method	Not Used		0	0.0003488	4.93901	0	49.6359	90	3	934.114	2800.33	-0.226744	383.138	76023	76023	MS2	0/0	12AUG14_Rui_cardiac_PE_E.raw
High				VVDSLQTSLDAETr	Unambiguous	4	2	G3V8B0;G3V885	R14(Label:13C(6))	CID	1	0	1	1		17678			7.08139e+07	Medium	Not Unique	Not Used	0.419655	0	6.715e-06	4.93758	0	9.25517	12	2	770.399	1539.79	-3.48067	209.698	39389	39389	MS2	0/0	12AUG14_Rui_cardiac_PE_E.raw
High				VLGSEEPTEGDVQcMr	Unambiguous	1	1	D4ABA9	C14(Carbamidomethyl); R16(Label:13C(6))	CID	1	0	1	1		14613			2.53457e+07	Medium	Redundant	Not Used	1.00444	0	1.515e-06	4.9362	0	4.66978	33	2	906.91	1812.81	-3.85616	178.867	32868	32868	MS2	0/0	12AUG14_Rui_cardiac_PE_E.raw
	High			TDSTGLSEGADAPVYAMQDSr	Unambiguous	1	1	D4ABA9	R21(Label:13C(6)15N(4))	CID	1	0	1	1		21859		1	1.11438e+06	Heavy	Excluded by Method	Not Used		0	0.0006524	4.93533	0	7.9574	75	2	1090.98	2180.95	-5.78953	253.718	48735	48735	MS2	0/0	12AUG14_Rui_cardiac_PE_E.raw
High				YTPSGQSGAAASESLFISnHAY	Unambiguous	1	1	P05065	N19(Deamidated)	CID	1	0	1	1							Indistinguishable Channels	Not Used		0	0.0002317	4.9351	0	9.32129	53	2	1130.01	2259.02	0.418939	316.535	61971	61971	MS2	0/0	12AUG14_Rui_cardiac_PE_E.raw
	High			YTPSGQSGAAASESLFISnHAY	Unambiguous	1	1	P05065	N19(Deamidated)	CID	1	0	1	1							Indistinguishable Channels	Not Used		0	0.0002983	4.9351	0	9.32129	53	2	1130.01	2259.02	0.418939	316.535	61971	61971	MS2	0/0	12AUG14_Rui_cardiac_PE_E.raw
High				QTQTFTTYSDNQPGVLIQVYEGEr	Unambiguous	6	2	P63018;Q07439	R24(Label:13C(6))	CID	1	0	1	1		34503		1	11112251	Medium	Excluded by Method	Not Used		0	0.0006963	4.93464	0	0	33	2	1390.67	2780.33	-4.92414	393.676	78246	78246	MS2	0/0	12AUG14_Rui_cardiac_PE_E.raw
	High			DSFIDSGSSScTSSSSk	Unambiguous	3	1	F1LXI6	C11(Carbamidomethyl); K17(Label:13C(6)15N(2))	CID	1	0	1	1		3635		1	751810	Heavy	Excluded by Method	Not Used		0	0.00114	4.93437	0	0	100	2	873.862	1746.72	-3.20967	71.3164	10155	10155	MS2	0/0	12AUG14_Rui_cardiac_PE_E.raw
High				EIIAVScGPPQcQETIr	Unambiguous	1	1	Q68FU3	C7(Carbamidomethyl); C12(Carbamidomethyl); R17(Label:13C(6))	CID	1	0	1	1		19100		1	109917	Medium	Excluded by Method	Not Used		0	1.357e-05	4.93417	0	0	100	2	982.486	1963.97	-1.12776	224.1	42448	42448	MS2	0/0	12AUG14_Rui_cardiac_PE_E.raw
High				SPFPVHVAEAcNPNAcr	Unambiguous	1	1	D3ZHA0	C11(Carbamidomethyl); C16(Carbamidomethyl); R17(Label:13C(6))	CID	1	0	1	1		13333			29686051	Medium	Unique	Used	0.677339	0	2.47e-06	4.93361	0	21.974	14	3	644.634	1931.89	-3.24367	165.675	30081	30081	MS2	0/0	12AUG14_Rui_cardiac_PE_E.raw
High				ISSSNPYSTVTmDELr	Unambiguous	1	1	D3ZCV0	M12(Oxidation); R16(Label:13C(6))	CID	1	0	1	1					326930		No Quan Values	Not Used		0	0.0001578	4.93347	0	18.208	100	2	911.432	1821.86	-2.96493	224.53	42540	42540	MS2	0/0	12AUG14_Rui_cardiac_PE_E.raw
High				GPQVcGELQGSGTDVNLk	Unambiguous	1	1	M0R9D5	C5(Carbamidomethyl); K18(Label:2H(4))	CID	1	0	1	1		16516	1		3.51096e+06	Medium	Excluded by Method	Not Used		0	3.172e-05	4.93195	0	54.7326	100	2	931.963	1862.92	-1.57044	197.259	36758	36758	MS2	0/0	12AUG14_Rui_cardiac_PE_E.raw
High				LVQDVAnNTNEEAGDGTTTATVLAr	Unconsidered	1	1	P63039	N7(Deamidated); R25(Label:13C(6))	CID		0.01	2	2							No Quan Values	Not Used		0	7.328e-05	4.93036	0	36.4436	100	2	1284.13	2567.26	1.97245	240.244	45894	45894	MS2	0/0	12AUG14_Rui_cardiac_PE_E.raw
High				TEAAEIVEGEDSAYSVr	Unambiguous	1	1	D3ZHA0	R17(Label:13C(6))	CID	1	0	1	1		20432			3.4358e+07	Medium	Redundant	Not Used	0.77803	0	7.515e-07	4.92929	0	30.9898	100	2	916.433	1831.86	-4.04213	238.128	45438	45438	MS2	0/0	12AUG14_Rui_cardiac_PE_E.raw
	High			ELAQQVQQVAAEYcr	Unambiguous	1	1	Q6AYI1	C14(Carbamidomethyl); R15(Label:13C(6)15N(4))	CID	1	0	1	1							No Quan Values	Not Used		0	4.851e-05	4.92915	0	27.7642	79	2	901.938	1802.87	-2.17883	305.146	59571	59571	MS2	0/0	12AUG14_Rui_cardiac_PE_E.raw
	High			IVSNAScTTNcLAPLAk	Unambiguous	15	2	P04797;M0R634	C7(Carbamidomethyl); C11(Carbamidomethyl); K17(Label:13C(6)15N(2))	CID	1	0	1	1							No Quan Values	Not Used		0	0.00129	4.92852	0	27.2526	100	2	914.458	1827.91	-4.72821	200.723	37488	37488	MS2	0/0	12AUG14_Rui_cardiac_PE_E.raw
	High			YSGDFGADAQGAmSk	Unambiguous	1	1	Q9QZ76	M13(Oxidation); K15(Label:13C(6)15N(2))	CID	1	0	1	1		12665			4.25087e+06	Heavy	Unique	Used	0.795593	0	8.453e-05	4.9262	0	45.918	100	2	764.825	1528.64	-1.95931	159.52	28770	28770	MS2	0/0	12AUG14_Rui_cardiac_PE_E.raw
High				AGAGSATLSMAYAGAr	Unambiguous	1	1	P04636	R16(Label:13C(6))	CID	1	0	1	1					9574334		No Quan Values	Not Used		0	8.434e-06	4.92597	0	18.2387	100	2	730.865	1460.72	-1.56906	191.298	35502	35502	MS2	0/0	12AUG14_Rui_cardiac_PE_E.raw
	High			TVLImELINNVAk	Unambiguous	2	1	G3V6D3	M5(Oxidation); K13(Label:13C(6)15N(2))	CID	1	0	1	1		35737			3.20309e+07	Heavy	Unique	Used	0.647192	0	0.0007496	4.92578	0	32.2567	56	2	741.426	1481.84	-3.29699	403.704	80637	80637	MS2	0/0	12AUG14_Rui_cardiac_PE_E.raw
High				DLNELQTLIEAHFENr	Unambiguous	4	1	F1LMI8	R16(Label:13C(6))	CID	1	0	1	1							No Quan Values	Not Used		0	1.739e-05	4.92471	0	60.2361	86	2	974.495	1947.98	-2.2921	413.068	82775	82775	MS2	0/0	12AUG14_Rui_cardiac_PE_E.raw
High				YSGDFGADAQGAmSk	Unambiguous	1	1	Q9QZ76	M13(Oxidation); K15(Label:2H(4))	CID	1	0	1	1					760238		No Quan Values	Not Used		0	5.48e-05	4.92444	0	29.5099	100	2	762.829	1524.65	-4.315	157.764	28397	28397	MS2	0/0	12AUG14_Rui_cardiac_PE_E.raw
	High			DLAGcIHGLSNVk	Unambiguous	1	1	P56574	C5(Carbamidomethyl); K13(Label:13C(6)15N(2))	CID	1	0	1	1		18742			28170342	Heavy	Unique	Used	0.593387	0	0.000459	4.92415	0	42.856	38	2	696.361	1391.71	-3.42831	220.446	41669	41669	MS2	0/0	12AUG14_Rui_cardiac_PE_E.raw
	High			VLGSEEPTEGDVQcMr	Unambiguous	1	1	D4ABA9	C14(Carbamidomethyl); R16(Label:13C(6)15N(4))	CID	1	0	1	1		14385			1.91169e+07	Heavy	Unique	Used	0.81628	0	0.0001562	4.92396	0	24.7528	100	2	908.907	1816.81	-0.746406	176.202	32311	32311	MS2	0/0	12AUG14_Rui_cardiac_PE_E.raw
	High			AVAENQPFLIEAmTYr	Unambiguous	2	1	P11960	M13(Oxidation); R16(Label:13C(6)15N(4))	CID	1	0	1	1					1.73365e+06		No Quan Values	Not Used		0	0.003906	4.92352	0	19.0789	100	2	939.965	1878.92	-3.94941	310.77	60754	60754	MS2	0/0	12AUG14_Rui_cardiac_PE_E.raw
High				LAETQEEISAEVAAk	Unambiguous	1	1	B2RYP6	K15(Label:2H(4))	CID	1	0	1	1		15394	1		4.04291e+06	Medium	Excluded by Method	Not Used		0	3.827e-05	4.92327	0	74.9808	100	2	796.917	1592.83	-3.10175	185.994	34386	34386	MS2	0/0	12AUG14_Rui_cardiac_PE_E.raw
	High			IPSAVGYQPTLATDMGTmQEr	Unambiguous	2	1	G3V6D3	M18(Oxidation); R21(Label:13C(6)15N(4))	CID	0.002	0	1	1		23079		1	3.55649e+06	Heavy	Excluded by Method	Not Used		0	0.001358	4.92286	0	18.287	58	2	1146.54	2292.08	-3.86742	267.445	51631	51631	MS2	0/0	12AUG14_Rui_cardiac_PE_E.raw
High				ASAELALGENSEVLk	Unambiguous	1	1	P00507	K15(Label:2H(4))	CID	1	0	1	1					5978328		No Quan Values	Not Used		0	5.074e-05	4.92272	0	26.3149	55	2	767.915	1534.82	-2.27314	241.26	46115	46115	MS2	0/0	12AUG14_Rui_cardiac_PE_E.raw
	High			IEDLSQQAQLAAAEk	Unambiguous	2	1	M0R9L0	K15(Label:13C(6)15N(2))	CID	1	0	1	1					844584		No Quan Values	Not Used		0	2.804e-05	4.92264	0	37.1271	100	2	811.926	1622.84	-2.35556	200.879	37521	37521	MS2	0/0	12AUG14_Rui_cardiac_PE_E.raw
High				IPSAVGYQPTLATDmGTMQEr	Unconsidered	2	1	G3V6D3	M15(Oxidation); R21(Label:13C(6))	CID		0.0296	2	2					10454209		No Quan Values	Not Used		0	1.406e-06	4.92217	0	0	34	2	1144.55	2288.09	-3.29568	268.956	51952	51952	MS2	0/0	12AUG14_Rui_cardiac_PE_E.raw
High				TDLNHENLkGGDDLDPNYVLSSr	Unambiguous	1	1	P00564	K9(Label:2H(4)); R23(Label:13C(6))	CID	1	0	1	1		21324		1	1.01209e+06	Medium	Excluded by Method	Not Used		0	0.006778	4.92215	1	14.3733	60	3	861.423	2582.25	-7.18471	247.865	47505	47505	MS2	0/0	12AUG14_Rui_cardiac_PE_E.raw
	High			YASIcQQnGIVPIVEPEILPDGDHDLk	Unconsidered	3	1	P05065	C5(Carbamidomethyl); N8(Deamidated); K27(Label:13C(6)15N(2))	CID		0.0428	2	2		35502			4.45684e+08	Heavy	Redundant	Not Used	0.632135	0	0.008037	4.9218	0	36.3967	4	3	1010.51	3029.51	2.00538	401.712	80144	80144	MS2	0/0	12AUG14_Rui_cardiac_PE_E.raw
	High			AVNAVGTSENSQESEVIk	Unambiguous	1	1	G3V7K1	K18(Label:13C(6)15N(2))	CID	1	0	1	1					676141		No Quan Values	Not Used		0	9.181e-05	4.92085	0	34.2216	100	2	935.465	1869.92	-3.02121	129.325	22342	22342	MS2	0/0	12AUG14_Rui_cardiac_PE_E.raw
High				FSPDGELYASGSEDGTLr	Unambiguous	1	1	Q5XIG8	R18(Label:13C(6))	CID	1	0	1	1		22003		1	1.84856e+06	Medium	Excluded by Method	Not Used		0	0.0003865	4.92026	0	0	100	2	953.94	1906.87	-2.23745	255.302	49068	49068	MS2	0/0	12AUG14_Rui_cardiac_PE_E.raw
High				AGAGSATLSmAYAGAr	Unambiguous	1	1	P04636	M10(Oxidation); R16(Label:13C(6))	CID	1	0	1	1							No Quan Values	Not Used		0	5.943e-06	4.91997	0	18.5136	100	2	738.863	1476.72	-1.33248	126.215	21682	21682	MS2	0/0	12AUG14_Rui_cardiac_PE_E.raw
	High			QVELALWDTAGQEDYDr	Unambiguous	4	1	P62747	R17(Label:13C(6)15N(4))	CID	1	0	1	1		31611		1	962680	Heavy	Excluded by Method	Not Used		0	0.001503	4.91887	0	16.5586	100	2	1009.97	2018.93	-1.08799	361.239	71410	71410	MS2	0/0	12AUG14_Rui_cardiac_PE_E.raw
	High			QDHPSSMGVYGQESGGFSGPGENr	Unambiguous	2	1	B1WC50	R24(Label:13C(6)15N(4))	CID	1	0	1	1		13179		1	1.23664e+06	Heavy	Excluded by Method	Not Used		0	0.0006247	4.918	0	72.243	100	3	830.689	2490.05	-3.53921	164.086	29743	29743	MS2	0/0	12AUG14_Rui_cardiac_PE_E.raw
High				VLAQNSGFDLQETLVk	Unambiguous	2	1	Q3MHS9	K16(Label:2H(4))	CID	1	0	1	1							No Quan Values	Not Used		0	2.91e-06	4.91769	0	46.1808	100	2	883.483	1765.96	-2.36373	330.084	64835	64835	MS2	0/0	12AUG14_Rui_cardiac_PE_E.raw
	High			STAGDTHLGGEDFDNr	Unambiguous	6	1	P63018	R16(Label:13C(6)15N(4))	CID	1	0	1	1		5461		1	1.32296e+06	Heavy	Excluded by Method	Not Used		0	0.0004058	4.91539	0	0	100	2	851.364	1701.72	-7.24271	88.602	13771	13771	MS2	0/0	12AUG14_Rui_cardiac_PE_E.raw
High				AVEGcVSASqAATEDGQLLr	Unambiguous	1	1	G3V852	C5(Carbamidomethyl); Q10(Deamidated); R20(Label:13C(6))	CID	1	0	1	1							No Quan Values	Not Used		0	2.969e-05	4.91416	0	37.1564	100	2	1035	2069	5.45128	232.596	44252	44252	MS2	0/0	12AUG14_Rui_cardiac_PE_E.raw
	High			IPSAVGYQPTLATDmGTMQEr	Unconsidered	2	1	G3V6D3	M15(Oxidation); R21(Label:13C(6)15N(4))	CID		0.002	2	2		23079		1	3.55649e+06	Heavy	Excluded by Method	Not Used		0	0.0005832	4.91362	0	18.287	58	2	1146.54	2292.08	-3.86742	267.445	51631	51631	MS2	0/0	12AUG14_Rui_cardiac_PE_E.raw
	High			GVVPLAGTnGETTTQGLDGLSEr	Unambiguous	1	1	P05065	N9(Deamidated); R23(Label:13C(6)15N(4))	CID	0.0305	0	1	1							No Quan Values	Not Used		0	9.693e-05	4.9133	0	15.5856	25	2	1142.07	2283.13	-3.8976	340.191	66969	66969	MS2	0/0	12AUG14_Rui_cardiac_PE_E.raw
High				DLESDIIGDTSGHFQk	Unambiguous	2	1	D4ABR6	K16(Label:2H(4))	CID	1	0	1	1		29028	1		5.14068e+06	Medium	Excluded by Method	Not Used		0	9.038e-05	4.91271	0	54.4681	100	2	883.431	1765.85	0.0029874	332.076	65256	65256	MS2	0/0	12AUG14_Rui_cardiac_PE_E.raw
High				AEAQScTWMFGSQSLNQAEGSGEQHLQTSQVQAGDr	Unambiguous	1	1	D4ABA9	C6(Carbamidomethyl); R36(Label:13C(6))	CID	1	0	1	1					1.48167e+06		No Quan Values	Not Used		0	0.0002187	4.91251	0	32.9548	90	3	1310.59	3929.75	-1.42701	316.552	61975	61975	MS2	0/0	12AUG14_Rui_cardiac_PE_E.raw
High				YTPSGQSGAAASESLFISnHAY	Unambiguous	1	1	P05065	N19(Deamidated)	CID	1	0	1	1							Indistinguishable Channels	Not Used		0	2.729e-06	4.91212	0	33.7977	100	2	1130.02	2259.03	5.71452	322.865	63310	63310	MS2	0/0	12AUG14_Rui_cardiac_PE_E.raw
	High			YTPSGQSGAAASESLFISnHAY	Unambiguous	1	1	P05065	N19(Deamidated)	CID	1	0	1	1							Indistinguishable Channels	Not Used		0	0.0001383	4.91212	0	33.7977	100	2	1130.02	2259.03	5.71452	322.865	63310	63310	MS2	0/0	12AUG14_Rui_cardiac_PE_E.raw
High				DFEIIDNHDYSYTVk	Unambiguous	1	1	D3ZHA0	K15(Label:2H(4))	CID	1	0	1	1					1.26406e+06		No Quan Values	Not Used		0	0.003697	4.91114	0	7.31545	100	2	931.937	1862.87	-4.70675	298.154	58102	58102	MS2	0/0	12AUG14_Rui_cardiac_PE_E.raw
High				LEDEEEMNAELTAk	Unambiguous	4	2	G3V8B0;G3V885	K14(Label:2H(4))	CID	1	0	1	1					3.12937e+06		No Quan Values	Not Used		0	2.859e-06	4.91103	0	56.1833	100	2	813.379	1625.75	-0.806213	192.261	35706	35706	MS2	0/0	12AUG14_Rui_cardiac_PE_E.raw
High				VPPETIDSVIVGNVMQSSSDAAYLAr	Unambiguous	2	2	P13437;G3V9U2	R26(Label:13C(6))	CID	1	0	1	1		36552			2.8083e+07	Medium	Not Unique	Not Used	0.789847	0	2.862e-05	4.91038	0	0	33	2	1363.19	2725.37	-3.61013	410.437	82194	82194	MS2	0/0	12AUG14_Rui_cardiac_PE_E.raw
High				EAGDGVFEcEYYPVIPGk	Unambiguous	1	1	D3ZHA0	C9(Carbamidomethyl); K18(Label:2H(4))	CID	1	0	1	1							No Quan Values	Not Used		0	0.002662	4.90972	0	4.67278	44	2	1017.47	2033.94	-2.05317	366.138	72446	72446	MS2	0/0	12AUG14_Rui_cardiac_PE_E.raw
	High			YHQGFLScYDPINIQFTSGTTGNPk	Unambiguous	1	1	Q499N5	C8(Carbamidomethyl); K25(Label:13C(6)15N(2))	CID	1	0	1	1		33678	1		1.10577e+06	Heavy	Excluded by Method	Not Used		0	0.007669	4.9094	0	56.1754	100	3	951.782	2853.33	-2.31608	384.854	76387	76387	MS2	0/0	12AUG14_Rui_cardiac_PE_E.raw
High				DLAVDSASPVYQAVIk	Unambiguous	1	1	Q5XIG1	K16(Label:2H(4))	CID	1	0	1	1					5192408		No Quan Values	Not Used		0	1.115e-05	4.90618	0	16.9784	40	2	840.459	1679.91	-2.60254	353.355	69744	69744	MS2	0/0	12AUG14_Rui_cardiac_PE_E.raw
High				ATENDIYNFFSPLNPVr	Unambiguous	7	1	Q794E4	R17(Label:13C(6))	CID	1	0	1	1		36583			3.88184e+07	Medium	Redundant	Not Used	0.812024	0	0.001186	4.9059	0	18.1514	42	2	1002	2002.99	-3.84584	411.229	82371	82371	MS2	0/0	12AUG14_Rui_cardiac_PE_E.raw
High				DTEQTEPEQrEPTPYPDEr	Unambiguous	2	1	P34926	R10(Label:13C(6)); R19(Label:13C(6))	CID	1	0	1	1		6731		1	2.58794e+06	Medium	Excluded by Method	Not Used		0	0.0008642	4.90535	1	19.6766	100	3	777.024	2329.06	-1.90296	101.176	16400	16400	MS2	0/0	12AUG14_Rui_cardiac_PE_E.raw
High				TDSTGLSEGADAPVYAMQDSr	Unambiguous	1	1	D4ABA9	R21(Label:13C(6))	CID	1	0	1	1					1.37333e+07		No Quan Values	Not Used		0	8.479e-05	4.90488	0	0	35	2	1088.99	2176.97	-2.50059	255.521	49116	49116	MS2	0/0	12AUG14_Rui_cardiac_PE_E.raw
High				rLEGGSSNVFSmFEQTQIQEFk	Unambiguous	2	1	P08733	R1(Label:13C(6)); M12(Oxidation); K22(Label:2H(4))	CID	1	0	1	1		31934		1	1.00413e+06	Medium	Excluded by Method	Not Used		0	0.01262	4.90337	1	50.3604	62	3	863.429	2588.27	1.26687	364.736	72152	72152	MS2	0/0	12AUG14_Rui_cardiac_PE_E.raw
High				LNDGNLmPVLGFGTFASk	Unambiguous	1	1	D3ZF77	M7(Oxidation); K18(Label:2H(4))	CID	1	0	1	1		34887		1	4.85259e+06	Medium	Excluded by Method	Not Used		0	0.002381	4.90257	0	42.7099	34	2	950.989	1900.97	-4.12902	396.776	78962	78962	MS2	0/0	12AUG14_Rui_cardiac_PE_E.raw
High				ALNEAcESVIQTAck	Unambiguous	2	1	G3V8G5	C6(Carbamidomethyl); C14(Carbamidomethyl); K15(Label:2H(4))	CID	1	0	1	1		15300	1		2.6969e+06	Medium	Excluded by Method	Not Used		0	1.328e-05	4.90233	0	36.4128	100	2	849.407	1697.81	-3.90736	185.013	34178	34178	MS2	0/0	12AUG14_Rui_cardiac_PE_E.raw
	High			NFGPTGIGFGGLTHQVEk	Unambiguous	2	1	G3V7U0	K18(Label:13C(6)15N(2))	CID	0.2286	0	1	1		25447	1		922453	Heavy	Excluded by Method	Not Used		0	0.0006171	4.90222	0	53.4758	100	2	933.983	1866.96	-0.523289	291.931	56791	56791	MS2	0/0	12AUG14_Rui_cardiac_PE_E.raw
	High			TFVQEDVYDEFVEr	Unambiguous	2	1	F1LN88	R14(Label:13C(6)15N(4))	CID	1	0	1	1					2.98356e+06		No Quan Values	Not Used		0	0.0001918	4.90153	0	50.6203	97	2	893.41	1785.81	-3.96802	371.846	73644	73644	MS2	0/0	12AUG14_Rui_cardiac_PE_E.raw
	High			NPDDITqEEYGEFYk	Unconsidered	1	1	P34058	Q7(Deamidated); K15(Label:13C(6)15N(2))	CID		0.0081	2	2		23809	1		5.00567e+06	Heavy	Excluded by Method	Not Used		0	0.004872	4.90144	0	56.3921	100	2	928.908	1856.81	7.25822	274.517	53120	53120	MS2	0/0	12AUG14_Rui_cardiac_PE_E.raw
High				QASSSSAESHQASLPSTESDQAr	Unambiguous	1	1	E9PTK8	R23(Label:13C(6))	CID	1	0	1	1		746		1	1.5463e+06	Medium	Excluded by Method	Not Used		0	2.481e-06	4.90079	0	2.74534	100	3	789.695	2367.07	-2.43348	43.618	4553	4553	MS2	0/0	12AUG14_Rui_cardiac_PE_E.raw
	High			TIGGGDDSFNTFFSETGAGk	Unambiguous	5	1	P68370	K20(Label:13C(6)15N(2))	CID	1	0	1	1					713824		No Quan Values	Not Used		0	0.001459	4.90052	0	73.2642	100	2	1008.45	2015.9	-3.78714	365.39	72291	72291	MS2	0/0	12AUG14_Rui_cardiac_PE_E.raw
	High			VcVQTVESGAmTk	Unambiguous	1	1	P56574	C2(Carbamidomethyl); M11(Oxidation); K13(Label:13C(6)15N(2))	CID	1	0	1	1		3953			1.62697e+07	Heavy	Unique	Used	0.755294	0	9.217e-05	4.90018	0	33.6203	44	2	717.345	1433.68	-1.97709	74.2173	10754	10754	MS2	0/0	12AUG14_Rui_cardiac_PE_E.raw
High				nLVHIITHGEEkD	Unambiguous	1	1	P08733	N1(Deamidated); K12(Label:2H(4))	CID	1	0	1	1					1437092		No Quan Values	Not Used		0	0.009533	4.89678	1	26.1927	72	3	503.933	1509.78	-0.265243	226.736	43007	43007	MS2	0/0	12AUG14_Rui_cardiac_PE_E.raw
	High			YSGDFGADAQGAmSk	Unambiguous	1	1	Q9QZ76	M13(Oxidation); K15(Label:13C(6)15N(2))	CID	1	0	1	1					391687		No Quan Values	Not Used		0	0.001454	4.8965	0	22.247	100	2	764.825	1528.64	-2.27873	156.063	28040	28040	MS2	0/0	12AUG14_Rui_cardiac_PE_E.raw
High				LQDAEEAVEAVNAk	Unambiguous	4	2	G3V8B0;G3V885	K14(Label:2H(4))	CID	1	0	1	1							No Quan Values	Not Used		0	0.0001438	4.89635	0	37.2993	100	2	745.883	1490.76	-3.66529	184.808	34134	34134	MS2	0/0	12AUG14_Rui_cardiac_PE_E.raw
High				VIVVGNPANTncLTASk	Unconsidered	1	1	O88989	N11(Deamidated); C12(Carbamidomethyl); K17(Label:2H(4))	CID		0.0121	2	2		19015	1		1.21966e+06	Medium	Excluded by Method	Not Used		0	9.053e-05	4.89594	0	16.7886	100	2	881.968	1762.93	-0.93346	223.126	42242	42242	MS2	0/0	12AUG14_Rui_cardiac_PE_E.raw
	High			SQsPLrGGVTETTQTDk	Unconsidered	1	1	Q5U2U8	S3(Phospho); R6(Label:13C(6)15N(4)); K17(Label:13C(6)15N(2))	CID		0.0298	2	2					415988		No Quan Values	Not Used		0	0.002164	4.89472	1	0	100	2	951.946	1902.89	-3.74105	73.0932	10522	10522	MS2	0/0	12AUG14_Rui_cardiac_PE_E.raw
High				LNEAAAGLNQAATELVQASr	Unambiguous	1	1	G3V852	R20(Label:13C(6))	CID	1	0	1	1		33194	1	1	1.03299e+06	Medium	Excluded by Method	Not Used		0	3.583e-07	4.89459	0	50.1817	100	2	1017.04	2033.07	-0.728062	379.365	75229	75229	MS2	0/0	12AUG14_Rui_cardiac_PE_E.raw
High				HAcVPVDFEEVHVSSNADEEDIr	Unambiguous	2	1	P41565	C3(Carbamidomethyl); R23(Label:13C(6))	CID	1	0	1	1		21871	1		8.16328e+06	Medium	Excluded by Method	Not Used		0	0.0002671	4.89335	0	54.9524	100	3	887.401	2660.19	-4.51076	256.252	49274	49274	MS2	0/0	12AUG14_Rui_cardiac_PE_E.raw
	High			IVSNAScTTncLAPLAk	Unambiguous	15	2	P04797;M0R634	C7(Carbamidomethyl); N10(Deamidated); C11(Carbamidomethyl); K17(Label:13C(6)15N(2))	CID	1	0	1	1							No Quan Values	Not Used		0	0.0001729	4.89232	0	0	100	2	914.951	1828.89	-4.12889	210.082	39472	39472	MS2	0/0	12AUG14_Rui_cardiac_PE_E.raw
	High			FTATAGIQVVGDDLTVTNPk	Unambiguous	3	1	M0R5J4	K20(Label:13C(6)15N(2))	CID	1	0	1	1					6.45303e+06		No Quan Values	Not Used		0	9.839e-06	4.88982	0	6.64619	89	2	1028.04	2055.08	-2.68457	364.976	72202	72202	MS2	0/0	12AUG14_Rui_cardiac_PE_E.raw
High				MEEESGAPcVPSGnGAPVPk	Unambiguous	3	1	F1LV13	C9(Carbamidomethyl); N14(Deamidated); K20(Label:2H(4))	CID	1	0	1	1					190329		No Quan Values	Not Used		0	0.004481	4.88975	0	0	100	2	1009.46	2017.91	-3.37376	187.069	34611	34611	MS2	0/0	12AUG14_Rui_cardiac_PE_E.raw
High				AVAQGNLSSADVQAAk	Unambiguous	1	1	P32551	K16(Label:2H(4))	CID	1	0	1	1					2.79496e+06		No Quan Values	Not Used		0	3.006e-06	4.88768	0	0	100	2	767.412	1533.82	-0.354965	96.1611	15345	15345	MS2	0/0	12AUG14_Rui_cardiac_PE_E.raw
High				SQIFSTASDNQPTVTIk	Unambiguous	1	1	P06761	K17(Label:2H(4))	CID	1	0	1	1					11141878		No Quan Values	Not Used		0	1.81e-06	4.88713	0	0	100	2	920.983	1840.96	-0.490445	238.251	45465	45465	MS2	0/0	12AUG14_Rui_cardiac_PE_E.raw
High				NPDDITNEEYGEFYk	Unambiguous	1	1	P82995	K15(Label:2H(4))	CID	1	0	1	1					127799		No Quan Values	Not Used		0	4.593e-05	4.88664	0	25.7187	100	2	919.407	1837.81	-0.178668	260.129	50087	50087	MS2	0/0	12AUG14_Rui_cardiac_PE_E.raw
	High			NVQAEEmVEFSSGLk	Unambiguous	3	1	P15999	M7(Oxidation); K15(Label:13C(6)15N(2))	CID	1	0	1	1					1298326		No Quan Values	Not Used		0	0.0004091	4.88641	0	0	100	2	846.404	1691.8	-1.99476	219.456	41462	41462	MS2	0/0	12AUG14_Rui_cardiac_PE_E.raw
High				GGDDLDPNYVLSSr	Unambiguous	1	1	P00564	R14(Label:13C(6))	CID	1	0	1	1					29260214		No Quan Values	Not Used		0	3.477e-05	4.88483	0	7.93295	9	2	757.363	1513.72	-2.78188	252.554	48491	48491	MS2	0/0	12AUG14_Rui_cardiac_PE_E.raw
	High			GFGDGYNGYGGGPGGGNFGGSPGYGGGr	Unambiguous	4	1	A7VJC2-2	R28(Label:13C(6)15N(4))	CID	1	0	1	1					939882		No Quan Values	Not Used		0	0.0009298	4.88233	0	20.0313	100	2	1253.02	2505.04	-4.88543	279.335	54133	54133	MS2	0/0	12AUG14_Rui_cardiac_PE_E.raw
	High			HNNcmAEcLTPTIYAk	Unambiguous	1	1	P09605	C4(Carbamidomethyl); M5(Oxidation); C8(Carbamidomethyl); K16(Label:13C(6)15N(2))	CID	1	0	1	1					266953		No Quan Values	Not Used		0	0.001792	4.88164	0	66.6619	100	2	973.936	1946.86	-0.510616	144.438	25543	25543	MS2	0/0	12AUG14_Rui_cardiac_PE_E.raw
	High			IGGDAGTSLnSNDYGYGGQk	Unambiguous	1	1	Q32PX7	N10(Deamidated); K20(Label:13C(6)15N(2))	CID	0.0205	0	1	1					526486		No Quan Values	Not Used		0	0.003925	4.88062	0	49.0309	100	2	991.95	1982.89	5.4463	168.507	30691	30691	MS2	0/0	12AUG14_Rui_cardiac_PE_E.raw
	High			SDIGEVILVGGmTr	Unambiguous	2	1	P48721	M12(Oxidation); R14(Label:13C(6)15N(4))	CID	0.3668	0	1	1					3.26857e+06		No Quan Values	Not Used		0	0.0005171	4.88029	0	48.1692	89	2	736.886	1472.76	-0.703082	295.651	57575	57575	MS2	0/0	12AUG14_Rui_cardiac_PE_E.raw
	High			YSGDFGADAQGAMSk	Unambiguous	1	1	Q9QZ76	K15(Label:13C(6)15N(2))	CID	1	0	1	1							No Quan Values	Not Used		0	5.807e-06	4.87974	0	49.4364	100	2	756.827	1512.65	-3.24349	153.371	27462	27462	MS2	0/0	12AUG14_Rui_cardiac_PE_E.raw
High				HTGPGILSMANAGPnTNGSQFFIcTAk	Unconsidered	2	1	P10111	N15(Deamidated); C24(Carbamidomethyl); K27(Label:2H(4))	CID		0.0141	2	2							No Quan Values	Not Used		0	0.00536	4.8788	0	74.6952	58	3	932.779	2796.32	-5.28473	385.743	76571	76571	MS2	0/0	12AUG14_Rui_cardiac_PE_E.raw
	High			HEVTEISNTDVETqPGk	Unconsidered	1	1	M0R9D5	Q14(Deamidated); K17(Label:13C(6)15N(2))	CID		0.0121	2	2							No Quan Values	Not Used		0	0.00142	4.87836	0	53.2225	100	2	946.959	1892.91	7.54173	97.8181	15692	15692	MS2	0/0	12AUG14_Rui_cardiac_PE_E.raw
High				FSNEEIAMATVTALr	Unambiguous	1	1	P05065	R15(Label:13C(6))	CID	1	0	1	1					1.87105e+06		No Quan Values	Not Used		0	1.019e-05	4.87732	0	47.2516	100	2	829.928	1658.85	-1.59618	389.071	77275	77275	MS2	0/0	12AUG14_Rui_cardiac_PE_E.raw
High				ArVPQTFTVDcSQAGr	Unambiguous	1	1	D3ZHA0	R2(Label:13C(6)); C11(Carbamidomethyl); R16(Label:13C(6))	CID	1	0	1	1		9152		1	1.52326e+06	Medium	Excluded by Method	Not Used		0	0.001215	4.87605	1	45.3221	100	2	902.959	1804.91	-3.27295	125.27	21483	21483	MS2	0/0	12AUG14_Rui_cardiac_PE_E.raw
High				GGDDLDPNYVLSSr	Unambiguous	1	1	P00564	R14(Label:13C(6))	CID	1	0	1	1		22088			75455232	Medium	Unique	Used	0.301069	0	0.0001696	4.87518	0	12.9187	14	2	757.364	1513.72	-1.57224	256.069	49233	49233	MS2	0/0	12AUG14_Rui_cardiac_PE_E.raw
High				IENDSEETLkPSSAmGTSSYTSAr	Unambiguous	2	1	Q71LX6	K10(Label:2H(4)); M15(Oxidation); R24(Label:13C(6))	CID	1	0	1	1		9039	1		1.23306e+06	Medium	Excluded by Method	Not Used		0	0.01252	4.87354	0	23.7566	100	3	863.072	2587.2	-2.28475	124.067	21231	21231	MS2	0/0	12AUG14_Rui_cardiac_PE_E.raw
	High			HTGPGILSMANAGPNTNGSqFFIcTAk	Unconsidered	2	1	P10111	Q20(Deamidated); C24(Carbamidomethyl); K27(Label:13C(6)15N(2))	CID		0.0142	2	2		33522	1		4.66961e+06	Heavy	Excluded by Method	Not Used		0	0.002915	4.87343	0	49.6359	90	3	934.114	2800.33	-0.226744	383.138	76023	76023	MS2	0/0	12AUG14_Rui_cardiac_PE_E.raw
	High			VNQIGSVTESIQAck	Unambiguous	5	3	M0R5J4;M0RAU4;P15429	C14(Carbamidomethyl); K15(Label:13C(6)15N(2))	CID	1	0	1	1					23883834		No Quan Values	Not Used		0	3.367e-05	4.87254	0	45.3209	27	2	821.42	1641.83	-2.25816	207.038	38816	38816	MS2	0/0	12AUG14_Rui_cardiac_PE_E.raw
	High			VNQIGSVTESLQAck	Unambiguous	5	3	M0R5J4;M0RAU4;P15429	C14(Carbamidomethyl); K15(Label:13C(6)15N(2))	CID	1	0	1	2					23883834		No Quan Values	Not Used		0	3.367e-05	4.87254	0	45.3209	27	2	821.42	1641.83	-2.25816	207.038	38816	38816	MS2	0/0	12AUG14_Rui_cardiac_PE_E.raw
	High			rGFGFVTFDDHDPVDk	Unambiguous	7	1	A7VJC2-2	R1(Label:13C(6)15N(4)); K16(Label:13C(6)15N(2))	CID	1	0	1	1					4.67988e+06		No Quan Values	Not Used		0	4.154e-05	4.87099	1	52.9179	43	3	623.967	1869.89	-1.47706	264.992	51110	51110	MS2	0/0	12AUG14_Rui_cardiac_PE_E.raw
	High			NAcDSDYDFDVFVVr	Unambiguous	1	1	Q5XIH3	C3(Carbamidomethyl); R15(Label:13C(6)15N(4))	CID	1	0	1	1					3.75928e+06		No Quan Values	Not Used		0	0.0002492	4.87071	0	61.4231	100	2	916.394	1831.78	-1.82967	393.168	78139	78139	MS2	0/0	12AUG14_Rui_cardiac_PE_E.raw
	High			AANEAGYFNEEmAPIEVk	Unambiguous	2	2	P13437;G3V9U2	M12(Oxidation); K18(Label:13C(6)15N(2))	CID	1	0	1	1					874839		No Quan Values	Not Used		0	0.0002202	4.87021	0	0	100	2	1003.96	2006.92	-3.97882	268.178	51787	51787	MS2	0/0	12AUG14_Rui_cardiac_PE_E.raw
High				SQIFSTASDNqPTVTIk	Unambiguous	1	1	P06761	Q11(Deamidated); K17(Label:2H(4))	CID	0.0021	0	1	1							No Quan Values	Not Used		0	0.0002349	4.86986	0	56.3103	100	2	921.479	1841.95	4.21124	245.916	47096	47096	MS2	0/0	12AUG14_Rui_cardiac_PE_E.raw
High				ALDFSEAPSFTQPLTNr	Unambiguous	1	1	P56741	R17(Label:13C(6))	CID	1	0	1	1		32603		1	3.03829e+06	Medium	Excluded by Method	Not Used		0	6.338e-05	4.86978	0	9.45235	90	2	950.484	1899.96	3.05286	372.25	73731	73731	MS2	0/0	12AUG14_Rui_cardiac_PE_E.raw
High				LEQAEkGYEEWLLNEIr	Unambiguous	1	1	D3ZCV0	K6(Label:2H(4)); R17(Label:13C(6))	CID	1	0	1	1		34984	1	1	12952901	Medium	Excluded by Method	Not Used		0	0.01221	4.86962	1	60.6742	25	3	710.707	2130.11	-1.9236	397.479	79123	79123	MS2	0/0	12AUG14_Rui_cardiac_PE_E.raw
High				AGSDGESIGNcPFSQr	Unambiguous	4	1	G3V8C4	C11(Carbamidomethyl); R16(Label:13C(6))	CID	1	0	1	1		10494			4.53132e+06	Medium	Unique	Used	0.750184	0	0.0001838	4.86689	0	18.5936	100	2	844.374	1687.74	-1.79892	138.766	24343	24343	MS2	0/0	12AUG14_Rui_cardiac_PE_E.raw
High				LVQDVANnTNEEAGDGTTTATVLAr	Unconsidered	1	1	P63039	N8(Deamidated); R25(Label:13C(6))	CID		0.0221	3	3							No Quan Values	Not Used		0	0.0001021	4.86688	0	36.4436	100	2	1284.13	2567.26	1.97245	240.244	45894	45894	MS2	0/0	12AUG14_Rui_cardiac_PE_E.raw
	High			SQIFSTASDNQPTVTIk	Unambiguous	1	1	P06761	K17(Label:13C(6)15N(2))	CID	1	0	1	1							No Quan Values	Not Used		0	0.0002304	4.86575	0	51.5593	100	2	922.976	1844.95	-1.52431	238.711	45561	45561	MS2	0/0	12AUG14_Rui_cardiac_PE_E.raw
	High			AEDGSVIDYELIDqDAr	Unambiguous	2	1	Q07936	Q14(Deamidated); R17(Label:13C(6)15N(4))	CID	1	0	1	1		28902		1	1.1068e+06	Heavy	Excluded by Method	Not Used		0	0.004943	4.86555	0	74.5095	100	2	960.448	1919.89	7.27075	330.313	64885	64885	MS2	0/0	12AUG14_Rui_cardiac_PE_E.raw
High				ILGADTSVDLEETGr	Unambiguous	3	1	P15999	R15(Label:13C(6))	CID	1	0	1	1		21566	1		4.6873e+07	Medium	Excluded by Method	Not Used		0	1.026e-06	4.86494	0	25.2297	14	2	791.404	1581.8	-3.05418	250.466	48049	48049	MS2	0/0	12AUG14_Rui_cardiac_PE_E.raw
	High			GSYGDLGGPIITTQVTIPk	Unambiguous	3	1	P61980	K19(Label:13C(6)15N(2))	CID	1	0	1	1		32866		1	5715306	Heavy	Excluded by Method	Not Used		0	1.654e-05	4.86215	0	33.4505	81	2	963.025	1925.04	-1.77845	375.409	74396	74396	MS2	0/0	12AUG14_Rui_cardiac_PE_E.raw
High				rGFGFVTFDDHDPVDk	Unambiguous	7	1	A7VJC2-2	R1(Label:13C(6)); K16(Label:2H(4))	CID	1	0	1	1							No Quan Values	Not Used		0	9.212e-05	4.86113	1	53.4874	32	3	621.307	1861.91	-2.53339	265.439	51206	51206	MS2	0/0	12AUG14_Rui_cardiac_PE_E.raw
High				LEDEEEmNAELTAk	Unambiguous	4	2	G3V8B0;G3V885	M7(Oxidation); K14(Label:2H(4))	CID	1	0	1	1							No Quan Values	Not Used		0	2.387e-05	4.86104	0	0	100	2	821.376	1641.75	-0.675205	102.234	16624	16624	MS2	0/0	12AUG14_Rui_cardiac_PE_E.raw
High				GAISAEVYTEEDAASYVr	Unambiguous	1	1	P09456	R18(Label:13C(6))	CID	1	0	1	1		26404	1	1	1.24894e+06	Medium	Excluded by Method	Not Used		0	4.975e-05	4.86064	0	12.5833	100	2	968.962	1936.92	-3.30769	302.706	59058	59058	MS2	0/0	12AUG14_Rui_cardiac_PE_E.raw
	High			SYELPDGQVITIGNEr	Unambiguous	9	3	P68035;V9GZ85;D3ZRN3	R16(Label:13C(6)15N(4))	CID	1	0	1	1							No Quan Values	Not Used		0	9.082e-05	4.85994	0	17.5141	29	2	900.949	1800.89	-5.52722	346.285	68248	68248	MS2	0/0	12AUG14_Rui_cardiac_PE_E.raw
	High			HNNcmAEcLTPTIYAk	Unambiguous	1	1	P09605	C4(Carbamidomethyl); M5(Oxidation); C8(Carbamidomethyl); K16(Label:13C(6)15N(2))	CID	1	0	1	1					8.46929e+06		No Quan Values	Not Used		0	0.0004213	4.85779	0	11.0863	100	2	973.93	1946.85	-6.15374	144.679	25593	25593	MS2	0/0	12AUG14_Rui_cardiac_PE_E.raw
High				NTNAGAPPGTAYQSPLSLSr	Unambiguous	1	1	Q5XI78	R20(Label:13C(6))	CID	1	0	1	1					1.87877e+06		No Quan Values	Not Used		0	7.582e-07	4.85771	0	7.41848	58	2	1004.51	2008.01	-3.62744	237.08	45211	45211	MS2	0/0	12AUG14_Rui_cardiac_PE_E.raw
High				SQIFSTASDnQPTVTIk	Unconsidered	1	1	P06761	N10(Deamidated); K17(Label:2H(4))	CID		0.0021	2	2							No Quan Values	Not Used		0	0.0003847	4.85743	0	56.3103	100	2	921.479	1841.95	4.21124	245.916	47096	47096	MS2	0/0	12AUG14_Rui_cardiac_PE_E.raw
	High			TIGGGDDSFNTFFSETGAGk	Unambiguous	5	1	P68370	K20(Label:13C(6)15N(2))	CID	1	0	1	1							No Quan Values	Not Used		0	0.00592	4.85634	0	37.6042	100	2	1008.45	2015.89	-7.29929	368.009	72839	72839	MS2	0/0	12AUG14_Rui_cardiac_PE_E.raw
High				NkDTGTYEDFVEGLr	Unambiguous	1	1	P16409	K2(Label:2H(4)); R15(Label:13C(6))	CID	1	0	1	1		22884		1	38655440	Medium	Excluded by Method	Not Used		0	0.001602	4.85506	1	43.4901	5	3	585.29	1753.86	-4.34132	265.074	51127	51127	MS2	0/0	12AUG14_Rui_cardiac_PE_E.raw
High				TGPSrPGPAIQEGFEPDMEELEPISr	Unambiguous	2	1	F1M0K3	R5(Label:13C(6)); R26(Label:13C(6))	CID	1	0	1	1		31005	1	1	160086	Medium	Excluded by Method	Not Used		0	0.006045	4.85498	0	28.3795	100	3	951.137	2851.4	0.174602	354.518	69991	69991	MS2	0/0	12AUG14_Rui_cardiac_PE_E.raw
	High			AVTEQGAELSNEEr	Unambiguous	1	1	P68255	R14(Label:13C(6)15N(4))	CID	1	0	1	1		3205			4.29818e+06	Heavy	Unique	Used	1.01409	0	2.393e-05	4.85289	0	36.0969	88	2	771.865	1542.72	-3.29215	67.4571	9362	9362	MS2	0/0	12AUG14_Rui_cardiac_PE_E.raw
	High			MTnGFSGADLTEIcQr	Unambiguous	1	1	P46462	N3(Deamidated); C14(Carbamidomethyl); R16(Label:13C(6)15N(4))	CID	1	0	1	1							No Quan Values	Not Used		0	0.0006513	4.85288	0	45.743	100	2	905.902	1810.8	-0.100227	301.028	58704	58704	MS2	0/0	12AUG14_Rui_cardiac_PE_E.raw
High				HDAATcFVDAGNAFk	Unambiguous	1	1	P54921	C6(Carbamidomethyl); K15(Label:2H(4))	CID	1	0	1	1					962582		No Quan Values	Not Used		0	1.211e-05	4.85062	0	14.2691	100	2	814.377	1627.75	-0.876772	214.164	40343	40343	MS2	0/0	12AUG14_Rui_cardiac_PE_E.raw
High				LVTFENVTGQPQQGAEQPr	Unambiguous	3	1	Q9Z2Q1-2	R19(Label:13C(6))	CID	1	0	1	1		19509	1		785485	Medium	Excluded by Method	Not Used		0	1.568e-05	4.84976	0	0	100	2	1053.04	2105.07	-1.51025	228.225	43325	43325	MS2	0/0	12AUG14_Rui_cardiac_PE_E.raw
High				DFSPEDIIVTTSnNHIEVr	Unambiguous	2	1	B5DFG4	N13(Deamidated); R19(Label:13C(6))	CID	0.0186	0	1	1							No Quan Values	Not Used		0	3.563e-05	4.8481	0	0	100	2	1097.04	2193.07	-2.75051	394.325	78387	78387	MS2	0/0	12AUG14_Rui_cardiac_PE_E.raw
High				LPSGSGAASPTTGSAVDIr	Unambiguous	1	1	M0R9D5	R19(Label:13C(6))	CID	1	0	1	1		13366		1	556177	Medium	Excluded by Method	Not Used		0	1.562e-07	4.8477	0	54.8809	100	2	875.455	1749.9	-2.78694	165.986	30149	30149	MS2	0/0	12AUG14_Rui_cardiac_PE_E.raw
High				AISFVGSNQAGEYIFEr	Unambiguous	2	1	G3V7J0	R17(Label:13C(6))	CID	1	0	1	1							No Quan Values	Not Used		0	5.526e-05	4.84628	0	73.633	100	2	947.473	1893.94	-2.44242	367.5	72731	72731	MS2	0/0	12AUG14_Rui_cardiac_PE_E.raw
	High			IFPVETLVEEAIQcAEk	Unambiguous	1	1	P14604	C14(Carbamidomethyl); K17(Label:13C(6)15N(2))	CID	1	0	1	1		38024			11456464	Heavy	Redundant	Not Used	0.776206	0	0.0005175	4.84566	0	47.2818	100	2	992.511	1984.02	-1.70152	425.813	85448	85448	MS2	0/0	12AUG14_Rui_cardiac_PE_E.raw
	High			IkIEFTPEQIEEFk	Unambiguous	1	1	P16409	K2(Label:13C(6)15N(2)); K14(Label:13C(6)15N(2))	CID	1	0	1	1					3.89705e+06		No Quan Values	Not Used		0	2.572e-05	4.84547	1	34.9672	57	3	589.654	1766.95	-3.47425	353.489	69773	69773	MS2	0/0	12AUG14_Rui_cardiac_PE_E.raw
	High			DcDLQEDAcYNcGr	Unambiguous	1	1	P62634	C2(Carbamidomethyl); C9(Carbamidomethyl); C12(Carbamidomethyl); R14(Label:13C(6)15N(4))	CID	1	0	1	1					1.2015e+06		No Quan Values	Not Used		0	0.000157	4.84546	0	0	100	2	893.327	1785.65	-2.08462	122.93	20989	20989	MS2	0/0	12AUG14_Rui_cardiac_PE_E.raw
	High			VGLIGScTNSSYEDmGr	Unambiguous	1	1	Q9ER34	C7(Carbamidomethyl); M15(Oxidation); R17(Label:13C(6)15N(4))	CID	1	0	1	1		14127		1	1.21658e+06	Heavy	Excluded by Method	Not Used		0	0.000176	4.84499	0	10.8062	84	2	936.408	1871.81	-2.51611	173.797	31812	31812	MS2	0/0	12AUG14_Rui_cardiac_PE_E.raw
	High			ISADAmMQALLGTr	Unconsidered	1	1	P23693	M6(Oxidation); R14(Label:13C(6)15N(4))	CID		0.0222	2	2							No Quan Values	Not Used		0	9.13e-05	4.8435	0	42.1832	100	2	752.378	1503.75	-2.89561	333.489	65552	65552	MS2	0/0	12AUG14_Rui_cardiac_PE_E.raw
High				AmYDYSAQDEDEVSFr	Unambiguous	2	1	F1LVX3	M2(Oxidation); R16(Label:13C(6))	CID	1	0	1	1					574118		No Quan Values	Not Used		0	1.871e-06	4.84342	0	53.5263	100	2	974.401	1947.79	-3.42862	225.162	42675	42675	MS2	0/0	12AUG14_Rui_cardiac_PE_E.raw
	High			STGEAFVQFASQEIAEk	Unambiguous	6	1	Q6AY09	K17(Label:13C(6)15N(2))	CID	1	0	1	1					774331		No Quan Values	Not Used		0	3.597e-05	4.84342	0	26.2582	100	2	925.454	1849.9	-2.80444	381.637	75708	75708	MS2	0/0	12AUG14_Rui_cardiac_PE_E.raw
	High			NQVAmNPTNTVFDAk	Unambiguous	6	1	P63018	M5(Oxidation); K15(Label:13C(6)15N(2))	CID	1	0	1	1					340536		No Quan Values	Not Used		0	0.000479	4.84253	0	13.0687	100	2	837.401	1673.79	-5.69239	164.562	29843	29843	MS2	0/0	12AUG14_Rui_cardiac_PE_E.raw
	High			ENQSILITGESGAGk	Unambiguous	11	3	G3V8B0;G3V6D8;G3V885	K15(Label:13C(6)15N(2))	CID	1	0	1	1		11198		1	5.81101e+06	Heavy	Excluded by Method	Not Used		0	0.005602	4.84171	0	59.8613	100	2	756.39	1511.77	-4.10345	145.34	25737	25737	MS2	0/0	12AUG14_Rui_cardiac_PE_E.raw
High				HAcVPVDFEEVHVSSNADEEDIr	Unambiguous	2	1	P41565	C3(Carbamidomethyl); R23(Label:13C(6))	CID	1	0	1	1					695162		No Quan Values	Not Used		0	0.0001703	4.84158	0	47.0082	100	3	887.405	2660.2	0.720454	257.423	49518	49518	MS2	0/0	12AUG14_Rui_cardiac_PE_E.raw
	High			NQVTATTADGSTQVIGTk	Unambiguous	1	1	Q6P6R2	K18(Label:13C(6)15N(2))	CID	1	0	1	1		9466		1	2.33248e+06	Heavy	Excluded by Method	Not Used		0	0.000192	4.84118	0	19.3122	100	2	900.463	1799.92	-1.64843	128.604	22190	22190	MS2	0/0	12AUG14_Rui_cardiac_PE_E.raw
	High			VEkPVVEmDGDEMTr	Unambiguous	1	1	P56574	K3(Label:13C(6)15N(2)); M8(Oxidation); R15(Label:13C(6)15N(4))	CID	1	0	1	1							No Quan Values	Not Used		0	0.0006394	4.84069	0	77.2479	100	3	590.276	1768.81	-3.96435	79.7281	11911	11911	MS2	0/0	12AUG14_Rui_cardiac_PE_E.raw
High				IPSAVGYQPTLATDMGTmQEr	Unambiguous	2	1	G3V6D3	M18(Oxidation); R21(Label:13C(6))	CID	1	0	1	1		25361			5.52598e+07	Medium	Redundant	Not Used	0.45121	0	4.173e-05	4.8406	0	3.63483	21	2	1144.55	2288.09	-4.7895	291.26	56648	56648	MS2	0/0	12AUG14_Rui_cardiac_PE_E.raw
	High			HQIQSYTcEIDALk	Unambiguous	2	1	Q6P725	C8(Carbamidomethyl); K14(Label:13C(6)15N(2))	CID	1	0	1	1		17212		1	640466	Heavy	Excluded by Method	Not Used		0	0.0005227	4.83792	0	39.0951	100	2	857.419	1713.83	-3.43371	204.837	38350	38350	MS2	0/0	12AUG14_Rui_cardiac_PE_E.raw
	High			GIsLEEGALPDVSATr	Unambiguous	1	1	D4ABA9	S3(Phospho); R16(Label:13C(6)15N(4))	CID	1	0	1	1		31253	1		8.29753e+06	Heavy	Excluded by Method	Not Used		0	0.001237	4.83785	0	45.5331	100	2	852.906	1704.8	-1.79027	357.149	70550	70550	MS2	0/0	12AUG14_Rui_cardiac_PE_E.raw
High				SLGYAYVNFQQPADAEr	Unambiguous	3	2	Q9EPH8;G3V9N0	R17(Label:13C(6))	CID	1	0	1	1							No Quan Values	Not Used		0	4.249e-05	4.83717	0	33.379	85	2	967.969	1934.93	-2.09472	294.699	57375	57375	MS2	0/0	12AUG14_Rui_cardiac_PE_E.raw
	High			rQAVTNPNNTFYATk	Unambiguous	1	1	P48721	R1(Label:13C(6)15N(4)); K15(Label:13C(6)15N(2))	CID	1	0	1	1		3971	1		2.50259e+06	Heavy	Excluded by Method	Not Used		0	0.003629	4.83475	1	21.1781	100	2	871.95	1742.89	-0.986743	74.4873	10810	10810	MS2	0/0	12AUG14_Rui_cardiac_PE_E.raw
	High			WNSPAEEGSSDcEVFPk	Unambiguous	2	1	F1LRV4	C12(Carbamidomethyl); K17(Label:13C(6)15N(2))	CID	1	0	1	1					2275722		No Quan Values	Not Used		0	2.541e-05	4.83448	0	24.0364	100	2	973.915	1946.82	-4.39515	233.884	44527	44527	MS2	0/0	12AUG14_Rui_cardiac_PE_E.raw
	High			GADYLVTEVEnGGSLGSk	Unambiguous	4	2	P11980;P11980-2	N11(Deamidated); K18(Label:13C(6)15N(2))	CID	1	0	1	1					6.97224e+06		No Quan Values	Not Used		0	0.0002662	4.83448	0	7.33127	16	2	902.935	1804.86	-3.49375	278.602	53977	53977	MS2	0/0	12AUG14_Rui_cardiac_PE_E.raw
	High			VDcTANSDVcSAQGVr	Unambiguous	1	1	D3ZZC1	C3(Carbamidomethyl); C10(Carbamidomethyl); R16(Label:13C(6)15N(4))	CID	1	0	1	1					375871		No Quan Values	Not Used		0	1.037e-05	4.83437	0	71.8937	100	2	874.879	1748.75	-3.0822	66.5367	9177	9177	MS2	0/0	12AUG14_Rui_cardiac_PE_E.raw
High				LVLEVAQHLGESTVr	Unambiguous	2	1	G3V6D3	R15(Label:13C(6))	CID	1	0	1	1		24316	1	1	15600022	Medium	Excluded by Method	Not Used		0	1.012e-06	4.83384	0	18.7679	40	2	828.971	1656.93	-1.62242	280.026	54279	54279	MS2	0/0	12AUG14_Rui_cardiac_PE_E.raw
	High			GAGTGGLGLAIEGPSEAk	Unambiguous	1	1	D3ZHA0	K18(Label:13C(6)15N(2))	CID	1	0	1	1					2.032e+06		No Quan Values	Not Used		0	3.793e-05	4.83348	0	23.6189	45	2	796.921	1592.83	-1.83714	242.64	46405	46405	MS2	0/0	12AUG14_Rui_cardiac_PE_E.raw
	High			AEDGSVIDYELIDQDAr	Unambiguous	2	1	Q07936	R17(Label:13C(6)15N(4))	CID	1	0	1	1					1.05309e+06		No Quan Values	Not Used		0	0.001108	4.83308	0	44.4247	100	2	959.945	1918.88	-4.17243	329.527	64716	64716	MS2	0/0	12AUG14_Rui_cardiac_PE_E.raw
	High			LVSIGAEEIVDGNVk	Unambiguous	2	2	D3ZCV0;Q9Z1P2	K15(Label:13C(6)15N(2))	CID	1	0	1	1							No Quan Values	Not Used		0	4.987e-05	4.8329	0	41.8961	89	2	775.927	1550.85	-3.41054	296.111	57673	57673	MS2	0/0	12AUG14_Rui_cardiac_PE_E.raw
	High			ASSQSTDPLEAMAMGSVEASYk	Unambiguous	1	1	P11980	K22(Label:13C(6)15N(2))	CID	1	0	1	1		34392		1	3.81918e+06	Heavy	Excluded by Method	Not Used		0	0.001488	4.83246	0	43.0529	73	2	1134.52	2268.03	0.148995	392.613	78019	78019	MS2	0/0	12AUG14_Rui_cardiac_PE_E.raw
	High			GVVPLAGTNGETTTQGLDGLSEr	Unambiguous	1	1	P05065	R23(Label:13C(6)15N(4))	CID	1	0	1	1					2.6459e+06		No Quan Values	Not Used		0	0.0002905	4.83087	0	10.9455	58	2	1141.57	2282.14	-3.30773	313.584	61346	61346	MS2	0/0	12AUG14_Rui_cardiac_PE_E.raw
	High			DLISHDELFSDIYk	Unambiguous	2	1	P63029	K14(Label:13C(6)15N(2))	CID	1	0	1	1							No Quan Values	Not Used		0	0.0002832	4.8288	0	37.6135	100	2	851.921	1702.83	-4.42815	376.191	74562	74562	MS2	0/0	12AUG14_Rui_cardiac_PE_E.raw
High				rGTGGVDTAAVGAVFDISNADr	Unambiguous	1	1	P00564	R1(Label:13C(6)); R22(Label:13C(6))	CID	1	0	1	1		28373	1		2403788	Medium	Excluded by Method	Not Used		0	8.145e-06	4.82788	1	38.1915	100	2	1081.05	2161.1	-1.38159	324.292	63610	63610	MS2	0/0	12AUG14_Rui_cardiac_PE_E.raw
High				IPSAVGYQPTLATDmGTMQEr	Unconsidered	2	1	G3V6D3	M15(Oxidation); R21(Label:13C(6))	CID		0.0301	2	2		23557		1	525814	Medium	Excluded by Method	Not Used		0	0.0002222	4.82772	0	0	100	2	1144.55	2288.09	-2.33538	271.894	52572	52572	MS2	0/0	12AUG14_Rui_cardiac_PE_E.raw
	High			AEDGSVIDYELIDQDAr	Unambiguous	2	1	Q07936	R17(Label:13C(6)15N(4))	CID	1	0	1	1					847299		No Quan Values	Not Used		0	0.0003712	4.8271	0	52.1889	100	2	959.947	1918.89	-2.45482	332.72	65391	65391	MS2	0/0	12AUG14_Rui_cardiac_PE_E.raw
High				EALENANTNTEVLk	Unambiguous	2	1	M0RCH6	K14(Label:2H(4))	CID	1	0	1	1		10593		1	2286344	Medium	Excluded by Method	Not Used		0	0.001528	4.82708	0	0	53	2	775.401	1549.79	-4.46481	139.717	24545	24545	MS2	0/0	12AUG14_Rui_cardiac_PE_E.raw
High				IVSNAScTTncLAPLAk	Unambiguous	15	2	P04797;M0R634	C7(Carbamidomethyl); N10(Deamidated); C11(Carbamidomethyl); K17(Label:2H(4))	CID	1	0	1	1		20381	1	1	40161.4	Medium	Excluded by Method	Not Used		0	0.0009038	4.8265	0	59.7177	100	2	912.958	1824.91	-1.95447	237.493	45300	45300	MS2	0/0	12AUG14_Rui_cardiac_PE_E.raw
	High			rVIISAPSADAPmFVMGVNHEk	Unambiguous	7	2	P04797;M0R634	R1(Label:13C(6)15N(4)); M13(Oxidation); K22(Label:13C(6)15N(2))	CID	1	0	1	1		22743			5.63067e+06	Heavy	Not Unique	Not Used	0.385578	0	5.112e-05	4.82461	1	39.146	60	3	801.745	2403.22	-2.74909	263.89	50877	50877	MS2	0/0	12AUG14_Rui_cardiac_PE_E.raw
High				TQTAIASEDMPNTLTEAEk	Unambiguous	1	1	G3V6S0	K19(Label:2H(4))	CID	1	0	1	1		20794		1	1135206	Medium	Excluded by Method	Not Used		0	5.213e-06	4.82443	0	68.3167	100	2	1027.49	2053.98	-5.89668	241.898	46252	46252	MS2	0/0	12AUG14_Rui_cardiac_PE_E.raw
	High			SPFEVQVSPEAGAQk	Unambiguous	1	1	D3ZHA0	K15(Label:13C(6)15N(2))	CID	1	0	1	1					14690131		No Quan Values	Not Used		0	0.0001925	4.82319	0	32.3602	45	2	791.401	1581.79	-3.29687	201.653	37682	37682	MS2	0/0	12AUG14_Rui_cardiac_PE_E.raw
High				IENDSEETLkPSSAMGTSSYTSAr	Unambiguous	2	1	Q71LX6	K10(Label:2H(4)); R24(Label:13C(6))	CID	1	0	1	1					359687		No Quan Values	Not Used		0	0.000114	4.82223	0	50.0168	100	3	857.74	2571.2	-3.04226	175.998	32269	32269	MS2	0/0	12AUG14_Rui_cardiac_PE_E.raw
	High			IGEHTPSSLAIMENANVLAr	Unambiguous	1	1	P05065	R20(Label:13C(6)15N(4))	CID	1	0	1	1					26444790		No Quan Values	Not Used		0	0.003338	4.82217	0	42.3253	13	3	711.702	2133.09	-3.33591	327.788	64344	64344	MS2	0/0	12AUG14_Rui_cardiac_PE_E.raw
High				HDAATcFVDAGNAFk	Unambiguous	1	1	P54921	C6(Carbamidomethyl); K15(Label:2H(4))	CID	1	0	1	1					717476		No Quan Values	Not Used		0	7.107e-05	4.82066	0	40.0962	100	2	814.374	1627.74	-3.80153	211.734	39828	39828	MS2	0/0	12AUG14_Rui_cardiac_PE_E.raw
High				kIPNPDFFEDLEPFr	Unambiguous	1	1	P35565	K1(Label:2H(4)); R15(Label:13C(6))	CID	1	0	1	1		35666		1	9351324	Medium	Excluded by Method	Not Used		0	0.0001106	4.82001	1	71.1329	20	3	625.329	1873.97	-0.474012	402.982	80454	80454	MS2	0/0	12AUG14_Rui_cardiac_PE_E.raw
High				NIIVFYGSqTGTAEEFANr	Unambiguous	1	1	P00388	Q9(Deamidated); R19(Label:13C(6))	CID	1	0	1	1							No Quan Values	Not Used		0	0.001221	4.81931	0	63.6873	100	2	1062.52	2124.04	2.73357	356.151	70341	70341	MS2	0/0	12AUG14_Rui_cardiac_PE_E.raw
	High			LmAGQEDSNGcINYEAFVk	Unambiguous	1	1	P16409	M2(Oxidation); C11(Carbamidomethyl); K19(Label:13C(6)15N(2))	CID	1	0	1	1		25143	1		1.24894e+07	Heavy	Excluded by Method	Not Used		0	2.163e-05	4.81721	0	13.4222	50	2	1085.49	2169.97	-0.379318	288.918	56146	56146	MS2	0/0	12AUG14_Rui_cardiac_PE_E.raw
High				YHTSQSGDEmTSLSEYVSr	Unambiguous	2	1	P34058	M10(Oxidation); R19(Label:13C(6))	CID	1	0	1	1		12912			1.65585e+07	Medium	Unique	Used	0.503525	0	0.0001538	4.81624	0	12.6351	39	3	733.655	2198.95	-4.00424	161.69	29233	29233	MS2	0/0	12AUG14_Rui_cardiac_PE_E.raw
	High			VGLIGScTNSSYEDmGr	Unambiguous	1	1	Q9ER34	C7(Carbamidomethyl); M15(Oxidation); R17(Label:13C(6)15N(4))	CID	1	0	1	1							No Quan Values	Not Used		0	2.904e-05	4.81534	0	14.7089	100	2	936.409	1871.81	-1.34223	169.819	30975	30975	MS2	0/0	12AUG14_Rui_cardiac_PE_E.raw
	High			DGScGVSYVVQEPGDYEVSIk	Unambiguous	1	1	D3ZHA0	C4(Carbamidomethyl); K21(Label:13C(6)15N(2))	CID	1	0	1	1					2.38883e+06		No Quan Values	Not Used		0	0.003265	4.81433	0	15.8709	100	2	1148.53	2296.05	-1.3728	340.325	66998	66998	MS2	0/0	12AUG14_Rui_cardiac_PE_E.raw
High				EAENFHEDDDVDVkPAk	Unambiguous	2	1	Q9Z2J4-2	K14(Label:2H(4)); K17(Label:2H(4))	CID	1	0	1	1		3800			2.05378e+06	Medium	Unique	Used	0.262486	0	0.005484	4.81276	0	48.4566	100	3	655.979	1965.92	-2.66889	72.8104	10462	10462	MS2	0/0	12AUG14_Rui_cardiac_PE_E.raw
	High			ArFEELNADLFr	Unambiguous	6	1	P63018	R2(Label:13C(6)15N(4)); R12(Label:13C(6)15N(4))	CID	1	0	1	1					11092013		No Quan Values	Not Used		0	0.001167	4.81264	1	14.6603	41	3	500.927	1500.77	-3.28129	286.423	55621	55621	MS2	0/0	12AUG14_Rui_cardiac_PE_E.raw
	High			VVNAPIFHVNSDDPEAVMYVck	Unambiguous	1	1	Q5XI78	C21(Carbamidomethyl); K22(Label:13C(6)15N(2))	CID	1	0	1	1					2.51032e+06		No Quan Values	Not Used		0	0.003367	4.81189	0	53.245	72	3	838.073	2512.21	-1.58466	357.504	70625	70625	MS2	0/0	12AUG14_Rui_cardiac_PE_E.raw
	High			SIYGEkFEDEnFILk	Unambiguous	1	1	P10111	K6(Label:13C(6)15N(2)); N11(Deamidated); K15(Label:13C(6)15N(2))	CID	1	0	1	1							No Quan Values	Not Used		0	0.01335	4.81175	1	54.8281	100	2	924.973	1848.94	7.86112	312.184	61052	61052	MS2	0/0	12AUG14_Rui_cardiac_PE_E.raw
High				ArVPQTFTVDcSQAGr	Unambiguous	1	1	D3ZHA0	R2(Label:13C(6)); C11(Carbamidomethyl); R16(Label:13C(6))	CID	1	0	1	1		9334			2673505	Medium	Unique	Used	0.599173	0	0.001038	4.80835	1	0	100	2	902.962	1804.92	0.582091	127.196	21890	21890	MS2	0/0	12AUG14_Rui_cardiac_PE_E.raw
	High			cQPLVLDGLGFEELQDLcr	Unambiguous	1	1	P23693	C1(Carbamidomethyl); C18(Carbamidomethyl); R19(Label:13C(6)15N(4))	CID	1	0	1	1		36905			5.99248e+07	Heavy	Unique	Used	0.672175	0	0.0003219	4.80781	0	18.0651	18	2	1136.55	2272.09	-3.43602	414.283	83044	83044	MS2	0/0	12AUG14_Rui_cardiac_PE_E.raw
	High			TEGHEETPLPPAQSQTQEGGPAAGk	Unambiguous	2	1	Q63560-2	K25(Label:13C(6)15N(2))	CID	1	0	1	1		5311	1		1.42295e+06	Heavy	Excluded by Method	Not Used		0	0.02159	4.8077	0	60.158	100	3	842.402	2525.19	-2.64379	87.087	13445	13445	MS2	0/0	12AUG14_Rui_cardiac_PE_E.raw
High				GNFGGSFAGSFGGAGGHAPGVAr	Unambiguous	4	1	F1LV13	R23(Label:13C(6))	CID	1	0	1	1		19720	1	1	3.95788e+06	Medium	Excluded by Method	Not Used		0	0.0008024	4.80766	0	30.8693	62	3	680.994	2040.97	-2.94669	230.408	43784	43784	MS2	0/0	12AUG14_Rui_cardiac_PE_E.raw
High				SQNIITDSSSLNAEAIr	Unambiguous	1	1	G3V6S0	R17(Label:13C(6))	CID	1	0	1	1					1.73979e+06		No Quan Values	Not Used		0	3.84e-05	4.80668	0	48.8438	100	2	912.974	1824.94	0.389479	262.054	50489	50489	MS2	0/0	12AUG14_Rui_cardiac_PE_E.raw
High				EVVAGSHELGQDYEHVTmLQEr	Unambiguous	1	1	G3V6S0	M18(Oxidation); R22(Label:13C(6))	CID	1	0	1	1					1.25041e+06		No Quan Values	Not Used		0	0.0001105	4.80519	0	44.458	95	3	850.402	2549.19	-4.32702	220.292	41637	41637	MS2	0/0	12AUG14_Rui_cardiac_PE_E.raw
High				TDDYLDQPccETINr	Unambiguous	1	1	P50399	C9(Carbamidomethyl); C10(Carbamidomethyl); R15(Label:13C(6))	CID	1	0	1	1					295784		No Quan Values	Not Used		0	0.0008752	4.80461	0	0	100	2	953.404	1905.8	-2.09748	193.738	36016	36016	MS2	0/0	12AUG14_Rui_cardiac_PE_E.raw
	High			SPFPVHVAEAcNPNAcr	Unambiguous	1	1	D3ZHA0	C11(Carbamidomethyl); C16(Carbamidomethyl); R17(Label:13C(6)15N(4))	CID	1	0	1	1		12973			3.14318e+07	Heavy	Unique	Used	0.777139	0	1.736e-05	4.80428	0	66.2838	44	3	645.965	1935.88	-1.96594	162.182	29339	29339	MS2	0/0	12AUG14_Rui_cardiac_PE_E.raw
High				LATAEAQSLHQQVLSr	Unambiguous	1	1	D4ABA9	R16(Label:13C(6))	CID	1	0	1	1		11725		1	2.98698e+06	Medium	Excluded by Method	Not Used		0	0.0001392	4.8037	0	61.1246	100	2	879.481	1757.96	-2.53493	151.18	26986	26986	MS2	0/0	12AUG14_Rui_cardiac_PE_E.raw
High				NVQAEEMVEFSSGLk	Unambiguous	3	1	P15999	K15(Label:2H(4))	CID	1	0	1	1							No Quan Values	Not Used		0	4.477e-05	4.80368	0	12.5018	85	2	836.411	1671.81	-3.55303	313.368	61302	61302	MS2	0/0	12AUG14_Rui_cardiac_PE_E.raw
	High			QQEGEASSQDMTAQVTSPSGk	Unambiguous	1	1	D3ZHA0	K21(Label:13C(6)15N(2))	CID	1	0	1	1		7856			1.18018e+07	Heavy	Unique	Used	0.557794	0	0.0008373	4.80041	0	25.6017	100	2	1087.48	2173.96	-6.04252	112.569	18807	18807	MS2	0/0	12AUG14_Rui_cardiac_PE_E.raw
	High			GADYLVTEVENGGSLGSk	Unambiguous	4	2	P11980;P11980-2	K18(Label:13C(6)15N(2))	CID	1	0	1	1		27372	1		5.74631e+06	Heavy	Excluded by Method	Not Used		0	0.0001331	4.80035	0	25.4627	100	2	902.442	1803.88	-4.77741	313.242	61275	61275	MS2	0/0	12AUG14_Rui_cardiac_PE_E.raw
High				TFGGAPGFSLGSPLSSPVFPr	Unambiguous	2	1	Q6P725	R21(Label:13C(6))	CID	1	0	1	1							No Quan Values	Not Used		0	4.766e-05	4.7984	0	10.1147	87	2	1042.55	2084.09	0.505819	410.735	82260	82260	MS2	0/0	12AUG14_Rui_cardiac_PE_E.raw
High				FTATAGIQVVGDDLTVTNPk	Unambiguous	3	1	M0R5J4	K20(Label:2H(4))	CID	1	0	1	1							No Quan Values	Not Used		0	1.643e-05	4.79811	0	31.6209	100	2	1026.05	2051.09	-3.48481	366.405	72502	72502	MS2	0/0	12AUG14_Rui_cardiac_PE_E.raw
High				FASEASGYQDNIAr	Unambiguous	2	1	Q6P725	R14(Label:13C(6))	CID	1	0	1	1		10129			1.11489e+07	Medium	Unique	Used	0.459442	0	2.62e-06	4.79761	0	2.74463	12	2	767.863	1534.72	-3.277	135.645	23676	23676	MS2	0/0	12AUG14_Rui_cardiac_PE_E.raw
High				IVYGHLDDPANQEIEr	Unambiguous	1	1	Q9ER34	R16(Label:13C(6))	CID	1	0	1	1		15286		1	123408018	Medium	Excluded by Method	Not Used		0	0.001312	4.79689	0	47.5351	16	3	625.647	1874.93	-4.0298	184.871	34147	34147	MS2	0/0	12AUG14_Rui_cardiac_PE_E.raw
High				STGEAFVQFASQEIAEk	Unambiguous	6	1	Q6AY09	K17(Label:2H(4))	CID	1	0	1	1					1.27093e+06		No Quan Values	Not Used		0	3.677e-05	4.79634	0	5.91073	100	2	923.46	1845.91	-2.37129	381.746	75731	75731	MS2	0/0	12AUG14_Rui_cardiac_PE_E.raw
	High			NLFETLPLDSIGQGEPSAcGNINr	Unambiguous	1	1	D4ABA9	C19(Carbamidomethyl); R24(Label:13C(6)15N(4))	CID	1	0	1	1		35701			1.06648e+08	Heavy	Unique	Used	0.932136	0	0.001614	4.79506	0	16.6459	85	2	1306.63	2612.26	-1.6057	404.764	80885	80885	MS2	0/0	12AUG14_Rui_cardiac_PE_E.raw
High				IkNNDPELEEVNLNNIr	Unambiguous	2	1	Q6IMZ5	K2(Label:2H(4)); R17(Label:13C(6))	CID	1	0	1	1					1.90766e+06		No Quan Values	Not Used		0	4.99e-05	4.7948	1	59.7912	73	3	678.7	2034.09	-0.0022676	238.479	45513	45513	MS2	0/0	12AUG14_Rui_cardiac_PE_E.raw
High				FGQGGAGPVGGQGPr	Unambiguous	1	1	F1LQW3	R15(Label:13C(6))	CID	1	0	1	1		2466			2.53176e+07	Medium	Unique	Used	0.665083	0	2.648e-05	4.79462	0	5.34709	30	2	674.344	1347.68	-3.41046	60.2864	7893	7893	MS2	0/0	12AUG14_Rui_cardiac_PE_E.raw
	High			GFcHLcDGQEAccVGLEAGInPTDHLITAYr	Unambiguous	3	1	P26284	C3(Carbamidomethyl); C6(Carbamidomethyl); C12(Carbamidomethyl); C13(Carbamidomethyl); N21(Deamidated); R31(Label:13C(6)15N(4))	CID	0.0459	0	1	1					721421		No Quan Values	Not Used		0	0.0007923	4.794	0	77.9467	100	3	1182.53	3545.59	7.58234	363.066	71800	71800	MS2	0/0	12AUG14_Rui_cardiac_PE_E.raw
	High			IEDGNNFGVAVQEk	Unambiguous	2	1	Q6P9V7	K14(Label:13C(6)15N(2))	CID	1	0	1	1		13424			3.03585e+06	Heavy	Unique	Used	0.460324	0	0.001607	4.7927	0	59.0639	100	2	764.38	1527.75	-0.567832	166.474	30253	30253	MS2	0/0	12AUG14_Rui_cardiac_PE_E.raw
	High			AGSDGESIGNcPFSQr	Unambiguous	4	1	G3V8C4	C11(Carbamidomethyl); R16(Label:13C(6)15N(4))	CID	1	0	1	1					124169		No Quan Values	Not Used		0	0.00161	4.79178	0	21.0257	100	2	846.369	1691.73	-0.917458	135.599	23667	23667	MS2	0/0	12AUG14_Rui_cardiac_PE_E.raw
	High			IGEHTPSSLAImENANVLAr	Unambiguous	1	1	P05065	M12(Oxidation); R20(Label:13C(6)15N(4))	CID	1	0	1	1							No Quan Values	Not Used		0	0.001114	4.79178	0	40.101	23	3	717.034	2149.09	-3.61461	246.656	47249	47249	MS2	0/0	12AUG14_Rui_cardiac_PE_E.raw
	High			FNVSATPEQYVPYSTTr	Unambiguous	1	1	F1LXA0	R17(Label:13C(6)15N(4))	CID	1	0	1	1		26320	1		5.14011e+06	Heavy	Excluded by Method	Not Used		0	0.001819	4.7914	0	7.83552	100	2	985.476	1969.94	-4.68395	301.852	58877	58877	MS2	0/0	12AUG14_Rui_cardiac_PE_E.raw
	High			IFQNAPTDPTQDFSTQVAk	Unambiguous	1	1	D3ZVQ0	K19(Label:13C(6)15N(2))	CID	1	0	1	1		24304		1	2.56244e+06	Heavy	Excluded by Method	Not Used		0	0.0003517	4.78886	0	0	100	2	1058.52	2116.04	-2.54373	280.406	54360	54360	MS2	0/0	12AUG14_Rui_cardiac_PE_E.raw
High				VLGSEEPTEGDVQcmr	Unambiguous	1	1	D4ABA9	C14(Carbamidomethyl); M15(Oxidation); R16(Label:13C(6))	CID	1	0	1	1		8334		1	2.45349e+06	Medium	Excluded by Method	Not Used		0	1.035e-05	4.78879	0	54.9171	100	2	914.909	1828.81	-2.57714	117.218	19789	19789	MS2	0/0	12AUG14_Rui_cardiac_PE_E.raw
High				LQDAEEAVEAVNAk	Unambiguous	4	2	G3V8B0;G3V885	K14(Label:2H(4))	CID	1	0	1	1							No Quan Values	Not Used		0	0.0002464	4.78627	0	63.7457	100	2	745.886	1490.76	0.183291	184.219	34007	34007	MS2	0/0	12AUG14_Rui_cardiac_PE_E.raw
High				ASSQSTDPLEAMAMGSVEASYk	Unambiguous	1	1	P11980	K22(Label:2H(4))	CID	1	0	1	1		34146		1	344448	Medium	Excluded by Method	Not Used		0	0.0002354	4.78589	0	13.0694	100	2	1132.52	2264.03	-4.77654	390.173	77504	77504	MS2	0/0	12AUG14_Rui_cardiac_PE_E.raw
High				ISADAMMQALLGTr	Unambiguous	1	1	P23693	R14(Label:13C(6))	CID	1	0	1	1		36588			5.63772e+07	Medium	Unique	Used	0.619123	0	1.303e-05	4.78369	0	59.3086	100	2	742.388	1483.77	-1.68519	410.823	82279	82279	MS2	0/0	12AUG14_Rui_cardiac_PE_E.raw
	High			AASGrPEGTIAPPLGSGAPNLQEAMQNLr	Unambiguous	1	1	D4ABA9	R5(Label:13C(6)15N(4)); R29(Label:13C(6)15N(4))	CID	1	0	1	1					5.25465e+06		No Quan Values	Not Used		0	0.000171	4.78279	0	47.4718	75	3	975.167	2923.48	-3.74923	377.078	74748	74748	MS2	0/0	12AUG14_Rui_cardiac_PE_E.raw
	High			IGGDAGTSLNSnDYGYGGQk	Unconsidered	1	1	Q32PX7	N12(Deamidated); K20(Label:13C(6)15N(2))	CID		0.0205	2	2					526486		No Quan Values	Not Used		0	0.006719	4.78195	0	49.0309	100	2	991.95	1982.89	5.4463	168.507	30691	30691	MS2	0/0	12AUG14_Rui_cardiac_PE_E.raw
High				EnGTVTAANASTLNDGAAAVVLMTAEAAQr	Unambiguous	1	1	P17764	N2(Deamidated); R30(Label:13C(6))	CID	0.0126	0	1	1					1.26981e+07		No Quan Values	Not Used		0	0.008896	4.78139	0	0	100	2	1462.72	2924.44	1.09574	415.536	83308	83308	MS2	0/0	12AUG14_Rui_cardiac_PE_E.raw
	High			FSNEEIAmATVTALr	Unambiguous	1	1	P05065	M8(Oxidation); R15(Label:13C(6)15N(4))	CID	1	0	1	1							No Quan Values	Not Used		0	2.813e-05	4.78133	0	18.875	100	2	839.921	1678.83	-0.136515	327.937	64377	64377	MS2	0/0	12AUG14_Rui_cardiac_PE_E.raw
High				SPFEVQVSPEAGAQk	Unambiguous	1	1	D3ZHA0	K15(Label:2H(4))	CID	1	0	1	1							No Quan Values	Not Used		0	0.0001742	4.78023	0	0	26	2	789.407	1577.81	-2.48189	201.428	37634	37634	MS2	0/0	12AUG14_Rui_cardiac_PE_E.raw
High				LEEAGGATSVqIEMNk	Unambiguous	4	2	G3V8B0;G3V885	Q11(Deamidated); K16(Label:2H(4))	CID	0.0146	0	1	1		15716	1	1	1.03589e+06	Medium	Excluded by Method	Not Used		0	0.0001111	4.78012	0	82.9905	100	2	841.424	1681.84	9.82738	189.284	35080	35080	MS2	0/0	12AUG14_Rui_cardiac_PE_E.raw
	High			GYATDESTVSSVQGSr	Unambiguous	1	1	Q5XI81	R16(Label:13C(6)15N(4))	CID	1	0	1	1					1.6471e+06		No Quan Values	Not Used		0	0.0001466	4.77871	0	28.2914	100	2	827.382	1653.76	-1.021	100.26	16209	16209	MS2	0/0	12AUG14_Rui_cardiac_PE_E.raw
	High			SSIQITGALEDQmNQLk	Unambiguous	1	1	D3ZCV0	M13(Oxidation); K17(Label:13C(6)15N(2))	CID	1	0	1	1					922936		No Quan Values	Not Used		0	0.00011	4.77747	0	19.1802	100	2	950.479	1899.95	-3.49808	270.301	52235	52235	MS2	0/0	12AUG14_Rui_cardiac_PE_E.raw
		High		HQIQSYTcEIDALkGTNDSLMr	Unambiguous	2	1	Q6P725	C8(Carbamidomethyl); K14(Label:2H(4)); R22(Label:13C(6))	HCD	1	0	1	1					3815591		No Quan Values	Not Used		0	6.401e-11	4.77694	1	25.9411	39	3	864.089	2590.25	-4.25317	280.737	54430	54430	MS2	0/0	12AUG14_Rui_cardiac_PE_E.raw
High				GIsLEEGALPDVSATr	Unambiguous	1	1	D4ABA9	S3(Phospho); R16(Label:13C(6))	CID	1	0	1	1	S(3): 100.0; S(13): 0.0; T(15): 0.0						No Quan Values	Not Used		0	0.0001191	4.77634	0	45.7578	41	2	850.912	1700.82	-2.1646	362.222	71619	71619	MS2	0/0	12AUG14_Rui_cardiac_PE_E.raw
	High			NPDDITQEEYGEFYk	Unambiguous	1	1	P34058	K15(Label:13C(6)15N(2))	CID	1	0	1	1		23248		1	1498248	Heavy	Excluded by Method	Not Used		0	0.0005734	4.77527	0	44.2361	100	2	928.407	1855.81	-2.46905	268.771	51914	51914	MS2	0/0	12AUG14_Rui_cardiac_PE_E.raw
High				TSIDAYDnFDNISLAQr	Unambiguous	2	1	F1M779	N8(Deamidated); R17(Label:13C(6))	CID	1	0	1	1							No Quan Values	Not Used		0	0.01379	4.77437	0	45.2305	100	2	975.471	1949.93	7.91674	347.027	68404	68404	MS2	0/0	12AUG14_Rui_cardiac_PE_E.raw
High				LVAGVMGQnEPDQGGQr	Unambiguous	2	1	B0BMW2	N9(Deamidated); R17(Label:13C(6))	CID	0.0042	0	1	1					196764		No Quan Values	Not Used		0	0.005675	4.77429	0	46.9222	100	2	881.934	1762.86	7.09257	134.054	23344	23344	MS2	0/0	12AUG14_Rui_cardiac_PE_E.raw
	High			SVTQEDIQkGDVSSVr	Unambiguous	2	1	Q71LX6	K9(Label:13C(6)15N(2)); R16(Label:13C(6)15N(4))	CID	1	0	1	1		6291			1.15545e+06	Heavy	Unique	Used	0.709555	0	0.0001816	4.7732	1	0	100	2	883.453	1765.9	-3.0646	96.8915	15499	15499	MS2	0/0	12AUG14_Rui_cardiac_PE_E.raw
	High			ELLALDSVDPEGr	Unambiguous	1	1	Q5U2U8	R13(Label:13C(6)15N(4))	CID	1	0	1	1							No Quan Values	Not Used		0	0.0002984	4.77287	0	31.3624	84	2	712.367	1423.73	-2.71279	316.424	61948	61948	MS2	0/0	12AUG14_Rui_cardiac_PE_E.raw
	High			QATLGAGLPIATPcTTVNk	Unambiguous	1	1	P17764	C14(Carbamidomethyl); K19(Label:13C(6)15N(2))	CID	1	0	1	1					2.65039e+06		No Quan Values	Not Used		0	0.0002505	4.77241	0	35.9343	45	2	961.017	1921.03	-1.61113	297.653	57996	57996	MS2	0/0	12AUG14_Rui_cardiac_PE_E.raw
High				NMGGPYGGGNYGPGGSGGSGGYGGr	Unambiguous	7	1	A7VJC2-2	R25(Label:13C(6))	CID	1	0	1	1					312858		No Quan Values	Not Used		0	1.663e-07	4.77078	0	0	100	2	1098.46	2195.92	-4.44972	152.433	27257	27257	MS2	0/0	12AUG14_Rui_cardiac_PE_E.raw
	High			NSNLVGAAHEELQQSr	Unambiguous	2	1	G3V8L3	R16(Label:13C(6)15N(4))	CID	1	0	1	1		10330			2762396	Heavy	Redundant	Not Used	0.404249	0	0.0002728	4.77059	0	73.6168	100	2	881.935	1762.86	-4.72982	137.335	24036	24036	MS2	0/0	12AUG14_Rui_cardiac_PE_E.raw
	High			NQLDQEVEFLSTSIAQLk	Unambiguous	1	1	B5DFN4	K18(Label:13C(6)15N(2))	CID	1	0	1	1		37490			2.70839e+06	Heavy	Redundant	Not Used	0.778623	0	2.679e-05	4.7695	0	20.8215	100	2	1036.04	2071.07	-4.44507	419.832	84208	84208	MS2	0/0	12AUG14_Rui_cardiac_PE_E.raw
High				SVAVLEHQLVEVEETVr	Unambiguous	1	1	A0JPQ4	R17(Label:13C(6))	CID	1	0	1	1		34456		1	5.31584e+06	Medium	Excluded by Method	Not Used		0	4.804e-05	4.76847	0	50.6583	100	2	972.028	1943.05	-2.91442	393.24	78154	78154	MS2	0/0	12AUG14_Rui_cardiac_PE_E.raw
High				GFGVDTETPNLEGTLTGPk	Unambiguous	1	1	M0R9D5	K19(Label:2H(4))	CID	1	0	1	1		29579		1	3.01764e+06	Medium	Excluded by Method	Not Used		0	2.53e-05	4.7682	0	6.0406	66	2	968.992	1936.98	-1.62211	338.563	66627	66627	MS2	0/0	12AUG14_Rui_cardiac_PE_E.raw
High				AVAQGNLSSADVqAAk	Unambiguous	1	1	P32551	Q13(Deamidated); K16(Label:2H(4))	CID	0.0042	0	1	1		6152	1	1	479940	Medium	Excluded by Method	Not Used		0	0.0003186	4.76804	0	45.1937	100	2	767.909	1534.81	6.32146	95.4888	15205	15205	MS2	0/0	12AUG14_Rui_cardiac_PE_E.raw
High				TNVSGGAIALGHPLGGSGSr	Unambiguous	2	2	P13437;G3V9U2	R20(Label:13C(6))	CID	1	0	1	1					2.06039e+06		No Quan Values	Not Used		0	2.734e-07	4.76793	0	0	100	2	907.481	1813.95	-3.93241	165.233	29989	29989	MS2	0/0	12AUG14_Rui_cardiac_PE_E.raw
	High			TQSkPEDEADEWAr	Unambiguous	1	1	Q5XIG1	K4(Label:13C(6)15N(2)); R14(Label:13C(6)15N(4))	CID	1	0	1	1					8806514		No Quan Values	Not Used		0	0.0005368	4.76778	0	46.6594	45	3	560.59	1679.75	-4.8266	79.6131	11886	11886	MS2	0/0	12AUG14_Rui_cardiac_PE_E.raw
High				LSVEALNSLTGEFk	Unambiguous	1	1	P00564	K14(Label:2H(4))	CID	1	0	1	1							No Quan Values	Not Used		0	0.002007	4.76714	0	41.7044	86	2	756.414	1511.82	-2.62569	398.276	79310	79310	MS2	0/0	12AUG14_Rui_cardiac_PE_E.raw
	High			GTSFEAAAASGGSASSEk	Unambiguous	1	1	P13803	K18(Label:13C(6)15N(2))	CID	1	0	1	1					3.7584e+06		No Quan Values	Not Used		0	0.0001183	4.76698	0	49.8245	100	2	811.871	1622.73	-2.19347	73.2819	10560	10560	MS2	0/0	12AUG14_Rui_cardiac_PE_E.raw
High				SQIFSTASDNQPTVTIk	Unambiguous	1	1	P06761	K17(Label:2H(4))	CID	1	0	1	1					2.08066e+06		No Quan Values	Not Used		0	2.939e-06	4.7663	0	3.31129	46	2	920.982	1840.96	-1.48507	243.585	46605	46605	MS2	0/0	12AUG14_Rui_cardiac_PE_E.raw
High				DFSPEDIIVTTSNnHIEVr	Unconsidered	2	1	B5DFG4	N14(Deamidated); R19(Label:13C(6))	CID		0.0186	2	2							No Quan Values	Not Used		0	0.0001013	4.76445	0	0	100	2	1097.04	2193.07	-2.75051	394.325	78387	78387	MS2	0/0	12AUG14_Rui_cardiac_PE_E.raw
	High			NQVAmNPTNTVFDAk	Unambiguous	6	1	P63018	M5(Oxidation); K15(Label:13C(6)15N(2))	CID	1	0	1	1		12872			2.33605e+07	Heavy	Unique	Used	0.312519	0	0.0002197	4.76344	0	36.7401	64	2	837.404	1673.8	-2.77517	161.368	29164	29164	MS2	0/0	12AUG14_Rui_cardiac_PE_E.raw
	High			SVGYETSDAHATEMSr	Unambiguous	2	1	Q71LX6	R16(Label:13C(6)15N(4))	CID	1	0	1	1					275871		No Quan Values	Not Used		0	0.000266	4.76342	0	32.857	100	2	875.877	1750.75	-6.45714	64.341	8725	8725	MS2	0/0	12AUG14_Rui_cardiac_PE_E.raw
	High			LQAALDNEAGGrPAMEPGnGSLDLGGDAAGr	Unambiguous	1	1	Q6IMY8	R12(Label:13C(6)15N(4)); N19(Deamidated); R31(Label:13C(6)15N(4))	CID	1	0	1	1		24920	1		2.26749e+06	Heavy	Excluded by Method	Not Used		0	0.001622	4.76285	0	47.9804	100	3	1001.14	3001.41	-2.25528	286.714	55683	55683	MS2	0/0	12AUG14_Rui_cardiac_PE_E.raw
High				DLNHVcVISESGk	Unambiguous	2	1	F1LNY0	C6(Carbamidomethyl); K13(Label:2H(4))	CID	1	0	1	1					393358		No Quan Values	Not Used		0	0.003286	4.76281	0	63.9956	100	2	731.365	1461.72	-4.81352	124.89	21404	21404	MS2	0/0	12AUG14_Rui_cardiac_PE_E.raw
High				DLAVDSASPVYQAVIk	Unambiguous	1	1	Q5XIG1	K16(Label:2H(4))	CID	1	0	1	1							No Quan Values	Not Used		0	1.012e-05	4.76247	0	18.9642	39	2	840.46	1679.91	-1.80322	350.785	69198	69198	MS2	0/0	12AUG14_Rui_cardiac_PE_E.raw
	High			VDSSnGFLIDGYPr	Unambiguous	1	1	P39069	N5(Deamidated); R14(Label:13C(6)15N(4))	CID	1	0	1	1							No Quan Values	Not Used		0	9.553e-05	4.76209	0	57.51	84	2	775.87	1550.73	-2.05615	302.763	59069	59069	MS2	0/0	12AUG14_Rui_cardiac_PE_E.raw
High				SVTEQGAELSNEEr	Unambiguous	1	1	P63102	R14(Label:13C(6))	CID	1	0	1	1		4351			18176164	Medium	Redundant	Not Used	0.79166	0	1.46e-05	4.76007	0	30.0663	58	2	777.868	1554.73	-3.06728	78.2862	11606	11606	MS2	0/0	12AUG14_Rui_cardiac_PE_E.raw
High				LmATLFSTYASADTGDSGk	Unambiguous	2	1	G3V885	M2(Oxidation); K19(Label:2H(4))	CID	1	0	1	1					2.42232e+06		No Quan Values	Not Used		0	3.955e-05	4.75944	0	27.4921	100	2	978.463	1955.92	-1.04231	298.163	58104	58104	MS2	0/0	12AUG14_Rui_cardiac_PE_E.raw
	High			rPAIFTYHDVGLNYk	Unambiguous	2	1	Q8VBU2-2	R1(Label:13C(6)15N(4)); K15(Label:13C(6)15N(2))	CID	1	0	1	1					1.5871e+06		No Quan Values	Not Used		0	0.0004605	4.75777	0	46.8077	61	3	604.655	1811.95	-2.62995	226.414	42940	42940	MS2	0/0	12AUG14_Rui_cardiac_PE_E.raw
	High			GVVPLAGTNGETTTqGLDGLSEr	Unconsidered	1	1	P05065	Q15(Deamidated); R23(Label:13C(6)15N(4))	CID		0.0305	2	2							No Quan Values	Not Used		0	0.0004031	4.7576	0	15.5856	25	2	1142.07	2283.13	-3.8976	340.191	66969	66969	MS2	0/0	12AUG14_Rui_cardiac_PE_E.raw
High				HGcTVLTALGTILk	Unambiguous	1	1	Q9QZ76	C3(Carbamidomethyl); K14(Label:2H(4))	CID	1	0	1	1		33124			16686050	Medium	Unique	Used	0.786422	0	4.873e-05	4.75721	0	35.4294	20	2	744.43	1487.85	-1.97585	378.612	75069	75069	MS2	0/0	12AUG14_Rui_cardiac_PE_E.raw
	High			ASAELALGENSEVLk	Unambiguous	1	1	P00507	K15(Label:13C(6)15N(2))	CID	1	0	1	1							No Quan Values	Not Used		0	0.0002703	4.75637	0	43.9555	84	2	769.909	1538.81	-2.71479	242.163	46305	46305	MS2	0/0	12AUG14_Rui_cardiac_PE_E.raw
	High			VGEATETALTcLVEk	Unambiguous	8	1	P11507-2	C11(Carbamidomethyl); K15(Label:13C(6)15N(2))	CID	1	0	1	1					863272		No Quan Values	Not Used		0	1.989e-05	4.75604	0	41.1497	59	2	814.915	1628.82	-3.40019	310.378	60671	60671	MS2	0/0	12AUG14_Rui_cardiac_PE_E.raw
High				LVAGVMGQNEPDQGGQr	Unambiguous	2	1	B0BMW2	R17(Label:13C(6))	CID	1	0	1	1		9953	1	1	162355	Medium	Excluded by Method	Not Used		0	3.782e-05	4.75541	0	62.078	100	2	881.432	1761.86	-4.40061	133.591	23248	23248	MS2	0/0	12AUG14_Rui_cardiac_PE_E.raw
High				NkDTGTYEDFVEGLr	Unambiguous	1	1	P16409	K2(Label:2H(4)); R15(Label:13C(6))	CID	1	0	1	1		23345			3.37113e+06	Medium	Unique	Used	0.619226	0	5.912e-06	4.75535	1	42.3503	76	2	877.435	1753.86	-0.853593	269.789	52127	52127	MS2	0/0	12AUG14_Rui_cardiac_PE_E.raw
	High			SYELPDGQVITIGNEr	Unambiguous	9	3	P68035;V9GZ85;D3ZRN3	R16(Label:13C(6)15N(4))	CID	1	0	1	1							No Quan Values	Not Used		0	5.065e-05	4.75481	0	26.697	91	2	900.951	1800.9	-2.54474	337.95	66496	66496	MS2	0/0	12AUG14_Rui_cardiac_PE_E.raw
High				DTVTTGLTGTMNLAk	Unambiguous	1	1	M0R7S5	K15(Label:2H(4))	CID	1	0	1	1					6596310		No Quan Values	Not Used		0	4.172e-06	4.75465	0	18.7801	74	2	763.904	1526.8	-2.19016	281.092	54504	54504	MS2	0/0	12AUG14_Rui_cardiac_PE_E.raw
High				IVSNAScTTNcLAPLAk	Unambiguous	15	2	P04797;M0R634	C7(Carbamidomethyl); C11(Carbamidomethyl); K17(Label:2H(4))	CID	1	0	1	1							No Quan Values	Not Used		0	0.0002641	4.75459	0	17.0888	25	2	912.466	1823.92	-2.42006	192.109	35673	35673	MS2	0/0	12AUG14_Rui_cardiac_PE_E.raw
	High			DAGEGGLSLAVEGPSk	Unambiguous	1	1	D3ZHA0	K16(Label:13C(6)15N(2))	CID	1	0	1	1					350361		No Quan Values	Not Used		0	0.0001268	4.75435	0	84.0928	100	2	747.88	1494.75	-0.121288	226.68	42996	42996	MS2	0/0	12AUG14_Rui_cardiac_PE_E.raw
	High			VDINAPDVDVQGPDWHLk	Unambiguous	1	1	M0R9D5	K18(Label:13C(6)15N(2))	CID	1	0	1	1							No Quan Values	Not Used		0	0.00529	4.75428	0	43.4924	63	3	676.008	2026.01	-0.583358	325.689	63902	63902	MS2	0/0	12AUG14_Rui_cardiac_PE_E.raw
	High			VALVYGQMNEPPGAr	Unambiguous	2	1	G3V6D3	R15(Label:13C(6)15N(4))	CID	1	0	1	1		19204	1		4.85086e+06	Heavy	Excluded by Method	Not Used		0	0.000323	4.75428	0	30.9684	41	2	806.411	1611.81	-2.8128	225.194	42680	42680	MS2	0/0	12AUG14_Rui_cardiac_PE_E.raw
High				LVqDVANNTNEEAGDGTTTATVLAr	Unconsidered	1	1	P63039	Q3(Deamidated); R25(Label:13C(6))	CID		0.0462	4	4							No Quan Values	Not Used		0	0.0001523	4.75311	0	36.4436	100	2	1284.13	2567.26	1.97245	240.244	45894	45894	MS2	0/0	12AUG14_Rui_cardiac_PE_E.raw
High				NQLTSNPENTVFDAk	Unambiguous	1	1	P06761	K15(Label:2H(4))	CID	1	0	1	1		17420		1	35888668	Medium	Excluded by Method	Not Used		0	1.595e-05	4.75213	0	10.0291	28	2	841.418	1681.83	-2.66941	206.8	38766	38766	MS2	0/0	12AUG14_Rui_cardiac_PE_E.raw
High				ENALDrAEQAEADk	Unambiguous	7	1	P04692	R6(Label:13C(6)); K14(Label:2H(4))	CID	1	0	1	1		6962			18412955	Medium	Unique	Used	0.520397	0	0.0004114	4.75139	1	37.2223	33	2	785.389	1569.77	-3.0961	103.592	16912	16912	MS2	0/0	12AUG14_Rui_cardiac_PE_E.raw
High				ENAIDrAEQAEADk	Unambiguous	7	1	P04692	R6(Label:13C(6)); K14(Label:2H(4))	CID	1	0	1	2		6962			18412955	Medium	Redundant	Not Used	0.520397	0	0.0004114	4.75139	1	37.2223	33	2	785.389	1569.77	-3.0961	103.592	16912	16912	MS2	0/0	12AUG14_Rui_cardiac_PE_E.raw
	High			FSFcFSPEPEAEAAAGPGPcEr	Unambiguous	3	1	O08623	C4(Carbamidomethyl); C20(Carbamidomethyl); R22(Label:13C(6)15N(4))	CID	1	0	1	1							No Quan Values	Not Used		0	0.001017	4.75115	0	35.1972	100	2	1212.02	2423.03	-1.38956	371.449	73562	73562	MS2	0/0	12AUG14_Rui_cardiac_PE_E.raw
	High			LSEEEAQASAISVGSr	Unambiguous	1	1	Q1RP74	R16(Label:13C(6)15N(4))	CID	1	0	1	1		14864			1.51785e+06	Heavy	Unique	Used	0.759548	0	0.0002191	4.7489	0	15.1312	100	2	822.407	1643.81	-2.99327	180.918	33305	33305	MS2	0/0	12AUG14_Rui_cardiac_PE_E.raw
High				DLNELqTLIEAHFENr	Unambiguous	4	1	F1LMI8	Q6(Deamidated); R16(Label:13C(6))	CID	0.0126	0	1	1		36102		1	5.18573e+06	Medium	Excluded by Method	Not Used		0	0.0004393	4.74865	0	44.5321	46	2	974.985	1948.96	-3.73521	406.568	81306	81306	MS2	0/0	12AUG14_Rui_cardiac_PE_E.raw
High				GQSVQQVYYSIGALAk	Unambiguous	2	1	G3V885	K16(Label:2H(4))	CID	1	0	1	1					1.95869e+06		No Quan Values	Not Used		0	8.179e-06	4.74838	0	16.8206	51	2	858.464	1715.92	-3.53195	352.402	69544	69544	MS2	0/0	12AUG14_Rui_cardiac_PE_E.raw
	High			SLGYAYVNFQQPADAEr	Unambiguous	3	2	Q9EPH8;G3V9N0	R17(Label:13C(6)15N(4))	CID	1	0	1	1		25834	1		1.91024e+06	Heavy	Excluded by Method	Not Used		0	0.0004771	4.74826	0	0	100	2	969.962	1938.92	-2.58418	296.284	57710	57710	MS2	0/0	12AUG14_Rui_cardiac_PE_E.raw
High				LSSSADAnGNAQPSPLAAk	Unambiguous	5	2	F1M865;F1M8Z8	N8(Deamidated); K19(Label:2H(4))	CID	0.0105	0	1	1		7365		1	2.23057e+06	Medium	Excluded by Method	Not Used		0	3.603e-05	4.74804	0	0	100	2	902.451	1803.89	-4.01866	108.082	17848	17848	MS2	0/0	12AUG14_Rui_cardiac_PE_E.raw
High				MTnGFSGADLTEIcQr	Unambiguous	1	1	P46462	N3(Deamidated); C14(Carbamidomethyl); R16(Label:13C(6))	CID	1	0	1	1		25574	1		346541	Medium	Excluded by Method	Not Used		0	0.0001986	4.74781	0	56.919	100	2	903.906	1806.8	-2.47571	293.355	57093	57093	MS2	0/0	12AUG14_Rui_cardiac_PE_E.raw
High				WNSPAEEGSSDcEVFPk	Unambiguous	2	1	F1LRV4	C12(Carbamidomethyl); K17(Label:2H(4))	CID	1	0	1	1							No Quan Values	Not Used		0	0.0001521	4.7477	0	7.26035	100	2	971.923	1942.84	-2.2276	232.288	44186	44186	MS2	0/0	12AUG14_Rui_cardiac_PE_E.raw
High				LVAGVMGqNEPDQGGQr	Unconsidered	2	1	B0BMW2	Q8(Deamidated); R17(Label:13C(6))	CID		0.0042	2	2					196764		No Quan Values	Not Used		0	0.002828	4.74751	0	46.9222	100	2	881.934	1762.86	7.09257	134.054	23344	23344	MS2	0/0	12AUG14_Rui_cardiac_PE_E.raw
	High			LEDEEEmNAELTAk	Unambiguous	4	2	G3V8B0;G3V885	M7(Oxidation); K14(Label:13C(6)15N(2))	CID	1	0	1	1		6957		1	1.41231e+06	Heavy	Excluded by Method	Not Used		0	0.0002641	4.74747	0	0	100	2	823.368	1645.73	-4.35569	103.53	16899	16899	MS2	0/0	12AUG14_Rui_cardiac_PE_E.raw
	High			VSHVSTGGGASLELLEGk	Unambiguous	3	2	P16617;M0R6Y8	K18(Label:13C(6)15N(2))	CID	1	0	1	1		17614	1		24911273	Heavy	Excluded by Method	Not Used		0	0.01601	4.74669	0	63.5418	55	3	583.644	1748.92	-4.93575	209.041	39249	39249	MS2	0/0	12AUG14_Rui_cardiac_PE_E.raw
High				AVAQGnLSSADVQAAk	Unconsidered	1	1	P32551	N6(Deamidated); K16(Label:2H(4))	CID		0.0042	2	2		6152	1	1	479940	Medium	Excluded by Method	Not Used		0	0.0002151	4.74659	0	45.1937	100	2	767.909	1534.81	6.32146	95.4888	15205	15205	MS2	0/0	12AUG14_Rui_cardiac_PE_E.raw
High				SPFPVHVAEAcNPNAcr	Unambiguous	1	1	D3ZHA0	C11(Carbamidomethyl); C16(Carbamidomethyl); R17(Label:13C(6))	CID	1	0	1	1		13296		1	133663	Medium	Excluded by Method	Not Used		0	4.165e-05	4.74528	0	63.5904	100	2	966.448	1931.89	-3.42627	165.296	30003	30003	MS2	0/0	12AUG14_Rui_cardiac_PE_E.raw
	High			SSIQITGALEDQMNQLk	Unambiguous	1	1	D3ZCV0	K17(Label:13C(6)15N(2))	CID	1	0	1	1		32144	1		5.20761e+06	Heavy	Excluded by Method	Not Used		0	0.0002304	4.74427	0	53.264	100	2	942.483	1883.96	-2.3392	367.344	72698	72698	MS2	0/0	12AUG14_Rui_cardiac_PE_E.raw
	High			kLAEQELIETSEr	Unambiguous	4	2	G3V8B0;G3V885	K1(Label:13C(6)15N(2)); R13(Label:13C(6)15N(4))	CID	1	0	1	1		10945			8.89931e+06	Heavy	Not Unique	Not Used	0.988829	0	0.0008516	4.74406	1	48.4289	100	2	782.418	1563.83	-3.37002	142.884	25214	25214	MS2	0/0	12AUG14_Rui_cardiac_PE_E.raw
High				rGTGGVDTAAVGAVFDISNADr	Unambiguous	1	1	P00564	R1(Label:13C(6)); R22(Label:13C(6))	CID	1	0	1	1		28686		1	1559719	Medium	Excluded by Method	Not Used		0	1.25e-06	4.74232	1	17.0425	100	2	1081.05	2161.1	-2.85021	327.821	64352	64352	MS2	0/0	12AUG14_Rui_cardiac_PE_E.raw
High				HSQFIGYPITLYLEk	Unambiguous	1	1	P34058	K15(Label:2H(4))	CID	1	0	1	1		33695			3.69295e+06	Medium	Unique	Used	0.273591	0	6.01e-05	4.74068	0	55.1503	100	2	906.995	1812.98	0.0814879	385.031	76423	76423	MS2	0/0	12AUG14_Rui_cardiac_PE_E.raw
High				APHYPGIGPVDESGIPTAIr	Unambiguous	2	1	F1LPM3	R20(Label:13C(6))	CID	1	0	1	1		25983	1	1	15040634	Medium	Excluded by Method	Not Used		0	9.869e-07	4.73955	0	44.979	26	3	685.03	2053.08	-2.45458	297.881	58044	58044	MS2	0/0	12AUG14_Rui_cardiac_PE_E.raw
High				MDADLSQLQTEVEEAVQEcr	Unambiguous	4	2	G3V8B0;G3V885	C19(Carbamidomethyl); R20(Label:13C(6))	CID	1	0	1	1		36737			1.76212e+07	Medium	Not Unique	Not Used	0.617644	0	0.0006076	4.73919	0	19.605	35	2	1179.04	2357.06	-2.62124	412.269	82600	82600	MS2	0/0	12AUG14_Rui_cardiac_PE_E.raw
High				NFGPTGIGFGGLTHQVEk	Unambiguous	2	1	G3V7U0	K18(Label:2H(4))	CID	1	0	1	1		24905		1	1.38934e+06	Medium	Excluded by Method	Not Used		0	8.191e-05	4.73917	0	50.0887	87	2	931.986	1862.97	-2.44811	286.559	55650	55650	MS2	0/0	12AUG14_Rui_cardiac_PE_E.raw
High				EVYMGNVIqGGEGQAPTr	Unconsidered	1	1	P17764	Q9(Deamidated); R18(Label:13C(6))	CID		0.0482	2	2					4878130		No Quan Values	Not Used		0	8.877e-06	4.73906	0	47.6143	100	2	956.969	1912.93	7.517	216.506	40841	40841	MS2	0/0	12AUG14_Rui_cardiac_PE_E.raw
	High			DcDLQEDAcYNcGr	Unambiguous	1	1	P62634	C2(Carbamidomethyl); C9(Carbamidomethyl); C12(Carbamidomethyl); R14(Label:13C(6)15N(4))	CID	1	0	1	1					1.2015e+06		No Quan Values	Not Used		0	0.0003958	4.73889	0	0	100	2	893.326	1785.65	-2.49479	122.388	20870	20870	MS2	0/0	12AUG14_Rui_cardiac_PE_E.raw
High				NQVTATTADGSTQVIGTk	Unambiguous	1	1	Q6P6R2	K18(Label:2H(4))	CID	1	0	1	1					1409895		No Quan Values	Not Used		0	0.0001058	4.73792	0	12.6869	49	2	898.467	1795.93	-3.98745	128.002	22061	22061	MS2	0/0	12AUG14_Rui_cardiac_PE_E.raw
High				LEDEEEmNAELTAk	Unambiguous	4	2	G3V8B0;G3V885	M7(Oxidation); K14(Label:2H(4))	CID	1	0	1	1							No Quan Values	Not Used		0	0.001165	4.73674	0	15.8034	94	2	821.375	1641.74	-2.38535	103.183	16826	16826	MS2	0/0	12AUG14_Rui_cardiac_PE_E.raw
High				HSQFIGYPITLFVEkEr	Unambiguous	1	1	P82995	K15(Label:2H(4)); R17(Label:13C(6))	CID	1	0	1	1					389411		No Quan Values	Not Used		0	0.0004262	4.73453	1	52.2046	100	3	692.048	2074.13	-3.04423	361.126	71387	71387	MS2	0/0	12AUG14_Rui_cardiac_PE_E.raw
High				ALYDTFSAFGNILSck	Unambiguous	4	2	Q9EPH8;G3V9N0	C15(Carbamidomethyl); K16(Label:2H(4))	CID	1	0	1	1		36793			1.47928e+07	Medium	Not Unique	Not Used	0.325313	0	1.525e-05	4.73453	0	35.0468	45	2	905.951	1810.89	-2.30921	412.846	82727	82727	MS2	0/0	12AUG14_Rui_cardiac_PE_E.raw
High				SMVHPNVIcDGcnGPVVGTr	Unambiguous	3	1	O08623	C9(Carbamidomethyl); C12(Carbamidomethyl); N13(Deamidated); R20(Label:13C(6))	CID	1	0	1	1		17944	1		5.05978e+06	Medium	Excluded by Method	Not Used		0	6.715e-06	4.73366	0	84.7524	85	3	726.005	2176	-2.15144	212.12	39908	39908	MS2	0/0	12AUG14_Rui_cardiac_PE_E.raw
High				IVSNAScTTncLAPLAk	Unambiguous	15	2	P04797;M0R634	C7(Carbamidomethyl); N10(Deamidated); C11(Carbamidomethyl); K17(Label:2H(4))	CID	1	0	1	1		17452		1	126504	Medium	Excluded by Method	Not Used		0	0.0001448	4.7333	0	26.5732	100	2	912.962	1824.92	2.32655	207.25	38863	38863	MS2	0/0	12AUG14_Rui_cardiac_PE_E.raw
	High			HELQANcYEEVkDr	Unambiguous	1	1	P45592	C7(Carbamidomethyl); K12(Label:13C(6)15N(2)); R14(Label:13C(6)15N(4))	CID	1	0	1	1		1086			3.76274e+06	Heavy	Redundant	Not Used	0.680899	0	7.205e-07	4.73265	1	19.4334	100	3	603.616	1808.83	-0.796065	47.4236	5278	5278	MS2	0/0	12AUG14_Rui_cardiac_PE_E.raw
	High			EIIAVScGPPQcQETIr	Unambiguous	1	1	Q68FU3	C7(Carbamidomethyl); C12(Carbamidomethyl); R17(Label:13C(6)15N(4))	CID	1	0	1	1		19100		1	152922	Heavy	Excluded by Method	Not Used		0	0.004816	4.73193	0	0	100	2	984.479	1967.95	-1.86008	224.006	42429	42429	MS2	0/0	12AUG14_Rui_cardiac_PE_E.raw
High				AVAqGNLSSADVQAAk	Unconsidered	1	1	P32551	Q4(Deamidated); K16(Label:2H(4))	CID		0.0084	3	3		6152	1	1	479940	Medium	Excluded by Method	Not Used		0	0.0006648	4.73077	0	45.1937	100	2	767.909	1534.81	6.32146	95.4888	15205	15205	MS2	0/0	12AUG14_Rui_cardiac_PE_E.raw
High				VVANSPANADYQEr	Unambiguous	1	1	Q5XIG1	R14(Label:13C(6))	CID	1	0	1	1		1816			18825142	Medium	Unique	Used	0.458639	0	0.000192	4.7293	0	4.05163	19	2	770.376	1539.75	-2.75079	54.5624	6722	6722	MS2	0/0	12AUG14_Rui_cardiac_PE_E.raw
High				NLVHIITHGEEkD	Unambiguous	1	1	P08733	K12(Label:2H(4))	CID	1	0	1	1		8417		1	6.71765e+06	Medium	Excluded by Method	Not Used		0	0.0002011	4.72884	1	41.678	47	2	754.902	1508.8	-2.7598	117.981	19950	19950	MS2	0/0	12AUG14_Rui_cardiac_PE_E.raw
High				DVVDYIIFGTVIQEVk	Unambiguous	1	1	Q60587	K16(Label:2H(4))	CID	1	0	1	1		38057			1.02305e+07	Medium	Unique	Used	0.736062	0	1.814e-05	4.72624	0	29.236	67	2	921.513	1842.02	-0.969787	426.407	85571	85571	MS2	0/0	12AUG14_Rui_cardiac_PE_E.raw
	High			AEGSDVANAVLDGADcImLSGETAkGDYPLEAVr	Unambiguous	3	2	P11980;P11980-2	C16(Carbamidomethyl); M18(Oxidation); K25(Label:13C(6)15N(2)); R34(Label:13C(6)15N(4))	CID	1	0	1	1		35517			2.72781e+07	Heavy	Not Unique	Not Used	0.390319	0	6.551e-05	4.72561	1	58.987	88	3	1176.89	3528.65	-1.40066	401.793	80166	80166	MS2	0/0	12AUG14_Rui_cardiac_PE_E.raw
	High			DNPNANkGTLEDQIIQANPALEAFGNAk	Unambiguous	2	1	G3V885	K7(Label:13C(6)15N(2)); K28(Label:13C(6)15N(2))	CID	1	0	1	1		35244		1	9903665	Heavy	Excluded by Method	Not Used		0	0.005703	4.72179	1	16.8738	23	3	990.503	2969.5	0.539499	399.69	79652	79652	MS2	0/0	12AUG14_Rui_cardiac_PE_E.raw
	High			VNQIGSVTESIQAck	Unambiguous	5	3	M0R5J4;M0RAU4;P15429	C14(Carbamidomethyl); K15(Label:13C(6)15N(2))	CID	1	0	1	1					756839		No Quan Values	Not Used		0	0.0001037	4.72159	0	53.7758	49	2	821.419	1641.83	-3.07601	203.326	38034	38034	MS2	0/0	12AUG14_Rui_cardiac_PE_E.raw
	High			VNQIGSVTESLQAck	Unambiguous	5	3	M0R5J4;M0RAU4;P15429	C14(Carbamidomethyl); K15(Label:13C(6)15N(2))	CID	1	0	1	2					756839		No Quan Values	Not Used		0	0.0001037	4.72159	0	53.7758	49	2	821.419	1641.83	-3.07601	203.326	38034	38034	MS2	0/0	12AUG14_Rui_cardiac_PE_E.raw
High				GAGTGGLGLAIEGPSEAk	Unambiguous	1	1	D3ZHA0	K18(Label:2H(4))	CID	1	0	1	1		20552			42994202	Medium	Unique	Used	0.409525	0	2.617e-05	4.72058	0	16.1263	23	2	794.925	1588.84	-2.86807	239.407	45709	45709	MS2	0/0	12AUG14_Rui_cardiac_PE_E.raw
	High			WNSPAEEGSSDcEVFPk	Unambiguous	2	1	F1LRV4	C12(Carbamidomethyl); K17(Label:13C(6)15N(2))	CID	1	0	1	1		20039	1		1.71685e+06	Heavy	Excluded by Method	Not Used		0	0.001643	4.72044	0	70.3221	100	2	973.912	1946.82	-7.90651	233.976	44546	44546	MS2	0/0	12AUG14_Rui_cardiac_PE_E.raw
High				QDHPSSMGVYGQESGGFSGPGENr	Unambiguous	2	1	B1WC50	R24(Label:13C(6))	CID	1	0	1	1		12999			3.69365e+06	Medium	Redundant	Not Used	0.801463	0	2.75e-05	4.72011	0	38.5006	100	3	829.358	2486.06	-5.71309	162.861	29483	29483	MS2	0/0	12AUG14_Rui_cardiac_PE_E.raw
High				ELQELVQYPVEHPDk	Unambiguous	1	1	P46462	K15(Label:2H(4))	CID	1	0	1	1		19640		1	2.05992e+06	Medium	Excluded by Method	Not Used		0	6.674e-05	4.71951	0	39.2788	85	2	914.471	1827.94	-4.08773	228.888	43463	43463	MS2	0/0	12AUG14_Rui_cardiac_PE_E.raw
High				VDNSSLTGESEPQTr	Unambiguous	5	2	P06686;P06685	R15(Label:13C(6))	CID	1	0	1	1		2839		1	3.23879e+06	Medium	Excluded by Method	Not Used		0	7.62e-05	4.71877	0	2.8639	44	2	813.387	1625.77	-3.1589	63.9129	8636	8636	MS2	0/0	12AUG14_Rui_cardiac_PE_E.raw
High				VLGSEEPTEGDVQcMr	Unambiguous	1	1	D4ABA9	C14(Carbamidomethyl); R16(Label:13C(6))	CID	1	0	1	1		14340	1		178042	Medium	Excluded by Method	Not Used		0	0.0003153	4.71841	0	0	100	2	906.911	1812.82	-2.57674	175.739	32215	32215	MS2	0/0	12AUG14_Rui_cardiac_PE_E.raw
High				ENGTVTAAnASTLNDGAAAVVLMTAEAAQr	Unconsidered	1	1	P17764	N9(Deamidated); R30(Label:13C(6))	CID		0.0126	2	2					1.26981e+07		No Quan Values	Not Used		0	0.007041	4.71735	0	0	100	2	1462.72	2924.44	1.09574	415.536	83308	83308	MS2	0/0	12AUG14_Rui_cardiac_PE_E.raw
	High			SPFEVQVSPEAGAQk	Unambiguous	1	1	D3ZHA0	K15(Label:13C(6)15N(2))	CID	1	0	1	1							No Quan Values	Not Used		0	0.001153	4.71621	0	39.7518	81	2	791.401	1581.79	-3.21969	197.66	36840	36840	MS2	0/0	12AUG14_Rui_cardiac_PE_E.raw
	High			SkDIVLVAYSALGSHr	Unambiguous	2	1	D3ZF77	K2(Label:13C(6)15N(2)); R16(Label:13C(6)15N(4))	CID	1	0	1	1		23639		1	1.25127e+06	Heavy	Excluded by Method	Not Used		0	0.0003402	4.71356	1	77.894	100	3	578.66	1733.96	-1.03551	273.051	52814	52814	MS2	0/0	12AUG14_Rui_cardiac_PE_E.raw
	High			GAGTGGLGLAIEGPSEAk	Unambiguous	1	1	D3ZHA0	K18(Label:13C(6)15N(2))	CID	1	0	1	1							No Quan Values	Not Used		0	0.001758	4.71197	0	42.651	46	2	796.919	1592.83	-3.98299	238.925	45605	45605	MS2	0/0	12AUG14_Rui_cardiac_PE_E.raw
High				TSQLNVGTSTDVSLk	Unambiguous	1	1	D3ZHA0	K15(Label:2H(4))	CID	1	0	1	1		16000		1	15550140	Medium	Excluded by Method	Not Used		0	0.000137	4.71061	0	37.5933	68	2	777.418	1553.83	-2.12213	192.225	35698	35698	MS2	0/0	12AUG14_Rui_cardiac_PE_E.raw
High				SYELPDGQVITIGNEr	Unambiguous	9	3	P68035;V9GZ85;D3ZRN3	R16(Label:13C(6))	CID	1	0	1	1		29771		1	77547324	Medium	Excluded by Method	Not Used		0	2.186e-06	4.71011	0	6.59705	7	2	898.957	1796.91	-2.76487	340.547	67044	67044	MS2	0/0	12AUG14_Rui_cardiac_PE_E.raw
	High			VLAQNSGFDLQETLVk	Unambiguous	2	1	Q3MHS9	K16(Label:13C(6)15N(2))	CID	1	0	1	1					924531		No Quan Values	Not Used		0	0.0002009	4.71011	0	65.4078	100	2	885.477	1769.95	-3.23028	328.264	64446	64446	MS2	0/0	12AUG14_Rui_cardiac_PE_E.raw
High				LEEAGGATSVQIEMnk	Unconsidered	4	2	G3V8B0;G3V885	N15(Deamidated); K16(Label:2H(4))	CID		0.0146	2	2		15716	1	1	1.03589e+06	Medium	Excluded by Method	Not Used		0	0.000262	4.70873	0	82.9905	100	2	841.424	1681.84	9.82738	189.284	35080	35080	MS2	0/0	12AUG14_Rui_cardiac_PE_E.raw
	High			DFSPEDIIVTTSnNHIEVr	Unambiguous	2	1	B5DFG4	N13(Deamidated); R19(Label:13C(6)15N(4))	CID	0.0106	0	1	1					2.42438e+06		No Quan Values	Not Used		0	0.005227	4.70869	0	35.0347	76	2	1099.04	2197.06	-0.681036	394.393	78402	78402	MS2	0/0	12AUG14_Rui_cardiac_PE_E.raw
	High			TPSFSVSAPQVSIPDVNVk	Unambiguous	1	1	M0R9D5	K19(Label:13C(6)15N(2))	CID	1	0	1	1		33973	1		4.15041e+06	Heavy	Excluded by Method	Not Used		0	0.0007564	4.70714	0	50.9093	100	2	990.526	1980.04	-4.23683	388.175	77087	77087	MS2	0/0	12AUG14_Rui_cardiac_PE_E.raw
High				GAISAEVYTEEDAASYVr	Unambiguous	1	1	P09456	R18(Label:13C(6))	CID	1	0	1	1					260716		No Quan Values	Not Used		0	0.0001297	4.70712	0	0	100	2	968.963	1936.92	-2.74048	305.227	59589	59589	MS2	0/0	12AUG14_Rui_cardiac_PE_E.raw
	High			rGFGFVTFDDHDPVDk	Unambiguous	7	1	A7VJC2-2	R1(Label:13C(6)15N(4)); K16(Label:13C(6)15N(2))	CID	1	0	1	1					2.99256e+06		No Quan Values	Not Used		0	0.0003852	4.70685	1	42.0046	89	3	623.966	1869.88	-2.55421	261.666	50406	50406	MS2	0/0	12AUG14_Rui_cardiac_PE_E.raw
	High			ITGLDPAGPnFEYAEAPSr	Unambiguous	1	1	Q06000	N10(Deamidated); R19(Label:13C(6)15N(4))	CID	1	0	1	1					1.88732e+06		No Quan Values	Not Used		0	0.007336	4.7068	0	50.3307	100	2	1008.49	2015.97	4.91331	311.761	60960	60960	MS2	0/0	12AUG14_Rui_cardiac_PE_E.raw
	High			STAGDTHLGGEDFDNr	Unambiguous	6	1	P63018	R16(Label:13C(6)15N(4))	CID	1	0	1	1		5039			1.12996e+06	Heavy	Redundant	Not Used	0.354034	0	0.0002033	4.70655	0	59.7945	100	2	851.369	1701.73	-2.43656	84.7133	12951	12951	MS2	0/0	12AUG14_Rui_cardiac_PE_E.raw
High				kATDAEADVASLNr	Unambiguous	5	1	P04692	K1(Label:2H(4)); R14(Label:13C(6))	CID	1	0	1	1		5990		1	1.14227e+06	Medium	Excluded by Method	Not Used		0	7.265e-05	4.70492	1	40.3939	100	2	735.89	1470.77	-4.27019	93.8938	14872	14872	MS2	0/0	12AUG14_Rui_cardiac_PE_E.raw
	High			LIGPNcPGIINPGEck	Unambiguous	1	1	P13086	C6(Carbamidomethyl); C15(Carbamidomethyl); K16(Label:13C(6)15N(2))	CID	1	0	1	1					1.15118e+06		No Quan Values	Not Used		0	0.0001274	4.70406	0	12.3522	100	2	873.936	1746.86	-6.70746	239.75	45788	45788	MS2	0/0	12AUG14_Rui_cardiac_PE_E.raw
High				kEEEVYEPnPFSk	Unambiguous	2	1	F1LWR6	K1(Label:2H(4)); N9(Deamidated); K13(Label:2H(4))	CID	1	0	1	1					522026		No Quan Values	Not Used		0	0.003112	4.70291	1	50.7748	100	2	802.895	1604.78	-6.2717	159.33	28730	28730	MS2	0/0	12AUG14_Rui_cardiac_PE_E.raw
High				AmGVVVATGVNTEIGk	Unambiguous	4	1	P11507-2	M2(Oxidation); K16(Label:2H(4))	CID	1	0	1	1		16795		1	5.62677e+06	Medium	Excluded by Method	Not Used		0	4.978e-06	4.70277	0	25.1964	85	2	783.428	1565.85	-1.00692	200.151	37367	37367	MS2	0/0	12AUG14_Rui_cardiac_PE_E.raw
High				TDLnHENLkGGDDLDPNYVLSSr	Unambiguous	1	1	P00564	N4(Deamidated); K9(Label:2H(4)); R23(Label:13C(6))	CID	1	0	1	1					3.68074e+06		No Quan Values	Not Used		0	0.002253	4.70263	1	83.6684	100	3	861.761	2583.27	4.6525	248.354	47607	47607	MS2	0/0	12AUG14_Rui_cardiac_PE_E.raw
	High			LGDVISIQPcPDVk	Unambiguous	1	1	P46462	C10(Carbamidomethyl); K14(Label:13C(6)15N(2))	CID	1	0	1	1		23823			1.6247e+07	Heavy	Unique	Used	0.952937	0	0.005768	4.70185	0	34.2295	46	2	774.911	1548.81	-2.72586	274.677	53152	53152	MS2	0/0	12AUG14_Rui_cardiac_PE_E.raw
	High			LSTEPSPDFSNYSEIAk	Unambiguous	2	1	F1LQN3	K17(Label:13C(6)15N(2))	CID	1	0	1	1					1.51735e+06		No Quan Values	Not Used		0	0.001706	4.70113	0	33.5583	100	2	946.951	1892.89	-3.02678	282.767	54854	54854	MS2	0/0	12AUG14_Rui_cardiac_PE_E.raw
High				GFGDGYNGYGGGPGGGnFGGSPGYGGGr	Unambiguous	4	1	A7VJC2-2	N17(Deamidated); R28(Label:13C(6))	CID	0.0426	0	1	1							No Quan Values	Not Used		0	0.00201	4.70059	0	43.3263	100	2	1251.53	2502.06	6.31944	265.986	51322	51322	MS2	0/0	12AUG14_Rui_cardiac_PE_E.raw
High				SqIFSTASDNQPTVTIk	Unconsidered	1	1	P06761	Q2(Deamidated); K17(Label:2H(4))	CID		0.0349	3	3							No Quan Values	Not Used		0	0.0007685	4.69949	0	56.3103	100	2	921.479	1841.95	4.21124	245.916	47096	47096	MS2	0/0	12AUG14_Rui_cardiac_PE_E.raw
High				LVSIGAEEIVDGNVk	Unambiguous	2	2	D3ZCV0;Q9Z1P2	K15(Label:2H(4))	CID	1	0	1	1							No Quan Values	Not Used		0	1.863e-06	4.69819	0	30.1072	48	2	773.933	1546.86	-1.86931	295.762	57598	57598	MS2	0/0	12AUG14_Rui_cardiac_PE_E.raw
	High			AGDWQcPnPGcGNQNFAWr	Unambiguous	2	1	B1WC50	C6(Carbamidomethyl); N8(Deamidated); C11(Carbamidomethyl); R19(Label:13C(6)15N(4))	CID	0.0021	0	1	1					1.92967e+06		No Quan Values	Not Used		0	0.00105	4.69765	0	21.8239	100	2	1123.47	2245.93	4.28012	276.969	53633	53633	MS2	0/0	12AUG14_Rui_cardiac_PE_E.raw
High				LSSSADANGnAQPSPLAAk	Unconsidered	5	2	F1M865;F1M8Z8	N10(Deamidated); K19(Label:2H(4))	CID		0.0105	2	2		7365		1	2.23057e+06	Medium	Excluded by Method	Not Used		0	0.0001412	4.69681	0	0	100	2	902.451	1803.89	-4.01866	108.082	17848	17848	MS2	0/0	12AUG14_Rui_cardiac_PE_E.raw
High				ELAQQVQQVAAEYcr	Unambiguous	1	1	Q6AYI1	C14(Carbamidomethyl); R15(Label:13C(6))	CID	1	0	1	1					4.10411e+06		No Quan Values	Not Used		0	0.0001426	4.69597	0	64.9503	60	2	899.942	1798.88	-4.36582	304.667	59471	59471	MS2	0/0	12AUG14_Rui_cardiac_PE_E.raw
High				VNQPASFAVQLnGAr	Unambiguous	1	1	D3ZHA0	N12(Deamidated); R15(Label:13C(6))	CID	1	0	1	1		20564			4.71501e+07	Medium	Unique	Used	0.488841	0	3.291e-06	4.69537	0	10.0269	24	2	789.92	1578.83	-0.792733	239.517	45734	45734	MS2	0/0	12AUG14_Rui_cardiac_PE_E.raw
High				TFGGAPGFSLGSPLSSPVFPr	Unambiguous	2	1	Q6P725	R21(Label:13C(6))	CID	1	0	1	1		36192			323945224	Medium	Unique	Used	0.542911	0	0.0001307	4.69513	0	0	63	2	1042.55	2084.08	-3.47712	407.297	81477	81477	MS2	0/0	12AUG14_Rui_cardiac_PE_E.raw
High				HQIQSYTcEIDALk	Unambiguous	2	1	Q6P725	C8(Carbamidomethyl); K14(Label:2H(4))	CID	1	0	1	1		17212		1	282391	Medium	Excluded by Method	Not Used		0	2.272e-05	4.69368	0	53.3041	100	2	855.423	1709.84	-4.18123	204.546	38288	38288	MS2	0/0	12AUG14_Rui_cardiac_PE_E.raw
High				LAMQEFMILPVGASSFr	Unambiguous	5	2	M0R5J4;M0RAU4	R17(Label:13C(6))	CID	1	0	1	1		36921			20209967	Medium	Not Unique	Not Used	0.853276	0	3.021e-05	4.69292	0	24.6475	100	2	951.999	1902.99	-0.652902	413.985	82979	82979	MS2	0/0	12AUG14_Rui_cardiac_PE_E.raw
High				VNQPASFAVQLnGAr	Unambiguous	1	1	D3ZHA0	N12(Deamidated); R15(Label:13C(6))	CID	1	0	1	1							No Quan Values	Not Used		0	8.988e-05	4.69264	0	67.8201	100	2	789.921	1578.83	1.06287	236.163	45015	45015	MS2	0/0	12AUG14_Rui_cardiac_PE_E.raw
High				DLESDIIGDTSGHFQk	Unambiguous	2	1	D4ABR6	K16(Label:2H(4))	CID	1	0	1	1		29142	1	1	1718698	Medium	Excluded by Method	Not Used		0	0.007229	4.69181	0	71.9725	99	2	883.429	1765.85	-2.13999	333.498	65554	65554	MS2	0/0	12AUG14_Rui_cardiac_PE_E.raw
	High			AGDWQcPNPGcGnQNFAWr	Unconsidered	2	1	B1WC50	C6(Carbamidomethyl); C11(Carbamidomethyl); N13(Deamidated); R19(Label:13C(6)15N(4))	CID		0.0021	2	2					1.92967e+06		No Quan Values	Not Used		0	0.000866	4.68822	0	21.8239	100	2	1123.47	2245.93	4.28012	276.969	53633	53633	MS2	0/0	12AUG14_Rui_cardiac_PE_E.raw
High				WLFETQPmESLYEk	Unambiguous	2	1	Q71LX6	M8(Oxidation); K14(Label:2H(4))	CID	1	0	1	1					896169		No Quan Values	Not Used		0	0.00176	4.6867	0	27.6069	100	2	910.937	1820.87	-2.5518	356.466	70406	70406	MS2	0/0	12AUG14_Rui_cardiac_PE_E.raw
	High			FSNEEIAmATVTALr	Unambiguous	1	1	P05065	M8(Oxidation); R15(Label:13C(6)15N(4))	CID	1	0	1	1					972795		No Quan Values	Not Used		0	6.246e-05	4.68568	0	42.2531	100	2	839.919	1678.83	-1.80888	326.393	64050	64050	MS2	0/0	12AUG14_Rui_cardiac_PE_E.raw
High				DLnELQTLIEAHFENr	Unconsidered	4	1	F1LMI8	N3(Deamidated); R16(Label:13C(6))	CID		0.0126	2	2		36102		1	5.18573e+06	Medium	Excluded by Method	Not Used		0	0.0004853	4.6854	0	44.5321	46	2	974.985	1948.96	-3.73521	406.568	81306	81306	MS2	0/0	12AUG14_Rui_cardiac_PE_E.raw
	High			QATLGAGLPIATPcTTVNk	Unambiguous	1	1	P17764	C14(Carbamidomethyl); K19(Label:13C(6)15N(2))	CID	1	0	1	1							No Quan Values	Not Used		0	6.867e-05	4.68469	0	23.2267	79	2	961.016	1921.03	-2.43721	302.198	58950	58950	MS2	0/0	12AUG14_Rui_cardiac_PE_E.raw
	High			SLSDVSAEDVQSLr	Unambiguous	1	1	E9PTK8	R14(Label:13C(6)15N(4))	CID	1	0	1	1					1694524		No Quan Values	Not Used		0	0.0002735	4.68424	0	77.5252	100	2	758.377	1515.75	-4.21505	233.296	44400	44400	MS2	0/0	12AUG14_Rui_cardiac_PE_E.raw
	High			LISWYDNEYGYSNr	Unambiguous	15	2	P04797;D3Z8U8	R14(Label:13C(6)15N(4))	CID	1	0	1	1							No Quan Values	Not Used		0	0.000632	4.68239	0	31.2893	39	2	895.404	1789.8	-3.00134	296.575	57769	57769	MS2	0/0	12AUG14_Rui_cardiac_PE_E.raw
	High			VPQTFTVDcSQAGr	Unambiguous	1	1	D3ZHA0	C9(Carbamidomethyl); R14(Label:13C(6)15N(4))	CID	1	0	1	1		10984		1	227984	Heavy	Excluded by Method	Not Used		0	0.0003461	4.68064	0	80.1925	100	2	788.375	1575.74	-1.61733	143.229	25287	25287	MS2	0/0	12AUG14_Rui_cardiac_PE_E.raw
High				YFDLGLPNrDQTNDQVTIDSALATQk	Unambiguous	1	1	P56574	R9(Label:13C(6)); K26(Label:2H(4))	CID	1	0	1	1		33469		1	1.89383e+06	Medium	Excluded by Method	Not Used		0	0.000134	4.67921	1	32.5189	63	3	978.495	2933.47	-5.9915	382.544	75898	75898	MS2	0/0	12AUG14_Rui_cardiac_PE_E.raw
High				FGQGGAGPVGGQGPr	Unambiguous	1	1	F1LQW3	R15(Label:13C(6))	CID	1	0	1	1		2816			1.98356e+06	Medium	Unique	Used	0.506675	0	5.367e-06	4.67741	0	50.631	98	2	674.344	1347.68	-4.67856	63.6805	8588	8588	MS2	0/0	12AUG14_Rui_cardiac_PE_E.raw
	High			QQEGEASSQDMTAQVTSPSGk	Unambiguous	1	1	D3ZHA0	K21(Label:13C(6)15N(2))	CID	1	0	1	1		7748		1	2.73407e+06	Heavy	Excluded by Method	Not Used		0	0.00182	4.67628	0	0	100	2	1087.49	2173.97	-1.10122	111.568	18596	18596	MS2	0/0	12AUG14_Rui_cardiac_PE_E.raw
High				IDNSQVESGSLEDDWDFLPPkk	Unambiguous	1	1	P18418	K21(Label:2H(4)); K22(Label:2H(4))	CID	1	0	1	1		31153	1		3.50509e+06	Medium	Excluded by Method	Not Used		0	1.936e-05	4.6761	1	58.3427	59	3	843.083	2527.23	-3.61617	356.07	70323	70323	MS2	0/0	12AUG14_Rui_cardiac_PE_E.raw
	High			TGLEQGNDAGYLAESEk	Unambiguous	1	1	Q64428	K17(Label:13C(6)15N(2))	CID	1	0	1	1							No Quan Values	Not Used		0	0.001432	4.67412	0	37.221	100	2	895.418	1789.83	-2.27017	174.424	31945	31945	MS2	0/0	12AUG14_Rui_cardiac_PE_E.raw
High				VFDkEGNGTVMGAEIr	Unambiguous	4	2	Q64119;P16409	K4(Label:2H(4)); R16(Label:13C(6))	CID	0.2612	0	1	1					1.32307e+06		No Quan Values	Not Used		0	1.39e-05	4.67394	1	43.9565	100	2	866.948	1732.89	-2.56552	180.124	33136	33136	MS2	0/0	12AUG14_Rui_cardiac_PE_E.raw
High				VFDkEGNGTVMGAELr	Unambiguous	4	2	Q64119;P16409	K4(Label:2H(4)); R16(Label:13C(6))	CID	0.2612	0	1	2					1.32307e+06		No Quan Values	Not Used		0	1.39e-05	4.67394	1	43.9565	100	2	866.948	1732.89	-2.56552	180.124	33136	33136	MS2	0/0	12AUG14_Rui_cardiac_PE_E.raw
High				DLISHDELFSDIYk	Unambiguous	2	1	P63029	K14(Label:2H(4))	CID	1	0	1	1		32758		1	5172142	Medium	Excluded by Method	Not Used		0	0.0001201	4.67393	0	27.743	57	2	849.928	1698.85	-1.80566	374.92	74294	74294	MS2	0/0	12AUG14_Rui_cardiac_PE_E.raw
High				GNDISSGTVLSEYVGSGPPk	Unambiguous	1	1	P31044	K20(Label:2H(4))	CID	1	0	1	1					1.12497e+06		No Quan Values	Not Used		0	8.893e-05	4.67117	0	0	100	2	984.492	1967.98	-5.10201	315.193	61687	61687	MS2	0/0	12AUG14_Rui_cardiac_PE_E.raw
High				VIHDNFGIVEGLMTTVHAITATQk	Unambiguous	6	1	P04797	K24(Label:2H(4))	CID	1	0	1	1		36703			27388523	Medium	Unique	Used	0.436461	0	0.001018	4.67073	0	34.2279	55	3	867.13	2599.37	-3.9418	412.156	82575	82575	MS2	0/0	12AUG14_Rui_cardiac_PE_E.raw
	High			DTGTYEDFVEGLr	Unambiguous	1	1	P16409	R13(Label:13C(6)15N(4))	CID	1	0	1	1					2.4292e+06		No Quan Values	Not Used		0	0.0004018	4.67031	0	45.5893	14	2	756.345	1511.68	-4.34068	363.404	71871	71871	MS2	0/0	12AUG14_Rui_cardiac_PE_E.raw
	High			VQLLHSQNTSLINQk	Unambiguous	4	2	G3V8B0;G3V885	K15(Label:13C(6)15N(2))	CID	1	0	1	1		12427		1	519148	Heavy	Excluded by Method	Not Used		0	0.0004285	4.66684	0	78.2229	100	2	865.985	1730.96	-0.943075	157.185	28278	28278	MS2	0/0	12AUG14_Rui_cardiac_PE_E.raw
High				AmYDYSAQDEDEVSFr	Unambiguous	2	1	F1LVX3	M2(Oxidation); R16(Label:13C(6))	CID	1	0	1	1							No Quan Values	Not Used		0	0.0001302	4.66605	0	39.7685	100	2	974.401	1947.79	-3.61663	227.652	43202	43202	MS2	0/0	12AUG14_Rui_cardiac_PE_E.raw
High				DLNHVcVISESGk	Unambiguous	2	1	F1LNY0	C6(Carbamidomethyl); K13(Label:2H(4))	CID	1	0	1	1					1.35263e+06		No Quan Values	Not Used		0	0.0002407	4.66468	0	65.5815	96	2	731.367	1461.73	-2.05764	127.068	21863	21863	MS2	0/0	12AUG14_Rui_cardiac_PE_E.raw
High				AAPAPAAAPAAAPEPErPk	Unambiguous	1	1	P16409	R17(Label:13C(6)); K19(Label:2H(4))	CID	1	0	1	1		4279		1	23686406	Medium	Excluded by Method	Not Used		0	0.0001152	4.66462	0	40.9982	54	2	896.998	1792.99	-3.28165	77.561	11457	11457	MS2	0/0	12AUG14_Rui_cardiac_PE_E.raw
High				NDLQLQVQAEQDNLADAEEr	Unambiguous	4	2	G3V8B0;G3V885	R20(Label:13C(6))	CID	1	0	1	1					823659		No Quan Values	Not Used		0	8.576e-07	4.6642	0	0	100	2	1153.05	2305.1	-1.27495	298.764	58231	58231	MS2	0/0	12AUG14_Rui_cardiac_PE_E.raw
	High			rYSGDFGADAQGAMSk	Unambiguous	1	1	Q9QZ76	R1(Label:13C(6)15N(4)); K16(Label:13C(6)15N(2))	CID	1	0	1	1		8068			3.30527e+06	Heavy	Unique	Used	0.472207	0	0.0007452	4.66383	1	50.337	53	3	560.256	1678.75	-3.6297	114.831	19287	19287	MS2	0/0	12AUG14_Rui_cardiac_PE_E.raw
High				rGTGGVDTAAVGAVFDISNADr	Unambiguous	1	1	P00564	R1(Label:13C(6)); R22(Label:13C(6))	CID	1	0	1	1							No Quan Values	Not Used		0	0.001385	4.6632	1	37.5578	51	3	721.038	2161.1	-1.30309	330.368	64896	64896	MS2	0/0	12AUG14_Rui_cardiac_PE_E.raw
	High			DFSPEDIIVTTSNnHIEVr	Unconsidered	2	1	B5DFG4	N14(Deamidated); R19(Label:13C(6)15N(4))	CID		0.0106	2	2					2.42438e+06		No Quan Values	Not Used		0	0.004019	4.66291	0	35.0347	76	2	1099.04	2197.06	-0.681036	394.393	78402	78402	MS2	0/0	12AUG14_Rui_cardiac_PE_E.raw
	High			AAVDAGFVPNDmQVGQTGk	Unambiguous	1	1	P13803	M12(Oxidation); K19(Label:13C(6)15N(2))	CID	1	0	1	1		16345		1	1.64395e+06	Heavy	Excluded by Method	Not Used		0	0.004743	4.66162	0	27.8314	100	2	964.962	1928.92	-4.49224	195.822	36454	36454	MS2	0/0	12AUG14_Rui_cardiac_PE_E.raw
High				TGGLAGGGSDALQTDGLr	Unambiguous	1	1	D4A702	R18(Label:13C(6))	CID	1	0	1	1					4521250		No Quan Values	Not Used		0	1.437e-06	4.66033	0	23.2859	100	2	826.418	1651.83	-3.37167	201.204	37588	37588	MS2	0/0	12AUG14_Rui_cardiac_PE_E.raw
High				LLGAPQEADASEEGVQr	Unambiguous	1	1	P14841	R17(Label:13C(6))	CID	1	0	1	1		13624		1	4.04723e+06	Medium	Excluded by Method	Not Used		0	2.889e-06	4.6593	0	0	100	2	888.447	1775.89	0.472142	168.377	30664	30664	MS2	0/0	12AUG14_Rui_cardiac_PE_E.raw
High				NLFETLPLDSIGQGEPSAcGNINr	Unambiguous	1	1	D4ABA9	C19(Carbamidomethyl); R24(Label:13C(6))	CID	1	0	1	1		35701			106324363	Medium	Redundant	Not Used	0.932136	0	0.001891	4.6591	0	13.1645	22	2	1304.64	2608.26	-4.84481	403.258	80529	80529	MS2	0/0	12AUG14_Rui_cardiac_PE_E.raw
High				FSFcFSPEPEAEAAAGPGPcEr	Unambiguous	3	1	O08623	C4(Carbamidomethyl); C20(Carbamidomethyl); R22(Label:13C(6))	CID	1	0	1	1		32852	1		578980	Medium	Excluded by Method	Not Used		0	0.0002103	4.65891	0	0	100	2	1210.03	2419.04	0.971943	375.185	74350	74350	MS2	0/0	12AUG14_Rui_cardiac_PE_E.raw
High				VILHLkEDQTEYLEEr	Unambiguous	3	2	P82995;P34058	K6(Label:2H(4)); R16(Label:13C(6))	CID	1	0	1	1					2.63448e+06		No Quan Values	Not Used		0	0.002805	4.6575	1	60.7236	100	3	675.698	2025.08	-4.70796	208.175	39061	39061	MS2	0/0	12AUG14_Rui_cardiac_PE_E.raw
High				GVGIISEGNETVEDIAAr	Unambiguous	3	2	P06686;P06685	R18(Label:13C(6))	CID	1	0	1	1					3003342		No Quan Values	Not Used		0	8.068e-06	4.65648	0	20.5654	74	2	918.474	1835.94	-2.41589	323.868	63519	63519	MS2	0/0	12AUG14_Rui_cardiac_PE_E.raw
	High			HLEINPDHPIVETLr	Unambiguous	2	1	P34058	R15(Label:13C(6)15N(4))	CID	0.2918	0	1	1							No Quan Values	Not Used		0	0.004394	4.65539	0	57.0481	100	3	598.323	1792.96	-1.60461	222.089	42019	42019	MS2	0/0	12AUG14_Rui_cardiac_PE_E.raw
	High			NILGGTVFrEPIIck	Unambiguous	1	1	P56574	R9(Label:13C(6)15N(4)); C14(Carbamidomethyl); K15(Label:13C(6)15N(2))	CID	1	0	1	1							No Quan Values	Not Used		0	0.001213	4.65481	1	34.6991	100	2	867.986	1734.97	-2.14049	315.723	61800	61800	MS2	0/0	12AUG14_Rui_cardiac_PE_E.raw
High				VAVGEEQAFLVNTr	Unambiguous	1	1	D3ZHA0	R14(Label:13C(6))	CID	1	0	1	1							No Quan Values	Not Used		0	3.963e-05	4.65227	0	10.5679	14	2	769.915	1538.82	-2.53093	255.968	49210	49210	MS2	0/0	12AUG14_Rui_cardiac_PE_E.raw
	High			AGSDGESIGNcPFSQr	Unambiguous	4	1	G3V8C4	C11(Carbamidomethyl); R16(Label:13C(6)15N(4))	CID	1	0	1	1		10351		1	4.21289e+06	Heavy	Excluded by Method	Not Used		0	0.001335	4.65114	0	6.37832	53	2	846.366	1691.72	-4.45317	137.54	24080	24080	MS2	0/0	12AUG14_Rui_cardiac_PE_E.raw
High				YSGDFGADAQGAmSk	Unambiguous	1	1	Q9QZ76	M13(Oxidation); K15(Label:2H(4))	CID	1	0	1	1							No Quan Values	Not Used		0	0.0003809	4.65082	0	24.2899	100	2	762.83	1524.65	-2.55358	100.113	16178	16178	MS2	0/0	12AUG14_Rui_cardiac_PE_E.raw
High				ADLPGSSSTFTTSFISSSPSSPSr	Unambiguous	2	1	F1LPM3	R24(Label:13C(6))	CID	1	0	1	1					1.23282e+06		No Quan Values	Not Used		0	0.001379	4.65075	0	27.0343	90	2	1205.07	2409.14	-6.52294	339.049	66731	66731	MS2	0/0	12AUG14_Rui_cardiac_PE_E.raw
High				SPFEVQVSPEAGAQk	Unambiguous	1	1	D3ZHA0	K15(Label:2H(4))	CID	1	0	1	1		16721			1.56135e+07	Medium	Unique	Used	0.740424	0	6.139e-05	4.64892	0	8.10648	22	2	789.406	1577.8	-4.18397	199.431	37213	37213	MS2	0/0	12AUG14_Rui_cardiac_PE_E.raw
High				EAGEQVASSPADVAEk	Unambiguous	1	1	P29266	K16(Label:2H(4))	CID	1	0	1	1		5489		1	5.13514e+06	Medium	Excluded by Method	Not Used		0	0.0001522	4.64797	0	36.118	84	2	796.388	1591.77	-3.85982	88.8655	13826	13826	MS2	0/0	12AUG14_Rui_cardiac_PE_E.raw
	High			LcEAIcPAQAITIEAEPr	Unambiguous	1	1	B0BNE6	C2(Carbamidomethyl); C6(Carbamidomethyl); R18(Label:13C(6)15N(4))	CID	1	0	1	1		28786	1		1.28518e+06	Heavy	Excluded by Method	Not Used		0	0.006552	4.64716	0	43.285	100	2	1026.51	2052.01	-0.908559	328.893	64581	64581	MS2	0/0	12AUG14_Rui_cardiac_PE_E.raw
High				FNVSATPEQYVPYSTTr	Unambiguous	1	1	F1LXA0	R17(Label:13C(6))	CID	1	0	1	1					1.65506e+06		No Quan Values	Not Used		0	0.0002775	4.64669	0	6.70878	83	2	983.482	1965.96	-3.9581	302.297	58971	58971	MS2	0/0	12AUG14_Rui_cardiac_PE_E.raw
High				TFVQEDVYDEFVEr	Unambiguous	2	1	F1LN88	R14(Label:13C(6))	CID	1	0	1	1							No Quan Values	Not Used		0	7.366e-06	4.64661	0	34.0989	69	2	891.418	1781.83	-2.54898	372.092	73696	73696	MS2	0/0	12AUG14_Rui_cardiac_PE_E.raw
High				SLESTNVTDkDGELYck	Unambiguous	2	1	G3V7U0	K10(Label:2H(4)); C16(Carbamidomethyl); K17(Label:2H(4))	CID	1	0	1	1					532567		No Quan Values	Not Used		0	9.6e-05	4.64657	1	43.7985	100	2	983.975	1966.94	-4.33699	142.526	25139	25139	MS2	0/0	12AUG14_Rui_cardiac_PE_E.raw
High				HQIQSYTcEIDALk	Unambiguous	2	1	Q6P725	C8(Carbamidomethyl); K14(Label:2H(4))	CID	1	0	1	1		17424		1	15056400	Medium	Excluded by Method	Not Used		0	4.735e-05	4.64439	0	20.9198	42	2	855.424	1709.84	-3.03894	207.172	38845	38845	MS2	0/0	12AUG14_Rui_cardiac_PE_E.raw
High				sASPAPADVAPAQEDLr	Unambiguous	1	1	D3ZYS7	S1(Phospho); R17(Label:13C(6))	CID	0.0065	0	1	1	S(1): 6.3; S(3): 93.7	16789	1	1	5713452	Medium	Excluded by Method	Not Used		0	0.003607	4.64347	0	0	100	2	890.911	1780.81	-3.62788	200.089	37354	37354	MS2	0/0	12AUG14_Rui_cardiac_PE_E.raw
High				ALEQNPDDAQYYcQr	Unambiguous	1	1	B0BN85	C13(Carbamidomethyl); R15(Label:13C(6))	CID	1	0	1	1					428537		No Quan Values	Not Used		0	7.131e-05	4.64279	0	0	100	2	938.911	1876.81	-4.59388	134.648	23469	23469	MS2	0/0	12AUG14_Rui_cardiac_PE_E.raw
	High			AVLPLLDAQEPcYLLFr	Unambiguous	1	1	B0BMY7	C12(Carbamidomethyl); R17(Label:13C(6)15N(4))	CID	1	0	1	1					689022		No Quan Values	Not Used		0	0.0001276	4.64135	0	49.3366	100	2	1014.54	2028.08	-2.38442	418.182	83864	83864	MS2	0/0	12AUG14_Rui_cardiac_PE_E.raw
	High			SLADELALVDVLEDk	Unambiguous	1	1	P42123	K15(Label:13C(6)15N(2))	CID	1	0	1	1		37242			3.05366e+07	Heavy	Unique	Used	0.675986	0	4.876e-05	4.64071	0	11.3079	35	2	819.437	1637.87	-3.25867	417.254	83669	83669	MS2	0/0	12AUG14_Rui_cardiac_PE_E.raw
	High			rVIISAPSADAPMFVmGVNHEk	Unambiguous	7	2	P04797;M0R634	R1(Label:13C(6)15N(4)); M16(Oxidation); K22(Label:13C(6)15N(2))	CID	1	0	1	1					1.60734e+06		No Quan Values	Not Used		0	0.001696	4.63883	1	50.6798	100	3	801.747	2403.23	-0.0823807	259.551	49966	49966	MS2	0/0	12AUG14_Rui_cardiac_PE_E.raw
High				ASEEEEIGGPEDSEAVqPr	Unambiguous	2	1	G3V7Z3	Q17(Deamidated); R19(Label:13C(6))	CID	1	0	1	1					2212759		No Quan Values	Not Used		0	0.001712	4.63631	0	35.8457	100	2	1018.46	2035.92	6.28762	157.315	28305	28305	MS2	0/0	12AUG14_Rui_cardiac_PE_E.raw
	High			ATSPSTLVSTGSSSr	Unambiguous	2	1	Q5M7W5-2	R15(Label:13C(6)15N(4))	CID	1	0	1	1							No Quan Values	Not Used		0	9.899e-05	4.63591	0	41.8202	62	2	724.364	1447.72	-3.66468	84.0584	12814	12814	MS2	0/0	12AUG14_Rui_cardiac_PE_E.raw
High				AQFGQPEILLGTIPGAGGTQr	Unambiguous	1	1	P14604	R21(Label:13C(6))	CID	1	0	1	1		34559		1	91010128	Medium	Excluded by Method	Not Used		0	0.0001955	4.63439	0	16.6624	42	2	1059.07	2117.14	-3.0178	397.697	79175	79175	MS2	0/0	12AUG14_Rui_cardiac_PE_E.raw
High				FAHTNVESLVk	Unambiguous	1	1	P11598	K11(Label:2H(4))	CID	1	0	1	1		10035			1.1695e+06	Medium	Unique	Used	0.763515	0	0.005743	4.63396	0	83.7073	100	3	416.899	1248.68	-4.60076	134.519	23442	23442	MS2	0/0	12AUG14_Rui_cardiac_PE_E.raw
	High			EVYMGnVIQGGEGQAPTr	Unambiguous	1	1	P17764	N6(Deamidated); R18(Label:13C(6)15N(4))	CID	0.0043	0	1	1					365191		No Quan Values	Not Used		0	0.00364	4.63382	0	45.3524	100	2	958.962	1916.92	6.68353	222.811	42177	42177	MS2	0/0	12AUG14_Rui_cardiac_PE_E.raw
	High			SVSTPSEAGSQDSGDGAVGSr	Unambiguous	6	1	D3ZU74	R21(Label:13C(6)15N(4))	CID	1	0	1	1		1949	1		878551	Heavy	Excluded by Method	Not Used		0	0.001061	4.63274	0	0	100	2	980.938	1960.87	-1.63211	55.7978	6976	6976	MS2	0/0	12AUG14_Rui_cardiac_PE_E.raw
High				GGGSFVQNNQPVGLr	Unambiguous	1	1	Q2PQA9	R15(Label:13C(6))	CID	1	0	1	1		13173	1	1	3027886	Medium	Excluded by Method	Not Used		0	0.0007616	4.6318	0	25.3728	100	2	768.402	1535.8	-3.06643	164.013	29728	29728	MS2	0/0	12AUG14_Rui_cardiac_PE_E.raw
	High			LPGPVYPmFDVcWHDk	Unambiguous	1	1	A0JPQ4	M8(Oxidation); C12(Carbamidomethyl); K16(Label:13C(6)15N(2))	CID	1	0	1	1							No Quan Values	Not Used		0	0.003047	4.63178	0	68.973	100	3	662.31	1984.91	-1.84629	347.523	68510	68510	MS2	0/0	12AUG14_Rui_cardiac_PE_E.raw
	High			TGLEQGNDAGYLAESEk	Unambiguous	1	1	Q64428	K17(Label:13C(6)15N(2))	CID	1	0	1	1		14684			1.66332e+06	Heavy	Unique	Used	1.02746	0	0.000378	4.63112	0	32.2914	100	2	895.418	1789.83	-2.33837	179.186	32938	32938	MS2	0/0	12AUG14_Rui_cardiac_PE_E.raw
	High			TVLIMELINNVAk	Unambiguous	2	1	G3V6D3	K13(Label:13C(6)15N(2))	CID	1	0	1	1		37091			1.85612e+07	Heavy	Redundant	Not Used	0.669411	0	0.0001563	4.6311	0	38.0033	100	2	733.429	1465.85	-1.88865	415.482	83296	83296	MS2	0/0	12AUG14_Rui_cardiac_PE_E.raw
	High			GFGDGYnGYGGGPGGGNFGGSPGYGGGr	Unambiguous	4	1	A7VJC2-2	N7(Deamidated); R28(Label:13C(6)15N(4))	CID	0.0432	0	1	1							No Quan Values	Not Used		0	0.002057	4.6311	0	18.6236	100	2	1253.52	2506.03	-0.0640136	271.32	52449	52449	MS2	0/0	12AUG14_Rui_cardiac_PE_E.raw
	High			TQSkPEDEADEWAr	Unambiguous	1	1	Q5XIG1	K4(Label:13C(6)15N(2)); R14(Label:13C(6)15N(4))	CID	1	0	1	1		4238			4.86659e+06	Heavy	Unique	Used	0.497289	0	0.001084	4.6308	0	50.4492	48	3	560.589	1679.75	-5.26264	77.205	11378	11378	MS2	0/0	12AUG14_Rui_cardiac_PE_E.raw
	High			GNFGGSFAGSFGGAGGHAPGVAr	Unambiguous	4	1	F1LV13	R23(Label:13C(6)15N(4))	CID	1	0	1	1		19520	1		1.53099e+06	Heavy	Excluded by Method	Not Used		0	0.0002843	4.63057	0	48.3239	47	3	682.324	2044.96	-2.18539	228.397	43359	43359	MS2	0/0	12AUG14_Rui_cardiac_PE_E.raw
	High			AAFDIFVLGAEDGcISTk	Unambiguous	1	1	Q4PP99	C14(Carbamidomethyl); K18(Label:13C(6)15N(2))	CID	1	0	1	1		38668	1		421363	Heavy	Excluded by Method	Not Used		0	0.000196	4.62968	0	12.9173	100	2	961.473	1921.94	-3.51412	434.483	87239	87239	MS2	0/0	12AUG14_Rui_cardiac_PE_E.raw
High				LLGTIYTAAEEIEAAGGk	Unambiguous	1	1	Q4V8F9	K18(Label:2H(4))	CID	1	0	1	1		35918		1	2.53197e+07	Medium	Excluded by Method	Not Used		0	0.0006367	4.62763	0	46.3602	32	2	905.991	1810.97	0.398936	405.036	80946	80946	MS2	0/0	12AUG14_Rui_cardiac_PE_E.raw
High				DcDLQEDAcYNcGr	Unambiguous	1	1	P62634	C2(Carbamidomethyl); C9(Carbamidomethyl); C12(Carbamidomethyl); R14(Label:13C(6))	CID	1	0	1	1					694134		No Quan Values	Not Used		0	0.0003458	4.62752	0	0	100	2	891.332	1781.66	-3.1963	124.207	21260	21260	MS2	0/0	12AUG14_Rui_cardiac_PE_E.raw
	High			APPQTQLPSGASSGTGSASATHGGGPLPGTr	Unambiguous	2	1	Q6MG49-2	R31(Label:13C(6)15N(4))	CID	1	0	1	1		12797	1		1.46035e+06	Heavy	Excluded by Method	Not Used		0	0.002243	4.62582	0	76.8793	100	3	938.129	2812.37	-4.47369	160.687	29018	29018	MS2	0/0	12AUG14_Rui_cardiac_PE_E.raw
High				ALGQNPTQAEVLr	Unambiguous	1	1	P16409	R13(Label:13C(6))	CID	1	0	1	1		12183			523625693	Medium	Unique	Used	0.494564	0	0.0009602	4.62552	0	3.00184	1	2	701.888	1402.77	-3.5954	155.011	27807	27807	MS2	0/0	12AUG14_Rui_cardiac_PE_E.raw
	High			LEGGSSNVFSmFEQTQIQEFk	Unambiguous	2	1	P08733	M11(Oxidation); K21(Label:13C(6)15N(2))	CID	1	0	1	1		35392			43612103	Heavy	Unique	Used	0.51088	0	0.01518	4.62527	0	18.4626	26	2	1215.58	2430.15	4.65154	400.811	79933	79933	MS2	0/0	12AUG14_Rui_cardiac_PE_E.raw
	High			VDINAPDVDVQGPDWHLk	Unambiguous	1	1	M0R9D5	K18(Label:13C(6)15N(2))	CID	1	0	1	1							No Quan Values	Not Used		0	0.0001029	4.62495	0	47.5654	11	3	676.007	2026.01	-3.38507	329.08	64619	64619	MS2	0/0	12AUG14_Rui_cardiac_PE_E.raw
High				IMEGPAFNFLDAPAVr	Unambiguous	1	1	P49432	R16(Label:13C(6))	CID	1	0	1	1		35693		1	28572839	Medium	Excluded by Method	Not Used		0	1.549e-06	4.62388	0	36.1168	47	2	877.453	1753.9	-2.70532	403.207	80516	80516	MS2	0/0	12AUG14_Rui_cardiac_PE_E.raw
	High			VQIAVANAQELLQr	Unambiguous	1	1	P62076	R14(Label:13C(6)15N(4))	CID	1	0	1	1							No Quan Values	Not Used		0	4.401e-05	4.62366	0	44.1	77	2	781.946	1562.88	-3.16823	320.433	62796	62796	MS2	0/0	12AUG14_Rui_cardiac_PE_E.raw
High				YFVQGMGYmASScMTr	Unambiguous	2	1	Q8VBU2-2	M9(Oxidation); C13(Carbamidomethyl); R16(Label:13C(6))	CID	1	0	1	1		21445		1	648797	Medium	Excluded by Method	Not Used		0	1.702e-05	4.62138	0	0	100	2	955.901	1910.8	-2.25948	249.105	47765	47765	MS2	0/0	12AUG14_Rui_cardiac_PE_E.raw
High				LASGGPVDTGPEYQQEVDr	Unambiguous	1	1	P21571	R19(Label:13C(6))	CID	1	0	1	1					166690		No Quan Values	Not Used		0	0.0001354	4.62106	0	0	100	2	1012.49	2023.96	-1.38922	174.502	31960	31960	MS2	0/0	12AUG14_Rui_cardiac_PE_E.raw
	High			NkDTGTYEDFVEGLr	Unambiguous	1	1	P16409	K2(Label:13C(6)15N(2)); R15(Label:13C(6)15N(4))	CID	1	0	1	1		22884		1	40319420	Heavy	Excluded by Method	Not Used		0	0.0005313	4.62001	1	26.0072	12	3	587.95	1761.84	-2.79629	264.721	51052	51052	MS2	0/0	12AUG14_Rui_cardiac_PE_E.raw
High				AcLISmGYDLGEAEFAr	Unambiguous	1	1	D3ZCV0	C2(Carbamidomethyl); M6(Oxidation); R17(Label:13C(6))	CID	1	0	1	1		31597		1	293797	Medium	Excluded by Method	Not Used		0	3.516e-05	4.61934	0	56.8002	100	2	962.943	1924.88	-4.99357	361.09	71379	71379	MS2	0/0	12AUG14_Rui_cardiac_PE_E.raw
High				LVAGVMGQNEPDQGGqr	Unconsidered	2	1	B0BMW2	Q16(Deamidated); R17(Label:13C(6))	CID		0.0314	3	3					196764		No Quan Values	Not Used		0	0.01546	4.61933	0	46.9222	100	2	881.934	1762.86	7.09257	134.054	23344	23344	MS2	0/0	12AUG14_Rui_cardiac_PE_E.raw
	High			ESTGAQVQVAGDmLPNSTEr	Unambiguous	2	1	Q6AYU5	M13(Oxidation); R20(Label:13C(6)15N(4))	CID	1	0	1	1		14198			2.33045e+06	Heavy	Unique	Used	0.438445	0	0.0001727	4.61927	0	0	100	2	1058.5	2115.99	1.61045	174.388	31937	31937	MS2	0/0	12AUG14_Rui_cardiac_PE_E.raw
High				LVLEVAQHLGESTVr	Unambiguous	2	1	G3V6D3	R15(Label:13C(6))	CID	1	0	1	1					98172.1		No Quan Values	Not Used		0	9.092e-06	4.61884	0	43.7405	100	2	828.971	1656.93	-1.76977	276.91	53622	53622	MS2	0/0	12AUG14_Rui_cardiac_PE_E.raw
	High			IGGDAGTSLNSNDYGYGGQk	Unambiguous	1	1	Q32PX7	K20(Label:13C(6)15N(2))	CID	1	0	1	1		13615		1	291762	Heavy	Excluded by Method	Not Used		0	0.002717	4.61876	0	30.1747	100	2	991.448	1981.89	-4.77173	168.275	30643	30643	MS2	0/0	12AUG14_Rui_cardiac_PE_E.raw
High				DFSPEDIIVTTSNnHIEVr	Unambiguous	2	1	B5DFG4	N14(Deamidated); R19(Label:13C(6))	CID	0.0065	0	1	1							No Quan Values	Not Used		0	0.0005644	4.61659	0	13.2328	100	2	1097.04	2193.07	-1.41462	394.09	78337	78337	MS2	0/0	12AUG14_Rui_cardiac_PE_E.raw
High				IPSAVGYQPTLATDMGTMQEr	Unambiguous	2	1	G3V6D3	R21(Label:13C(6))	CID	1	0	1	1							No Quan Values	Not Used		0	0.0004936	4.61562	0	0	24	2	1136.55	2272.1	-3.62278	334.309	65723	65723	MS2	0/0	12AUG14_Rui_cardiac_PE_E.raw
	High			GVVPLAGTNGETTTQGLDGLSEr	Unambiguous	1	1	P05065	R23(Label:13C(6)15N(4))	CID	1	0	1	1							No Quan Values	Not Used		0	0.0008214	4.61553	0	11.2868	100	2	1141.58	2282.14	-2.87982	310.059	60602	60602	MS2	0/0	12AUG14_Rui_cardiac_PE_E.raw
	High			EVYMGNVIqGGEGQAPTr	Unconsidered	1	1	P17764	Q9(Deamidated); R18(Label:13C(6)15N(4))	CID		0.0043	2	2					365191		No Quan Values	Not Used		0	0.001939	4.61432	0	45.3524	100	2	958.962	1916.92	6.68353	222.811	42177	42177	MS2	0/0	12AUG14_Rui_cardiac_PE_E.raw
	High			APLQVAVLGPTGVAEPVEVr	Unambiguous	1	1	D3ZHA0	R20(Label:13C(6)15N(4))	CID	1	0	1	1		33263			3.07023e+06	Heavy	Unique	Used	0.846897	0	6.869e-07	4.61332	0	27.722	100	2	1006.57	2012.14	-2.91858	380.169	75398	75398	MS2	0/0	12AUG14_Rui_cardiac_PE_E.raw
High				qITSYGETcPGLEQYAIk	Unambiguous	1	1	D4ACB8	Q1(Deamidated); C9(Carbamidomethyl); K18(Label:2H(4))	CID	0.0325	0	1	1					954802		No Quan Values	Not Used		0	0.0144	4.61276	0	36.9919	100	2	1032	2063	2.56756	290.296	56441	56441	MS2	0/0	12AUG14_Rui_cardiac_PE_E.raw
High				ISADAMmQALLGTr	Unambiguous	1	1	P23693	M7(Oxidation); R14(Label:13C(6))	CID	1	0	1	1							No Quan Values	Not Used		0	5.955e-05	4.6125	0	36.6274	80	2	750.385	1499.76	-1.69519	331.923	65223	65223	MS2	0/0	12AUG14_Rui_cardiac_PE_E.raw
	High			AEAGGGWEGSASYk	Unambiguous	2	1	G3V721	K14(Label:13C(6)15N(2))	CID	1	0	1	1							No Quan Values	Not Used		0	0.0001983	4.61068	0	0	100	2	689.308	1377.61	-6.03555	85.0624	13024	13024	MS2	0/0	12AUG14_Rui_cardiac_PE_E.raw
High				VGSDASSQQEFTScLk	Unambiguous	2	1	G3V907	C14(Carbamidomethyl); K16(Label:2H(4))	CID	1	0	1	1		13072	1	1	1.40439e+06	Medium	Excluded by Method	Not Used		0	2.575e-05	4.61054	0	19.7637	100	2	874.404	1747.8	-5.09152	163.077	29530	29530	MS2	0/0	12AUG14_Rui_cardiac_PE_E.raw
High				LSGQYAAVFGAPGHTLPPGEPALGEVEEr	Unambiguous	2	1	P34926	R29(Label:13C(6))	CID	1	0	1	1					753177		No Quan Values	Not Used		0	4.707e-05	4.61045	0	57.1337	100	3	985.833	2955.49	-3.10869	368.208	72881	72881	MS2	0/0	12AUG14_Rui_cardiac_PE_E.raw
High				AGYTDQVVIGMDVAASEFYr	Unambiguous	4	1	M0R5J4	R20(Label:13C(6))	CID	1	0	1	1		36573			3.54933e+07	Medium	Unique	Used	0.880647	0	0.0003072	4.60992	0	6.8069	46	2	1099.53	2198.05	-0.575459	410.677	82246	82246	MS2	0/0	12AUG14_Rui_cardiac_PE_E.raw
High				HEVTEISNTDVETQPGk	Unambiguous	1	1	M0R9D5	K17(Label:2H(4))	CID	1	0	1	1		6232			6.73915e+06	Medium	Unique	Used	0.54584	0	0.001987	4.60984	0	63.3348	76	2	944.462	1887.92	-3.19102	96.3698	15389	15389	MS2	0/0	12AUG14_Rui_cardiac_PE_E.raw
	High			SSFSNTPNSGYTQSQFNAPr	Unambiguous	1	1	Q5M9G3	R20(Label:13C(6)15N(4))	CID	1	0	1	1		15410	1		2.24819e+06	Heavy	Excluded by Method	Not Used		0	0.0017	4.60954	0	0	100	2	1100.5	2199.99	-3.11307	186.175	34422	34422	MS2	0/0	12AUG14_Rui_cardiac_PE_E.raw
High				ILGADTSVDLEETGr	Unambiguous	3	1	P15999	R15(Label:13C(6))	CID	1	0	1	1					901878		No Quan Values	Not Used		0	1.369e-05	4.60917	0	32.6855	18	2	791.406	1581.8	-0.816195	247.006	47324	47324	MS2	0/0	12AUG14_Rui_cardiac_PE_E.raw
	High			AGDWQcPNPGcGNQNFAWr	Unambiguous	2	1	B1WC50	C6(Carbamidomethyl); C11(Carbamidomethyl); R19(Label:13C(6)15N(4))	CID	1	0	1	1					390197		No Quan Values	Not Used		0	0.0002956	4.6089	0	33.194	100	2	1122.97	2244.93	-0.33673	274.841	53187	53187	MS2	0/0	12AUG14_Rui_cardiac_PE_E.raw
High				SAsPAPADVAPAQEDLr	Unconsidered	1	1	D3ZYS7	S3(Phospho); R17(Label:13C(6))	CID		0.0065	2	2	S(1): 6.3; S(3): 93.7	16789	1	1	5713452	Medium	Excluded by Method	Not Used		0	0.003685	4.60871	0	0	100	2	890.911	1780.81	-3.62788	200.089	37354	37354	MS2	0/0	12AUG14_Rui_cardiac_PE_E.raw
High				LrLDVPISGDPAPTVIWQk	Unambiguous	1	1	P56741	R2(Label:13C(6)); K19(Label:2H(4))	CID	1	0	1	1		34356	1		4.9505e+06	Medium	Excluded by Method	Not Used		0	0.003111	4.60729	1	70.4556	75	3	705.743	2115.22	-2.63579	392.29	77952	77952	MS2	0/0	12AUG14_Rui_cardiac_PE_E.raw
High				WGDAGAEYVVESTGVFTTmEk	Unambiguous	4	1	P04797	M19(Oxidation); K21(Label:2H(4))	CID	1	0	1	1							No Quan Values	Not Used		0	6.922e-06	4.60695	0	0	100	2	1149.03	2297.06	-1.15617	405.109	80964	80964	MS2	0/0	12AUG14_Rui_cardiac_PE_E.raw
	High			EVYMGNVIQGGEGqAPTr	Unconsidered	1	1	P17764	Q14(Deamidated); R18(Label:13C(6)15N(4))	CID		0.0043	2	3					365191		No Quan Values	Not Used		0	0.003662	4.60644	0	45.3524	100	2	958.962	1916.92	6.68353	222.811	42177	42177	MS2	0/0	12AUG14_Rui_cardiac_PE_E.raw
	High			ELLALDSVDPEGr	Unambiguous	1	1	Q5U2U8	R13(Label:13C(6)15N(4))	CID	1	0	1	1		27255	1		4.45899e+06	Heavy	Excluded by Method	Not Used		0	0.002544	4.60565	0	20.86	45	2	712.367	1423.73	-2.88427	312.06	61025	61025	MS2	0/0	12AUG14_Rui_cardiac_PE_E.raw
	High			LkGADPEETILNAFk	Unambiguous	1	1	P08733	K2(Label:13C(6)15N(2)); K15(Label:13C(6)15N(2))	CID	1	0	1	1					1.34033e+06		No Quan Values	Not Used		0	0.0004765	4.60539	1	29.3557	48	3	554.639	1661.9	-3.85331	348.623	68744	68744	MS2	0/0	12AUG14_Rui_cardiac_PE_E.raw
High				ENGTVTAANASTLnDGAAAVVLMTAEAAQr	Unconsidered	1	1	P17764	N14(Deamidated); R30(Label:13C(6))	CID		0.0377	3	3					1.26981e+07		No Quan Values	Not Used		0	0.01465	4.60422	0	0	100	2	1462.72	2924.44	1.09574	415.536	83308	83308	MS2	0/0	12AUG14_Rui_cardiac_PE_E.raw
High				GVVPLAGTnGETTTQGLDGLSEr	Unambiguous	1	1	P05065	N9(Deamidated); R23(Label:13C(6))	CID	1	0	1	1					12891079		No Quan Values	Not Used		0	4.824e-07	4.60328	0	38.6312	100	2	1140.07	2279.14	-2.78807	324.023	63552	63552	MS2	0/0	12AUG14_Rui_cardiac_PE_E.raw
	High			TPVDYIDLPYSSSPSr	Unambiguous	5	2	F1M865;F1M8Z8	R16(Label:13C(6)15N(4))	CID	1	0	1	1							No Quan Values	Not Used		0	0.0001882	4.60242	0	14.2305	100	2	903.94	1806.87	-3.43152	322.856	63308	63308	MS2	0/0	12AUG14_Rui_cardiac_PE_E.raw
High				DLYANNVLSGGTTmYPGIADr	Unambiguous	3	1	P68035	M14(Oxidation); R21(Label:13C(6))	CID	1	0	1	1		30908	1		3.47812e+07	Medium	Excluded by Method	Not Used		0	0.0008287	4.60125	0	5.20477	21	2	1125.54	2250.07	-2.81017	355.588	70219	70219	MS2	0/0	12AUG14_Rui_cardiac_PE_E.raw
High				QVELALWDTAGQEDYDr	Unambiguous	4	1	P62747	R17(Label:13C(6))	CID	1	0	1	1		31611		1	1.74015e+06	Medium	Excluded by Method	Not Used		0	1.22e-05	4.60111	0	72.3741	100	2	1007.97	2014.94	-4.1288	362.182	71612	71612	MS2	0/0	12AUG14_Rui_cardiac_PE_E.raw
High				DQLIVNLLkEEQVPQNk	Unambiguous	3	2	M0RBY5;M0RCF2	K9(Label:2H(4)); K17(Label:2H(4))	CID	1	0	1	1		31385	1		611191	Medium	Excluded by Method	Not Used		0	0.0004706	4.6011	1	71.1916	100	2	1008.58	2016.15	-4.17518	358.648	70866	70866	MS2	0/0	12AUG14_Rui_cardiac_PE_E.raw
	High			VQANLDTPDInIQGPEAk	Unconsidered	1	1	M0R9D5	N11(Deamidated); K18(Label:13C(6)15N(2))	CID		0.0022	2	2					293484		No Quan Values	Not Used		0	0.02882	4.59967	0	77.5741	100	2	966.503	1932	9.75294	270.093	52191	52191	MS2	0/0	12AUG14_Rui_cardiac_PE_E.raw
High				LmAGQEDSNGcINYEAFVk	Unambiguous	1	1	P16409	M2(Oxidation); C11(Carbamidomethyl); K19(Label:2H(4))	CID	1	0	1	1					260176		No Quan Values	Not Used		0	0.0001392	4.59919	0	0	100	2	1083.49	2165.97	-2.93633	285.076	55339	55339	MS2	0/0	12AUG14_Rui_cardiac_PE_E.raw
High				AHQVVEDGYEFFAk	Unambiguous	7	1	P62142	K14(Label:2H(4))	CID	1	0	1	1					854724		No Quan Values	Not Used		0	0.00026	4.59865	0	33.8769	100	2	822.404	1643.8	0.192486	243.628	46615	46615	MS2	0/0	12AUG14_Rui_cardiac_PE_E.raw
High				GVQETVLSPGSIPTGSVHk	Unambiguous	1	1	D4ABA9	K19(Label:2H(4))	CID	1	0	1	1		18379	1		3.46802e+06	Medium	Excluded by Method	Not Used		0	0.0003323	4.59822	0	18.1217	100	2	949.016	1897.02	-4.14246	216.7	40881	40881	MS2	0/0	12AUG14_Rui_cardiac_PE_E.raw
High				NVNIQNFHTSWk	Unambiguous	1	1	D3ZCV0	K12(Label:2H(4))	CID	1	0	1	1					3.63716e+06		No Quan Values	Not Used		0	2.89e-05	4.59717	0	40.9005	40	2	746.384	1491.76	-2.73565	191.527	35550	35550	MS2	0/0	12AUG14_Rui_cardiac_PE_E.raw
	High			cSANccEDNQASmQQVHQcIEr	Unambiguous	1	1	B0BN94	C1(Carbamidomethyl); C5(Carbamidomethyl); C6(Carbamidomethyl); M13(Oxidation); C19(Carbamidomethyl); R22(Label:13C(6)15N(4))	CID	1	0	1	1					219797		No Quan Values	Not Used		0	0.004705	4.5968	0	34.6404	100	3	917.689	2751.05	-5.63397	56.9287	7207	7207	MS2	0/0	12AUG14_Rui_cardiac_PE_E.raw
	High			rIESLNEEIAFLk	Unambiguous	2	1	Q6P725	R1(Label:13C(6)15N(4)); K13(Label:13C(6)15N(2))	CID	1	0	1	1		27480			8.50038e+06	Heavy	Unique	Used	0.374687	0	0.0003397	4.59479	1	35.1583	35	2	790.442	1579.88	-2.75008	314.392	61519	61519	MS2	0/0	12AUG14_Rui_cardiac_PE_E.raw
High				YTPSGQSGAAASESLFISNHAY	Unambiguous	1	1	P05065		CID	1	0	1	1					4.06785e+08		Indistinguishable Channels	Not Used		0	0.0004993	4.59391	0	0	4	2	1129.52	2258.03	-3.52411	304.662	59469	59469	MS2	0/0	12AUG14_Rui_cardiac_PE_E.raw
	High			YTPSGQSGAAASESLFISNHAY	Unambiguous	1	1	P05065		CID	1	0	1	1					4.06785e+08		Indistinguishable Channels	Not Used		0	0.0005715	4.59391	0	0	4	2	1129.52	2258.03	-3.52411	304.662	59469	59469	MS2	0/0	12AUG14_Rui_cardiac_PE_E.raw
High				ATENDIYNFFSPLNPVr	Unambiguous	7	1	Q794E4	R17(Label:13C(6))	CID	1	0	1	1		36583			3.88184e+07	Medium	Redundant	Not Used	0.812024	0	0.001242	4.5935	0	20.5081	100	2	1002	2002.99	-5.61323	411.625	82460	82460	MS2	0/0	12AUG14_Rui_cardiac_PE_E.raw
High				GITINAAHVEYSTAAr	Unambiguous	1	1	P85834	R16(Label:13C(6))	CID	1	0	1	1		14172	1		1.3185e+06	Medium	Excluded by Method	Not Used		0	8.269e-05	4.59292	0	27.9917	100	2	840.442	1679.88	-2.74072	174.169	31891	31891	MS2	0/0	12AUG14_Rui_cardiac_PE_E.raw
High				DFSPEDIIVTTSnNHIEVr	Unconsidered	2	1	B5DFG4	N13(Deamidated); R19(Label:13C(6))	CID		0.0065	2	2							No Quan Values	Not Used		0	0.0005793	4.59254	0	13.2328	100	2	1097.04	2193.07	-1.41462	394.09	78337	78337	MS2	0/0	12AUG14_Rui_cardiac_PE_E.raw
High				APGQLEcETAIAALnScLr	Unambiguous	1	1	G3V852	C7(Carbamidomethyl); N15(Deamidated); C17(Carbamidomethyl); R19(Label:13C(6))	CID	1	0	1	1							No Quan Values	Not Used		0	0.004522	4.59234	0	47.2739	100	2	1041.01	2081.02	4.21331	378.813	75116	75116	MS2	0/0	12AUG14_Rui_cardiac_PE_E.raw
High				AQSELSGAADEAAr	Unambiguous	2	1	G3V7Y3	R14(Label:13C(6))	CID	1	0	1	1		2555			9.44044e+06	Medium	Unique	Used	0.459245	0	1.29e-06	4.5917	0	22.3082	100	2	691.335	1381.66	-1.01217	61.1397	8068	8068	MS2	0/0	12AUG14_Rui_cardiac_PE_E.raw
	High			YESSALPAGQLTSLSDYASr	Unambiguous	1	1	Q5XHZ0	R20(Label:13C(6)15N(4))	CID	1	0	1	1		30282		1	1.22098e+06	Heavy	Excluded by Method	Not Used		0	0.002634	4.59081	0	23.7304	100	2	1063.52	2126.02	-1.72478	346.447	68283	68283	MS2	0/0	12AUG14_Rui_cardiac_PE_E.raw
High				DYGVLLESAGIALr	Unambiguous	2	1	G3V7I0	R14(Label:13C(6))	CID	1	0	1	1		36374		1	2.27885e+07	Medium	Excluded by Method	Not Used		0	3.181e-06	4.5898	0	36.1207	33	2	741.916	1482.82	-0.999364	408.921	81850	81850	MS2	0/0	12AUG14_Rui_cardiac_PE_E.raw
	High			GQSVQQVYYSIGALAk	Unambiguous	2	1	G3V885	K16(Label:13C(6)15N(2))	CID	1	0	1	1					701717		No Quan Values	Not Used		0	0.0001405	4.58972	0	23.8725	88	2	860.46	1719.91	-1.51103	352.775	69623	69623	MS2	0/0	12AUG14_Rui_cardiac_PE_E.raw
High				VcHAHPTLSEAFr	Unambiguous	1	1	Q6P6R2	C2(Carbamidomethyl); R13(Label:13C(6))	CID	1	0	1	1		4667			2.90028e+07	Medium	Unique	Used	0.781672	0	2.049e-05	4.58921	0	61.4696	50	3	510.923	1530.75	-2.71701	81.2291	12224	12224	MS2	0/0	12AUG14_Rui_cardiac_PE_E.raw
High				WLFETrPLDAFNQDPSQVr	Unambiguous	1	1	D4ABA9	R6(Label:13C(6)); R19(Label:13C(6))	CID	1	0	1	1		34655	1		30571206	Medium	Excluded by Method	Not Used		0	4.766e-06	4.5887	0	45.4682	15	3	777.733	2331.19	-2.65707	394.929	78523	78523	MS2	0/0	12AUG14_Rui_cardiac_PE_E.raw
High				mLPTIIADNAGYDSADLVAQLr	Unambiguous	1	1	Q5XIM9	M1(Oxidation); R22(Label:13C(6))	CID	1	0	1	1		36132			7.49505e+06	Medium	Unique	Used	0.527123	0	0.0004635	4.58864	0	19.5977	71	2	1185.11	2369.22	2.5103	406.817	81366	81366	MS2	0/0	12AUG14_Rui_cardiac_PE_E.raw
	High			LEDEEEMNAELTAk	Unambiguous	4	2	G3V8B0;G3V885	K14(Label:13C(6)15N(2))	CID	1	0	1	1					2.2659e+06		No Quan Values	Not Used		0	0.0006353	4.58759	0	61.1017	100	2	815.371	1629.73	-3.62368	191.597	35566	35566	MS2	0/0	12AUG14_Rui_cardiac_PE_E.raw
	High			GWEEGVAQmSVGQr	Unambiguous	1	1	Q62658	M9(Oxidation); R14(Label:13C(6)15N(4))	CID	1	0	1	1		12684		1	891978	Heavy	Excluded by Method	Not Used		0	0.001579	4.58636	0	13.6481	100	2	780.361	1559.72	0.497783	160.335	28943	28943	MS2	0/0	12AUG14_Rui_cardiac_PE_E.raw
	High			ADmVIEAVFEDLAVk	Unambiguous	1	1	Q64428	M3(Oxidation); K15(Label:13C(6)15N(2))	CID	1	0	1	1		36986			1.10704e+07	Heavy	Unique	Used	0.611023	0	0.000253	4.58612	0	24.7596	100	2	837.429	1673.85	-2.87014	414.538	83098	83098	MS2	0/0	12AUG14_Rui_cardiac_PE_E.raw
	High			AVLDSSPFLSEANAEr	Unambiguous	1	1	Q5BJQ0	R16(Label:13C(6)15N(4))	CID	1	0	1	1					1118430		No Quan Values	Not Used		0	5.201e-05	4.58606	0	80.319	100	2	858.427	1715.85	0.0416578	301.879	58883	58883	MS2	0/0	12AUG14_Rui_cardiac_PE_E.raw
	High			GITINAAHVEYSTAAr	Unambiguous	1	1	P85834	R16(Label:13C(6)15N(4))	CID	1	0	1	1		14244		1	1.86471e+06	Heavy	Excluded by Method	Not Used		0	0.01324	4.58594	0	16.103	100	2	842.435	1683.86	-3.44778	174.843	32029	32029	MS2	0/0	12AUG14_Rui_cardiac_PE_E.raw
High				SPFPVHVAEAcNPNAcr	Unambiguous	1	1	D3ZHA0	C11(Carbamidomethyl); C16(Carbamidomethyl); R17(Label:13C(6))	CID	1	0	1	1					560898		No Quan Values	Not Used		0	0.0002062	4.58585	0	0	100	2	966.446	1931.89	-5.00596	163.312	29580	29580	MS2	0/0	12AUG14_Rui_cardiac_PE_E.raw
	High			NIAFFSTncVEGTAr	Unambiguous	1	1	P06685	N8(Deamidated); C9(Carbamidomethyl); R15(Label:13C(6)15N(4))	CID	0.0153	0	1	1					832014		No Quan Values	Not Used		0	0.005119	4.58533	0	29.8586	100	2	849.403	1697.8	8.89909	291.197	56635	56635	MS2	0/0	12AUG14_Rui_cardiac_PE_E.raw
High				SGDAAIVDmVPGkPMcVESFSDYPPLGr	Unambiguous	3	1	M0R757	M9(Oxidation); K13(Label:2H(4)); C16(Carbamidomethyl); R28(Label:13C(6))	CID	1	0	1	1					1.44125e+06		No Quan Values	Not Used		0	0.0004659	4.58508	0	28.3847	100	3	1007.82	3021.45	2.48877	387.899	77029	77029	MS2	0/0	12AUG14_Rui_cardiac_PE_E.raw
High				NkDTGTYEDFVEGLr	Unambiguous	1	1	P16409	K2(Label:2H(4)); R15(Label:13C(6))	CID	1	0	1	1							No Quan Values	Not Used		0	0.0001684	4.58398	1	44.8646	3	3	585.29	1753.86	-4.23692	268.487	51852	51852	MS2	0/0	12AUG14_Rui_cardiac_PE_E.raw
	High			LISWYDNEYGYSNr	Unambiguous	15	2	P04797;D3Z8U8	R14(Label:13C(6)15N(4))	CID	1	0	1	1		25605	1		132589592	Heavy	Excluded by Method	Not Used		0	0.0003542	4.58377	0	23.1929	6	2	895.404	1789.8	-2.52392	293.734	57171	57171	MS2	0/0	12AUG14_Rui_cardiac_PE_E.raw
High				GVGIISEGNETVEDIAAr	Unambiguous	3	2	P06686;P06685	R18(Label:13C(6))	CID	1	0	1	1					1.02625e+06		No Quan Values	Not Used		0	0.0001922	4.58374	0	41.1675	100	2	918.474	1835.94	-1.88398	320.45	62800	62800	MS2	0/0	12AUG14_Rui_cardiac_PE_E.raw
High				LmAGQEDSNGcINYEAFVk	Unambiguous	1	1	P16409	M2(Oxidation); C11(Carbamidomethyl); K19(Label:2H(4))	CID	1	0	1	1		25789	1	1	257513	Medium	Excluded by Method	Not Used		0	0.0007319	4.58265	0	16.6181	100	2	1083.5	2165.99	4.95378	295.851	57618	57618	MS2	0/0	12AUG14_Rui_cardiac_PE_E.raw
	High			TPSFSVSAPQVSIPDVNVk	Unambiguous	1	1	M0R9D5	K19(Label:13C(6)15N(2))	CID	1	0	1	1		34196		1	1.48868e+06	Heavy	Excluded by Method	Not Used		0	0.0004865	4.58222	0	60.5816	100	2	990.527	1980.05	-3.31207	390.812	77639	77639	MS2	0/0	12AUG14_Rui_cardiac_PE_E.raw
High				AELSEGkcAELEEELk	Unambiguous	8	1	P04692	K7(Label:2H(4)); C8(Carbamidomethyl); K16(Label:2H(4))	CID	1	0	1	1							No Quan Values	Not Used		0	0.006569	4.58213	1	50.4925	100	2	921.958	1842.91	-8.72026	168.489	30687	30687	MS2	0/0	12AUG14_Rui_cardiac_PE_E.raw
High				ELEcAEDPGSAGEAAr	Unambiguous	2	1	M0RDN9	C4(Carbamidomethyl); R16(Label:13C(6))	CID	1	0	1	1		5139	1	1	70279.7	Medium	Excluded by Method	Not Used		0	0.004465	4.58027	0	0	100	2	834.369	1667.73	1.87803	85.4381	13101	13101	MS2	0/0	12AUG14_Rui_cardiac_PE_E.raw
High				ISADAmMQALLGTr	Unambiguous	1	1	P23693	M6(Oxidation); R14(Label:13C(6))	CID	1	0	1	1							No Quan Values	Not Used		0	3.885e-06	4.58002	0	52.759	100	2	750.382	1499.76	-5.19511	324.607	63675	63675	MS2	0/0	12AUG14_Rui_cardiac_PE_E.raw
High				VGLIGScTNSSYEDMGr	Unambiguous	1	1	Q9ER34	C7(Carbamidomethyl); R17(Label:13C(6))	CID	1	0	1	1		19862		1	555183	Medium	Excluded by Method	Not Used		0	4.606e-05	4.57931	0	60.3932	100	2	926.415	1851.82	-4.0471	232.044	44136	44136	MS2	0/0	12AUG14_Rui_cardiac_PE_E.raw
	High			STSQGSINSPVYSr	Unambiguous	1	1	F1LWK7	R14(Label:13C(6)15N(4))	CID	1	0	1	1		4120		1	3.38544e+06	Heavy	Excluded by Method	Not Used		0	0.001223	4.57931	0	9.27192	85	2	746.864	1492.72	-3.76858	76.0171	11128	11128	MS2	0/0	12AUG14_Rui_cardiac_PE_E.raw
	High			LAMQEFmILPVGASSFr	Unambiguous	5	2	M0R5J4;M0RAU4	M7(Oxidation); R17(Label:13C(6)15N(4))	CID	1	0	1	1		36149			30445395	Heavy	Not Unique	Not Used	0.604515	0	0.0001897	4.57851	0	29.0721	30	2	961.989	1922.97	-2.30844	407.273	81471	81471	MS2	0/0	12AUG14_Rui_cardiac_PE_E.raw
High				DSIFSNLIGQLDYk	Unambiguous	1	1	Q64428	K14(Label:2H(4))	CID	1	0	1	1		37187			1.97503e+07	Medium	Unique	Used	0.746603	0	2.353e-05	4.57829	0	21.6785	75	2	808.925	1616.84	-2.05638	416.435	83496	83496	MS2	0/0	12AUG14_Rui_cardiac_PE_E.raw
	High			kIDAAQNWLADPNGGPEGEEQIr	Unambiguous	2	1	P85972	K1(Label:13C(6)15N(2)); R23(Label:13C(6)15N(4))	CID	1	0	1	1		23149	1		6.58803e+06	Heavy	Excluded by Method	Not Used		0	0.005662	4.57803	1	44.0437	100	3	842.749	2526.23	-0.35346	267.614	51668	51668	MS2	0/0	12AUG14_Rui_cardiac_PE_E.raw
	High			GFcHLcDGQEAccVGLEAGINPTDHLITAYr	Unambiguous	3	1	P26284	C3(Carbamidomethyl); C6(Carbamidomethyl); C12(Carbamidomethyl); C13(Carbamidomethyl); R31(Label:13C(6)15N(4))	CID	1	0	1	1					1.81293e+06		No Quan Values	Not Used		0	0.001132	4.57654	0	57.755	100	3	1182.19	3544.56	-3.98486	363.776	71952	71952	MS2	0/0	12AUG14_Rui_cardiac_PE_E.raw
High				TSPAGGTWSSVVSGVPr	Unambiguous	2	1	F1LXI6	R17(Label:13C(6))	CID	1	0	1	1		23813	1		1.82096e+06	Medium	Excluded by Method	Not Used		0	0.00011	4.57536	0	65.4727	100	2	825.929	1650.85	-2.46845	274.573	53131	53131	MS2	0/0	12AUG14_Rui_cardiac_PE_E.raw
	High			TVYHAEEIQcnGr	Unambiguous	2	1	G3V7U0	C10(Carbamidomethyl); N11(Deamidated); R13(Label:13C(6)15N(4))	CID	1	0	1	1		1218			2.41697e+06	Heavy	Unique	Used	0.8017	0	0.004727	4.57442	0	58.9094	100	3	529.906	1587.7	-3.40337	48.9025	5572	5572	MS2	0/0	12AUG14_Rui_cardiac_PE_E.raw
High				AGAGSATLSMAYAGAr	Unambiguous	1	1	P04636	R16(Label:13C(6))	CID	1	0	1	1							No Quan Values	Not Used		0	0.0003422	4.57401	0	58.7246	97	2	730.865	1460.72	-1.56906	184.447	34057	34057	MS2	0/0	12AUG14_Rui_cardiac_PE_E.raw
	High			NAGNEQDLGIQYr	Unambiguous	1	1	Q5U302	R13(Label:13C(6)15N(4))	CID	1	0	1	1		10756			5.17519e+06	Heavy	Unique	Used	0.564025	0	0.0006487	4.57324	0	24.6399	100	2	744.359	1487.71	0.0208439	141.144	24849	24849	MS2	0/0	12AUG14_Rui_cardiac_PE_E.raw
	High			LYAQDADGcPIDIk	Unambiguous	1	1	D3ZHA0	C9(Carbamidomethyl); K14(Label:13C(6)15N(2))	CID	1	0	1	1					8866598		No Quan Values	Not Used		0	0.0002979	4.57205	0	23.5544	77	2	793.882	1586.76	-3.27544	217.373	41021	41021	MS2	0/0	12AUG14_Rui_cardiac_PE_E.raw
High				GPSVDVEVPDVDLEcPEAk	Unambiguous	1	1	M0R9D5	C15(Carbamidomethyl); K19(Label:2H(4))	CID	1	0	1	1		30451		1	990825	Medium	Excluded by Method	Not Used		0	0.000417	4.57194	0	55.2578	100	2	1029.99	2058.97	-6.50603	348.132	68641	68641	MS2	0/0	12AUG14_Rui_cardiac_PE_E.raw
High				SGPAAAEETVPEWAScLk	Unambiguous	3	1	Q9Z327-3	C16(Carbamidomethyl); K18(Label:2H(4))	CID	1	0	1	1		28250	1	1	530012	Medium	Excluded by Method	Not Used		0	0.002951	4.57189	0	25.9179	100	2	953.957	1906.91	-4.45976	322.992	63337	63337	MS2	0/0	12AUG14_Rui_cardiac_PE_E.raw
	High			ELQELVQYPVEHPDk	Unambiguous	1	1	P46462	K15(Label:13C(6)15N(2))	CID	1	0	1	1					128176		No Quan Values	Not Used		0	0.006052	4.57106	0	50.6064	100	2	916.465	1831.92	-4.78794	228.356	43352	43352	MS2	0/0	12AUG14_Rui_cardiac_PE_E.raw
	High			AGDWQcPNPGcGNqNFAWr	Unconsidered	2	1	B1WC50	C6(Carbamidomethyl); C11(Carbamidomethyl); Q14(Deamidated); R19(Label:13C(6)15N(4))	CID		0.0277	3	3					1.92967e+06		No Quan Values	Not Used		0	0.001034	4.57091	0	21.8239	100	2	1123.47	2245.93	4.28012	276.969	53633	53633	MS2	0/0	12AUG14_Rui_cardiac_PE_E.raw
High				ATEnDIYNFFSPLNPVr	Unambiguous	7	1	Q794E4	N4(Deamidated); R17(Label:13C(6))	CID	0.0131	0	1	1		36726		1	1.00638e+06	Medium	Excluded by Method	Not Used		0	0.0001751	4.56893	0	19.8557	100	2	1002.49	2003.97	-4.39578	412.173	82579	82579	MS2	0/0	12AUG14_Rui_cardiac_PE_E.raw
High				DTVTTGLTGTmNLAk	Unambiguous	1	1	M0R7S5	M11(Oxidation); K15(Label:2H(4))	CID	1	0	1	1		16205	1		1.15039e+07	Medium	Excluded by Method	Not Used		0	0.0001915	4.56892	0	12.65	72	2	771.901	1542.79	-2.3529	194.353	36144	36144	MS2	0/0	12AUG14_Rui_cardiac_PE_E.raw
	High			FSFcFSPEPEAEAAAGPGPcEr	Unambiguous	3	1	O08623	C4(Carbamidomethyl); C20(Carbamidomethyl); R22(Label:13C(6)15N(4))	CID	1	0	1	1		32485		1	577047	Heavy	Excluded by Method	Not Used		0	0.0008866	4.56833	0	32.7555	100	2	1212.02	2423.03	-0.986529	371.068	73481	73481	MS2	0/0	12AUG14_Rui_cardiac_PE_E.raw
High				LVAGVMGQNEPDqGGQr	Unconsidered	2	1	B0BMW2	Q13(Deamidated); R17(Label:13C(6))	CID		0.0419	4	4					196764		No Quan Values	Not Used		0	0.004582	4.56717	0	46.9222	100	2	881.934	1762.86	7.09257	134.054	23344	23344	MS2	0/0	12AUG14_Rui_cardiac_PE_E.raw
	High			GFcHLcDGqEAccVGLEAGINPTDHLITAYr	Unconsidered	3	1	P26284	C3(Carbamidomethyl); C6(Carbamidomethyl); Q9(Deamidated); C12(Carbamidomethyl); C13(Carbamidomethyl); R31(Label:13C(6)15N(4))	CID		0.0459	2	2					721421		No Quan Values	Not Used		0	0.007364	4.56637	0	77.9467	100	3	1182.53	3545.59	7.58234	363.066	71800	71800	MS2	0/0	12AUG14_Rui_cardiac_PE_E.raw
High				AMYDYSAQDEDEVSFr	Unambiguous	2	1	F1LVX3	R16(Label:13C(6))	CID	1	0	1	1					138652		No Quan Values	Not Used		0	4.74e-05	4.56587	0	0	100	2	966.403	1931.8	-4.19357	264.91	51093	51093	MS2	0/0	12AUG14_Rui_cardiac_PE_E.raw
High				NPDDITQEEYGEFYk	Unambiguous	1	1	P34058	K15(Label:2H(4))	CID	1	0	1	1							No Quan Values	Not Used		0	0.0002983	4.56498	0	37.2031	100	2	926.411	1851.81	-4.34373	266.924	51520	51520	MS2	0/0	12AUG14_Rui_cardiac_PE_E.raw
High				MMADEALDSGLVSr	Unambiguous	1	1	Q62651	R14(Label:13C(6))	CID	1	0	1	1		23320		1	995880	Medium	Excluded by Method	Not Used		0	2.773e-05	4.56484	0	30.8892	100	2	750.859	1500.71	-1.77757	269.509	52070	52070	MS2	0/0	12AUG14_Rui_cardiac_PE_E.raw
High				VDINAPDVDVQGPDWHLk	Unambiguous	1	1	M0R9D5	K18(Label:2H(4))	CID	1	0	1	1					391584		No Quan Values	Not Used		0	0.001193	4.56273	0	51.063	100	2	1011.51	2022.02	-1.2032	326.465	64066	64066	MS2	0/0	12AUG14_Rui_cardiac_PE_E.raw
High				FSEVATQYSEDk	Unambiguous	1	1	M0RCP9	K12(Label:2H(4))	CID	1	0	1	1					3.43291e+06		No Quan Values	Not Used		0	0.0005091	4.56244	0	60.0122	78	2	704.33	1407.65	-3.05501	111.173	18509	18509	MS2	0/0	12AUG14_Rui_cardiac_PE_E.raw
	High			GFGVDTETPNLEGTLTGPk	Unambiguous	1	1	M0R9D5	K19(Label:13C(6)15N(2))	CID	1	0	1	1					148275		No Quan Values	Not Used		0	0.0008588	4.56225	0	49.0202	100	2	970.983	1940.96	-5.87289	337.794	66464	66464	MS2	0/0	12AUG14_Rui_cardiac_PE_E.raw
	High			mMADEALDSGLVSr	Unambiguous	1	1	Q62651	M1(Oxidation); R14(Label:13C(6)15N(4))	CID	0.0197	0	1	1							No Quan Values	Not Used		0	0.002353	4.56184	0	79.3855	100	2	760.852	1520.7	0.558719	229.033	43494	43494	MS2	0/0	12AUG14_Rui_cardiac_PE_E.raw
	High			TGDIASMDEQGFcr	Unambiguous	1	1	Q499N5	C13(Carbamidomethyl); R14(Label:13C(6)15N(4))	CID	1	0	1	1		16416			6947273	Heavy	Unique	Used	0.919326	0	0.0003916	4.56052	0	11.0829	100	2	798.835	1596.66	-2.23424	196.384	36573	36573	MS2	0/0	12AUG14_Rui_cardiac_PE_E.raw
High				cSGcDEIIFSEDYQr	Unambiguous	1	1	Q6AYF2	C1(Carbamidomethyl); C4(Carbamidomethyl); R15(Label:13C(6))	CID	1	0	1	1		22251		1	1.21855e+06	Medium	Excluded by Method	Not Used		0	0.0005405	4.56048	0	32.9032	100	2	942.894	1884.78	-1.80997	257.929	49626	49626	MS2	0/0	12AUG14_Rui_cardiac_PE_E.raw
High				LAmQEFMILPVGASSFr	Unambiguous	5	2	M0R5J4;M0RAU4	M3(Oxidation); R17(Label:13C(6))	CID	1	0	1	1		35957			33352932	Medium	Not Unique	Not Used	0.565887	0	6.218e-06	4.55975	0	30.9557	58	2	959.996	1918.99	-0.414875	405.385	81031	81031	MS2	0/0	12AUG14_Rui_cardiac_PE_E.raw
	High			IDQYQGADAVGLEEk	Unambiguous	1	1	Q920J4	K15(Label:13C(6)15N(2))	CID	1	0	1	1					1576066		No Quan Values	Not Used		0	0.001179	4.55838	0	11.8087	100	2	822.402	1643.8	-2.74142	182.999	33747	33747	MS2	0/0	12AUG14_Rui_cardiac_PE_E.raw
High				LIEVANLAcSISNNEEGVk	Unambiguous	1	1	Q5U302	C9(Carbamidomethyl); K19(Label:2H(4))	CID	1	0	1	1					2.16917e+06		No Quan Values	Not Used		0	0.003039	4.55817	0	0	100	2	1032.53	2064.05	-5.98359	362.537	71687	71687	MS2	0/0	12AUG14_Rui_cardiac_PE_E.raw
High				AVLDSSPFLSEANAEr	Unambiguous	1	1	Q5BJQ0	R16(Label:13C(6))	CID	1	0	1	1							No Quan Values	Not Used		0	2.531e-06	4.55695	0	30.859	100	2	856.433	1711.86	-0.325992	300.782	58652	58652	MS2	0/0	12AUG14_Rui_cardiac_PE_E.raw
High				GAISAEVYTEEDAASYVr	Unambiguous	1	1	P09456	R18(Label:13C(6))	CID	1	0	1	1		26436	1	1	1.26375e+06	Medium	Excluded by Method	Not Used		0	7.019e-05	4.5541	0	20.5037	100	2	968.959	1936.91	-6.64793	303.077	59135	59135	MS2	0/0	12AUG14_Rui_cardiac_PE_E.raw
High				EQIEQFIPQmTAGk	Unambiguous	1	1	P15650	M10(Oxidation); K14(Label:2H(4))	CID	1	0	1	1							No Quan Values	Not Used		0	0.001555	4.55279	0	19.6631	84	2	820.418	1639.83	-1.03712	234.41	44640	44640	MS2	0/0	12AUG14_Rui_cardiac_PE_E.raw
High				MISSYVGENAEFEr	Unambiguous	1	1	B2GV06	R14(Label:13C(6))	CID	1	0	1	1							No Quan Values	Not Used		0	3.248e-06	4.55247	0	41.04	100	2	819.38	1637.75	-3.17483	231.591	44040	44040	MS2	0/0	12AUG14_Rui_cardiac_PE_E.raw
High				SLEDALNQTATVTr	Unambiguous	1	1	Q3KR86	R14(Label:13C(6))	CID	1	0	1	1		21730	1	1	312354	Medium	Excluded by Method	Not Used		0	6.63e-06	4.55224	0	54.8516	100	2	762.9	1524.79	-2.69059	252.209	48418	48418	MS2	0/0	12AUG14_Rui_cardiac_PE_E.raw
High				LLDEEEATDNDLr	Unambiguous	1	1	Q9QZA2	R13(Label:13C(6))	CID	1	0	1	1					274668		No Quan Values	Not Used		0	2.405e-05	4.55183	0	21.5328	100	2	769.865	1538.72	-3.47214	181.851	33503	33503	MS2	0/0	12AUG14_Rui_cardiac_PE_E.raw
High				IkNNDPELEEVNLNNIr	Unambiguous	2	1	Q6IMZ5	K2(Label:2H(4)); R17(Label:13C(6))	CID	1	0	1	1		20653		1	1.89006e+06	Medium	Excluded by Method	Not Used		0	0.000224	4.55131	1	57.2748	62	3	678.699	2034.08	-2.16272	240.318	45909	45909	MS2	0/0	12AUG14_Rui_cardiac_PE_E.raw
	High			cQLPEDVDPTSVTSALr	Unambiguous	1	1	B5DFG4	C1(Carbamidomethyl); R17(Label:13C(6)15N(4))	CID	1	0	1	1							No Quan Values	Not Used		0	0.0002762	4.55106	0	7.09342	100	2	949.461	1897.91	-2.79457	339.98	66925	66925	MS2	0/0	12AUG14_Rui_cardiac_PE_E.raw
High				ALGQNPTQAEVLr	Unambiguous	1	1	P16409	R13(Label:13C(6))	CID	1	0	1	1		11847	1		534672880	Medium	Excluded by Method	Not Used		0	0.005477	4.54912	0	3.00366	1	2	701.889	1402.77	-2.55115	151.58	27074	27074	MS2	0/0	12AUG14_Rui_cardiac_PE_E.raw
High				ITVVGVGQVGMAcAISILGk	Unambiguous	1	1	P42123	C13(Carbamidomethyl); K20(Label:2H(4))	CID	1	0	1	1					2705990		No Quan Values	Not Used		0	7.507e-05	4.54576	0	40.6964	100	2	989.061	1977.11	-1.64834	415.397	83279	83279	MS2	0/0	12AUG14_Rui_cardiac_PE_E.raw
High				SLDSAETYSQHAQSLDGTmGSSIPLYr	Unambiguous	2	1	F1LPM3	M19(Oxidation); R27(Label:13C(6))	CID	1	0	1	1					2711335		No Quan Values	Not Used		0	2.51e-05	4.54559	0	24.102	100	3	979.456	2936.35	-4.538	285.627	55454	55454	MS2	0/0	12AUG14_Rui_cardiac_PE_E.raw
High				rYSGDFGADAQGAMSk	Unambiguous	1	1	Q9QZ76	R1(Label:13C(6)); K16(Label:2H(4))	CID	1	0	1	1					280283		No Quan Values	Not Used		0	0.004196	4.5439	1	30.5609	100	2	835.894	1670.78	-2.03274	111.452	18571	18571	MS2	0/0	12AUG14_Rui_cardiac_PE_E.raw
High				ITEGDLSQLTASIr	Unambiguous	1	1	D3ZHA0	R14(Label:13C(6))	CID	1	0	1	1		30265		1	1.68666e+07	Medium	Excluded by Method	Not Used		0	4.336e-06	4.54279	0	44.4578	23	2	755.412	1509.82	-2.62139	346.279	68246	68246	MS2	0/0	12AUG14_Rui_cardiac_PE_E.raw
High				IVSNAScTTncLAPLAk	Unambiguous	15	2	P04797;M0R634	C7(Carbamidomethyl); N10(Deamidated); C11(Carbamidomethyl); K17(Label:2H(4))	CID	1	0	1	1		18398	1	1	986507	Medium	Excluded by Method	Not Used		0	0.001925	4.54209	0	51.6062	100	2	912.962	1824.92	1.52386	216.903	40923	40923	MS2	0/0	12AUG14_Rui_cardiac_PE_E.raw
High				rFNSANEDNVTQVr	Unambiguous	1	1	P04762	R1(Label:13C(6)); R14(Label:13C(6))	CID	1	0	1	1		1886			2.82561e+06	Medium	Unique	Used	0.591295	0	3.699e-05	4.5419	1	33.4982	100	2	831.423	1661.84	-0.849106	55.1601	6845	6845	MS2	0/0	12AUG14_Rui_cardiac_PE_E.raw
	High			NLTEEMAGLDEIIAk	Unambiguous	2	1	G3V885	K15(Label:13C(6)15N(2))	CID	1	0	1	1		35893			54721967	Heavy	Unique	Used	0.591295	0	0.0001293	4.54068	0	44.5203	16	2	827.925	1654.84	-1.82243	405.358	81023	81023	MS2	0/0	12AUG14_Rui_cardiac_PE_E.raw
High				cDENILWLDYk	Unambiguous	4	2	P11980;P11980-2	C1(Carbamidomethyl); K11(Label:2H(4))	CID	1	0	1	1		31262	1		2.37614e+06	Medium	Excluded by Method	Not Used		0	0.0002708	4.54014	0	39.7451	77	2	736.854	1472.7	-1.10873	357.243	70569	70569	MS2	0/0	12AUG14_Rui_cardiac_PE_E.raw
	High			mQSSVSESSFQMGr	Unambiguous	1	1	D4A702	M1(Oxidation); R14(Label:13C(6)15N(4))	CID	1	0	1	1		9915		1	1.77688e+06	Heavy	Excluded by Method	Not Used		0	0.0001653	4.54013	0	54.6865	100	2	793.843	1586.68	-1.71984	133.127	23150	23150	MS2	0/0	12AUG14_Rui_cardiac_PE_E.raw
High				FQSSHHSTDITSLDQYVEr	Unambiguous	2	1	Q66HD0	R19(Label:13C(6))	CID	1	0	1	1		18095		1	1.42129e+06	Medium	Excluded by Method	Not Used		0	9.804e-06	4.54012	0	35.0331	100	3	752.689	2256.05	-4.19303	213.798	40266	40266	MS2	0/0	12AUG14_Rui_cardiac_PE_E.raw
	High			WNSPAEEGSSDcEVFPk	Unambiguous	2	1	F1LRV4	C12(Carbamidomethyl); K17(Label:13C(6)15N(2))	CID	1	0	1	1					917299		No Quan Values	Not Used		0	6.232e-05	4.53996	0	35.9697	100	2	973.914	1946.82	-5.4611	231.745	44073	44073	MS2	0/0	12AUG14_Rui_cardiac_PE_E.raw
	High			ELSTTLNADEAVTr	Unambiguous	2	1	F1LRV4	R14(Label:13C(6)15N(4))	CID	1	0	1	1							No Quan Values	Not Used		0	0.0002715	4.5399	0	19.5268	100	2	765.386	1529.77	-1.79887	191.663	35579	35579	MS2	0/0	12AUG14_Rui_cardiac_PE_E.raw
High				NLFETLPLDSIGQGEPSAcGNINr	Unambiguous	1	1	D4ABA9	C19(Carbamidomethyl); R24(Label:13C(6))	CID	1	0	1	1		35701			106324363	Medium	Redundant	Not Used	0.932136	0	0.002218	4.53834	0	17.4069	47	2	1304.64	2608.26	-5.31283	404.621	80852	80852	MS2	0/0	12AUG14_Rui_cardiac_PE_E.raw
High				GAGTGGLGLTVEGPcEAk	Unambiguous	2	1	D3ZHA0	C15(Carbamidomethyl); K18(Label:2H(4))	CID	1	0	1	1		18271		1	16436811	Medium	Excluded by Method	Not Used		0	0.0002011	4.53673	0	15.4751	31	2	839.422	1677.84	-2.71817	214.807	40479	40479	MS2	0/0	12AUG14_Rui_cardiac_PE_E.raw
High				TSGGQALAELIVQEk	Unambiguous	1	1	P56741	K15(Label:2H(4))	CID	1	0	1	1		28913			4.81688e+06	Medium	Unique	Used	0.336698	0	8.716e-05	4.53584	0	49.5011	68	2	774.43	1547.85	-3.60361	330.495	64923	64923	MS2	0/0	12AUG14_Rui_cardiac_PE_E.raw
High				SkQLEDELVSLQk	Unambiguous	3	1	P04692	K2(Label:2H(4)); K13(Label:2H(4))	CID	1	0	1	1		17539		1	8.33523e+06	Medium	Excluded by Method	Not Used		0	0.0001873	4.5356	1	52.0077	15	2	762.938	1524.87	-2.48129	208.203	39066	39066	MS2	0/0	12AUG14_Rui_cardiac_PE_E.raw
High				IVSnAScTTNcLAPLAk	Unambiguous	15	2	P04797;M0R634	N4(Deamidated); C7(Carbamidomethyl); C11(Carbamidomethyl); K17(Label:2H(4))	CID	1	0	1	2		18398	1	1	986507	Medium	Excluded by Method	Not Used		0	0.002235	4.53558	0	51.6062	100	2	912.962	1824.92	1.52386	216.903	40923	40923	MS2	0/0	12AUG14_Rui_cardiac_PE_E.raw
	High			LVQDVANnTNEEAGDGTTTATVLAr	Unambiguous	1	1	P63039	N8(Deamidated); R25(Label:13C(6)15N(4))	CID	0.0154	0	1	1		20908	1		4.61303e+06	Heavy	Excluded by Method	Not Used		0	0.0002258	4.53553	0	17.228	100	2	1286.12	2571.24	-1.01408	243.325	46552	46552	MS2	0/0	12AUG14_Rui_cardiac_PE_E.raw
High				FSFcFSPEPEAEAAAGPGPcEr	Unambiguous	3	1	O08623	C4(Carbamidomethyl); C20(Carbamidomethyl); R22(Label:13C(6))	CID	1	0	1	1					146897		No Quan Values	Not Used		0	0.0001012	4.53544	0	42.1403	100	2	1210.02	2419.04	-2.96412	369.205	73091	73091	MS2	0/0	12AUG14_Rui_cardiac_PE_E.raw
	High			IFQNAPTDPTqDFSTQVAk	Unambiguous	1	1	D3ZVQ0	Q11(Deamidated); K19(Label:13C(6)15N(2))	CID	0.022	0	1	1							No Quan Values	Not Used		0	0.0134	4.53529	0	38.3496	100	2	1059.02	2117.04	6.27618	280.218	54322	54322	MS2	0/0	12AUG14_Rui_cardiac_PE_E.raw
High				MEGPGVDIDSPDVNIEGPEGk	Unambiguous	1	1	M0R9D5	K21(Label:2H(4))	CID	1	0	1	1					872118		No Quan Values	Not Used		0	0.005004	4.535	0	0	100	2	1080.01	2159.01	-2.5639	314.214	61483	61483	MS2	0/0	12AUG14_Rui_cardiac_PE_E.raw
	High			rSENEEFVEVGr	Unambiguous	1	1	P09456	R1(Label:13C(6)15N(4)); R12(Label:13C(6)15N(4))	CID	1	0	1	1		5096			1.08036e+06	Heavy	Redundant	Not Used	0.535567	0	0.002529	4.53479	1	52.6194	100	2	735.855	1470.7	-4.17967	85.0532	13022	13022	MS2	0/0	12AUG14_Rui_cardiac_PE_E.raw
	High			TGLEqGNDAGYLAESEk	Unambiguous	1	1	Q64428	Q5(Deamidated); K17(Label:13C(6)15N(2))	CID	0.0199	0	1	1					177707		No Quan Values	Not Used		0	0.002551	4.53429	0	58.8445	100	2	895.92	1790.83	8.36067	179.901	33090	33090	MS2	0/0	12AUG14_Rui_cardiac_PE_E.raw
High				EQFGNNPFSSLAGNSDNSSSQPLr	Unambiguous	1	1	D4A3P1	R24(Label:13C(6))	CID	1	0	1	1		29735		1	848212	Medium	Excluded by Method	Not Used		0	0.001942	4.53418	0	0	100	2	1280.09	2559.17	-2.59799	340.17	66966	66966	MS2	0/0	12AUG14_Rui_cardiac_PE_E.raw
High				EcPEGHVVTYTPmAPGNYLIAIk	Unambiguous	1	1	D3ZHA0	C2(Carbamidomethyl); M13(Oxidation); K23(Label:2H(4))	CID	1	0	1	1		29760		1	7123246	Medium	Excluded by Method	Not Used		0	0.01	4.53416	0	64.5485	62	3	860.763	2580.27	-1.35075	340.454	67025	67025	MS2	0/0	12AUG14_Rui_cardiac_PE_E.raw
	High			DFSPEDIIVTTSNNHIEVr	Unambiguous	2	1	B5DFG4	R19(Label:13C(6)15N(4))	CID	1	0	1	1		33320		1	11339454	Heavy	Excluded by Method	Not Used		0	0.001707	4.53401	0	10.526	25	2	1098.54	2196.08	-1.95653	381.117	75596	75596	MS2	0/0	12AUG14_Rui_cardiac_PE_E.raw
	High			YTDQSGEEEEDYESEEQIQHr	Unambiguous	1	1	Q68FT1	R21(Label:13C(6)15N(4))	CID	1	0	1	1		9799		1	1.41965e+06	Heavy	Excluded by Method	Not Used		0	0.001174	4.5339	0	53.3475	59	3	871.023	2611.05	-1.17063	131.907	22888	22888	MS2	0/0	12AUG14_Rui_cardiac_PE_E.raw
	High			mTPSGYTLDQcIQTGVDNPGHPFIk	Unambiguous	1	1	P09605	M1(Oxidation); C11(Carbamidomethyl); K25(Label:13C(6)15N(2))	CID	1	0	1	1					21522430		No Quan Values	Not Used		0	0.0001266	4.5337	0	38.8478	23	3	934.108	2800.31	-2.35541	321.024	62921	62921	MS2	0/0	12AUG14_Rui_cardiac_PE_E.raw
High				VIVVGNPAnTNcLTASk	Unconsidered	1	1	O88989	N9(Deamidated); C12(Carbamidomethyl); K17(Label:2H(4))	CID		0.0195	2	2		18537	1	1	400680	Medium	Excluded by Method	Not Used		0	0.01719	4.53236	0	38.1738	100	2	881.976	1762.94	7.9988	218.485	41256	41256	MS2	0/0	12AUG14_Rui_cardiac_PE_E.raw
High				DLNELQTLIEAHFENr	Unambiguous	4	1	F1LMI8	R16(Label:13C(6))	CID	1	0	1	1		36594			376826846	Medium	Unique	Used	0.669503	0	4.781e-06	4.53218	0	18.7274	11	2	974.494	1947.98	-2.66809	410.897	82294	82294	MS2	0/0	12AUG14_Rui_cardiac_PE_E.raw
High				LGPNYLQIPVNcPYr	Unambiguous	1	1	P04762	C12(Carbamidomethyl); R15(Label:13C(6))	CID	1	0	1	1							No Quan Values	Not Used		0	0.0004591	4.53159	0	17.4898	43	2	905.473	1809.94	-1.56481	348.033	68619	68619	MS2	0/0	12AUG14_Rui_cardiac_PE_E.raw
	High			TPIGSFLGSLASQPATk	Unambiguous	1	1	P17764	K17(Label:13C(6)15N(2))	CID	1	0	1	1							No Quan Values	Not Used		0	4.154e-06	4.53131	0	14.9483	41	2	841.961	1682.91	-3.22399	386.698	76773	76773	MS2	0/0	12AUG14_Rui_cardiac_PE_E.raw
High				MSASEEEEVEnENr	Unambiguous	1	1	G3V7K1	N11(Deamidated); R14(Label:13C(6))	CID	0.011	0	1	1					267837		No Quan Values	Not Used		0	0.000529	4.53043	0	37.9039	100	2	830.347	1659.69	7.83483	72.1484	10326	10326	MS2	0/0	12AUG14_Rui_cardiac_PE_E.raw
High				IFVGnVSAAcTSQELr	Unambiguous	4	1	M0R3R6	N5(Deamidated); C10(Carbamidomethyl); R16(Label:13C(6))	CID	1	0	1	1					1.35388e+06		No Quan Values	Not Used		0	0.0008016	4.53036	0	45.5707	100	2	879.95	1758.89	7.69758	244.355	46769	46769	MS2	0/0	12AUG14_Rui_cardiac_PE_E.raw
High				TGPSrPGPAIQEGFEPDMEELEPISr	Unambiguous	2	1	F1M0K3	R5(Label:13C(6)); R26(Label:13C(6))	CID	1	0	1	1					713017		No Quan Values	Not Used		0	0.005519	4.52963	0	42.0864	100	3	951.134	2851.39	-3.80681	352.703	69608	69608	MS2	0/0	12AUG14_Rui_cardiac_PE_E.raw
High				EATEAATVAAAAEAr	Unambiguous	1	1	Q3MIE4	R15(Label:13C(6))	CID	1	0	1	1					2.64594e+06		No Quan Values	Not Used		0	0.004392	4.5292	0	22.8553	100	2	719.367	1437.73	-1.04921	162.597	29430	29430	MS2	0/0	12AUG14_Rui_cardiac_PE_E.raw
High				VIVVGnPANTNcLTASk	Unconsidered	1	1	O88989	N6(Deamidated); C12(Carbamidomethyl); K17(Label:2H(4))	CID		0.0195	2	3		18537	1	1	400680	Medium	Excluded by Method	Not Used		0	0.01377	4.52825	0	38.1738	100	2	881.976	1762.94	7.9988	218.485	41256	41256	MS2	0/0	12AUG14_Rui_cardiac_PE_E.raw
High				AIAVLTSGGDAQGmNAAVr	Unambiguous	1	1	Q52KS1	M14(Oxidation); R19(Label:13C(6))	CID	1	0	1	1		14552		1	941004	Medium	Excluded by Method	Not Used		0	0.0001039	4.52712	0	46.5179	100	2	912.471	1823.93	-1.80463	177.88	32665	32665	MS2	0/0	12AUG14_Rui_cardiac_PE_E.raw
	High			NIAFFSTNcVEGTAr	Unambiguous	1	1	P06685	C9(Carbamidomethyl); R15(Label:13C(6)15N(4))	CID	1	0	1	1					712728		No Quan Values	Not Used		0	0.00228	4.52572	0	32.7406	100	2	848.898	1696.79	-5.62364	291.691	56741	56741	MS2	0/0	12AUG14_Rui_cardiac_PE_E.raw
	High			APSYGAGELLDFSLADAVNQEFLATr	Unambiguous	2	1	Q6P725	R26(Label:13C(6)15N(4))	CID	1	0	1	1		37752			1.75816e+07	Heavy	Redundant	Not Used	0.583299	0	0.001098	4.5243	0	67.8446	100	2	1383.18	2765.36	-1.75849	423.747	85021	85021	MS2	0/0	12AUG14_Rui_cardiac_PE_E.raw
High				YHTSQSGDEMTSLSEYVSr	Unambiguous	2	1	P34058	R19(Label:13C(6))	CID	1	0	1	1		20347		1	9096247	Medium	Excluded by Method	Not Used		0	9.309e-05	4.52427	0	59.5058	21	3	728.325	2182.96	-1.72165	237.066	45207	45207	MS2	0/0	12AUG14_Rui_cardiac_PE_E.raw
High				AAFDIFVLGAEDGcISTk	Unambiguous	1	1	Q4PP99	C14(Carbamidomethyl); K18(Label:2H(4))	CID	1	0	1	1					1.3687e+06		No Quan Values	Not Used		0	0.000686	4.52337	0	18.519	100	2	959.483	1917.96	1.03829	419.823	84206	84206	MS2	0/0	12AUG14_Rui_cardiac_PE_E.raw
High				EGTVTAGNASGMSDGAGVVIIASEDAVk	Unambiguous	2	2	P13437;G3V9U2	K28(Label:2H(4))	CID	1	0	1	1					748082		No Quan Values	Not Used		0	0.0002495	4.52268	0	56.1375	100	2	1305.64	2610.28	-1.77693	383.627	76125	76125	MS2	0/0	12AUG14_Rui_cardiac_PE_E.raw
	High			ELEVAEGGGQVELEr	Unambiguous	1	1	Q63692	R15(Label:13C(6)15N(4))	CID	1	0	1	1					1.11726e+06		No Quan Values	Not Used		0	8.308e-05	4.52196	0	26.4679	100	2	812.904	1624.8	-3.06483	216.272	40793	40793	MS2	0/0	12AUG14_Rui_cardiac_PE_E.raw
High				cDENILWLDYk	Unambiguous	4	2	P11980;P11980-2	C1(Carbamidomethyl); K11(Label:2H(4))	CID	1	0	1	1							No Quan Values	Not Used		0	0.0003509	4.51915	0	37.8681	62	2	736.854	1472.7	-1.68895	359.757	71098	71098	MS2	0/0	12AUG14_Rui_cardiac_PE_E.raw
High				TTIVIccSPSSYnESETk	Unambiguous	1	1	Q2PQA9	C6(Carbamidomethyl); C7(Carbamidomethyl); N13(Deamidated); K18(Label:2H(4))	CID	1	0	1	1					1.10523e+06		No Quan Values	Not Used		0	0.02195	4.51906	0	35.0072	100	2	1040.98	2080.95	5.12559	199.204	37165	37165	MS2	0/0	12AUG14_Rui_cardiac_PE_E.raw
	High			GVVPLAGTNGETTTQGLDGLSEr	Unambiguous	1	1	P05065	R23(Label:13C(6)15N(4))	CID	1	0	1	1					457488		No Quan Values	Not Used		0	0.006436	4.51866	0	0	100	2	1141.57	2282.14	-5.34034	315.258	61700	61700	MS2	0/0	12AUG14_Rui_cardiac_PE_E.raw
High				LGPNYLQIPVNcPYr	Unambiguous	1	1	P04762	C12(Carbamidomethyl); R15(Label:13C(6))	CID	1	0	1	1					1.05081e+06		No Quan Values	Not Used		0	0.0008959	4.51831	0	14.0871	61	2	905.473	1809.94	-1.6997	346.317	68256	68256	MS2	0/0	12AUG14_Rui_cardiac_PE_E.raw
High				DTGTYEDFVEGLr	Unambiguous	1	1	P16409	R13(Label:13C(6))	CID	1	0	1	1							No Quan Values	Not Used		0	8.471e-05	4.51813	0	5.76842	4	2	754.353	1507.7	-1.93593	360.809	71319	71319	MS2	0/0	12AUG14_Rui_cardiac_PE_E.raw
	High			WNTEDkVSHVSTGGGASLELLEGk	Unambiguous	3	2	P16617;M0R6Y8	K6(Label:13C(6)15N(2)); K24(Label:13C(6)15N(2))	CID	1	0	1	1					505122		No Quan Values	Not Used		0	0.0004917	4.51715	1	68.1117	100	3	844.094	2530.27	-3.6592	266.575	51447	51447	MS2	0/0	12AUG14_Rui_cardiac_PE_E.raw
High				IVYGHLDDPANqEIEr	Unambiguous	1	1	Q9ER34	Q12(Deamidated); R16(Label:13C(6))	CID	0.0066	0	1	1					485094		No Quan Values	Not Used		0	0.007788	4.51642	0	37.7197	100	2	938.468	1875.93	6.09436	188.303	34872	34872	MS2	0/0	12AUG14_Rui_cardiac_PE_E.raw
High				TDYnASVSVPDSSGPEr	Unambiguous	3	1	P61980	N4(Deamidated); R17(Label:13C(6))	CID	1	0	1	1							No Quan Values	Not Used		0	0.003448	4.51641	0	0	100	2	894.404	1787.8	-1.07368	170.877	31198	31198	MS2	0/0	12AUG14_Rui_cardiac_PE_E.raw
	High			LAMQEFMILPVGASSFr	Unambiguous	5	2	M0R5J4;M0RAU4	R17(Label:13C(6)15N(4))	CID	1	0	1	1		36921			1.76642e+07	Heavy	Redundant	Not Used	0.853276	0	0.000531	4.51638	0	17.4492	77	2	953.993	1906.98	-0.641479	414.096	83002	83002	MS2	0/0	12AUG14_Rui_cardiac_PE_E.raw
	High			nIAFFSTNcVEGTAr	Unconsidered	1	1	P06685	N1(Deamidated); C9(Carbamidomethyl); R15(Label:13C(6)15N(4))	CID		0.0153	2	2					832014		No Quan Values	Not Used		0	0.01812	4.51543	0	29.8586	100	2	849.403	1697.8	8.89909	291.197	56635	56635	MS2	0/0	12AUG14_Rui_cardiac_PE_E.raw
High				LDVPISGDPAPTVIWQk	Unambiguous	1	1	P56741	K17(Label:2H(4))	CID	1	0	1	1					635991		No Quan Values	Not Used		0	0.001356	4.51474	0	51.9498	100	2	920.509	1840.01	-2.82545	389.21	77304	77304	MS2	0/0	12AUG14_Rui_cardiac_PE_E.raw
High				FTQAGSEVSALLGr	Unambiguous	2	1	G3V6D3	R14(Label:13C(6))	CID	1	0	1	1		26911		1	55080954	Medium	Excluded by Method	Not Used		0	0.000179	4.51464	0	10.9579	9	2	721.389	1441.77	-2.42259	308.351	60244	60244	MS2	0/0	12AUG14_Rui_cardiac_PE_E.raw
	High			GFGDGYNGYGGGPGGGNFGGSPGYGGGr	Unambiguous	4	1	A7VJC2-2	R28(Label:13C(6)15N(4))	CID	1	0	1	1					2.29863e+06		No Quan Values	Not Used		0	0.004123	4.51399	0	0	78	2	1253.02	2505.04	-3.91082	272.996	52802	52802	MS2	0/0	12AUG14_Rui_cardiac_PE_E.raw
High				ATENDIYnFFSPLNPVr	Unconsidered	7	1	Q794E4	N8(Deamidated); R17(Label:13C(6))	CID		0.0131	2	2		36726		1	1.00638e+06	Medium	Excluded by Method	Not Used		0	0.0002064	4.51372	0	19.8557	100	2	1002.49	2003.97	-4.39578	412.173	82579	82579	MS2	0/0	12AUG14_Rui_cardiac_PE_E.raw
High				FTQAGSEVSALLGr	Unambiguous	2	1	G3V6D3	R14(Label:13C(6))	CID	1	0	1	1					56016116		No Quan Values	Not Used		0	0.0001085	4.51231	0	6.27807	7	2	721.389	1441.77	-2.33792	304.899	59519	59519	MS2	0/0	12AUG14_Rui_cardiac_PE_E.raw
	High			STAGDTHLGGEDFDNr	Unambiguous	6	1	P63018	R16(Label:13C(6)15N(4))	CID	1	0	1	1					135178		No Quan Values	Not Used		0	0.008927	4.51144	0	30.5685	100	2	851.366	1701.72	-5.37764	82.5657	12503	12503	MS2	0/0	12AUG14_Rui_cardiac_PE_E.raw
	High			HLNEIDLFHcIDPNDSk	Unambiguous	2	1	R9PXR7	C10(Carbamidomethyl); K17(Label:13C(6)15N(2))	CID	1	0	1	1					10141669		No Quan Values	Not Used		0	0.0004628	4.51088	0	64.9846	66	3	692.327	2074.97	-3.5674	302.772	59071	59071	MS2	0/0	12AUG14_Rui_cardiac_PE_E.raw
High				ATNIEVLSNTFQFTNEAr	Unambiguous	1	1	P18395	R18(Label:13C(6))	CID	1	0	1	1		33791	1		541035	Medium	Excluded by Method	Not Used		0	0.000647	4.5106	0	20.7671	100	2	1031.02	2061.04	0.759798	386.055	76637	76637	MS2	0/0	12AUG14_Rui_cardiac_PE_E.raw
	High			LcYVALDFENEmATAASSSSLEk	Unambiguous	4	1	P68035	C2(Carbamidomethyl); M12(Oxidation); K23(Label:13C(6)15N(2))	CID	1	0	1	1					343746		No Quan Values	Not Used		0	0.008091	4.51012	0	15.5234	100	2	1280.59	2560.17	0.523196	375.932	74506	74506	MS2	0/0	12AUG14_Rui_cardiac_PE_E.raw
High				FSPLTANLMNLLAEnGr	Unambiguous	1	1	Q06647	N15(Deamidated); R17(Label:13C(6))	CID	1	0	1	1		37295		1	1.62613e+06	Medium	Excluded by Method	Not Used		0	0.0003043	4.51005	0	28.3372	100	2	934.484	1867.96	-3.30241	417.591	83741	83741	MS2	0/0	12AUG14_Rui_cardiac_PE_E.raw
High				VDATEESDLAQQYGVr	Unambiguous	1	1	P04785	R16(Label:13C(6))	CID	1	0	1	1							No Quan Values	Not Used		0	0.0001521	4.50824	0	79.9619	100	2	893.93	1786.85	-1.82899	239.003	45623	45623	MS2	0/0	12AUG14_Rui_cardiac_PE_E.raw
High				GWEEGVAQmSVGQr	Unambiguous	1	1	Q62658	M9(Oxidation); R14(Label:13C(6))	CID	1	0	1	1					356183		No Quan Values	Not Used		0	9.833e-05	4.50765	0	69.9129	100	2	778.363	1555.72	-4.69199	161.081	29101	29101	MS2	0/0	12AUG14_Rui_cardiac_PE_E.raw
	High			IkIEFTPEQIEEFk	Unambiguous	1	1	P16409	K2(Label:13C(6)15N(2)); K14(Label:13C(6)15N(2))	CID	1	0	1	1		30619		1	962584	Heavy	Excluded by Method	Not Used		0	0.003284	4.50694	1	26.028	100	3	589.654	1766.95	-3.26699	350.1	69054	69054	MS2	0/0	12AUG14_Rui_cardiac_PE_E.raw
High				TVLImELINNVAk	Unambiguous	2	1	G3V6D3	M5(Oxidation); K13(Label:2H(4))	CID	1	0	1	1		35737			46094495	Medium	Redundant	Not Used	0.647192	0	5.309e-05	4.50653	0	49.7065	38	2	739.433	1477.86	-0.8575	403.557	80602	80602	MS2	0/0	12AUG14_Rui_cardiac_PE_E.raw
High				rAPAAQPPATAAAPSAVGSPAAAPr	Unambiguous	2	1	M0R785	R1(Label:13C(6)); R25(Label:13C(6))	CID	1	0	1	1		9602			1.15532e+07	Medium	Unique	Used	0.363835	0	0.001761	4.50624	1	35.5746	91	3	756.083	2266.23	-4.9431	130.176	22520	22520	MS2	0/0	12AUG14_Rui_cardiac_PE_E.raw
	High			LEEAGGATSVQIEmNk	Unambiguous	4	2	G3V8B0;G3V885	M14(Oxidation); K16(Label:13C(6)15N(2))	CID	1	0	1	1		9076			1.66871e+06	Heavy	Redundant	Not Used	1.14354	0	0.0004554	4.50556	0	0	100	2	850.912	1700.82	-4.63128	124.927	21412	21412	MS2	0/0	12AUG14_Rui_cardiac_PE_E.raw
High				TDSTGLSEGADAPVYAmQDSr	Unambiguous	1	1	D4ABA9	M17(Oxidation); R21(Label:13C(6))	CID	1	0	1	1		15346	1	1	6173465	Medium	Excluded by Method	Not Used		0	0.001371	4.50538	0	8.36359	89	2	1096.98	2192.96	-4.0601	185.464	34274	34274	MS2	0/0	12AUG14_Rui_cardiac_PE_E.raw
High				GFGDGYnGYGGGPGGGNFGGSPGYGGGr	Unconsidered	4	1	A7VJC2-2	N7(Deamidated); R28(Label:13C(6))	CID		0.0426	2	2							No Quan Values	Not Used		0	0.002677	4.50395	0	43.3263	100	2	1251.53	2502.06	6.31944	265.986	51322	51322	MS2	0/0	12AUG14_Rui_cardiac_PE_E.raw
High				IDATQVEVNPFGETPEGQVVcFDAk	Unambiguous	1	1	F1LPV8	C21(Carbamidomethyl); K25(Label:2H(4))	CID	1	0	1	1		35531		1	13618096	Medium	Excluded by Method	Not Used		0	0.005981	4.50292	0	11.972	44	2	1377.66	2754.31	-6.28857	401.886	80187	80187	MS2	0/0	12AUG14_Rui_cardiac_PE_E.raw
High				YTPSGQSGAAASESLFISnHAY	Unambiguous	1	1	P05065	N19(Deamidated)	CID	1	0	1	1							Indistinguishable Channels	Not Used		0	5.998e-06	4.50272	0	20.2454	72	2	1130.01	2259.02	-1.31024	320.796	62873	62873	MS2	0/0	12AUG14_Rui_cardiac_PE_E.raw
	High			YTPSGQSGAAASESLFISnHAY	Unambiguous	1	1	P05065	N19(Deamidated)	CID	1	0	1	1							Indistinguishable Channels	Not Used		0	0.000137	4.50272	0	20.2454	72	2	1130.01	2259.02	-1.31024	320.796	62873	62873	MS2	0/0	12AUG14_Rui_cardiac_PE_E.raw
High				mMADEALDSGLVSr	Unambiguous	1	1	Q62651	M1(Oxidation); R14(Label:13C(6))	CID	0.0467	0	1	1					1.34202e+06		No Quan Values	Not Used		0	0.0001249	4.50175	0	38.9515	100	2	758.857	1516.71	-1.30358	228.988	43484	43484	MS2	0/0	12AUG14_Rui_cardiac_PE_E.raw
	High			SGPFGQIFrPDNFVFGQSGAGNNWAk	Unambiguous	6	1	G3V7C6	R9(Label:13C(6)15N(4)); K26(Label:13C(6)15N(2))	CID	1	0	1	1		35756		1	1.01364e+07	Heavy	Excluded by Method	Not Used		0	0.0002016	4.50129	0	81.981	84	3	939.457	2816.36	-3.22139	403.721	80641	80641	MS2	0/0	12AUG14_Rui_cardiac_PE_E.raw
	High			DTVTTGLTGAVNmAk	Unambiguous	1	1	M0R7S5	M13(Oxidation); K15(Label:13C(6)15N(2))	CID	1	0	1	1					1.59007e+06		No Quan Values	Not Used		0	0.01035	4.50117	0	56.286	100	2	751.882	1502.76	-2.57231	198.779	37077	37077	MS2	0/0	12AUG14_Rui_cardiac_PE_E.raw
	High			QYTSPEEIDAqLQAEk	Unambiguous	1	1	Q62785	Q11(Deamidated); K16(Label:13C(6)15N(2))	CID	0.0022	0	1	1					220482		No Quan Values	Not Used		0	0.01909	4.50102	0	54.9527	100	2	929.951	1858.9	8.59714	248.139	47563	47563	MS2	0/0	12AUG14_Rui_cardiac_PE_E.raw
High				WnSPAEEGSSDcEVFPk	Unambiguous	2	1	F1LRV4	N2(Deamidated); C12(Carbamidomethyl); K17(Label:2H(4))	CID	1	0	1	1		19703	1	1	3.48923e+06	Medium	Excluded by Method	Not Used		0	0.005705	4.50054	0	43.6064	100	2	972.425	1943.84	8.13159	230.216	43744	43744	MS2	0/0	12AUG14_Rui_cardiac_PE_E.raw
High				NTGIIcTIGPASr	Unambiguous	4	2	P11980;P11980-2	C6(Carbamidomethyl); R13(Label:13C(6))	CID	1	0	1	1		15520			141527787	Medium	Not Unique	Not Used	0.591332	0	0.000291	4.49998	0	5.01342	5	2	683.365	1365.72	-2.29393	187.34	34666	34666	MS2	0/0	12AUG14_Rui_cardiac_PE_E.raw
High				TDSTGLSEGADAPVYAmQDSr	Unambiguous	1	1	D4ABA9	M17(Oxidation); R21(Label:13C(6))	CID	1	0	1	1		15346	1	1	6173465	Medium	Excluded by Method	Not Used		0	0.00146	4.49982	0	15.6163	100	2	1096.98	2192.96	-4.95073	185.932	34372	34372	MS2	0/0	12AUG14_Rui_cardiac_PE_E.raw
	High			VDSSnGFLIDGYPr	Unambiguous	1	1	P39069	N5(Deamidated); R14(Label:13C(6)15N(4))	CID	1	0	1	1							No Quan Values	Not Used		0	0.0005059	4.49981	0	46.0777	100	2	775.869	1550.73	-3.15821	308.03	60177	60177	MS2	0/0	12AUG14_Rui_cardiac_PE_E.raw
	High			AGDWQcPNPGcGNQnFAWr	Unconsidered	2	1	B1WC50	C6(Carbamidomethyl); C11(Carbamidomethyl); N15(Deamidated); R19(Label:13C(6)15N(4))	CID		0.0426	4	4					1.92967e+06		No Quan Values	Not Used		0	0.001121	4.49701	0	21.8239	100	2	1123.47	2245.93	4.28012	276.969	53633	53633	MS2	0/0	12AUG14_Rui_cardiac_PE_E.raw
High				NQVAMNPTNTVFDAk	Unambiguous	6	1	P63018	K15(Label:2H(4))	CID	1	0	1	1							No Quan Values	Not Used		0	2.591e-05	4.49634	0	25.4896	46	2	827.412	1653.82	-1.62881	224.379	42507	42507	MS2	0/0	12AUG14_Rui_cardiac_PE_E.raw
	High			MEEESGAPcVPSGnGAPVPk	Unambiguous	3	1	F1LV13	C9(Carbamidomethyl); N14(Deamidated); K20(Label:13C(6)15N(2))	CID	1	0	1	1		15669		1	1.50106e+06	Heavy	Excluded by Method	Not Used		0	0.001849	4.49539	0	0	100	2	1011.45	2021.9	-2.19835	188.803	34978	34978	MS2	0/0	12AUG14_Rui_cardiac_PE_E.raw
	High			ISADAmMQALLGTr	Unambiguous	1	1	P23693	M6(Oxidation); R14(Label:13C(6)15N(4))	CID	0.0223	0	1	1							No Quan Values	Not Used		0	0.0006951	4.49437	0	70.0345	100	2	752.378	1503.75	-3.05796	327.611	64308	64308	MS2	0/0	12AUG14_Rui_cardiac_PE_E.raw
High				FVVHGLTTGEQYIFr	Unambiguous	1	1	G3V7K1	R15(Label:13C(6))	CID	1	0	1	1					1.70292e+06		No Quan Values	Not Used		0	0.0001224	4.49374	0	68.4822	100	3	591.65	1772.93	-4.52122	327.393	64260	64260	MS2	0/0	12AUG14_Rui_cardiac_PE_E.raw
High				AAVPSGASTGIYEALELr	Unambiguous	6	3	P15429;M0R5J4;M0RAU4	R18(Label:13C(6))	CID	1	0	1	1							No Quan Values	Not Used		0	3.797e-07	4.49326	0	9.38468	30	2	905.985	1810.96	-0.815156	378.738	75098	75098	MS2	0/0	12AUG14_Rui_cardiac_PE_E.raw
	High			FYPEDVSEELIQDITQr	Unambiguous	2	1	F1LP60	R17(Label:13C(6)15N(4))	CID	1	0	1	1		37215			4.34912e+06	Heavy	Redundant	Not Used	0.830415	0	2.921e-05	4.49299	0	27.1462	100	2	1046.51	2092.01	-2.63938	416.735	83560	83560	MS2	0/0	12AUG14_Rui_cardiac_PE_E.raw
High				IVYGHLDDPAnQEIEr	Unconsidered	1	1	Q9ER34	N11(Deamidated); R16(Label:13C(6))	CID		0.0066	2	2					485094		No Quan Values	Not Used		0	0.003402	4.49264	0	37.7197	100	2	938.468	1875.93	6.09436	188.303	34872	34872	MS2	0/0	12AUG14_Rui_cardiac_PE_E.raw
	High			IVSNAScTTNcLAPLAk	Unambiguous	15	2	P04797;M0R634	C7(Carbamidomethyl); C11(Carbamidomethyl); K17(Label:13C(6)15N(2))	CID	1	0	1	1					4455973		No Quan Values	Not Used		0	0.02123	4.49232	0	79.7064	100	2	914.458	1827.91	-5.39602	211.251	39724	39724	MS2	0/0	12AUG14_Rui_cardiac_PE_E.raw
High				NQVAmNPTNTVFDAk	Unambiguous	6	1	P63018	M5(Oxidation); K15(Label:2H(4))	CID	1	0	1	1					195409		No Quan Values	Not Used		0	0.0001144	4.49217	0	0	100	2	835.406	1669.81	-5.73219	165.636	30074	30074	MS2	0/0	12AUG14_Rui_cardiac_PE_E.raw
	High			NNDPELEEVNLNNIr	Unambiguous	2	1	Q6IMZ5	R15(Label:13C(6)15N(4))	CID	1	0	1	1					1.43478e+06		No Quan Values	Not Used		0	0.0005091	4.49176	0	0	100	2	896.934	1792.86	-5.5762	283.763	55064	55064	MS2	0/0	12AUG14_Rui_cardiac_PE_E.raw
High				SPFPVHVAEAcNPNAcr	Unambiguous	1	1	D3ZHA0	C11(Carbamidomethyl); C16(Carbamidomethyl); R17(Label:13C(6))	CID	1	0	1	1		12973			4.25453e+07	Medium	Redundant	Not Used	0.777139	0	3.041e-07	4.49167	0	54.5683	23	3	644.634	1931.89	-4.28626	162.281	29360	29360	MS2	0/0	12AUG14_Rui_cardiac_PE_E.raw
	High			ImEGPAFNFLDAPAVr	Unambiguous	1	1	P49432	M2(Oxidation); R16(Label:13C(6)15N(4))	CID	1	0	1	1					1.34257e+06		No Quan Values	Not Used		0	7.32e-05	4.49141	0	19.0367	100	2	887.444	1773.88	-3.10057	390.502	77573	77573	MS2	0/0	12AUG14_Rui_cardiac_PE_E.raw
High				qVELALWDTAGQEDYDr	Unambiguous	4	1	P62747	Q1(Deamidated); R17(Label:13C(6))	CID	1	0	1	1							No Quan Values	Not Used		0	0.002769	4.49109	0	61.8209	100	2	1008.48	2015.94	6.95079	361.005	71362	71362	MS2	0/0	12AUG14_Rui_cardiac_PE_E.raw
	High			THYPAQQGEYQPQQPVYHk	Unambiguous	1	1	Q5U2U8	K19(Label:13C(6)15N(2))	CID	1	0	1	1					946857		No Quan Values	Not Used		0	1.016e-05	4.4908	0	49.9587	100	3	769.704	2307.1	-2.24206	82.1582	12418	12418	MS2	0/0	12AUG14_Rui_cardiac_PE_E.raw
High				MEEESGAPcVPSGnGAPVPk	Unambiguous	3	1	F1LV13	C9(Carbamidomethyl); N14(Deamidated); K20(Label:2H(4))	CID	1	0	1	1					276404		No Quan Values	Not Used		0	4.402e-05	4.4908	0	53.3098	100	2	1009.46	2017.91	-3.73672	190.538	35341	35341	MS2	0/0	12AUG14_Rui_cardiac_PE_E.raw
	High			QYTSPEEIDAQLqAEk	Unconsidered	1	1	Q62785	Q13(Deamidated); K16(Label:13C(6)15N(2))	CID		0.0022	2	2					220482		No Quan Values	Not Used		0	0.04667	4.49034	0	54.9527	100	2	929.951	1858.9	8.59714	248.139	47563	47563	MS2	0/0	12AUG14_Rui_cardiac_PE_E.raw
	High			VQANLDTPDINIqGPEAk	Unconsidered	1	1	M0R9D5	Q13(Deamidated); K18(Label:13C(6)15N(2))	CID		0.026	4	4					293484		No Quan Values	Not Used		0	0.03091	4.4898	0	77.5741	100	2	966.503	1932	9.75294	270.093	52191	52191	MS2	0/0	12AUG14_Rui_cardiac_PE_E.raw
	High			EALENANTNTEVLk	Unambiguous	2	1	M0RCH6	K14(Label:13C(6)15N(2))	CID	1	0	1	1		10639			13504699	Heavy	Unique	Used	0.765235	0	0.0004797	4.48979	0	37.7023	100	2	777.394	1553.78	-5.36796	140.396	24687	24687	MS2	0/0	12AUG14_Rui_cardiac_PE_E.raw
High				AISFVGSNQAGEYIFEr	Unambiguous	2	1	G3V7J0	R17(Label:13C(6))	CID	1	0	1	1							No Quan Values	Not Used		0	0.0002634	4.48883	0	3.45415	23	2	947.471	1893.93	-4.69829	374.332	74169	74169	MS2	0/0	12AUG14_Rui_cardiac_PE_E.raw
High				SLDSAETYSQHAQSLDGTMGSSIPLYr	Unambiguous	2	1	F1LPM3	R27(Label:13C(6))	CID	1	0	1	1		29485			4.74117e+06	Medium	Unique	Used	0.956249	0	0.0004691	4.48802	0	29.0671	99	3	974.126	2920.36	-3.08549	337.608	66423	66423	MS2	0/0	12AUG14_Rui_cardiac_PE_E.raw
	High			QQSQVLDAmQDSFTr	Unambiguous	2	1	G3V836	M9(Oxidation); R15(Label:13C(6)15N(4))	CID	1	0	1	1		13126		1	1.35724e+06	Heavy	Excluded by Method	Not Used		0	0.0006189	4.48784	0	62.3676	94	2	890.41	1779.81	-4.6813	163.612	29643	29643	MS2	0/0	12AUG14_Rui_cardiac_PE_E.raw
High				VNQIGSVTESLQAck	Unambiguous	5	3	M0R5J4;M0RAU4;P15429	C14(Carbamidomethyl); K15(Label:2H(4))	CID	1	0	1	1		16292		1	5.84872e+06	Medium	Excluded by Method	Not Used		0	2.094e-05	4.48758	0	12.3091	87	2	819.425	1637.84	-2.14131	195.183	36319	36319	MS2	0/0	12AUG14_Rui_cardiac_PE_E.raw
High				VNQIGSVTESIQAck	Unambiguous	5	3	M0R5J4;M0RAU4;P15429	C14(Carbamidomethyl); K15(Label:2H(4))	CID	1	0	1	2		16292		1	5.84872e+06	Medium	Excluded by Method	Not Used		0	2.094e-05	4.48758	0	12.3091	87	2	819.425	1637.84	-2.14131	195.183	36319	36319	MS2	0/0	12AUG14_Rui_cardiac_PE_E.raw
High				NDLrDTFAALGr	Unambiguous	1	1	P08733	R4(Label:13C(6)); R12(Label:13C(6))	CID	1	0	1	1		22294		1	848907	Medium	Excluded by Method	Not Used		0	0.002796	4.48639	1	43.06	100	3	454.25	1360.74	-0.623615	258.243	49691	49691	MS2	0/0	12AUG14_Rui_cardiac_PE_E.raw
High				ILAQMTGTEYmQDPDEEALrr	Unambiguous	1	1	Q5XIG1	M11(Oxidation); R20(Label:13C(6)); R21(Label:13C(6))	CID	1	0	1	1					4.09819e+06		No Quan Values	Not Used		0	0.005081	4.48582	1	22.4146	30	3	832.402	2495.19	-1.02422	233.906	44530	44530	MS2	0/0	12AUG14_Rui_cardiac_PE_E.raw
High				HDAATcFVDAGnAFk	Unambiguous	1	1	P54921	C6(Carbamidomethyl); N12(Deamidated); K15(Label:2H(4))	CID	0.4187	0	1	1					1.97454e+06		No Quan Values	Not Used		0	0.001444	4.48523	0	63.9776	100	2	814.876	1628.74	7.8882	212.415	39972	39972	MS2	0/0	12AUG14_Rui_cardiac_PE_E.raw
High				LNQSDSIEDPNSPAGr	Unambiguous	2	1	F1MA65	R16(Label:13C(6))	CID	1	0	1	1					567399		No Quan Values	Not Used		0	0.001317	4.48406	0	0	100	2	853.404	1705.8	-4.64747	89.4154	13939	13939	MS2	0/0	12AUG14_Rui_cardiac_PE_E.raw
High				LSEEEAQASAISVGSr	Unambiguous	1	1	Q1RP74	R16(Label:13C(6))	CID	1	0	1	1					757214		No Quan Values	Not Used		0	9.938e-06	4.48377	0	16.7301	100	2	820.412	1639.82	-4.05443	179.874	33084	33084	MS2	0/0	12AUG14_Rui_cardiac_PE_E.raw
High				VTnGAFTGEISPGMIk	Unambiguous	2	1	P48500	N3(Deamidated); K16(Label:2H(4))	CID	1	0	1	1							No Quan Values	Not Used		0	3.965e-06	4.48373	0	34.2845	77	2	813.92	1626.83	-0.895493	302.207	58952	58952	MS2	0/0	12AUG14_Rui_cardiac_PE_E.raw
High				GAGTGGLGLAIEGPSEAk	Unambiguous	1	1	D3ZHA0	K18(Label:2H(4))	CID	1	0	1	1		20379	1	1	915550	Medium	Excluded by Method	Not Used		0	0.0002133	4.48367	0	4.61424	89	2	794.927	1588.85	-0.563177	237.448	45290	45290	MS2	0/0	12AUG14_Rui_cardiac_PE_E.raw
High				IVSNAScTTNcLAPLAk	Unambiguous	15	2	P04797;M0R634	C7(Carbamidomethyl); C11(Carbamidomethyl); K17(Label:2H(4))	CID	1	0	1	1							No Quan Values	Not Used		0	6.498e-06	4.48307	0	19.5151	100	2	912.467	1823.93	-0.947662	203.912	38157	38157	MS2	0/0	12AUG14_Rui_cardiac_PE_E.raw
	High			SQNIITDSSSLNAEAIr	Unambiguous	1	1	G3V6S0	R17(Label:13C(6)15N(4))	CID	1	0	1	1					1.67753e+06		No Quan Values	Not Used		0	3.671e-05	4.48238	0	38.7268	100	2	914.963	1828.92	-4.40649	262.529	50591	50591	MS2	0/0	12AUG14_Rui_cardiac_PE_E.raw
High				SYELPDGQVITIGNEr	Unambiguous	9	3	P68035;V9GZ85;D3ZRN3	R16(Label:13C(6))	CID	1	0	1	1							No Quan Values	Not Used		0	6.873e-06	4.48061	0	5.86697	18	2	898.957	1796.91	-2.76487	346.272	68244	68244	MS2	0/0	12AUG14_Rui_cardiac_PE_E.raw
	High			AASGrPEGTIAPPLGSGAPNLQEAMQNLr	Unambiguous	1	1	D4ABA9	R5(Label:13C(6)15N(4)); R29(Label:13C(6)15N(4))	CID	1	0	1	1		33352	1		4.92106e+06	Heavy	Excluded by Method	Not Used		0	4.843e-06	4.48007	0	61.2586	97	3	975.169	2923.49	-0.8055	381.149	75604	75604	MS2	0/0	12AUG14_Rui_cardiac_PE_E.raw
High				TVTNAVVTVPAYFnDSQr	Unambiguous	4	1	P63018	N14(Deamidated); R18(Label:13C(6))	CID	0.0022	0	1	1					245968		No Quan Values	Not Used		0	0.0003094	4.47991	0	33.4165	100	2	995.004	1989	-0.366012	340.861	67112	67112	MS2	0/0	12AUG14_Rui_cardiac_PE_E.raw
	High			MMADEALDSGLVSr	Unambiguous	1	1	Q62651	R14(Label:13C(6)15N(4))	CID	1	0	1	1							No Quan Values	Not Used		0	0.0003789	4.47985	0	47.8818	100	2	752.85	1504.69	-5.24856	271.421	52470	52470	MS2	0/0	12AUG14_Rui_cardiac_PE_E.raw
High				MSASEEEEVENEnr	Unconsidered	1	1	G3V7K1	N13(Deamidated); R14(Label:13C(6))	CID		0.011	2	2					267837		No Quan Values	Not Used		0	0.001999	4.47921	0	37.9039	100	2	830.347	1659.69	7.83483	72.1484	10326	10326	MS2	0/0	12AUG14_Rui_cardiac_PE_E.raw
High				SQIFSTASDNQPTVTIk	Unambiguous	1	1	P06761	K17(Label:2H(4))	CID	1	0	1	1		20687		1	2.41813e+07	Medium	Excluded by Method	Not Used		0	2.574e-06	4.47609	0	1.60633	18	2	920.98	1840.95	-3.20908	240.66	45986	45986	MS2	0/0	12AUG14_Rui_cardiac_PE_E.raw
	High			VVEAPGIIIEADEVGDVr	Unambiguous	2	1	Q71LX6	R18(Label:13C(6)15N(4))	CID	1	0	1	1							No Quan Values	Not Used		0	1.271e-05	4.47546	0	100	100	2	946.003	1891	-3.59487	379.855	75333	75333	MS2	0/0	12AUG14_Rui_cardiac_PE_E.raw
	High			kYEmFAQTLQQSr	Unambiguous	1	1	P46462	K1(Label:13C(6)15N(2)); M4(Oxidation); R13(Label:13C(6)15N(4))	CID	1	0	1	1							No Quan Values	Not Used		0	0.001397	4.47538	1	0	100	2	832.416	1663.82	1.03147	129.581	22393	22393	MS2	0/0	12AUG14_Rui_cardiac_PE_E.raw
High				SYELPDGQVITIGNEr	Unambiguous	9	3	P68035;V9GZ85;D3ZRN3	R16(Label:13C(6))	CID	1	0	1	1		29990	1		205123771	Medium	Excluded by Method	Not Used		0	9.239e-06	4.47531	0	4.29746	5	2	898.957	1796.91	-3.2404	343.168	67594	67594	MS2	0/0	12AUG14_Rui_cardiac_PE_E.raw
High				SQNIITDSSSLNAEAIr	Unambiguous	1	1	G3V6S0	R17(Label:13C(6))	CID	1	0	1	1		22948		1	1.78195e+06	Medium	Excluded by Method	Not Used		0	2.942e-06	4.47523	0	0	100	2	912.971	1824.93	-2.68747	265.455	51210	51210	MS2	0/0	12AUG14_Rui_cardiac_PE_E.raw
High				ENAIDrAEQAEADk	Unambiguous	7	1	P04692	R6(Label:13C(6)); K14(Label:2H(4))	CID	1	0	1	1		7169			1.5992e+06	Medium	Unique	Used	0.865909	0	0.0004324	4.47479	1	46.1161	100	2	785.388	1569.77	-4.26256	106.032	17421	17421	MS2	0/0	12AUG14_Rui_cardiac_PE_E.raw
High				ENALDrAEQAEADk	Unambiguous	7	1	P04692	R6(Label:13C(6)); K14(Label:2H(4))	CID	1	0	1	2		7169			1.5992e+06	Medium	Redundant	Not Used	0.865909	0	0.0004324	4.47479	1	46.1161	100	2	785.388	1569.77	-4.26256	106.032	17421	17421	MS2	0/0	12AUG14_Rui_cardiac_PE_E.raw
High				GAAHFHSLAAQDNLVLQr	Unambiguous	2	1	D3Z802	R18(Label:13C(6))	CID	1	0	1	1		14945	1		9.57134e+06	Medium	Excluded by Method	Not Used		0	1.236e-05	4.47352	0	75.0206	100	3	652.016	1954.03	-0.236068	181.706	33472	33472	MS2	0/0	12AUG14_Rui_cardiac_PE_E.raw
	High			ISADAMmQALLGTr	Unambiguous	1	1	P23693	M7(Oxidation); R14(Label:13C(6)15N(4))	CID	1	0	1	1							No Quan Values	Not Used		0	0.002611	4.47331	0	51.6668	100	2	752.379	1503.75	-1.51559	334.806	65831	65831	MS2	0/0	12AUG14_Rui_cardiac_PE_E.raw
	High			IcEQFEAETPTDSEATHr	Unambiguous	2	1	G3V907	C2(Carbamidomethyl); R18(Label:13C(6)15N(4))	CID	1	0	1	1		10486	1		952048	Heavy	Excluded by Method	Not Used		0	0.001012	4.47307	0	39.037	80	3	710.977	2130.92	-5.27685	138.684	24326	24326	MS2	0/0	12AUG14_Rui_cardiac_PE_E.raw
	High			LVQDVAnNTNEEAGDGTTTATVLAr	Unconsidered	1	1	P63039	N7(Deamidated); R25(Label:13C(6)15N(4))	CID		0.0154	2	2		20908	1		4.61303e+06	Heavy	Excluded by Method	Not Used		0	0.0001591	4.47271	0	17.228	100	2	1286.12	2571.24	-1.01408	243.325	46552	46552	MS2	0/0	12AUG14_Rui_cardiac_PE_E.raw
	High			IEDGNNFGVAVQEk	Unambiguous	2	1	Q6P9V7	K14(Label:13C(6)15N(2))	CID	1	0	1	1		13676			3.71512e+06	Heavy	Unique	Used	0.531707	0	0.0003822	4.47232	0	43.3445	100	2	764.377	1527.75	-4.40314	168.997	30796	30796	MS2	0/0	12AUG14_Rui_cardiac_PE_E.raw
	High			FTATAGIQVVGDDLTVTNPk	Unambiguous	3	1	M0R5J4	K20(Label:13C(6)15N(2))	CID	1	0	1	1					2.39567e+06		No Quan Values	Not Used		0	9.226e-05	4.46945	0	29.358	100	2	1028.04	2055.08	-1.73418	362.006	71575	71575	MS2	0/0	12AUG14_Rui_cardiac_PE_E.raw
	High			MmADEALDSGLVSr	Unconsidered	1	1	Q62651	M2(Oxidation); R14(Label:13C(6)15N(4))	CID		0.0197	2	2							No Quan Values	Not Used		0	0.002511	4.46932	0	79.3855	100	2	760.852	1520.7	0.558719	229.033	43494	43494	MS2	0/0	12AUG14_Rui_cardiac_PE_E.raw
	High			VALVYGQmNEPPGAr	Unambiguous	2	1	G3V6D3	M8(Oxidation); R15(Label:13C(6)15N(4))	CID	1	0	1	1					248018		No Quan Values	Not Used		0	0.004014	4.46923	0	49.6493	100	2	814.408	1627.81	-2.96092	160.389	28955	28955	MS2	0/0	12AUG14_Rui_cardiac_PE_E.raw
	High			mDATANDVPSPYEVk	Unambiguous	1	1	P11598	M1(Oxidation); K15(Label:13C(6)15N(2))	CID	1	0	1	1					650706		No Quan Values	Not Used		0	0.003071	4.46819	0	0	100	2	830.887	1660.77	3.02378	171.789	31392	31392	MS2	0/0	12AUG14_Rui_cardiac_PE_E.raw
High				LEGTNVQEAQNILk	Unambiguous	1	1	F1LPV8	K14(Label:2H(4))	CID	1	0	1	1					2.20091e+06		No Quan Values	Not Used		0	1.074e-05	4.46779	0	38.0364	76	2	780.927	1560.85	-3.8087	230.162	43732	43732	MS2	0/0	12AUG14_Rui_cardiac_PE_E.raw
High				LMATLFSTYASADTGDSGk	Unambiguous	2	1	G3V885	K19(Label:2H(4))	CID	1	0	1	1					474376		No Quan Values	Not Used		0	0.002284	4.46698	0	73.7377	100	2	970.462	1939.92	-4.11263	355.283	70154	70154	MS2	0/0	12AUG14_Rui_cardiac_PE_E.raw
High				LAMQEFmILPVGASSFr	Unambiguous	5	2	M0R5J4;M0RAU4	M7(Oxidation); R17(Label:13C(6))	CID	1	0	1	1		36149			5.37843e+07	Medium	Redundant	Not Used	0.604515	0	2.019e-05	4.46672	0	56.262	34	2	959.993	1918.98	-4.10438	406.944	81394	81394	MS2	0/0	12AUG14_Rui_cardiac_PE_E.raw
	High			mTPSGYTLDQcIQTGVDNPGHPFIk	Unambiguous	1	1	P09605	M1(Oxidation); C11(Carbamidomethyl); K25(Label:13C(6)15N(2))	CID	1	0	1	1					43632956		No Quan Values	Not Used		0	2.876e-05	4.4664	0	41.5436	24	3	934.108	2800.31	-2.74773	317.117	62094	62094	MS2	0/0	12AUG14_Rui_cardiac_PE_E.raw
High				VGTGEPccDWVGDEGAGHFVk	Unambiguous	1	1	P85968	C7(Carbamidomethyl); C8(Carbamidomethyl); K21(Label:2H(4))	CID	1	0	1	1					579543		No Quan Values	Not Used		0	0.01058	4.46551	0	67.3681	100	3	761.003	2280.99	-0.804919	240.494	45948	45948	MS2	0/0	12AUG14_Rui_cardiac_PE_E.raw
	High			DLAVDSASPVYQAVIk	Unambiguous	1	1	Q5XIG1	K16(Label:13C(6)15N(2))	CID	1	0	1	1		30553			2531515	Heavy	Unique	Used	0.960069	0	0.0005717	4.46543	0	24.9296	51	2	842.452	1683.9	-4.09275	349.343	68896	68896	MS2	0/0	12AUG14_Rui_cardiac_PE_E.raw
High				TVTNAVVTVPAYFNDSqr	Unconsidered	4	1	P63018	Q17(Deamidated); R18(Label:13C(6))	CID		0.0022	2	2					245968		No Quan Values	Not Used		0	0.0002126	4.46502	0	33.4165	100	2	995.004	1989	-0.366012	340.861	67112	67112	MS2	0/0	12AUG14_Rui_cardiac_PE_E.raw
High				YGALVIcQTPEQITNLEEVGr	Unambiguous	1	1	Q9QYU2	C7(Carbamidomethyl); R21(Label:13C(6))	CID	1	0	1	1		35080	1		3.9667e+06	Medium	Excluded by Method	Not Used		0	0.001101	4.46394	0	65.4354	100	2	1198.61	2396.21	-4.7071	398.195	79291	79291	MS2	0/0	12AUG14_Rui_cardiac_PE_E.raw
	High			YSGDFGADAQGAmSk	Unambiguous	1	1	Q9QZ76	M13(Oxidation); K15(Label:13C(6)15N(2))	CID	1	0	1	1							No Quan Values	Not Used		0	6.721e-05	4.46391	0	62.7321	100	2	764.823	1528.64	-5.23339	91.7137	14418	14418	MS2	0/0	12AUG14_Rui_cardiac_PE_E.raw
	High			GGIQVPGVDVSSSLGGGSVEGQGPSLQSGDIGk	Unambiguous	1	1	M0R9D5	K33(Label:13C(6)15N(2))	CID	1	0	1	1							No Quan Values	Not Used		0	0.0007677	4.46381	0	33.9883	100	2	1517.26	3033.52	-1.15915	393.267	78160	78160	MS2	0/0	12AUG14_Rui_cardiac_PE_E.raw
High				QYVQETVIDTPEDEEIPk	Unambiguous	2	1	Q71LX6	K18(Label:2H(4))	CID	1	0	1	1		24634			6156164	Medium	Unique	Used	0.287906	0	0.0003687	4.46354	0	18.0508	100	2	1069.02	2137.04	-5.91568	283.644	55039	55039	MS2	0/0	12AUG14_Rui_cardiac_PE_E.raw
	High			VAGYAAQLEQYQk	Unambiguous	1	1	P54921	K13(Label:13C(6)15N(2))	CID	1	0	1	1					751882		No Quan Values	Not Used		0	0.004428	4.46336	0	47.3634	100	2	738.881	1476.75	-1.85955	191.944	35639	35639	MS2	0/0	12AUG14_Rui_cardiac_PE_E.raw
	High			YAELLVSQGVVNQPEYEEEISkYDk	Unambiguous	1	1	Q5XI78	K22(Label:13C(6)15N(2)); K25(Label:13C(6)15N(2))	CID	1	0	1	1		32527		1	2.14664e+06	Heavy	Excluded by Method	Not Used		0	0.0148	4.46195	1	0	100	3	982.824	2946.46	-0.762963	371.514	73575	73575	MS2	0/0	12AUG14_Rui_cardiac_PE_E.raw
		High		rIQLVEEELDr	Unambiguous	16	3	P04692;Q63610-3;P09495	R1(Label:13C(6)); R11(Label:13C(6))	HCD	1	0	1	1		15451			4.13382e+07	Medium	Not Unique	Not Used	0.441199	0	1.354e-07	4.46131	1	37.2002	57	2	706.398	1411.79	-3.32976	186.555	34504	34504	MS2	0/0	12AUG14_Rui_cardiac_PE_E.raw
	High			TNEkVELQELNDr	Unambiguous	4	2	Q6P725;G3V8C3	K4(Label:13C(6)15N(2)); R13(Label:13C(6)15N(4))	CID	0.4888	0	1	1		8335			5.5816e+07	Heavy	Not Unique	Not Used	0.533569	0	0.001642	4.46006	1	32.9477	26	3	535.943	1605.82	-2.5665	117.249	19794	19794	MS2	0/0	12AUG14_Rui_cardiac_PE_E.raw
High				LSTEPSPDFSNYSEIAk	Unambiguous	2	1	F1LQN3	K17(Label:2H(4))	CID	1	0	1	1					2.64921e+06		No Quan Values	Not Used		0	0.001209	4.4599	0	0	92	2	944.954	1888.9	-5.31822	282.62	54823	54823	MS2	0/0	12AUG14_Rui_cardiac_PE_E.raw
High				YGGDEIPYSPFr	Unambiguous	1	1	D3ZHA0	R12(Label:13C(6))	CID	1	0	1	1					10559799		No Quan Values	Not Used		0	0.0002012	4.45912	0	30.5382	65	2	703.835	1406.66	-4.09275	300.147	58519	58519	MS2	0/0	12AUG14_Rui_cardiac_PE_E.raw
High				IPSAVGYQPTLATDMGTmQEr	Unambiguous	2	1	G3V6D3	M18(Oxidation); R21(Label:13C(6))	CID	1	0	1	1					122710		No Quan Values	Not Used		0	0.00278	4.459	0	51.8634	100	2	1144.55	2288.09	-2.65548	287.572	55864	55864	MS2	0/0	12AUG14_Rui_cardiac_PE_E.raw
High				TLTISqcSLADDAAYQcVVGGEk	Unambiguous	1	1	P56741	Q6(Deamidated); C7(Carbamidomethyl); C17(Carbamidomethyl); K23(Label:2H(4))	CID	0.0269	0	1	1							No Quan Values	Not Used		0	0.001544	4.45727	0	0	100	2	1246.09	2491.18	5.25081	353.333	69741	69741	MS2	0/0	12AUG14_Rui_cardiac_PE_E.raw
High				QITSYGETcPGLEqYAIk	Unconsidered	1	1	D4ACB8	C9(Carbamidomethyl); Q14(Deamidated); K18(Label:2H(4))	CID		0.0325	2	2					954802		No Quan Values	Not Used		0	0.008776	4.45703	0	36.9919	100	2	1032	2063	2.56756	290.296	56441	56441	MS2	0/0	12AUG14_Rui_cardiac_PE_E.raw
	High			DTVTTGLTGAVNmAk	Unambiguous	1	1	M0R7S5	M13(Oxidation); K15(Label:13C(6)15N(2))	CID	1	0	1	1							No Quan Values	Not Used		0	0.0009068	4.45612	0	57.523	100	2	751.881	1502.76	-3.79077	200.314	37402	37402	MS2	0/0	12AUG14_Rui_cardiac_PE_E.raw
	High			IEDEQALALQLQk	Unambiguous	2	1	G3V885	K13(Label:13C(6)15N(2))	CID	0.3857	0	1	1		22569	1		1.98624e+06	Heavy	Excluded by Method	Not Used		0	0.002293	4.45608	0	45.8432	100	2	753.915	1506.82	-1.98099	261.117	50293	50293	MS2	0/0	12AUG14_Rui_cardiac_PE_E.raw
High				HLLETLPIEALkDSPDVGk	Unambiguous	1	1	Q71LX6	K12(Label:2H(4)); K19(Label:2H(4))	CID	1	0	1	1		29320		1	1.61794e+06	Medium	Excluded by Method	Not Used		0	0.0004346	4.45581	1	79.2776	100	3	695.067	2083.19	-0.753379	335.43	65966	65966	MS2	0/0	12AUG14_Rui_cardiac_PE_E.raw
High				SEAPPSLVSFAVSSEGTEQGEDQr	Unambiguous	1	1	D4A702	R24(Label:13C(6))	CID	1	0	1	1		29755		1	3056324	Medium	Excluded by Method	Not Used		0	0.000138	4.45542	0	0	100	2	1257.09	2513.17	-2.95129	340.389	67012	67012	MS2	0/0	12AUG14_Rui_cardiac_PE_E.raw
High				NSNLVGAAHEELqQSr	Unambiguous	2	1	G3V8L3	Q13(Deamidated); R16(Label:13C(6))	CID	0.0202	0	1	1					893387		No Quan Values	Not Used		0	0.001514	4.45537	0	15.0242	100	2	880.444	1759.88	7.59376	136.965	23957	23957	MS2	0/0	12AUG14_Rui_cardiac_PE_E.raw
High				NIYPkDEVHVSDEFSENr	Unambiguous	2	1	F1LQN3	K5(Label:2H(4)); R18(Label:13C(6))	CID	1	0	1	1		15038		1	4.29121e+06	Medium	Excluded by Method	Not Used		0	0.000362	4.45367	1	38.6238	89	3	730.022	2188.05	-1.12924	182.668	33676	33676	MS2	0/0	12AUG14_Rui_cardiac_PE_E.raw
	High			LEEAGGATSVqIEMNk	Unambiguous	4	2	G3V8B0;G3V885	Q11(Deamidated); K16(Label:13C(6)15N(2))	CID	1	0	1	1							No Quan Values	Not Used		0	0.005711	4.45355	0	44.4127	100	2	843.417	1685.83	7.73021	188.696	34955	34955	MS2	0/0	12AUG14_Rui_cardiac_PE_E.raw
High				SEAPPSLVSFAVSSEGTEQGEDQr	Unambiguous	1	1	D4A702	R24(Label:13C(6))	CID	1	0	1	1					680588		No Quan Values	Not Used		0	0.004379	4.45313	0	0	100	2	1257.09	2513.17	-1.49412	338.94	66708	66708	MS2	0/0	12AUG14_Rui_cardiac_PE_E.raw
High				SSGSPYGGGYGSGGGSGGYGSr	Unambiguous	3	1	D4A6A2	R22(Label:13C(6))	CID	1	0	1	1		4813		1	654552	Medium	Excluded by Method	Not Used		0	0.0006261	4.45214	0	64.5102	100	2	958.903	1916.8	-6.08347	82.4182	12472	12472	MS2	0/0	12AUG14_Rui_cardiac_PE_E.raw
High				VVANSPAnADYQEr	Unambiguous	1	1	Q5XIG1	N8(Deamidated); R14(Label:13C(6))	CID	0.0337	0	1	1					88360.6		No Quan Values	Not Used		0	0.0003782	4.45183	0	49.3563	100	2	770.867	1540.73	-4.57599	58.3443	7495	7495	MS2	0/0	12AUG14_Rui_cardiac_PE_E.raw
	High			HQAFEAELSANQSr	Unambiguous	2	1	P16086	R14(Label:13C(6)15N(4))	CID	1	0	1	1					72103.6		No Quan Values	Not Used		0	0.0002473	4.45161	0	50.1601	100	2	799.384	1597.76	0.754397	92.2827	14535	14535	MS2	0/0	12AUG14_Rui_cardiac_PE_E.raw
High				FTAVEDQYYcVDcYk	Unambiguous	2	1	Q9WUH4	C10(Carbamidomethyl); C13(Carbamidomethyl); K15(Label:2H(4))	CID	1	0	1	1					1.68478e+06		No Quan Values	Not Used		0	0.0003306	4.45154	0	87.142	100	2	982.917	1964.83	-3.93959	273.523	52912	52912	MS2	0/0	12AUG14_Rui_cardiac_PE_E.raw
	High			AGSDGESIGNcPFSQr	Unambiguous	4	1	G3V8C4	C11(Carbamidomethyl); R16(Label:13C(6)15N(4))	CID	1	0	1	1		10555			3.70375e+06	Heavy	Unique	Used	0.911968	0	0.002624	4.45063	0	32.4412	100	2	846.368	1691.73	-1.63903	139.381	24472	24472	MS2	0/0	12AUG14_Rui_cardiac_PE_E.raw
	High			NLFETLPLDSIGQGEPSAcGNINr	Unambiguous	1	1	D4ABA9	C19(Carbamidomethyl); R24(Label:13C(6)15N(4))	CID	1	0	1	1		35701			1.06648e+08	Heavy	Redundant	Not Used	0.932136	0	0.001035	4.45054	0	22.378	15	2	1306.63	2612.26	-1.97954	403.328	80546	80546	MS2	0/0	12AUG14_Rui_cardiac_PE_E.raw
High				HESGASIkIDEPLEGSEDr	Unambiguous	2	1	P61980	K8(Label:2H(4)); R19(Label:13C(6))	CID	1	0	1	1					1.19882e+06		No Quan Values	Not Used		0	4.205e-05	4.45037	1	46.7505	85	3	693.68	2079.02	0.217714	143.558	25356	25356	MS2	0/0	12AUG14_Rui_cardiac_PE_E.raw
	High			FAcHSASLTVr	Unambiguous	1	1	Q5FVM4	C3(Carbamidomethyl); R11(Label:13C(6)15N(4))	CID	1	0	1	1		2452			7.22193e+06	Heavy	Unique	Used	0.615672	0	6.506e-05	4.44951	0	52.9216	100	3	420.212	1258.62	-2.4918	60.1829	7872	7872	MS2	0/0	12AUG14_Rui_cardiac_PE_E.raw
	High			LSLDGQNIYNAccTLr	Unambiguous	4	1	D3ZB30	C12(Carbamidomethyl); C13(Carbamidomethyl); R16(Label:13C(6)15N(4))	CID	1	0	1	1					1.02811e+06		No Quan Values	Not Used		0	0.02887	4.44881	0	47.7549	100	2	954.45	1907.89	-3.17474	304.476	59431	59431	MS2	0/0	12AUG14_Rui_cardiac_PE_E.raw
	High			GFGTDEQAIIDcLGSr	Unambiguous	1	1	Q5XI77	C12(Carbamidomethyl); R16(Label:13C(6)15N(4))	CID	1	0	1	1					387730		No Quan Values	Not Used		0	0.0009226	4.44864	0	54.3882	100	2	874.908	1748.81	-3.89025	379.608	75281	75281	MS2	0/0	12AUG14_Rui_cardiac_PE_E.raw
High				rSLLSGEETGNLSGNYmVPIYSGr	Unambiguous	1	1	F1M7T8	R1(Label:13C(6)); M17(Oxidation); R24(Label:13C(6))	CID	1	0	1	1		27568			1.33463e+06	Medium	Unique	Used	0.436064	0	0.02123	4.44806	1	23.0263	100	3	876.774	2628.31	-1.48969	315.507	61754	61754	MS2	0/0	12AUG14_Rui_cardiac_PE_E.raw
High				SWASPVYTETEGTFSSTQr	Unambiguous	1	1	E9PTK8	R19(Label:13C(6))	CID	1	0	1	1					421619		No Quan Values	Not Used		0	0.0001272	4.4479	0	0	100	2	1070.5	2139.98	-3.68393	297.14	57889	57889	MS2	0/0	12AUG14_Rui_cardiac_PE_E.raw
	High			VALVYGQmNEPPGAr	Unambiguous	2	1	G3V6D3	M8(Oxidation); R15(Label:13C(6)15N(4))	CID	1	0	1	1							No Quan Values	Not Used		0	7.467e-05	4.44694	0	13.6045	21	2	814.408	1627.81	-3.56085	167.771	30535	30535	MS2	0/0	12AUG14_Rui_cardiac_PE_E.raw
High				DGGQYALVAAcAAGGQGHAmIVEAYPk	Unambiguous	1	1	Q60587	C11(Carbamidomethyl); M20(Oxidation); K27(Label:2H(4))	CID	1	0	1	1					536118		No Quan Values	Not Used		0	0.006166	4.44683	0	42.4031	85	3	909.103	2725.29	-2.51042	307.679	60104	60104	MS2	0/0	12AUG14_Rui_cardiac_PE_E.raw
High				TGGLAGGGSDALQTDGLr	Unambiguous	1	1	D4A702	R18(Label:13C(6))	CID	1	0	1	1		16574			1133023	Medium	Unique	Used	1.59129	0	0.0003019	4.4467	0	0	100	2	826.419	1651.83	-2.26317	197.857	36883	36883	MS2	0/0	12AUG14_Rui_cardiac_PE_E.raw
High				LTVELADPDAEVk	Unambiguous	1	1	P56741	K13(Label:2H(4))	CID	1	0	1	1							No Quan Values	Not Used		0	0.004186	4.44458	0	39.7813	45	2	702.379	1403.75	-4.55677	255.153	49035	49035	MS2	0/0	12AUG14_Rui_cardiac_PE_E.raw
	High			TGLEQGnDAGYLAESEk	Unconsidered	1	1	Q64428	N7(Deamidated); K17(Label:13C(6)15N(2))	CID		0.0199	2	2					177707		No Quan Values	Not Used		0	0.004602	4.44343	0	58.8445	100	2	895.92	1790.83	8.36067	179.901	33090	33090	MS2	0/0	12AUG14_Rui_cardiac_PE_E.raw
	High			AkFEELNMDLFr	Unambiguous	1	1	P06761	K2(Label:13C(6)15N(2)); R12(Label:13C(6)15N(4))	CID	1	0	1	1							No Quan Values	Not Used		0	0.0002158	4.44341	1	28.0626	100	3	510.928	1530.77	-3.90571	336.336	66156	66156	MS2	0/0	12AUG14_Rui_cardiac_PE_E.raw
	High			ALYDYAGQEADELSFr	Unambiguous	1	1	G3V9N7	R16(Label:13C(6)15N(4))	CID	1	0	1	1		31473	1		1.58399e+06	Heavy	Excluded by Method	Not Used		0	0.001102	4.4434	0	51.828	100	2	929.429	1857.85	-1.19207	359.692	71085	71085	MS2	0/0	12AUG14_Rui_cardiac_PE_E.raw
High				TQEQLASEMAELTAr	Unambiguous	2	1	F1LP60	R15(Label:13C(6))	CID	1	0	1	1		27837	1		1.19643e+06	Medium	Excluded by Method	Not Used		0	0.0006193	4.44214	0	78.5038	100	2	842.417	1683.83	-2.88309	318.587	62408	62408	MS2	0/0	12AUG14_Rui_cardiac_PE_E.raw
	High			cQLPEDVDPTSVTSALr	Unambiguous	1	1	B5DFG4	C1(Carbamidomethyl); R17(Label:13C(6)15N(4))	CID	1	0	1	1		29548	1		786853	Heavy	Excluded by Method	Not Used		0	0.001745	4.44205	0	0	100	2	949.458	1897.91	-6.07481	338.231	66556	66556	MS2	0/0	12AUG14_Rui_cardiac_PE_E.raw
	High			QTQTFTTYSDNQPGVLIQVYEGEr	Unambiguous	6	2	P63018;Q07439	R24(Label:13C(6)15N(4))	CID	1	0	1	1					262954		No Quan Values	Not Used		0	0.00293	4.44201	0	17.4212	100	2	1392.67	2784.34	0.833104	391.144	77708	77708	MS2	0/0	12AUG14_Rui_cardiac_PE_E.raw
	High			ADLDVSGPkVDIDVPDVNIEGPEGk	Unambiguous	1	1	M0R9D5	K9(Label:13C(6)15N(2)); K25(Label:13C(6)15N(2))	CID	0.009	0	1	1					1.72036e+06		No Quan Values	Not Used		0	0.0001731	4.44194	1	6.86254	61	3	865.443	2594.32	-0.498947	384.572	76327	76327	MS2	0/0	12AUG14_Rui_cardiac_PE_E.raw
High				QATLGAGLPIATPcTTVNk	Unambiguous	1	1	P17764	C14(Carbamidomethyl); K19(Label:2H(4))	CID	1	0	1	1							No Quan Values	Not Used		0	0.0005198	4.44106	0	0	87	2	959.022	1917.04	-2.52877	295.889	57625	57625	MS2	0/0	12AUG14_Rui_cardiac_PE_E.raw
High				mHEWEDETASTFIk	Unambiguous	2	1	Q71LX6	M1(Oxidation); K14(Label:2H(4))	CID	1	0	1	1					92375.9		No Quan Values	Not Used		0	0.0006432	4.43899	0	0	100	2	872.392	1743.78	-3.39605	221.098	41812	41812	MS2	0/0	12AUG14_Rui_cardiac_PE_E.raw
	High			IFQNAPTDPTQDFSTqVAk	Unconsidered	1	1	D3ZVQ0	Q16(Deamidated); K19(Label:13C(6)15N(2))	CID		0.022	2	2							No Quan Values	Not Used		0	0.03888	4.43758	0	38.3496	100	2	1059.02	2117.04	6.27618	280.218	54322	54322	MS2	0/0	12AUG14_Rui_cardiac_PE_E.raw
	High			LTEDEVEkLmAGQEDSNGcINYEAFVk	Unambiguous	1	1	P16409	K8(Label:13C(6)15N(2)); M10(Oxidation); C19(Carbamidomethyl); K27(Label:13C(6)15N(2))	CID	1	0	1	1					683328		No Quan Values	Not Used		0	0.000863	4.43738	1	33.7506	100	3	1041.14	3121.42	-4.85597	365.309	72273	72273	MS2	0/0	12AUG14_Rui_cardiac_PE_E.raw
High				QTqTFTTYSDNQPGVLIQVYEGEr	Unambiguous	6	2	P63018;Q07439	Q3(Deamidated); R24(Label:13C(6))	CID	0.009	0	1	1					35685.5		No Quan Values	Not Used		0	0.00136	4.43729	0	18.4549	100	2	1391.17	2781.34	2.31674	390.574	77589	77589	MS2	0/0	12AUG14_Rui_cardiac_PE_E.raw
High				qTQTFTTYSDNQPGVLIQVYEGEr	Unambiguous	6	2	P63018;Q07439	Q1(Deamidated); R24(Label:13C(6))	CID	0.009	0	1	2					35685.5		No Quan Values	Not Used		0	0.00136	4.43729	0	18.4549	100	2	1391.17	2781.34	2.31674	390.574	77589	77589	MS2	0/0	12AUG14_Rui_cardiac_PE_E.raw
	High			LIGPNcPGIINPGEck	Unambiguous	1	1	P13086	C6(Carbamidomethyl); C15(Carbamidomethyl); K16(Label:13C(6)15N(2))	CID	1	0	1	1		20736		1	3.44105e+06	Heavy	Excluded by Method	Not Used		0	0.0001032	4.43509	0	40.9625	41	2	873.94	1746.87	-1.95564	241.236	46109	46109	MS2	0/0	12AUG14_Rui_cardiac_PE_E.raw
	High			WVVIGDENYGEGSSr	Unambiguous	1	1	Q9ER34	R15(Label:13C(6)15N(4))	CID	1	0	1	1					1.67501e+06		No Quan Values	Not Used		0	4.244e-05	4.43393	0	34.8513	100	2	839.389	1677.77	-2.68649	249.291	47803	47803	MS2	0/0	12AUG14_Rui_cardiac_PE_E.raw
High				DFSPEDIIVTTSNnHIEVr	Unambiguous	2	1	B5DFG4	N14(Deamidated); R19(Label:13C(6))	CID	0.0181	0	1	1		33892		1	4.63697e+06	Medium	Excluded by Method	Not Used		0	0.000462	4.43393	0	11.905	100	2	1097.04	2193.07	-4.5317	387.296	76902	76902	MS2	0/0	12AUG14_Rui_cardiac_PE_E.raw
High				rGTGGVDTAAVGAVFDISNADr	Unambiguous	1	1	P00564	R1(Label:13C(6)); R22(Label:13C(6))	CID	1	0	1	1		28437			1.0886e+07	Medium	Unique	Used	0.173902	0	0.0003108	4.43321	1	38.9035	100	2	1081.05	2161.1	-2.96319	325.367	63835	63835	MS2	0/0	12AUG14_Rui_cardiac_PE_E.raw
High				GADYLVTEVEnGGSLGSk	Unambiguous	4	2	P11980;P11980-2	N11(Deamidated); K18(Label:2H(4))	CID	1	0	1	1		26243	1	1	1.37271e+06	Medium	Excluded by Method	Not Used		0	7.132e-05	4.43155	0	73.9895	100	2	900.943	1800.88	-0.882199	300.925	58683	58683	MS2	0/0	12AUG14_Rui_cardiac_PE_E.raw
	High			AVNAVGTSENSQESEVIk	Unambiguous	1	1	G3V7K1	K18(Label:13C(6)15N(2))	CID	1	0	1	1		9675		1	1.74792e+06	Heavy	Excluded by Method	Not Used		0	0.0002289	4.4315	0	34.7628	100	2	935.467	1869.93	-0.475247	130.821	22658	22658	MS2	0/0	12AUG14_Rui_cardiac_PE_E.raw
High				EAEkLESEHPDQAQAILSr	Unambiguous	1	1	G3V6S0	K4(Label:2H(4)); R19(Label:13C(6))	CID	1	0	1	1		10845	1		1.06685e+06	Medium	Excluded by Method	Not Used		0	0.001951	4.43065	1	67.9687	100	3	721.04	2161.1	-4.11281	141.992	25028	25028	MS2	0/0	12AUG14_Rui_cardiac_PE_E.raw
	High			QATLGAGLPIATPcTTVNk	Unambiguous	1	1	P17764	C14(Carbamidomethyl); K19(Label:13C(6)15N(2))	CID	1	0	1	1							No Quan Values	Not Used		0	0.0005355	4.43037	0	39.6063	100	2	961.02	1921.03	1.31191	295.553	57554	57554	MS2	0/0	12AUG14_Rui_cardiac_PE_E.raw
High				VDNSSLTGESEPQTr	Unambiguous	5	2	P06686;P06685	R15(Label:13C(6))	CID	1	0	1	1		2481		1	623665	Medium	Excluded by Method	Not Used		0	0.0002887	4.43013	0	0	100	2	813.388	1625.77	-1.88246	60.452	7928	7928	MS2	0/0	12AUG14_Rui_cardiac_PE_E.raw
High				GQSVQQVYYSIGALAk	Unambiguous	2	1	G3V885	K16(Label:2H(4))	CID	1	0	1	1							No Quan Values	Not Used		0	6.762e-06	4.42976	0	10.9632	45	2	858.464	1715.92	-3.03397	355.122	70119	70119	MS2	0/0	12AUG14_Rui_cardiac_PE_E.raw
	High			GPSVDVEVPDVDLEcPEAk	Unambiguous	1	1	M0R9D5	C15(Carbamidomethyl); K19(Label:13C(6)15N(2))	CID	1	0	1	1		30015		1	1.80283e+06	Heavy	Excluded by Method	Not Used		0	0.0004769	4.42911	0	0	100	2	1031.99	2062.97	-3.45444	343.709	67708	67708	MS2	0/0	12AUG14_Rui_cardiac_PE_E.raw
High				VVDSLqTSLDAETr	Unambiguous	4	2	G3V8B0;G3V885	Q6(Deamidated); R14(Label:13C(6))	CID	1	0	1	1					83748		No Quan Values	Not Used		0	0.001869	4.4291	0	73.6911	100	2	770.9	1540.79	8.08387	205.885	38573	38573	MS2	0/0	12AUG14_Rui_cardiac_PE_E.raw
High				rLLGADSANVFNIQEPEETAANQDAGAPr	Unambiguous	1	1	F1M4W3	R1(Label:13C(6)); R29(Label:13C(6))	CID	1	0	1	1		28545	1	1	403873	Medium	Excluded by Method	Not Used		0	0.01005	4.42884	1	18.3126	100	3	1022.85	3066.52	-2.11699	326.197	64010	64010	MS2	0/0	12AUG14_Rui_cardiac_PE_E.raw
	High			NFYGGnGIVGAQVPLGAGIALAck	Unambiguous	2	1	P26284	N6(Deamidated); C23(Carbamidomethyl); K24(Label:13C(6)15N(2))	CID	0.0451	0	1	1					26740275		No Quan Values	Not Used		0	0.006172	4.42868	0	46.5688	38	2	1178.61	2356.21	-5.92964	406.987	81406	81406	MS2	0/0	12AUG14_Rui_cardiac_PE_E.raw
	High			LAADGTVMNTFAHk	Unambiguous	1	1	B5DFG4	K14(Label:13C(6)15N(2))	CID	1	0	1	1		15081			3.53666e+06	Heavy	Unique	Used	0.554995	0	0.001175	4.42791	0	44.0295	100	2	742.375	1483.74	-2.46234	183.017	33751	33751	MS2	0/0	12AUG14_Rui_cardiac_PE_E.raw
	High			kLEEEGEEFVk	Unambiguous	3	1	P11915-2	K1(Label:13C(6)15N(2)); K11(Label:13C(6)15N(2))	CID	1	0	1	1		7105		1	1.22699e+06	Heavy	Excluded by Method	Not Used		0	0.001807	4.42629	1	24.1884	97	2	676.848	1352.69	-2.42427	105.299	17268	17268	MS2	0/0	12AUG14_Rui_cardiac_PE_E.raw
	High			GFGDGYNGYGGGPGGGnFGGSPGYGGGr	Unconsidered	4	1	A7VJC2-2	N17(Deamidated); R28(Label:13C(6)15N(4))	CID		0.0432	2	2							No Quan Values	Not Used		0	0.004398	4.42577	0	18.6236	100	2	1253.52	2506.03	-0.0640136	271.32	52449	52449	MS2	0/0	12AUG14_Rui_cardiac_PE_E.raw
	High			VLNNMEIGTSLYDEEGAk	Unambiguous	1	1	P16617	K18(Label:13C(6)15N(2))	CID	1	0	1	1		27116	1		287029	Heavy	Excluded by Method	Not Used		0	0.002823	4.42248	0	46.9256	100	2	995.975	1990.94	-4.60372	310.567	60712	60712	MS2	0/0	12AUG14_Rui_cardiac_PE_E.raw
	High			VDINAPDVDVQGPDWHLk	Unambiguous	1	1	M0R9D5	K18(Label:13C(6)15N(2))	CID	1	0	1	1		28788		1	1.56829e+06	Heavy	Excluded by Method	Not Used		0	0.0003183	4.42188	0	0	100	2	1013.51	2026.01	-2.74578	328.911	64585	64585	MS2	0/0	12AUG14_Rui_cardiac_PE_E.raw
High				cDENILWLDYk	Unambiguous	4	2	P11980;P11980-2	C1(Carbamidomethyl); K11(Label:2H(4))	CID	1	0	1	1							No Quan Values	Not Used		0	0.0001687	4.42161	0	54.9621	98	2	736.855	1472.7	-0.445619	361.871	71546	71546	MS2	0/0	12AUG14_Rui_cardiac_PE_E.raw
	High			FGVEQDVDMVFASFIr	Unambiguous	3	2	P11980;P11980-2	R16(Label:13C(6)15N(4))	CID	1	0	1	1		38037	1		2.52472e+06	Heavy	Excluded by Method	Not Used		0	0.000193	4.42141	0	39.2889	100	2	935.456	1869.9	-2.16163	425.978	85483	85483	MS2	0/0	12AUG14_Rui_cardiac_PE_E.raw
	High			DNGDGTHTVHYTPATDGPYTVAVk	Unambiguous	1	1	D3ZHA0	K24(Label:13C(6)15N(2))	CID	1	0	1	1					1.65214e+06		No Quan Values	Not Used		0	0.006742	4.42114	0	47.8018	100	3	842.063	2524.17	-3.51474	185.375	34255	34255	MS2	0/0	12AUG14_Rui_cardiac_PE_E.raw
High				AQQVSQGLDVLTAk	Unambiguous	2	1	P85972	K14(Label:2H(4))	CID	1	0	1	1					9.92037e+06		No Quan Values	Not Used		0	0.0003536	4.42092	0	45.496	100	2	731.412	1461.82	-2.28055	215.413	40610	40610	MS2	0/0	12AUG14_Rui_cardiac_PE_E.raw
	High			APSSSSAGISEWLDQk	Unambiguous	1	1	P13803	K16(Label:13C(6)15N(2))	CID	1	0	1	1		24504	1		4.94093e+06	Heavy	Excluded by Method	Not Used		0	0.0002724	4.4209	0	38.0324	100	2	835.906	1670.8	-4.25277	282.156	54725	54725	MS2	0/0	12AUG14_Rui_cardiac_PE_E.raw
High				rQAVTNPNNTFYATk	Unambiguous	1	1	P48721	R1(Label:13C(6)); K15(Label:2H(4))	CID	1	0	1	1					2.09886e+06		No Quan Values	Not Used		0	3.534e-05	4.41885	1	35.5098	100	2	867.959	1734.91	-3.34947	72.7923	10458	10458	MS2	0/0	12AUG14_Rui_cardiac_PE_E.raw
	High			HLSScAAPAPLTSAEr	Unambiguous	1	1	B0BMY7	C5(Carbamidomethyl); R16(Label:13C(6)15N(4))	CID	1	0	1	1					184950		No Quan Values	Not Used		0	0.001752	4.41851	0	67.7964	100	2	839.417	1677.83	0.315267	97.7156	15671	15671	MS2	0/0	12AUG14_Rui_cardiac_PE_E.raw
High				EANLQALIATGGDINAAIEr	Unambiguous	3	3	Q9JJP9;D4AA63;D4A3P1	R20(Label:13C(6))	CID	1	0	1	1		35903			2.02171e+07	Medium	Not Unique	Not Used	0.64492	0	0.0009952	4.41806	0	60.8828	83	2	1023.55	2046.08	-3.77797	404.896	80916	80916	MS2	0/0	12AUG14_Rui_cardiac_PE_E.raw
High				GAGTDEAcLIEILASr	Unambiguous	1	1	Q5XI77	C8(Carbamidomethyl); R16(Label:13C(6))	CID	1	0	1	1		35829			6.35713e+07	Medium	Redundant	Not Used	0.677043	0	1.338e-05	4.41637	0	33.2432	30	2	841.426	1681.84	-4.69628	404.288	80773	80773	MS2	0/0	12AUG14_Rui_cardiac_PE_E.raw
High				IIYGGSVTGATck	Unambiguous	3	1	P48500	C12(Carbamidomethyl); K13(Label:2H(4))	CID	1	0	1	1		8260			1.20627e+07	Medium	Unique	Used	0.809988	0	1.591e-05	4.41389	0	58.2784	54	2	665.853	1330.7	0.597743	116.786	19696	19696	MS2	0/0	12AUG14_Rui_cardiac_PE_E.raw
High				SGYIPSGDTLGAPELLSSGr	Unambiguous	1	1	F1LN42	R20(Label:13C(6))	CID	1	0	1	1							No Quan Values	Not Used		0	2.224e-05	4.41378	0	42.9414	100	2	992.008	1983.01	-2.44188	367.936	72823	72823	MS2	0/0	12AUG14_Rui_cardiac_PE_E.raw
High				LISWYDNEYGYSNr	Unambiguous	15	2	P04797;D3Z8U8	R14(Label:13C(6))	CID	1	0	1	1		25240			181220797	Medium	Not Unique	Not Used	0.38726	0	0.0007847	4.41342	0	9.41308	6	2	893.41	1785.81	-2.67701	289.857	56346	56346	MS2	0/0	12AUG14_Rui_cardiac_PE_E.raw
	High			TASEmVLADDNFSTIVAAVEEGr	Unambiguous	6	1	P11507-2	M5(Oxidation); R23(Label:13C(6)15N(4))	CID	1	0	1	1		36775			4.87402e+07	Heavy	Redundant	Not Used	0.689428	0	0.002058	4.41341	0	0	100	2	1226.08	2451.16	1.30689	412.63	82681	82681	MS2	0/0	12AUG14_Rui_cardiac_PE_E.raw
[truncated: 9,542 more rows]
