# Supplementary material for: Quantitative Non-canonical Amino Acid Tagging (QuaNCAT) Proteomics Identifies Distinct Patterns of Protein Synthesis Rapidly Induced by Hypertrophic Agents in Cardiomyocytes, Revealing New Aspects of Metabolic Remodeling
Source: Mol Cell Proteomics. 2016 Aug 9;15(10):3170–89. doi: 10.1074/mcp.M115.054312 (PMC5054342; doi:10.1074/mcp.M115.054312)
Supplement: Supplemental Data [file 10.1074_M115.054312_mcp.M115.054312-23.xlsx]

## Sheet: Sheet1
Supplementary Table X. Ins+Rapa_vs_Ins_Replicate_3_proteins
Accession	Description	ΣCoverage	Σ# Proteins	Σ# Unique Peptides	Σ# Peptides	Σ# PSMs	Area	A11: Heavy/Medium	A11: Heavy/Medium Count	A11: Heavy/Medium Variability [%]	Score A(3,6,8,9)	Coverage A(3,6,8,9)	# Peptides A(3,6,8,9)	# PSM A(3,6,8,9)	# AAs	MW [kDa]	calc. pI
P08733	Myosin regulatory light chain 2, ventricular/cardiac muscle isoform OS=Rattus norvegicus GN=Myl2 PE=1 SV=2 - [MLRV_RAT]	75.3	3	10	10	103	1.50022e+08	0.356956	2	31.3723	290.968	75.3	24	103	166	18.8684	4.93213
P0CG51	Polyubiquitin-B OS=Rattus norvegicus GN=Ubb PE=1 SV=1 - [UBB_RAT]	69.51	10	5	5	39	1.34857e+08	0.548077	2	4.36113	100.828	69.51	12	39	305	34.3475	7.53271
G3V6D3	ATP synthase subunit beta OS=Rattus norvegicus GN=Atp5b PE=3 SV=1 - [G3V6D3_RAT]	67.86	2	25	25	270	3.38994e+08	0.490762	5	28.4408	669.218	67.86	70	270	529	56.3095	5.2749
P16409	Myosin light chain 3 OS=Rattus norvegicus GN=Myl3 PE=2 SV=2 - [MYL3_RAT]	65.5	5	10	11	146	5.05855e+08	0.437507	4	14.1162	416.946	65.5	33	146	200	22.1421	5.09717
P13437	3-ketoacyl-CoA thiolase, mitochondrial OS=Rattus norvegicus GN=Acaa2 PE=2 SV=1 - [THIM_RAT]	62.72	1	1	14	106	9.2558e+07				336.13	62.72	38	106	397	41.8445	7.94287
G3V9U2	3-ketoacyl-CoA thiolase, mitochondrial OS=Rattus norvegicus GN=Acaa2 PE=3 SV=2 - [G3V9U2_RAT]	61.87	1	1	14	101	9.2558e+07				327.75	61.87	35	101	396	41.7575	8.14795
Q6P725	Desmin OS=Rattus norvegicus GN=Des PE=2 SV=1 - [Q6P725_RAT]	57.57	8	21	24	264	5.48731e+08	0.275953	2	45.0552	687.697	57.57	57	264	469	53.3901	5.2749
P04636	Malate dehydrogenase, mitochondrial OS=Rattus norvegicus GN=Mdh2 PE=1 SV=2 - [MDHM_RAT]	56.21	1	15	15	144	1.0693e+08	0.542833	6	10.4695	365.655	56.21	39	144	338	35.6608	8.67529
G3V7C6	RCG45400 OS=Rattus norvegicus GN=Tubb4b PE=3 SV=1 - [G3V7C6_RAT]	54.16	7	2	16	87	2.5632e+07				205.199	54.16	32	87	445	49.799	4.89404
P42123	L-lactate dehydrogenase B chain OS=Rattus norvegicus GN=Ldhb PE=1 SV=2 - [LDHB_RAT]	53.59	1	13	14	126	1.90945e+08	0.471404	4	14.5026	246.597	53.59	40	126	334	36.5891	6.04932
P04692	Tropomyosin alpha-1 chain OS=Rattus norvegicus GN=Tpm1 PE=1 SV=3 - [TPM1_RAT]	53.52	12	10	15	118	77657484	0.454684	3	16.9047	308.862	53.52	41	118	284	32.6607	4.7417
P16617	Phosphoglycerate kinase 1 OS=Rattus norvegicus GN=Pgk1 PE=1 SV=2 - [PGK1_RAT]	52.28	2	8	16	95	2.6225e+07	0.521256	2	59.7049	270.3	52.28	36	95	417	44.51	7.89893
P04797	Glyceraldehyde-3-phosphate dehydrogenase OS=Rattus norvegicus GN=Gapdh PE=1 SV=3 - [G3P_RAT]	51.05	33	5	10	157	481924186	0.584401	3	44.0524	448.538	51.05	27	157	333	35.8052	8.03076
P11915-2	Isoform SCP2 of Non-specific lipid-transfer protein OS=Rattus norvegicus GN=Scp2 - [NLTP_RAT]	50.35	3	7	7	13	1.51192e+07	0.657719	2	44.9593	31.6394	50.35	9	13	143	15.2879	8.57275
G3V7U0	Cysteine and glycine-rich protein 3 OS=Rattus norvegicus GN=Csrp3 PE=4 SV=1 - [G3V7U0_RAT]	50	2	6	6	40	2.50917e+07	0.774145	1		142.07	50	10	40	194	20.8479	8.54346
D3ZX18	Myozenin 2 (Predicted), isoform CRA_b OS=Rattus norvegicus GN=Myoz2 PE=4 SV=1 - [D3ZX18_RAT]	49.73	1	6	6	38	8.16398e+06	0.362434	1		70.8693	49.73	10	38	185	20.5753	5.021
Q9QZ76	Myoglobin OS=Rattus norvegicus GN=Mb PE=1 SV=3 - [MYG_RAT]	49.35	1	7	7	76	1.449e+08	0.624029	4	11.249	243.617	49.35	18	76	154	17.146	8.104
P68035	Actin, alpha cardiac muscle 1 OS=Rattus norvegicus GN=Actc1 PE=2 SV=1 - [ACTC_RAT]	48.81	6	2	14	160	1.7976e+08	0.569848	1		422.721	48.81	35	160	377	41.9919	5.38916
P68136	Actin, alpha skeletal muscle OS=Rattus norvegicus GN=Acta1 PE=1 SV=1 - [ACTS_RAT]	48.54	4	1	13	143	1.7976e+08				368.802	48.54	32	143	377	42.0239	5.38916
M0R5J4	Uncharacterized protein OS=Rattus norvegicus PE=3 SV=1 - [M0R5J4_RAT]	47.93	8	7	14	99	4.80573e+07				281.881	47.93	29	99	434	47.0452	6.3667
P11980	Pyruvate kinase PKM OS=Rattus norvegicus GN=Pkm PE=1 SV=3 - [KPYM_RAT]	47.08	7	2	18	165	2.28466e+08				411.388	47.08	52	165	531	57.7809	7.06396
P15999	ATP synthase subunit alpha, mitochondrial OS=Rattus norvegicus GN=Atp5a1 PE=1 SV=2 - [ATPA_RAT]	47.02	3	22	22	186	87663240	0.444899	3	7.46872	498.44	47.02	64	186	553	59.7166	9.18799
D3ZCV0	Protein Actn2 OS=Rattus norvegicus GN=Actn2 PE=4 SV=1 - [D3ZCV0_RAT]	46.87	1	27	31	239	2.78008e+07				673.13	46.87	66	239	894	103.768	5.45264
P11980-2	Isoform M2 of Pyruvate kinase PKM OS=Rattus norvegicus GN=Pkm - [KPYM_RAT]	45.57	9	1	17	146	2.28466e+08				378.788	45.57	51	146	531	57.744	7.44482
P97541	Heat shock protein beta-6 OS=Rattus norvegicus GN=Hspb6 PE=1 SV=1 - [HSPB6_RAT]	44.44	1	4	4	8	5.55728e+06	0.12167	1		18.9079	44.44	6	8	162	17.4941	6.52197
P69897	Tubulin beta-5 chain OS=Rattus norvegicus GN=Tubb5 PE=1 SV=1 - [TBB5_RAT]	44.37	5	1	13	59	2.12516e+07				143.18	44.37	23	59	444	49.639	4.89404
M0R9D5	Uncharacterized protein OS=Rattus norvegicus GN=Ahnak PE=4 SV=1 - [M0R9D5_RAT]	43.86	1	70	70	338	1.82477e+07	0.49557	2	13.2667	769.655	43.86	135	338	5363	571.304	6.22705
B5DFG4	Heat shock 27kD protein family, member 7 (Cardiovascular) OS=Rattus norvegicus GN=Hspb7 PE=2 SV=1 - [B5DFG4_RAT]	43.79	2	5	5	37	22630517	0.525424	1		94.553	43.79	12	37	169	18.607	6.41748
P09605	Creatine kinase S-type, mitochondrial OS=Rattus norvegicus GN=Ckmt2 PE=1 SV=2 - [KCRS_RAT]	43.68	3	6	15	140	7.07069e+07	0.504162	5	11.2868	401.537	43.68	36	140	419	47.3553	8.51416
P62963	Profilin-1 OS=Rattus norvegicus GN=Pfn1 PE=1 SV=2 - [PROF1_RAT]	43.57	1	4	4	29	8.30617e+06	0.828661	1		80.5169	43.57	10	29	140	14.9475	8.27979
P10111	Peptidyl-prolyl cis-trans isomerase A OS=Rattus norvegicus GN=Ppia PE=1 SV=2 - [PPIA_RAT]	43.29	2	5	5	30	6.78436e+06				46.8644	43.29	11	30	164	17.8628	8.1626
F1LNF1	Heterogeneous nuclear ribonucleoproteins A2/B1 (Fragment) OS=Rattus norvegicus GN=Hnrnpa2b1 PE=2 SV=1 - [F1LNF1_RAT]	42.33	7	10	10	61	5.50088e+07	0.537404	2	6.16862	167.278	42.33	25	61	352	37.2747	9.0708
D3ZD09	Cytochrome c oxidase subunit 6B1 OS=Rattus norvegicus GN=Cox6b1 PE=4 SV=1 - [D3ZD09_RAT]	41.86	1	3	3	7	5.22481e+06				16.3609	41.86	4	7	86	10.0649	8.71924
P56574	Isocitrate dehydrogenase [NADP], mitochondrial OS=Rattus norvegicus GN=Idh2 PE=1 SV=2 - [IDHP_RAT]	41.81	2	16	16	81	4.16573e+07	0.507099	3	13.9705	234.311	41.81	34	81	452	50.9349	8.68994
P05065	Fructose-bisphosphate aldolase A OS=Rattus norvegicus GN=Aldoa PE=1 SV=2 - [ALDOA_RAT]	41.76	2	7	8	106	2.08033e+07	0.782764	1		242.162	41.76	17	106	364	39.3273	8.08936
D3ZHA0	Protein Flnc OS=Rattus norvegicus GN=Flnc PE=4 SV=1 - [D3ZHA0_RAT]	41.67	4	73	74	507	1.1975e+08	0.669356	14	23.4955	1412.87	41.67	192	507	2726	290.804	5.89697
P63039	60 kDa heat shock protein, mitochondrial OS=Rattus norvegicus GN=Hspd1 PE=1 SV=1 - [CH60_RAT]	40.84	4	18	18	111	44500906	0.511952	3	53.0086	286.358	40.84	38	111	573	60.9174	6.17627
P48721	Stress-70 protein, mitochondrial OS=Rattus norvegicus GN=Hspa9 PE=1 SV=3 - [GRP75_RAT]	40.8	3	20	20	145	1.15979e+08	0.417006	3	46.2812	428.427	40.8	47	145	679	73.8119	6.30322
D4ABA9	Protein LOC100910104 OS=Rattus norvegicus GN=LOC100910104 PE=4 SV=1 - [D4ABA9_RAT]	40.46	1	28	28	158	6.01903e+07	0.729797	5	32.5897	420.02	40.46	73	158	1127	122.388	5.22412
G3V885	Myosin-6 OS=Rattus norvegicus GN=Myh6 PE=4 SV=1 - [G3V885_RAT]	39.81	4	20	65	553	2.38735e+08	0.411279	4	3.97503	1558.54	39.81	166	553	1939	223.371	5.73193
P13803	Electron transfer flavoprotein subunit alpha, mitochondrial OS=Rattus norvegicus GN=Etfa PE=1 SV=4 - [ETFA_RAT]	39.34	1	8	8	37	1.00602e+07	0.295491	2	32.9099	99.2077	39.34	19	37	333	34.9295	8.38232
D4A4G0	Uncharacterized protein OS=Rattus norvegicus PE=4 SV=2 - [D4A4G0_RAT]	39.26	2	5	5	9	9.84793e+06				27.3707	39.26	6	9	163	18.4495	9.64209
M0R8A2	Uncharacterized protein (Fragment) OS=Rattus norvegicus PE=4 SV=1 - [M0R8A2_RAT]	37.62	2	2	2	3	4.73596e+06				12.2893	37.62	3	3	101	11.5395	7.50342
P34058	Heat shock protein HSP 90-beta OS=Rattus norvegicus GN=Hsp90ab1 PE=1 SV=4 - [HS90B_RAT]	37.57	5	10	20	74	3.46732e+07	0.529817	1		201.66	37.57	33	74	724	83.2291	5.03369
M0R6Y8	Phosphoglycerate kinase OS=Rattus norvegicus GN=RGD1560402 PE=3 SV=1 - [M0R6Y8_RAT]	36.96	2	1	10	56	14422231				153.745	36.96	24	56	395	41.9347	6.78564
P11507-2	Isoform 2 of Sarcoplasmic/endoplasmic reticulum calcium ATPase 2 OS=Rattus norvegicus GN=Atp2a2 - [AT2A2_RAT]	36.51	10	29	30	170	1.45671e+08	0.469499	8	21.413	493.384	36.51	64	170	997	109.61	5.36377
P63018	Heat shock cognate 71 kDa protein OS=Rattus norvegicus GN=Hspa8 PE=1 SV=1 - [HSP7C_RAT]	36.38	10	16	20	196	1.37164e+08	0.390732	7	21.7537	484.187	36.38	47	196	646	70.8272	5.51611
V9GZ85	Protein LOC100361457 (Fragment) OS=Rattus norvegicus GN=LOC100361457 PE=3 SV=1 - [V9GZ85_RAT]	36.36	7	6	10	103	1.04325e+08	0.921928	2	81.2542	254.327	36.36	22	103	374	41.5927	5.70654
Q6AYF2	LIM and cysteine-rich domains 1 OS=Rattus norvegicus GN=Lmcd1 PE=2 SV=1 - [Q6AYF2_RAT]	35.89	1	10	10	25	2.76862e+07	0.801118	1		80.7468	35.89	18	25	365	41.0582	8.01611
P23928	Alpha-crystallin B chain OS=Rattus norvegicus GN=Cryab PE=1 SV=1 - [CRYAB_RAT]	35.43	1	6	6	33	2.41645e+07	0.703659	2	24.6675	76.7889	35.43	16	33	175	20.0763	7.32764
Q60587	Trifunctional enzyme subunit beta, mitochondrial OS=Rattus norvegicus GN=Hadhb PE=1 SV=1 - [ECHB_RAT]	35.16	1	12	12	60	33147327	0.990806	2	68.6757	152.149	35.16	23	60	475	51.3815	9.46631
Q64119	Myosin light polypeptide 6 OS=Rattus norvegicus GN=Myl6 PE=1 SV=3 - [MYL6_RAT]	35.1	6	3	4	20	17020816	0.437244	1		62.6829	35.1	9	20	151	16.9641	4.55127
P46462	Transitional endoplasmic reticulum ATPase OS=Rattus norvegicus GN=Vcp PE=1 SV=3 - [TERA_RAT]	34.99	4	22	22	131	3.13653e+07	0.662932	2	82.2159	346.186	34.99	56	131	806	89.2927	5.26221
P68370	Tubulin alpha-1A chain OS=Rattus norvegicus GN=Tuba1a PE=1 SV=1 - [TBA1A_RAT]	33.26	8	3	9	38	1.10359e+07				127.236	33.26	16	38	451	50.1036	5.05908
Q5XIM9	T-complex protein 1 subunit beta OS=Rattus norvegicus GN=Cct2 PE=1 SV=3 - [TCPB_RAT]	33.08	1	11	11	21	1.07465e+07	0.347941	1		52.2583	33.08	15	21	535	57.4221	6.45557
P19234	NADH dehydrogenase [ubiquinone] flavoprotein 2, mitochondrial OS=Rattus norvegicus GN=Ndufv2 PE=1 SV=2 - [NDUV2_RAT]	32.66	1	5	5	20	2.12014e+06				41.0794	32.66	9	20	248	27.3609	6.68311
P15650	Long-chain specific acyl-CoA dehydrogenase, mitochondrial OS=Rattus norvegicus GN=Acadl PE=1 SV=1 - [ACADL_RAT]	32.56	1	11	11	102	2.33687e+07				255.802	32.56	27	102	430	47.8424	7.73779
Q8VBU2-2	Isoform 2 of Protein NDRG2 OS=Rattus norvegicus GN=Ndrg2 - [NDRG2_RAT]	32.49	2	7	7	39	3.76414e+07				85.0376	32.49	13	39	357	39.2453	5.49072
P29457	Serpin H1 OS=Rattus norvegicus GN=Serpinh1 PE=1 SV=1 - [SERPH_RAT]	32.13	2	10	10	33	4.24364e+07	0.342888	1		80.5588	32.13	19	33	417	46.4882	8.82178
O08623	Sequestosome-1 OS=Rattus norvegicus GN=Sqstm1 PE=1 SV=1 - [SQSTM_RAT]	32.12	3	7	7	26	4.34949e+06	0.203552	1		85.1844	32.12	12	26	439	47.651	5.17334
P00564	Creatine kinase M-type OS=Rattus norvegicus GN=Ckm PE=1 SV=2 - [KCRM_RAT]	31.76	1	12	12	124	7.3992e+07	0.332181	4	4.21996	351.021	31.76	30	124	381	43.0178	7.06396
P04762	Catalase OS=Rattus norvegicus GN=Cat PE=1 SV=3 - [CATA_RAT]	31.69	1	15	15	100	5.64667e+07	0.511157	5	47.6737	245.154	31.69	37	100	527	59.7195	7.50342
P06761	78 kDa glucose-regulated protein OS=Rattus norvegicus GN=Hspa5 PE=1 SV=1 - [GRP78_RAT]	31.65	1	15	17	97	31462306				252.037	31.65	38	97	654	72.3024	5.16064
G3V8B0	Myosin-7 OS=Rattus norvegicus GN=Myh7 PE=4 SV=1 - [G3V8B0_RAT]	30.9	5	4	49	403	1.36704e+08	0.75527	1		1140.42	30.9	119	403	1935	222.762	5.75732
Q5XIG1	Ldb3 protein OS=Rattus norvegicus GN=Ldb3 PE=2 SV=1 - [Q5XIG1_RAT]	30.74	1	6	6	41	3.29251e+07	0.346854	1		104.034	30.74	14	41	283	30.9688	9.18799
O88989	Malate dehydrogenase, cytoplasmic OS=Rattus norvegicus GN=Mdh1 PE=1 SV=3 - [MDHC_RAT]	30.54	1	7	7	44	1.38953e+08	0.508734	3	0.0749305	108.336	30.54	15	44	334	36.46	6.58057
P83941	Transcription elongation factor B polypeptide 1 OS=Rattus norvegicus GN=Tceb1 PE=1 SV=1 - [ELOC_RAT]	30.36	1	2	2	4	950481				11.9693	30.36	2	4	112	12.465	4.77979
P23693	Troponin I, cardiac muscle OS=Rattus norvegicus GN=Tnni3 PE=1 SV=2 - [TNNI3_RAT]	30.33	1	6	6	70	6.31722e+07	0.413417	1		156.199	30.33	17	70	211	24.1447	9.5542
P13832	Myosin regulatory light chain RLC-A OS=Rattus norvegicus GN=Rlc-a PE=2 SV=2 - [MRLCA_RAT]	29.65	4	3	3	15	4.55763e+06				33.6403	29.65	5	15	172	19.8825	4.80518
P62329	Thymosin beta-4 OS=Rattus norvegicus GN=Tmsb4x PE=2 SV=2 - [TYB4_RAT]	29.55	1	1	1	3	7.80975e+06				0	29.55	3	3	44	5.04952	5.05908
P15429	Beta-enolase OS=Rattus norvegicus GN=Eno3 PE=1 SV=3 - [ENOB_RAT]	29.49	2	4	8	41	1.72341e+07				105.708	29.49	15	41	434	46.9843	7.44482
P09456	cAMP-dependent protein kinase type I-alpha regulatory subunit OS=Rattus norvegicus GN=Prkar1a PE=2 SV=2 - [KAP0_RAT]	29.13	3	7	7	26	7.79579e+06	0.384398	1		78.2351	29.13	16	26	381	43.068	5.35107
P07335	Creatine kinase B-type OS=Rattus norvegicus GN=Ckb PE=1 SV=2 - [KCRB_RAT]	29.13	1	8	8	43	1.4981e+07	0.520912	3	23.1019	112.336	29.13	17	43	381	42.6983	5.66846
Q5XIF6	Tubulin alpha-4A chain OS=Rattus norvegicus GN=Tuba4a PE=2 SV=1 - [TBA4A_RAT]	28.79	4	2	8	22	7.62706e+06				62.4941	28.79	11	22	448	49.8924	5.05908
D3ZF77	Protein Akr1cl OS=Rattus norvegicus GN=Akr1cl PE=4 SV=1 - [D3ZF77_RAT]	28.7	1	6	6	19	1.46025e+07	0.445929	1		34.7643	28.7	11	19	324	37.1711	7.45947
Q9WVP7	Activity and neurotransmitter-induced early gene protein 4 OS=Rattus norvegicus GN=Dclk1 PE=4 SV=1 - [Q9WVP7_RAT]	28.57	2	1	1	1	0				3.66559	28.57	1	1	56	5.90997	5.18604
P04906	Glutathione S-transferase P OS=Rattus norvegicus GN=Gstp1 PE=1 SV=2 - [GSTP1_RAT]	28.57	2	4	4	22	1.64612e+06				66.5312	28.57	9	22	210	23.4241	7.35693
P17764	Acetyl-CoA acetyltransferase, mitochondrial OS=Rattus norvegicus GN=Acat1 PE=1 SV=1 - [THIL_RAT]	28.54	1	8	8	65	5.17103e+07	0.393831	1		206.05	28.54	20	65	424	44.6664	8.76318
P85972	Vinculin OS=Rattus norvegicus GN=Vcl PE=1 SV=1 - [VINC_RAT]	28.24	2	23	23	78	2.44367e+07	0.441929	2	41.3586	197.141	28.24	40	78	1066	116.542	6.0874
M0R7S5	Protein Plin4 OS=Rattus norvegicus GN=Plin4 PE=4 SV=1 - [M0R7S5_RAT]	28.01	1	4	4	7	4.41136e+06	0.71956	1		27.2716	28.01	4	7	1339	135.43	9.12939
Q5M9H2	Acyl-Coenzyme A dehydrogenase, very long chain OS=Rattus norvegicus GN=Acadvl PE=2 SV=1 - [Q5M9H2_RAT]	27.94	2	12	12	34	6.56234e+06				74.9216	27.94	21	34	655	70.7767	8.80713
M0RAU4	Uncharacterized protein (Fragment) OS=Rattus norvegicus PE=3 SV=1 - [M0RAU4_RAT]	27.92	3	1	8	43	4.21717e+07				115.287	27.92	16	43	437	47.4853	6.46826
P05765	40S ribosomal protein S21 OS=Rattus norvegicus GN=Rps21 PE=1 SV=1 - [RS21_RAT]	27.71	4	2	2	2	1.6341e+06				4.34627	27.71	2	2	83	9.12154	8.51416
Q5XFX0	Transgelin-2 OS=Rattus norvegicus GN=Tagln2 PE=2 SV=1 - [TAGL2_RAT]	27.64	2	4	4	9	1.60798e+07				16.9761	27.64	6	9	199	22.3791	8.25049
P07943	Aldose reductase OS=Rattus norvegicus GN=Akr1b1 PE=1 SV=3 - [ALDR_RAT]	27.53	3	7	7	21	4.43951e+06	0.936287	2	45.4665	51.517	27.53	10	21	316	35.7743	6.7124
P61589	Transforming protein RhoA OS=Rattus norvegicus GN=Rhoa PE=1 SV=1 - [RHOA_RAT]	27.46	3	2	3	8	2.54964e+06				27.1818	27.46	5	8	193	21.7681	6.1001
P56741	Myosin-binding protein C, cardiac-type OS=Rattus norvegicus GN=Mybpc3 PE=2 SV=2 - [MYPC_RAT]	27.39	1	25	25	125	6.19818e+07	0.417441	3	12.127	328.569	27.39	53	125	1274	140.674	6.53662
G3V8C4	Chloride intracellular channel 4, isoform CRA_b OS=Rattus norvegicus GN=Clic4 PE=4 SV=1 - [G3V8C4_RAT]	27.27	4	4	4	22	8.81524e+06	0.476879	1		82.4262	27.27	9	22	253	28.6507	5.59229
Q06647	ATP synthase subunit O, mitochondrial OS=Rattus norvegicus GN=Atp5o PE=1 SV=1 - [ATPO_RAT]	27.23	1	4	4	15	8.90092e+06	1.09565	1		34.0771	27.23	7	15	213	23.3828	10.0229
P61980	Heterogeneous nuclear ribonucleoprotein K OS=Rattus norvegicus GN=Hnrnpk PE=1 SV=1 - [HNRPK_RAT]	27	3	9	9	49	5.85988e+07	0.52447	2	12.8704	133.886	27	17	49	463	50.9444	5.5415
O88767	Protein DJ-1 OS=Rattus norvegicus GN=Park7 PE=1 SV=1 - [PARK7_RAT]	26.98	2	3	3	10	2.28589e+07	1.09946	1		33.481	26.98	5	10	189	19.9614	6.771
B2RZD6	Ndufa4 protein OS=Rattus norvegicus GN=Ndufa4 PE=4 SV=1 - [B2RZD6_RAT]	26.83	1	2	2	18	9.4094e+06				29.6578	26.83	8	18	82	9.32087	9.5249
Q64428	Trifunctional enzyme subunit alpha, mitochondrial OS=Rattus norvegicus GN=Hadha PE=1 SV=2 - [ECHA_RAT]	26.74	1	16	16	68	70407744	0.440945	3	26.099	166.786	26.74	33	68	763	82.6125	9.05615
Q3T1J1	Eukaryotic translation initiation factor 5A-1 OS=Rattus norvegicus GN=Eif5a PE=1 SV=3 - [IF5A1_RAT]	26.62	2	2	2	5	8.54992e+06				15.5772	26.62	4	5	154	16.8214	5.23682
P04642	L-lactate dehydrogenase A chain OS=Rattus norvegicus GN=Ldha PE=1 SV=1 - [LDHA_RAT]	26.2	5	4	7	25	1.28854e+07				41.091	26.2	13	25	332	36.4273	8.26514
Q7TPB1	T-complex protein 1 subunit delta OS=Rattus norvegicus GN=Cct4 PE=1 SV=3 - [TCPD_RAT]	26.16	1	8	9	22	1.02829e+07				62.7434	26.16	13	22	539	58.0628	8.01611
O88321	Antisecretory factor OS=Rattus norvegicus GN=Psmd4 PE=2 SV=1 - [O88321_RAT]	25.79	1	6	6	24	5.07571e+06				68.0395	25.79	8	24	380	41.0474	4.80518
G3V7J0	Aldehyde dehydrogenase family 6, subfamily A1, isoform CRA_b OS=Rattus norvegicus GN=Aldh6a1 PE=3 SV=1 - [G3V7J0_RAT]	25.79	2	9	9	55	1.08563e+07				154.44	25.79	21	55	535	57.7105	8.17725
Q5U2U8	Bcl2-associated athanogene 3 OS=Rattus norvegicus GN=Bag3 PE=2 SV=1 - [Q5U2U8_RAT]	25.61	1	9	9	41	3.79615e+07	0.670845	2	94.6118	110.49	25.61	17	41	574	61.453	7.03467
P11598	Protein disulfide-isomerase A3 OS=Rattus norvegicus GN=Pdia3 PE=1 SV=2 - [PDIA3_RAT]	25.35	1	11	11	27	9.44761e+06				58.3486	25.35	21	27	505	56.5877	6.21436
R9PXU4	Thioredoxin reductase 1, cytoplasmic OS=Rattus norvegicus GN=Txnrd1 PE=3 SV=1 - [R9PXU4_RAT]	25.35	5	7	7	18	5.53604e+06	0.5476	1		31.8759	25.35	11	18	497	54.4147	6.46826
P62076	Mitochondrial import inner membrane translocase subunit Tim13 OS=Rattus norvegicus GN=Timm13 PE=3 SV=1 - [TIM13_RAT]	25.26	1	2	2	15	2.07757e+06				32.3421	25.26	6	15	95	10.4509	8.17725
P82995	Heat shock protein HSP 90-alpha OS=Rattus norvegicus GN=Hsp90aa1 PE=1 SV=3 - [HS90A_RAT]	25.24	3	6	14	54	1.39793e+07	0.488268	3	45.613	149.608	25.24	27	54	733	84.7618	5.0083
M0R6J6	Creatine kinase S-type, mitochondrial OS=Rattus norvegicus GN=Ckmt2 PE=3 SV=1 - [M0R6J6_RAT]	25.24	3	2	11	96	5.19011e+07	0.488784	1		259.706	25.24	25	96	412	46.4213	9.49561
P19804	Nucleoside diphosphate kinase B OS=Rattus norvegicus GN=Nme2 PE=1 SV=1 - [NDKB_RAT]	25	3	3	3	16	2.65687e+07	0.44172	2	0.791231	23.3882	25	7	16	152	17.2719	7.44482
P05197	Elongation factor 2 OS=Rattus norvegicus GN=Eef2 PE=1 SV=4 - [EF2_RAT]	24.59	1	15	15	48	2.73132e+07	0.144996	2	21.1163	108.737	24.59	24	48	858	95.2229	6.82959
M0R757	Elongation factor 1-alpha OS=Rattus norvegicus GN=LOC100360413 PE=3 SV=1 - [M0R757_RAT]	24.46	7	2	8	34	53253176				69.3162	24.46	14	34	462	50.0761	9.01221
Q68FQ0	T-complex protein 1 subunit epsilon OS=Rattus norvegicus GN=Cct5 PE=1 SV=1 - [TCPE_RAT]	24.4	1	9	10	31	2.08453e+07	0.375654	1		54.3511	24.4	18	31	541	59.4988	5.71924
Q62651	Delta(3,5)-Delta(2,4)-dienoyl-CoA isomerase, mitochondrial OS=Rattus norvegicus GN=Ech1 PE=1 SV=2 - [ECH1_RAT]	24.16	1	6	6	39	5.23893e+06				74.5089	24.16	13	39	327	36.1484	7.98682
Q3KR86	Mitochondrial inner membrane protein (Fragment) OS=Rattus norvegicus GN=Immt PE=1 SV=1 - [IMMT_RAT]	24.14	1	9	9	31	8.6755e+06	0.738663	2	81.9912	88.8819	24.14	17	31	609	67.1352	5.79541
A0JPQ4	Tripartite motif-containing protein 72 OS=Rattus norvegicus GN=Trim72 PE=2 SV=1 - [TRI72_RAT]	24.11	1	8	8	30	2.50237e+07	0.594715	5	42.0682	73.2915	24.11	19	30	477	52.7978	6.26514
G3V8L9	Polymerase I and transcript release factor OS=Rattus norvegicus GN=Ptrf PE=4 SV=1 - [G3V8L9_RAT]	23.98	2	6	6	25	6.27389e+06	0.390119	1		64.4542	23.98	11	25	392	43.882	5.51611
Q794E4	Heterogeneous nuclear ribonucleoprotein F OS=Rattus norvegicus GN=Hnrnpf PE=1 SV=3 - [HNRPF_RAT]	23.86	2	4	6	24	3.84051e+07				69.9524	23.86	11	24	415	45.7009	5.49072
Q05962	ADP/ATP translocase 1 OS=Rattus norvegicus GN=Slc25a4 PE=1 SV=3 - [ADT1_RAT]	23.83	6	5	5	7	5.43301e+06	0.230554	1		21.6767	23.83	6	7	298	32.9682	9.78857
G3V778	Pyruvate dehydrogenase kinase, isoenzyme 4 OS=Rattus norvegicus GN=Pdk4 PE=4 SV=1 - [G3V778_RAT]	23.79	3	7	7	25	8.16208e+06				70.2079	23.79	13	25	412	46.5796	7.07861
B2GV06	Succinyl-CoA:3-ketoacid coenzyme A transferase 1, mitochondrial OS=Rattus norvegicus GN=Oxct1 PE=1 SV=1 - [SCOT1_RAT]	23.65	1	7	7	28	7.95605e+06	0.740432	1		66.4254	23.65	15	28	520	56.1681	8.47021
G3V8C3	Vimentin OS=Rattus norvegicus GN=Vim PE=3 SV=1 - [G3V8C3_RAT]	23.61	8	6	9	29	1.13733e+07	0.493444	2	49.4269	71.3002	23.61	17	29	466	53.6681	5.12256
D4ACB8	Chaperonin subunit 8 (Theta) (Predicted), isoform CRA_a OS=Rattus norvegicus GN=Cct8 PE=3 SV=1 - [D4ACB8_RAT]	23.54	1	9	9	33	1.18657e+07				79.6095	23.54	16	33	548	59.5505	5.5415
P45592	Cofilin-1 OS=Rattus norvegicus GN=Cfl1 PE=1 SV=3 - [COF1_RAT]	23.49	1	2	3	9	1.08479e+07				23.9566	23.49	6	9	166	18.5207	8.08936
D3Z802	Protein Nrap OS=Rattus norvegicus GN=Nrap PE=4 SV=1 - [D3Z802_RAT]	23.4	2	31	31	142	2.80319e+07	0.617542	3	7.37004	311.078	23.4	64	142	1692	192.162	9.30518
P26284	Pyruvate dehydrogenase E1 component subunit alpha, somatic form, mitochondrial OS=Rattus norvegicus GN=Pdha1 PE=1 SV=2 - [ODPA_RAT]	23.33	3	8	8	65	2.61834e+07				137.303	23.33	24	65	390	43.1986	8.19189
P63029	Translationally-controlled tumor protein OS=Rattus norvegicus GN=Tpt1 PE=1 SV=1 - [TCTP_RAT]	23.26	3	3	3	23	9.83761e+06				66.8176	23.26	8	23	172	19.4496	4.85596
O35244	Peroxiredoxin-6 OS=Rattus norvegicus GN=Prdx6 PE=1 SV=3 - [PRDX6_RAT]	23.21	1	5	5	22	5.56171e+06				39.6203	23.21	9	22	224	24.803	5.93506
F1LP60	Moesin (Fragment) OS=Rattus norvegicus GN=Msn PE=4 SV=1 - [F1LP60_RAT]	23.09	4	9	9	41	4.51865e+06	0.833267	2	18.1034	107.846	23.09	17	41	576	67.6098	6.46826
Q07936	Annexin A2 OS=Rattus norvegicus GN=Anxa2 PE=1 SV=2 - [ANXA2_RAT]	23.01	2	7	7	21	1.38042e+07	0.981581	2	79.1382	68.2719	23.01	14	21	339	38.6538	7.69385
M0RBN7	Protein Higd1c OS=Rattus norvegicus GN=Higd1c PE=4 SV=1 - [M0RBN7_RAT]	22.92	1	1	1	1	785476				3.66142	22.92	1	1	96	10.7525	9.53955
P11232	Thioredoxin OS=Rattus norvegicus GN=Txn PE=1 SV=2 - [THIO_RAT]	22.86	2	2	2	7	0				16.2731	22.86	4	7	105	11.6657	4.91943
P62260	14-3-3 protein epsilon OS=Rattus norvegicus GN=Ywhae PE=1 SV=1 - [1433E_RAT]	22.75	5	5	6	22	1.23548e+07	0.986277	1		60.3262	22.75	9	22	255	29.1554	4.7417
P68511	14-3-3 protein eta OS=Rattus norvegicus GN=Ywhah PE=1 SV=2 - [1433F_RAT]	22.36	5	3	4	10	3.86437e+06				29.2914	22.36	7	10	246	28.194	4.89404
P14408-2	Isoform Cytoplasmic of Fumarate hydratase, mitochondrial OS=Rattus norvegicus GN=Fh - [FUMH_RAT]	22.27	3	7	7	32	1.10264e+07	0.160316	1		73.3305	22.27	13	32	467	50.1377	8.19189
G3V8V3	Phosphorylase OS=Rattus norvegicus GN=Pygm PE=3 SV=1 - [G3V8V3_RAT]	22.09	3	10	15	45	9.23596e+06				87.8113	22.09	21	45	842	97.2267	7.10791
P63102	14-3-3 protein zeta/delta OS=Rattus norvegicus GN=Ywhaz PE=1 SV=1 - [1433Z_RAT]	22.04	5	3	4	14	2.05309e+07	0.596306	3	7.87309	37.7878	22.04	8	14	245	27.7537	4.79248
P62632	Elongation factor 1-alpha 2 OS=Rattus norvegicus GN=Eef1a2 PE=2 SV=1 - [EF1A2_RAT]	21.81	3	1	7	28	53253176				57.5236	21.81	10	28	463	50.4223	9.02686
F1LMI8	Troponin T, cardiac muscle OS=Rattus norvegicus GN=Tnnt2 PE=4 SV=2 - [F1LMI8_RAT]	21.8	4	7	7	58	59769173	0.256949	1		127.166	21.8	17	58	289	34.3444	5.32568
A9UMV7	Protein LOC686442 OS=Rattus norvegicus GN=LOC686442 PE=4 SV=1 - [A9UMV7_RAT]	21.43	1	1	1	1	1.71863e+06				3.28887	21.43	1	1	56	6.53444	9.70068
P0C5E9	Beta-crystallin S OS=Rattus norvegicus GN=Crygs PE=3 SV=1 - [CRBS_RAT]	21.35	1	1	1	3	6.86666e+06				0	21.35	1	3	178	20.928	7.32764
Q8R3Z7	EH-domain containing 4 OS=Rattus norvegicus GN=Ehd4 PE=2 SV=1 - [Q8R3Z7_RAT]	21.26	2	9	9	21	4.31275e+06				60.9747	21.26	15	21	541	61.4285	6.75635
B2RYP0	Protein Rhoc OS=Rattus norvegicus GN=Rhoc PE=2 SV=1 - [B2RYP0_RAT]	21.24	3	1	2	6	1.36287e+06				17.87	21.24	3	6	193	22.0223	6.58057
F1LNF7	Isocitrate dehydrogenase [NAD] subunit alpha, mitochondrial OS=Rattus norvegicus GN=Idh3a PE=3 SV=1 - [F1LNF7_RAT]	21.04	2	8	8	39	9501535	0.446245	1		84.8489	21.04	18	39	366	39.557	6.91748
Q9ER34	Aconitate hydratase, mitochondrial OS=Rattus norvegicus GN=Aco2 PE=1 SV=2 - [ACON_RAT]	21.03	1	15	15	93	5.78203e+07	0.492633	2	47.4193	263.564	21.03	36	93	780	85.38	7.82568
P85834	Elongation factor Tu, mitochondrial OS=Rattus norvegicus GN=Tufm PE=1 SV=1 - [EFTU_RAT]	21.02	5	7	7	27	6.77298e+06	0.204691	1		76.3617	21.02	12	27	452	49.491	7.56201
Q5XIH3	NADH dehydrogenase (Ubiquinone) flavoprotein 1 OS=Rattus norvegicus GN=Ndufv1 PE=2 SV=1 - [Q5XIH3_RAT]	20.91	1	6	6	8	3.21515e+06				14.9106	20.91	8	8	464	50.6986	8.07471
Q63610-3	Isoform 3 of Tropomyosin alpha-3 chain OS=Rattus norvegicus GN=Tpm3 - [TPM3_RAT]	20.65	3	1	6	36	1.47039e+07				76.9129	20.65	14	36	247	28.6918	4.79248
P08010	Glutathione S-transferase Mu 2 OS=Rattus norvegicus GN=Gstm2 PE=1 SV=2 - [GSTM2_RAT]	20.64	3	3	4	17	1.97667e+06				52.9758	20.64	6	17	218	25.686	7.38623
Q4QQV0	Protein Tubb6 OS=Rattus norvegicus GN=Tubb6 PE=2 SV=1 - [Q4QQV0_RAT]	20.58	2	1	6	29	1.11803e+07				63.6618	20.58	11	29	447	50.0271	4.89404
Q4PP99	Cardiac troponin C OS=Rattus norvegicus GN=Tnnc1 PE=2 SV=1 - [Q4PP99_RAT]	20.5	1	2	2	32	1.58619e+08	0.499763	2	44.9371	106.132	20.5	6	32	161	18.4085	4.18311
Q52KS1	6-phosphofructokinase OS=Rattus norvegicus GN=Pfkm PE=2 SV=1 - [Q52KS1_RAT]	20.38	2	8	9	28	6.23439e+06				88.1417	20.38	13	28	780	85.2886	7.88428
D3ZYW2	Heterogeneous nuclear ribonucleoprotein H OS=Rattus norvegicus GN=Hnrnph1 PE=4 SV=1 - [D3ZYW2_RAT]	20.05	5	1	6	29	4.06918e+07				79.8459	20.05	14	29	429	47.0454	6.34131
Q5XIF3	NADH dehydrogenase [ubiquinone] iron-sulfur protein 4, mitochondrial OS=Rattus norvegicus GN=Ndufs4 PE=1 SV=1 - [NDUS4_RAT]	20	1	2	2	2	1991482				4.79041	20	2	2	175	19.7282	10.1401
Q925F0	Small muscular protein OS=Rattus norvegicus GN=Smpx PE=3 SV=1 - [SMPX_RAT]	20	1	1	1	10	23001985				26.4804	20	3	10	85	9.11481	9.99365
D3ZKR8	Protein kish OS=Rattus norvegicus GN=Tmem167a PE=3 SV=1 - [D3ZKR8_RAT]	20	2	1	1	1	0				0	20	1	1	60	6.71957	8.77783
Q9EPJ1	Protein Twist1 OS=Rattus norvegicus GN=Twist1 PE=2 SV=1 - [Q9EPJ1_RAT]	19.7	1	1	1	4	660363				0	19.7	1	4	203	21.0143	9.56885
F1LRV4	Heat shock 70 kDa protein 4 OS=Rattus norvegicus GN=Hspa4 PE=3 SV=1 - [F1LRV4_RAT]	19.64	2	12	12	59	6.362e+06	0.712671	1		174.977	19.64	26	59	840	93.9671	5.21143
Q63570	26S protease regulatory subunit 6B OS=Rattus norvegicus GN=Psmc4 PE=1 SV=1 - [PRS6B_RAT]	19.62	1	4	4	6	2.19071e+06				12.3762	19.62	4	6	418	47.3786	5.21143
D3ZWV2	Glyceraldehyde-3-phosphate dehydrogenase OS=Rattus norvegicus PE=3 SV=2 - [D3ZWV2_RAT]	19.57	7	1	3	48	2.38463e+08				117.047	19.57	7	48	322	34.5265	8.646
P04785	Protein disulfide-isomerase OS=Rattus norvegicus GN=P4hb PE=1 SV=2 - [PDIA1_RAT]	19.45	3	6	6	15	3.84505e+06				54.3816	19.45	8	15	509	56.9157	4.93213
A1A5Q0	Leiomodin-2 OS=Rattus norvegicus GN=Lmod2 PE=2 SV=1 - [LMOD2_RAT]	19.31	2	8	8	16	1.40072e+07	0.330689	2	44.6853	50.0829	19.31	11	16	549	61.6794	5.8208
P00507	Aspartate aminotransferase, mitochondrial OS=Rattus norvegicus GN=Got2 PE=1 SV=2 - [AATM_RAT]	19.3	3	8	8	44	7.80773e+06	1.4464	1		122.764	19.3	16	44	430	47.2841	8.99756
P68255	14-3-3 protein theta OS=Rattus norvegicus GN=Ywhaq PE=1 SV=1 - [1433T_RAT]	19.18	5	3	4	10	6.46246e+06				25.1838	19.18	7	10	245	27.7608	4.77979
Q63716	Peroxiredoxin-1 OS=Rattus norvegicus GN=Prdx1 PE=1 SV=1 - [PRDX1_RAT]	19.1	2	4	4	17	1.15922e+07	0.556157	1		30.9463	19.1	8	17	199	22.0953	8.1333
D4AC23	Protein Cct7 OS=Rattus norvegicus GN=Cct7 PE=3 SV=1 - [D4AC23_RAT]	18.93	1	7	7	11	3.25579e+06				23.728	18.93	8	11	544	59.6202	8.00146
Q5XI78	2-oxoglutarate dehydrogenase, mitochondrial OS=Rattus norvegicus GN=Ogdh PE=1 SV=1 - [ODO1_RAT]	18.77	2	16	16	62	2.86963e+07	1.44755	2	83.6373	130.971	18.77	30	62	1023	116.221	6.771
M0RC65	Cofilin 2, muscle (Predicted), isoform CRA_b OS=Rattus norvegicus GN=Cfl2 PE=4 SV=1 - [M0RC65_RAT]	18.67	1	1	2	7	7.57134e+06				17.277	18.67	4	7	166	18.6978	7.88428
Q6NYB7	Ras-related protein Rab-1A OS=Rattus norvegicus GN=Rab1A PE=1 SV=3 - [RAB1A_RAT]	18.54	30	3	3	11	1.38784e+06				22.3596	18.54	5	11	205	22.6634	6.21436
P25113	Phosphoglycerate mutase 1 OS=Rattus norvegicus GN=Pgam1 PE=1 SV=4 - [PGAM1_RAT]	18.5	2	2	4	4	3.6784e+06				5.3923	18.5	4	4	254	28.8139	7.18115
Q5XI77	Annexin OS=Rattus norvegicus GN=Anxa11 PE=2 SV=1 - [Q5XI77_RAT]	18.49	4	6	7	33	8.99345e+06	0.714298	2	57.3275	102.441	18.49	17	33	503	54.1258	7.6499
P48500	Triosephosphate isomerase OS=Rattus norvegicus GN=Tpi1 PE=1 SV=2 - [TPIS_RAT]	18.47	3	3	3	12	2.08037e+07				31.473	18.47	7	12	249	26.8318	7.23975
Q5XIH6	Tripartite motif-containing protein 54 OS=Rattus norvegicus GN=Trim54 PE=2 SV=1 - [TRI54_RAT]	18.41	1	3	3	15	7.92041e+06	1.83481	2	342.065	39.5679	18.41	6	15	364	41.0042	5.12256
D3ZKR3	Glyceraldehyde-3-phosphate dehydrogenase OS=Rattus norvegicus PE=3 SV=2 - [D3ZKR3_RAT]	18.38	3	1	3	18	2.46125e+08				42.1785	18.38	6	18	234	24.833	9.61279
Q5BJQ0	Chaperone activity of bc1 complex-like, mitochondrial OS=Rattus norvegicus GN=Adck3 PE=2 SV=1 - [ADCK3_RAT]	18.34	1	9	9	29	1.14049e+07	0.583899	2	15.7745	90.4882	18.34	14	29	649	72.1797	6.45557
Q6P3V8	Eukaryotic translation initiation factor 4A1 OS=Rattus norvegicus GN=Eif4a1 PE=2 SV=1 - [Q6P3V8_RAT]	18.23	2	6	6	28	1.38134e+07	0.511176	2	3.57127	65.585	18.23	9	28	406	46.1246	5.47803
Q6AYI1	DEAD (Asp-Glu-Ala-Asp) box polypeptide 5 OS=Rattus norvegicus GN=Ddx5 PE=1 SV=1 - [Q6AYI1_RAT]	18.21	2	6	9	37	1.5465e+06				87.0437	18.21	18	37	615	69.1958	8.92432
Q5U302	Catenin (Cadherin associated protein), alpha 1 OS=Rattus norvegicus GN=Ctnna1 PE=2 SV=1 - [Q5U302_RAT]	18.17	2	10	10	39	6.03548e+06	0.694153	1		101.423	18.17	20	39	908	100.174	6.22705
P06685	Sodium/potassium-transporting ATPase subunit alpha-1 OS=Rattus norvegicus GN=Atp1a1 PE=1 SV=1 - [AT1A1_RAT]	18.08	7	7	13	68	1.2732e+07				189.149	18.08	30	68	1023	112.982	5.45264
Q3MHS9	Chaperonin containing Tcp1, subunit 6A (Zeta 1) OS=Rattus norvegicus GN=Cct6a PE=2 SV=1 - [Q3MHS9_RAT]	18.08	4	5	5	21	5.35146e+06				52.1978	18.08	9	21	531	57.9807	7.07861
B1PRL5	Muscle-related coiled-coil protein OS=Rattus norvegicus GN=Murc PE=2 SV=1 - [MURC_RAT]	17.96	1	4	4	13	9.0523e+06				26.8739	17.96	5	13	362	41.0684	8.63135
P18420	Proteasome subunit alpha type-1 OS=Rattus norvegicus GN=Psma1 PE=1 SV=2 - [PSA1_RAT]	17.87	1	3	3	10	825069				22.2443	17.87	5	10	263	29.4988	6.60986
Q9WUH4	Four and a half LIM domains protein 1 OS=Rattus norvegicus GN=Fhl1 PE=2 SV=1 - [FHL1_RAT]	17.86	3	4	4	13	3.30365e+06				51.545	17.86	7	13	280	31.8819	8.36768
P31044	Phosphatidylethanolamine-binding protein 1 OS=Rattus norvegicus GN=Pebp1 PE=1 SV=3 - [PEBP1_RAT]	17.65	1	2	2	7	1.30592e+06				24.3982	17.65	5	7	187	20.7884	5.79541
P14604	Enoyl-CoA hydratase, mitochondrial OS=Rattus norvegicus GN=Echs1 PE=1 SV=1 - [ECHM_RAT]	17.59	1	3	3	17	1.28566e+07	2.2498	1		50.3093	17.59	7	17	290	31.4962	8.1333
G3V8L3	Lamin A, isoform CRA_b OS=Rattus norvegicus GN=Lmna PE=3 SV=1 - [G3V8L3_RAT]	17.44	2	8	8	22	6.12097e+06				55.5166	17.44	14	22	665	74.2667	6.97607
P62859	40S ribosomal protein S28 OS=Rattus norvegicus GN=Rps28 PE=1 SV=1 - [RS28_RAT]	17.39	1	1	1	2	536336				4.63797	17.39	1	2	69	7.8362	10.6968
D4A781	Protein Ipo5 OS=Rattus norvegicus GN=Ipo5 PE=4 SV=1 - [D4A781_RAT]	17.32	2	13	14	38	5.6476e+06	0.860348	1		109.96	17.32	22	38	1097	123.626	4.95752
D3ZWT8	Uncharacterized protein OS=Rattus norvegicus GN=Atp5h PE=4 SV=2 - [D3ZWT8_RAT]	17.32	2	2	2	6	3.5825e+06				3.22897	17.32	4	6	127	14.5505	8.55811
Q6P6R2	Dihydrolipoyl dehydrogenase, mitochondrial OS=Rattus norvegicus GN=Dld PE=1 SV=1 - [DLDH_RAT]	17.09	2	6	6	24	7158871				76.7328	17.09	10	24	509	54.0041	7.86963
D3ZFY8	Protein LOC100912618 OS=Rattus norvegicus GN=LOC100912618 PE=4 SV=1 - [D3ZFY8_RAT]	17.01	3	2	2	3	6.30273e+06	0.423596	1		4.21478	17.01	3	3	147	16.3442	7.95752
P11960	2-oxoisovalerate dehydrogenase subunit alpha, mitochondrial (Fragment) OS=Rattus norvegicus GN=Bckdha PE=1 SV=1 - [ODBA_RAT]	17.01	2	5	5	14	5.07006e+06				24.1698	17.01	8	14	441	50.1329	7.82568
P49432	Pyruvate dehydrogenase E1 component subunit beta, mitochondrial OS=Rattus norvegicus GN=Pdhb PE=1 SV=2 - [ODPB_RAT]	16.99	1	5	5	11	6.64426e+06				29.9134	16.99	7	11	359	38.957	6.65381
P09495	Tropomyosin alpha-4 chain OS=Rattus norvegicus GN=Tpm4 PE=1 SV=3 - [TPM4_RAT]	16.94	1	1	5	40	1.47039e+07				80.2562	16.94	15	40	248	28.4925	4.69092
P29419	ATP synthase subunit e, mitochondrial OS=Rattus norvegicus GN=Atp5i PE=1 SV=3 - [ATP5I_RAT]	16.9	1	1	1	1	0				2.50469	16.9	1	1	71	8.24948	9.34912
G3V796	Acetyl-Coenzyme A dehydrogenase, medium chain OS=Rattus norvegicus GN=Acadm PE=3 SV=1 - [G3V796_RAT]	16.86	2	4	4	13	11472235	0.319718	1		36.3234	16.86	7	13	421	46.5418	8.41162
F1M9J9	Protein LOC100909944 (Fragment) OS=Rattus norvegicus GN=LOC100909944 PE=3 SV=2 - [F1M9J9_RAT]	16.56	4	1	2	25	1.19509e+07				75.477	16.56	5	25	314	34.2392	6.87354
P05371	Clusterin OS=Rattus norvegicus GN=Clu PE=1 SV=2 - [CLUS_RAT]	16.55	2	6	6	15	1.38059e+07	0.363159	2	58.866	41.6209	16.55	10	15	447	51.3423	5.70654
P62890	60S ribosomal protein L30 OS=Rattus norvegicus GN=Rpl30 PE=3 SV=2 - [RL30_RAT]	16.52	1	1	1	1	4.75565e+06				2.87896	16.52	1	1	115	12.7757	9.62744
Q9EPH8	Polyadenylate-binding protein 1 OS=Rattus norvegicus GN=Pabpc1 PE=1 SV=1 - [PABP1_RAT]	16.51	5	4	7	31	1.89741e+06				76.7119	16.51	10	31	636	70.6559	9.49561
Q6AY09	Heterogeneous nuclear ribonucleoprotein H2 OS=Rattus norvegicus GN=Hnrnph2 PE=1 SV=1 - [HNRH2_RAT]	16.26	1	1	5	23	3.66255e+07				64.3593	16.26	10	23	449	49.2623	6.30322
M0R785	Protein LOC100910788 OS=Rattus norvegicus GN=Chchd2 PE=4 SV=1 - [M0R785_RAT]	16.23	2	1	1	2	3.15992e+06				6.31281	16.23	2	2	154	15.8389	9.33447
P50503	Hsc70-interacting protein OS=Rattus norvegicus GN=St13 PE=1 SV=1 - [F10A1_RAT]	16.03	1	5	5	23	1.05015e+07	0.604753	2	68.2779	52.9612	16.03	12	23	368	41.2534	5.38916
G3V913	Heat shock 27kDa protein 1 OS=Rattus norvegicus GN=Hspb1 PE=3 SV=1 - [G3V913_RAT]	16.02	2	2	2	2	551800				5.65809	16.02	2	2	206	22.7935	6.21436
P09117	Fructose-bisphosphate aldolase C OS=Rattus norvegicus GN=Aldoc PE=1 SV=3 - [ALDOC_RAT]	15.98	1	1	3	11	4.66227e+06				21.2517	15.98	4	11	363	39.2592	7.12256
P13084-2	Isoform B23.2 of Nucleophosmin OS=Rattus norvegicus GN=Npm1 - [NPM_RAT]	15.95	5	3	3	13	9.93474e+06				15.0815	15.95	7	13	257	28.3677	4.69092
B0BN94	Protein FAM136A OS=Rattus norvegicus GN=Fam136a PE=1 SV=1 - [F136A_RAT]	15.94	1	1	1	1	388771				3.3555	15.94	1	1	138	15.6146	7.60596
Q62667	Major vault protein OS=Rattus norvegicus GN=Mvp PE=1 SV=4 - [MVP_RAT]	15.8	1	10	10	19	5.81068e+06	0.342138	1		36.1981	15.8	12	19	861	95.7391	5.57959
Q68FY0	Cytochrome b-c1 complex subunit 1, mitochondrial OS=Rattus norvegicus GN=Uqcrc1 PE=1 SV=1 - [QCR1_RAT]	15.63	1	6	6	16	1.17402e+07				38.5479	15.63	11	16	480	52.8154	5.88428
P62074	Mitochondrial import inner membrane translocase subunit Tim10 OS=Rattus norvegicus GN=Timm10 PE=3 SV=1 - [TIM10_RAT]	15.56	1	1	1	3	1.41056e+06				7.01303	15.56	3	3	90	10.3259	6.29053
P63004	Platelet-activating factor acetylhydrolase IB subunit alpha OS=Rattus norvegicus GN=Pafah1b1 PE=1 SV=2 - [LIS1_RAT]	15.37	1	5	5	7	3.05269e+06				21.3606	15.37	7	7	410	46.6401	7.37158
F1LV13	Heterogeneous nuclear ribonucleoprotein M OS=Rattus norvegicus GN=Hnrnpm PE=4 SV=1 - [F1LV13_RAT]	15.36	4	7	7	24	1.79252e+07				50.0908	15.36	11	24	690	73.6734	8.74854
Q5FVM4	Non-POU domain-containing octamer-binding protein OS=Rattus norvegicus GN=Nono PE=2 SV=3 - [NONO_RAT]	15.34	1	5	5	18	4.72883e+06				50.2833	15.34	9	18	476	54.8906	8.95361
P02782	Prostatic steroid-binding protein C1 OS=Rattus norvegicus GN=Psbpc1 PE=1 SV=1 - [PSC1_RAT]	15.32	1	1	1	1	837318				0	15.32	1	1	111	12.7542	4.51318
Q63692	Hsp90 co-chaperone Cdc37 OS=Rattus norvegicus GN=Cdc37 PE=1 SV=2 - [CDC37_RAT]	15.3	1	4	4	15	2.00952e+06				50.2409	15.3	8	15	379	44.4819	5.33838
Q68FU3	Electron transfer flavoprotein subunit beta OS=Rattus norvegicus GN=Etfb PE=2 SV=3 - [ETFB_RAT]	15.29	1	3	3	14	6.67045e+06				39.7892	15.29	7	14	255	27.6701	7.75244
Q5M7W5-2	Isoform 2 of Microtubule-associated protein 4 OS=Rattus norvegicus GN=Map4 - [MAP4_RAT]	14.95	2	9	9	27	1.30261e+07	0.509586	1		63.2546	14.95	17	27	983	102.777	4.57666
D3ZEV0	Protein LOC100912427 OS=Rattus norvegicus GN=LOC100912427 PE=4 SV=1 - [D3ZEV0_RAT]	14.91	5	2	2	2	629694				4.3832	14.91	2	2	322	35.6956	9.87646
Q5M9G3	Caprin-1 OS=Rattus norvegicus GN=Caprin1 PE=1 SV=2 - [CAPR1_RAT]	14.85	1	5	5	14	6.75263e+06				42.7641	14.85	7	14	707	78.0729	5.24951
Q3MIE4	Synaptic vesicle membrane protein VAT-1 homolog OS=Rattus norvegicus GN=Vat1 PE=1 SV=1 - [VAT1_RAT]	14.6	1	4	4	11	2.5908e+06	0.570824	2	45.3323	33.4807	14.6	6	11	404	43.091	6.62451
D4A6A2	Heterogeneous nuclear ribonucleoprotein A3 OS=Rattus norvegicus GN=Hnrnpa3 PE=4 SV=2 - [D4A6A2_RAT]	14.33	7	4	4	16	1.06364e+07				61.8747	14.33	8	16	356	36.82	8.03076
Q6IMY8	Heterogeneous nuclear ribonucleoprotein U OS=Rattus norvegicus GN=Hnrnpu PE=2 SV=1 - [Q6IMY8_RAT]	14.29	1	8	8	15	9.64755e+06				36.1565	14.29	12	15	798	87.6776	6.23975
P24268	Cathepsin D OS=Rattus norvegicus GN=Ctsd PE=1 SV=1 - [CATD_RAT]	14.25	2	4	4	8	9.9743e+06	1.0077	1		27.9609	14.25	5	8	407	44.6519	7.09326
B0BMW2	3-hydroxyacyl-CoA dehydrogenase type-2 OS=Rattus norvegicus GN=Hsd17b10 PE=2 SV=1 - [B0BMW2_RAT]	14.18	2	2	2	7	1.28039e+06				28.7243	14.18	3	7	261	27.2325	8.5874
Q6AY48	Poly(RC) binding protein 3 OS=Rattus norvegicus GN=Pcbp3 PE=2 SV=1 - [Q6AY48_RAT]	14.11	3	3	3	16	6.00157e+07	0.448052	2	11.9799	61.295	14.11	6	16	319	33.7626	8.51416
M0RA23	Peptidyl-prolyl cis-trans isomerase OS=Rattus norvegicus PE=3 SV=1 - [M0RA23_RAT]	14.11	1	1	1	1	0				3.57698	14.11	1	1	163	17.8779	9.0415
Q4KLK9	RNA polymerase II subunit A C-terminal domain phosphatase SSU72 OS=Rattus norvegicus GN=Ssu72 PE=2 SV=1 - [SSU72_RAT]	13.92	1	1	1	1	2.22447e+06				0	13.92	1	1	194	22.53	5.32568
G3V7Y3	ATP synthase subunit delta, mitochondrial OS=Rattus norvegicus GN=Atp5d PE=3 SV=1 - [G3V7Y3_RAT]	13.69	2	2	2	4	1.50869e+07				5.64063	13.69	4	4	168	17.5522	5.23682
P11884	Aldehyde dehydrogenase, mitochondrial OS=Rattus norvegicus GN=Aldh2 PE=1 SV=1 - [ALDH2_RAT]	13.68	2	6	6	21	4.4604e+06				59.8801	13.68	10	21	519	56.4527	7.04932
D3ZKU6	Protein Gbp1 OS=Rattus norvegicus GN=Gbp1 PE=4 SV=2 - [D3ZKU6_RAT]	13.66	1	5	5	16	3.07012e+06	0.433909	1		35.8315	13.66	9	16	593	68.3719	5.99854
Q63569	26S protease regulatory subunit 6A OS=Rattus norvegicus GN=Psmc3 PE=2 SV=1 - [PRS6A_RAT]	13.44	2	4	4	9	8.38762e+06				13.9927	13.44	7	9	439	49.1294	5.23682
G3V6W6	Protein Psmc6 OS=Rattus norvegicus GN=Psmc6 PE=4 SV=1 - [G3V6W6_RAT]	13.15	1	3	3	6	2.0631e+06				15.9159	13.15	5	6	403	45.768	7.78174
O70593	Small glutamine-rich tetratricopeptide repeat-containing protein alpha OS=Rattus norvegicus GN=Sgta PE=1 SV=1 - [SGTA_RAT]	13.06	1	3	3	8	2.35505e+06	0.748289	1		19.005	13.06	4	8	314	34.1359	5.12256
P63088	Serine/threonine-protein phosphatase PP1-gamma catalytic subunit OS=Rattus norvegicus GN=Ppp1cc PE=1 SV=1 - [PP1G_RAT]	13	3	1	3	4	2.77059e+06				11.9634	13	3	4	323	36.9597	6.53662
Q62658	Peptidyl-prolyl cis-trans isomerase FKBP1A OS=Rattus norvegicus GN=Fkbp1a PE=1 SV=3 - [FKB1A_RAT]	12.96	1	1	1	2	1.13345e+06				7.26211	12.96	2	2	108	11.9151	8.1626
P10760	Adenosylhomocysteinase OS=Rattus norvegicus GN=Ahcy PE=1 SV=3 - [SAHH_RAT]	12.96	1	5	5	8	704120				19.391	12.96	7	8	432	47.5072	6.53662
P62142	Serine/threonine-protein phosphatase PP1-beta catalytic subunit OS=Rattus norvegicus GN=Ppp1cb PE=1 SV=3 - [PP1B_RAT]	12.84	5	1	3	6	3.41866e+06				17.4257	12.84	4	6	327	37.1626	6.18896
Q920J4	Thioredoxin-like protein 1 OS=Rattus norvegicus GN=Txnl1 PE=1 SV=3 - [TXNL1_RAT]	12.8	1	2	2	12	1.79722e+06				24.7776	12.8	5	12	289	32.2288	4.95752
Q05175	Brain acid soluble protein 1 OS=Rattus norvegicus GN=Basp1 PE=1 SV=2 - [BASP1_RAT]	12.73	1	1	1	2	5.02123e+06				0	12.73	1	2	220	21.7774	4.51318
Q5XIM5	Protein CDV3 homolog OS=Rattus norvegicus GN=Cdv3 PE=2 SV=1 - [CDV3_RAT]	12.71	1	1	1	3	387414				10.5114	12.71	2	3	236	24.2957	5.85889
P80254	D-dopachrome decarboxylase OS=Rattus norvegicus GN=Ddt PE=1 SV=3 - [DOPD_RAT]	12.71	1	1	1	2	1.41968e+06				2.29069	12.71	2	2	118	13.1248	6.53662
G3V9N7	Protein Pacsin3 OS=Rattus norvegicus GN=Pacsin3 PE=4 SV=2 - [G3V9N7_RAT]	12.68	1	4	4	16	2.91078e+06				43.4535	12.68	5	16	426	48.6969	6.1001
Q8R560	Ankyrin repeat domain-containing protein 1 OS=Rattus norvegicus GN=Ankrd1 PE=1 SV=1 - [ANKR1_RAT]	12.54	1	3	3	4	936223				8.27822	12.54	4	4	319	36.041	8.35303
Q9QXQ0	Alpha-actinin-4 OS=Rattus norvegicus GN=Actn4 PE=1 SV=2 - [ACTN4_RAT]	12.4	1	5	9	39	2.37657e+06				99.0179	12.4	16	39	911	104.849	5.43994
D4ABR6	Annexin (Fragment) OS=Rattus norvegicus GN=Anxa6 PE=3 SV=2 - [D4ABR6_RAT]	12.22	2	6	6	10	4.22963e+06	0.602247	2	2.29532	22.2642	12.22	7	10	671	75.5565	5.68115
E9PT29	Uncharacterized protein OS=Rattus norvegicus PE=4 SV=2 - [E9PT29_RAT]	12.2	2	1	4	29	1.26289e+06				66.4937	12.2	11	29	418	47.3551	8.01611
Q499N5	Acyl-CoA synthetase family member 2, mitochondrial OS=Rattus norvegicus GN=Acsf2 PE=2 SV=1 - [ACSF2_RAT]	12.2	1	6	6	24	8.95538e+06	0.362758	1		56.6027	12.2	12	24	615	67.8429	8.11865
Q920L2	Succinate dehydrogenase [ubiquinone] flavoprotein subunit, mitochondrial OS=Rattus norvegicus GN=Sdha PE=1 SV=1 - [SDHA_RAT]	12.2	1	4	4	8	1.99314e+06				28.5653	12.2	5	8	656	71.5697	7.1665
P14841	Cystatin-C OS=Rattus norvegicus GN=Cst3 PE=1 SV=2 - [CYTC_RAT]	12.14	1	1	1	3	2.47167e+06				7.7886	12.14	2	3	140	15.4268	9.21729
B5DF65	Biliverdin reductase B (Flavin reductase (NADPH)) OS=Rattus norvegicus GN=LOC681468 PE=2 SV=1 - [B5DF65_RAT]	12.14	1	1	1	2	2.49878e+06				6.85099	12.14	1	2	206	22.0803	6.80029
G3V9R8	Heterogeneous nuclear ribonucleoprotein C (C1/C2) OS=Rattus norvegicus GN=Hnrnpc PE=2 SV=2 - [G3V9R8_RAT]	12.08	1	3	3	4	713812				7.48892	12.08	4	4	298	32.8371	4.99561
D3Z8U8	Uncharacterized protein OS=Rattus norvegicus PE=3 SV=1 - [D3Z8U8_RAT]	12.06	4	1	2	21	1.32307e+07	0.316981	1		65.1922	12.06	5	21	315	33.9813	9.15869
P35171	Cytochrome c oxidase subunit 7A2, mitochondrial OS=Rattus norvegicus GN=Cox7a2 PE=1 SV=1 - [CX7A2_RAT]	12.05	1	1	1	2	25858762				4.64927	12.05	2	2	83	9.34695	10.272
D3ZYS7	Protein G3bp1 OS=Rattus norvegicus GN=G3bp1 PE=4 SV=1 - [D3ZYS7_RAT]	12.04	1	3	3	18	1.48376e+06				34.4357	12.04	5	18	465	51.7548	5.59229
P85968	6-phosphogluconate dehydrogenase, decarboxylating OS=Rattus norvegicus GN=Pgd PE=1 SV=1 - [6PGD_RAT]	12.01	2	4	4	7	1.57797e+06				21.3471	12.01	6	7	483	53.202	7.02002
D4ABS2	Dynamin-1-like protein (Fragment) OS=Rattus norvegicus GN=Dnm1l PE=3 SV=2 - [D4ABS2_RAT]	11.97	7	5	5	11	3.23909e+06				15.8861	11.97	7	11	685	76.7304	7.88428
I6L9G6	Protein Tardbp OS=Rattus norvegicus GN=Tardbp PE=2 SV=1 - [I6L9G6_RAT]	11.93	1	3	3	9	5.75082e+06				22.2412	11.93	5	9	285	32.1271	6.99072
F1LNY0	Uncharacterized protein OS=Rattus norvegicus PE=4 SV=2 - [F1LNY0_RAT]	11.93	2	2	2	10	2.17881e+06				21.3601	11.93	5	10	218	24.4746	7.09326
G3V6P2	Dihydrolipoamide S-succinyltransferase (E2 component of 2-oxo-glutarate complex), isoform CRA_a OS=Rattus norvegicus GN=Dlst PE=3 SV=1 - [G3V6P2_RAT]	11.89	2	3	3	12	6.89017e+06				22.8806	11.89	6	12	454	48.8684	8.70459
Q5XIP0	DnaJ (Hsp40) homolog, subfamily B, member 4 OS=Rattus norvegicus GN=Dnajb4 PE=2 SV=1 - [Q5XIP0_RAT]	11.87	2	3	3	6	2.48001e+06				17.3782	11.87	3	6	337	37.7982	8.5874
P06686	Sodium/potassium-transporting ATPase subunit alpha-2 OS=Rattus norvegicus GN=Atp1a2 PE=1 SV=1 - [AT1A2_RAT]	11.76	8	2	8	39	9.78143e+06				114.777	11.76	17	39	1020	112.145	5.5542
D3ZIH6	Protein Slc38a11 OS=Rattus norvegicus GN=Slc38a11 PE=4 SV=1 - [D3ZIH6_RAT]	11.76	5	1	1	1	0				2.50346	11.76	1	1	136	14.8046	6.78564
D4ABI6	Protein RGD1561252 OS=Rattus norvegicus GN=RGD1561252 PE=4 SV=2 - [D4ABI6_RAT]	11.74	2	2	2	3	1.05419e+06				8.35592	11.74	2	3	230	26.093	5.10986
G3V852	Protein Tln1 OS=Rattus norvegicus GN=Tln1 PE=4 SV=1 - [G3V852_RAT]	11.73	5	16	17	39	8.2362e+06				98.2433	11.73	24	39	2541	269.504	6.20166
M0RDJ8	Uncharacterized protein (Fragment) OS=Rattus norvegicus PE=3 SV=1 - [M0RDJ8_RAT]	11.73	1	1	1	1	1.87453e+06				3.71325	11.73	1	1	324	35.2337	8.04541
F1LXA0	NADH dehydrogenase (Ubiquinone) 1 alpha subcomplex, 12 (Predicted), isoform CRA_b OS=Rattus norvegicus GN=Ndufa12 PE=4 SV=2 - [F1LXA0_RAT]	11.72	1	1	1	11	1.26669e+06				28.8473	11.72	2	11	145	17.1667	9.70068
Q07439	Heat shock 70 kDa protein 1A/1B OS=Rattus norvegicus GN=Hspa1a PE=2 SV=2 - [HSP71_RAT]	11.7	1	2	5	26	4.55115e+07				56.9665	11.7	9	26	641	70.1421	5.8208
Q6JE36	Protein NDRG1 OS=Rattus norvegicus GN=Ndrg1 PE=1 SV=1 - [NDRG1_RAT]	11.68	1	3	3	6	1.85479e+06				15.38	11.68	5	6	394	42.9269	6.18896
M0RBZ8	Protein LOC100909582 OS=Rattus norvegicus GN=LOC100909582 PE=4 SV=1 - [M0RBZ8_RAT]	11.49	2	1	1	1	2047436				2.89362	11.49	1	1	148	16.3696	8.99756
Q9WVK7	Hydroxyacyl-coenzyme A dehydrogenase, mitochondrial OS=Rattus norvegicus GN=Hadh PE=2 SV=1 - [HCDH_RAT]	11.46	1	2	2	2	581624				8.26244	11.46	2	2	314	34.4259	8.76318
G3V9Z3	Amine oxidase [flavin-containing] A OS=Rattus norvegicus GN=Maoa PE=4 SV=1 - [G3V9Z3_RAT]	11.41	2	5	5	30	4.64328e+06	1.71383	1		72.8752	11.41	13	30	526	59.4827	7.92822
M0RCF2	Uncharacterized protein OS=Rattus norvegicus PE=3 SV=1 - [M0RCF2_RAT]	11.4	3	1	3	21	1.88784e+07				15.0455	11.4	8	21	272	29.7528	6.55127
G3V907	Protein LOC100911356 OS=Rattus norvegicus GN=LOC100360976 PE=4 SV=1 - [G3V907_RAT]	11.37	2	2	2	14	5.87361e+06				32.9922	11.37	7	14	299	32.4605	4.36084
P63245	Guanine nucleotide-binding protein subunit beta-2-like 1 OS=Rattus norvegicus GN=Gnb2l1 PE=1 SV=3 - [GBLP_RAT]	11.36	1	3	3	6	1.58792e+06				15.7748	11.36	3	6	317	35.0546	7.69385
D4A4D5	Protein LOC100362751 OS=Rattus norvegicus GN=LOC498555 PE=3 SV=1 - [D4A4D5_RAT]	11.3	2	1	1	3	2.2782e+06				7.60619	11.3	2	3	115	11.6989	4.53857
D3ZEN2	Glyceraldehyde-3-phosphate dehydrogenase OS=Rattus norvegicus PE=3 SV=1 - [D3ZEN2_RAT]	11.21	2	1	2	35	3.48796e+08				67.2884	11.21	5	35	330	35.94	8.11865
P70567	Tropomodulin-1 OS=Rattus norvegicus GN=Tmod1 PE=2 SV=1 - [TMOD1_RAT]	11.14	2	3	3	9	757905				20.5312	11.14	4	9	359	40.4548	5.04639
B1WC56	Nola2 protein OS=Rattus norvegicus GN=LOC100910210 PE=2 SV=1 - [B1WC56_RAT]	11.11	1	1	1	2	420552				7.36404	11.11	1	2	153	17.281	7.97217
D3Z853	Apoptosis, caspase activation inhibitor (Predicted), isoform CRA_c OS=Rattus norvegicus GN=Aven PE=4 SV=1 - [D3Z853_RAT]	11.06	1	1	1	1	1.01896e+06				3.3719	11.06	1	1	217	23.8906	4.4624
M0RB29	Protein Arl15 (Fragment) OS=Rattus norvegicus GN=Arl15 PE=4 SV=1 - [M0RB29_RAT]	10.87	1	1	1	1	0				3.34371	10.87	1	1	184	20.5904	5.59229
Q6P9V7	Proteasome (Prosome, macropain) activator subunit 1 OS=Rattus norvegicus GN=Psme1 PE=2 SV=1 - [Q6P9V7_RAT]	10.84	3	2	2	8	1.89511e+06				25.4647	10.84	3	8	249	28.617	5.80811
G3V6S0	Protein Sptbn1 OS=Rattus norvegicus GN=Sptbn1 PE=4 SV=2 - [G3V6S0_RAT]	10.82	1	19	19	43	9.20432e+06				113.397	10.82	27	43	2357	273.317	5.71924
M0R6T0	Uncharacterized protein (Fragment) OS=Rattus norvegicus PE=3 SV=1 - [M0R6T0_RAT]	10.77	1	1	1	1	0				0	10.77	1	1	195	21.424	8.79248
P23965	Enoyl-CoA delta isomerase 1, mitochondrial OS=Rattus norvegicus GN=Eci1 PE=1 SV=1 - [ECI1_RAT]	10.73	2	2	2	10	5.09374e+06				20.4071	10.73	5	10	289	32.234	9.53955
Q9EPX0	Heat shock protein beta-8 OS=Rattus norvegicus GN=Hspb8 PE=1 SV=1 - [HSPB8_RAT]	10.71	1	2	2	4	0				0	10.71	3	4	196	21.5787	5.021
Q6AYH5	Dynactin subunit 2 OS=Rattus norvegicus GN=Dctn2 PE=1 SV=1 - [DCTN2_RAT]	10.7	1	3	3	4	2.44115e+06				8.14864	10.7	4	4	402	44.1207	5.26221
Q66HS7-2	Isoform 2 of PDZ and LIM domain protein 3 OS=Rattus norvegicus GN=Pdlim3 - [PDLI3_RAT]	10.51	3	2	2	13	3.12918e+06				21.804	10.51	4	13	314	34.0981	7.86963
P08461	Dihydrolipoyllysine-residue acetyltransferase component of pyruvate dehydrogenase complex, mitochondrial OS=Rattus norvegicus GN=Dlat PE=1 SV=3 - [ODP2_RAT]	10.44	2	5	5	11	3.39309e+06	1.33147	1		23.4809	10.44	7	11	632	67.1234	8.52881
M0R6Q1	Homeobox protein engrailed (Fragment) OS=Rattus norvegicus GN=En1 PE=3 SV=1 - [M0R6Q1_RAT]	10.44	1	1	1	2	1.38956e+06				3.98186	10.44	1	2	316	32.6987	9.80322
Q29RW1	Myosin-4 OS=Rattus norvegicus GN=Myh4 PE=2 SV=1 - [MYH4_RAT]	10.42	4	1	16	148	6.59156e+07				471.338	10.42	40	148	1939	222.741	5.74463
D3ZE15	Protein LOC100911483 OS=Rattus norvegicus GN=LOC100911483 PE=4 SV=1 - [D3ZE15_RAT]	10.42	7	2	2	5	738881				6.38001	10.42	3	5	144	16.7657	9.48096
M0R961	Far upstream element-binding protein 2 OS=Rattus norvegicus GN=Khsrp PE=4 SV=1 - [M0R961_RAT]	10.4	2	4	4	8	2.70744e+06	1.1079	1		17.2687	10.4	5	8	721	74.1665	6.96143
G3V9N0	Pabpc4 protein OS=Rattus norvegicus GN=Pabpc4 PE=2 SV=2 - [G3V9N0_RAT]	10.4	3	2	5	27	2.42771e+06				70.3052	10.4	9	27	644	70.789	9.26123
P50399	Rab GDP dissociation inhibitor beta OS=Rattus norvegicus GN=Gdi2 PE=1 SV=2 - [GDIB_RAT]	10.34	1	2	3	17	4.64585e+06				51.5018	10.34	8	17	445	50.5047	6.25244
Q6P502	T-complex protein 1 subunit gamma OS=Rattus norvegicus GN=Cct3 PE=1 SV=1 - [TCPG_RAT]	10.28	1	5	5	15	9.37448e+06				35.695	10.28	7	15	545	60.6084	6.63916
F1LMC2	Xin actin-binding repeat-containing protein 2 OS=Rattus norvegicus GN=Xirp2 PE=4 SV=1 - [F1LMC2_RAT]	10.27	2	24	24	93	2.45974e+07	0.660847	5	9.35923	241.24	10.27	49	93	3302	373.833	6.03662
Q1RP74	Protein LOC100911774 OS=Rattus norvegicus GN=LOC100911774 PE=2 SV=1 - [Q1RP74_RAT]	10.25	1	2	2	4	2.9611e+06				8.65039	10.25	3	4	244	27.2303	4.99561
D4A412	Protein LOC688684 OS=Rattus norvegicus GN=LOC688684 PE=4 SV=1 - [D4A412_RAT]	10.24	4	1	1	2	1.28982e+06				8.75276	10.24	1	2	127	15.0123	11.2095
F7FLF2	Protein LOC100360057 (Fragment) OS=Rattus norvegicus GN=LOC100363800 PE=4 SV=1 - [F7FLF2_RAT]	10.24	2	1	1	1	1.37622e+06				3.34965	10.24	1	1	127	14.6487	9.18799
M0RC20	Protein RGD1564039 (Fragment) OS=Rattus norvegicus GN=RGD1564039 PE=4 SV=1 - [M0RC20_RAT]	10.23	1	1	1	1	0				0	10.23	1	1	176	21.0426	8.98291
P13221	Aspartate aminotransferase, cytoplasmic OS=Rattus norvegicus GN=Got1 PE=1 SV=3 - [AATC_RAT]	10.17	1	3	3	12	2.84838e+06				27.2435	10.17	6	12	413	46.3995	7.21045
M0R3R9	Uncharacterized protein (Fragment) OS=Rattus norvegicus PE=4 SV=1 - [M0R3R9_RAT]	10.16	1	1	1	1	0				0	10.16	1	1	187	20.9	5.88428
G3V936	Citrate synthase OS=Rattus norvegicus GN=Cs PE=3 SV=1 - [G3V936_RAT]	10.09	2	4	4	21	3.73297e+06				55.3979	10.09	9	21	466	51.7975	8.41162
P06762	Heme oxygenase 1 OS=Rattus norvegicus GN=Hmox1 PE=1 SV=1 - [HMOX1_RAT]	10.03	1	2	2	5	1.83758e+07	0.566805	1		16.3237	10.03	3	5	289	32.9848	6.53662
F7FEZ6	Heterogeneous nuclear ribonucleoprotein A1 OS=Rattus norvegicus GN=Hnrnpa1 PE=4 SV=1 - [F7FEZ6_RAT]	10	2	2	2	6	3.95051e+06				9.87859	10	4	6	320	34.2023	9.23193
Q9EPC6	Profilin-2 OS=Rattus norvegicus GN=Pfn2 PE=1 SV=3 - [PROF2_RAT]	10	2	1	1	6	2.86123e+06				14.8685	10	3	6	140	14.9923	6.99072
F1M865	Sorbin and SH3 domain-containing protein 1 (Fragment) OS=Rattus norvegicus GN=Sorbs1 PE=4 SV=1 - [F1M865_RAT]	10	6	4	5	16	3.52075e+06				42.2711	10	9	16	740	83.0009	7.63525
P70623	Fatty acid-binding protein, adipocyte OS=Rattus norvegicus GN=Fabp4 PE=2 SV=3 - [FABP4_RAT]	9.85	2	1	1	2	371961				3.6197	9.85	2	2	132	14.6986	7.94287
B0BN85	Suppressor of G2 allele of SKP1 homolog OS=Rattus norvegicus GN=Sugt1 PE=2 SV=1 - [SUGT1_RAT]	9.82	1	2	2	11	857753				20.623	9.82	3	11	336	38.0669	5.2876
P61983	14-3-3 protein gamma OS=Rattus norvegicus GN=Ywhag PE=1 SV=2 - [1433G_RAT]	9.72	5	1	2	10	5.3541e+06				23.0764	9.72	4	10	247	28.2849	4.89404
F1M3V4	Uncharacterized protein (Fragment) OS=Rattus norvegicus PE=3 SV=2 - [F1M3V4_RAT]	9.72	1	1	1	1	5.7054e+06				0	9.72	1	1	216	23.6372	7.21045
B5DEL6	Protein Tgif2 OS=Rattus norvegicus GN=Tgif2 PE=2 SV=1 - [B5DEL6_RAT]	9.7	2	1	1	1	0				2.72587	9.7	1	1	237	25.8444	7.97217
Q63584	Transmembrane emp24 domain-containing protein 10 OS=Rattus norvegicus GN=Tmed10 PE=1 SV=2 - [TMEDA_RAT]	9.59	1	1	1	1	0				3.41439	9.59	1	1	219	24.8418	6.41748
P97604-2	Isoform Short of Interleukin-15 OS=Rattus norvegicus GN=Il15 - [IL15_RAT]	9.59	2	1	1	1	11539393				2.45437	9.59	1	1	146	17.0135	5.23682
Q9ER30	Kelch-like protein 41 OS=Rattus norvegicus GN=Klhl41 PE=1 SV=1 - [KLH41_RAT]	9.57	1	4	4	18	2.41936e+06				35.8047	9.57	8	18	606	68.1697	5.17334
D3ZEM1	Aristaless 4 (Predicted) OS=Rattus norvegicus GN=Alx4 PE=3 SV=1 - [D3ZEM1_RAT]	9.52	1	2	2	2	320664				5.45385	9.52	2	2	399	42.7038	8.32373
Q9JLJ3	4-trimethylaminobutyraldehyde dehydrogenase OS=Rattus norvegicus GN=Aldh9a1 PE=1 SV=1 - [AL9A1_RAT]	9.51	1	3	3	10	2.99829e+06				17.2772	9.51	4	10	494	53.618	6.91748
P16290	Phosphoglycerate mutase 2 OS=Rattus norvegicus GN=Pgam2 PE=2 SV=2 - [PGAM2_RAT]	9.49	1	1	3	5	1.19753e+07				8.98356	9.49	4	5	253	28.7368	8.71924
P54921	Alpha-soluble NSF attachment protein OS=Rattus norvegicus GN=Napa PE=1 SV=2 - [SNAA_RAT]	9.49	1	2	2	2	997460				9.12294	9.49	2	2	295	33.1712	5.45264
F1LM47	Protein Sucla2 OS=Rattus norvegicus GN=Sucla2 PE=3 SV=1 - [F1LM47_RAT]	9.46	1	4	4	16	9.91033e+06				35.8903	9.46	7	16	465	50.2742	7.69385
Q03346	Mitochondrial-processing peptidase subunit beta OS=Rattus norvegicus GN=Pmpcb PE=1 SV=3 - [MPPB_RAT]	9.41	1	4	4	5	1.28071e+07				11.0248	9.41	5	5	489	54.2304	6.69775
F1M5C9	Ubiquitin-conjugating enzyme E2 D2 (Fragment) OS=Rattus norvegicus GN=Ube2d2 PE=3 SV=1 - [F1M5C9_RAT]	9.32	5	1	1	1	0				1.90393	9.32	1	1	118	13.5939	8.29443
D4ABK0	Protein Sgcz (Fragment) OS=Rattus norvegicus GN=Sgcz PE=4 SV=2 - [D4ABK0_RAT]	9.28	1	1	1	1	438609				3.52792	9.28	1	1	237	25.659	6.12549
Q5BK81-2	Isoform 2 of Prostaglandin reductase 2 OS=Rattus norvegicus GN=Ptgr2 - [PTGR2_RAT]	9.25	2	1	1	1	3192532				4.66926	9.25	1	1	281	29.8778	5.021
G3V7K1	Myomesin 2 OS=Rattus norvegicus GN=Myom2 PE=4 SV=1 - [G3V7K1_RAT]	9.22	1	10	10	31	1.22473e+07				73.8723	9.22	15	31	1464	164.609	5.88428
M0RCP9	Protein Pin4 OS=Rattus norvegicus GN=Pin4 PE=4 SV=1 - [M0RCP9_RAT]	9.16	1	1	1	2	722144				5.74234	9.16	2	2	131	13.806	9.77393
Q9Z2J4	Nexilin OS=Rattus norvegicus GN=Nexn PE=1 SV=1 - [NEXN_RAT]	9.15	2	4	4	10	3.72579e+06	0.304837	1		35.1771	9.15	5	10	656	78.3453	5.36377
P00787	Cathepsin B OS=Rattus norvegicus GN=Ctsb PE=1 SV=2 - [CATB_RAT]	9.14	2	2	2	9	2.6741e+06				20.742	9.14	4	9	339	37.4456	5.60498
Q68FX0	Isocitrate dehydrogenase [NAD] subunit beta, mitochondrial OS=Rattus norvegicus GN=Idh3B PE=1 SV=1 - [IDH3B_RAT]	9.09	1	2	2	6	3.70256e+06				19.5334	9.09	5	6	385	42.3268	8.74854
B0BN18	Prefoldin subunit 2 OS=Rattus norvegicus GN=Pfdn2 PE=2 SV=1 - [PFD2_RAT]	9.09	1	1	1	2	0				5.50915	9.09	2	2	154	16.5696	6.58057
Q5U300	Ubiquitin-like modifier-activating enzyme 1 OS=Rattus norvegicus GN=Uba1 PE=1 SV=1 - [UBA1_RAT]	9.07	1	6	6	30	5.29389e+06				75.5476	9.07	12	30	1058	117.713	5.56689
O55171	Acyl-coenzyme A thioesterase 2, mitochondrial OS=Rattus norvegicus GN=Acot2 PE=1 SV=1 - [ACOT2_RAT]	9.05	3	3	3	5	3.87154e+06				6.09636	9.05	4	5	453	49.6697	7.82568
F1LPV8	Protein Suclg2 OS=Rattus norvegicus GN=Suclg2 PE=3 SV=2 - [F1LPV8_RAT]	9.05	1	2	2	10	7.39498e+06	1.01161	1		30.8964	9.05	3	10	431	46.6095	7.7085
F1LS41	Interleukin-3 OS=Rattus norvegicus GN=Il3 PE=4 SV=1 - [F1LS41_RAT]	9.04	1	1	1	2	1.32153e+06				2.35693	9.04	1	2	166	18.7037	8.33838
B2RYS2	Cytochrome b-c1 complex subunit 7 OS=Rattus norvegicus GN=LOC685596 PE=3 SV=1 - [B2RYS2_RAT]	9.01	1	1	1	3	4921186				7.69396	9.01	2	3	111	13.5499	9.30518
O35987	NSFL1 cofactor p47 OS=Rattus norvegicus GN=Nsfl1c PE=1 SV=1 - [NSF1C_RAT]	8.92	1	1	2	2	1.90458e+06				5.7187	8.92	2	2	370	40.6554	5.14795
D4AC20	Cytidine deaminase (Predicted) OS=Rattus norvegicus GN=Cda PE=4 SV=1 - [D4AC20_RAT]	8.9	1	1	1	1	987760				2.96309	8.9	1	1	146	16.099	6.52197
P17132	Heterogeneous nuclear ribonucleoprotein C (Fragment) OS=Rattus norvegicus GN=Hnrnpc PE=2 SV=1 - [HNRPC_RAT]	8.86	8	1	1	3	3.25061e+06				11.9946	8.86	2	3	158	18.0082	9.65674
M0RAQ6	Hexokinase-1 OS=Rattus norvegicus GN=Hk1 PE=3 SV=1 - [M0RAQ6_RAT]	8.86	1	1	6	15	3.96776e+06				22.9866	8.86	8	15	880	97.9557	6.87354
D4A8D6	Uncharacterized protein OS=Rattus norvegicus PE=4 SV=2 - [D4A8D6_RAT]	8.85	1	1	1	1	744885				0	8.85	1	1	260	28.2252	6.85889
Q62785	28 kDa heat- and acid-stable phosphoprotein OS=Rattus norvegicus GN=Pdap1 PE=1 SV=1 - [HAP28_RAT]	8.84	1	1	1	1	540701				3.85125	8.84	1	1	181	20.5925	7.38623
Q4QQU6	Survival of motor neuron-related-splicing factor 30 OS=Rattus norvegicus GN=Smndc1 PE=2 SV=1 - [SPF30_RAT]	8.82	1	1	1	1	365465				0	8.82	1	1	238	26.7665	7.23975
F1LWK7	Protein Ablim1 OS=Rattus norvegicus GN=Ablim1 PE=4 SV=2 - [F1LWK7_RAT]	8.8	2	3	3	27	7.94891e+06	0.55817	2	43.6621	50.9025	8.8	8	27	409	45.6587	7.91357
F1LPM3	Sorbin and SH3 domain-containing protein 2 OS=Rattus norvegicus GN=Sorbs2 PE=4 SV=2 - [F1LPM3_RAT]	8.78	3	5	6	18	2.78481e+06				40.3869	8.78	9	18	1196	134.055	8.41162
Q5XIC0	Enoyl-CoA delta isomerase 2, mitochondrial OS=Rattus norvegicus GN=Eci2 PE=1 SV=1 - [ECI2_RAT]	8.7	1	2	2	13	2.71555e+07				12.2961	8.7	3	13	391	42.994	8.98291
B1WC50	Ewsr1 protein OS=Rattus norvegicus GN=Ewsr1 PE=2 SV=1 - [B1WC50_RAT]	8.7	2	3	3	11	3.44158e+06				35.5541	8.7	3	11	655	68.2887	9.33447
P84100	60S ribosomal protein L19 OS=Rattus norvegicus GN=Rpl19 PE=1 SV=1 - [RL19_RAT]	8.67	1	1	1	1	190791				3.53916	8.67	1	1	196	23.4512	11.4731
P29266	3-hydroxyisobutyrate dehydrogenase, mitochondrial OS=Rattus norvegicus GN=Hibadh PE=1 SV=3 - [3HIDH_RAT]	8.66	1	2	2	8	9.69556e+06				25.2008	8.66	5	8	335	35.2796	8.47021
P41565	Isocitrate dehydrogenase [NAD] subunit gamma 1, mitochondrial OS=Rattus norvegicus GN=Idh3g PE=2 SV=2 - [IDHG1_RAT]	8.65	2	2	2	4	1.21722e+06				10.4135	8.65	3	4	393	42.8242	8.89502
F1M8L5	Propionyl-CoA carboxylase alpha chain, mitochondrial OS=Rattus norvegicus GN=Pcca PE=4 SV=2 - [F1M8L5_RAT]	8.63	3	4	4	7	1.48219e+06	0.611337	1		22.2356	8.63	4	7	626	69.1864	7.21045
G3V7Z3	Nucleolar protein 3 OS=Rattus norvegicus GN=Nol3 PE=4 SV=1 - [G3V7Z3_RAT]	8.6	2	1	1	4	4.66699e+06				17.2208	8.6	1	4	221	24.4763	4.06885
R9PXR4	Mitochondrial import receptor subunit TOM70 OS=Rattus norvegicus GN=Tomm70a PE=4 SV=1 - [R9PXR4_RAT]	8.57	2	3	3	8	485679				11.9743	8.57	4	8	560	61.8991	7.48877
Q68FR9	Elongation factor 1-delta OS=Rattus norvegicus GN=Eef1d PE=1 SV=2 - [EF1D_RAT]	8.54	2	2	2	4	6437276				10.6433	8.54	4	4	281	31.3109	5.05908
Q499Q4	Phosphoglucomutase 1 OS=Rattus norvegicus GN=Pgm1 PE=2 SV=2 - [Q499Q4_RAT]	8.54	2	4	4	13	4186419				46.3629	8.54	7	13	562	61.3516	6.56592
Q9QX80	CArG-binding factor A OS=Rattus norvegicus GN=Hnrnpab PE=2 SV=1 - [Q9QX80_RAT]	8.42	3	2	2	5	6.41318e+06				17.3062	8.42	2	5	285	30.8343	7.91357
Q5XII9	Mitochondrial fission regulator 1-like OS=Rattus norvegicus GN=Mtfr1l PE=2 SV=1 - [MFR1L_RAT]	8.3	1	1	1	1	660506				2.08359	8.3	1	1	289	31.7102	6.1001
D3ZWD2	Protein LOC100909572 OS=Rattus norvegicus GN=LOC100909572 PE=4 SV=1 - [D3ZWD2_RAT]	8.3	1	1	1	1	643955				3.23356	8.3	1	1	241	25.7564	7.95752
P05708	Hexokinase-1 OS=Rattus norvegicus GN=Hk1 PE=1 SV=4 - [HXK1_RAT]	8.28	1	1	6	16	4.11391e+06				27.2157	8.28	9	16	918	102.342	6.7124
P36970-2	Isoform Cytoplasmic of Phospholipid hydroperoxide glutathione peroxidase, mitochondrial OS=Rattus norvegicus GN=Gpx4 - [GPX41_RAT]	8.24	4	1	1	2	0				2.17246	8.24	2	2	170	19.4783	8.00146
M0RD20	Protein LOC100911363 OS=Rattus norvegicus GN=Capns1 PE=4 SV=1 - [M0RD20_RAT]	8.23	2	1	1	1	461042				2.50493	8.23	1	1	243	25.4304	5.42725
R9PXR7	Prostaglandin E synthase 3 (Fragment) OS=Rattus norvegicus GN=Ptges3 PE=4 SV=1 - [R9PXR7_RAT]	8.18	2	1	1	2	1.5879e+06				6.33016	8.18	1	2	159	18.6064	4.57666
Q9QZA2	Programmed cell death 6-interacting protein OS=Rattus norvegicus GN=Pdcd6ip PE=1 SV=2 - [PDC6I_RAT]	8.13	1	4	4	14	3.29614e+06	0.744529	1		35.8085	8.13	6	14	873	96.5705	6.52197
M0R4V3	Synaptosomal-associated protein OS=Rattus norvegicus GN=Snap23 PE=3 SV=1 - [M0R4V3_RAT]	8.1	2	1	1	1	0				2.87489	8.1	1	1	210	23.1333	5.74463
G3V6E1	Uncharacterized protein OS=Rattus norvegicus GN=Myh2 PE=4 SV=2 - [G3V6E1_RAT]	8.09	3	1	12	79	2.78338e+07				218.343	8.09	29	79	1916	219.498	5.73193
F1M2M4	Actin, cytoplasmic 1 (Fragment) OS=Rattus norvegicus GN=Actb PE=3 SV=1 - [F1M2M4_RAT]	8.07	1	1	1	1	552176				2.62377	8.07	1	1	285	32.1582	5.73193
P63036	DnaJ homolog subfamily A member 1 OS=Rattus norvegicus GN=Dnaja1 PE=2 SV=1 - [DNJA1_RAT]	8.06	3	3	3	9	3.13392e+06	0.531116	1		25.5534	8.06	5	9	397	44.8395	7.07861
P35435	ATP synthase subunit gamma, mitochondrial OS=Rattus norvegicus GN=Atp5c1 PE=1 SV=2 - [ATPG_RAT]	8.06	3	2	2	5	3.23772e+06				7.66244	8.06	3	5	273	30.1717	8.83643
Q6DGF2	Enthoprotin OS=Rattus norvegicus GN=Clint1 PE=2 SV=1 - [Q6DGF2_RAT]	8.05	1	2	2	5	678711				13.0872	8.05	4	5	472	52.1075	6.25244
F1LTZ6	Protein RGD1559921 (Fragment) OS=Rattus norvegicus GN=RGD1559921 PE=4 SV=1 - [F1LTZ6_RAT]	8.04	4	1	1	2	0				1.90569	8.04	2	2	112	12.3281	6.771
D3ZU74	Cytoplasmic dynein 1 intermediate chain 2 OS=Rattus norvegicus GN=Dync1i2 PE=4 SV=1 - [D3ZU74_RAT]	8.01	6	3	3	11	2.52309e+06				34.0236	8.01	5	11	612	68.3207	5.2876
Q8VI82	Fibroblast growth factor 23 OS=Rattus norvegicus GN=Fgf23 PE=2 SV=1 - [FGF23_RAT]	7.97	1	1	1	1	418236				2.76734	7.97	1	1	251	27.8942	9.74463
M0R907	Protein Snrpd3 OS=Rattus norvegicus GN=Snrpd3 PE=4 SV=1 - [M0R907_RAT]	7.94	1	1	1	2	1.88399e+06				5.62538	7.94	1	2	126	13.9073	10.3159
P05942	Protein S100-A4 OS=Rattus norvegicus GN=S100a4 PE=2 SV=1 - [S10A4_RAT]	7.92	1	1	1	1	1.53427e+06				2.29023	7.92	1	1	101	11.7687	5.12256
P62634	Cellular nucleic acid-binding protein OS=Rattus norvegicus GN=Cnbp PE=2 SV=1 - [CNBP_RAT]	7.91	1	1	1	9	1.71696e+06				29.5635	7.91	2	9	177	19.4496	7.7085
Q2PQA9	Kinesin-1 heavy chain OS=Rattus norvegicus GN=Kif5b PE=1 SV=1 - [KINH_RAT]	7.89	1	5	5	19	2.30668e+06	0.593076	2	37.5012	55.9202	7.89	7	19	963	109.463	6.44287
F1LQN1	Protein Galnt16 OS=Rattus norvegicus GN=Galnt16 PE=3 SV=1 - [F1LQN1_RAT]	7.89	1	1	1	1	0				0	7.89	1	1	558	62.7401	8.92432
P62914	60S ribosomal protein L11 OS=Rattus norvegicus GN=Rpl11 PE=1 SV=2 - [RL11_RAT]	7.87	1	1	1	2	498998				6.77725	7.87	1	2	178	20.2396	9.59814
Q5XI73	Rho GDP-dissociation inhibitor 1 OS=Rattus norvegicus GN=Arhgdia PE=1 SV=1 - [GDIR1_RAT]	7.84	1	1	1	11	1.31317e+06				27.7219	7.84	3	11	204	23.3928	5.19873
F1LTL3	Uncharacterized protein (Fragment) OS=Rattus norvegicus PE=4 SV=2 - [F1LTL3_RAT]	7.81	9	1	1	1	4236406				2.95169	7.81	1	1	192	22.0931	8.44092
P13086	Succinyl-CoA ligase [ADP/GDP-forming] subunit alpha, mitochondrial OS=Rattus norvegicus GN=Suclg1 PE=2 SV=2 - [SUCA_RAT]	7.8	1	2	2	8	1.05315e+07				19.6454	7.8	4	8	346	36.125	9.48096
Q6QGW5	Steroid receptor RNA activator 1 OS=Rattus norvegicus GN=Sra1 PE=1 SV=1 - [SRA1_RAT]	7.79	2	1	1	2	0				3.30986	7.79	2	2	231	25.2476	6.01123
P62804	Histone H4 OS=Rattus norvegicus GN=Hist1h4b PE=1 SV=2 - [H4_RAT]	7.77	1	1	1	1	719604				1.66117	7.77	1	1	103	11.3604	11.356
F1LQW3	Protein Sfpq (Fragment) OS=Rattus norvegicus GN=Sfpq PE=4 SV=1 - [F1LQW3_RAT]	7.76	1	4	4	13	1.36274e+07	0.790123	1		37.5479	7.76	7	13	606	65.6544	8.80713
P43244	Matrin-3 OS=Rattus norvegicus GN=Matr3 PE=1 SV=2 - [MATR3_RAT]	7.69	1	5	5	16	1.66509e+07	0.343309	1		36.0335	7.69	11	16	845	94.3887	6.20166
B2RYP6	LUC7-like 2 (S. cerevisiae) OS=Rattus norvegicus GN=Luc7l2 PE=2 SV=1 - [B2RYP6_RAT]	7.65	1	2	2	9	2.05841e+06				24.3964	7.65	3	9	392	46.5547	10.0962
Q6Q1P3	Potassium channel subfamily K member 18 OS=Rattus norvegicus GN=Kcnk18 PE=2 SV=1 - [KCNKI_RAT]	7.65	1	1	1	2	0				0	7.65	1	2	405	45.3212	5.38916
Q63083	Nucleobindin-1 OS=Rattus norvegicus GN=Nucb1 PE=1 SV=1 - [NUCB1_RAT]	7.63	1	3	3	6	1.99234e+06				20.0814	7.63	3	6	459	53.4739	5.12256
F1LZ51	Protein RGD1565653 (Fragment) OS=Rattus norvegicus GN=RGD1565653 PE=4 SV=1 - [F1LZ51_RAT]	7.63	2	1	1	1	617695				2.10504	7.63	1	1	118	13.0937	6.55127
P50398	Rab GDP dissociation inhibitor alpha OS=Rattus norvegicus GN=Gdi1 PE=1 SV=1 - [GDIA_RAT]	7.61	1	1	2	10	3.71894e+06				27.9619	7.61	5	10	447	50.5042	5.13525
F7EPH4	Protein Ppa1 OS=Rattus norvegicus GN=Ppa1 PE=4 SV=1 - [F7EPH4_RAT]	7.61	1	1	1	1	521234				3.03879	7.61	1	1	289	32.7501	5.46533
M0R3X6	Protein LOC100912203 OS=Rattus norvegicus GN=Cbr1 PE=3 SV=1 - [M0R3X6_RAT]	7.58	4	2	2	3	1721952				5.07592	7.58	3	3	277	30.5919	7.38623
Q32PX7	Far upstream element-binding protein 1 OS=Rattus norvegicus GN=Fubp1 PE=1 SV=1 - [FUBP1_RAT]	7.51	1	3	3	19	2.38757e+06				49.2037	7.51	9	19	639	67.1553	7.60596
B5DF55	Protein Stam OS=Rattus norvegicus GN=Stam PE=2 SV=1 - [B5DF55_RAT]	7.5	2	3	3	8	3.15216e+06				20.9227	7.5	3	8	547	59.5544	4.85596
P22062	Protein-L-isoaspartate(D-aspartate) O-methyltransferase OS=Rattus norvegicus GN=Pcmt1 PE=1 SV=2 - [PIMT_RAT]	7.49	1	1	1	9	1.12659e+06				29.5046	7.49	2	9	227	24.6257	7.6792
F1LM33	Leucine-rich PPR motif-containing protein, mitochondrial OS=Rattus norvegicus GN=Lrpprc PE=4 SV=2 - [F1LM33_RAT]	7.47	2	8	8	15	2.78529e+06	0.267462	1		45.257	7.47	9	15	1392	156.581	6.60986
Q66HA8	Heat shock protein 105 kDa OS=Rattus norvegicus GN=Hsph1 PE=2 SV=1 - [HS105_RAT]	7.46	1	5	5	12	3.23038e+06				33.8871	7.46	7	12	858	96.3574	5.5542
O35567	Bifunctional purine biosynthesis protein PURH OS=Rattus norvegicus GN=Atic PE=1 SV=2 - [PUR9_RAT]	7.43	1	4	4	12	1.84968e+06				22.0771	7.43	8	12	592	64.1682	7.13721
Q9WVJ6	Protein Tgm2 OS=Rattus norvegicus GN=Tgm2 PE=2 SV=1 - [Q9WVJ6_RAT]	7.43	1	3	3	7	2.24223e+06				22.622	7.43	4	7	686	76.8861	5.09717
Q6PEC4	S-phase kinase-associated protein 1 OS=Rattus norvegicus GN=Skp1 PE=2 SV=3 - [SKP1_RAT]	7.36	1	1	1	2	973970				6.50377	7.36	2	2	163	18.6603	4.53857
F1LPV0	Protein Nars OS=Rattus norvegicus GN=Nars PE=4 SV=2 - [F1LPV0_RAT]	7.35	2	3	3	4	2.55537e+06				9.95795	7.35	4	4	558	64.0869	5.85889
P50411	Protein phosphatase inhibitor 2 OS=Rattus norvegicus GN=Ppp1r2 PE=2 SV=2 - [IPP2_RAT]	7.32	1	1	1	3	11420572				8.99241	7.32	2	3	205	23.057	4.84326
Q4QQV8	Charged multivesicular body protein 5 OS=Rattus norvegicus GN=Chmp5 PE=2 SV=1 - [CHMP5_RAT]	7.31	1	1	1	2	958296				3.71043	7.31	2	2	219	24.5603	4.79248
P32551	Cytochrome b-c1 complex subunit 2, mitochondrial OS=Rattus norvegicus GN=Uqcrc2 PE=1 SV=2 - [QCR2_RAT]	7.3	1	2	2	14	20729851				32.3255	7.3	4	14	452	48.3662	9.14404
D4A164	Uncharacterized protein OS=Rattus norvegicus GN=Nebl PE=4 SV=1 - [D4A164_RAT]	7.3	1	3	3	6	899052				11.9519	7.3	4	6	452	51.9639	6.68311
D4A702	Protein Synpo2 OS=Rattus norvegicus GN=Synpo2 PE=4 SV=2 - [D4A702_RAT]	7.29	1	6	6	19	1.38433e+07				51.652	7.29	12	19	1262	135.941	8.51416
D3ZX01	Protein Rps4y2 OS=Rattus norvegicus GN=Rps4y2 PE=3 SV=1 - [D3ZX01_RAT]	7.25	2	2	2	4	735337				6.63296	7.25	2	4	262	29.1798	10.272
P15887	S-arrestin OS=Rattus norvegicus GN=Sag PE=1 SV=1 - [ARRS_RAT]	7.2	2	1	1	1	1.70308e+06				2.66705	7.2	1	1	403	44.9213	6.06201
Q00715	Histone H2B type 1 OS=Rattus norvegicus PE=1 SV=2 - [H2B1_RAT]	7.2	11	1	1	1	0				0	7.2	1	1	125	13.9816	10.3599
O35814	Stress-induced-phosphoprotein 1 OS=Rattus norvegicus GN=Stip1 PE=1 SV=1 - [STIP1_RAT]	7.18	2	3	3	8	464100				18.6612	7.18	6	8	543	62.5304	6.80029
M0R9D9	Uncharacterized protein (Fragment) OS=Rattus norvegicus PE=4 SV=1 - [M0R9D9_RAT]	7.18	2	1	1	4	1.87673e+06				10.9078	7.18	2	4	209	22.9773	7.75244
F1LP82	Ras-related protein Rab-2A (Fragment) OS=Rattus norvegicus GN=Rab2a PE=3 SV=2 - [F1LP82_RAT]	7.14	2	1	1	2	5.70444e+06				5.75378	7.14	1	2	196	21.6828	6.53662
Q9JIL3	Interleukin enhancer-binding factor 3 OS=Rattus norvegicus GN=Ilf3 PE=1 SV=2 - [ILF3_RAT]	7.13	3	3	3	6	836126				21.2051	7.13	3	6	897	95.8753	8.74854
D3ZW55	Inosine triphosphate pyrophosphatase OS=Rattus norvegicus GN=Itpa PE=3 SV=1 - [ITPA_RAT]	7.07	1	1	1	2	0				3.26802	7.07	2	2	198	21.9131	5.65576
B5DFC8	Eukaryotic translation initiation factor 3 subunit C OS=Rattus norvegicus GN=Eif3c PE=2 SV=1 - [EIF3C_RAT]	7.03	1	4	4	15	1.31963e+06				40.5143	7.03	5	15	911	105.369	5.78271
D4ABK7	Heterogeneous nuclear ribonucleoprotein H3 (2H9) (Predicted), isoform CRA_c OS=Rattus norvegicus GN=Hnrnph3 PE=4 SV=1 - [D4ABK7_RAT]	6.94	1	2	2	3	1.86516e+06				5.05395	6.94	3	3	346	36.8461	6.87354
M0RCH6	Protein Chmp4b OS=Rattus norvegicus GN=Chmp4b PE=4 SV=1 - [M0RCH6_RAT]	6.9	2	1	1	5	26354473				11.081	6.9	2	5	203	22.3894	4.76709
P63095	Guanine nucleotide-binding protein G(s) subunit alpha isoforms short OS=Rattus norvegicus GN=Gnas PE=1 SV=1 - [GNAS2_RAT]	6.85	18	2	2	6	1.62041e+06				11.6043	6.85	5	6	394	45.6349	5.96045
Q66HD0	Endoplasmin OS=Rattus norvegicus GN=Hsp90b1 PE=1 SV=2 - [ENPL_RAT]	6.84	2	4	5	13	1.35051e+07				28.2757	6.84	8	13	804	92.7134	4.80518
F1LWR6	Protein Mlip (Fragment) OS=Rattus norvegicus GN=Mlip PE=4 SV=2 - [F1LWR6_RAT]	6.84	2	1	1	3	4.02442e+06				3.17653	6.84	2	3	263	29.2028	6.81494
F1LNN1	Proteasome subunit beta type OS=Rattus norvegicus GN=Psmb3 PE=3 SV=2 - [F1LNN1_RAT]	6.83	2	1	1	1	975764				3.79374	6.83	1	1	205	22.9625	6.55127
F1LN18	Hypoxia up-regulated protein 1 OS=Rattus norvegicus GN=Hyou1 PE=3 SV=1 - [F1LN18_RAT]	6.81	2	3	3	3	1.60784e+06				11.4195	6.81	3	3	999	111.222	5.18604
D4A579	Protein Zbtb7b OS=Rattus norvegicus GN=Zbtb7b PE=4 SV=2 - [D4A579_RAT]	6.81	1	1	1	1	2.17706e+06				2.80271	6.81	1	1	426	46.7938	6.04932
P53534	Glycogen phosphorylase, brain form (Fragment) OS=Rattus norvegicus GN=Pygb PE=1 SV=3 - [PYGB_RAT]	6.8	2	2	5	26	3.31045e+06				49.427	6.8	9	26	838	96.1131	6.68311
D3ZZQ5	Protein Naa40 OS=Rattus norvegicus GN=Naa40 PE=4 SV=1 - [D3ZZQ5_RAT]	6.75	1	1	1	1	0				2.54815	6.75	1	1	237	27.2241	7.35693
M0RB20	Uncharacterized protein OS=Rattus norvegicus PE=4 SV=1 - [M0RB20_RAT]	6.74	2	1	1	1	8574377				2.27115	6.74	1	1	193	21.3472	9.62744
Q68FT1	Ubiquinone biosynthesis protein COQ9, mitochondrial OS=Rattus norvegicus GN=Coq9 PE=2 SV=2 - [COQ9_RAT]	6.73	1	1	1	5	105921607	0.512516	1		17.0884	6.73	2	5	312	35.1235	5.77002
F1M049	Protein Atxn2 (Fragment) OS=Rattus norvegicus GN=Atxn2 PE=4 SV=2 - [F1M049_RAT]	6.71	3	5	5	10	709092				21.1127	6.71	6	10	1073	115.72	8.92432
Q4V8I9	Protein Ugp2 OS=Rattus norvegicus GN=Ugp2 PE=2 SV=1 - [Q4V8I9_RAT]	6.69	1	2	2	4	5.53586e+06				9.659	6.69	4	4	508	56.9878	7.60596
P06214	Delta-aminolevulinic acid dehydratase OS=Rattus norvegicus GN=Alad PE=1 SV=1 - [HEM2_RAT]	6.67	1	1	1	1	1.08541e+06				2.46602	6.67	1	1	330	36.0084	6.78564
D4A315	Uncharacterized protein OS=Rattus norvegicus GN=LOC680058 PE=4 SV=2 - [D4A315_RAT]	6.67	2	1	1	1	0				3.0284	6.67	1	1	165	18.6857	8.60205
F2Z3R2	Protein Hnrnpl OS=Rattus norvegicus GN=Hnrnpl PE=4 SV=1 - [F2Z3R2_RAT]	6.66	4	3	3	8	9.55898e+07	0.474848	1		17.4883	6.66	4	8	586	63.9233	8.104
F7EWC1	Protein Vasp OS=Rattus norvegicus GN=Vasp PE=4 SV=1 - [F7EWC1_RAT]	6.65	1	1	1	1	1.33565e+06				3.6709	6.65	1	1	376	39.6851	8.36768
P19511	ATP synthase F(0) complex subunit B1, mitochondrial OS=Rattus norvegicus GN=Atp5f1 PE=1 SV=1 - [AT5F1_RAT]	6.64	1	1	1	1	1.67642e+06				3.38842	6.64	1	1	256	28.8505	9.36377
P52631	Signal transducer and activator of transcription 3 OS=Rattus norvegicus GN=Stat3 PE=1 SV=1 - [STAT3_RAT]	6.62	1	3	3	4	1.39135e+06				12.9489	6.62	3	4	770	87.9833	6.30322
D3ZUX5	Coiled-coil-helix-coiled-coil-helix domain containing 3 (Predicted), isoform CRA_a OS=Rattus norvegicus GN=Chchd3 PE=4 SV=1 - [D3ZUX5_RAT]	6.61	1	1	1	1	7455432				2.76673	6.61	1	1	227	26.4182	8.1333
F1LRB8	S-adenosylmethionine synthase OS=Rattus norvegicus GN=LOC100363915 PE=3 SV=2 - [F1LRB8_RAT]	6.58	4	2	2	9	3.55388e+06				14.9642	6.58	5	9	395	43.6473	6.3667
G3V734	2,4-dienoyl CoA reductase 1, mitochondrial, isoform CRA_a OS=Rattus norvegicus GN=Decr1 PE=4 SV=1 - [G3V734_RAT]	6.57	2	1	1	4	2511875				12.9112	6.57	1	4	335	36.1097	8.93896
D4A5E5	Protein Sgcb OS=Rattus norvegicus GN=Sgcb PE=4 SV=1 - [D4A5E5_RAT]	6.56	1	1	1	2	880096				5.25991	6.56	2	2	320	34.9369	8.76318
D3ZRS6	Protein LOC100360260 OS=Rattus norvegicus GN=LOC100360260 PE=4 SV=1 - [D3ZRS6_RAT]	6.56	2	1	1	2	4.64502e+06				3.37181	6.56	2	2	183	20.7984	5.32568
Q5XI81	Fragile X mental retardation syndrome-related protein 1 OS=Rattus norvegicus GN=Fxr1 PE=2 SV=1 - [FXR1_RAT]	6.51	3	3	3	12	5.99317e+06				30.3901	6.51	7	12	568	63.9079	6.39209
G3V6D8	Myosin-3 OS=Rattus norvegicus GN=Myh3 PE=4 SV=1 - [G3V6D8_RAT]	6.49	4	1	11	73	2.4635e+07				184.7	6.49	25	73	1940	223.647	5.80811
D3Z7Z1	Olfactory receptor OS=Rattus norvegicus GN=Olr664 PE=3 SV=1 - [D3Z7Z1_RAT]	6.43	1	1	1	1	660592				2.38673	6.43	1	1	311	34.795	8.1333
Q9EPT8	Chloride intracellular channel protein 5 OS=Rattus norvegicus GN=Clic5 PE=1 SV=1 - [CLIC5_RAT]	6.37	1	1	1	2	1.60131e+06				7.35053	6.37	1	2	251	28.2814	5.93506
O35260-2	Isoform 2 of Nucleus accumbens-associated protein 1 OS=Rattus norvegicus GN=Nacc1 - [NACC1_RAT]	6.37	2	1	1	2	383169				2.33087	6.37	1	2	487	53.2712	6.04932
P27881	Hexokinase-2 OS=Rattus norvegicus GN=Hk2 PE=1 SV=1 - [HXK2_RAT]	6.32	1	4	5	10	4.95009e+06	0.391973	1		30.4439	6.32	7	10	917	102.478	6.1001
P07895	Superoxide dismutase [Mn], mitochondrial OS=Rattus norvegicus GN=Sod2 PE=1 SV=2 - [SODM_RAT]	6.31	1	1	1	4	4.52491e+06				15.0404	6.31	2	4	222	24.6586	8.80713
F1M7T8	Protein Myom1 OS=Rattus norvegicus GN=Myom1 PE=4 SV=2 - [F1M7T8_RAT]	6.27	1	7	7	19	4.91877e+06	0.773299	1		60.9782	6.27	9	19	1690	188.083	6.45557
P26255	Beta-3 adrenergic receptor OS=Rattus norvegicus GN=Adrb3 PE=2 SV=2 - [ADRB3_RAT]	6.25	1	1	1	3	0				0	6.25	1	3	400	43.1186	9.62744
Q32PX2	Aminoacyl tRNA synthase complex-interacting multifunctional protein 2 OS=Rattus norvegicus GN=Aimp2 PE=2 SV=1 - [AIMP2_RAT]	6.25	1	1	1	1	2.01167e+06				0	6.25	1	1	320	35.4203	8.30908
D4A7U1	Protein Zyx OS=Rattus norvegicus GN=Zyx PE=4 SV=1 - [D4A7U1_RAT]	6.21	1	2	2	3	3.9013e+06				9.66851	6.21	2	3	564	60.2648	6.46826
F1M779	Clathrin heavy chain OS=Rattus norvegicus GN=Cltc PE=3 SV=1 - [F1M779_RAT]	6.21	2	7	7	17	6.89214e+06				40.7569	6.21	12	17	1675	191.438	5.69385
Q6IMX7	Hsp70-binding protein 1 OS=Rattus norvegicus GN=Hspbp1 PE=2 SV=1 - [HPBP1_RAT]	6.16	1	1	1	3	443065				2.51773	6.16	1	3	357	39.1655	5.2876
G3V7T5	Xylulose kinase OS=Rattus norvegicus GN=Xylb PE=4 SV=2 - [G3V7T5_RAT]	6.16	2	2	2	2	277846				2.26237	6.16	2	2	536	57.8337	6.29053
B5DEN9	Vacuolar protein sorting-associated protein 28 homolog OS=Rattus norvegicus GN=Vps28 PE=2 SV=1 - [VPS28_RAT]	6.14	1	1	1	1	616278				2.63638	6.14	1	1	228	26.093	5.52881
Q9ER24	Ataxin-10 OS=Rattus norvegicus GN=Atxn10 PE=1 SV=1 - [ATX10_RAT]	6.11	1	2	2	9	2.66423e+06				19.3412	6.11	2	9	475	53.6925	5.14795
F1LQN3	Reticulon OS=Rattus norvegicus GN=Rtn4 PE=4 SV=1 - [F1LQN3_RAT]	6.1	4	4	4	13	8.17027e+06				34.5725	6.1	7	13	1163	126.324	4.48779
P26260	Syndecan-1 OS=Rattus norvegicus GN=Sdc1 PE=2 SV=2 - [SDC1_RAT]	6.07	1	1	1	1	0				2.99358	6.07	1	1	313	33.1933	4.58936
M0R4A0	Protein Ppp1r3g OS=Rattus norvegicus GN=Ppp1r3g PE=4 SV=1 - [M0R4A0_RAT]	6.05	1	1	1	1	1.23077e+06				2.72507	6.05	1	1	347	37.9419	4.90674
P62828	GTP-binding nuclear protein Ran OS=Rattus norvegicus GN=Ran PE=1 SV=3 - [RAN_RAT]	6.02	3	1	1	2	406605				5.34732	6.02	2	2	216	24.4076	7.48877
F1LPJ9	Uncharacterized protein OS=Rattus norvegicus PE=4 SV=2 - [F1LPJ9_RAT]	6.01	3	1	1	2	4.77869e+06				0	6.01	1	2	383	43.3239	6.90283
F1LPQ9	A-kinase anchor protein 2 OS=Rattus norvegicus GN=Akap2 PE=4 SV=2 - [F1LPQ9_RAT]	5.98	2	3	3	11	4.99574e+06	0.389697	1		43.9675	5.98	4	11	870	95.8833	5.17334
F1LN42	Protein Tns1 OS=Rattus norvegicus GN=Tns1 PE=4 SV=2 - [F1LN42_RAT]	5.97	2	7	8	31	4.89023e+06				69.705	5.97	14	31	1909	203.784	7.76709
M0R6J0	Protein Mrpl39 OS=Rattus norvegicus GN=Mrpl39 PE=4 SV=1 - [M0R6J0_RAT]	5.97	1	1	1	1	761171				1.86639	5.97	1	1	318	36.5448	8.35303
F1MAK4	Protein Gpr55 OS=Rattus norvegicus GN=Gpr55 PE=4 SV=1 - [F1MAK4_RAT]	5.96	1	1	1	1	833353				1.71073	5.96	1	1	319	36.6622	8.86572
Q4FZT9	26S proteasome non-ATPase regulatory subunit 2 OS=Rattus norvegicus GN=Psmd2 PE=2 SV=1 - [PSMD2_RAT]	5.95	1	4	4	18	6.58109e+06				43.6228	5.95	8	18	908	100.124	5.19873
Q5U2U2	Crk-like protein OS=Rattus norvegicus GN=Crkl PE=1 SV=1 - [CRKL_RAT]	5.94	1	1	1	1	596091				3.85982	5.94	1	1	303	33.844	6.7417
P50137	Transketolase OS=Rattus norvegicus GN=Tkt PE=1 SV=1 - [TKT_RAT]	5.94	2	2	2	2	1.34557e+06				6.35904	5.94	2	2	623	67.6006	7.48877
P11762	Galectin-1 OS=Rattus norvegicus GN=Lgals1 PE=1 SV=2 - [LEG1_RAT]	5.93	1	1	1	1	0				1.80909	5.93	1	1	135	14.8472	5.26221
Q4V8F9	Hydroxysteroid dehydrogenase-like protein 2 OS=Rattus norvegicus GN=Hsdl2 PE=2 SV=1 - [HSDL2_RAT]	5.92	1	2	2	13	2.61355e+06				33.4307	5.92	6	13	524	58.3069	6.18896
D3ZME6	Uncharacterized protein (Fragment) OS=Rattus norvegicus GN=Syncrip PE=4 SV=2 - [D3ZME6_RAT]	5.92	7	2	2	6	5.09949e+06				9.97141	5.92	5	6	338	38.257	9.05615
Q63798	Proteasome activator complex subunit 2 OS=Rattus norvegicus GN=Psme2 PE=2 SV=3 - [PSME2_RAT]	5.88	1	1	1	1	0				4.57069	5.88	1	1	238	26.84	5.71924
Q5U2N2	Ubiquitin carboxyl-terminal hydrolase OS=Rattus norvegicus GN=Usp14 PE=2 SV=1 - [Q5U2N2_RAT]	5.88	1	1	2	7	2.82925e+06				14.5129	5.88	4	7	493	55.9409	5.19873
P32244	Melanocortin receptor 3 OS=Rattus norvegicus GN=Mc3r PE=2 SV=2 - [MC3R_RAT]	5.88	1	1	1	1	2.09074e+06				0	5.88	1	1	323	35.7321	6.91748
D3ZZK1	Protein LOC100359563 OS=Rattus norvegicus GN=LOC100359563 PE=3 SV=1 - [D3ZZK1_RAT]	5.88	7	1	1	1	751668				0	5.88	1	1	119	13.3453	9.80322
E9PTK8	Protein Lmo7 OS=Rattus norvegicus GN=Lmo7 PE=4 SV=1 - [E9PTK8_RAT]	5.85	1	6	6	14	2.65738e+06				42.5104	5.85	9	14	1726	195.276	6.63916
F1LMV6	Protein Dsp OS=Rattus norvegicus GN=Dsp PE=4 SV=1 - [F1LMV6_RAT]	5.84	1	12	12	21	4.50572e+06	0.620714	1		57.3357	5.84	14	21	2877	332.187	6.82959
P18421	Proteasome subunit beta type-1 OS=Rattus norvegicus GN=Psmb1 PE=1 SV=3 - [PSB1_RAT]	5.83	2	1	1	1	489786				3.85859	5.83	1	1	240	26.4623	7.35693
B2RZ56	Mediator complex subunit 27 OS=Rattus norvegicus GN=Med27 PE=2 SV=1 - [B2RZ56_RAT]	5.79	1	1	1	1	197933				2.81329	5.79	1	1	311	35.2663	9.30518
P97584	Prostaglandin reductase 1 OS=Rattus norvegicus GN=Ptgr1 PE=2 SV=3 - [PTGR1_RAT]	5.78	1	2	2	3	1.55122e+06				5.3893	5.78	2	3	329	35.6954	8.01611
P52555	Endoplasmic reticulum resident protein 29 OS=Rattus norvegicus GN=Erp29 PE=1 SV=2 - [ERP29_RAT]	5.77	1	1	1	1	0				2.45108	5.77	1	1	260	28.5569	6.62451
P38983	40S ribosomal protein SA OS=Rattus norvegicus GN=Rpsa PE=1 SV=3 - [RSSA_RAT]	5.76	1	1	1	4	1.27047e+06				11.7018	5.76	1	4	295	32.8034	4.86865
P04961	Proliferating cell nuclear antigen OS=Rattus norvegicus GN=Pcna PE=1 SV=1 - [PCNA_RAT]	5.75	1	1	1	1	574384				3.45595	5.75	1	1	261	28.7303	4.69092
Q6P6V0	Glucose-6-phosphate isomerase OS=Rattus norvegicus GN=Gpi PE=1 SV=1 - [G6PI_RAT]	5.73	1	2	2	4	7.00225e+06				11.3513	5.73	2	4	558	62.7871	7.76709
F1M620	Uncharacterized protein OS=Rattus norvegicus GN=Csmd2 PE=4 SV=2 - [F1M620_RAT]	5.72	1	1	1	1	1080059				2.65254	5.72	1	1	297	32.5537	6.02393
Q3KRD8	Eukaryotic translation initiation factor 6 OS=Rattus norvegicus GN=Eif6 PE=2 SV=1 - [IF6_RAT]	5.71	1	1	1	2	345772				3.73344	5.71	1	2	245	26.5542	4.7417
Q80Z29	Nicotinamide phosphoribosyltransferase OS=Rattus norvegicus GN=Nampt PE=1 SV=1 - [NAMPT_RAT]	5.7	1	2	2	6	876511				11.8129	5.7	3	6	491	55.4035	7.15186
P34067	Proteasome subunit beta type-4 OS=Rattus norvegicus GN=Psmb4 PE=1 SV=2 - [PSB4_RAT]	5.7	2	1	1	3	1.61882e+06				9.27986	5.7	1	3	263	29.1784	6.91748
F1M0W4	Uncharacterized protein (Fragment) OS=Rattus norvegicus PE=4 SV=2 - [F1M0W4_RAT]	5.69	2	1	1	3	1.36537e+06				5.37671	5.69	2	3	211	25.0171	3.9292
D3ZJI7	Protein Serpinb11 OS=Rattus norvegicus GN=Serpinb11 PE=3 SV=1 - [D3ZJI7_RAT]	5.67	1	1	1	1	4533068				0	5.67	1	1	388	43.6383	8.57275
P70470	Acyl-protein thioesterase 1 OS=Rattus norvegicus GN=Lypla1 PE=1 SV=1 - [LYPA1_RAT]	5.65	1	1	1	6	14335894				14.4534	5.65	4	6	230	24.6923	6.50732
E9PT72	Protein Tbc1d21 OS=Rattus norvegicus GN=Tbc1d21 PE=4 SV=1 - [E9PT72_RAT]	5.65	1	1	1	1	341229				1.62841	5.65	1	1	336	39.0897	6.3667
D4AA63	Protein Ubqln2 OS=Rattus norvegicus GN=Ubqln2 PE=4 SV=1 - [D4AA63_RAT]	5.64	3	2	2	6	5.47918e+06				10.9055	5.64	5	6	638	67.2175	5.22412
Q9Z1E1	Flotillin-1 OS=Rattus norvegicus GN=Flot1 PE=2 SV=2 - [FLOT1_RAT]	5.61	2	2	2	5	1743930				16.8937	5.61	3	5	428	47.4696	7.15186
F1LT58	Importin subunit alpha (Fragment) OS=Rattus norvegicus GN=Kpna6 PE=3 SV=2 - [F1LT58_RAT]	5.61	1	2	2	3	1.14127e+06				9.54024	5.61	2	3	535	59.7243	4.94482
F1M6I7	Proteasome subunit alpha type OS=Rattus norvegicus GN=Psma8 PE=3 SV=2 - [F1M6I7_RAT]	5.6	2	1	1	1	368220				2.71087	5.6	1	1	250	27.8757	8.68994
Q923V7	Gut-enriched kruppel-like factor OS=Rattus norvegicus GN=Klf4 PE=2 SV=1 - [Q923V7_RAT]	5.6	1	1	1	2	1.57091e+07				0	5.6	1	2	482	51.6894	8.35303
P54313	Guanine nucleotide-binding protein G(I)/G(S)/G(T) subunit beta-2 OS=Rattus norvegicus GN=Gnb2 PE=1 SV=4 - [GBB2_RAT]	5.59	1	1	1	2	1.34073e+06				7.20623	5.59	1	2	340	37.3071	5.99854
Q5EB94	Myocardial zonula adherens protein OS=Rattus norvegicus GN=Myzap PE=1 SV=1 - [MYZAP_RAT]	5.58	2	2	2	5	613910				14.0239	5.58	3	5	466	53.9216	6.59521
F1LYW7	Uncharacterized protein (Fragment) OS=Rattus norvegicus PE=3 SV=2 - [F1LYW7_RAT]	5.57	2	1	3	11	9305682				23.6313	5.57	5	11	646	74.3916	5.16064
D3ZIN8	Programmed cell death 1 (Predicted) OS=Rattus norvegicus GN=Pdcd1 PE=4 SV=1 - [D3ZIN8_RAT]	5.57	1	1	1	1	393306				3.62214	5.57	1	1	287	31.872	6.06201
M0R5T4	Protein Rac3 (Fragment) OS=Rattus norvegicus GN=Rac3 PE=3 SV=1 - [M0R5T4_RAT]	5.56	3	1	1	3	907798				8.15083	5.56	2	3	180	20.1645	8.22119
Q4KMA2	UV excision repair protein RAD23 homolog B OS=Rattus norvegicus GN=Rad23b PE=1 SV=1 - [RD23B_RAT]	5.54	1	1	2	2	0				2.96596	5.54	2	2	415	43.4698	4.83057
Q4KM68	GRB2-related adaptor protein OS=Rattus norvegicus GN=Grap PE=2 SV=1 - [Q4KM68_RAT]	5.53	1	1	1	1	2.28357e+06				2.73202	5.53	1	1	217	25.2456	6.69775
D3ZPP8	Neuronal-specific septin-3 OS=Rattus norvegicus GN=Sept3 PE=3 SV=1 - [D3ZPP8_RAT]	5.49	2	1	1	1	570443				3.80038	5.49	1	1	346	39.45	6.66846
E2RUH2	Ribonuclease inhibitor OS=Rattus norvegicus GN=Rnh1 PE=2 SV=1 - [E2RUH2_RAT]	5.48	2	2	2	3	3815560				7.09614	5.48	3	3	456	49.8871	4.79248
G3V7P1	Syntaxin-12 OS=Rattus norvegicus GN=Stx12 PE=1 SV=1 - [STX12_RAT]	5.47	1	1	1	1	1.05325e+06				0	5.47	1	1	274	31.1679	5.32568
E9PU28	Inosine-5'-monophosphate dehydrogenase 2 OS=Rattus norvegicus GN=Impdh2 PE=3 SV=1 - [IMDH2_RAT]	5.45	1	2	2	5	980396				10.7201	5.45	3	5	514	55.7798	7.28369
F1M610	Protein Pdcl2 (Fragment) OS=Rattus norvegicus GN=Pdcl2 PE=4 SV=1 - [F1M610_RAT]	5.44	1	1	1	1	0				0	5.44	1	1	239	27.5639	4.85596
Q6QI16	LRRGT00192 OS=Rattus norvegicus GN=RGD1304704 PE=2 SV=1 - [Q6QI16_RAT]	5.41	1	1	1	1	421142				3.41762	5.41	1	1	296	33.8038	8.63135
Q499N6	UBX domain-containing protein 1 OS=Rattus norvegicus GN=Ubxn1 PE=3 SV=2 - [UBXN1_RAT]	5.39	1	1	1	2	4.12904e+06				3.14521	5.39	2	2	297	33.5611	5.26221
Q5U3Y0	Kelch domain-containing protein 10 OS=Rattus norvegicus GN=Klhdc10 PE=2 SV=1 - [KLD10_RAT]	5.37	1	1	1	1	761091				3.74937	5.37	1	1	410	45.3508	8.60205
P62909	40S ribosomal protein S3 OS=Rattus norvegicus GN=Rps3 PE=1 SV=1 - [RS3_RAT]	5.35	1	1	1	5	1911926				13.5568	5.35	3	5	243	26.6574	9.65674
G3V721	WW domain binding protein 2, isoform CRA_b OS=Rattus norvegicus GN=Wbp2 PE=4 SV=1 - [G3V721_RAT]	5.34	2	1	1	7	12148026				18.1153	5.34	3	7	262	28.1405	6.78564
D4AD15	Protein LOC100911431 OS=Rattus norvegicus GN=Eif4g1 PE=4 SV=1 - [D4AD15_RAT]	5.34	3	4	4	7	838763				11.8548	5.34	6	7	1591	174.851	5.36377
D4AB27	Uncharacterized protein OS=Rattus norvegicus PE=3 SV=1 - [D4AB27_RAT]	5.33	1	1	1	1	4.69634e+06				2.3528	5.33	1	1	413	46.1153	6.55127
Q6AYD9	Nucleoside diphosphate-linked moiety X motif 19, mitochondrial OS=Rattus norvegicus GN=Nudt19 PE=2 SV=1 - [NUD19_RAT]	5.32	1	1	1	1	276547				2.45433	5.32	1	1	357	39.9133	6.88818
P18418	Calreticulin OS=Rattus norvegicus GN=Calr PE=1 SV=1 - [CALR_RAT]	5.29	3	2	2	2	1.08971e+06				5.2899	5.29	2	2	416	47.9658	4.48779
P60901	Proteasome subunit alpha type-6 OS=Rattus norvegicus GN=Psma6 PE=1 SV=1 - [PSA6_RAT]	5.28	1	1	1	2	4.78213e+06				4.86332	5.28	2	2	246	27.3818	6.75635
Q5BK97	Neu2 protein OS=Rattus norvegicus GN=Neu2 PE=2 SV=1 - [Q5BK97_RAT]	5.28	2	1	1	1	0				0	5.28	1	1	379	42.4081	6.97607
Q5XI34	Protein Ppp2r1a OS=Rattus norvegicus GN=Ppp2r1a PE=2 SV=1 - [Q5XI34_RAT]	5.26	2	2	2	3	1.80414e+06				6.32544	5.26	3	3	589	65.2809	5.10986
E9PSX7	Protein Hirip3 OS=Rattus norvegicus GN=Hirip3 PE=4 SV=1 - [E9PSX7_RAT]	5.25	1	1	1	1	1.59686e+06				2.21178	5.25	1	1	495	54.0106	8.77783
P05370	Glucose-6-phosphate 1-dehydrogenase OS=Rattus norvegicus GN=G6pdx PE=1 SV=3 - [G6PD_RAT]	5.24	1	2	2	4	1.10787e+06				11.899	5.24	2	4	515	59.3378	6.37939
E9PT39	Uncharacterized protein (Fragment) OS=Rattus norvegicus PE=4 SV=2 - [E9PT39_RAT]	5.24	1	1	1	4	38252224				13.2067	5.24	2	4	248	28.1843	9.0415
Q6IRJ7	Annexin OS=Rattus norvegicus GN=Anxa7 PE=2 SV=1 - [Q6IRJ7_RAT]	5.18	1	2	2	5	1.25794e+06				15.6118	5.18	3	5	463	49.9873	6.17627
D4ABC7	Protein Uprt OS=Rattus norvegicus GN=Uprt PE=4 SV=1 - [D4ABC7_RAT]	5.18	1	1	1	1	774031				3.70206	5.18	1	1	309	34.2201	6.01123
D3ZX46	Protein Otud6a OS=Rattus norvegicus GN=Otud6a PE=4 SV=1 - [D3ZX46_RAT]	5.17	1	1	1	1	0				2.35558	5.17	1	1	290	33.7582	7.60596
Q4V8E2	Proteasome (Prosome, macropain) 26S subunit, non-ATPase, 14 OS=Rattus norvegicus GN=Psmd14 PE=2 SV=1 - [Q4V8E2_RAT]	5.16	1	1	1	1	217665				3.41958	5.16	1	1	310	34.5546	6.52197
F1M105	Protein Col4a6 (Fragment) OS=Rattus norvegicus GN=Col4a6 PE=4 SV=2 - [F1M105_RAT]	5.16	2	2	2	7	693531				0	5.16	2	7	1473	140.194	9.56885
J3KTS0	Kelch-like protein 3 OS=Rattus norvegicus GN=Klhl3 PE=4 SV=2 - [J3KTS0_RAT]	5.16	2	1	1	3	0				0	5.16	1	3	407	45.539	5.43994
Q5XI32	F-actin-capping protein subunit beta OS=Rattus norvegicus GN=Capzb PE=1 SV=1 - [CAPZB_RAT]	5.15	1	1	1	2	2.63022e+06				3.90195	5.15	2	2	272	30.6094	5.99854
D3ZTN1	Protein Tesc OS=Rattus norvegicus GN=Tesc PE=4 SV=1 - [D3ZTN1_RAT]	5.14	1	1	1	4	1.21831e+06				6.50214	5.14	2	4	214	24.5841	4.98291
Q5XIG8	Serine-threonine kinase receptor-associated protein OS=Rattus norvegicus GN=Strap PE=1 SV=1 - [STRAP_RAT]	5.14	1	1	1	4	581757				14.7591	5.14	2	4	350	38.432	5.12256
P67874	Casein kinase II subunit beta OS=Rattus norvegicus GN=Csnk2b PE=1 SV=1 - [CSK2B_RAT]	5.12	1	1	1	4	1.72701e+06				6.18241	5.12	2	4	215	24.926	5.5542
Q4KM49	Tyrosine--tRNA ligase, cytoplasmic OS=Rattus norvegicus GN=Yars PE=2 SV=3 - [SYYC_RAT]	5.11	1	2	2	7	2.73655e+06				16.4358	5.11	4	7	528	59.078	7.00537
A2RUW1	Toll-interacting protein OS=Rattus norvegicus GN=Tollip PE=2 SV=1 - [TOLIP_RAT]	5.11	1	1	1	2	748529				3.40375	5.11	2	2	274	30.2949	5.17334
F1M8K8	Muscleblind-like protein 2 OS=Rattus norvegicus GN=Mbnl2 PE=4 SV=2 - [F1M8K8_RAT]	5.11	4	2	2	2	2.86594e+06				4.46306	5.11	2	2	372	39.9312	9.01221
M0R6C9	Protein Sgcd OS=Rattus norvegicus GN=Sgcd PE=4 SV=1 - [M0R6C9_RAT]	5.1	2	1	1	1	0				2.65614	5.1	1	1	255	28.4145	8.22119
B2RYL1	Chromosome transmission fidelity protein 8 homolog isoform 2 OS=Rattus norvegicus GN=Chtf8 PE=2 SV=1 - [CTF8A_RAT]	5.07	1	1	1	2	0				0	5.07	1	2	533	52.0622	12.3228
M0R5W8	Uncharacterized protein OS=Rattus norvegicus PE=4 SV=1 - [M0R5W8_RAT]	5.05	2	1	1	1	768056				4.16431	5.05	1	1	277	31.2987	8.5874
Q9EQS0	Transaldolase OS=Rattus norvegicus GN=Taldo1 PE=1 SV=2 - [TALDO_RAT]	5.04	1	1	2	3	410828				4.18742	5.04	3	3	337	37.4365	7.03467
F1LP30	Methylcrotonoyl-CoA carboxylase subunit alpha, mitochondrial OS=Rattus norvegicus GN=Mccc1 PE=4 SV=1 - [F1LP30_RAT]	5.03	2	2	2	3	0				5.53488	5.03	3	3	715	79.2454	7.13721
P55260	Annexin A4 OS=Rattus norvegicus GN=Anxa4 PE=1 SV=3 - [ANXA4_RAT]	5.02	2	1	1	1	0				3.86662	5.02	1	1	319	35.826	5.43994
P14668	Annexin A5 OS=Rattus norvegicus GN=Anxa5 PE=1 SV=3 - [ANXA5_RAT]	5.02	2	1	1	1	3.46009e+06				2.90643	5.02	1	1	319	35.7223	5.04639
Q5I0G4	Glycine--tRNA ligase (Fragment) OS=Rattus norvegicus GN=Gars PE=1 SV=1 - [SYG_RAT]	5.02	2	2	2	3	0				8.01896	5.02	2	3	637	71.9843	6.07471
Q6MG49-2	Isoform 2 of Large proline-rich protein BAG6 OS=Rattus norvegicus GN=Bag6 - [BAG6_RAT]	5.02	2	2	2	5	685495				12.7295	5.02	3	5	1096	114.576	5.74463
P00388	NADPH--cytochrome P450 reductase OS=Rattus norvegicus GN=Por PE=1 SV=3 - [NCPR_RAT]	5.01	1	2	2	2	3.92926e+06				5.63566	5.01	2	2	678	76.9142	5.47803
P18589	Interferon-induced GTP-binding protein Mx2 OS=Rattus norvegicus GN=Mx2 PE=2 SV=1 - [MX2_RAT]	5.01	2	1	1	5	460522				0	5.01	1	5	659	75.0269	5.64307
D4AEJ1	Uncharacterized protein OS=Rattus norvegicus PE=4 SV=1 - [D4AEJ1_RAT]	5	1	1	1	1	2.7124e+06	0.735134	1		2.48999	5	1	1	220	23.3108	9.94971
Q9QY17-4	Isoform 4 of Protein kinase C and casein kinase substrate in neurons 2 protein OS=Rattus norvegicus GN=Pacsin2 - [PACN2_RAT]	4.94	6	2	2	4	2.96838e+06				10.7805	4.94	2	4	445	51.262	5.38916
M0RBF0	Scaffold attachment factor B1 OS=Rattus norvegicus GN=Safb PE=4 SV=1 - [M0RBF0_RAT]	4.94	4	2	2	2	642717				7.80001	4.94	2	2	931	104.344	5.26221
P51657	Estradiol 17-beta-dehydrogenase 1 OS=Rattus norvegicus GN=Hsd17b1 PE=1 SV=1 - [DHB1_RAT]	4.94	1	1	1	1	315451				3.14866	4.94	1	1	344	36.9437	6.0874
D3ZUQ0	RILP-like protein 1 OS=Rattus norvegicus GN=Rilpl1 PE=1 SV=1 - [RIPL1_RAT]	4.93	2	2	2	6	564823				8.82102	4.93	3	6	406	47.3013	5.23682
F1M4T3	Protein Erh (Fragment) OS=Rattus norvegicus GN=Erh PE=4 SV=1 - [F1M4T3_RAT]	4.92	1	1	1	1	1.14085e+06				0	4.92	1	1	122	14.1971	5.5415
Q5XIB2	Peptidyl-prolyl cis-trans isomerase CWC27 homolog OS=Rattus norvegicus GN=Cwc27 PE=2 SV=1 - [CWC27_RAT]	4.91	1	1	1	2	776855				0	4.91	1	2	468	53.2768	5.73193
P97852	Peroxisomal multifunctional enzyme type 2 OS=Rattus norvegicus GN=Hsd17b4 PE=1 SV=3 - [DHB4_RAT]	4.9	1	3	3	5	1.64157e+06				12.3049	4.9	4	5	735	79.378	8.57275
Q63376-4	Isoform 4b of Neurexin-2-beta OS=Rattus norvegicus GN=Nrxn2 - [NRX2B_RAT]	4.89	19	1	1	3	2393067				0	4.89	1	3	614	65.052	6.80029
Q641Z6	EH domain-containing protein 1 OS=Rattus norvegicus GN=Ehd1 PE=1 SV=1 - [EHD1_RAT]	4.87	1	2	2	2	410391				6.60937	4.87	2	2	534	60.5646	6.82959
F1M896	Protein Psme3 (Fragment) OS=Rattus norvegicus GN=Psme3 PE=4 SV=2 - [F1M896_RAT]	4.87	1	1	1	1	0				2.12123	4.87	1	1	226	26.3478	5.43994
P18163	Long-chain-fatty-acid--CoA ligase 1 OS=Rattus norvegicus GN=Acsl1 PE=1 SV=1 - [ACSL1_RAT]	4.86	3	3	3	16	1.82635e+06				29.511	4.86	7	16	699	78.1282	6.99072
P62716	Serine/threonine-protein phosphatase 2A catalytic subunit beta isoform OS=Rattus norvegicus GN=Ppp2cb PE=1 SV=1 - [PP2AB_RAT]	4.85	2	1	1	2	883015				8.58684	4.85	1	2	309	35.5523	5.42725
P15651	Short-chain specific acyl-CoA dehydrogenase, mitochondrial OS=Rattus norvegicus GN=Acads PE=1 SV=2 - [ACADS_RAT]	4.85	2	2	2	6	2.64601e+06				16.8636	4.85	4	6	412	44.737	8.27979
D4A9V4	Protein E2f4 OS=Rattus norvegicus GN=E2f4 PE=3 SV=1 - [D4A9V4_RAT]	4.85	1	1	1	1	0				2.99447	4.85	1	1	412	43.9134	4.81787
P08934-2	Isoform LMW of Kininogen-1 OS=Rattus norvegicus GN=Kng1 - [KNG1_RAT]	4.85	3	1	1	1	365439				0	4.85	1	1	433	47.8606	6.39209
Q6P0K8	Junction plakoglobin OS=Rattus norvegicus GN=Jup PE=1 SV=1 - [PLAK_RAT]	4.83	1	3	3	6	1.07112e+06				7.04318	4.83	4	6	745	81.7488	6.13818
Q68SB1-2	Isoform 2 of Double-stranded RNA-binding protein Staufen homolog 2 OS=Rattus norvegicus GN=Stau2 - [STAU2_RAT]	4.82	2	1	1	1	0				3.48884	4.82	1	1	539	59.0814	9.5249
D3ZPX9	Elongation of very long chain fatty acids protein OS=Rattus norvegicus GN=Elovl3 PE=3 SV=1 - [D3ZPX9_RAT]	4.8	1	1	1	1	0				2.16229	4.8	1	1	271	32.1176	9.68604
Q704S8	Carnitine O-acetyltransferase OS=Rattus norvegicus GN=Crat PE=1 SV=1 - [CACP_RAT]	4.79	1	2	2	6	1.56506e+06				17.7558	4.79	3	6	626	70.7553	8.54346
P07154	Cathepsin L1 OS=Rattus norvegicus GN=Ctsl PE=1 SV=2 - [CATL1_RAT]	4.79	1	1	1	2	0				3.40482	4.79	2	2	334	37.636	6.82959
Q8R5M4	Optineurin OS=Rattus norvegicus GN=Optn PE=2 SV=3 - [OPTN_RAT]	4.79	5	2	2	2	631585				6.15926	4.79	2	2	585	66.9714	5.07178
F1LVY9	Protein Pdf OS=Rattus norvegicus GN=Pdf PE=3 SV=2 - [F1LVY9_RAT]	4.76	1	1	1	1	2.15304e+06				0	4.76	1	1	231	25.8626	9.26123
M0R643	tRNA-splicing ligase RtcB homolog OS=Rattus norvegicus GN=Rtcb PE=3 SV=1 - [M0R643_RAT]	4.75	2	2	2	2	1.44861e+06				6.44863	4.75	2	2	505	55.2348	7.07861
Q62920	PDZ and LIM domain protein 5 OS=Rattus norvegicus GN=Pdlim5 PE=1 SV=2 - [PDLI5_RAT]	4.74	1	2	2	5	3.89656e+06				9.34919	4.74	4	5	591	63.1612	8.38232
P08082-2	Isoform Non-brain of Clathrin light chain B OS=Rattus norvegicus GN=Cltb - [CLCB_RAT]	4.74	2	1	1	1	0				2.12858	4.74	1	1	211	23.1062	4.67822
P29410-2	Isoform 2 of Adenylate kinase 2, mitochondrial OS=Rattus norvegicus GN=Ak2 - [KAD2_RAT]	4.74	2	1	1	1	175162				0	4.74	1	1	232	25.5141	6.80029
Q4QQT3	CUGBP Elav-like family member 1 OS=Rattus norvegicus GN=Celf1 PE=2 SV=1 - [CELF1_RAT]	4.72	1	1	2	4	1.59133e+06				8.25464	4.72	3	4	487	52.1719	8.45557
P13852	Major prion protein OS=Rattus norvegicus GN=Prnp PE=1 SV=2 - [PRIO_RAT]	4.72	1	1	1	1	895037				3.38661	4.72	1	1	254	27.7864	9.23193
P18422	Proteasome subunit alpha type-3 OS=Rattus norvegicus GN=Psma3 PE=1 SV=3 - [PSA3_RAT]	4.71	2	1	1	2	5.17857e+06				5.51812	4.71	1	2	255	28.4011	5.43994
Q5J3H2	Protein Vom1r3 OS=Rattus norvegicus GN=Vom1r4 PE=2 SV=1 - [Q5J3H2_RAT]	4.7	1	1	1	1	1.05074e+06				2.88416	4.7	1	1	298	34.114	9.08545
D4A4E8	Nth (Endonuclease III)-like 1 (E.coli) (Predicted), isoform CRA_a OS=Rattus norvegicus GN=Nthl1 PE=4 SV=1 - [D4A4E8_RAT]	4.67	1	1	1	4	10039374				0	4.67	1	4	300	33.6118	9.78857
P62494	Ras-related protein Rab-11A OS=Rattus norvegicus GN=Rab11a PE=1 SV=3 - [RB11A_RAT]	4.63	2	1	1	1	0				1.86106	4.63	1	1	216	24.3784	6.56592
P28073	Proteasome subunit beta type-6 OS=Rattus norvegicus GN=Psmb6 PE=1 SV=3 - [PSB6_RAT]	4.62	1	1	1	4	2.19366e+07				8.63713	4.62	4	4	238	25.2734	4.99561
D3ZUB0	Protein Rcn1 OS=Rattus norvegicus GN=Rcn1 PE=4 SV=1 - [D3ZUB0_RAT]	4.62	1	1	1	1	456230				3.62294	4.62	1	1	325	38.0666	4.81787
D3ZH41	Cytoskeleton-associated protein 4 (Predicted) OS=Rattus norvegicus GN=Ckap4 PE=4 SV=2 - [D3ZH41_RAT]	4.6	1	1	1	1	569656				3.01606	4.6	1	1	326	36.2937	4.81787
B0BMY7	Protein Twf2 OS=Rattus norvegicus GN=Twf2 PE=2 SV=1 - [B0BMY7_RAT]	4.58	1	1	1	1	981519				4.44258	4.58	1	1	349	39.4484	6.80029
P41499-2	Isoform 2 of Tyrosine-protein phosphatase non-receptor type 11 OS=Rattus norvegicus GN=Ptpn11 - [PTN11_RAT]	4.55	2	2	2	4	689493				10.726	4.55	2	4	593	67.9901	7.28369
G3V8V6	O-acetyl-ADP-ribose deacetylase MACROD1 OS=Rattus norvegicus GN=Macrod1 PE=4 SV=2 - [G3V8V6_RAT]	4.55	2	1	1	2	2.22706e+06				5.44716	4.55	1	2	242	27.1243	9.02686
F1LT69	Aldehyde dehydrogenase (Fragment) OS=Rattus norvegicus GN=Aldh3b2 PE=3 SV=2 - [F1LT69_RAT]	4.53	3	1	1	1	1056660				2.6985	4.53	1	1	464	51.3668	5.41455
F1LT70	Pantothenate kinase 2 (Hallervorden-Spatz syndrome) (Predicted), isoform CRA_a OS=Rattus norvegicus GN=Pank2 PE=4 SV=2 - [F1LT70_RAT]	4.51	1	1	1	1	1.09893e+06				2.56918	4.51	1	1	443	48.6668	8.44092
P28480	T-complex protein 1 subunit alpha OS=Rattus norvegicus GN=Tcp1 PE=1 SV=1 - [TCPA_RAT]	4.5	1	2	2	10	5882820				13.6759	4.5	5	10	556	60.3217	6.21436
P02650	Apolipoprotein E OS=Rattus norvegicus GN=Apoe PE=1 SV=2 - [APOE_RAT]	4.49	1	1	1	1	255833				3.26618	4.49	1	1	312	35.7313	5.2749
P43424	Galactose-1-phosphate uridylyltransferase OS=Rattus norvegicus GN=Galt PE=2 SV=1 - [GALT_RAT]	4.49	1	1	1	1	667232				1.98623	4.49	1	1	379	43.2865	6.56592
Q9QYC6	Prosaposin receptor GPR37 OS=Rattus norvegicus GN=Gpr37 PE=2 SV=1 - [GPR37_RAT]	4.48	1	1	1	1	0				4.94939	4.48	1	1	603	66.9177	7.97217
D3ZFB2	Protein Luc7l3 OS=Rattus norvegicus GN=Luc7l3 PE=4 SV=1 - [D3ZFB2_RAT]	4.48	1	2	2	6	438732				8.17327	4.48	2	6	491	58.3881	9.94971
F2Z3T9	Protein U2af2 OS=Rattus norvegicus GN=U2af2 PE=4 SV=1 - [F2Z3T9_RAT]	4.42	1	1	1	6	822217				12.1646	4.42	1	6	475	53.4832	9.08545
F1LQC1	Acyl-coenzyme A oxidase OS=Rattus norvegicus GN=Acox1 PE=3 SV=2 - [F1LQC1_RAT]	4.39	4	1	2	2	606114				6.33153	4.39	2	2	660	74.5322	8.47021
D4A8G5	Protein Tgfbi OS=Rattus norvegicus GN=Tgfbi PE=4 SV=2 - [D4A8G5_RAT]	4.38	1	1	1	1	2.09965e+06				2.56231	4.38	1	1	685	74.7058	7.50342
Q5XHX3	Enabled homolog (Drosophila) OS=Rattus norvegicus GN=Enah PE=2 SV=1 - [Q5XHX3_RAT]	4.37	1	1	1	1	3.60428e+06				3.50514	4.37	1	1	526	58.792	8.00146
G3V8U8	Branched-chain-amino-acid aminotransferase OS=Rattus norvegicus GN=Bcat2 PE=3 SV=1 - [G3V8U8_RAT]	4.33	2	1	1	8	3.08495e+06				10.6664	4.33	1	8	393	44.2009	8.1626
P46152	Transcription factor GATA-4 OS=Rattus norvegicus GN=Gata4 PE=1 SV=1 - [GATA4_RAT]	4.32	1	1	1	1	668191				4.15659	4.32	1	1	440	44.5695	9.26123
Q9Z2Q1-2	Isoform 2 of Protein transport protein Sec31A OS=Rattus norvegicus GN=Sec31a - [SC31A_RAT]	4.31	3	3	3	5	1.67904e+06				15.0689	4.31	4	5	1067	116.806	7.51807
Q6AYD3	Proliferation-associated 2G4 OS=Rattus norvegicus GN=Pa2g4 PE=2 SV=1 - [Q6AYD3_RAT]	4.31	1	1	1	2	8.47872e+06				6.47157	4.31	1	2	394	43.6292	6.85889
P09606	Glutamine synthetase OS=Rattus norvegicus GN=Glul PE=1 SV=3 - [GLNA_RAT]	4.29	1	1	1	4	0				8.42236	4.29	1	4	373	42.2403	7.07861
D3ZZ68	Protein Synpo2l OS=Rattus norvegicus GN=Synpo2l PE=4 SV=1 - [D3ZZ68_RAT]	4.29	1	2	2	8	5.8547e+06	0.189104	1		26.203	4.29	4	8	978	102.998	9.72998
Q4V8G8	Tektin-3 OS=Rattus norvegicus GN=Tekt3 PE=1 SV=1 - [TEKT3_RAT]	4.29	1	1	1	1	2.35715e+06				0	4.29	1	1	490	56.3806	7.02002
P52944	PDZ and LIM domain protein 1 OS=Rattus norvegicus GN=Pdlim1 PE=2 SV=4 - [PDLI1_RAT]	4.28	1	1	1	3	2.93052e+06				8.34599	4.28	2	3	327	35.5618	7.23975
B2GV98	Lrch1 protein OS=Rattus norvegicus GN=Lrch1 PE=2 SV=1 - [B2GV98_RAT]	4.28	1	1	1	2	4186828				3.14388	4.28	1	2	677	75.1642	5.59229
G3V7I0	Peroxiredoxin 3 OS=Rattus norvegicus GN=Prdx3 PE=4 SV=1 - [G3V7I0_RAT]	4.28	2	1	1	2	796936				4.5347	4.28	2	2	257	28.2815	7.54736
F1LYG2	Protein Sipa1l3 OS=Rattus norvegicus GN=Sipa1l3 PE=4 SV=2 - [F1LYG2_RAT]	4.28	1	1	1	1	0				3.23269	4.28	1	1	584	63.4006	9.11475
Q6AYR1	Protein Tfg OS=Rattus norvegicus GN=Tfg PE=2 SV=1 - [Q6AYR1_RAT]	4.27	1	1	1	2	2870402				3.98428	4.27	1	2	398	43.069	5.09717
G3V7N5	Carnitine O-palmitoyltransferase 2, mitochondrial OS=Rattus norvegicus GN=Cpt2 PE=3 SV=1 - [G3V7N5_RAT]	4.26	2	3	3	5	3.10808e+06				8.17124	4.26	4	5	658	74.0314	7.45947
P12007	Isovaleryl-CoA dehydrogenase, mitochondrial OS=Rattus norvegicus GN=Ivd PE=1 SV=2 - [IVD_RAT]	4.25	1	2	2	3	1.16689e+07	0.44032	1		7.05604	4.25	2	3	424	46.4058	7.89893
D3ZN21	Protein RGD1309586 OS=Rattus norvegicus GN=RGD1309586 PE=4 SV=1 - [D3ZN21_RAT]	4.25	2	1	2	3	395785				9.54774	4.25	2	3	659	72.9491	7.03467
P37397	Calponin-3 OS=Rattus norvegicus GN=Cnn3 PE=1 SV=1 - [CNN3_RAT]	4.24	1	1	1	1	288050				3.45529	4.24	1	1	330	36.4118	5.71924
G3V7K9	GTP-binding protein RAD OS=Rattus norvegicus GN=Rrad PE=4 SV=1 - [G3V7K9_RAT]	4.23	1	1	1	1	1.68859e+06				3.1997	4.23	1	1	307	33.2619	9.26123
F1M5S6	Uncharacterized protein (Fragment) OS=Rattus norvegicus PE=4 SV=1 - [F1M5S6_RAT]	4.22	2	1	1	1	0				1.85221	4.22	1	1	308	35.1709	8.95361
F7FJ19	Methionine aminopeptidase (Fragment) OS=Rattus norvegicus GN=RGD1560341 PE=3 SV=1 - [F7FJ19_RAT]	4.2	3	1	1	1	3.51758e+06				2.93357	4.2	1	1	429	47.7797	5.69385
P52481	Adenylyl cyclase-associated protein 2 OS=Rattus norvegicus GN=Cap2 PE=2 SV=1 - [CAP2_RAT]	4.19	1	1	1	1	3872879				3.88821	4.19	1	1	477	52.8791	7.1665
D4A175	Protein Trit1 OS=Rattus norvegicus GN=Trit1 PE=3 SV=1 - [D4A175_RAT]	4.18	1	1	1	1	994655				2.31079	4.18	1	1	479	53.6338	8.82178
F1LWL0	Uncharacterized protein (Fragment) OS=Rattus norvegicus PE=4 SV=2 - [F1LWL0_RAT]	4.18	5	1	1	2	1.31786e+06				5.68042	4.18	1	2	335	34.941	9.0708
Q5XHY5	Threonine--tRNA ligase, cytoplasmic OS=Rattus norvegicus GN=Tars PE=2 SV=1 - [SYTC_RAT]	4.17	1	2	2	2	1.14688e+06				5.87056	4.17	2	2	695	80.5245	6.94678
G3V6S3	Calumenin OS=Rattus norvegicus GN=Calu PE=4 SV=1 - [G3V6S3_RAT]	4.13	2	1	1	1	11136602				2.26124	4.13	1	1	315	37.0405	4.66553
Q8VHX0	Voltage-dependent calcium channel gamma-3 subunit OS=Rattus norvegicus GN=Cacng3 PE=1 SV=1 - [CCG3_RAT]	4.13	1	1	1	1	1.46426e+06				2.62291	4.13	1	1	315	35.493	9.48096
Q5PQX1-3	Isoform 3 of Torsin-1A-interacting protein 1 OS=Rattus norvegicus GN=Tor1aip1 - [TOIP1_RAT]	4.11	4	1	1	1	570972	0.861945	1		2.3886	4.11	1	1	462	51.6579	6.03662
D3ZNB5	Ectonucleoside triphosphate diphosphohydrolase 7 (Predicted) OS=Rattus norvegicus GN=Entpd7 PE=4 SV=1 - [D3ZNB5_RAT]	4.11	1	1	1	2	0				6.57195	4.11	1	2	341	39.3249	7.75244
Q641Y2	NADH dehydrogenase [ubiquinone] iron-sulfur protein 2, mitochondrial OS=Rattus norvegicus GN=Ndufs2 PE=1 SV=1 - [NDUS2_RAT]	4.1	1	1	1	1	3.25835e+06	0.816085	1		3.2233	4.1	1	1	463	52.5276	6.99072
F1LMM4	Protein Pkdcc OS=Rattus norvegicus GN=Pkdcc PE=4 SV=2 - [F1LMM4_RAT]	4.1	1	1	1	1	0				2.3918	4.1	1	1	293	33.2305	5.46533
Q6TXE9	LRRGT00050 OS=Rattus norvegicus GN=Eprs PE=2 SV=1 - [Q6TXE9_RAT]	4.1	1	4	4	6	2.82252e+06	0.535078	1		19.4533	4.1	5	6	1486	166.676	7.50342
B3DMA1	Atxn2l protein OS=Rattus norvegicus GN=Atxn2l PE=2 SV=1 - [B3DMA1_RAT]	4.1	1	3	3	4	1.09965e+06				7.16005	4.1	3	4	1072	112.784	8.5874
M0RAC2	Protein Fam102a OS=Rattus norvegicus GN=Fam102a PE=4 SV=1 - [M0RAC2_RAT]	4.08	1	1	1	1	309833				0	4.08	1	1	392	42.7054	8.55811
Q5I0D7	Xaa-Pro dipeptidase OS=Rattus norvegicus GN=Pepd PE=2 SV=1 - [PEPD_RAT]	4.07	1	1	1	1	0				3.83365	4.07	1	1	492	54.7149	5.94775
D4AEH3	Proteasome (Prosome, macropain) 26S subunit, non-ATPase, 7 (Predicted) OS=Rattus norvegicus GN=Psmd7 PE=4 SV=1 - [D4AEH3_RAT]	4.06	1	1	1	2	953975				3.13911	4.06	2	2	320	36.4692	6.81494
Q5BJZ3	Nicotinamide nucleotide transhydrogenase OS=Rattus norvegicus GN=Nnt PE=2 SV=1 - [Q5BJZ3_RAT]	4.05	1	3	3	7	912095				24.4312	4.05	3	7	1086	113.796	7.88428
B0BNG0	ER membrane protein complex subunit 2 OS=Rattus norvegicus GN=Emc2 PE=2 SV=1 - [EMC2_RAT]	4.04	1	1	1	2	0				3.11817	4.04	2	2	297	34.8474	6.81494
G3V7U9	Glucocorticoid receptor OS=Rattus norvegicus GN=Nr3c1 PE=4 SV=2 - [G3V7U9_RAT]	4.03	3	1	1	3	859607				7.59888	4.03	2	3	422	45.3161	5.04639
F1MAH8	Protein Clip1 OS=Rattus norvegicus GN=Clip1 PE=4 SV=2 - [F1MAH8_RAT]	4.02	1	4	4	4	1.40238e+06				11.6733	4.02	4	4	1318	147.964	5.33838
Q06000	Lipoprotein lipase OS=Rattus norvegicus GN=Lpl PE=1 SV=1 - [LIPL_RAT]	4.01	1	1	1	5	1.11876e+06				17.8418	4.01	1	5	474	53.0489	8.1333
F8WFS5	Growth hormone-regulated TBC protein 1 OS=Rattus norvegicus GN=Grtp1 PE=4 SV=1 - [F8WFS5_RAT]	3.98	2	1	1	3	3.10959e+06				11.9558	3.98	2	3	352	39.7234	6.03662
Q5XIL8	Dynein intermediate chain 1, axonemal OS=Rattus norvegicus GN=Dnai1 PE=2 SV=1 - [DNAI1_RAT]	3.97	1	1	1	1	0				0	3.97	1	1	705	80.0229	5.93506
D3ZVQ0	Ubiquitin carboxyl-terminal hydrolase OS=Rattus norvegicus GN=Usp5 PE=3 SV=1 - [D3ZVQ0_RAT]	3.96	1	2	2	15	1.57439e+06				34.1891	3.96	4	15	858	95.7183	5.0083
Q6P9U0	Protein Serpinb6 OS=Rattus norvegicus GN=Serpinb6 PE=2 SV=1 - [Q6P9U0_RAT]	3.96	1	1	1	1	0				2.76013	3.96	1	1	379	42.9909	6.1001
M0R7N3	Protein Fam188b OS=Rattus norvegicus GN=Fam188b PE=4 SV=1 - [M0R7N3_RAT]	3.96	4	1	1	1	0				2.79797	3.96	1	1	505	56.5109	8.36768
D4A4T0	Protein Stub1 OS=Rattus norvegicus GN=Stub1 PE=4 SV=1 - [D4A4T0_RAT]	3.95	1	1	1	1	323102				2.33983	3.95	1	1	304	34.8643	5.89697
Q9JLZ1-2	Isoform 2 of Glutaredoxin-3 OS=Rattus norvegicus GN=Glrx3 - [GLRX3_RAT]	3.94	2	1	1	1	0				1.90372	3.94	1	1	279	31.341	4.97021
Q6MG08	ATP-binding cassette sub-family F member 1 OS=Rattus norvegicus GN=Abcf1 PE=1 SV=1 - [ABCF1_RAT]	3.93	1	2	2	4	1.2393e+06				18.7429	3.93	2	4	839	95.1931	6.65381
D4A644	Protein Map7d1 OS=Rattus norvegicus GN=Map7d1 PE=4 SV=1 - [D4A644_RAT]	3.92	1	2	2	2	6.09518e+06				4.56993	3.92	2	2	817	90.364	9.979
G3V605	Phosphatidylinositol 3 kinase, regulatory subunit, polypeptide 3 OS=Rattus norvegicus GN=Pik3r3 PE=4 SV=1 - [G3V605_RAT]	3.9	2	1	1	1	0				2.53493	3.9	1	1	461	54.1758	6.02393
F6Q5K7	Mitochondrial ribosomal protein S18B, isoform CRA_a OS=Rattus norvegicus GN=Mrps18b PE=4 SV=1 - [F6Q5K7_RAT]	3.89	1	1	1	1	186360				2.21558	3.89	1	1	257	29.1406	8.80713
M0R3R6	Protein LOC100911677 OS=Rattus norvegicus GN=LOC100911677 PE=4 SV=1 - [M0R3R6_RAT]	3.89	3	1	1	6	2.21937e+06				11.1529	3.89	2	6	617	63.0699	9.61279
D3ZCI3	Protein Arhgap30 OS=Rattus norvegicus GN=Arhgap30 PE=4 SV=1 - [D3ZCI3_RAT]	3.89	1	1	1	1	0				0	3.89	1	1	1104	120.239	4.80518
Q5U2R8	Interferon activated gene 204 OS=Rattus norvegicus GN=Mnda PE=2 SV=1 - [Q5U2R8_RAT]	3.88	1	1	1	1	31262.8				2.6706	3.88	1	1	438	49.7036	9.05615
G3V8T4	DNA damage-binding protein 1 OS=Rattus norvegicus GN=Ddb1 PE=4 SV=1 - [G3V8T4_RAT]	3.86	2	2	2	3	969149				11.1862	3.86	3	3	1140	126.86	5.26221
D3ZZC1	Protein Txndc5 OS=Rattus norvegicus GN=Txndc5 PE=3 SV=1 - [D3ZZC1_RAT]	3.84	1	1	1	2	514014				7.93909	3.84	2	2	417	46.324	5.88428
G3V9Z4	Putative L-aspartate dehydrogenase OS=Rattus norvegicus GN=Aspdh PE=4 SV=1 - [G3V9Z4_RAT]	3.83	2	1	1	1	2.64267e+06				1.96514	3.83	1	1	287	30.3697	6.84424
Q64303	Serine/threonine-protein kinase PAK 2 OS=Rattus norvegicus GN=Pak2 PE=1 SV=1 - [PAK2_RAT]	3.82	1	1	1	2	478075				6.84436	3.82	1	2	524	57.9238	5.77002
P68101	Eukaryotic translation initiation factor 2 subunit 1 OS=Rattus norvegicus GN=Eif2s1 PE=1 SV=2 - [IF2A_RAT]	3.81	1	1	1	1	2.10258e+06				2.68371	3.81	1	1	315	36.0854	5.08447
Q3B7L1	Pleckstrin homology domain-containing family H member 3 OS=Rattus norvegicus GN=Plekhh3 PE=2 SV=1 - [PKHH3_RAT]	3.79	1	1	1	1	1.34606e+06				3.26126	3.79	1	1	791	85.116	7.45947
P52796	Ephrin-B1 OS=Rattus norvegicus GN=Efnb1 PE=1 SV=1 - [EFNB1_RAT]	3.77	2	1	1	1	1.34104e+06				2.71094	3.77	1	1	345	37.9275	9.02686
P56571	ES1 protein homolog, mitochondrial OS=Rattus norvegicus PE=1 SV=2 - [ES1_RAT]	3.76	1	1	1	1	0				2.02242	3.76	1	1	266	28.1549	8.92432
P19357	Solute carrier family 2, facilitated glucose transporter member 4 OS=Rattus norvegicus GN=Slc2a4 PE=1 SV=1 - [GTR4_RAT]	3.73	1	1	1	1	3235607				2.46558	3.73	1	1	509	54.8604	7.29834
Q792H5-2	Isoform 2 of CUGBP Elav-like family member 2 OS=Rattus norvegicus GN=Celf2 - [CELF2_RAT]	3.72	4	1	2	3	1.1098e+06				4.54299	3.72	3	3	484	51.5918	8.60205
Q5PQP1	RNA-binding motif, single-stranded-interacting protein 1 OS=Rattus norvegicus GN=Rbms1 PE=2 SV=1 - [RBMS1_RAT]	3.72	1	1	1	2	746896				3.0939	3.72	2	2	403	44.0396	8.66064
D3ZIJ7	Checkpoint suppressor 1 (Predicted) OS=Rattus norvegicus GN=Foxn3 PE=3 SV=1 - [D3ZIJ7_RAT]	3.72	1	1	1	1	5.09274e+06				2.4983	3.72	1	1	457	50.3339	7.53271
D3Z851	Protein Fbxl21 OS=Rattus norvegicus GN=Fbxl21 PE=4 SV=2 - [D3Z851_RAT]	3.69	1	1	1	1	0				3.23082	3.69	1	1	434	49.0292	7.13721
Q5XIM7	Lysine--tRNA ligase OS=Rattus norvegicus GN=Kars PE=2 SV=1 - [Q5XIM7_RAT]	3.67	1	2	2	5	1.17319e+06				9.63524	3.67	3	5	626	71.5776	6.59521
D3ZYN0	Protein Ccdc64 (Fragment) OS=Rattus norvegicus GN=Ccdc64 PE=4 SV=2 - [D3ZYN0_RAT]	3.67	1	1	1	1	3.48788e+06				0	3.67	1	1	572	64.6767	5.07178
D3ZKF3	Protein Morc1 OS=Rattus norvegicus GN=Morc1 PE=4 SV=2 - [D3ZKF3_RAT]	3.66	1	1	1	1	0				2.39146	3.66	1	1	957	109.471	8.42627
Q568Z9	Phytanoyl-CoA hydroxylase-interacting protein OS=Rattus norvegicus GN=Phyhip PE=2 SV=1 - [PHYIP_RAT]	3.64	1	1	1	1	763242				0	3.64	1	1	330	37.5305	7.00537
Q497B0	Omega-amidase NIT2 OS=Rattus norvegicus GN=Nit2 PE=1 SV=1 - [NIT2_RAT]	3.62	1	1	1	2	0				4.57261	3.62	1	2	276	30.6817	7.29834
G3V6P7	Myosin, heavy polypeptide 9, non-muscle OS=Rattus norvegicus GN=LOC100911597 PE=4 SV=1 - [G3V6P7_RAT]	3.62	8	3	5	14	8.30602e+06				40.3172	3.62	8	14	1960	226.273	5.65576
D4A8X8	CTTNBP2 N-terminal like (Predicted), isoform CRA_a OS=Rattus norvegicus GN=Cttnbp2nl PE=4 SV=1 - [D4A8X8_RAT]	3.61	1	1	1	1	0				2.06776	3.61	1	1	638	70.0334	7.50342
P30835	6-phosphofructokinase, liver type OS=Rattus norvegicus GN=Pfkl PE=2 SV=3 - [K6PL_RAT]	3.59	2	1	2	5	3.65922e+06				17.1087	3.59	2	5	780	85.2844	7.40088
Q66HF1	NADH-ubiquinone oxidoreductase 75 kDa subunit, mitochondrial OS=Rattus norvegicus GN=Ndufs1 PE=1 SV=1 - [NDUS1_RAT]	3.58	1	2	2	2	0				3.63873	3.58	2	2	727	79.3616	5.89697
P57093	Phytanoyl-CoA dioxygenase, peroxisomal OS=Rattus norvegicus GN=Phyh PE=1 SV=2 - [PAHX_RAT]	3.55	1	1	1	7	2366236				10.8303	3.55	2	7	338	38.5635	8.48486
D3ZHP9	Protein RGD1563978 OS=Rattus norvegicus GN=RGD1563978 PE=4 SV=2 - [D3ZHP9_RAT]	3.55	1	1	1	2	526674				0	3.55	1	2	788	91.5148	4.94482
P83953	Importin subunit alpha-5 OS=Rattus norvegicus GN=Kpna1 PE=1 SV=1 - [IMA5_RAT]	3.53	2	1	1	1	1.63631e+06				4.17828	3.53	1	1	538	60.0984	4.97021
F1LRV6	GMP reductase OS=Rattus norvegicus GN=Gmpr PE=3 SV=1 - [F1LRV6_RAT]	3.48	2	1	1	1	5167978				2.29025	3.48	1	1	345	37.4338	6.97607
M0R3P0	Uncharacterized protein (Fragment) OS=Rattus norvegicus PE=4 SV=1 - [M0R3P0_RAT]	3.46	4	3	3	4	235670				2.90943	3.46	3	4	3440	326.577	4.50049
P62198	26S protease regulatory subunit 8 OS=Rattus norvegicus GN=Psmc5 PE=1 SV=1 - [PRS8_RAT]	3.45	1	1	1	1	1.02016e+06				2.61773	3.45	1	1	406	45.5971	7.54736
Q56R17	Importin subunit alpha OS=Rattus norvegicus GN=Kpna4 PE=2 SV=1 - [Q56R17_RAT]	3.45	1	1	1	5	1.25964e+06				9.46848	3.45	2	5	521	57.8867	4.94482
Q2YDU3-2	Isoform 2 of OTU domain-containing protein 5 OS=Rattus norvegicus GN=Otud5 - [OTUD5_RAT]	3.44	2	1	1	2	832425				7.21993	3.44	1	2	523	56.4987	6.04932
D3ZAP9	Protein Gpd1l OS=Rattus norvegicus GN=Gpd1l PE=3 SV=1 - [D3ZAP9_RAT]	3.42	1	1	1	4	2.15278e+06				7.23891	3.42	2	4	351	38.0419	7.00537
G3V8V8	Leucine zipper putative tumor suppressor 3 OS=Rattus norvegicus GN=Lzts3 PE=4 SV=1 - [G3V8V8_RAT]	3.41	2	1	1	1	1.0718e+06				2.50769	3.41	1	1	703	75.0758	6.99072
D3ZND5	Protein Ttc8 OS=Rattus norvegicus GN=Ttc8 PE=4 SV=1 - [D3ZND5_RAT]	3.4	1	1	1	2	664071				3.14534	3.4	1	2	441	50.5713	6.53662
Q08163	Adenylyl cyclase-associated protein 1 OS=Rattus norvegicus GN=Cap1 PE=1 SV=3 - [CAP1_RAT]	3.38	1	1	1	2	1035516				8.57711	3.38	1	2	474	51.5565	7.51807
B5DF91	ELAV (Embryonic lethal, abnormal vision, Drosophila)-like 1 (Hu antigen R) OS=Rattus norvegicus GN=Elavl1 PE=2 SV=1 - [B5DF91_RAT]	3.37	1	1	1	5	5.72832e+06				9.44481	3.37	3	5	326	36.1461	9.0415
P16086	Spectrin alpha chain, non-erythrocytic 1 OS=Rattus norvegicus GN=Sptan1 PE=1 SV=2 - [SPTN1_RAT]	3.36	2	7	7	23	2.39067e+06				47.8548	3.36	9	23	2472	284.462	5.32568
P15791-5	Isoform Delta 5 of Calcium/calmodulin-dependent protein kinase type II subunit delta OS=Rattus norvegicus GN=Camk2d - [KCC2D_RAT]	3.35	4	1	1	1	262060				2.37511	3.35	1	1	478	54.1565	7.12256
Q63537-2	Isoform IIb of Synapsin-2 OS=Rattus norvegicus GN=Syn2 - [SYN2_RAT]	3.34	5	1	1	1	0				0	3.34	1	1	479	52.4214	7.94287
Q499U2	Engulfment and cell motility protein 3 OS=Rattus norvegicus GN=Elmo3 PE=2 SV=1 - [ELMO3_RAT]	3.33	1	1	1	1	0				3.32709	3.33	1	1	720	81.6069	6.30322
Q9QZK5	Serine protease HTRA1 OS=Rattus norvegicus GN=Htra1 PE=2 SV=1 - [HTRA1_RAT]	3.33	1	1	1	1	241383				1.95273	3.33	1	1	480	51.2977	7.6499
F1M9V8	Aldehyde dehydrogenase family 1 member A3 OS=Rattus norvegicus GN=Aldh1a3 PE=3 SV=1 - [F1M9V8_RAT]	3.32	2	1	1	1	953564				2.50681	3.32	1	1	512	55.9786	6.56592
G3V621	Monocarboxylate transporter 10 OS=Rattus norvegicus GN=Slc16a10 PE=4 SV=1 - [G3V621_RAT]	3.31	2	1	1	2	1.73875e+06				3.45348	3.31	1	2	514	55.6414	6.66846
Q6AYL5	Splicing factor 3B subunit 4 OS=Rattus norvegicus GN=Sf3b4 PE=2 SV=1 - [SF3B4_RAT]	3.3	1	1	1	1	1.32357e+06				4.39829	3.3	1	1	424	44.3271	8.55811
Q6P685	Eukaryotic translation initiation factor 2, subunit 2 (Beta) OS=Rattus norvegicus GN=Eif2s2 PE=2 SV=1 - [Q6P685_RAT]	3.3	1	1	1	1	0				2.94694	3.3	1	1	333	38.2193	5.79541
D3ZSD8	Protein Tmem143 OS=Rattus norvegicus GN=Tmem143 PE=4 SV=1 - [D3ZSD8_RAT]	3.28	1	1	1	1	836806				2.6336	3.28	1	1	458	51.5371	9.18799
G3V6B2	Serine (Or cysteine) peptidase inhibitor, clade B (Ovalbumin), member 10 OS=Rattus norvegicus GN=Serpinb10 PE=3 SV=1 - [G3V6B2_RAT]	3.27	2	1	1	2	0				4.5633	3.27	1	2	397	45.2857	6.55127
D3ZLR6	Uncharacterized protein OS=Rattus norvegicus GN=Ugt2b15 PE=4 SV=2 - [D3ZLR6_RAT]	3.27	2	1	1	1	0				2.79078	3.27	1	1	336	38.3033	5.88428
Q642B9	Zinc finger protein 18 OS=Rattus norvegicus GN=Znf18 PE=2 SV=1 - [ZNF18_RAT]	3.24	1	1	1	1	29553156				3.36876	3.24	1	1	556	62.9072	6.65381
Q9R1Q2	Cyclin-L1 OS=Rattus norvegicus GN=Ccnl1 PE=1 SV=1 - [CCNL1_RAT]	3.23	1	1	1	1	579391				2.6925	3.23	1	1	527	59.7543	10.6968
Q6P6T3	Interferon gamma receptor 1 OS=Rattus norvegicus GN=Ifngr1 PE=2 SV=1 - [Q6P6T3_RAT]	3.23	1	1	1	1	5787017	0.250859	1		2.24218	3.23	1	1	464	50.779	5.40186
Q9ET50	Protein Stau1 OS=Rattus norvegicus GN=Stau1 PE=2 SV=1 - [Q9ET50_RAT]	3.23	1	1	1	1	254247				3.07952	3.23	1	1	495	54.7672	9.5249
P49805-2	Isoform RGS9S of Regulator of G-protein signaling 9 OS=Rattus norvegicus GN=Rgs9 - [RGS9_RAT]	3.22	2	1	1	3	0				2.6851	3.22	1	3	466	54.773	9.31982
Q4V7E8	Leucine-rich repeat flightless-interacting protein 2 OS=Rattus norvegicus GN=Lrrfip2 PE=2 SV=1 - [LRRF2_RAT]	3.2	1	1	1	2	716262				7.25804	3.2	1	2	437	49.7422	5.94775
P50475	Alanine--tRNA ligase, cytoplasmic OS=Rattus norvegicus GN=Aars PE=1 SV=3 - [SYAC_RAT]	3.2	1	2	2	3	1.15395e+06				7.10229	3.2	3	3	968	106.723	5.61768
P21913	Succinate dehydrogenase [ubiquinone] iron-sulfur subunit, mitochondrial OS=Rattus norvegicus GN=Sdhb PE=2 SV=2 - [SDHB_RAT]	3.19	1	1	1	4	0				7.63871	3.19	2	4	282	31.8089	8.67529
J3QTE1	Lysyl oxidase homolog 2 (Fragment) OS=Rattus norvegicus GN=Loxl2 PE=4 SV=2 - [J3QTE1_RAT]	3.19	2	1	1	1	327956				3.49766	3.19	1	1	596	66.9473	6.771
F7EWZ7	Uncharacterized protein OS=Rattus norvegicus GN=LOC287992 PE=4 SV=1 - [F7EWZ7_RAT]	3.19	1	1	1	2	0				2.70532	3.19	1	2	470	51.8034	8.96826
P07150	Annexin A1 OS=Rattus norvegicus GN=Anxa1 PE=1 SV=2 - [ANXA1_RAT]	3.18	1	1	1	1	276318				2.76351	3.18	1	1	346	38.8049	7.34229
Q63081	Protein disulfide-isomerase A6 OS=Rattus norvegicus GN=Pdia6 PE=1 SV=2 - [PDIA6_RAT]	3.18	1	1	1	1	3.88267e+06				3.45476	3.18	1	1	440	48.1433	5.13525
B1WCA0	Ppm1d protein OS=Rattus norvegicus GN=Ppm1d PE=2 SV=1 - [B1WCA0_RAT]	3.18	1	1	1	1	0				3.21345	3.18	1	1	598	65.6413	9.20264
Q64057	Alpha-aminoadipic semialdehyde dehydrogenase OS=Rattus norvegicus GN=Aldh7a1 PE=1 SV=2 - [AL7A1_RAT]	3.15	1	1	1	3	896196				9.01621	3.15	1	3	539	58.7114	7.86963
D3ZKN0	Protein A430105I19Rik OS=Rattus norvegicus GN=RGD1565536 PE=4 SV=1 - [D3ZKN0_RAT]	3.15	1	1	1	1	578490				3.82917	3.15	1	1	539	58.3623	9.29053
P20650	Protein phosphatase 1A OS=Rattus norvegicus GN=Ppm1a PE=1 SV=1 - [PPM1A_RAT]	3.14	1	1	1	1	396529				4.01117	3.14	1	1	382	42.3897	5.36377
P34926	Microtubule-associated protein 1A OS=Rattus norvegicus GN=Map1a PE=1 SV=1 - [MAP1A_RAT]	3.14	2	5	5	8	2.9397e+06				21.631	3.14	6	8	2774	299.348	4.94482
Q5RJQ4	NAD-dependent protein deacetylase sirtuin-2 OS=Rattus norvegicus GN=Sirt2 PE=1 SV=1 - [SIR2_RAT]	3.14	1	1	1	1	568055				2.54055	3.14	1	1	350	39.2938	7.07861
Q9QZR6-2	Isoform 2 of Septin-9 OS=Rattus norvegicus GN=Sept9 - [SEPT9_RAT]	3.13	3	1	1	1	124063				2.68921	3.13	1	1	479	54.355	7.75244
M0R617	SH2-B PH domain containing signaling mediator 1, isoform CRA_a OS=Rattus norvegicus GN=Sh2b1 PE=4 SV=1 - [M0R617_RAT]	3.13	3	1	1	2	595071				2.71081	3.13	1	2	670	70.8194	5.79541
F7DP80	Protein Ddx19a OS=Rattus norvegicus GN=Ddx19b PE=4 SV=1 - [F7DP80_RAT]	3.13	1	1	1	1	881570				3.57888	3.13	1	1	479	53.9268	6.7417
D3ZJT2	Protein Nek9 OS=Rattus norvegicus GN=Nek9 PE=4 SV=2 - [D3ZJT2_RAT]	3.13	1	1	1	2	432425				10.9104	3.13	1	2	958	104.844	6.18896
Q66H98	Serum deprivation-response protein OS=Rattus norvegicus GN=Sdpr PE=1 SV=3 - [SDPR_RAT]	3.12	1	1	1	1	132350				3.44407	3.12	1	1	417	46.3583	5.2876
D3ZJX5	Protein LOC687295 OS=Rattus norvegicus GN=LOC687295 PE=4 SV=2 - [D3ZJX5_RAT]	3.12	1	1	1	1	950395				2.86827	3.12	1	1	353	39.8297	8.1333
D4A507	Protein Clip3 OS=Rattus norvegicus GN=Clip3 PE=4 SV=1 - [D4A507_RAT]	3.11	1	1	1	1	2.11187e+06				3.79084	3.11	1	1	547	59.5493	7.94287
F1LMZ8	26S proteasome non-ATPase regulatory subunit 11 OS=Rattus norvegicus GN=Psmd11 PE=3 SV=2 - [PSD11_RAT]	3.08	2	1	1	1	1.10558e+06				3.4572	3.08	1	1	422	47.434	6.48096
G3V715	5'-AMP-activated protein kinase catalytic subunit alpha-2 OS=Rattus norvegicus GN=Prkaa2 PE=4 SV=1 - [G3V715_RAT]	3.08	3	1	1	7	2.4724e+06				23.8385	3.08	3	7	552	62.1736	7.73779
B2GV55	Protein Ube2q1 OS=Rattus norvegicus GN=Ube2q1 PE=2 SV=1 - [B2GV55_RAT]	3.08	1	1	1	1	530537				2.67397	3.08	1	1	422	46.1441	5.09717
B1WC02	CTP synthase OS=Rattus norvegicus GN=Ctps1 PE=2 SV=1 - [B1WC02_RAT]	3.05	1	2	2	4	1.10773e+06				4.31246	3.05	3	4	591	66.5981	6.58057
Q6P7Q2	Glypican-1 OS=Rattus norvegicus GN=Gpc1 PE=2 SV=1 - [Q6P7Q2_RAT]	3.05	1	1	1	1	0				3.1755	3.05	1	1	558	61.5898	7.21045
D3ZRI1	Ectonucleotide pyrophosphatase/phosphodiesterase 6 (Predicted), isoform CRA_a OS=Rattus norvegicus GN=Enpp6 PE=4 SV=1 - [D3ZRI1_RAT]	3.04	2	1	1	1	0				2.40694	3.04	1	1	362	42.0411	6.60986
M0R6L4	40S ribosomal protein S3a OS=Rattus norvegicus GN=LOC100365839 PE=3 SV=1 - [M0R6L4_RAT]	3.03	2	1	1	1	720650				0	3.03	1	1	264	29.8887	9.72998
D3ZB30	Polypyrimidine tract binding protein 1, isoform CRA_c OS=Rattus norvegicus GN=Ptbp1 PE=4 SV=1 - [D3ZB30_RAT]	3.02	4	1	1	4	964181				16.3962	3.02	2	4	530	56.9004	9.17334
M0R7E0	Protein LOC684480 OS=Rattus norvegicus GN=LOC684480 PE=4 SV=1 - [M0R7E0_RAT]	3.02	1	1	1	2	0				0	3.02	1	2	529	59.896	6.65381
Q66H20	Polypyrimidine tract-binding protein 2 OS=Rattus norvegicus GN=Ptbp2 PE=2 SV=1 - [PTBP2_RAT]	3.01	2	1	1	1	324120				2.53886	3.01	1	1	531	57.4528	8.66064
G3V7L6	26S protease regulatory subunit 7 OS=Rattus norvegicus GN=Psmc2 PE=4 SV=1 - [G3V7L6_RAT]	3	2	1	1	6	1.0966e+06				6.47336	3	2	6	433	48.6031	5.94775
D3ZIE3	DEAD (Asp-Glu-Ala-Asp) box polypeptide 51 (Predicted), isoform CRA_b OS=Rattus norvegicus GN=Ddx51 PE=4 SV=1 - [D3ZIE3_RAT]	3	1	1	1	1	1993221				0	3	1	1	601	66.278	9.12939
G3V7V2	Angio-associated migratory protein (Predicted) OS=Rattus norvegicus GN=Aamp PE=4 SV=1 - [G3V7V2_RAT]	2.99	1	1	1	2	1.27054e+06				4.46212	2.99	2	2	435	46.9095	4.41162
D3ZX40	Protein Fam65c OS=Rattus norvegicus GN=Fam65c PE=4 SV=1 - [D3ZX40_RAT]	2.99	1	1	1	1	0				2.09145	2.99	1	1	938	104.41	6.69775
P15178	Aspartate--tRNA ligase, cytoplasmic OS=Rattus norvegicus GN=Dars PE=2 SV=1 - [SYDC_RAT]	2.99	1	1	1	1	1.11304e+06				0	2.99	1	1	501	57.0902	6.44287
Q5XII8	Uncharacterized protein C1orf43 homolog OS=Rattus norvegicus PE=2 SV=1 - [CA043_RAT]	2.98	1	1	1	1	0				0	2.98	1	1	235	26.6249	9.59814
G3V8F7	Golgi associated, gamma adaptin ear containing, ARF binding protein 2, isoform CRA_a OS=Rattus norvegicus GN=Gga2 PE=4 SV=1 - [G3V8F7_RAT]	2.98	1	1	1	1	0				3.35426	2.98	1	1	604	66.1725	7.50342
Q68FR6	Elongation factor 1-gamma OS=Rattus norvegicus GN=Eef1g PE=1 SV=3 - [EF1G_RAT]	2.97	1	1	1	3	2.21931e+06				11.512	2.97	1	3	437	50.0292	6.7417
D3ZSV4	Protein Adam3 OS=Rattus norvegicus GN=Adam3a PE=4 SV=2 - [D3ZSV4_RAT]	2.97	1	1	1	1	4036717				0	2.97	1	1	740	82.6783	5.99854
D4AD66	Potassium voltage-gated channel, subfamily G, member 4 (Predicted) OS=Rattus norvegicus GN=Kcng4 PE=4 SV=1 - [D4AD66_RAT]	2.96	1	1	1	1	0				2.58417	2.96	1	1	506	57.2292	7.09326
D3ZR10	Doublecortin domain-containing protein 2 OS=Rattus norvegicus GN=Dcdc2 PE=4 SV=1 - [DCDC2_RAT]	2.95	1	1	1	1	3.01627e+06				3.1963	2.95	1	1	475	52.0013	6.27783
O54697	N-acetylated-alpha-linked acidic dipeptidase-like protein OS=Rattus norvegicus GN=Naaladl1 PE=1 SV=1 - [NALDL_RAT]	2.95	1	1	1	1	0				2.01043	2.95	1	1	745	80.5911	5.45264
D4A5X8	Protein Ahcyl1 OS=Rattus norvegicus GN=Ahcyl1 PE=3 SV=1 - [D4A5X8_RAT]	2.95	2	1	1	2	642132				5.32766	2.95	1	2	475	52.8616	7.97217
F7F744	Plectin OS=Rattus norvegicus GN=Plec PE=4 SV=1 - [F7F744_RAT]	2.95	7	10	10	19	2282626				41.1927	2.95	14	19	4544	517.088	5.75732
Q4V8H5	Aspartyl aminopeptidase OS=Rattus norvegicus GN=Dnpep PE=2 SV=1 - [Q4V8H5_RAT]	2.95	1	1	1	1	1.81912e+06				0	2.95	1	1	475	52.5219	7.25439
P62815	V-type proton ATPase subunit B, brain isoform OS=Rattus norvegicus GN=Atp6v1b2 PE=1 SV=1 - [VATB2_RAT]	2.94	1	1	1	2	1.91495e+06				6.72244	2.94	1	2	511	56.5149	5.80811
G3V7X8	Cytochrome P450 26B1 OS=Rattus norvegicus GN=Cyp26b1 PE=2 SV=1 - [CP26B_RAT]	2.93	1	1	1	1	0				0	2.93	1	1	512	57.3162	8.45557
G3V8S6	Histidine rich calcium binding protein, isoform CRA_b OS=Rattus norvegicus GN=Hrc PE=4 SV=1 - [G3V8S6_RAT]	2.92	1	1	1	2	8.28556e+06	0.405763	1		7.09744	2.92	2	2	754	86.4517	4.53857
D3Z8F7	Glucokinase activity, related sequence 1 (Predicted) OS=Rattus norvegicus GN=Gykl1 PE=3 SV=1 - [D3Z8F7_RAT]	2.91	1	1	1	1	0				2.92855	2.91	1	1	549	60.1532	5.51611
F7FJW4	Protein Zc3h11a OS=Rattus norvegicus GN=Zc3h11a PE=4 SV=1 - [F7FJW4_RAT]	2.91	1	1	1	1	0				0	2.91	1	1	791	86.9568	8.60205
P34064	Proteasome subunit alpha type-5 OS=Rattus norvegicus GN=Psma5 PE=2 SV=1 - [PSA5_RAT]	2.9	2	1	1	1	0				0	2.9	1	1	241	26.3742	4.85596
G3V657	RCG21929 OS=Rattus norvegicus GN=Tbx5 PE=3 SV=1 - [G3V657_RAT]	2.9	2	1	1	1	0				2.55714	2.9	1	1	517	57.7081	7.81104
F1M1G4	Protein Txlnb OS=Rattus norvegicus GN=Txlnb PE=4 SV=2 - [F1M1G4_RAT]	2.9	1	1	1	2	1.13524e+06				3.76003	2.9	1	2	690	77.4946	5.09717
F1LQ82	E3 ubiquitin-protein ligase NEDD4 (Fragment) OS=Rattus norvegicus GN=Nedd4 PE=4 SV=2 - [F1LQ82_RAT]	2.9	2	1	1	2	867211				7.27444	2.9	1	2	723	84.0905	5.71924
Q5EBC7	Rab GTPase-binding effector protein 2 OS=Rattus norvegicus GN=Rabep2 PE=2 SV=1 - [Q5EBC7_RAT]	2.89	2	1	1	1	0				2.70201	2.89	1	1	554	61.9476	4.88135
F1LQD5	Palladin (Fragment) OS=Rattus norvegicus GN=Palld PE=4 SV=2 - [F1LQD5_RAT]	2.88	4	1	1	1	451378				3.67202	2.88	1	1	451	50.5473	7.13721
D3ZSZ0	PFTAIRE protein kinase 1 (Predicted), isoform CRA_a OS=Rattus norvegicus GN=Cdk14 PE=4 SV=1 - [D3ZSZ0_RAT]	2.87	43	1	1	2	1010036				1.86331	2.87	2	2	279	31.6774	8.70459
Q63186	Translation initiation factor eIF-2B subunit delta OS=Rattus norvegicus GN=Eif2b4 PE=2 SV=1 - [EI2BD_RAT]	2.86	1	1	1	2	1.20503e+06				3.91187	2.86	2	2	524	57.7732	9.17334
Q9QZU7	Gamma-butyrobetaine dioxygenase OS=Rattus norvegicus GN=Bbox1 PE=1 SV=1 - [BODG_RAT]	2.84	1	1	1	12	2.94997e+06				0	2.84	1	12	387	44.5173	6.7124
Q5XHZ0	Heat shock protein 75 kDa, mitochondrial OS=Rattus norvegicus GN=Trap1 PE=1 SV=1 - [TRAP1_RAT]	2.83	1	1	1	1	577754				3.99897	2.83	1	1	706	80.4108	7.03467
Q62952	Dihydropyrimidinase-related protein 3 OS=Rattus norvegicus GN=Dpysl3 PE=1 SV=2 - [DPYL3_RAT]	2.81	4	1	1	1	719818				2.87813	2.81	1	1	570	61.928	6.49365
D3ZI64	Protein Ankrd34c OS=Rattus norvegicus GN=Ankrd34c PE=4 SV=1 - [D3ZI64_RAT]	2.81	1	1	1	1	0				0	2.81	1	1	534	58.0921	9.05615
Q63413	Spliceosome RNA helicase Ddx39b OS=Rattus norvegicus GN=Ddx39b PE=1 SV=3 - [DX39B_RAT]	2.8	1	1	1	4	2.24952e+06				11.6675	2.8	2	4	428	49.004	5.66846
E9PT87	Myosin light chain kinase 3 OS=Rattus norvegicus GN=Mylk3 PE=1 SV=1 - [MYLK3_RAT]	2.8	20	2	2	3	1.0531e+06				4.69769	2.8	3	3	786	85.4875	5.50342
P28492-2	Isoform 2 of Glutaminase liver isoform, mitochondrial OS=Rattus norvegicus GN=Gls2 - [GLSL_RAT]	2.8	2	1	1	1	494290				2.41948	2.8	1	1	535	59.1657	6.81494
G3V6A2	Protein Slain2 OS=Rattus norvegicus GN=Slain2 PE=4 SV=1 - [G3V6A2_RAT]	2.8	1	1	1	4	1.60845e+06				10.8462	2.8	2	4	607	65.3198	9.71533
G3V6F4	O-linked N-acetylglucosamine (GlcNAc) transferase (UDP-N-acetylglucosamine:polypeptide-N-acetylglucosaminyl transferase), isoform CRA_b OS=Rattus norvegicus GN=Ogt PE=4 SV=2 - [G3V6F4_RAT]	2.8	2	2	2	5	1.8905e+06				18.6421	2.8	2	5	1036	115.661	6.65381
D3ZJ63	Protein Rab11fip5 (Fragment) OS=Rattus norvegicus GN=Rab11fip5 PE=4 SV=2 - [D3ZJ63_RAT]	2.8	2	1	1	1	0				2.83415	2.8	1	1	643	69.5856	9.26123
M0R4J7	Protein Dact3 OS=Rattus norvegicus GN=Dact3 PE=4 SV=1 - [M0R4J7_RAT]	2.79	1	1	1	1	0				2.44692	2.79	1	1	610	63.3202	10.4185
F1LZG0	Uncharacterized protein OS=Rattus norvegicus PE=4 SV=2 - [F1LZG0_RAT]	2.78	1	1	1	1	0				3.09194	2.78	1	1	503	55.7763	8.06006
Q5HZY0	UBX domain-containing protein 4 OS=Rattus norvegicus GN=Ubxn4 PE=2 SV=1 - [UBXN4_RAT]	2.77	1	1	1	5	1.71775e+06				18.6094	2.77	2	5	506	56.3595	6.03662
D3ZM91	Protein Sync OS=Rattus norvegicus GN=Sync PE=4 SV=1 - [D3ZM91_RAT]	2.77	1	1	1	1	260967				2.2948	2.77	1	1	470	53.5645	4.52588
D3ZWP4	Protein Smtnl1 OS=Rattus norvegicus GN=Smtnl1 PE=4 SV=2 - [D3ZWP4_RAT]	2.77	1	1	1	1	320743				0	2.77	1	1	470	50.5704	4.61475
F1M8H5	Protein Abcf2 OS=Rattus norvegicus GN=Abcf2 PE=4 SV=2 - [F1M8H5_RAT]	2.76	2	1	1	2	1.90871e+06				6.23767	2.76	1	2	434	50.2518	8.08936
F6T071	Golgi reassembly-stacking protein 2 (Fragment) OS=Rattus norvegicus GN=Gorasp2 PE=4 SV=1 - [F6T071_RAT]	2.76	2	1	1	1	1.88314e+06				3.18182	2.76	1	1	435	45.379	4.84326
D3ZMR0	Olfactomedin-like 2A (Predicted) OS=Rattus norvegicus GN=Olfml2a PE=4 SV=2 - [D3ZMR0_RAT]	2.74	1	1	1	1	2448372				2.60522	2.74	1	1	621	70.0499	7.51807
D3Z8M1	Olfactory receptor OS=Rattus norvegicus GN=Olr1452 PE=3 SV=1 - [D3Z8M1_RAT]	2.74	2	1	1	1	2.6374e+06				2.07948	2.74	1	1	329	36.0435	8.57275
D3ZAE3	Protein Dennd6b OS=Rattus norvegicus GN=Dennd6b PE=4 SV=1 - [D3ZAE3_RAT]	2.74	1	1	1	1	1.11595e+06				0	2.74	1	1	585	66.55	8.68994
Q63016	Large neutral amino acids transporter small subunit 1 OS=Rattus norvegicus GN=Slc7a5 PE=1 SV=2 - [LAT1_RAT]	2.73	1	1	1	1	1.24904e+06				2.48839	2.73	1	1	512	55.8667	7.89893
Q6P799	Serine--tRNA ligase, cytoplasmic OS=Rattus norvegicus GN=Sars PE=1 SV=3 - [SYSC_RAT]	2.73	1	1	1	1	2.02356e+06				3.93051	2.73	1	1	512	58.5508	6.18896
B2GV74	Kinesin light chain 2 (Predicted), isoform CRA_b OS=Rattus norvegicus GN=Klc2 PE=1 SV=1 - [B2GV74_RAT]	2.73	1	1	1	1	642627				3.57248	2.73	1	1	622	68.5691	7.03467
F7FED4	Uncharacterized protein OS=Rattus norvegicus GN=LOC499698 PE=4 SV=1 - [F7FED4_RAT]	2.73	1	1	1	1	669844				3.00824	2.73	1	1	696	80.6515	9.20264
M0RAE9	Protein Fcamr (Fragment) OS=Rattus norvegicus GN=Fcamr PE=4 SV=1 - [M0RAE9_RAT]	2.73	2	1	1	1	1.79507e+06				2.94094	2.73	1	1	513	55.1078	9.1001
E9PTJ8	Rho guanine nucleotide exchange factor 1 OS=Rattus norvegicus GN=Arhgef1 PE=4 SV=2 - [E9PTJ8_RAT]	2.72	2	1	1	5	676700				0	2.72	1	5	918	102.64	5.96045
P35565	Calnexin OS=Rattus norvegicus GN=Canx PE=1 SV=1 - [CALX_RAT]	2.71	1	1	1	2	1.51959e+06				7.62261	2.71	1	2	591	67.2126	4.62744
G3V940	Coronin OS=Rattus norvegicus GN=Coro1b PE=3 SV=1 - [G3V940_RAT]	2.69	2	1	1	1	203346				1.65655	2.69	1	1	484	53.904	5.77002
Q75WE7	von Willebrand factor A domain-containing protein 5A OS=Rattus norvegicus GN=Vwa5a PE=2 SV=1 - [VWA5A_RAT]	2.68	1	2	2	2	4.49047e+06				4.95801	2.68	2	2	822	91.4245	6.63916
D4AEB6	Protein RGD1564420 OS=Rattus norvegicus GN=RGD1564420 PE=4 SV=1 - [D4AEB6_RAT]	2.68	2	1	1	1	691698				3.23935	2.68	1	1	708	81.8222	8.57275
F7FC29	Protein Bicd2 OS=Rattus norvegicus GN=Bicd2 PE=4 SV=1 - [F7FC29_RAT]	2.68	1	2	2	5	2.05525e+06				14.133	2.68	2	5	820	93.382	5.31299
Q5FVF3	Golgi associated, gamma adaptin ear containing, ARF binding protein 1 OS=Rattus norvegicus GN=Gga1 PE=2 SV=1 - [Q5FVF3_RAT]	2.67	1	1	1	1	668274				2.64386	2.67	1	1	562	61.7238	5.73193
F8WFI0	Taste receptor type 1 member 2 OS=Rattus norvegicus GN=Aldh4a1 PE=3 SV=2 - [F8WFI0_RAT]	2.67	4	1	1	1	2.20029e+06				3.904	2.67	1	1	562	61.7586	8.04541
F1M7L9	Uncharacterized protein (Fragment) OS=Rattus norvegicus PE=1 SV=2 - [F1M7L9_RAT]	2.66	1	1	1	1	278864				2.63106	2.66	1	1	451	50.1036	8.19189
Q5XI55-2	Isoform 2 of Peptide-N(4)-(N-acetyl-beta-glucosaminyl)asparagine amidase OS=Rattus norvegicus GN=Ngly1 - [NGLY1_RAT]	2.65	2	1	1	1	1.31129e+06				3.39463	2.65	1	1	603	69.1982	8.00146
Q62635	Mucin-2 (Fragment) OS=Rattus norvegicus GN=Muc2 PE=1 SV=1 - [MUC2_RAT]	2.64	1	1	1	2	1.8815e+06				0	2.64	1	2	1513	165.928	5.38916
F1MAS0	Protein Krt32 OS=Rattus norvegicus GN=Krt32 PE=3 SV=2 - [F1MAS0_RAT]	2.64	1	1	1	1	116582				2.551	2.64	1	1	455	51.4977	4.85596
D4A1Q2	Microtubule-associated protein OS=Rattus norvegicus GN=Mapt PE=3 SV=1 - [D4A1Q2_RAT]	2.62	6	1	1	1	628067				4.72081	2.62	1	1	686	71.7219	5.73193
G3V8J2	Cytochrome P450, family 8, subfamily b, polypeptide 1 OS=Rattus norvegicus GN=Cyp8b1 PE=3 SV=1 - [G3V8J2_RAT]	2.61	1	1	1	1	807242				2.89259	2.61	1	1	499	57.6872	8.45557
D3ZZM7	Protein Slco5a1 OS=Rattus norvegicus GN=Slco5a1 PE=4 SV=2 - [D3ZZM7_RAT]	2.61	1	1	1	3	0				0	2.61	1	3	842	91.4474	7.78174
G3V9T7	ATPase Asna1 OS=Rattus norvegicus GN=Asna1 PE=3 SV=1 - [G3V9T7_RAT]	2.59	1	1	1	1	1.10627e+06				0	2.59	1	1	348	38.7974	4.90674
F1M5F9	Protein Efr3b (Fragment) OS=Rattus norvegicus GN=Efr3b PE=4 SV=1 - [F1M5F9_RAT]	2.59	2	1	1	3	7534439				0	2.59	1	3	773	87.4585	6.82959
F1LWL8	Protein Slc5a12 (Fragment) OS=Rattus norvegicus GN=Slc5a12 PE=3 SV=1 - [F1LWL8_RAT]	2.57	1	1	1	1	1.34959e+06				3.3282	2.57	1	1	506	55.4973	7.73779
D3ZQK5	Protein RGD1561149 OS=Rattus norvegicus GN=RGD1561149 PE=4 SV=1 - [D3ZQK5_RAT]	2.56	1	1	1	1	1.65775e+06				3.5498	2.56	1	1	1016	105.158	9.72998
F1LM37	Protein Sf1 OS=Rattus norvegicus GN=Sf1 PE=4 SV=2 - [F1LM37_RAT]	2.55	2	1	1	2	9763391				0	2.55	1	2	548	59.6609	9.49561
P0C6P7	Protein fem-1 homolog B OS=Rattus norvegicus GN=Fem1b PE=1 SV=1 - [FEM1B_RAT]	2.55	1	1	1	2	3.71935e+06				4.19189	2.55	1	2	627	70.1927	6.60986
Q9JHL4-4	Isoform 4 of Drebrin-like protein OS=Rattus norvegicus GN=Dbnl - [DBNL_RAT]	2.55	4	1	1	1	682551				2.25948	2.55	1	1	431	48.0953	4.94482
D3ZRG6	Protein Rnf6 OS=Rattus norvegicus GN=Rnf6 PE=4 SV=2 - [D3ZRG6_RAT]	2.55	1	1	1	1	0				2.35425	2.55	1	1	667	73.4358	9.56885
Q99PV2	Protein Stxbp3 OS=Rattus norvegicus GN=Stxbp3 PE=2 SV=1 - [Q99PV2_RAT]	2.53	1	1	1	1	3.33552e+06				2.78563	2.53	1	1	593	67.9769	8.01611
D4A5W8	Protein Pgs1 OS=Rattus norvegicus GN=Pgs1 PE=4 SV=1 - [D4A5W8_RAT]	2.53	1	1	1	1	0				2.99205	2.53	1	1	553	62.4306	8.79248
D3ZXL1	Protein Arih1 OS=Rattus norvegicus GN=Arih1 PE=4 SV=1 - [D3ZXL1_RAT]	2.52	1	1	1	2	2.23865e+06				5.35211	2.52	2	2	555	63.9747	5.08447
P63086	Mitogen-activated protein kinase 1 OS=Rattus norvegicus GN=Mapk1 PE=1 SV=3 - [MK01_RAT]	2.51	1	1	1	1	383466				2.29026	2.51	1	1	358	41.2492	6.97607
F1LRK4	Protein Grsf1 OS=Rattus norvegicus GN=Grsf1 PE=4 SV=2 - [F1LRK4_RAT]	2.51	1	1	1	1	0				3.00723	2.51	1	1	479	52.8736	6.66846
P49134	Integrin beta-1 OS=Rattus norvegicus GN=Itgb1 PE=2 SV=1 - [ITB1_RAT]	2.5	1	2	2	4	462746				8.30679	2.5	2	4	799	88.4364	6.07471
Q4QQW4	Histone deacetylase 1 OS=Rattus norvegicus GN=Hdac1 PE=1 SV=1 - [HDAC1_RAT]	2.49	3	1	1	2	600392				2.79633	2.49	2	2	482	55.0577	5.47803
Q5XIW8	U4/U6.U5 tri-snRNP-associated protein 1 OS=Rattus norvegicus GN=Sart1 PE=2 SV=1 - [SNUT1_RAT]	2.48	1	1	1	2	351181				4.9496	2.48	1	2	806	90.9555	5.77002
D3ZEF4	Cullin-7 OS=Rattus norvegicus GN=Cul7 PE=1 SV=1 - [CUL7_RAT]	2.48	1	2	3	5	1.14789e+06				7.15001	2.48	3	5	1692	192.539	6.04932
G3V9W6	Aldehyde dehydrogenase OS=Rattus norvegicus GN=Aldh3a2 PE=3 SV=1 - [G3V9W6_RAT]	2.48	2	1	1	1	795202				2.66949	2.48	1	1	484	54.0734	7.66455
D3ZZZ9	Catenin (Cadherin associated protein), delta 1 (Predicted), isoform CRA_a OS=Rattus norvegicus GN=Ctnnd1 PE=4 SV=1 - [D3ZZZ9_RAT]	2.47	1	2	2	2	1.52928e+06				4.76804	2.47	2	2	932	104.008	6.94678
Q9JM53	Apoptosis-inducing factor 1, mitochondrial OS=Rattus norvegicus GN=Aifm1 PE=1 SV=1 - [AIFM1_RAT]	2.45	1	1	1	1	366513				2.24341	2.45	1	1	612	66.6808	8.96826
Q5U2S7	Proteasome (Prosome, macropain) 26S subunit, non-ATPase, 3 OS=Rattus norvegicus GN=Psmd3 PE=2 SV=1 - [Q5U2S7_RAT]	2.45	1	1	1	1	1.15351e+06				3.64433	2.45	1	1	530	60.6503	8.44092
D3ZP77	Uncharacterized protein (Fragment) OS=Rattus norvegicus PE=4 SV=2 - [D3ZP77_RAT]	2.43	3	1	1	1	1.09629e+06				1.87337	2.43	1	1	288	32.9875	5.08447
P40329	Arginine--tRNA ligase, cytoplasmic OS=Rattus norvegicus GN=Rars PE=1 SV=2 - [SYRC_RAT]	2.42	1	1	1	1	784801				3.56748	2.42	1	1	660	75.762	7.04932
F1LQV2	Protein Slc5a4b OS=Rattus norvegicus GN=Slc5a4b PE=3 SV=2 - [F1LQV2_RAT]	2.42	1	1	1	1	478991				3.2556	2.42	1	1	660	72.8615	6.43018
F1M944	Calsequestrin OS=Rattus norvegicus GN=Casq2 PE=3 SV=1 - [F1M944_RAT]	2.42	2	1	1	1	2.80581e+06				2.60709	2.42	1	1	413	47.8683	4.31006
Q6AYT9	Acyl-coenzyme A synthetase ACSM5, mitochondrial OS=Rattus norvegicus GN=Acsm5 PE=2 SV=1 - [ACSM5_RAT]	2.42	2	1	1	1	229304				2.53404	2.42	1	1	578	64.5819	7.89893
Q6AYG3	Protein prune homolog OS=Rattus norvegicus GN=Prune PE=2 SV=1 - [PRUNE_RAT]	2.42	1	1	1	2	716697				5.5658	2.42	1	2	454	49.9665	5.07178
D4A181	Protein Mettl13 OS=Rattus norvegicus GN=Mettl13 PE=4 SV=1 - [D4A181_RAT]	2.41	1	1	1	1	152243				2.37247	2.41	1	1	705	79.5471	7.43018
F1LN35	Dystrophin OS=Rattus norvegicus GN=Dmd PE=4 SV=1 - [F1LN35_RAT]	2.41	1	1	1	2	1.79507e+06				2.8454	2.41	2	2	622	70.74	6.25244
D4A9D6	DEAH (Asp-Glu-Ala-His) box polypeptide 9 (Predicted) OS=Rattus norvegicus GN=Dhx9 PE=4 SV=1 - [D4A9D6_RAT]	2.39	1	2	2	2	949318				5.91495	2.39	2	2	1174	131.647	6.354
F1MA65	Protein Hook3 (Fragment) OS=Rattus norvegicus GN=Hook3 PE=4 SV=2 - [F1MA65_RAT]	2.39	2	1	1	2	1.92658e+06				4.20002	2.39	2	2	670	77.5479	5.41455
E9PU14	Protein Fam35a OS=Rattus norvegicus GN=Fam35a PE=4 SV=2 - [E9PU14_RAT]	2.38	2	1	1	1	630340				2.81273	2.38	1	1	546	60.5248	5.87158
Q5U2W5	Transducin beta-like protein 3 OS=Rattus norvegicus GN=Tbl3 PE=2 SV=1 - [TBL3_RAT]	2.38	1	1	1	6	0				0	2.38	1	6	800	88.3163	6.7417
D3ZTG7	Protein Dgat2l6 OS=Rattus norvegicus GN=Dgat2l6 PE=4 SV=1 - [D3ZTG7_RAT]	2.37	1	1	1	1	828729				0	2.37	1	1	337	38.4932	9.36377
P63329-2	Isoform 2 of Serine/threonine-protein phosphatase 2B catalytic subunit alpha isoform OS=Rattus norvegicus GN=Ppp3ca - [PP2BA_RAT]	2.35	4	1	1	1	1.53e+06				2.77288	2.35	1	1	511	57.5778	6.30322
Q91XU1	Protein quaking OS=Rattus norvegicus GN=Qki PE=1 SV=2 - [QKI_RAT]	2.35	1	1	1	1	480845				1.81458	2.35	1	1	341	37.6186	7.95752
Q4QR73	DnaJ (Hsp40) homolog, subfamily A, member 4 OS=Rattus norvegicus GN=Dnaja4 PE=2 SV=1 - [Q4QR73_RAT]	2.34	1	1	1	1	0				2.27359	2.34	1	1	555	61.8373	8.45557
M0RDR2	Protein LOC100909521 OS=Rattus norvegicus GN=LOC100909521 PE=4 SV=1 - [M0RDR2_RAT]	2.34	3	1	1	2	0				0	2.34	1	2	556	60.8242	4.60205
Q5XI62	Protein MENT OS=Rattus norvegicus GN=MENT PE=2 SV=1 - [MENT_RAT]	2.33	1	1	1	1	59981.1				1.81293	2.33	1	1	344	37.6169	8.26514
A2RRT6	RCG27903, isoform CRA_b OS=Rattus norvegicus GN=Zc3hav1 PE=2 SV=1 - [A2RRT6_RAT]	2.32	2	1	1	2	2070571				2.97298	2.32	1	2	776	86.7647	8.1333
M0R9H5	Protein Kdm3b OS=Rattus norvegicus GN=Kdm3b PE=4 SV=1 - [M0R9H5_RAT]	2.31	3	1	1	1	2426780				3.10416	2.31	1	1	1125	121.364	8.1626
D4A3S8	NOL1/NOP2/Sun domain family, member 2 (Predicted) OS=Rattus norvegicus GN=Nsun2 PE=4 SV=1 - [D4A3S8_RAT]	2.3	1	1	1	1	1.16206e+06				3.88639	2.3	1	1	782	88.0345	7.03467
D3ZY21	Nuclear factor NF-kappa-B p105 subunit OS=Rattus norvegicus GN=Nfkb1 PE=4 SV=2 - [D3ZY21_RAT]	2.3	3	1	1	1	647124				2.48181	2.3	1	1	782	84.7358	5.66846
D3ZMS1	Protein Sf3b2 OS=Rattus norvegicus GN=Sf3b2 PE=4 SV=2 - [D3ZMS1_RAT]	2.28	1	1	1	1	996680				2.53252	2.28	1	1	878	98.1098	5.61768
D4ADM2	Protein Pan3 OS=Rattus norvegicus GN=Pan3 PE=4 SV=2 - [D4ADM2_RAT]	2.28	1	1	1	1	2.11443e+06				0	2.28	1	1	833	89.463	8.22119
M0RAS7	Uncharacterized protein (Fragment) OS=Rattus norvegicus PE=4 SV=1 - [M0RAS7_RAT]	2.27	2	1	1	4	1.02041e+06				15.7617	2.27	2	4	881	99.6036	7.26904
F1LSL7	Protein Klf5 OS=Rattus norvegicus GN=Klf5 PE=4 SV=2 - [F1LSL7_RAT]	2.26	1	1	1	1	1.17527e+06				2.12553	2.26	1	1	443	49.4127	8.36768
F1LXB6	Glutamate receptor ionotropic, delta-2 (Fragment) OS=Rattus norvegicus GN=Grid2 PE=4 SV=2 - [F1LXB6_RAT]	2.25	2	1	1	1	0				2.53449	2.25	1	1	933	104.638	6.80029
B2GV28	Cyp2b1 protein OS=Rattus norvegicus GN=Cyp2b1 PE=2 SV=1 - [B2GV28_RAT]	2.24	5	1	1	1	770670				2.34525	2.24	1	1	491	55.854	7.63525
D3ZSY4	Eosinophil peroxidase (Predicted) OS=Rattus norvegicus GN=Epx PE=4 SV=1 - [D3ZSY4_RAT]	2.24	1	1	1	1	7.01354e+06				3.48033	2.24	1	1	715	81.2295	10.1401
D3ZZC3	Kelch-like protein 22 OS=Rattus norvegicus GN=Klhl22 PE=1 SV=1 - [KLH22_RAT]	2.21	1	1	1	2	1.07545e+06				5.80424	2.21	2	2	634	71.7282	5.89697
Q496Z0	Elongator complex protein 2 OS=Rattus norvegicus GN=Elp2 PE=2 SV=1 - [ELP2_RAT]	2.19	1	1	1	1	0				4.20027	2.19	1	1	821	91.6872	5.87158
Q5XIS7	Ubiquitin-associated protein 1 OS=Rattus norvegicus GN=Ubap1 PE=2 SV=1 - [UBAP1_RAT]	2.19	1	1	1	1	1.21603e+06				3.17387	2.19	1	1	502	55.1044	5.03369
O70239	Axin-1 OS=Rattus norvegicus GN=Axin1 PE=1 SV=3 - [AXIN1_RAT]	2.18	1	1	1	1	0				2.55824	2.18	1	1	827	92.2277	6.93213
G3V6T7	Protein disulfide isomerase associated 4 OS=Rattus norvegicus GN=Pdia4 PE=3 SV=1 - [G3V6T7_RAT]	2.18	2	1	1	2	1.46847e+06				6.1077	2.18	1	2	643	72.7027	5.14795
F1LZ55	Protein LOC690114 (Fragment) OS=Rattus norvegicus GN=LOC690114 PE=4 SV=1 - [F1LZ55_RAT]	2.15	1	1	1	2	960984				3.13343	2.15	1	2	838	91.8194	8.08936
D3ZPN0	Protein Pcdh17 OS=Rattus norvegicus GN=Pcdh17 PE=4 SV=2 - [D3ZPN0_RAT]	2.15	1	1	1	8	1.61047e+06				0	2.15	1	8	1208	132.031	5.19873
Q62894	Extracellular matrix protein 1 OS=Rattus norvegicus GN=Ecm1 PE=2 SV=2 - [ECM1_RAT]	2.14	1	1	1	1	1.23687e+06				2.62543	2.14	1	1	562	63.208	6.87354
B0BN93	26S proteasome non-ATPase regulatory subunit 13 OS=Rattus norvegicus GN=Psmd13 PE=1 SV=1 - [PSD13_RAT]	2.13	1	1	1	1	1.79389e+06				1.75569	2.13	1	1	376	42.7902	5.8335
D3ZHE3	Protein RGD1310257 OS=Rattus norvegicus GN=RGD1310257 PE=4 SV=1 - [D3ZHE3_RAT]	2.12	1	1	1	1	0				3.63709	2.12	1	1	850	95.2	8.52881
Q3MID3	ADP-ribosylation factor GTPase-activating protein 2 OS=Rattus norvegicus GN=Arfgap2 PE=2 SV=1 - [ARFG2_RAT]	2.12	1	1	1	1	1.37383e+06				0	2.12	1	1	520	56.5212	7.97217
D4A516	Protein Zfp287 OS=Rattus norvegicus GN=Zfp287 PE=4 SV=1 - [D4A516_RAT]	2.1	1	1	1	1	348059				2.51894	2.1	1	1	762	87.6844	8.33838
D3ZG37	Protein Ppp6r1 OS=Rattus norvegicus GN=Ppp6r1 PE=4 SV=1 - [D3ZG37_RAT]	2.1	1	1	1	1	209572				2.66969	2.1	1	1	859	94.8796	4.62744
F1LRT0	Protein Ltbp3 OS=Rattus norvegicus GN=Ltbp3 PE=4 SV=1 - [F1LRT0_RAT]	2.08	1	1	1	1	0				2.97602	2.08	1	1	1253	134.284	6.16357
P62193	26S protease regulatory subunit 4 OS=Rattus norvegicus GN=Psmc1 PE=2 SV=1 - [PRS4_RAT]	2.05	1	1	1	1	5613363				2.28661	2.05	1	1	440	49.1537	6.21436
D3ZKF5	Serine protease HTR4 OS=Rattus norvegicus GN=Htra4 PE=3 SV=1 - [HTRA4_RAT]	2.05	1	1	1	1	0				0	2.05	1	1	488	52.16	7.95752
D3ZV81	Protein Heatr3 OS=Rattus norvegicus GN=Heatr3 PE=4 SV=1 - [D3ZV81_RAT]	2.05	1	1	1	1	216872				3.11922	2.05	1	1	682	74.7408	5.021
Q63014	A-kinase anchor protein 8 OS=Rattus norvegicus GN=Akap8 PE=2 SV=1 - [AKAP8_RAT]	2.04	1	1	1	1	1295825				3.47067	2.04	1	1	687	76.1143	5.13525
O08629	Transcription intermediary factor 1-beta OS=Rattus norvegicus GN=Trim28 PE=1 SV=2 - [TIF1B_RAT]	2.04	1	1	1	8	1.53502e+06	0.606072	1		11.4537	2.04	3	8	835	88.8995	5.77002
D4A8U9	Protein Unc45b OS=Rattus norvegicus GN=Unc45b PE=4 SV=1 - [D4A8U9_RAT]	2.04	1	1	1	2	668609				6.52894	2.04	1	2	735	81.2917	6.94678
D4A2C4	Protein Morc2 OS=Rattus norvegicus GN=Morc2 PE=4 SV=2 - [D4A2C4_RAT]	2.04	1	1	1	1	856616				2.90825	2.04	1	1	981	111.64	8.52881
Q3B7D0	Oxygen-dependent coproporphyrinogen-III oxidase, mitochondrial OS=Rattus norvegicus GN=Cpox PE=2 SV=1 - [HEM6_RAT]	2.03	1	1	1	1	513662				2.28732	2.03	1	1	443	49.2466	8.52881
M0R9L0	Protein Naca OS=Rattus norvegicus GN=Naca PE=4 SV=1 - [M0R9L0_RAT]	2.03	1	3	3	3	434407				9.76992	2.03	3	3	2163	220.062	9.31982
M0RBP6	Uncharacterized protein OS=Rattus norvegicus PE=3 SV=1 - [M0RBP6_RAT]	2.01	2	1	1	1	1.82514e+06				0	2.01	1	1	596	66.0415	5.90967
F1LMM9	Elongation factor G, mitochondrial OS=Rattus norvegicus GN=Gfm1 PE=4 SV=1 - [F1LMM9_RAT]	2.01	2	1	1	3	5.52871e+06	0.254288	1		4.65494	2.01	1	3	748	83.2595	7.1665
Q5U2Z4	Nuclear factor of kappa light polypeptide gene enhancer in B-cells 2, p49/p100 OS=Rattus norvegicus GN=Nfkb2 PE=2 SV=1 - [Q5U2Z4_RAT]	2	1	1	1	2	1.15192e+06				7.16725	2	1	2	898	96.6789	6.32861
E9PT00	Protein Zfp454 (Fragment) OS=Rattus norvegicus GN=Zfp454 PE=4 SV=2 - [E9PT00_RAT]	2	2	1	1	1	0				0	2	1	1	451	51.5815	9.40771
M0R671	Protein Tenc1 OS=Rattus norvegicus GN=Tenc1 PE=4 SV=1 - [M0R671_RAT]	2	3	1	2	4	3.45406e+06				12.3135	2	4	4	1400	151.759	8.38232
D3Z9H7	Nuclear factor of activated T-cells, cytoplasmic, calcineurin-dependent 4 OS=Rattus norvegicus GN=Nfatc4 PE=4 SV=1 - [D3Z9H7_RAT]	2	1	1	1	1	119506				0	2	1	1	901	95.7045	5.30029
B2GV49	Coiled-coil domain containing 87 OS=Rattus norvegicus GN=Ccdc87 PE=2 SV=1 - [B2GV49_RAT]	1.99	1	1	1	1	0				2.28482	1.99	1	1	855	98.6854	7.95752
M0R4K6	Protein RGD1564405 (Fragment) OS=Rattus norvegicus GN=RGD1564405 PE=4 SV=1 - [M0R4K6_RAT]	1.98	3	1	1	5	3.92559e+06				10.6193	1.98	3	5	655	71.0908	8.82178
D3ZS19	Protein BC048546 OS=Rattus norvegicus GN=RGD1565709 PE=4 SV=2 - [D3ZS19_RAT]	1.98	1	1	1	4	2.41477e+06				0	1.98	1	4	1461	163.143	5.85889
M0R6T7	Protein Vom1r73 OS=Rattus norvegicus GN=Vom1r73 PE=4 SV=1 - [M0R6T7_RAT]	1.97	2	1	1	1	0				1.88639	1.97	1	1	305	35.5458	9.80322
Q6QI22	LRRGT00186 OS=Rattus norvegicus GN=LOC498236 PE=2 SV=1 - [Q6QI22_RAT]	1.95	1	1	1	1	346193				3.40198	1.95	1	1	925	105.864	6.81494
F1LUD3	Protein Ahnak2 (Fragment) OS=Rattus norvegicus GN=Ahnak2 PE=4 SV=1 - [F1LUD3_RAT]	1.95	1	1	1	1	457803				3.32534	1.95	1	1	768	82.28	4.99561
D3ZDM8	Protein Zfp334 (Fragment) OS=Rattus norvegicus GN=Zfp334 PE=4 SV=2 - [D3ZDM8_RAT]	1.93	1	1	1	1	229449				0	1.93	1	1	674	77.5638	9.29053
F1LYQ8	FERM, RhoGEF and pleckstrin domain-containing protein 1 OS=Rattus norvegicus GN=Farp1 PE=1 SV=2 - [FARP1_RAT]	1.91	1	1	1	2	3.11014e+06				7.11847	1.91	1	2	1049	118.768	7.95752
F1M471	Protein Epm2aip1 OS=Rattus norvegicus GN=Epm2aip1 PE=4 SV=2 - [F1M471_RAT]	1.9	1	1	1	1	0				2.35062	1.9	1	1	474	54.7471	5.77002
Q7TP13	Cc2-5 OS=Rattus norvegicus GN=Gpt2 PE=2 SV=1 - [Q7TP13_RAT]	1.9	1	1	1	1	524252				0	1.9	1	1	789	86.7621	6.91748
Q5XI67	F-box only protein 30 OS=Rattus norvegicus GN=Fbxo30 PE=2 SV=1 - [FBX30_RAT]	1.89	1	1	1	5	1.51547e+06				6.12019	1.89	2	5	742	81.9583	5.19873
D4A306	Protein Rnf207 OS=Rattus norvegicus GN=Rnf207 PE=4 SV=1 - [D4A306_RAT]	1.89	1	1	1	1	873234				2.83398	1.89	1	1	635	70.5303	6.72705
Q03348	Receptor-type tyrosine-protein phosphatase alpha OS=Rattus norvegicus GN=Ptpra PE=1 SV=1 - [PTPRA_RAT]	1.88	1	1	1	1	476133				3.04628	1.88	1	1	796	90.2032	6.63916
G3V7W7	Alanyl (Membrane) aminopeptidase OS=Rattus norvegicus GN=Anpep PE=4 SV=1 - [G3V7W7_RAT]	1.87	2	1	1	1	1.86219e+06				2.98689	1.87	1	1	965	109.366	5.46533
M0R3P9	Cdc42-interacting protein 4 OS=Rattus norvegicus GN=Trip10 PE=4 SV=1 - [M0R3P9_RAT]	1.86	2	1	1	3	1.58373e+06				7.83534	1.86	1	3	537	61.4925	5.33838
O54728	Phospholipase B1, membrane-associated OS=Rattus norvegicus GN=Plb1 PE=1 SV=1 - [PLB1_RAT]	1.86	1	1	1	1	1.18825e+06				0	1.86	1	1	1450	160.986	6.59521
D3ZAJ5	Neuroligin-3 OS=Rattus norvegicus GN=Nlgn3 PE=4 SV=1 - [D3ZAJ5_RAT]	1.86	8	1	1	1	3.92467e+06				0	1.86	1	1	808	89.4979	6.15088
D3ZAF5	Periostin, osteoblast specific factor (Predicted), isoform CRA_a OS=Rattus norvegicus GN=Postn PE=4 SV=1 - [D3ZAF5_RAT]	1.85	1	1	1	1	0				2.68529	1.85	1	1	810	89.9992	7.53271
F1LNF3	Protein Nfxl1 OS=Rattus norvegicus GN=Nfxl1 PE=4 SV=1 - [F1LNF3_RAT]	1.85	1	1	1	1	842809				0	1.85	1	1	919	101.849	8.41162
D4A8Y5	Staphylococcal nuclease domain-containing protein 1 OS=Rattus norvegicus GN=Snd1 PE=4 SV=2 - [D4A8Y5_RAT]	1.82	2	1	1	1	426908				3.01733	1.82	1	1	881	98.991	6.84424
D3ZJR1	Epidermal growth factor receptor pathway substrate 15-like 1 OS=Rattus norvegicus GN=Eps15l1 PE=2 SV=2 - [D3ZJR1_RAT]	1.82	1	1	1	1	0				3.14253	1.82	1	1	878	96.3871	5.07178
Q63704	Carnitine O-palmitoyltransferase 1, muscle isoform OS=Rattus norvegicus GN=Cpt1b PE=1 SV=1 - [CPT1B_RAT]	1.81	1	1	1	1	3.84589e+06				4.43817	1.81	1	1	772	88.1592	8.60205
P10960	Sulfated glycoprotein 1 OS=Rattus norvegicus GN=Psap PE=1 SV=1 - [SAP_RAT]	1.81	2	1	1	6	26534954				13.4189	1.81	4	6	554	61.0836	5.24951
D3ZEZ9	Protein Svil OS=Rattus norvegicus GN=Svil PE=4 SV=2 - [D3ZEZ9_RAT]	1.81	2	2	2	4	1.1267e+06				8.59582	1.81	2	4	1767	198.07	6.49365
M0R7I3	Protein Larp4 (Fragment) OS=Rattus norvegicus GN=Larp4 PE=4 SV=1 - [M0R7I3_RAT]	1.81	1	1	1	1	2.37057e+06				0	1.81	1	1	720	80.4049	7.18115
F1LPY4	Chloride channel protein 1 OS=Rattus norvegicus GN=Clcn1 PE=4 SV=2 - [F1LPY4_RAT]	1.81	2	1	1	1	1.47452e+07				0	1.81	1	1	994	110.004	6.22705
F1LNF0	Protein Myh14 OS=Rattus norvegicus GN=Myh14 PE=4 SV=1 - [F1LNF0_RAT]	1.8	7	1	3	9	5.44625e+06				23.2766	1.8	5	9	2000	228.775	5.5542
Q5U3Z7	Serine hydroxymethyltransferase OS=Rattus norvegicus GN=Shmt2 PE=2 SV=1 - [Q5U3Z7_RAT]	1.79	1	1	1	6	4886847				6.77582	1.79	2	6	504	55.7296	8.20654
Q01986	Dual specificity mitogen-activated protein kinase kinase 1 OS=Rattus norvegicus GN=Map2k1 PE=1 SV=2 - [MP2K1_RAT]	1.78	1	1	1	1	2.11667e+06				1.61022	1.78	1	1	393	43.4374	6.62451
G3V7J1	Calsyntenin-3 OS=Rattus norvegicus GN=Clstn3 PE=4 SV=1 - [G3V7J1_RAT]	1.78	2	1	1	1	0				2.961	1.78	1	1	957	105.817	5.31299
P41542	General vesicular transport factor p115 OS=Rattus norvegicus GN=Uso1 PE=1 SV=1 - [USO1_RAT]	1.77	1	1	1	1	719783				3.0647	1.77	1	1	959	107.096	4.95752
D4A4B0	Uncharacterized protein (Fragment) OS=Rattus norvegicus PE=4 SV=2 - [D4A4B0_RAT]	1.77	2	4	4	5	2.46294e+06				12.4799	1.77	4	5	5184	583.942	5.61768
D3ZAN6	Poly(A) polymerase gamma (Predicted) OS=Rattus norvegicus GN=Papolg PE=4 SV=1 - [D3ZAN6_RAT]	1.76	1	1	1	1	5.34276e+06				1.85035	1.76	1	1	739	82.7481	9.15869
D3ZRM0	Protein Dusp27 OS=Rattus norvegicus GN=Dusp27 PE=4 SV=1 - [D3ZRM0_RAT]	1.76	1	1	1	1	339918				5.57836	1.76	1	1	1137	128.652	5.16064
P18395	Cold shock domain-containing protein E1 OS=Rattus norvegicus GN=Csde1 PE=2 SV=1 - [CSDE1_RAT]	1.75	1	1	1	1	1.11997e+06				2.99794	1.75	1	1	798	88.8389	6.3667
D4AE64	Protein Armc2 OS=Rattus norvegicus GN=Armc2 PE=4 SV=1 - [D4AE64_RAT]	1.75	1	1	1	4	721698				5.43241	1.75	1	4	855	95.0307	8.35303
D3ZJF1	Uncharacterized protein OS=Rattus norvegicus GN=Vom2r57 PE=4 SV=2 - [D3ZJF1_RAT]	1.75	2	1	1	1	0				2.04068	1.75	1	1	858	97.6025	6.72705
E9PTL1	Protein Rad17 OS=Rattus norvegicus GN=Rad17 PE=4 SV=1 - [E9PTL1_RAT]	1.75	1	1	1	1	0				0	1.75	1	1	686	77.2634	6.45557
D3ZKG1	Protein Mut OS=Rattus norvegicus GN=Mut PE=4 SV=1 - [D3ZKG1_RAT]	1.74	1	1	1	1	190471				3.23741	1.74	1	1	748	82.8727	7.03467
Q9R0L4-3	Isoform 3 of Cullin-associated NEDD8-dissociated protein 2 OS=Rattus norvegicus GN=Cand2 - [CAND2_RAT]	1.73	5	1	1	2	0				0	1.73	1	2	1212	132.892	5.5415
Q8R455	Transient receptor potential cation channel subfamily M member 8 OS=Rattus norvegicus GN=Trpm8 PE=1 SV=4 - [TRPM8_RAT]	1.72	1	1	1	1	787547				2.58511	1.72	1	1	1104	127.547	6.96143
Q3ZAV8	Enhancer of mRNA-decapping protein 4 OS=Rattus norvegicus GN=Edc4 PE=2 SV=1 - [EDC4_RAT]	1.71	1	1	1	1	4.34797e+06				3.19047	1.71	1	1	1407	152.501	5.78271
F1LR42	Protein Rufy1 OS=Rattus norvegicus GN=Rufy1 PE=4 SV=1 - [F1LR42_RAT]	1.69	1	1	1	2	1.04585e+06				7.70579	1.69	1	2	711	80.3256	5.71924
Q63357	Unconventional myosin-Id OS=Rattus norvegicus GN=Myo1d PE=1 SV=3 - [MYO1D_RAT]	1.69	1	1	1	1	1.11197e+06				3.02653	1.69	1	1	1006	116.021	9.40771
F1LQT3	Rho-associated protein kinase 2 (Fragment) OS=Rattus norvegicus GN=Rock2 PE=4 SV=2 - [F1LQT3_RAT]	1.67	4	2	2	2	1.42081e+06				5.08833	1.67	2	2	1318	152.939	6.06201
D4A1W8	Microsomal triglyceride transfer protein OS=Rattus norvegicus GN=Mttp PE=4 SV=1 - [D4A1W8_RAT]	1.67	1	1	1	1	0				3.78157	1.67	1	1	896	99.1246	7.6499
A2VD12	Pre-B-cell leukemia transcription factor-interacting protein 1 OS=Rattus norvegicus GN=Pbxip1 PE=2 SV=1 - [PBIP1_RAT]	1.66	1	1	1	1	689423				1.71557	1.66	1	1	722	80.2269	5.41455
D4A9R4	Proline-rich transmembrane protein 4 OS=Rattus norvegicus GN=Prrt4 PE=4 SV=1 - [PRRT4_RAT]	1.66	1	1	1	1	1.21282e+06				3.08532	1.66	1	1	902	93.7712	6.23975
F1MAJ0	Protein Ephb2 (Fragment) OS=Rattus norvegicus GN=Ephb2 PE=4 SV=2 - [F1MAJ0_RAT]	1.66	2	1	1	1	0				3.64348	1.66	1	1	966	107.745	5.64307
P70490	Lactadherin OS=Rattus norvegicus GN=Mfge8 PE=2 SV=1 - [MFGM_RAT]	1.64	2	1	1	2	1.04467e+06				1.84216	1.64	2	2	427	47.382	7.09326
P54319	Phospholipase A-2-activating protein OS=Rattus norvegicus GN=Plaa PE=2 SV=3 - [PLAP_RAT]	1.64	1	1	1	1	211008				2.98229	1.64	1	1	795	87.0284	6.0874
D3ZD97	DEAH (Asp-Glu-Ala-His) box polypeptide 15 (Predicted), isoform CRA_b OS=Rattus norvegicus GN=Dhx15 PE=4 SV=1 - [D3ZD97_RAT]	1.64	1	1	1	1	1.37437e+06				3.36773	1.64	1	1	795	90.9192	7.45947
D3ZVD1	Polyhomeotic-like 1 (Drosophila) (Predicted) OS=Rattus norvegicus GN=Phc1 PE=4 SV=1 - [D3ZVD1_RAT]	1.63	1	1	1	1	337656				2.99209	1.63	1	1	1042	109.89	9.08545
E9PTR4	Protein Ubap2l OS=Rattus norvegicus GN=Ubap2l PE=4 SV=2 - [E9PTR4_RAT]	1.63	1	1	1	3	1.39114e+06				6.11666	1.63	2	3	1105	116.791	6.53662
D4ABA5	Protein Smtn OS=Rattus norvegicus GN=Smtn PE=4 SV=1 - [D4ABA5_RAT]	1.63	1	1	1	1	0				0	1.63	1	1	921	99.8182	8.71924
F1M955	Caseinolytic peptidase B protein homolog OS=Rattus norvegicus GN=Clpb PE=4 SV=2 - [F1M955_RAT]	1.62	2	1	1	1	923276				2.23161	1.62	1	1	677	75.6343	8.45557
Q5XI19	Fermitin family homolog 2 (Drosophila) OS=Rattus norvegicus GN=Fermt2 PE=2 SV=1 - [Q5XI19_RAT]	1.62	1	1	1	1	1.29203e+06				2.86111	1.62	1	1	680	77.8255	6.69775
Q8CHI5	Period circadian protein homolog 1 OS=Rattus norvegicus GN=Per1 PE=1 SV=2 - [PER1_RAT]	1.62	1	1	1	1	0				0	1.62	1	1	1293	136.079	5.98584
P52296	Importin subunit beta-1 OS=Rattus norvegicus GN=Kpnb1 PE=1 SV=1 - [IMB1_RAT]	1.6	2	1	1	2	364292				6.03791	1.6	1	2	875	97.062	4.76709
D3ZTF0	Protein RGD1560470 OS=Rattus norvegicus GN=RGD1560470 PE=4 SV=2 - [D3ZTF0_RAT]	1.59	2	1	1	2	521772				2.44539	1.59	1	2	941	103.46	8.80713
Q562A2	Zinc finger RNA-binding protein OS=Rattus norvegicus GN=Zfr PE=1 SV=2 - [ZFR_RAT]	1.58	1	1	1	1	284098				4.02619	1.58	1	1	1073	116.745	8.82178
D4A6X1	Dysferlin (Predicted), isoform CRA_a OS=Rattus norvegicus GN=Dysf PE=4 SV=2 - [D4A6X1_RAT]	1.58	1	2	2	2	643090				6.71918	1.58	2	2	2029	230.825	5.68115
D4A229	Serine/threonine-protein kinase D OS=Rattus norvegicus GN=Prkd3 PE=1 SV=1 - [D4A229_RAT]	1.57	2	1	1	1	1.78168e+06				2.15968	1.57	1	1	890	100.092	6.93213
F1M392	Protein Limch1 OS=Rattus norvegicus GN=Limch1 PE=4 SV=2 - [F1M392_RAT]	1.57	1	1	1	3	3142000				6.03752	1.57	3	3	1085	121.425	5.63037
D4ACC2	Protein Kank2 OS=Rattus norvegicus GN=Kank2 PE=4 SV=1 - [D4ACC2_RAT]	1.56	1	1	1	1	793957				2.25473	1.56	1	1	836	89.9534	5.51611
D3ZDW3	Protein Tsc22d2 OS=Rattus norvegicus GN=Tsc22d2 PE=4 SV=1 - [D3ZDW3_RAT]	1.56	1	1	1	1	562345				3.39893	1.56	1	1	768	78.3692	4.98291
D3Z9Z5	Cytosolic ovarian carcinoma antigen 1 (Predicted), isoform CRA_b OS=Rattus norvegicus GN=Enox2 PE=4 SV=1 - [D3Z9Z5_RAT]	1.55	4	1	1	1	3.01723e+06				1.80988	1.55	1	1	582	66.6475	6.04932
D4ADS6	Protein Ints7 OS=Rattus norvegicus GN=Ints7 PE=4 SV=1 - [D4ADS6_RAT]	1.55	1	1	1	1	0				2.86882	1.55	1	1	967	106.845	8.29443
Q9WU82	Catenin beta-1 OS=Rattus norvegicus GN=Ctnnb1 PE=1 SV=1 - [CTNB1_RAT]	1.54	1	1	1	2	2.28252e+06				6.27457	1.54	1	2	781	85.4002	5.85889
D4ACS0	Protein phosphatase 1 regulatory subunit 12A OS=Rattus norvegicus GN=Ppp1r12a PE=4 SV=2 - [D4ACS0_RAT]	1.54	7	1	1	1	1.17369e+06				2.87195	1.54	1	1	972	109.044	5.50342
D3ZRG0	Protein Topbp1 OS=Rattus norvegicus GN=Topbp1 PE=4 SV=2 - [D3ZRG0_RAT]	1.52	1	1	1	1	1.61256e+06				3.41804	1.52	1	1	1517	169.4	6.7124
D3ZYF6	Protein Zfp862 (Fragment) OS=Rattus norvegicus GN=Zfp862 PE=4 SV=2 - [D3ZYF6_RAT]	1.5	1	1	1	1	0				2.5831	1.5	1	1	1130	126.654	7.37158
D3ZLQ1	Protein Dennd2a OS=Rattus norvegicus GN=Dennd2a PE=4 SV=1 - [D3ZLQ1_RAT]	1.5	1	1	1	1	365364				0	1.5	1	1	998	112.766	8.82178
D4A758	Protein Lrrc8b OS=Rattus norvegicus GN=Lrrc8b PE=4 SV=1 - [D4A758_RAT]	1.49	1	1	1	1	0				0	1.49	1	1	803	92.1524	6.7417
D4A2D7	Importin 4 (Predicted), isoform CRA_b OS=Rattus norvegicus GN=Ipo4 PE=4 SV=2 - [D4A2D7_RAT]	1.48	1	1	1	2	879682				4.43653	1.48	2	2	1081	118.85	5.021
D4A7Z0	Protein Wdtc1 OS=Rattus norvegicus GN=Wdtc1 PE=4 SV=1 - [D4A7Z0_RAT]	1.48	1	1	1	1	0				2.20457	1.48	1	1	676	75.6134	7.23975
D3ZTZ0	Protein Fam184b OS=Rattus norvegicus GN=Fam184b PE=4 SV=1 - [D3ZTZ0_RAT]	1.48	1	1	1	1	0				2.70779	1.48	1	1	945	107.526	6.03662
M0R765	Protein Dchs2 (Fragment) OS=Rattus norvegicus GN=Dchs2 PE=4 SV=1 - [M0R765_RAT]	1.48	1	1	1	2	855380				3.95064	1.48	1	2	1215	132.281	4.84326
D3ZVD8	Protein LOC100911205 OS=Rattus norvegicus GN=Hdac6 PE=4 SV=2 - [D3ZVD8_RAT]	1.47	1	1	1	1	641505				2.15895	1.47	1	1	1155	125.798	5.85889
F1LVX2	Protein Ehbp1 OS=Rattus norvegicus GN=Ehbp1 PE=4 SV=2 - [F1LVX2_RAT]	1.47	1	1	1	1	0				0	1.47	1	1	1227	138.625	5.35107
B5DFL7	Protein Sema3c OS=Rattus norvegicus GN=Sema3c PE=2 SV=1 - [B5DFL7_RAT]	1.46	1	1	1	2	0				3.92605	1.46	1	2	751	85.2167	8.54346
B5DFC3	Protein Sec23a OS=Rattus norvegicus GN=Sec23a PE=2 SV=1 - [B5DFC3_RAT]	1.44	1	1	1	1	2.9701e+06				2.49365	1.44	1	1	765	86.1064	7.07861
D4AEH9	Amylo-1, 6-glucosidase, 4-alpha-glucanotransferase (Glycogen debranching enzyme, glycogen storage disease type III) (Predicted), isoform CRA_a OS=Rattus norvegicus GN=Agl PE=4 SV=1 - [D4AEH9_RAT]	1.44	1	2	2	2	1.02959e+06				5.4448	1.44	2	2	1532	174.22	6.7417
E9PST5	Protein Acin1 OS=Rattus norvegicus GN=Acin1 PE=4 SV=1 - [E9PST5_RAT]	1.42	1	1	1	1	615290				3.17844	1.42	1	1	1339	150.948	5.85889
F1M9X0	Transient receptor potential cation channel subfamily M member 1 OS=Rattus norvegicus GN=Trpm1 PE=4 SV=2 - [F1M9X0_RAT]	1.42	2	1	1	1	1.72834e+06				0	1.42	1	1	1621	183.36	8.08936
D4A8L4	Similar to IQ motif and WD repeats 1 (Predicted) OS=Rattus norvegicus GN=Dcaf6 PE=4 SV=1 - [D4A8L4_RAT]	1.41	1	1	1	2	3.47049e+07				5.13981	1.41	1	2	851	94.7788	5.23682
F1M9V7	Protein Npepps OS=Rattus norvegicus GN=Npepps PE=2 SV=1 - [F1M9V7_RAT]	1.41	1	1	1	2	1.71572e+06				8.21363	1.41	1	2	920	103.279	5.77002
Q9JMC1	Phosphatidylinositol 4,5-bisphosphate 5-phosphatase A OS=Rattus norvegicus GN=Inpp5j PE=1 SV=1 - [PI5PA_RAT]	1.4	1	1	1	1	329674				2.52864	1.4	1	1	1001	107.142	9.51025
P62944	AP-2 complex subunit beta OS=Rattus norvegicus GN=Ap2b1 PE=1 SV=1 - [AP2B1_RAT]	1.39	2	1	1	1	0				2.76696	1.39	1	1	937	104.486	5.37646
Q63406	Guanine nucleotide exchange factor DBS OS=Rattus norvegicus GN=Mcf2l PE=1 SV=3 - [MCF2L_RAT]	1.39	2	1	1	2	0				3.19673	1.39	1	2	1149	129.328	6.12549
D4AE81	Protein Plekhg1 OS=Rattus norvegicus GN=Plekhg1 PE=4 SV=1 - [D4AE81_RAT]	1.38	1	1	1	1	0				2.01723	1.38	1	1	1380	155.022	6.13818
Q924S5	Lon protease homolog, mitochondrial OS=Rattus norvegicus GN=Lonp1 PE=2 SV=1 - [LONM_RAT]	1.37	1	1	1	1	2.11787e+06				2.96123	1.37	1	1	950	105.726	6.59521
B5DEG8	LOC685144 protein OS=Rattus norvegicus GN=Sec24c PE=2 SV=1 - [B5DEG8_RAT]	1.37	1	1	1	1	1.00297e+06				2.52389	1.37	1	1	1095	118.448	7.06396
F1LPI5	Laminin, beta 3, isoform CRA_a OS=Rattus norvegicus GN=Lamb3 PE=4 SV=2 - [F1LPI5_RAT]	1.37	1	1	1	1	469020				2.74786	1.37	1	1	1172	129.03	7.28369
D3ZRA6	Protein Tnrc6c OS=Rattus norvegicus GN=Tnrc6c PE=4 SV=2 - [D3ZRA6_RAT]	1.37	1	1	1	2	13827396				5.2516	1.37	1	2	1901	198.105	7.18115
Q3ZU82	Golgin subfamily A member 5 OS=Rattus norvegicus GN=Golga5 PE=1 SV=1 - [GOGA5_RAT]	1.37	2	1	1	1	3.53863e+08				0	1.37	1	1	728	82.2836	6.04932
D3ZXA6	Protein Pdpr OS=Rattus norvegicus GN=Pdpr PE=3 SV=1 - [D3ZXA6_RAT]	1.37	1	1	1	1	492233				0	1.37	1	1	878	98.7556	6.48096
G3V8B6	26S proteasome non-ATPase regulatory subunit 1 OS=Rattus norvegicus GN=Psmd1 PE=4 SV=1 - [G3V8B6_RAT]	1.36	2	1	1	4	737463				9.91443	1.36	1	4	953	105.633	5.38916
Q496Z2	TLR4 interactor with leucine rich repeats OS=Rattus norvegicus GN=Tril PE=2 SV=1 - [TRIL_RAT]	1.36	1	1	1	1	5062999				2.04151	1.36	1	1	811	88.9975	9.64209
P18614	Integrin alpha-1 OS=Rattus norvegicus GN=Itga1 PE=1 SV=1 - [ITA1_RAT]	1.36	1	1	1	1	0				0	1.36	1	1	1180	130.726	5.96045
G3V746	Glutamate receptor ionotropic, NMDA 2B OS=Rattus norvegicus GN=Grin2b PE=4 SV=1 - [G3V746_RAT]	1.35	2	1	1	1	658473				3.30793	1.35	1	1	1482	165.923	6.87354
Q66HC5	Nuclear pore complex protein Nup93 OS=Rattus norvegicus GN=Nup93 PE=1 SV=1 - [NUP93_RAT]	1.34	1	1	1	1	448441				2.54444	1.34	1	1	819	93.2434	5.71924
D4AA77	Plexin D1 (Predicted) OS=Rattus norvegicus GN=Plxnd1 PE=4 SV=2 - [D4AA77_RAT]	1.34	1	1	1	1	0				2.39801	1.34	1	1	1716	190.014	7.1665
D3ZPR0	Chromosome segregation 1-like (S. cerevisiae) (Predicted) OS=Rattus norvegicus GN=Cse1l PE=4 SV=1 - [D3ZPR0_RAT]	1.34	1	1	1	2	1232994				6.51615	1.34	2	2	971	110.144	5.77002
D3ZZQ0	Protein Tnik OS=Rattus norvegicus GN=Tnik PE=4 SV=1 - [D3ZZQ0_RAT]	1.33	1	1	1	1	312974				2.86724	1.33	1	1	1354	154.175	7.09326
Q62774	Unconventional myosin-Ia (Fragment) OS=Rattus norvegicus GN=Myo1a PE=2 SV=1 - [MYO1A_RAT]	1.31	2	1	1	1	6.92631e+06				2.36078	1.31	1	1	842	97.1496	9.33447
Q63120	Canalicular multispecific organic anion transporter 1 OS=Rattus norvegicus GN=Abcc2 PE=2 SV=1 - [MRP2_RAT]	1.3	1	1	1	1	523219				2.94097	1.3	1	1	1541	173.274	8.80713
Q63258-3	Isoform Alpha-7X1C of Integrin alpha-7 OS=Rattus norvegicus GN=Itga7 - [ITA7_RAT]	1.3	4	1	1	3	1065853				3.19508	1.3	1	3	1076	117.446	5.97314
F1LUY7	Protein Map3k15 (Fragment) OS=Rattus norvegicus GN=Map3k15 PE=4 SV=2 - [F1LUY7_RAT]	1.3	1	1	1	1	11964362				2.36413	1.3	1	1	694	79.6281	5.98584
E9PU73	Protein Tnxb OS=Rattus norvegicus GN=Tnxb PE=4 SV=2 - [E9PU73_RAT]	1.29	1	1	1	1	480797				2.51057	1.29	1	1	1163	126.357	5.74463
G3V8G5	Golgi apparatus protein 1 OS=Rattus norvegicus GN=Glg1 PE=4 SV=1 - [G3V8G5_RAT]	1.28	2	1	1	2	2.49249e+06				8.27505	1.28	1	2	1171	133.465	6.90283
D3ZWZ1	Integrin alpha-D OS=Rattus norvegicus GN=Itgax PE=3 SV=2 - [D3ZWZ1_RAT]	1.28	1	1	1	1	752070				3.11564	1.28	1	1	1169	128.752	6.48096
Q04462	Valine--tRNA ligase OS=Rattus norvegicus GN=Vars PE=2 SV=2 - [SYVC_RAT]	1.27	1	1	1	3	453542				11.3827	1.27	2	3	1264	140.28	7.60596
D3ZFD0	Uncharacterized protein OS=Rattus norvegicus GN=Myo18a PE=4 SV=2 - [D3ZFD0_RAT]	1.27	1	2	2	3	258763				6.07445	1.27	2	3	2044	232.523	6.354
F1LMK4	Muscle, skeletal receptor tyrosine protein kinase OS=Rattus norvegicus GN=Musk PE=4 SV=2 - [F1LMK4_RAT]	1.27	2	1	1	3	0				5.45014	1.27	1	3	630	70.6593	7.54736
D3ZMQ0	Protein Mga OS=Rattus norvegicus GN=Mga PE=3 SV=2 - [D3ZMQ0_RAT]	1.27	5	2	2	2	1.66824e+06				5.28896	1.27	2	2	2835	312.521	7.25439
D3ZKE6	Sarcolemma associated protein (Predicted) OS=Rattus norvegicus GN=Slmap PE=4 SV=1 - [D3ZKE6_RAT]	1.27	2	1	1	2	2.5542e+06				2.83127	1.27	2	2	787	90.504	5.19873
Q3KRF2	High density lipoprotein binding protein (Vigilin) OS=Rattus norvegicus GN=Hdlbp PE=2 SV=1 - [Q3KRF2_RAT]	1.26	1	1	1	1	122638				2.53717	1.26	1	1	1268	141.608	6.94678
M0R6T4	Protein Mms19l OS=Rattus norvegicus GN=Mms19l PE=4 SV=1 - [M0R6T4_RAT]	1.26	1	1	1	1	549955				3.28638	1.26	1	1	1031	112.86	6.23975
D3ZFI6	Protein Aim1l OS=Rattus norvegicus GN=Aim1l PE=4 SV=2 - [D3ZFI6_RAT]	1.26	1	1	1	1	329300				0	1.26	1	1	1509	163.016	5.68115
Q4G061	Eukaryotic translation initiation factor 3 subunit B OS=Rattus norvegicus GN=Eif3b PE=1 SV=1 - [EIF3B_RAT]	1.25	1	1	1	3	1.76232e+06				2.25661	1.25	2	3	797	90.854	5.08447
D4AE96	Importin 7 (Predicted), isoform CRA_c OS=Rattus norvegicus GN=Ipo7 PE=4 SV=1 - [D4AE96_RAT]	1.25	1	1	1	1	1.73341e+06	0.571584	1		3.25521	1.25	1	1	1038	119.412	4.81787
F1LN92	Protein Afg3l2 OS=Rattus norvegicus GN=Afg3l2 PE=3 SV=1 - [F1LN92_RAT]	1.25	1	1	1	1	665816				2.11852	1.25	1	1	802	89.2955	8.60205
F1LW91	Protein Numa1 (Fragment) OS=Rattus norvegicus GN=Numa1 PE=4 SV=1 - [F1LW91_RAT]	1.25	1	2	2	2	237697				5.2346	1.25	2	2	2078	233.28	5.70654
O35158-2	Isoform 2 of Cell adhesion molecule-related/down-regulated by oncogenes OS=Rattus norvegicus GN=Cdon - [CDON_RAT]	1.23	1	1	1	1	0				2.66461	1.23	1	1	1139	123.515	6.96143
D3ZUT0	Protein Kif26a OS=Rattus norvegicus GN=Kif26a PE=3 SV=2 - [D3ZUT0_RAT]	1.23	1	1	1	1	398531				1.95212	1.23	1	1	1873	195.399	8.60205
D3ZDR9	Protein Nrde2 OS=Rattus norvegicus GN=Nrde2 PE=4 SV=1 - [D3ZDR9_RAT]	1.2	1	1	1	1	0				2.98567	1.2	1	1	1170	132.962	7.81104
O88923-3	Isoform 4 of Latrophilin-2 OS=Rattus norvegicus GN=Lphn2 - [LPHN2_RAT]	1.2	11	1	1	1	0				2.55511	1.2	1	1	1420	159.221	6.60986
F1LSR8	Voltage-dependent calcium channel subunit alpha-2/delta-3 (Fragment) OS=Rattus norvegicus GN=Cacna2d3 PE=4 SV=2 - [F1LSR8_RAT]	1.2	2	1	1	2	15399463				0	1.2	1	2	1082	121.868	5.73193
P52873	Pyruvate carboxylase, mitochondrial OS=Rattus norvegicus GN=Pc PE=1 SV=2 - [PYC_RAT]	1.19	1	1	1	2	2929889				6.83247	1.19	1	2	1178	129.695	6.81494
E9PTA2	Protein Trpm2 OS=Rattus norvegicus GN=Trpm2 PE=4 SV=2 - [E9PTA2_RAT]	1.19	1	1	1	1	954248				2.76999	1.19	1	1	1508	172.22	7.31299
F1LX07	Protein Slc25a12 (Fragment) OS=Rattus norvegicus GN=Slc25a12 PE=3 SV=2 - [F1LX07_RAT]	1.19	1	1	1	1	1185037				2.11208	1.19	1	1	675	74.1807	8.74854
F1LXT0	Protein Exph5 OS=Rattus norvegicus GN=Exph5 PE=4 SV=2 - [F1LXT0_RAT]	1.19	1	1	1	3	563952				0	1.19	1	3	1939	215.026	7.48877
D3Z8L5	Protein Pum1 OS=Rattus norvegicus GN=Pum1 PE=4 SV=1 - [D3Z8L5_RAT]	1.18	1	1	1	2	1.53742e+06				0	1.18	1	2	1189	126.495	6.85889
O35923	Breast cancer type 2 susceptibility protein homolog OS=Rattus norvegicus GN=Brca2 PE=1 SV=1 - [BRCA2_RAT]	1.17	2	2	2	3	1.04121e+06				6.37646	1.17	2	3	3343	371.984	6.56592
B6VQA5	Spermatogenesis-associated protein 31 OS=Rattus norvegicus GN=Spata31 PE=1 SV=1 - [SPT31_RAT]	1.15	1	1	1	1	0				2.58576	1.15	1	1	1048	119.475	9.0708
G3V6G7	Polyribonucleotide nucleotidyltransferase 1 OS=Rattus norvegicus GN=Pnpt1 PE=4 SV=1 - [G3V6G7_RAT]	1.15	1	1	1	1	830909				2.37241	1.15	1	1	784	85.8435	8.1333
F1M4A0	Protein Tjp1 OS=Rattus norvegicus GN=Tjp1 PE=4 SV=2 - [F1M4A0_RAT]	1.15	1	1	1	1	0				2.42247	1.15	1	1	1733	193.912	6.58057
D3ZQJ8	Protein Prss56 OS=Rattus norvegicus GN=Prss56 PE=3 SV=2 - [D3ZQJ8_RAT]	1.15	1	1	1	1	0				2.04471	1.15	1	1	607	65.5555	7.7085
D3ZR50	Protein Chd5 OS=Rattus norvegicus GN=Chd5 PE=4 SV=1 - [D3ZR50_RAT]	1.15	2	1	1	3	1.72105e+06				0	1.15	1	3	1911	218.469	5.97314
Q9WV48-5	Isoform 5 of SH3 and multiple ankyrin repeat domains protein 1 OS=Rattus norvegicus GN=Shank1 - [SHAN1_RAT]	1.13	4	1	1	1	5598089				3.06074	1.13	1	1	1943	202.794	8.27979
F1LM84	Nidogen-1 OS=Rattus norvegicus GN=Nid1 PE=4 SV=1 - [F1LM84_RAT]	1.12	1	1	1	1	693654				3.50388	1.12	1	1	1246	136.952	5.46533
Q765A7	GPI inositol-deacylase OS=Rattus norvegicus GN=Pgap1 PE=1 SV=1 - [PGAP1_RAT]	1.08	1	1	1	1	0				0	1.08	1	1	922	104.317	8.93896
Q6XDA0	Erythroid spectrin beta OS=Rattus norvegicus GN=Sptb PE=2 SV=1 - [Q6XDA0_RAT]	1.08	1	2	2	3	2.21846e+06				5.06273	1.08	2	3	2137	246.176	5.31299
F1M0K3	Protein Cmya5 (Fragment) OS=Rattus norvegicus GN=Cmya5 PE=4 SV=2 - [F1M0K3_RAT]	1.07	2	2	2	3	1.83205e+06				5.87778	1.07	2	3	3635	400.416	4.77979
F1LPD7	Protein Thsd7b OS=Rattus norvegicus GN=Thsd7b PE=4 SV=2 - [F1LPD7_RAT]	1.06	1	1	1	1	18245580				0	1.06	1	1	1607	179.182	7.54736
D3ZQE7	Protein Jakmip2 OS=Rattus norvegicus GN=Jakmip2 PE=4 SV=2 - [D3ZQE7_RAT]	1.05	1	1	1	1	0				2.29626	1.05	1	1	857	100.184	7.66455
F1M9N5	Ubiquitin conjugation factor E4 A OS=Rattus norvegicus GN=Ube4a PE=4 SV=1 - [F1M9N5_RAT]	1.03	2	1	1	1	0				2.79694	1.03	1	1	1066	122.4	5.24951
F1M9H4	Protein Hivep1 (Fragment) OS=Rattus norvegicus GN=Hivep1 PE=4 SV=2 - [F1M9H4_RAT]	1	1	1	1	1	814634				0	1	1	1	2110	225.465	6.84424
F1LPM1	Protocadherin Fat 2 OS=Rattus norvegicus GN=Fat2 PE=4 SV=2 - [F1LPM1_RAT]	0.99	2	1	1	3	0				0	0.99	1	3	4351	480.19	5.17334
P97536	Cullin-associated NEDD8-dissociated protein 1 OS=Rattus norvegicus GN=Cand1 PE=1 SV=1 - [CAND1_RAT]	0.98	1	1	1	1	2.05164e+06				2.86983	0.98	1	1	1230	136.275	5.78271
D3ZQ57	Plexin B2 OS=Rattus norvegicus GN=Plxnb2 PE=4 SV=1 - [D3ZQ57_RAT]	0.98	1	1	1	3	884814				8.21958	0.98	1	3	1841	205.818	5.98584
D3ZW88	Protein Frmpd1 OS=Rattus norvegicus GN=Frmpd1 PE=4 SV=1 - [D3ZW88_RAT]	0.98	1	1	1	1	585836				2.78916	0.98	1	1	1538	167.908	5.19873
O35821	Myb-binding protein 1A OS=Rattus norvegicus GN=Mybbp1a PE=2 SV=2 - [MBB1A_RAT]	0.97	1	1	1	1	1.63931e+06				2.46656	0.97	1	1	1344	152.191	8.95361
D3ZG49	Protein Lyst OS=Rattus norvegicus GN=Lyst PE=4 SV=2 - [D3ZG49_RAT]	0.97	2	1	1	1	696078				3.14094	0.97	1	1	1541	172.821	6.55127
F1M1M4	Protein Dst (Fragment) OS=Rattus norvegicus GN=Dst PE=4 SV=1 - [F1M1M4_RAT]	0.96	1	1	2	4	2.64267e+06				1.91995	0.96	2	4	2603	299.994	6.40479
D3ZM38	Protein Spata31d1d OS=Rattus norvegicus GN=Spata31d1d PE=4 SV=1 - [D3ZM38_RAT]	0.95	1	1	1	1	770634				2.35014	0.95	1	1	1264	139.065	8.89502
D3ZGD0	Protein Gemin5 OS=Rattus norvegicus GN=Gemin5 PE=4 SV=2 - [D3ZGD0_RAT]	0.94	1	1	1	1	402598				0	0.94	1	1	1497	165.952	6.99072
D4A7X7	Myopalladin (Predicted) OS=Rattus norvegicus GN=Mypn PE=4 SV=1 - [D4A7X7_RAT]	0.92	1	1	1	1	1.03784e+06				2.73198	0.92	1	1	1298	142.765	6.48096
D4A205	Protein Apc2 OS=Rattus norvegicus GN=Apc2 PE=4 SV=1 - [D4A205_RAT]	0.92	1	1	1	1	0				2.82935	0.92	1	1	2281	243.779	8.67529
Q64716	Insulin receptor-related protein OS=Rattus norvegicus GN=Insrr PE=1 SV=3 - [INSRR_RAT]	0.92	1	1	1	1	687724				0	0.92	1	1	1300	144.753	6.59521
D4A615	Tonsoku-like protein OS=Rattus norvegicus GN=Tonsl PE=3 SV=1 - [TONSL_RAT]	0.88	1	1	1	1	1.59589e+06				3.19328	0.88	1	1	1367	151.738	6.02393
G3V650	Calcineurin binding protein 1, isoform CRA_a OS=Rattus norvegicus GN=Cabin1 PE=4 SV=1 - [G3V650_RAT]	0.87	2	1	1	1	1.63723e+06				2.77515	0.87	1	1	2182	242.646	6.07471
F1M9C3	Protein Braf OS=Rattus norvegicus GN=Braf PE=4 SV=2 - [F1M9C3_RAT]	0.87	1	1	1	1	1.2721e+06				1.67123	0.87	1	1	803	88.6137	7.76709
D3ZV40	Protein Unk OS=Rattus norvegicus GN=Unk PE=4 SV=1 - [D3ZV40_RAT]	0.86	1	1	1	1	97340.5				0	0.86	1	1	810	88.0108	6.87354
G3V7S1	Immunoglobulin superfamily member 10 OS=Rattus norvegicus GN=Igsf10 PE=4 SV=1 - [G3V7S1_RAT]	0.85	2	1	1	1	1.26874e+06	0.954313	1		3.50504	0.85	1	1	2597	284.305	9.26123
F1M785	PDZ domain-containing protein 2 (Fragment) OS=Rattus norvegicus GN=Pdzd2 PE=4 SV=1 - [F1M785_RAT]	0.84	2	1	1	1	0				2.29798	0.84	1	1	2608	276.258	8.20654
F1M7W8	Mucin-4 OS=Rattus norvegicus GN=Muc4 PE=4 SV=2 - [F1M7W8_RAT]	0.81	2	1	1	1	0				2.99243	0.81	1	1	2234	235.683	6.55127
F1M0Y0	Clustered mitochondria protein homolog OS=Rattus norvegicus GN=Cluh PE=3 SV=2 - [F1M0Y0_RAT]	0.79	2	1	1	1	285161				2.56477	0.79	1	1	1260	141.506	5.99854
E9PU01	Protein Chd4 OS=Rattus norvegicus GN=Chd4 PE=4 SV=2 - [E9PU01_RAT]	0.78	1	1	1	1	845062				2.68241	0.78	1	1	1915	217.55	5.80811
F1LU27	Protein Focad (Fragment) OS=Rattus norvegicus GN=Focad PE=4 SV=1 - [F1LU27_RAT]	0.78	1	1	1	1	0				2.53774	0.78	1	1	1669	184.372	6.69775
D3ZLS5	Protein Hectd1 OS=Rattus norvegicus GN=Hectd1 PE=4 SV=2 - [D3ZLS5_RAT]	0.76	1	1	1	1	359315				3.44923	0.76	1	1	2619	289.796	5.42725
F1MAD0	Protein Lrp5 OS=Rattus norvegicus GN=Lrp5 PE=4 SV=2 - [F1MAD0_RAT]	0.75	1	1	1	1	744601				0	0.75	1	1	1600	177.356	5.45264
E9PTK9	Protein Ankhd1 OS=Rattus norvegicus GN=Ankhd1 PE=4 SV=2 - [E9PTK9_RAT]	0.75	1	1	1	4	935771				0	0.75	1	4	2523	267.241	5.94775
P15205	Microtubule-associated protein 1B OS=Rattus norvegicus GN=Map1b PE=1 SV=2 - [MAP1B_RAT]	0.73	2	1	1	1	620560				5.19962	0.73	1	1	2459	269.334	4.80518
D4A054	Protein LOC100911178 OS=Rattus norvegicus GN=Ranbp2 PE=1 SV=1 - [D4A054_RAT]	0.72	2	1	1	2	219607				0	0.72	2	2	3055	340.819	5.98584
M0R6Z9	Protein Myo18b OS=Rattus norvegicus GN=Myo18b PE=4 SV=1 - [M0R6Z9_RAT]	0.71	1	1	1	1	138444				1.9759	0.71	1	1	2551	284.086	6.41748
D3ZHV2	Microtubule-actin cross-linking factor 1 OS=Rattus norvegicus GN=Macf1 PE=1 SV=1 - [MACF1_RAT]	0.68	2	2	2	8	2.16106e+06				2.76961	0.68	2	8	5430	619.216	5.40186
D4A8A0	DNA fragmentation factor subunit beta OS=Rattus norvegicus GN=Cad PE=3 SV=2 - [D4A8A0_RAT]	0.67	1	1	1	2	357255				5.72744	0.67	1	2	2224	243.217	6.53662
D4A450	Protein Bclaf1 OS=Rattus norvegicus GN=Bclaf1 PE=4 SV=2 - [D4A450_RAT]	0.67	1	1	1	1	0				3.02835	0.67	1	1	1645	184.539	9.39307
D3ZZZ0	Protein Ahctf1 OS=Rattus norvegicus GN=Ahctf1 PE=4 SV=1 - [D3ZZZ0_RAT]	0.67	1	1	1	1	21235560				0	0.67	1	1	2240	247.729	6.58057
Q6MG89	Notch homolog 4, [Drosophila] OS=Rattus norvegicus GN=Notch4 PE=4 SV=1 - [Q6MG89_RAT]	0.66	1	1	1	1	247438				2.576	0.66	1	1	1961	205.938	5.8208
D4A651	Protein Pms1 OS=Rattus norvegicus GN=Pms1 PE=4 SV=2 - [D4A651_RAT]	0.65	1	1	1	1	32253506				0	0.65	1	1	919	103.676	7.21045
F1M2Y2	Protein Ptprd (Fragment) OS=Rattus norvegicus GN=Ptprd PE=4 SV=2 - [F1M2Y2_RAT]	0.65	5	1	1	1	515968				2.24193	0.65	1	1	1695	190.292	6.66846
D3ZN76	Protein Sec16a OS=Rattus norvegicus GN=Sec16a PE=4 SV=1 - [D3ZN76_RAT]	0.64	1	1	1	3	1.26476e+06				5.55649	0.64	1	3	2346	253.136	5.80811
D3ZC84	Ubiquitin carboxyl-terminal hydrolase OS=Rattus norvegicus GN=Usp9x PE=3 SV=1 - [D3ZC84_RAT]	0.63	1	1	1	1	130810				2.97619	0.63	1	1	2547	289.255	5.78271
F1M792	Sucrase-isomaltase, intestinal OS=Rattus norvegicus GN=Si PE=4 SV=1 - [F1M792_RAT]	0.6	2	1	1	1	8.54252e+06				2.99223	0.6	1	1	1832	210.119	5.80811
D4A9R2	Protein Pkhd1l1 OS=Rattus norvegicus GN=Pkhd1l1 PE=4 SV=2 - [D4A9R2_RAT]	0.6	1	1	1	3	0				0	0.6	1	3	3522	385.339	6.22705
M0R3M0	Protein Kmt2c (Fragment) OS=Rattus norvegicus GN=Kmt2c PE=4 SV=1 - [M0R3M0_RAT]	0.57	1	1	1	1	0				2.92534	0.57	1	1	3161	347.372	7.79639
D4A929	WD repeat-containing protein 81 OS=Rattus norvegicus GN=Wdr81 PE=1 SV=1 - [WDR81_RAT]	0.57	1	1	1	1	923177				2.82254	0.57	1	1	1933	212.127	5.80811
D3ZVE0	Protein Zfp407 OS=Rattus norvegicus GN=Zfp407 PE=4 SV=2 - [D3ZVE0_RAT]	0.56	1	1	1	1	1.07947e+06				1.62376	0.56	1	1	1615	177.155	6.94678
F1LPE5	Cadherin-23 (Fragment) OS=Rattus norvegicus GN=Cdh23 PE=4 SV=2 - [F1LPE5_RAT]	0.56	2	1	1	2	1.82433e+06				3.32499	0.56	1	2	2849	313.131	4.66553
F1M8C9	Uncharacterized protein (Fragment) OS=Rattus norvegicus PE=4 SV=2 - [F1M8C9_RAT]	0.52	1	1	1	1	0				0	0.52	1	1	4976	543.716	5.66846
G3V6V3	Thyroglobulin OS=Rattus norvegicus GN=Tg PE=4 SV=1 - [G3V6V3_RAT]	0.51	2	1	1	1	0				2.22634	0.51	1	1	2768	304.495	5.16064
F1MAP9	E3 ubiquitin-protein ligase HUWE1 OS=Rattus norvegicus GN=Huwe1 PE=4 SV=2 - [F1MAP9_RAT]	0.5	1	1	1	1	4336.31				0	0.5	1	1	4181	460.216	5.32568
M0R762	Protein Smg1 OS=Rattus norvegicus GN=Smg1 PE=4 SV=1 - [M0R762_RAT]	0.49	1	1	1	3	630623				6.56709	0.49	2	3	3649	409.595	6.52197
F1LXE1	Protein Sptbn5 (Fragment) OS=Rattus norvegicus GN=Sptbn5 PE=4 SV=2 - [F1LXE1_RAT]	0.43	1	1	1	2	1.09836e+06				0	0.43	1	2	3519	400.625	6.15088
D4A885	Protein Abca13 OS=Rattus norvegicus GN=Abca13 PE=4 SV=2 - [D4A885_RAT]	0.42	1	1	1	3	2.5504e+06				0	0.42	1	3	3539	401.638	6.50732
F1M2K0	Protein Igfn1 (Fragment) OS=Rattus norvegicus GN=Igfn1 PE=4 SV=2 - [F1M2K0_RAT]	0.4	1	1	1	1	2891965				2.28844	0.4	1	1	2753	294.266	6.60986
D3ZEH1	Protein Fat4 OS=Rattus norvegicus GN=Fat4 PE=4 SV=2 - [D3ZEH1_RAT]	0.4	1	1	1	1	3.3783e+06				2.92031	0.4	1	1	4979	539.696	4.93213
F1M7V4	Protein piccolo (Fragment) OS=Rattus norvegicus GN=Pclo PE=4 SV=2 - [F1M7V4_RAT]	0.39	5	1	1	1	41468255				0	0.39	1	1	3885	426.078	5.52881
F1LVG9	Protein Alms1 OS=Rattus norvegicus GN=Alms1 PE=4 SV=2 - [F1LVG9_RAT]	0.37	1	1	1	1	1.57745e+06				3.56595	0.37	1	1	3245	359.736	6.06201
F1LM20	Uncharacterized protein (Fragment) OS=Rattus norvegicus PE=4 SV=2 - [F1LM20_RAT]	0.31	1	1	1	1	742370				2.55113	0.31	1	1	4231	462.26	5.41455
D4A2F1	Agrin OS=Rattus norvegicus GN=Agrn PE=4 SV=2 - [D4A2F1_RAT]	0.31	10	1	1	1	0				0	0.31	1	1	1940	206.452	6.22705
F1LRT9	Cytoplasmic dynein 1 heavy chain 1 OS=Rattus norvegicus GN=Dync1h1 PE=4 SV=2 - [F1LRT9_RAT]	0.28	2	1	1	1	1328658				0	0.28	1	1	4643	531.345	6.48096
F1M5N3	Protein Ank2 (Fragment) OS=Rattus norvegicus GN=Ank2 PE=4 SV=2 - [F1M5N3_RAT]	0.23	3	1	1	1	1.19103e+06				2.54071	0.23	1	1	3845	421.126	5.21143
D3ZC56	Protein Dst (Fragment) OS=Rattus norvegicus GN=Dst PE=4 SV=2 - [D3ZC56_RAT]	0.22	3	1	1	2	4.46094e+06				2.65637	0.22	1	2	7350	827.782	5.35107
