# Supplementary material for: Quantitative Non-canonical Amino Acid Tagging (QuaNCAT) Proteomics Identifies Distinct Patterns of Protein Synthesis Rapidly Induced by Hypertrophic Agents in Cardiomyocytes, Revealing New Aspects of Metabolic Remodeling
Source: Mol Cell Proteomics. 2016 Aug 9;15(10):3170–89. doi: 10.1074/mcp.M115.054312 (PMC5054342; doi:10.1074/mcp.M115.054312)
Supplement: Supplemental Data [file 10.1074_M115.054312_mcp.M115.054312-24.xlsx]

## Sheet: Sheet1
A3	A6	A8	A9	Sequence	PSM Ambiguity	# Proteins	# Protein Groups	Protein Group Accessions	Modifications	Activation Type	ΔScore	ΔCn	Rank	Search Engine Rank	phosphoRS Site Probabilities	QuanResultID	# Missing Channels	# Single-Peak Channels	Precursor Area	Quan Channel	Quan Info	Quan Usage	Heavy/Medium	q-Value	PEP	XCorr	# Missed Cleavages	Isolation Interference [%]	Ion Inject Time [ms]	Charge	m/z [Da]	MH+ [Da]	ΔM [ppm]	RT [min]	First Scan	Last Scan	MS Order	Ions Matched	Spectrum File
Supplementary Table X. Ins+Rapa_vs_Ins_Replicate_3_peptides
High				QDHPSSmGVYGQESGGFSGPGENr	Unambiguous	2	1	B1WC50	M7(Oxidation); R24(Label:13C(6))	CID	1	0	1	1					948635		No Quan Values	Not Used		0	1.656e-07	7.02078	0	20.0228	100	3	834.691	2502.06	-3.52226	116.117	19015	19015	MS2	0/0	12AUG14_Rui_cardiac_PE_D.raw
	High			NLQEEISDLTEQLGEGGk	Unambiguous	2	1	G3V885	K18(Label:13C(6)15N(2))	CID	1	0	1	1		27980			30678358	Heavy	Unique	Used	0.633347	0	2.182e-05	6.88273	0	35.046	14	2	984.482	1967.96	-3.88697	411.452	81753	81753	MS2	0/0	12AUG14_Rui_cardiac_PE_D.raw
	High			GTGGVDTAAVADVYDISNIDr	Unambiguous	2	2	P09605;M0R6J6	R21(Label:13C(6)15N(4))	CID	1	0	1	1							No Quan Values	Not Used		0	4.646e-06	6.86414	0	22.4322	32	2	1060.01	2119.01	-2.75119	395.167	77882	77882	MS2	0/0	12AUG14_Rui_cardiac_PE_D.raw
High				DLEEATLQHEATAAALr	Unambiguous	6	3	G3V885;G3V8B0;Q29RW1	R17(Label:13C(6))	CID	1	0	1	1							No Quan Values	Not Used		0	4.499e-08	6.73794	0	24.3103	32	2	922.973	1844.94	-3.37154	285.261	54732	54732	MS2	0/0	12AUG14_Rui_cardiac_PE_D.raw
	High			HADSVAELGEQIDNLQr	Unambiguous	7	3	G3V885;G3V8B0;Q29RW1	R17(Label:13C(6)15N(4))	CID	0.5193	0	1	1					743493		No Quan Values	Not Used		0	1.949e-06	6.72247	0	30.5499	100	2	952.966	1904.92	-4.70889	279.742	53570	53570	MS2	0/0	12AUG14_Rui_cardiac_PE_D.raw
High				HNNcMAEcLTPTIYAk	Unambiguous	1	1	P09605	C4(Carbamidomethyl); C8(Carbamidomethyl); K16(Label:2H(4))	CID	1	0	1	1		15346	1	1	711634	Medium	Excluded by Method	Not Used		0	1.67e-06	6.71592	0	43.2789	100	2	963.946	1926.89	2.14391	206.364	37949	37949	MS2	0/0	12AUG14_Rui_cardiac_PE_D.raw
	High			HADSVAELGEQIDNLQr	Unambiguous	7	3	G3V885;G3V8B0;Q29RW1	R17(Label:13C(6)15N(4))	CID	1	0	1	1					1.83242e+06		No Quan Values	Not Used		0	3.363e-06	6.66818	0	11.1964	100	2	952.968	1904.93	-3.10685	280.853	53802	53802	MS2	0/0	12AUG14_Rui_cardiac_PE_D.raw
	High			HADSVAELGEQIDNLQr	Unambiguous	7	3	G3V885;G3V8B0;Q29RW1	R17(Label:13C(6)15N(4))	CID	1	0	1	1							No Quan Values	Not Used		0	2.207e-06	6.64853	0	7.9172	96	2	952.965	1904.92	-5.79828	283.599	54384	54384	MS2	0/0	12AUG14_Rui_cardiac_PE_D.raw
High				TEAAEIVEGEDSAYSVr	Unambiguous	1	1	D3ZHA0	R17(Label:13C(6))	CID	1	0	1	1							No Quan Values	Not Used		0	2.599e-07	6.64075	0	2.17423	14	2	916.433	1831.86	-3.24248	243.249	45841	45841	MS2	0/0	12AUG14_Rui_cardiac_PE_D.raw
High				GTGGVDTAAVADVYDISNIDr	Unambiguous	2	2	P09605;M0R6J6	R21(Label:13C(6))	CID	1	0	1	1					2.64647e+06		No Quan Values	Not Used		0	1.36e-07	6.63204	0	7.93011	14	2	1058.01	2115.02	-3.74662	393.368	77478	77478	MS2	0/0	12AUG14_Rui_cardiac_PE_D.raw
High				LcGSGFQSIVSGcQEIcSk	Unambiguous	2	2	P13437;G3V9U2	C2(Carbamidomethyl); C13(Carbamidomethyl); C17(Carbamidomethyl); K19(Label:2H(4))	CID	1	0	1	1							No Quan Values	Not Used		0	2.226e-07	6.62112	0	0	100	2	1060.98	2120.96	-4.59552	301.025	58048	58048	MS2	0/0	12AUG14_Rui_cardiac_PE_D.raw
	High			GTGGVDTAAVADVYDISNIDr	Unambiguous	2	2	P09605;M0R6J6	R21(Label:13C(6)15N(4))	CID	1	0	1	1							No Quan Values	Not Used		0	3.64701e-07	6.61883	0	16.5549	53	2	1060.01	2119.01	-4.13377	391.648	77103	77103	MS2	0/0	12AUG14_Rui_cardiac_PE_D.raw
High				SSGSPYGGGYGSGGGSGGYGSr	Unambiguous	3	1	D4A6A2	R22(Label:13C(6))	CID	1	0	1	1		4092		1	22673121	Medium	Excluded by Method	Not Used		0	2.277e-09	6.59185	0	0	65	2	958.905	1916.8	-4.23661	84.2361	12351	12351	MS2	0/0	12AUG14_Rui_cardiac_PE_D.raw
High				AGSGIAESQSSGLGGQLSEVSGr	Unambiguous	1	1	D3ZZ68	R23(Label:13C(6))	CID	1	0	1	1					827158		No Quan Values	Not Used		0	8.243e-10	6.57412	0	0	100	2	1070.53	2140.04	-6.11354	233.944	43836	43836	MS2	0/0	12AUG14_Rui_cardiac_PE_D.raw
	High			HADSVAELGEQIDNLQr	Unambiguous	7	3	G3V885;G3V8B0;Q29RW1	R17(Label:13C(6)15N(4))	CID	0.5244	0	1	1							No Quan Values	Not Used		0	5.727e-07	6.55521	0	64.0192	100	2	952.966	1904.92	-4.58073	291.906	56127	56127	MS2	0/0	12AUG14_Rui_cardiac_PE_D.raw
High				LEEAGGATSVQIEmNk	Unambiguous	4	2	G3V885;G3V8B0	M14(Oxidation); K16(Label:2H(4))	CID	1	0	1	1					5058087		No Quan Values	Not Used		0	3.766e-08	6.53985	0	0	96	2	848.919	1696.83	-3.01331	125.105	20888	20888	MS2	0/0	12AUG14_Rui_cardiac_PE_D.raw
	High			TEAAEIVEGEDSAYSVr	Unambiguous	1	1	D3ZHA0	R17(Label:13C(6)15N(4))	CID	1	0	1	1							No Quan Values	Not Used		0	1.056e-06	6.53631	0	35.677	100	2	918.43	1835.85	0.0996396	239.214	44963	44963	MS2	0/0	12AUG14_Rui_cardiac_PE_D.raw
	High			TEAAEIVEGEDSAYSVr	Unambiguous	1	1	D3ZHA0	R17(Label:13C(6)15N(4))	CID	1	0	1	1					14331800		No Quan Values	Not Used		0	7.052e-06	6.52605	0	31.4574	22	2	918.427	1835.85	-3.29148	242.669	45718	45718	MS2	0/0	12AUG14_Rui_cardiac_PE_D.raw
	High			HADSVAELGEQIDNLQr	Unambiguous	7	3	G3V885;G3V8B0;Q29RW1	R17(Label:13C(6)15N(4))	CID	0.5506	0	1	1							No Quan Values	Not Used		0	5.397e-07	6.52372	0	13.4161	94	2	952.964	1904.92	-6.4391	281.647	53971	53971	MS2	0/0	12AUG14_Rui_cardiac_PE_D.raw
	High			DLEEATLQHEATAAALr	Unambiguous	6	3	G3V885;G3V8B0;Q29RW1	R17(Label:13C(6)15N(4))	CID	1	0	1	1		20048	1		1.79319e+06	Heavy	Excluded by Method	Not Used		0	1.902e-06	6.47649	0	51.1654	55	2	924.966	1848.92	-4.21219	277.105	53010	53010	MS2	0/0	12AUG14_Rui_cardiac_PE_D.raw
	High			HADSVAELGEQIDNLQr	Unambiguous	7	3	G3V885;G3V8B0;Q29RW1	R17(Label:13C(6)15N(4))	CID	0.5595	0	1	1							No Quan Values	Not Used		0	1.435e-06	6.47455	0	63.2379	100	2	952.966	1904.93	-4.38848	288.419	55394	55394	MS2	0/0	12AUG14_Rui_cardiac_PE_D.raw
High				LEEAGGATSVQIEmNk	Unambiguous	4	2	G3V885;G3V8B0	M14(Oxidation); K16(Label:2H(4))	CID	1	0	1	1		7929	1	1	301912	Medium	Excluded by Method	Not Used		0	1.424e-08	6.46517	0	54.2649	100	2	848.919	1696.83	-3.15719	121.967	20233	20233	MS2	0/0	12AUG14_Rui_cardiac_PE_D.raw
	High			FLEQQNAALAAEVNr	Unambiguous	2	1	Q6P725	R15(Label:13C(6)15N(4))	CID	1	0	1	1					29397686		No Quan Values	Not Used		0	9.532e-07	6.46008	0	21.1992	28	2	842.435	1683.86	-3.09719	240.627	45268	45268	MS2	0/0	12AUG14_Rui_cardiac_PE_D.raw
High				VLNNmEIGTSLYDEEGAk	Unambiguous	1	1	P16617	M5(Oxidation); K18(Label:2H(4))	CID	1	0	1	1							No Quan Values	Not Used		0	1.75e-06	6.4527	0	7.78125	21	2	1001.98	2002.95	-2.97338	244.731	46166	46166	MS2	0/0	12AUG14_Rui_cardiac_PE_D.raw
High				LmATLFSTYASADTGDSGk	Unambiguous	2	1	G3V885	M2(Oxidation); K19(Label:2H(4))	CID	1	0	1	1					4.61505e+06		No Quan Values	Not Used		0	4.491e-08	6.44208	0	17.9078	74	2	978.461	1955.92	-2.7274	297.023	57207	57207	MS2	0/0	12AUG14_Rui_cardiac_PE_D.raw
High				LcGSGFQSIVSGcQEIcSk	Unambiguous	2	2	P13437;G3V9U2	C2(Carbamidomethyl); C13(Carbamidomethyl); C17(Carbamidomethyl); K19(Label:2H(4))	CID	1	0	1	1							No Quan Values	Not Used		0	6.228e-08	6.41619	0	0	51	2	1060.99	2120.97	-2.40845	293.465	56457	56457	MS2	0/0	12AUG14_Rui_cardiac_PE_D.raw
High				HADSVAELGEQIDNLQr	Unambiguous	7	3	G3V885;G3V8B0;Q29RW1	R17(Label:13C(6))	CID	1	0	1	1							No Quan Values	Not Used		0	5.089e-09	6.40506	0	0	83	2	950.974	1900.94	-2.67395	289.663	55655	55655	MS2	0/0	12AUG14_Rui_cardiac_PE_D.raw
	High			LcGSGFQSIVSGcQEIcSk	Unambiguous	2	2	P13437;G3V9U2	C2(Carbamidomethyl); C13(Carbamidomethyl); C17(Carbamidomethyl); K19(Label:13C(6)15N(2))	CID	1	0	1	1							No Quan Values	Not Used		0	2.906e-06	6.40351	0	22.8871	99	2	1062.98	2124.96	-0.372734	295.856	56959	56959	MS2	0/0	12AUG14_Rui_cardiac_PE_D.raw
High				DLEEATLQHEATAAALr	Unambiguous	6	3	G3V885;G3V8B0;Q29RW1	R17(Label:13C(6))	CID	1	0	1	1							No Quan Values	Not Used		0	2.103e-08	6.39651	0	9.04346	19	2	922.973	1844.94	-3.23921	281.876	54019	54019	MS2	0/0	12AUG14_Rui_cardiac_PE_D.raw
High				LcGSGFQSIVSGcQEIcSk	Unambiguous	2	2	P13437;G3V9U2	C2(Carbamidomethyl); C13(Carbamidomethyl); C17(Carbamidomethyl); K19(Label:2H(4))	CID	1	0	1	1		21459		1	629767	Medium	Excluded by Method	Not Used		0	3.157e-06	6.39304	0	0	100	2	1060.99	2120.96	-3.0991	303.163	58496	58496	MS2	0/0	12AUG14_Rui_cardiac_PE_D.raw
High				LmATLFSTYASADTGDSGk	Unambiguous	2	1	G3V885	M2(Oxidation); K19(Label:2H(4))	CID	1	0	1	1							No Quan Values	Not Used		0	3.532e-08	6.38646	0	10.2456	38	2	978.461	1955.91	-3.03946	299.893	57807	57807	MS2	0/0	12AUG14_Rui_cardiac_PE_D.raw
High				ALDSTTVAAHESEIYck	Unambiguous	2	1	G3V7U0	C16(Carbamidomethyl); K17(Label:2H(4))	CID	1	0	1	1					9613707		No Quan Values	Not Used		0	6.631e-07	6.37704	0	0	100	2	949.955	1898.9	-4.1608	171.16	30522	30522	MS2	0/0	12AUG14_Rui_cardiac_PE_D.raw
High				AANEAGYFNEEmAPIEVk	Unambiguous	2	2	P13437;G3V9U2	M12(Oxidation); K18(Label:2H(4))	CID	1	0	1	1							No Quan Values	Not Used		0	1.609e-05	6.36833	0	0	28	2	1001.97	2002.93	-1.75358	267.385	50958	50958	MS2	0/0	12AUG14_Rui_cardiac_PE_D.raw
	High			TEAAEIVEGEDSAYSVr	Unambiguous	1	1	D3ZHA0	R17(Label:13C(6)15N(4))	CID	1	0	1	1							No Quan Values	Not Used		0	7.56e-06	6.3647	0	35.4171	100	2	918.428	1835.85	-2.42708	239.089	44936	44936	MS2	0/0	12AUG14_Rui_cardiac_PE_D.raw
	High			TNVSGGAIALGHPLGGSGSr	Unambiguous	2	2	P13437;G3V9U2	R20(Label:13C(6)15N(4))	CID	1	0	1	1		11828			5201777	Heavy	Not Unique	Not Used	0.504657	0	4.29e-06	6.36059	0	0	100	2	909.475	1817.94	-4.04753	164.008	29011	29011	MS2	0/0	12AUG14_Rui_cardiac_PE_D.raw
	High			LcGSGFQSIVSGcQEIcSk	Unambiguous	2	2	P13437;G3V9U2	C2(Carbamidomethyl); C13(Carbamidomethyl); C17(Carbamidomethyl); K19(Label:13C(6)15N(2))	CID	1	0	1	1							No Quan Values	Not Used		0	3.983e-06	6.35874	0	20.3722	100	2	1062.98	2124.95	-4.62375	298.131	57440	57440	MS2	0/0	12AUG14_Rui_cardiac_PE_D.raw
High				GFGDGYnGYGGGPGGGNFGGSPGYGGGr	Unambiguous	4	1	F1LNF1	N7(Deamidated); R28(Label:13C(6))	CID	1	0	1	1							No Quan Values	Not Used		0	6.895e-07	6.35347	0	0	95	2	1251.52	2502.04	-1.29149	275.108	52589	52589	MS2	0/0	12AUG14_Rui_cardiac_PE_D.raw
	High			DQTNDQVTIDSALATQk	Unambiguous	1	1	P56574	K17(Label:13C(6)15N(2))	CID	1	0	1	1		17042			2.53451e+07	Heavy	Unique	Used	1.60038	0	5.783e-06	6.35274	0	9.72176	37	2	928.456	1855.9	-4.07755	230.018	42997	42997	MS2	0/0	12AUG14_Rui_cardiac_PE_D.raw
	High			SSGSPYGGGYGSGGGSGGYGSr	Unambiguous	3	1	D4A6A2	R22(Label:13C(6)15N(4))	CID	1	0	1	1		4460		1	2.67559e+06	Heavy	Excluded by Method	Not Used		0	4.315e-07	6.35161	0	14.842	100	2	960.898	1920.79	-5.17112	85.617	12635	12635	MS2	0/0	12AUG14_Rui_cardiac_PE_D.raw
High				DLEEATLQHEATAAALr	Unambiguous	6	3	G3V885;G3V8B0;Q29RW1	R17(Label:13C(6))	CID	1	0	1	1							No Quan Values	Not Used		0	3.012e-07	6.33566	0	35.8959	75	2	922.973	1844.94	-3.30537	288.612	55434	55434	MS2	0/0	12AUG14_Rui_cardiac_PE_D.raw
High				HADSVAELGEQIDNLQr	Unambiguous	7	3	G3V885;G3V8B0;Q29RW1	R17(Label:13C(6))	CID	1	0	1	1							No Quan Values	Not Used		0	1.186e-07	6.33334	0	10.0122	92	2	950.974	1900.94	-2.67395	286.922	55080	55080	MS2	0/0	12AUG14_Rui_cardiac_PE_D.raw
High				AANEAGYFNEEmAPIEVk	Unambiguous	2	2	P13437;G3V9U2	M12(Oxidation); K18(Label:2H(4))	CID	1	0	1	1							No Quan Values	Not Used		0	4.611e-06	6.31058	0	0	74	2	1001.97	2002.93	-2.72871	271.055	51735	51735	MS2	0/0	12AUG14_Rui_cardiac_PE_D.raw
	High			ESTGAQVQVAGDmLPNSTEr	Unambiguous	2	1	Q6AY48	M13(Oxidation); R20(Label:13C(6)15N(4))	CID	1	0	1	1		12610			1.40087e+07	Heavy	Unique	Used	0.413391	0	1.121e-05	6.30444	0	17.1014	91	2	1058.49	2115.98	-4.50467	172.556	30814	30814	MS2	0/0	12AUG14_Rui_cardiac_PE_D.raw
High				LcYVALDFENEmATAASSSSLEk	Unambiguous	4	2	P68035;P68136	C2(Carbamidomethyl); M12(Oxidation); K23(Label:2H(4))	CID	1	0	1	1							No Quan Values	Not Used		0	1.179e-05	6.29258	0	0	33	2	1278.59	2556.16	-5.84455	377.549	74157	74157	MS2	0/0	12AUG14_Rui_cardiac_PE_D.raw
	High			HADSVAELGEQIDNLQr	Unambiguous	7	3	G3V885;G3V8B0;Q29RW1	R17(Label:13C(6)15N(4))	CID	1	0	1	1		20182	1		653945	Heavy	Excluded by Method	Not Used		0	7.417e-06	6.28511	0	51.4456	100	2	952.968	1904.93	-2.97869	279.484	53516	53516	MS2	0/0	12AUG14_Rui_cardiac_PE_D.raw
	High			TEAAEIVEGEDSAYSVr	Unambiguous	1	1	D3ZHA0	R17(Label:13C(6)15N(4))	CID	1	0	1	1		17810			1.99128e+07	Heavy	Unique	Used	0.821436	0	6.625e-06	6.28204	0	24.4758	33	2	918.428	1835.85	-2.42708	240.754	45297	45297	MS2	0/0	12AUG14_Rui_cardiac_PE_D.raw
High				HADSVAELGEQIDNLQr	Unambiguous	7	3	G3V885;G3V8B0;Q29RW1	R17(Label:13C(6))	CID	1	0	1	1							No Quan Values	Not Used		0	6.712e-08	6.26895	0	8.07279	64	2	950.975	1900.94	-1.32541	280.717	53773	53773	MS2	0/0	12AUG14_Rui_cardiac_PE_D.raw
	High			cIGAIAmTEPGAGSDLQGVr	Unambiguous	1	1	P15650	C1(Carbamidomethyl); M7(Oxidation); R20(Label:13C(6)15N(4))	CID	1	0	1	1		17849	1		2.13034e+06	Heavy	Excluded by Method	Not Used		0	4.268e-05	6.26309	0	0	100	2	1014.98	2028.96	-5.32006	241.261	45411	45411	MS2	0/0	12AUG14_Rui_cardiac_PE_D.raw
	High			APLQVAVLGPTGVAEPVEVr	Unambiguous	1	1	D3ZHA0	R20(Label:13C(6)15N(4))	CID	1	0	1	1							No Quan Values	Not Used		0	5.345e-06	6.25783	0	32.8247	57	2	1006.57	2012.13	-5.40594	393.835	77582	77582	MS2	0/0	12AUG14_Rui_cardiac_PE_D.raw
High				LQDEDEGTYTFQIQDGk	Unambiguous	1	1	F1M7T8	K17(Label:2H(4))	CID	1	0	1	1					938839		No Quan Values	Not Used		0	1.951e-06	6.24988	0	8.53	100	2	995.959	1990.91	-4.04371	243.289	45851	45851	MS2	0/0	12AUG14_Rui_cardiac_PE_D.raw
High				LcGSGFQSIVSGcQEIcSk	Unambiguous	2	2	P13437;G3V9U2	C2(Carbamidomethyl); C13(Carbamidomethyl); C17(Carbamidomethyl); K19(Label:2H(4))	CID	1	0	1	1							No Quan Values	Not Used		0	1.562e-08	6.24896	0	0	63	2	1060.99	2120.97	-2.29334	297.014	57205	57205	MS2	0/0	12AUG14_Rui_cardiac_PE_D.raw
High				LEQQVDDLEGSLEQEk	Unambiguous	8	4	G3V885;Q29RW1;G3V8B0;G3V6E1	K16(Label:2H(4))	CID	1	0	1	1		19376	1		2.27121e+07	Medium	Excluded by Method	Not Used		0	4.147e-07	6.24755	0	0	33	2	932.457	1863.91	-2.7793	265.735	50608	50608	MS2	0/0	12AUG14_Rui_cardiac_PE_D.raw
	High			DQTNDQVTIDSALATQk	Unambiguous	1	1	P56574	K17(Label:13C(6)15N(2))	CID	1	0	1	1							No Quan Values	Not Used		0	9.134e-06	6.23949	0	41.4914	100	2	928.457	1855.91	-3.22249	227.146	42386	42386	MS2	0/0	12AUG14_Rui_cardiac_PE_D.raw
	High			nNIDkLEGDHQLIQEALVFDNk	Unambiguous	1	1	D3ZCV0	N1(Deamidated); K5(Label:13C(6)15N(2)); K22(Label:13C(6)15N(2))	CID	0.0321	0	1	1							No Quan Values	Not Used		0	3.796e-05	6.23771	1	34.2178	60	3	857.438	2570.3	-2.40904	400.285	79096	79096	MS2	0/0	12AUG14_Rui_cardiac_PE_D.raw
	High			HNncMAEcLTPTIYAk	Unambiguous	1	1	P09605	N3(Deamidated); C4(Carbamidomethyl); C8(Carbamidomethyl); K16(Label:13C(6)15N(2))	CID	1	0	1	1					1.13401e+06		No Quan Values	Not Used		0	9.73e-05	6.19433	0	0	100	2	966.438	1931.87	7.65462	207.108	38105	38105	MS2	0/0	12AUG14_Rui_cardiac_PE_D.raw
High				SLESTNVTDkDGELYck	Unambiguous	2	1	G3V7U0	K10(Label:2H(4)); C16(Carbamidomethyl); K17(Label:2H(4))	CID	1	0	1	1		9452	1	1	1.36351e+06	Medium	Excluded by Method	Not Used		0	9.232e-07	6.19288	1	24.1217	100	2	983.977	1966.95	-2.59928	138.53	23681	23681	MS2	0/0	12AUG14_Rui_cardiac_PE_D.raw
	High			HnNcMAEcLTPTIYAk	Unambiguous	1	1	P09605	N2(Deamidated); C4(Carbamidomethyl); C8(Carbamidomethyl); K16(Label:13C(6)15N(2))	CID	1	0	1	2					1.13401e+06		No Quan Values	Not Used		0	9.947e-05	6.19179	0	0	100	2	966.438	1931.87	7.65462	207.108	38105	38105	MS2	0/0	12AUG14_Rui_cardiac_PE_D.raw
High				YTDQSGEEEEDYESEEQIQHr	Unambiguous	1	1	Q68FT1	R21(Label:13C(6))	CID	1	0	1	1		8427			105921607	Medium	Unique	Used	0.512516	0	4.224e-08	6.18621	0	18.1059	24	3	869.692	2607.06	-3.45069	130.442	21997	21997	MS2	0/0	12AUG14_Rui_cardiac_PE_D.raw
High				AIAVLTSGGDAQGmNAAVr	Unambiguous	1	1	Q52KS1	M14(Oxidation); R19(Label:13C(6))	CID	1	0	1	1					1.66352e+06		No Quan Values	Not Used		0	7.286e-06	6.18047	0	54.7513	100	2	912.467	1823.93	-5.82027	173.921	31101	31101	MS2	0/0	12AUG14_Rui_cardiac_PE_D.raw
	High			DLEEATLQHEATAAALr	Unambiguous	6	3	G3V885;G3V8B0;Q29RW1	R17(Label:13C(6)15N(4))	CID	1	0	1	1							No Quan Values	Not Used		0	3.73e-06	6.17914	0	29.9161	34	2	924.967	1848.93	-2.95776	280.827	53796	53796	MS2	0/0	12AUG14_Rui_cardiac_PE_D.raw
High				LEEAGGATSVQIEmNk	Unambiguous	4	2	G3V885;G3V8B0	M14(Oxidation); K16(Label:2H(4))	CID	1	0	1	1					780046		No Quan Values	Not Used		0	6.662e-08	6.17324	0	16.2143	100	2	848.919	1696.83	-2.86943	126.853	21253	21253	MS2	0/0	12AUG14_Rui_cardiac_PE_D.raw
	High			GcITIIGGGnTATccAk	Rejected	1	1	M0R6Y8	C2(Carbamidomethyl); N10(Deamidated); C14(Carbamidomethyl); C15(Carbamidomethyl); K17(Label:13C(6)15N(2))	CID	0	0	1	1		13710		1	1.71548e+07	Heavy	Excluded by Method	Not Used		0	3.408e-06	6.17302	0	16.3098	37	2	881.899	1762.79	-5.86975	185.419	33511	33511	MS2	0/0	12AUG14_Rui_cardiac_PE_D.raw
	High			GcITIIGGGDTATccAk	Selected	1	1	P16617	C2(Carbamidomethyl); C14(Carbamidomethyl); C15(Carbamidomethyl); K17(Label:13C(6)15N(2))	CID		0	2	2		13710		1	1.71548e+07	Heavy	Excluded by Method	Not Used		0	3.409e-06	6.17302	0	16.3098	37	2	881.899	1762.79	-5.87202	185.419	33511	33511	MS2	0/0	12AUG14_Rui_cardiac_PE_D.raw
	High			TEAAEIVEGEDSAYSVr	Unambiguous	1	1	D3ZHA0	R17(Label:13C(6)15N(4))	CID	1	0	1	1					14331800		No Quan Values	Not Used		0	7.168e-06	6.1637	0	41.7578	21	2	918.425	1835.84	-5.41926	244.295	46068	46068	MS2	0/0	12AUG14_Rui_cardiac_PE_D.raw
	High			FLEQQNAALAAEVNr	Unambiguous	2	1	Q6P725	R15(Label:13C(6)15N(4))	CID	1	0	1	1							No Quan Values	Not Used		0	2.539e-05	6.16178	0	20.8013	40	2	842.434	1683.86	-4.83706	248.473	46968	46968	MS2	0/0	12AUG14_Rui_cardiac_PE_D.raw
	High			ALcVSESQSAGAGTGNAATQGk	Unambiguous	2	1	F1LPQ9	C3(Carbamidomethyl); K22(Label:13C(6)15N(2))	CID	1	0	1	1		4876			5.07129e+06	Heavy	Unique	Used	0.389697	0	3.145e-06	6.15916	0	15.6959	100	2	1036.99	2072.97	-3.71888	89.7212	13496	13496	MS2	0/0	12AUG14_Rui_cardiac_PE_D.raw
	High			LEDTENWLYEDGEDQPk	Unambiguous	2	1	F1LRV4	K17(Label:13C(6)15N(2))	CID	1	0	1	1							No Quan Values	Not Used		0	0.000138	6.1555	0	17.717	100	2	1044.96	2088.91	-1.66937	284.746	54625	54625	MS2	0/0	12AUG14_Rui_cardiac_PE_D.raw
High				HADSVAELGEQIDNLQr	Unambiguous	7	3	G3V885;G3V8B0;Q29RW1	R17(Label:13C(6))	CID	1	0	1	1							No Quan Values	Not Used		0	3.984e-07	6.14982	0	8.93557	100	2	950.974	1900.94	-2.54552	292.292	56209	56209	MS2	0/0	12AUG14_Rui_cardiac_PE_D.raw
High				LEQQVDDLEGSLEQEk	Unambiguous	8	4	G3V885;Q29RW1;G3V8B0;G3V6E1	K16(Label:2H(4))	CID	1	0	1	1							No Quan Values	Not Used		0	1.668e-07	6.14853	0	0	61	2	932.457	1863.91	-3.23774	271.196	51766	51766	MS2	0/0	12AUG14_Rui_cardiac_PE_D.raw
High				LQDEDEGTYTFqIQDGk	Unambiguous	1	1	F1M7T8	Q12(Deamidated); K17(Label:2H(4))	CID	0.0326	0	1	1					650991		No Quan Values	Not Used		0	7.227e-06	6.14367	0	40.1587	100	2	996.461	1991.91	6.06639	244.797	46182	46182	MS2	0/0	12AUG14_Rui_cardiac_PE_D.raw
High				AASGrPEGTIAPPLGSGAPNLQEAmQNLr	Unambiguous	1	1	D4ABA9	R5(Label:13C(6)); M25(Oxidation); R29(Label:13C(6))	CID	1	0	1	1							No Quan Values	Not Used		0	1.634e-08	6.13311	0	50.6439	96	3	977.839	2931.5	-4.14114	310.573	60061	60061	MS2	0/0	12AUG14_Rui_cardiac_PE_D.raw
	High			TDVDQQGLLVQEDTAGQLr	Unambiguous	1	1	D4ABA9	R19(Label:13C(6)15N(4))	CID	1	0	1	1					433409		No Quan Values	Not Used		0	0.0001171	6.12842	0	16.8772	100	2	1048.52	2096.04	-3.54502	284.951	54667	54667	MS2	0/0	12AUG14_Rui_cardiac_PE_D.raw
High				TIGGGDDSFNTFFSETGAGk	Unambiguous	5	1	P68370	K20(Label:2H(4))	CID	1	0	1	1							No Quan Values	Not Used		0	6.71e-07	6.12235	0	6.16762	100	2	1006.46	2011.9	-6.91078	369.334	72434	72434	MS2	0/0	12AUG14_Rui_cardiac_PE_D.raw
High				LEEAGGATSVQIEmNk	Unambiguous	4	2	G3V885;G3V8B0	M14(Oxidation); K16(Label:2H(4))	CID	1	0	1	1		8072	1		1.62512e+07	Medium	Excluded by Method	Not Used		0	2.239e-08	6.12149	0	0	100	2	848.919	1696.83	-2.86943	123.51	20557	20557	MS2	0/0	12AUG14_Rui_cardiac_PE_D.raw
High				GcITIIGGGDTATccAk	Selected	1	1	P16617	C2(Carbamidomethyl); C14(Carbamidomethyl); C15(Carbamidomethyl); K17(Label:2H(4))	CID	0	0	1	1		13710		1	22476400	Medium	Excluded by Method	Not Used		0	3.33e-08	6.09629	0	0	29	2	879.907	1758.81	-3.2728	185.167	33457	33457	MS2	0/0	12AUG14_Rui_cardiac_PE_D.raw
High				GcITIIGGGnTATccAk	Rejected	1	1	M0R6Y8	C2(Carbamidomethyl); N10(Deamidated); C14(Carbamidomethyl); C15(Carbamidomethyl); K17(Label:2H(4))	CID		0	2	2		13710		1	22476400	Medium	Excluded by Method	Not Used		0	3.329e-08	6.09629	0	0	29	2	879.907	1758.81	-3.27052	185.167	33457	33457	MS2	0/0	12AUG14_Rui_cardiac_PE_D.raw
High				FTAVEDQYYcVDcYk	Unambiguous	2	1	Q9WUH4	C10(Carbamidomethyl); C13(Carbamidomethyl); K15(Label:2H(4))	CID	1	0	1	1							No Quan Values	Not Used		0	1.464e-06	6.08702	0	0	100	2	982.916	1964.82	-5.24428	273.438	52239	52239	MS2	0/0	12AUG14_Rui_cardiac_PE_D.raw
High				TIGGGDDSFNTFFSETGAGk	Unambiguous	5	1	P68370	K20(Label:2H(4))	CID	1	0	1	1							No Quan Values	Not Used		0	2.741e-06	6.08639	0	25.2914	100	2	1006.46	2011.91	-3.39167	372.161	73030	73030	MS2	0/0	12AUG14_Rui_cardiac_PE_D.raw
High				ALcVSESqSAGAGTGNAATQGk	Unambiguous	2	1	F1LPQ9	C3(Carbamidomethyl); Q8(Deamidated); K22(Label:2H(4))	CID	1	0	1	1		4650	1	1	2.17447e+06	Medium	Excluded by Method	Not Used		0	1.212e-06	6.0844	0	45.3504	100	2	1035.49	2069.98	4.74306	87.6016	13047	13047	MS2	0/0	12AUG14_Rui_cardiac_PE_D.raw
	High			AANEAGYFNEEmAPIEVk	Unambiguous	2	2	P13437;G3V9U2	M12(Oxidation); K18(Label:13C(6)15N(2))	CID	1	0	1	1					350493		No Quan Values	Not Used		0	0.0001824	6.08171	0	24.365	100	2	1003.97	2006.92	-1.36335	263.035	50041	50041	MS2	0/0	12AUG14_Rui_cardiac_PE_D.raw
	High			YSGDFGADAQGAMSk	Unambiguous	1	1	Q9QZ76	K15(Label:13C(6)15N(2))	CID	1	0	1	1		11016	1		7.69982e+06	Heavy	Excluded by Method	Not Used		0	1.561e-05	6.07467	0	37.0917	12	2	756.826	1512.64	-4.61539	155.344	27190	27190	MS2	0/0	12AUG14_Rui_cardiac_PE_D.raw
	High			LmATLFSTYASADTGDSGk	Unambiguous	2	1	G3V885	M2(Oxidation); K19(Label:13C(6)15N(2))	CID	1	0	1	1							No Quan Values	Not Used		0	5.437e-06	6.07059	0	38.5365	81	2	980.456	1959.9	-2.88638	301.342	58115	58115	MS2	0/0	12AUG14_Rui_cardiac_PE_D.raw
	High			STNGDTFLGGEDFDQALLr	Unambiguous	2	1	P48721	R19(Label:13C(6)15N(4))	CID	1	0	1	1					3.77518e+06		No Quan Values	Not Used		0	7.605e-05	6.06397	0	40.124	37	2	1033.48	2065.96	-5.26834	402.493	79644	79644	MS2	0/0	12AUG14_Rui_cardiac_PE_D.raw
High				LmATLFSTYASADTGDSGk	Unambiguous	2	1	G3V885	M2(Oxidation); K19(Label:2H(4))	CID	1	0	1	1							No Quan Values	Not Used		0	2.962e-07	6.06295	0	24.2519	66	2	978.462	1955.92	-1.47918	303.481	58565	58565	MS2	0/0	12AUG14_Rui_cardiac_PE_D.raw
High				TPVQSQQPSATAPSGADEk	Unambiguous	1	1	Q4FZT9	K19(Label:2H(4))	CID	1	0	1	1					9825728		No Quan Values	Not Used		0	2.019e-08	6.06159	0	0	100	2	951.967	1902.93	-3.83137	48.3581	5013	5013	MS2	0/0	12AUG14_Rui_cardiac_PE_D.raw
High				FLEQQnAALAAEVNr	Unambiguous	2	1	Q6P725	N6(Deamidated); R15(Label:13C(6))	CID	0.005	0	1	1		19117	1		1.03269e+06	Medium	Excluded by Method	Not Used		0	3.251e-05	6.06137	0	75.4121	100	2	840.944	1680.88	9.66323	261.496	49716	49716	MS2	0/0	12AUG14_Rui_cardiac_PE_D.raw
High				ESTGAQVQVAGDMLPNSTEr	Unambiguous	2	1	Q6AY48	R20(Label:13C(6))	CID	1	0	1	1							No Quan Values	Not Used		0	2.189e-06	6.05546	0	0	89	2	1048.5	2096	-2.61483	239.489	45022	45022	MS2	0/0	12AUG14_Rui_cardiac_PE_D.raw
High				TNVSGGAIALGHPLGGSGSr	Unambiguous	2	2	P13437;G3V9U2	R20(Label:13C(6))	CID	1	0	1	1		11828			1.15561e+07	Medium	Redundant	Not Used	0.504657	0	5.572e-09	6.05432	0	11.9267	100	2	907.482	1813.96	-2.51921	164.706	29159	29159	MS2	0/0	12AUG14_Rui_cardiac_PE_D.raw
	High			GcITIIGGGDTATccAk	Selected	1	1	P16617	C2(Carbamidomethyl); C14(Carbamidomethyl); C15(Carbamidomethyl); K17(Label:13C(6)15N(2))	CID	0	0	1	1		13710		1	1.71548e+07	Heavy	Excluded by Method	Not Used		0	1.974e-05	6.0506	0	11.3697	53	2	881.902	1762.8	-2.89434	186.795	33801	33801	MS2	0/0	12AUG14_Rui_cardiac_PE_D.raw
	High			GcITIIGGGnTATccAk	Rejected	1	1	M0R6Y8	C2(Carbamidomethyl); N10(Deamidated); C14(Carbamidomethyl); C15(Carbamidomethyl); K17(Label:13C(6)15N(2))	CID		0	2	2		13710		1	1.71548e+07	Heavy	Excluded by Method	Not Used		0	1.973e-05	6.0506	0	11.3697	53	2	881.902	1762.8	-2.89207	186.795	33801	33801	MS2	0/0	12AUG14_Rui_cardiac_PE_D.raw
	High			TIGGGDDSFNTFFSETGAGk	Unambiguous	5	1	P68370	K20(Label:13C(6)15N(2))	CID	1	0	1	1					871926		No Quan Values	Not Used		0	5.521e-05	6.04227	0	68.6808	100	2	1008.46	2015.9	-1.72831	371.051	72796	72796	MS2	0/0	12AUG14_Rui_cardiac_PE_D.raw
High				NDLQLQVQAEQDNLADAEEr	Unambiguous	4	2	G3V885;G3V8B0	R20(Label:13C(6))	CID	1	0	1	1							No Quan Values	Not Used		0	4.058e-07	6.04047	0	0	42	2	1153.05	2305.09	-2.86365	304.862	58855	58855	MS2	0/0	12AUG14_Rui_cardiac_PE_D.raw
	High			NnIDkLEGDHQLIQEALVFDNk	Unconsidered	1	1	D3ZCV0	N2(Deamidated); K5(Label:13C(6)15N(2)); K22(Label:13C(6)15N(2))	CID		0.0321	2	2							No Quan Values	Not Used		0	2.401e-05	6.039	1	34.2178	60	3	857.438	2570.3	-2.40904	400.285	79096	79096	MS2	0/0	12AUG14_Rui_cardiac_PE_D.raw
High				FLEQqNAALAAEVNr	Unconsidered	2	1	Q6P725	Q5(Deamidated); R15(Label:13C(6))	CID		0.005	2	2		19117	1		1.03269e+06	Medium	Excluded by Method	Not Used		0	7.219e-05	6.03119	0	75.4121	100	2	840.944	1680.88	9.66323	261.496	49716	49716	MS2	0/0	12AUG14_Rui_cardiac_PE_D.raw
High				HNNcMAEcLTPTIYAk	Unambiguous	1	1	P09605	C4(Carbamidomethyl); C8(Carbamidomethyl); K16(Label:2H(4))	CID	1	0	1	1		15591	1		982533	Medium	Excluded by Method	Not Used		0	3.388e-06	6.02261	0	15.7106	100	2	963.937	1926.87	-6.97872	209.742	38676	38676	MS2	0/0	12AUG14_Rui_cardiac_PE_D.raw
High				LcGSGFQSIVSGcQEIcSk	Unambiguous	2	2	P13437;G3V9U2	C2(Carbamidomethyl); C13(Carbamidomethyl); C17(Carbamidomethyl); K19(Label:2H(4))	CID	1	0	1	1					542240		No Quan Values	Not Used		0	7.532e-05	6.01773	0	32.8651	100	2	1060.98	2120.95	-7.70347	304.961	58877	58877	MS2	0/0	12AUG14_Rui_cardiac_PE_D.raw
High				FTAVEDQYYcVDcYk	Unambiguous	2	1	Q9WUH4	C10(Carbamidomethyl); C13(Carbamidomethyl); K15(Label:2H(4))	CID	1	0	1	1					824626		No Quan Values	Not Used		0	5.564e-06	6.01649	0	0	100	2	982.917	1964.83	-4.06385	272.548	52051	52051	MS2	0/0	12AUG14_Rui_cardiac_PE_D.raw
High				IVSNAScTTNcLAPLAk	Unambiguous	15	2	P04797;D3ZWV2	C7(Carbamidomethyl); C11(Carbamidomethyl); K17(Label:2H(4))	CID	1	0	1	1					121118840		No Quan Values	Not Used		0	2.744e-05	5.9887	0	0.595476	3	2	912.465	1823.92	-3.29012	194.887	35520	35520	MS2	0/0	12AUG14_Rui_cardiac_PE_D.raw
High				HEVTEISNTDVETQPGk	Unambiguous	1	1	M0R9D5	K17(Label:2H(4))	CID	1	0	1	1					1.87531e+06		No Quan Values	Not Used		0	2.511e-08	5.98358	0	61.1959	100	2	944.464	1887.92	-1.76852	97.0201	15016	15016	MS2	0/0	12AUG14_Rui_cardiac_PE_D.raw
High				IYDDDFFQNLDGVANALDNVDAr	Unambiguous	1	1	Q5U300	R23(Label:13C(6))	CID	1	0	1	1					3.87866e+06		No Quan Values	Not Used		0	2.017e-06	5.98207	0	20.1646	100	2	1303.6	2606.2	-2.97756	421.996	84098	84098	MS2	0/0	12AUG14_Rui_cardiac_PE_D.raw
	High			LEQQVDDLEGSLEQEk	Unambiguous	8	4	G3V885;Q29RW1;G3V8B0;G3V6E1	K16(Label:13C(6)15N(2))	CID	1	0	1	1							No Quan Values	Not Used		0	3.753e-05	5.97915	0	21.4695	84	2	934.453	1867.9	-1.63896	270.135	51541	51541	MS2	0/0	12AUG14_Rui_cardiac_PE_D.raw
	High			AcLISmGYDLGEAEFAr	Unambiguous	1	1	D3ZCV0	C2(Carbamidomethyl); M6(Oxidation); R17(Label:13C(6)15N(4))	CID	1	0	1	1							No Quan Values	Not Used		0	0.0002625	5.97516	0	17.3597	100	2	964.94	1928.87	-1.74571	383.296	75359	75359	MS2	0/0	12AUG14_Rui_cardiac_PE_D.raw
	High			NmVNEEDESQDTETVFk	Unambiguous	2	1	Q9Z2J4	M2(Oxidation); K17(Label:13C(6)15N(2))	CID	1	0	1	1		11667			2.0645e+06	Heavy	Unique	Used	0.304837	0	2.937e-05	5.96637	0	51.9177	100	2	1019.93	2038.86	-2.87295	162.291	28650	28650	MS2	0/0	12AUG14_Rui_cardiac_PE_D.raw
High				GFGDGYnGYGGGPGGGNFGGSPGYGGGr	Unambiguous	4	1	F1LNF1	N7(Deamidated); R28(Label:13C(6))	CID	0.0285	0	1	1					1414156		No Quan Values	Not Used		0	1.562e-05	5.96523	0	0	100	2	1251.52	2502.04	-2.55999	281.39	53916	53916	MS2	0/0	12AUG14_Rui_cardiac_PE_D.raw
High				TEAAEIVEGEDSAYSVr	Unambiguous	1	1	D3ZHA0	R17(Label:13C(6))	CID	1	0	1	1		17810			3.05288e+07	Medium	Redundant	Not Used	0.821436	0	4.566e-08	5.96512	0	21.53	15	2	916.433	1831.86	-3.84222	241.3	45418	45418	MS2	0/0	12AUG14_Rui_cardiac_PE_D.raw
	High			YSGDFGADAQGAmSk	Unambiguous	1	1	Q9QZ76	M13(Oxidation); K15(Label:13C(6)15N(2))	CID	1	0	1	1					81108160		No Quan Values	Not Used		0	6.061e-06	5.96185	0	26.2205	20	2	764.824	1528.64	-3.31685	84.3388	12372	12372	MS2	0/0	12AUG14_Rui_cardiac_PE_D.raw
High				LVQDVANNTnEEAGDGTTTATVLAr	Unambiguous	1	1	P63039	N10(Deamidated); R25(Label:13C(6))	CID	0.0487	0	1	1							No Quan Values	Not Used		0	1.257e-06	5.96025	0	11.6527	79	2	1284.13	2567.25	-0.880483	242.793	45745	45745	MS2	0/0	12AUG14_Rui_cardiac_PE_D.raw
High				AANAAENDFSVSQAEVSSr	Unambiguous	1	1	Q6MG08	R19(Label:13C(6))	CID	1	0	1	1		14011	1		1.99859e+06	Medium	Excluded by Method	Not Used		0	7.547e-07	5.95915	0	0	100	2	979.96	1958.91	-0.717078	188.751	34217	34217	MS2	0/0	12AUG14_Rui_cardiac_PE_D.raw
High				VIVVGNPANTNcLTASk	Unambiguous	1	1	O88989	C12(Carbamidomethyl); K17(Label:2H(4))	CID	1	0	1	1							No Quan Values	Not Used		0	4.915e-07	5.95876	0	0	77	2	881.475	1761.94	-2.73121	210.972	38937	38937	MS2	0/0	12AUG14_Rui_cardiac_PE_D.raw
High				LQDEDEGTYTFQIQDGk	Unambiguous	1	1	F1M7T8	K17(Label:2H(4))	CID	1	0	1	1					958935		No Quan Values	Not Used		0	3.078e-05	5.95497	0	0	100	2	995.959	1990.91	-3.79845	240.44	45230	45230	MS2	0/0	12AUG14_Rui_cardiac_PE_D.raw
	High			GPENEDPqTESQQLEAk	Unambiguous	1	1	Q5U2U8	Q8(Deamidated); K17(Label:13C(6)15N(2))	CID	0.005	0	1	1							No Quan Values	Not Used		0	0.001375	5.95266	0	35.9784	100	2	954.936	1908.87	5.53722	107.116	17134	17134	MS2	0/0	12AUG14_Rui_cardiac_PE_D.raw
High				LQDEDEGTYTFQIqDGk	Unconsidered	1	1	F1M7T8	Q14(Deamidated); K17(Label:2H(4))	CID		0.0326	2	2					650991		No Quan Values	Not Used		0	3.118e-05	5.94451	0	40.1587	100	2	996.461	1991.91	6.06639	244.797	46182	46182	MS2	0/0	12AUG14_Rui_cardiac_PE_D.raw
High				FLEqQNAALAAEVNr	Unconsidered	2	1	Q6P725	Q4(Deamidated); R15(Label:13C(6))	CID		0.0198	3	3		19117	1		1.03269e+06	Medium	Excluded by Method	Not Used		0	8.107e-05	5.94057	0	75.4121	100	2	840.944	1680.88	9.66323	261.496	49716	49716	MS2	0/0	12AUG14_Rui_cardiac_PE_D.raw
	High			NmGGPYGGGNYGPGGSGGSGGYGGr	Unambiguous	7	1	F1LNF1	M2(Oxidation); R25(Label:13C(6)15N(4))	CID	1	0	1	1					1.17e+06		No Quan Values	Not Used		0	5.967e-06	5.93321	0	6.37935	100	2	1108.45	2215.9	-3.59354	112.844	18333	18333	MS2	0/0	12AUG14_Rui_cardiac_PE_D.raw
	High			YSGDFGADAQGAmSk	Unambiguous	1	1	Q9QZ76	M13(Oxidation); K15(Label:13C(6)15N(2))	CID	1	0	1	1		3842			3.58221e+08	Heavy	Unique	Used	0.659547	0	1.049e-06	5.9256	0	28.2437	17	2	764.824	1528.64	-3.71613	79.1923	11302	11302	MS2	0/0	12AUG14_Rui_cardiac_PE_D.raw
	High			YSGDFGADAQGAmSk	Unambiguous	1	1	Q9QZ76	M13(Oxidation); K15(Label:13C(6)15N(2))	CID	1	0	1	1		3842			3.58221e+08	Heavy	Redundant	Not Used	0.659547	0	6.143e-06	5.92434	0	25.2091	7	2	764.824	1528.64	-3.237	81.7741	11840	11840	MS2	0/0	12AUG14_Rui_cardiac_PE_D.raw
	High			SSGSPYGGGYGSGGGSGGYGSr	Unambiguous	3	1	D4A6A2	R22(Label:13C(6)15N(4))	CID	1	0	1	1		4092		1	7969356	Heavy	Excluded by Method	Not Used		0	1.286e-06	5.92179	0	0	100	2	960.899	1920.79	-3.4552	83.686	12238	12238	MS2	0/0	12AUG14_Rui_cardiac_PE_D.raw
	High			GPENEDPQTESqQLEAk	Unconsidered	1	1	Q5U2U8	Q12(Deamidated); K17(Label:13C(6)15N(2))	CID		0.005	2	2							No Quan Values	Not Used		0	0.005185	5.92049	0	35.9784	100	2	954.936	1908.87	5.53722	107.116	17134	17134	MS2	0/0	12AUG14_Rui_cardiac_PE_D.raw
	High			SSIQITGALEDQmNQLk	Unambiguous	1	1	D3ZCV0	M13(Oxidation); K17(Label:13C(6)15N(2))	CID	1	0	1	1		19483	1		1.52247e+06	Heavy	Excluded by Method	Not Used		0	3.487e-06	5.91442	0	33.5209	100	2	950.481	1899.95	-1.4421	267.364	50955	50955	MS2	0/0	12AUG14_Rui_cardiac_PE_D.raw
High				EVYMGNVIQGGEGQAPTr	Unambiguous	1	1	P17764	R18(Label:13C(6))	CID	1	0	1	1					4130184		No Quan Values	Not Used		0	4.643e-07	5.91251	0	0	91	2	956.468	1911.93	-2.30768	219.835	40830	40830	MS2	0/0	12AUG14_Rui_cardiac_PE_D.raw
	High			GTGGVDTAAVADVYDISNIDr	Unambiguous	2	2	P09605;M0R6J6	R21(Label:13C(6)15N(4))	CID	1	0	1	1		25808	1		700563	Heavy	Excluded by Method	Not Used		0	2.02e-05	5.91128	0	27.8165	100	2	1060.01	2119.01	-3.5577	388.474	76440	76440	MS2	0/0	12AUG14_Rui_cardiac_PE_D.raw
High				LQDEDEGTYTFQIQDGk	Unambiguous	1	1	F1M7T8	K17(Label:2H(4))	CID	1	0	1	1					520429		No Quan Values	Not Used		0	1.161e-05	5.91101	0	15.5458	100	2	995.958	1990.91	-4.28897	245.129	46251	46251	MS2	0/0	12AUG14_Rui_cardiac_PE_D.raw
	High			HEVTEISnTDVETQPGk	Unambiguous	1	1	M0R9D5	N8(Deamidated); K17(Label:13C(6)15N(2))	CID	0.0457	0	1	1					364008		No Quan Values	Not Used		0	2.72e-05	5.90931	0	48.304	100	2	946.958	1892.91	6.57442	96.2098	14847	14847	MS2	0/0	12AUG14_Rui_cardiac_PE_D.raw
High				FLEQQNAALAAEVNr	Unambiguous	2	1	Q6P725	R15(Label:13C(6))	CID	1	0	1	1					111196136		No Quan Values	Not Used		0	8.137e-07	5.90816	0	2.07965	4	2	840.442	1679.88	-2.38929	242.231	45618	45618	MS2	0/0	12AUG14_Rui_cardiac_PE_D.raw
High				TDVDQQGLLVQEDTAGQLr	Unambiguous	1	1	D4ABA9	R19(Label:13C(6))	CID	1	0	1	1							No Quan Values	Not Used		0	6.055e-07	5.90579	0	12.5642	100	2	1046.53	2092.06	-1.75211	275.234	52616	52616	MS2	0/0	12AUG14_Rui_cardiac_PE_D.raw
	High			DVGPDDQGSYAVIAGSSk	Unambiguous	1	1	P56741	K18(Label:13C(6)15N(2))	CID	1	0	1	1					3.81645e+06		No Quan Values	Not Used		0	1.023e-05	5.90473	0	27.9271	100	2	887.419	1773.83	-4.6096	205.373	37737	37737	MS2	0/0	12AUG14_Rui_cardiac_PE_D.raw
	High			GPEnEDPQTESQQLEAk	Unconsidered	1	1	Q5U2U8	N4(Deamidated); K17(Label:13C(6)15N(2))	CID		0.0084	3	3							No Quan Values	Not Used		0	0.003222	5.90456	0	35.9784	100	2	954.936	1908.87	5.53722	107.116	17134	17134	MS2	0/0	12AUG14_Rui_cardiac_PE_D.raw
	High			SLESTNVTDkDGELYck	Unambiguous	2	1	G3V7U0	K10(Label:13C(6)15N(2)); C16(Carbamidomethyl); K17(Label:13C(6)15N(2))	CID	1	0	1	1					794686		No Quan Values	Not Used		0	0.000171	5.90314	1	0	100	2	987.967	1974.93	-1.37009	141.303	24260	24260	MS2	0/0	12AUG14_Rui_cardiac_PE_D.raw
High				VLNNMEIGTSLYDEEGAk	Unambiguous	1	1	P16617	K18(Label:2H(4))	CID	1	0	1	1							No Quan Values	Not Used		0	2.939e-07	5.901	0	9.43447	100	2	993.982	1986.96	-2.54615	310.245	59992	59992	MS2	0/0	12AUG14_Rui_cardiac_PE_D.raw
High				HnNcMAEcLTPTIYAk	Unambiguous	1	1	P09605	N2(Deamidated); C4(Carbamidomethyl); C8(Carbamidomethyl); K16(Label:2H(4))	CID	1	0	1	1		15489	1	1	531544	Medium	Excluded by Method	Not Used		0	1.255e-05	5.89872	0	15.2279	100	2	964.442	1927.88	6.06481	208.371	38380	38380	MS2	0/0	12AUG14_Rui_cardiac_PE_D.raw
High				HNncMAEcLTPTIYAk	Unambiguous	1	1	P09605	N3(Deamidated); C4(Carbamidomethyl); C8(Carbamidomethyl); K16(Label:2H(4))	CID	1	0	1	2		15489	1	1	531544	Medium	Excluded by Method	Not Used		0	1.225e-05	5.89553	0	15.2279	100	2	964.442	1927.88	6.06481	208.371	38380	38380	MS2	0/0	12AUG14_Rui_cardiac_PE_D.raw
	High			ALcVSESqSAGAGTGNAATQGk	Unambiguous	2	1	F1LPQ9	C3(Carbamidomethyl); Q8(Deamidated); K22(Label:13C(6)15N(2))	CID	0.0238	0	1	1							No Quan Values	Not Used		0	0.002186	5.89039	0	22.8728	100	2	1037.49	2073.98	7.75678	88.4277	13220	13220	MS2	0/0	12AUG14_Rui_cardiac_PE_D.raw
	High			TGLEQGNDAGYLAESEk	Unambiguous	1	1	Q64428	K17(Label:13C(6)15N(2))	CID	1	0	1	1		13081	1		5618733	Heavy	Excluded by Method	Not Used		0	1.802e-05	5.88519	0	10.0802	100	2	895.417	1789.83	-3.42961	177.954	31940	31940	MS2	0/0	12AUG14_Rui_cardiac_PE_D.raw
	High			ALcVSESqSAGAGTGNAATQGk	Unambiguous	2	1	F1LPQ9	C3(Carbamidomethyl); Q8(Deamidated); K22(Label:13C(6)15N(2))	CID	0.034	0	1	1							No Quan Values	Not Used		0	9.932e-05	5.88328	0	35.1546	100	2	1037.49	2073.97	5.52019	89.798	13511	13511	MS2	0/0	12AUG14_Rui_cardiac_PE_D.raw
High				EVYMGNVIQGGEGQAPTr	Unambiguous	1	1	P17764	R18(Label:13C(6))	CID	1	0	1	1					490015		No Quan Values	Not Used		0	6.068e-08	5.88315	0	0	91	2	956.466	1911.93	-3.71231	223.215	41551	41551	MS2	0/0	12AUG14_Rui_cardiac_PE_D.raw
High				NLEAVETLGSTSTIcSDk	Unambiguous	4	2	P06686;P06685	C15(Carbamidomethyl); K18(Label:2H(4))	CID	1	0	1	1					1.58729e+06		No Quan Values	Not Used		0	1.153e-06	5.86818	0	70.8548	100	2	964.972	1928.94	-2.81568	268.654	51226	51226	MS2	0/0	12AUG14_Rui_cardiac_PE_D.raw
	High			DQTNDQVTIDSALATQk	Unambiguous	1	1	P56574	K17(Label:13C(6)15N(2))	CID	1	0	1	1							No Quan Values	Not Used		0	1.904e-06	5.86814	0	23.5818	72	2	928.456	1855.91	-3.61713	232.362	43495	43495	MS2	0/0	12AUG14_Rui_cardiac_PE_D.raw
High				FLEQQNAALAAEVNr	Unambiguous	2	1	Q6P725	R15(Label:13C(6))	CID	1	0	1	1							No Quan Values	Not Used		0	2.119e-07	5.86785	0	8.59407	77	2	840.441	1679.87	-3.76996	239.288	44980	44980	MS2	0/0	12AUG14_Rui_cardiac_PE_D.raw
	High			LcGSGFQSIVSGcQEIcSk	Unambiguous	2	2	P13437;G3V9U2	C2(Carbamidomethyl); C13(Carbamidomethyl); C17(Carbamidomethyl); K19(Label:13C(6)15N(2))	CID	1	0	1	1					354912		No Quan Values	Not Used		0	0.0003866	5.86378	0	26.7227	100	2	1062.98	2124.96	-2.3259	289.753	55675	55675	MS2	0/0	12AUG14_Rui_cardiac_PE_D.raw
High				MSEEDEqGWcQGQLQSGr	Unambiguous	1	1	G3V9N7	Q7(Deamidated); C10(Carbamidomethyl); R18(Label:13C(6))	CID	0.0085	0	1	1					1.04107e+06		No Quan Values	Not Used		0	5.846e-06	5.85216	0	0	100	2	1066.45	2131.89	6.23158	171.706	30636	30636	MS2	0/0	12AUG14_Rui_cardiac_PE_D.raw
	High			GPENEDPQTESQqLEAk	Unconsidered	1	1	Q5U2U8	Q13(Deamidated); K17(Label:13C(6)15N(2))	CID		0.0168	4	4							No Quan Values	Not Used		0	0.006334	5.85167	0	35.9784	100	2	954.936	1908.87	5.53722	107.116	17134	17134	MS2	0/0	12AUG14_Rui_cardiac_PE_D.raw
	High			AEGSDVANAVLDGADcImLSGETAk	Unambiguous	3	2	P11980;P11980-2	C16(Carbamidomethyl); M18(Oxidation); K25(Label:13C(6)15N(2))	CID	1	0	1	1					11751914		No Quan Values	Not Used		0	0.0005291	5.84988	0	26.0765	30	2	1259.57	2518.14	-4.06394	397.106	78338	78338	MS2	0/0	12AUG14_Rui_cardiac_PE_D.raw
High				TDVDQQGLLVQEDTAGQLr	Unambiguous	1	1	D4ABA9	R19(Label:13C(6))	CID	1	0	1	1							No Quan Values	Not Used		0	2.802e-07	5.84697	0	10.4974	47	2	1046.53	2092.05	-3.3859	281.888	54023	54023	MS2	0/0	12AUG14_Rui_cardiac_PE_D.raw
	High			FGVEQDVDmVFASFIr	Unambiguous	3	2	P11980;P11980-2	M9(Oxidation); R16(Label:13C(6)15N(4))	CID	1	0	1	1		29292			1.16029e+06	Heavy	Not Unique	Not Used	0.916086	0	2.015e-05	5.84509	0	43.4166	64	2	943.452	1885.9	-3.39538	423.807	84482	84482	MS2	0/0	12AUG14_Rui_cardiac_PE_D.raw
High				LEQQVDDLEGSLEQEk	Unambiguous	8	4	G3V885;Q29RW1;G3V8B0;G3V6E1	K16(Label:2H(4))	CID	1	0	1	1							No Quan Values	Not Used		0	6.216e-07	5.84188	0	0	28	2	932.458	1863.91	-1.73143	268.804	51258	51258	MS2	0/0	12AUG14_Rui_cardiac_PE_D.raw
	High			SSIQITGALEDQmNQLk	Unambiguous	1	1	D3ZCV0	M13(Oxidation); K17(Label:13C(6)15N(2))	CID	1	0	1	1							No Quan Values	Not Used		0	1.025e-05	5.84091	0	16.2547	67	2	950.48	1899.95	-2.59859	272.004	51935	51935	MS2	0/0	12AUG14_Rui_cardiac_PE_D.raw
	High			AANEAGYFNEEmAPIEVk	Unambiguous	2	2	P13437;G3V9U2	M12(Oxidation); K18(Label:13C(6)15N(2))	CID	1	0	1	1							No Quan Values	Not Used		0	0.000383	5.83829	0	17.0202	50	2	1003.96	2006.92	-2.4582	267.986	51085	51085	MS2	0/0	12AUG14_Rui_cardiac_PE_D.raw
	High			LPAkPEVSSDEDIQYr	Unambiguous	1	1	Q64428	K4(Label:13C(6)15N(2)); R16(Label:13C(6)15N(4))	CID	1	0	1	1					9700810		No Quan Values	Not Used		0	9.251e-06	5.83758	0	5.97051	36	3	622.316	1864.93	-3.32285	150.801	26240	26240	MS2	0/0	12AUG14_Rui_cardiac_PE_D.raw
High				LEDTENWLYEDGEDQPk	Unambiguous	2	1	F1LRV4	K17(Label:2H(4))	CID	1	0	1	1		20617		1	1.51245e+06	Medium	Excluded by Method	Not Used		0	5.779e-07	5.83631	0	0	100	2	1042.96	2084.91	-4.21117	286.959	55088	55088	MS2	0/0	12AUG14_Rui_cardiac_PE_D.raw
	High			TIGGGDDSFnTFFSETGAGk	Unambiguous	5	1	P68370	N10(Deamidated); K20(Label:13C(6)15N(2))	CID	1	0	1	1							No Quan Values	Not Used		0	0.001106	5.83561	0	69.0307	100	2	1008.96	2016.91	7.46855	370.183	72613	72613	MS2	0/0	12AUG14_Rui_cardiac_PE_D.raw
	High			LEQQVDDLEGSLEQEk	Unambiguous	8	4	G3V885;Q29RW1;G3V8B0;G3V6E1	K16(Label:13C(6)15N(2))	CID	1	0	1	1							No Quan Values	Not Used		0	3.375e-05	5.83482	0	10.5518	47	2	934.451	1867.9	-3.14205	267.049	50887	50887	MS2	0/0	12AUG14_Rui_cardiac_PE_D.raw
	High			APLQVAVLGPTGVAEPVEVr	Unambiguous	1	1	D3ZHA0	R20(Label:13C(6)15N(4))	CID	1	0	1	1							No Quan Values	Not Used		0	0.0002705	5.83243	0	19.3719	100	2	1006.57	2012.14	-2.25124	389.093	76569	76569	MS2	0/0	12AUG14_Rui_cardiac_PE_D.raw
High				QDHPSSmGVYGQESGGFSGPGENr	Unambiguous	2	1	B1WC50	M7(Oxidation); R24(Label:13C(6))	CID	1	0	1	1					572113		No Quan Values	Not Used		0	3.746e-07	5.83165	0	25.8312	100	3	834.691	2502.06	-3.81499	119.633	19748	19748	MS2	0/0	12AUG14_Rui_cardiac_PE_D.raw
High				SQVFSTAADGQTQVEIk	Unambiguous	2	1	P48721	K17(Label:2H(4))	CID	1	0	1	1							No Quan Values	Not Used		0	1.412e-06	5.82987	0	13.1871	20	2	906.963	1812.92	-4.58331	213.974	39581	39581	MS2	0/0	12AUG14_Rui_cardiac_PE_D.raw
	High			ESTGAQVQVAGDMLPNSTEr	Unambiguous	2	1	Q6AY48	R20(Label:13C(6)15N(4))	CID	1	0	1	1					2.03508e+06		No Quan Values	Not Used		0	7.67e-05	5.82805	0	57.3378	100	2	1050.5	2099.99	-1.72879	237.871	44678	44678	MS2	0/0	12AUG14_Rui_cardiac_PE_D.raw
High				AAVEQLTEEQkNEFk	Unambiguous	1	1	Q4PP99	K11(Label:2H(4)); K15(Label:2H(4))	CID	1	0	1	1		10034		1	1.17437e+07	Medium	Excluded by Method	Not Used		0	2.099e-05	5.82453	1	50.1473	66	2	886.466	1771.92	-3.92302	145.193	25070	25070	MS2	0/0	12AUG14_Rui_cardiac_PE_D.raw
High				LTEDEVEkLmAGQEDSNGcINYEAFVk	Unambiguous	1	1	P16409	K8(Label:2H(4)); M10(Oxidation); C19(Carbamidomethyl); K27(Label:2H(4))	CID	1	0	1	1		25189	1	1	265440	Medium	Excluded by Method	Not Used		0	8.194e-05	5.82189	1	83.1553	59	3	1038.48	3113.43	-6.66086	378.126	74280	74280	MS2	0/0	12AUG14_Rui_cardiac_PE_D.raw
	High			SSGSPYGGGYGSGGGSGGYGSr	Unambiguous	3	1	D4A6A2	R22(Label:13C(6)15N(4))	CID	1	0	1	1		4460		1	2.67559e+06	Heavy	Excluded by Method	Not Used		0	5.255e-07	5.8103	0	54.0251	100	2	960.898	1920.79	-5.29822	87.2262	12970	12970	MS2	0/0	12AUG14_Rui_cardiac_PE_D.raw
High				ESTGAQVQVAGDMLPNSTEr	Unambiguous	2	1	Q6AY48	R20(Label:13C(6))	CID	1	0	1	1					324787		No Quan Values	Not Used		0	1.397e-05	5.80794	0	0	100	2	1048.5	2095.99	-5.64331	236.291	44336	44336	MS2	0/0	12AUG14_Rui_cardiac_PE_D.raw
High				GFGDGYNGYGGGPGGGnFGGSPGYGGGr	Unconsidered	4	1	F1LNF1	N17(Deamidated); R28(Label:13C(6))	CID		0.0285	2	2					1414156		No Quan Values	Not Used		0	3.394e-05	5.80196	0	0	100	2	1251.52	2502.04	-2.55999	281.39	53916	53916	MS2	0/0	12AUG14_Rui_cardiac_PE_D.raw
	High			SLESTnVTDkDGELYck	Unambiguous	2	1	G3V7U0	N6(Deamidated); K10(Label:13C(6)15N(2)); C16(Carbamidomethyl); K17(Label:13C(6)15N(2))	CID	1	0	1	1					340703		No Quan Values	Not Used		0	0.00622	5.7998	1	43.6765	100	2	988.468	1975.93	7.58487	141.904	24385	24385	MS2	0/0	12AUG14_Rui_cardiac_PE_D.raw
	High			HADSVAELGEQIDNLQr	Unambiguous	7	3	G3V885;G3V8B0;Q29RW1	R17(Label:13C(6)15N(4))	CID	1	0	1	1							No Quan Values	Not Used		0	1.191e-05	5.79867	0	30.2347	100	2	952.967	1904.93	-3.42726	292.115	56171	56171	MS2	0/0	12AUG14_Rui_cardiac_PE_D.raw
High				MSEEDEQGWcqGQLQSGr	Unconsidered	1	1	G3V9N7	C10(Carbamidomethyl); Q11(Deamidated); R18(Label:13C(6))	CID		0.0085	2	2					1.04107e+06		No Quan Values	Not Used		0	1.746e-06	5.79683	0	0	100	2	1066.45	2131.89	6.23158	171.706	30636	30636	MS2	0/0	12AUG14_Rui_cardiac_PE_D.raw
	High			EVYMGNVIQGGEGQAPTr	Unambiguous	1	1	P17764	R18(Label:13C(6)15N(4))	CID	1	0	1	1		16347		1	9383646	Heavy	Excluded by Method	Not Used		0	3.394e-05	5.79631	0	15.7681	100	2	958.46	1915.91	-4.39543	220.306	40930	40930	MS2	0/0	12AUG14_Rui_cardiac_PE_D.raw
High				rGTGGVDTAAVGAVFDISNADr	Unambiguous	1	1	P00564	R1(Label:13C(6)); R22(Label:13C(6))	CID	1	0	1	1							No Quan Values	Not Used		0	3.995e-06	5.77423	1	32.0517	25	3	721.038	2161.1	-1.47254	343.006	66882	66882	MS2	0/0	12AUG14_Rui_cardiac_PE_D.raw
High				NPDDITQEEYGEFYk	Unambiguous	1	1	P34058	K15(Label:2H(4))	CID	1	0	1	1		19650		1	3.62458e+06	Medium	Excluded by Method	Not Used		0	2.433e-06	5.77348	0	8.87614	25	2	926.414	1851.82	-1.1796	270.105	51533	51533	MS2	0/0	12AUG14_Rui_cardiac_PE_D.raw
	High			LEDTENWLYEDGEDQPk	Unambiguous	2	1	F1LRV4	K17(Label:13C(6)15N(2))	CID	1	0	1	1		20617		1	3.37487e+06	Heavy	Excluded by Method	Not Used		0	5.657e-05	5.77103	0	0	100	2	1044.96	2088.91	-2.37062	286.633	55021	55021	MS2	0/0	12AUG14_Rui_cardiac_PE_D.raw
High				TnVSGGAIALGHPLGGSGSr	Unambiguous	2	2	P13437;G3V9U2	N2(Deamidated); R20(Label:13C(6))	CID	1	0	1	1					70545.7		No Quan Values	Not Used		0	4.732e-06	5.76784	0	60.545	100	2	907.983	1814.96	7.36512	167.899	29834	29834	MS2	0/0	12AUG14_Rui_cardiac_PE_D.raw
	High			EVYMGNVIQGGEGQAPTr	Unambiguous	1	1	P17764	R18(Label:13C(6)15N(4))	CID	1	0	1	1					685388		No Quan Values	Not Used		0	0.0001202	5.76368	0	50.7525	100	2	958.462	1915.92	-1.84687	218.317	40508	40508	MS2	0/0	12AUG14_Rui_cardiac_PE_D.raw
	High			SQVFSTAADGQTQVEIk	Unambiguous	2	1	P48721	K17(Label:13C(6)15N(2))	CID	1	0	1	1					6.11207e+06		No Quan Values	Not Used		0	2.32e-05	5.76055	0	41.704	53	2	908.957	1816.91	-5.08666	212.604	39287	39287	MS2	0/0	12AUG14_Rui_cardiac_PE_D.raw
High				MEGDLNEmEIQLSQANr	Unambiguous	2	1	G3V885	M8(Oxidation); R17(Label:13C(6))	CID	1	0	1	1		16845	1		3.01262e+06	Medium	Excluded by Method	Not Used		0	1.517e-06	5.75824	0	52.3856	100	2	1000.46	1999.91	-2.63981	227.155	42388	42388	MS2	0/0	12AUG14_Rui_cardiac_PE_D.raw
High				IVYGHLDDPANQEIEr	Unambiguous	1	1	Q9ER34	R16(Label:13C(6))	CID	1	0	1	1		14075			61050864	Medium	Unique	Used	0.667494	0	9.884e-08	5.75684	0	11.4192	11	3	625.648	1874.93	-2.76022	189.482	34374	34374	MS2	0/0	12AUG14_Rui_cardiac_PE_D.raw
	High			NPDDITQEEYGEFYk	Unambiguous	1	1	P34058	K15(Label:13C(6)15N(2))	CID	1	0	1	1							No Quan Values	Not Used		0	0.0001292	5.75513	0	18.7397	33	2	928.407	1855.81	-2.46905	271.888	51910	51910	MS2	0/0	12AUG14_Rui_cardiac_PE_D.raw
High				ESTGAQVQVAGDMLPNSTEr	Unambiguous	2	1	Q6AY48	R20(Label:13C(6))	CID	1	0	1	1					324787		No Quan Values	Not Used		0	1.161e-06	5.7536	0	62.6422	100	2	1048.5	2095.99	-5.06091	236.183	44313	44313	MS2	0/0	12AUG14_Rui_cardiac_PE_D.raw
	High			ALcVSESQSAGAGTGnAATQGk	Unconsidered	2	1	F1LPQ9	C3(Carbamidomethyl); N16(Deamidated); K22(Label:13C(6)15N(2))	CID		0.0238	2	2							No Quan Values	Not Used		0	0.003936	5.75359	0	22.8728	100	2	1037.49	2073.98	7.75678	88.4277	13220	13220	MS2	0/0	12AUG14_Rui_cardiac_PE_D.raw
High				LcGSGFQSIVSGcQEIcSk	Unambiguous	2	2	P13437;G3V9U2	C2(Carbamidomethyl); C13(Carbamidomethyl); C17(Carbamidomethyl); K19(Label:2H(4))	CID	1	0	1	1					252217		No Quan Values	Not Used		0	1.497e-06	5.74967	0	64.6614	100	2	1060.98	2120.96	-5.74661	289.087	55534	55534	MS2	0/0	12AUG14_Rui_cardiac_PE_D.raw
High				SSIQITGALEDQmNQLk	Unambiguous	1	1	D3ZCV0	M13(Oxidation); K17(Label:2H(4))	CID	1	0	1	1							No Quan Values	Not Used		0	1.713e-06	5.74905	0	0	24	2	948.484	1895.96	-3.5929	272.352	52008	52008	MS2	0/0	12AUG14_Rui_cardiac_PE_D.raw
High				MSEEDEQGWcQGqLQSGr	Unconsidered	1	1	G3V9N7	C10(Carbamidomethyl); Q13(Deamidated); R18(Label:13C(6))	CID		0.0188	3	3					1.04107e+06		No Quan Values	Not Used		0	2.32e-06	5.74471	0	0	100	2	1066.45	2131.89	6.23158	171.706	30636	30636	MS2	0/0	12AUG14_Rui_cardiac_PE_D.raw
High				NDLQLQVQAEQDNLADAEEr	Unambiguous	4	2	G3V885;G3V8B0	R20(Label:13C(6))	CID	1	0	1	1					88783.6		No Quan Values	Not Used		0	4.258e-05	5.74333	0	0	100	2	1153.05	2305.09	-2.33408	297.89	57390	57390	MS2	0/0	12AUG14_Rui_cardiac_PE_D.raw
	High			ELEDrFASEASGYQDNIAr	Unambiguous	2	1	Q6P725	R5(Label:13C(6)15N(4)); R19(Label:13C(6)15N(4))	CID	1	0	1	1							No Quan Values	Not Used		0	3.142e-05	5.73603	1	45.3207	44	3	731.007	2191.01	-5.10909	240.77	45301	45301	MS2	0/0	12AUG14_Rui_cardiac_PE_D.raw
	High			GPSVDVEVPDVDLEcPEAk	Unambiguous	1	1	M0R9D5	C15(Carbamidomethyl); K19(Label:13C(6)15N(2))	CID	1	0	1	1		23640	1		940318	Heavy	Excluded by Method	Not Used		0	2.792e-05	5.73217	0	29.1	100	2	1031.99	2062.97	-0.495825	348.845	68119	68119	MS2	0/0	12AUG14_Rui_cardiac_PE_D.raw
	High			LTEDEVEkLmAGQEDSNGcINYEAFVk	Unambiguous	1	1	P16409	K8(Label:13C(6)15N(2)); M10(Oxidation); C19(Carbamidomethyl); K27(Label:13C(6)15N(2))	CID	1	0	1	1					528584		No Quan Values	Not Used		0	0.001774	5.73154	1	88.2349	97	3	1041.14	3121.42	-3.68274	380.413	74757	74757	MS2	0/0	12AUG14_Rui_cardiac_PE_D.raw
High				LQDAEEAVEAVNAk	Unambiguous	4	2	G3V885;G3V8B0	K14(Label:2H(4))	CID	1	0	1	1					60490248		No Quan Values	Not Used		0	3.618e-06	5.72472	0	3.03814	15	2	745.883	1490.76	-3.74717	190.64	34622	34622	MS2	0/0	12AUG14_Rui_cardiac_PE_D.raw
High				NmGGPYGGGNYGPGGSGGSGGYGGr	Unambiguous	7	1	F1LNF1	M2(Oxidation); R25(Label:13C(6))	CID	1	0	1	1		7097	1	1	10753157	Medium	Excluded by Method	Not Used		0	5.8918e-10	5.72145	0	0	94	2	1106.46	2211.91	-4.32614	114.777	18734	18734	MS2	0/0	12AUG14_Rui_cardiac_PE_D.raw
	High			LcGSGFQSIVSGcQEIcSk	Unambiguous	2	2	P13437;G3V9U2	C2(Carbamidomethyl); C13(Carbamidomethyl); C17(Carbamidomethyl); K19(Label:13C(6)15N(2))	CID	1	0	1	1							No Quan Values	Not Used		0	2.173e-05	5.71882	0	22.7343	100	2	1062.98	2124.96	-1.63655	298.591	57534	57534	MS2	0/0	12AUG14_Rui_cardiac_PE_D.raw
High				ALcVSESQSAGAGTGNAATQGk	Unambiguous	2	1	F1LPQ9	C3(Carbamidomethyl); K22(Label:2H(4))	CID	1	0	1	1		4876			13013441	Medium	Redundant	Not Used	0.389697	0	8.285e-08	5.71759	0	0	100	2	1034.99	2068.98	-2.27218	90.9906	13766	13766	MS2	0/0	12AUG14_Rui_cardiac_PE_D.raw
High				LEDTENWLYEDGEDQPk	Unambiguous	2	1	F1LRV4	K17(Label:2H(4))	CID	1	0	1	1		20444		1	542314	Medium	Excluded by Method	Not Used		0	7.886e-07	5.717	0	38.0087	87	2	1042.96	2084.92	-3.39147	283.373	54336	54336	MS2	0/0	12AUG14_Rui_cardiac_PE_D.raw
High				VGLIGScTNSSYEDmGr	Unambiguous	1	1	Q9ER34	C7(Carbamidomethyl); M15(Oxidation); R17(Label:13C(6))	CID	1	0	1	1		12572			3.11312e+07	Medium	Unique	Used	0.36358	0	1.252e-05	5.71678	0	7.0754	51	2	934.414	1867.82	-2.98923	171.995	30695	30695	MS2	0/0	12AUG14_Rui_cardiac_PE_D.raw
High				LMAGQEDSnGcINYEAFVk	Unambiguous	1	1	P16409	N9(Deamidated); C11(Carbamidomethyl); K19(Label:2H(4))	CID	0.0123	0	1	1							No Quan Values	Not Used		0	9.474e-07	5.71191	0	0	95	2	1075.98	2150.96	-3.90545	338.746	65978	65978	MS2	0/0	12AUG14_Rui_cardiac_PE_D.raw
	High			VLGSEEPTEGDVQcMr	Unambiguous	1	1	D4ABA9	C14(Carbamidomethyl); R16(Label:13C(6)15N(4))	CID	1	0	1	1					4.48647e+06		No Quan Values	Not Used		0	1.623e-05	5.71012	0	33.2347	100	2	908.905	1816.8	-3.23243	178.924	32144	32144	MS2	0/0	12AUG14_Rui_cardiac_PE_D.raw
	High			EVYmGNVIQGGEGQAPTr	Unambiguous	1	1	P17764	M4(Oxidation); R18(Label:13C(6)15N(4))	CID	1	0	1	1		10299			13314285	Heavy	Unique	Used	0.393831	0	1.854e-05	5.70966	0	69.0615	100	2	966.456	1931.9	-6.02361	147.434	25537	25537	MS2	0/0	12AUG14_Rui_cardiac_PE_D.raw
High				NPDDITQEEYGEFYk	Unambiguous	1	1	P34058	K15(Label:2H(4))	CID	1	0	1	1							No Quan Values	Not Used		0	4.375e-06	5.70805	0	1.38613	19	2	926.412	1851.82	-3.2231	273.532	52258	52258	MS2	0/0	12AUG14_Rui_cardiac_PE_D.raw
High				IVSNAScTTNcLAPLAk	Unambiguous	15	2	P04797;D3ZWV2	C7(Carbamidomethyl); C11(Carbamidomethyl); K17(Label:2H(4))	CID	1	0	1	1		14767			664233432	Medium	Not Unique	Not Used	0.353421	0	2.196e-05	5.70644	0	14.2711	6	2	912.465	1823.92	-3.69169	198.317	36243	36243	MS2	0/0	12AUG14_Rui_cardiac_PE_D.raw
High				APLQVAVLGPTGVAEPVEVr	Unambiguous	1	1	D3ZHA0	R20(Label:13C(6))	CID	1	0	1	1							No Quan Values	Not Used		0	6.138e-08	5.70318	0	46.7191	25	2	1004.58	2008.15	-2.44763	395.496	77957	77957	MS2	0/0	12AUG14_Rui_cardiac_PE_D.raw
High				QQEGEASSQDMTAQVTSPSGk	Unambiguous	1	1	D3ZHA0	K21(Label:2H(4))	CID	1	0	1	1		6843			20534944	Medium	Unique	Used	0.706444	0	1.109e-06	5.70267	0	0	70	2	1085.49	2169.98	-2.52976	112.689	18300	18300	MS2	0/0	12AUG14_Rui_cardiac_PE_D.raw
	High			TGGLAGGGSDALQTDGLr	Unambiguous	1	1	D4A702	R18(Label:13C(6)15N(4))	CID	1	0	1	1					1.23086e+06		No Quan Values	Not Used		0	5.134e-06	5.70206	0	10.3838	100	2	828.414	1655.82	-1.06658	199.314	36457	36457	MS2	0/0	12AUG14_Rui_cardiac_PE_D.raw
	High			YSGDFGADAQGAMSk	Unambiguous	1	1	Q9QZ76	K15(Label:13C(6)15N(2))	CID	1	0	1	1		11177			1.15542e+08	Heavy	Unique	Used	0.590423	0	1.44e-05	5.70148	0	29.0563	11	2	756.827	1512.65	-3.00139	156.975	27532	27532	MS2	0/0	12AUG14_Rui_cardiac_PE_D.raw
High				SQNIITDSSSLNAEAIr	Unambiguous	1	1	G3V6S0	R17(Label:13C(6))	CID	1	0	1	1							No Quan Values	Not Used		0	5.709e-08	5.70041	0	23.4006	100	2	912.971	1824.93	-2.4868	267.159	50910	50910	MS2	0/0	12AUG14_Rui_cardiac_PE_D.raw
High				cSQEEHcLSSDLEDDrk	Unambiguous	1	1	Q6AYF2	C1(Carbamidomethyl); C7(Carbamidomethyl); R16(Label:13C(6)); K17(Label:2H(4))	CID	1	0	1	1		2814	1	1	1.39592e+06	Medium	Excluded by Method	Not Used		0	1.812e-06	5.69896	1	64.7317	100	3	706.64	2117.91	-2.61471	68.3414	9083	9083	MS2	0/0	12AUG14_Rui_cardiac_PE_D.raw
High				AEGSDVANAVLDGADcIMLSGETAk	Unambiguous	3	2	P11980;P11980-2	C16(Carbamidomethyl); K25(Label:2H(4))	CID	1	0	1	1		27957			20766650	Medium	Not Unique	Not Used	0.564765	0	2.373e-05	5.69802	0	31.1761	57	2	1249.58	2498.16	-3.55966	411.256	81711	81711	MS2	0/0	12AUG14_Rui_cardiac_PE_D.raw
High				ALDSTTVAAHESEIYck	Unambiguous	2	1	G3V7U0	C16(Carbamidomethyl); K17(Label:2H(4))	CID	1	0	1	1		12667		1	5.24063e+06	Medium	Excluded by Method	Not Used		0	3.097e-07	5.69697	0	0	100	2	949.954	1898.9	-4.61079	174.033	31124	31124	MS2	0/0	12AUG14_Rui_cardiac_PE_D.raw
High				HQIQSYTcEIDALkGTNDSLmr	Unambiguous	2	1	Q6P725	C8(Carbamidomethyl); K14(Label:2H(4)); M21(Oxidation); R22(Label:13C(6))	CID	1	0	1	1					970156		No Quan Values	Not Used		0	4.98e-08	5.69649	1	50.3073	100	3	869.42	2606.24	-5.25018	271.54	51837	51837	MS2	0/0	12AUG14_Rui_cardiac_PE_D.raw
High				LEDTENWLYEDGEDQPk	Unambiguous	2	1	F1LRV4	K17(Label:2H(4))	CID	1	0	1	1							No Quan Values	Not Used		0	1.035e-05	5.69261	0	21.2281	100	2	1042.96	2084.92	-2.22048	287.94	55294	55294	MS2	0/0	12AUG14_Rui_cardiac_PE_D.raw
	High			ALcVSESQSAGAGTGnAATQGk	Unconsidered	2	1	F1LPQ9	C3(Carbamidomethyl); N16(Deamidated); K22(Label:13C(6)15N(2))	CID		0.034	2	2							No Quan Values	Not Used		0	0.0001175	5.68175	0	35.1546	100	2	1037.49	2073.97	5.52019	89.798	13511	13511	MS2	0/0	12AUG14_Rui_cardiac_PE_D.raw
High				TIGGGDDSFNTFFSETGAGk	Unambiguous	5	1	P68370	K20(Label:2H(4))	CID	1	0	1	1							No Quan Values	Not Used		0	1.087e-05	5.6798	0	5.95248	100	2	1006.46	2011.92	0.855488	374.808	73586	73586	MS2	0/0	12AUG14_Rui_cardiac_PE_D.raw
High				ELQELVQYPVEHPDk	Unambiguous	1	1	P46462	K15(Label:2H(4))	CID	1	0	1	1							No Quan Values	Not Used		0	3.326e-05	5.67811	0	0	100	2	914.473	1827.94	-2.08431	235.32	44130	44130	MS2	0/0	12AUG14_Rui_cardiac_PE_D.raw
High				NDLQLQVQAEQDNLADAEEr	Unambiguous	4	2	G3V885;G3V8B0	R20(Label:13C(6))	CID	1	0	1	1		21383	1		9.106e+06	Medium	Excluded by Method	Not Used		0	4.826e-08	5.67726	0	0	37	2	1153.05	2305.09	-2.22817	301.417	58130	58130	MS2	0/0	12AUG14_Rui_cardiac_PE_D.raw
	High			VNAGDQPGADLGPLITPQAk	Unambiguous	2	1	G3V7J0	K20(Label:13C(6)15N(2))	CID	1	0	1	1					3539236		No Quan Values	Not Used		0	9.216e-06	5.67683	0	17.5544	48	2	985.521	1970.04	-3.90763	294.187	56607	56607	MS2	0/0	12AUG14_Rui_cardiac_PE_D.raw
High				LVQDVANnTNEEAGDGTTTATVLAr	Unconsidered	1	1	P63039	N8(Deamidated); R25(Label:13C(6))	CID		0.0487	2	2							No Quan Values	Not Used		0	2.063e-06	5.67405	0	11.6527	79	2	1284.13	2567.25	-0.880483	242.793	45745	45745	MS2	0/0	12AUG14_Rui_cardiac_PE_D.raw
High				ALcVSESQSAGAGTGNAATQGk	Unambiguous	2	1	F1LPQ9	C3(Carbamidomethyl); K22(Label:2H(4))	CID	1	0	1	1		4876			13013441	Medium	Redundant	Not Used	0.389697	0	1.987e-07	5.66771	0	0	100	2	1034.99	2068.98	-3.09819	87.6931	13066	13066	MS2	0/0	12AUG14_Rui_cardiac_PE_D.raw
	High			YSGDFGADAQGAmSk	Unambiguous	1	1	Q9QZ76	M13(Oxidation); K15(Label:13C(6)15N(2))	CID	1	0	1	1							No Quan Values	Not Used		0	1.209e-05	5.66667	0	30.3682	81	2	764.825	1528.64	-2.19887	76.9725	10847	10847	MS2	0/0	12AUG14_Rui_cardiac_PE_D.raw
	High			VQANLDTPDINIQGPEAk	Unambiguous	1	1	M0R9D5	K18(Label:13C(6)15N(2))	CID	1	0	1	1		19791		1	1.39195e+06	Heavy	Excluded by Method	Not Used		0	6.12e-05	5.66659	0	32.3666	100	2	965.998	1930.99	-4.20907	272.421	52024	52024	MS2	0/0	12AUG14_Rui_cardiac_PE_D.raw
High				SQEQmDNFTLDINTAYAr	Unambiguous	1	1	Q3KR86	M5(Oxidation); R18(Label:13C(6))	CID	1	0	1	1		21969	1	1	1.26034e+06	Medium	Excluded by Method	Not Used		0	2.52e-05	5.66158	0	0	100	2	1069.99	2138.96	-5.31864	314.275	60842	60842	MS2	0/0	12AUG14_Rui_cardiac_PE_D.raw
High				AANEAGYFNEEmAPIEVk	Unambiguous	2	2	P13437;G3V9U2	M12(Oxidation); K18(Label:2H(4))	CID	1	0	1	1					1.55198e+06		No Quan Values	Not Used		0	2.856e-06	5.65536	0	0	61	2	1001.97	2002.93	-1.81453	263.378	50112	50112	MS2	0/0	12AUG14_Rui_cardiac_PE_D.raw
High				SLPSVETLGcTSVIcSDk	Unambiguous	10	1	P11507-2	C10(Carbamidomethyl); C15(Carbamidomethyl); K18(Label:2H(4))	CID	1	0	1	1							No Quan Values	Not Used		0	1.814e-07	5.65398	0	3.56633	23	2	978.979	1956.95	-2.211	326.262	63355	63355	MS2	0/0	12AUG14_Rui_cardiac_PE_D.raw
High				VLGSEEPTEGDVQcmr	Unambiguous	1	1	D4ABA9	C14(Carbamidomethyl); M15(Oxidation); R16(Label:13C(6))	CID	1	0	1	1		7362			3.18117e+07	Medium	Unique	Used	0.665729	0	9.815e-07	5.65116	0	3.30318	72	2	914.908	1828.81	-3.64512	119.216	19660	19660	MS2	0/0	12AUG14_Rui_cardiac_PE_D.raw
	High			ETADTDTAEQVIASFr	Unambiguous	1	1	D3ZCV0	R16(Label:13C(6)15N(4))	CID	1	0	1	1							No Quan Values	Not Used		0	0.0001669	5.65039	0	18.9085	31	2	882.417	1763.83	-3.21155	377.063	74055	74055	MS2	0/0	12AUG14_Rui_cardiac_PE_D.raw
High				VLNNmEIGTSLYDEEGAk	Unambiguous	1	1	P16617	M5(Oxidation); K18(Label:2H(4))	CID	1	0	1	1							No Quan Values	Not Used		0	1.021e-06	5.65012	0	15.1828	84	2	1001.98	2002.95	-2.7296	247.999	46868	46868	MS2	0/0	12AUG14_Rui_cardiac_PE_D.raw
High				AAVEQLTEEQkNEFk	Unambiguous	1	1	Q4PP99	K11(Label:2H(4)); K15(Label:2H(4))	CID	1	0	1	1		9722		1	3.81927e+07	Medium	Excluded by Method	Not Used		0	0.0001048	5.64989	1	51.7577	35	2	886.467	1771.93	-2.82075	142.398	24488	24488	MS2	0/0	12AUG14_Rui_cardiac_PE_D.raw
	High			AEDGSVIDYELIDQDAr	Unambiguous	2	1	Q07936	R17(Label:13C(6)15N(4))	CID	1	0	1	1							No Quan Values	Not Used		0	9.322e-05	5.64865	0	17.5135	100	2	959.948	1918.89	-1.37336	333.565	64892	64892	MS2	0/0	12AUG14_Rui_cardiac_PE_D.raw
High				NFGPTGIGFGGLTHqVEk	Unambiguous	2	1	G3V7U0	Q15(Deamidated); K18(Label:2H(4))	CID	0.0159	0	1	1					562455		No Quan Values	Not Used		0	0.001103	5.64856	0	68.2873	100	2	932.489	1863.97	8.55157	317.279	61471	61471	MS2	0/0	12AUG14_Rui_cardiac_PE_D.raw
High				SPFPVHVAEAcNPNAcr	Unambiguous	1	1	D3ZHA0	C11(Carbamidomethyl); C16(Carbamidomethyl); R17(Label:13C(6))	CID	0.4602	0	1	1		12073			1.31749e+08	Medium	Unique	Used	0.572704	0	6.015e-08	5.64633	0	20.6837	8	3	644.635	1931.89	-2.86455	166.566	29551	29551	MS2	0/0	12AUG14_Rui_cardiac_PE_D.raw
	High			SPFEVNVGmALGDANk	Unambiguous	1	1	D3ZHA0	M9(Oxidation); K16(Label:13C(6)15N(2))	CID	1	0	1	1							No Quan Values	Not Used		0	0.0001077	5.64409	0	51.0997	84	2	836.906	1672.8	-2.78236	310.91	60132	60132	MS2	0/0	12AUG14_Rui_cardiac_PE_D.raw
High				MSEEDEQGWcQGQLqSGr	Unconsidered	1	1	G3V9N7	C10(Carbamidomethyl); Q15(Deamidated); R18(Label:13C(6))	CID		0.0359	4	4					1.04107e+06		No Quan Values	Not Used		0	1.179e-05	5.6431	0	0	100	2	1066.45	2131.89	6.23158	171.706	30636	30636	MS2	0/0	12AUG14_Rui_cardiac_PE_D.raw
High				LMAGQEDSNGcInYEAFVk	Unconsidered	1	1	P16409	C11(Carbamidomethyl); N13(Deamidated); K19(Label:2H(4))	CID		0.0123	2	2							No Quan Values	Not Used		0	3.066e-05	5.64133	0	0	95	2	1075.98	2150.96	-3.90545	338.746	65978	65978	MS2	0/0	12AUG14_Rui_cardiac_PE_D.raw
	High			TSVQTEDDQLIAGQSAr	Unambiguous	2	1	Q5U302	R17(Label:13C(6)15N(4))	CID	1	0	1	1		11223		1	2.39045e+06	Heavy	Excluded by Method	Not Used		0	6.273e-05	5.64024	0	0	100	2	914.946	1828.88	-3.87094	157.509	27644	27644	MS2	0/0	12AUG14_Rui_cardiac_PE_D.raw
	High			HEVTEISNTDVETqPGk	Unconsidered	1	1	M0R9D5	Q14(Deamidated); K17(Label:13C(6)15N(2))	CID		0.0457	2	2					364008		No Quan Values	Not Used		0	0.0001933	5.64024	0	48.304	100	2	946.958	1892.91	6.57442	96.2098	14847	14847	MS2	0/0	12AUG14_Rui_cardiac_PE_D.raw
High				TIGGGDDSFNTFFSETGAGk	Unambiguous	5	1	P68370	K20(Label:2H(4))	CID	1	0	1	1							No Quan Values	Not Used		0	6.232e-06	5.63861	0	49.1404	100	2	1006.46	2011.91	-5.45459	376.513	73942	73942	MS2	0/0	12AUG14_Rui_cardiac_PE_D.raw
High				AGSGIAESQSSGLGGqLSEVSGr	Unambiguous	1	1	D3ZZ68	Q16(Deamidated); R23(Label:13C(6))	CID	1	0	1	1					258419		No Quan Values	Not Used		0	5.679e-07	5.63494	0	39.9944	100	2	1071.03	2141.05	5.80193	238.129	44732	44732	MS2	0/0	12AUG14_Rui_cardiac_PE_D.raw
High				VDATEESDLAQQYGVr	Unambiguous	1	1	P04785	R16(Label:13C(6))	CID	1	0	1	1							No Quan Values	Not Used		0	3.746e-05	5.63104	0	12.3394	42	2	893.929	1786.85	-2.85373	242.483	45676	45676	MS2	0/0	12AUG14_Rui_cardiac_PE_D.raw
	High			ISSSNPYSTVTmDELr	Unambiguous	1	1	D3ZCV0	M12(Oxidation); R16(Label:13C(6)15N(4))	CID	1	0	1	1					16526688		No Quan Values	Not Used		0	5.892e-05	5.6288	0	17.1282	31	2	913.426	1825.84	-3.61652	230.609	43124	43124	MS2	0/0	12AUG14_Rui_cardiac_PE_D.raw
High				IEDEQALALQLQk	Unambiguous	2	1	G3V885	K13(Label:2H(4))	CID	1	0	1	1							No Quan Values	Not Used		0	1.275e-06	5.62695	0	22.2518	19	2	751.92	1502.83	-2.82763	257.323	48837	48837	MS2	0/0	12AUG14_Rui_cardiac_PE_D.raw
High				SLPSVETLGcTSVIcSDk	Unambiguous	10	1	P11507-2	C10(Carbamidomethyl); C15(Carbamidomethyl); K18(Label:2H(4))	CID	1	0	1	1							No Quan Values	Not Used		0	4.706e-06	5.6246	0	8.02167	34	2	978.98	1956.95	-1.21296	321.972	62455	62455	MS2	0/0	12AUG14_Rui_cardiac_PE_D.raw
High				ISSSNPYSTVTmDELr	Unambiguous	1	1	D3ZCV0	M12(Oxidation); R16(Label:13C(6))	CID	1	0	1	1							No Quan Values	Not Used		0	9.413e-07	5.62261	0	6.21578	14	2	911.432	1821.86	-3.90298	229.431	42870	42870	MS2	0/0	12AUG14_Rui_cardiac_PE_D.raw
High				WGDAGAEYVVESTGVFTTmEk	Unambiguous	4	1	P04797	M19(Oxidation); K21(Label:2H(4))	CID	1	0	1	1					13703094		No Quan Values	Not Used		0	5.034e-05	5.61826	0	4.11697	10	2	1149.03	2297.05	-3.06929	401.568	79405	79405	MS2	0/0	12AUG14_Rui_cardiac_PE_D.raw
High				GTSFEAAAASGGSASSEk	Unambiguous	1	1	P13803	K18(Label:2H(4))	CID	1	0	1	1					14119404		No Quan Values	Not Used		0	1.027e-06	5.61511	0	0	100	2	809.876	1618.75	-2.67836	72.362	9902	9902	MS2	0/0	12AUG14_Rui_cardiac_PE_D.raw
	High			EVYMGNVIQGGEGQAPTr	Unambiguous	1	1	P17764	R18(Label:13C(6)15N(4))	CID	1	0	1	1					9383646		No Quan Values	Not Used		0	2.149e-05	5.61361	0	0	100	2	958.463	1915.92	-0.954873	219.301	40717	40717	MS2	0/0	12AUG14_Rui_cardiac_PE_D.raw
High				VGLIGScTNSSYEDMGr	Unambiguous	1	1	Q9ER34	C7(Carbamidomethyl); R17(Label:13C(6))	CID	1	0	1	1					2302173		No Quan Values	Not Used		0	2.892e-07	5.61185	0	22.4338	86	2	926.417	1851.83	-2.3332	238.333	44774	44774	MS2	0/0	12AUG14_Rui_cardiac_PE_D.raw
	High			SSGSPYGGGYGSGGGSGGYGSr	Unambiguous	3	1	D4A6A2	R22(Label:13C(6)15N(4))	CID	1	0	1	1		4092		1	7969356	Heavy	Excluded by Method	Not Used		0	3.815e-05	5.61113	0	25.5175	100	2	960.9	1920.79	-2.75613	81.7263	11831	11831	MS2	0/0	12AUG14_Rui_cardiac_PE_D.raw
High				HQIQSYTcEIDALkGTNDSLmr	Unambiguous	2	1	Q6P725	C8(Carbamidomethyl); K14(Label:2H(4)); M21(Oxidation); R22(Label:13C(6))	CID	1	0	1	1							No Quan Values	Not Used		0	1.605e-08	5.61096	1	79.4315	100	3	869.422	2606.25	-2.79119	273.317	52214	52214	MS2	0/0	12AUG14_Rui_cardiac_PE_D.raw
	High			AANEAGYFNEEmAPIEVk	Unambiguous	2	2	P13437;G3V9U2	M12(Oxidation); K18(Label:13C(6)15N(2))	CID	1	0	1	1					2178977		No Quan Values	Not Used		0	0.0006254	5.6106	0	20.1193	45	2	1003.96	2006.92	-4.58707	265.751	50612	50612	MS2	0/0	12AUG14_Rui_cardiac_PE_D.raw
High				TDVDQQGLLVQEDTAGQLr	Unambiguous	1	1	D4ABA9	R19(Label:13C(6))	CID	1	0	1	1					499495		No Quan Values	Not Used		0	3.437e-07	5.60509	0	0	100	2	1046.53	2092.05	-3.6193	285.214	54723	54723	MS2	0/0	12AUG14_Rui_cardiac_PE_D.raw
	High			NkDTGTYEDFVEGLr	Unambiguous	1	1	P16409	K2(Label:13C(6)15N(2)); R15(Label:13C(6)15N(4))	CID	1	0	1	1							No Quan Values	Not Used		0	0.008759	5.60427	1	36.9686	36	3	587.951	1761.84	-1.96486	278.635	53335	53335	MS2	0/0	12AUG14_Rui_cardiac_PE_D.raw
	High			EVYmGNVIQGGEGQAPTr	Unambiguous	1	1	P17764	M4(Oxidation); R18(Label:13C(6)15N(4))	CID	1	0	1	1		10299			13314285	Heavy	Redundant	Not Used	0.393831	0	1.223e-06	5.60051	0	6.40827	100	2	966.458	1931.91	-3.93845	149.327	25935	25935	MS2	0/0	12AUG14_Rui_cardiac_PE_D.raw
High				HADSVAELGEQIDNLQr	Unambiguous	7	3	G3V885;G3V8B0;Q29RW1	R17(Label:13C(6))	CID	1	0	1	1							No Quan Values	Not Used		0	5.244e-09	5.59654	0	9.2728	73	2	950.973	1900.94	-3.12346	283.483	54359	54359	MS2	0/0	12AUG14_Rui_cardiac_PE_D.raw
	High			TPVQSQQPSATAPSGADEk	Unambiguous	1	1	Q4FZT9	K19(Label:13C(6)15N(2))	CID	1	0	1	1					5478360		No Quan Values	Not Used		0	1.843e-05	5.59378	0	20.9447	100	2	953.962	1906.92	-3.92845	47.2543	4799	4799	MS2	0/0	12AUG14_Rui_cardiac_PE_D.raw
High				SLPSVETLGcTSVIcSDk	Unambiguous	10	1	P11507-2	C10(Carbamidomethyl); C15(Carbamidomethyl); K18(Label:2H(4))	CID	1	0	1	1							No Quan Values	Not Used		0	5.204e-07	5.59319	0	0	31	2	978.98	1956.95	-1.58722	328.867	63905	63905	MS2	0/0	12AUG14_Rui_cardiac_PE_D.raw
High				DATNVGDEGGFAPNILENk	Unambiguous	2	1	M0R5J4	K19(Label:2H(4))	CID	1	0	1	1							No Quan Values	Not Used		0	1.021e-06	5.59305	0	31.8359	36	2	982.977	1964.95	-2.11812	325.547	63203	63203	MS2	0/0	12AUG14_Rui_cardiac_PE_D.raw
High				rFNSANEDNVTQVr	Unambiguous	1	1	P04762	R1(Label:13C(6)); R14(Label:13C(6))	CID	1	0	1	1					1.12842e+07		No Quan Values	Not Used		0	2.687e-05	5.59133	1	13.4878	100	2	831.421	1661.83	-2.8324	54.0745	6171	6171	MS2	0/0	12AUG14_Rui_cardiac_PE_D.raw
High				FLEQQNAALAAEVNr	Unambiguous	2	1	Q6P725	R15(Label:13C(6))	CID	1	0	1	1							No Quan Values	Not Used		0	2.55e-08	5.58788	0	2.51971	19	2	840.443	1679.88	-1.66263	249.032	47085	47085	MS2	0/0	12AUG14_Rui_cardiac_PE_D.raw
	High			ELEDrFASEASGYQDNIAr	Unambiguous	2	1	Q6P725	R5(Label:13C(6)15N(4)); R19(Label:13C(6)15N(4))	CID	1	0	1	1							No Quan Values	Not Used		0	0.000847	5.58576	1	42.5523	45	3	731.009	2191.01	-2.4348	239.28	44978	44978	MS2	0/0	12AUG14_Rui_cardiac_PE_D.raw
High				AANEAGYFNEEmAPIEVk	Unambiguous	2	2	P13437;G3V9U2	M12(Oxidation); K18(Label:2H(4))	CID	1	0	1	1					1.24652e+06		No Quan Values	Not Used		0	2.135e-05	5.58516	0	0	100	2	1001.97	2002.92	-6.01981	273.249	52201	52201	MS2	0/0	12AUG14_Rui_cardiac_PE_D.raw
High				AcLISmGYDLGEAEFAr	Unambiguous	1	1	D3ZCV0	C2(Carbamidomethyl); M6(Oxidation); R17(Label:13C(6))	CID	1	0	1	1							No Quan Values	Not Used		0	2.797e-07	5.58292	0	11.7153	49	2	962.945	1924.88	-2.52029	375.267	73682	73682	MS2	0/0	12AUG14_Rui_cardiac_PE_D.raw
High				IVYGHLDDPANQEIEr	Unambiguous	1	1	Q9ER34	R16(Label:13C(6))	CID	1	0	1	1					18114704		No Quan Values	Not Used		0	1.605e-07	5.58081	0	28.0328	11	3	625.648	1874.93	-2.95554	187.627	33976	33976	MS2	0/0	12AUG14_Rui_cardiac_PE_D.raw
High				DSEVVDAGSEDGTEEATGEk	Unambiguous	1	1	D3ZRM0	K20(Label:2H(4))	CID	1	0	1	1					339918		No Quan Values	Not Used		0	1.277e-05	5.57836	0	0	100	2	1014.93	2028.86	-5.38127	118.842	19582	19582	MS2	0/0	12AUG14_Rui_cardiac_PE_D.raw
High				TGLEQGNDAGYLAESEk	Unambiguous	1	1	Q64428	K17(Label:2H(4))	CID	1	0	1	1		13107	1		30137330	Medium	Excluded by Method	Not Used		0	8.422e-08	5.57497	0	5.86708	77	2	893.421	1785.84	-4.89722	178.21	31994	31994	MS2	0/0	12AUG14_Rui_cardiac_PE_D.raw
High				cIGAIAMTEPGAGSDLQGVr	Unambiguous	1	1	P15650	C1(Carbamidomethyl); R20(Label:13C(6))	CID	1	0	1	1							No Quan Values	Not Used		0	1.101e-05	5.5709	0	16.3418	100	2	1004.99	2008.98	-4.87554	303.061	58475	58475	MS2	0/0	12AUG14_Rui_cardiac_PE_D.raw
	High			AEDGSVIDYELIDQDAr	Unambiguous	2	1	Q07936	R17(Label:13C(6)15N(4))	CID	1	0	1	1		22777	1		1.46525e+06	Heavy	Excluded by Method	Not Used		0	4.444e-05	5.57017	0	14.3939	100	2	959.946	1918.88	-3.02736	332.264	64619	64619	MS2	0/0	12AUG14_Rui_cardiac_PE_D.raw
High				GTGGVDTAAVADVYDISNIDr	Unambiguous	2	2	P09605;M0R6J6	R21(Label:13C(6))	CID	1	0	1	1		26456	1		8534063	Medium	Excluded by Method	Not Used		0	2.306e-08	5.56815	0	26.0462	44	2	1058.01	2115.02	-4.20835	396.78	78261	78261	MS2	0/0	12AUG14_Rui_cardiac_PE_D.raw
High				HQIQSYTcEIDALkGTNDSLmr	Unambiguous	2	1	Q6P725	C8(Carbamidomethyl); K14(Label:2H(4)); M21(Oxidation); R22(Label:13C(6))	CID	1	0	1	1					1577334		No Quan Values	Not Used		0	3.507e-09	5.56632	1	40.8186	100	3	869.423	2606.25	-1.66709	269.671	51443	51443	MS2	0/0	12AUG14_Rui_cardiac_PE_D.raw
High				AcLISmGYDLGEAEFAr	Unambiguous	1	1	D3ZCV0	C2(Carbamidomethyl); M6(Oxidation); R17(Label:13C(6))	CID	1	0	1	1							No Quan Values	Not Used		0	3.56e-06	5.56574	0	18.8481	59	2	962.945	1924.88	-2.20321	372.635	73130	73130	MS2	0/0	12AUG14_Rui_cardiac_PE_D.raw
High				FLEQQNAALAAEVNr	Unambiguous	2	1	Q6P725	R15(Label:13C(6))	CID	1	0	1	1							No Quan Values	Not Used		0	1.812e-07	5.56524	0	3.74215	5	2	840.442	1679.88	-2.89796	245.666	46366	46366	MS2	0/0	12AUG14_Rui_cardiac_PE_D.raw
High				GIEQAVQSHAVAEEEAr	Unambiguous	1	1	Q3KR86	R17(Label:13C(6))	CID	1	0	1	1					624424		No Quan Values	Not Used		0	1.024e-05	5.56458	0	30.8306	100	2	915.455	1829.9	-3.57791	163.596	28925	28925	MS2	0/0	12AUG14_Rui_cardiac_PE_D.raw
	High			HNNcMAEcLTPTIYAk	Unambiguous	1	1	P09605	C4(Carbamidomethyl); C8(Carbamidomethyl); K16(Label:13C(6)15N(2))	CID	1	0	1	1					2.24201e+06		No Quan Values	Not Used		0	0.0006949	5.56449	0	30.9766	100	2	965.936	1930.86	-2.76906	207.78	38255	38255	MS2	0/0	12AUG14_Rui_cardiac_PE_D.raw
High				FTATAGIQVVGDDLTVTNPk	Unambiguous	3	1	M0R5J4	K20(Label:2H(4))	CID	1	0	1	1							No Quan Values	Not Used		0	3.017e-07	5.563	0	29.8094	100	2	1026.05	2051.09	-3.8419	381.727	75034	75034	MS2	0/0	12AUG14_Rui_cardiac_PE_D.raw
High				GTGGVDTAAVGAVFDISNADr	Unambiguous	1	1	P00564	R21(Label:13C(6))	CID	1	0	1	1							No Quan Values	Not Used		0	1.791e-07	5.56281	0	0	100	2	999.992	1998.98	-2.39304	391.187	77005	77005	MS2	0/0	12AUG14_Rui_cardiac_PE_D.raw
High				NPDDITNEEYGEFYk	Unambiguous	1	1	P82995	K15(Label:2H(4))	CID	1	0	1	1							No Quan Values	Not Used		0	2.227e-06	5.56115	0	5.36209	36	2	919.404	1837.8	-3.36692	265.871	50639	50639	MS2	0/0	12AUG14_Rui_cardiac_PE_D.raw
High				SSGSPYGGGYGSGGGSGGYGSr	Unambiguous	3	1	D4A6A2	R22(Label:13C(6))	CID	1	0	1	1		4460		1	12173583	Medium	Excluded by Method	Not Used		0	2.971e-08	5.55839	0	0	100	2	958.906	1916.8	-2.83555	87.666	13060	13060	MS2	0/0	12AUG14_Rui_cardiac_PE_D.raw
High				nFGPTGIGFGGLTHQVEk	Unconsidered	2	1	G3V7U0	N1(Deamidated); K18(Label:2H(4))	CID		0.0159	2	2					562455		No Quan Values	Not Used		0	0.0006589	5.55814	0	68.2873	100	2	932.489	1863.97	8.55157	317.279	61471	61471	MS2	0/0	12AUG14_Rui_cardiac_PE_D.raw
	High			AcLISmGYDLGEAEFAr	Unambiguous	1	1	D3ZCV0	C2(Carbamidomethyl); M6(Oxidation); R17(Label:13C(6)15N(4))	CID	1	0	1	1							No Quan Values	Not Used		0	5.058e-05	5.55619	0	26.4253	100	2	964.938	1928.87	-3.51772	382.564	75207	75207	MS2	0/0	12AUG14_Rui_cardiac_PE_D.raw
	High			TGGLAGGGSDALQTDGLr	Unambiguous	1	1	D4A702	R18(Label:13C(6)15N(4))	CID	1	0	1	1							No Quan Values	Not Used		0	0.0001389	5.55501	0	56.5221	100	2	828.411	1655.82	-4.38408	201.065	36826	36826	MS2	0/0	12AUG14_Rui_cardiac_PE_D.raw
High				YTPSGQSGAAASESLFISNHAY	Unambiguous	1	1	P05065		CID	1	0	1	1							Indistinguishable Channels	Not Used		0	7.312e-08	5.55468	0	0	16	2	1129.52	2258.03	-3.30786	315.428	61082	61082	MS2	0/0	12AUG14_Rui_cardiac_PE_D.raw
	High			YTPSGQSGAAASESLFISNHAY	Unambiguous	1	1	P05065		CID	1	0	1	1							Indistinguishable Channels	Not Used		0	3.256e-06	5.55468	0	0	16	2	1129.52	2258.03	-3.30786	315.428	61082	61082	MS2	0/0	12AUG14_Rui_cardiac_PE_D.raw
High				GNDISSGTVLSEYVGSGPPk	Unambiguous	1	1	P31044	K20(Label:2H(4))	CID	1	0	1	1					636228		No Quan Values	Not Used		0	0.0001267	5.55346	0	38.8084	100	2	984.494	1967.98	-2.86898	318.355	61696	61696	MS2	0/0	12AUG14_Rui_cardiac_PE_D.raw
High				FEDGDLTLYQSNAILr	Unambiguous	2	1	P04906	R16(Label:13C(6))	CID	1	0	1	1							No Quan Values	Not Used		0	5.545e-07	5.5529	0	21.0755	83	2	930.972	1860.94	-3.94293	387.468	76228	76228	MS2	0/0	12AUG14_Rui_cardiac_PE_D.raw
	High			FLEQQNAALAAEVNr	Unambiguous	2	1	Q6P725	R15(Label:13C(6)15N(4))	CID	1	0	1	1							No Quan Values	Not Used		0	3.625e-06	5.54902	0	31.8974	72	2	842.435	1683.86	-3.96712	250	47289	47289	MS2	0/0	12AUG14_Rui_cardiac_PE_D.raw
	High			ISSSNPYSTVTmDELr	Unambiguous	1	1	D3ZCV0	M12(Oxidation); R16(Label:13C(6)15N(4))	CID	1	0	1	1					4.17895e+06		No Quan Values	Not Used		0	5.349e-05	5.54468	0	39.0506	43	2	913.424	1825.84	-5.62224	227.541	42468	42468	MS2	0/0	12AUG14_Rui_cardiac_PE_D.raw
High				DLEEATLQHEATAAALr	Unambiguous	6	3	G3V885;G3V8B0;Q29RW1	R17(Label:13C(6))	CID	1	0	1	1		20156			24787106	Medium	Not Unique	Not Used	0.438475	0	2.2e-06	5.54258	0	9.72663	18	2	922.973	1844.94	-3.10688	278.962	53404	53404	MS2	0/0	12AUG14_Rui_cardiac_PE_D.raw
High				LEDEEEMNAELTAk	Unambiguous	4	2	G3V885;G3V8B0	K14(Label:2H(4))	CID	1	0	1	1					6.43639e+06		No Quan Values	Not Used		0	3.742e-06	5.54051	0	26.0586	100	2	813.376	1625.75	-3.80965	189.739	34432	34432	MS2	0/0	12AUG14_Rui_cardiac_PE_D.raw
High				LPAkPEVSSDEDIQYr	Unambiguous	1	1	Q64428	K4(Label:2H(4)); R16(Label:13C(6))	CID	1	0	1	1					25664994		No Quan Values	Not Used		0	1.274e-08	5.54008	0	45.1335	16	3	619.657	1856.96	-4.09412	152.708	26637	26637	MS2	0/0	12AUG14_Rui_cardiac_PE_D.raw
	High			AANEAGYFNEEmAPIEVk	Unambiguous	2	2	P13437;G3V9U2	M12(Oxidation); K18(Label:13C(6)15N(2))	CID	1	0	1	1							No Quan Values	Not Used		0	5.514e-05	5.53708	0	12.6076	73	2	1003.96	2006.92	-4.58707	270.953	51714	51714	MS2	0/0	12AUG14_Rui_cardiac_PE_D.raw
High				YTPSGQSGAAASESLFISNHAY	Unambiguous	1	1	P05065		CID	1	0	1	1							Indistinguishable Channels	Not Used		0	1.529e-05	5.53624	0	0	25	2	1129.52	2258.03	-2.44289	318.894	61809	61809	MS2	0/0	12AUG14_Rui_cardiac_PE_D.raw
	High			YTPSGQSGAAASESLFISNHAY	Unambiguous	1	1	P05065		CID	1	0	1	1							Indistinguishable Channels	Not Used		0	8.624e-05	5.53624	0	0	25	2	1129.52	2258.03	-2.44289	318.894	61809	61809	MS2	0/0	12AUG14_Rui_cardiac_PE_D.raw
High				TGGLAGGGSDALQTDGLr	Unambiguous	1	1	D4A702	R18(Label:13C(6))	CID	1	0	1	1							No Quan Values	Not Used		0	1.696e-07	5.5342	0	23.0589	88	2	826.418	1651.83	-3.37167	200.696	36747	36747	MS2	0/0	12AUG14_Rui_cardiac_PE_D.raw
High				QATLGAGLPIATPcTTVNk	Unambiguous	1	1	P17764	C14(Carbamidomethyl); K19(Label:2H(4))	CID	1	0	1	1							No Quan Values	Not Used		0	1.136e-06	5.53245	0	0	39	2	959.021	1917.04	-2.91083	304.871	58857	58857	MS2	0/0	12AUG14_Rui_cardiac_PE_D.raw
High				MEGDLNEmEIQLSQANr	Unambiguous	2	1	G3V885	M8(Oxidation); R17(Label:13C(6))	CID	1	0	1	1		17073		1	892653	Medium	Excluded by Method	Not Used		0	6.862e-06	5.52722	0	0	100	2	1000.46	1999.91	-4.2268	230.496	43099	43099	MS2	0/0	12AUG14_Rui_cardiac_PE_D.raw
High				LATAEAQSLHQQVLSr	Unambiguous	1	1	D4ABA9	R16(Label:13C(6))	CID	1	0	1	1		10564	1		3.31783e+06	Medium	Excluded by Method	Not Used		0	1.77e-06	5.52629	0	66.0485	100	2	879.482	1757.96	-2.32661	150.162	26108	26108	MS2	0/0	12AUG14_Rui_cardiac_PE_D.raw
High				SLPSVETLGcTSVIcSDk	Unambiguous	10	1	P11507-2	C10(Carbamidomethyl); C15(Carbamidomethyl); K18(Label:2H(4))	CID	1	0	1	1							No Quan Values	Not Used		0	4.38e-06	5.52538	0	13.4959	100	2	978.979	1956.95	-2.14863	336.314	65467	65467	MS2	0/0	12AUG14_Rui_cardiac_PE_D.raw
High				FSFcFSPEPEAEAAAGPGPcEr	Unambiguous	3	1	O08623	C4(Carbamidomethyl); C20(Carbamidomethyl); R22(Label:13C(6))	CID	1	0	1	1							No Quan Values	Not Used		0	6.404e-07	5.51977	0	0	100	2	1210.02	2419.04	-2.56042	382.444	75182	75182	MS2	0/0	12AUG14_Rui_cardiac_PE_D.raw
High				LkQSAEEQAQAQAQAQAAAEk	Unambiguous	7	1	F7F744	K2(Label:2H(4)); K21(Label:2H(4))	CID	1	0	1	1		6088	1	1	1.2588e+06	Medium	Excluded by Method	Not Used		0	0.0003131	5.51763	1	55.6119	100	3	736.387	2207.15	-1.8952	102.809	16231	16231	MS2	0/0	12AUG14_Rui_cardiac_PE_D.raw
	High			GFGDGYnGYGGGPGGGNFGGSPGYGGGr	Unambiguous	4	1	F1LNF1	N7(Deamidated); R28(Label:13C(6)15N(4))	CID	1	0	1	1					1.33814e+06		No Quan Values	Not Used		0	0.000122	5.51157	0	15.8654	97	2	1253.52	2506.03	-0.843384	274.41	52441	52441	MS2	0/0	12AUG14_Rui_cardiac_PE_D.raw
	High			DNGDGTHTVHYTPATDGPYTVAVk	Unambiguous	1	1	D3ZHA0	K24(Label:13C(6)15N(2))	CID	1	0	1	1							No Quan Values	Not Used		0	0.002441	5.51021	0	51.4681	100	3	842.062	2524.17	-4.16761	186.975	33840	33840	MS2	0/0	12AUG14_Rui_cardiac_PE_D.raw
High				FLEQQNAALAAEVNr	Unambiguous	2	1	Q6P725	R15(Label:13C(6))	CID	1	0	1	1							No Quan Values	Not Used		0	1.47e-07	5.50672	0	35.7022	100	2	840.442	1679.88	-1.88063	238.855	44886	44886	MS2	0/0	12AUG14_Rui_cardiac_PE_D.raw
High				NDLQLQVQAEQDNLADAEEr	Unambiguous	4	2	G3V885;G3V8B0	R20(Label:13C(6))	CID	1	0	1	1							No Quan Values	Not Used		0	2.45e-08	5.50492	0	0	100	2	1153.05	2305.09	-2.75774	308.332	59586	59586	MS2	0/0	12AUG14_Rui_cardiac_PE_D.raw
High				LmATLFSTYASADTGDSGk	Unambiguous	2	1	G3V885	M2(Oxidation); K19(Label:2H(4))	CID	1	0	1	1							No Quan Values	Not Used		0	2.895e-07	5.50037	0	32.977	100	2	978.461	1955.91	-3.10187	306.654	59232	59232	MS2	0/0	12AUG14_Rui_cardiac_PE_D.raw
High				NPDDITNEEYGEFYk	Unambiguous	1	1	P82995	K15(Label:2H(4))	CID	1	0	1	1							No Quan Values	Not Used		0	1.272e-06	5.50014	0	6.13063	49	2	919.405	1837.8	-2.03848	262.64	49958	49958	MS2	0/0	12AUG14_Rui_cardiac_PE_D.raw
High				FLEqQNAALAAEVNr	Unambiguous	2	1	Q6P725	Q4(Deamidated); R15(Label:13C(6))	CID	0.0055	0	1	1							No Quan Values	Not Used		0	4.484e-05	5.49428	0	75.8171	100	2	840.943	1680.88	8.28341	265.122	50480	50480	MS2	0/0	12AUG14_Rui_cardiac_PE_D.raw
High				FLEQqNAALAAEVNr	Unambiguous	2	1	Q6P725	Q5(Deamidated); R15(Label:13C(6))	CID	0.0055	0	1	2							No Quan Values	Not Used		0	4.548e-05	5.49022	0	75.8171	100	2	840.943	1680.88	8.28341	265.122	50480	50480	MS2	0/0	12AUG14_Rui_cardiac_PE_D.raw
High				LVQAAQmLQSDPYSVPAr	Unambiguous	2	1	P85972	M7(Oxidation); R18(Label:13C(6))	CID	1	0	1	1							No Quan Values	Not Used		0	0.0001661	5.48993	0	0	100	2	998.514	1996.02	-2.95583	235.366	44140	44140	MS2	0/0	12AUG14_Rui_cardiac_PE_D.raw
High				LSSSADANGnAQPSPLAAk	Unambiguous	5	1	F1M865	N10(Deamidated); K19(Label:2H(4))	CID	0.0055	0	1	1					393781		No Quan Values	Not Used		0	3.762e-06	5.4887	0	0	100	2	902.451	1803.89	-4.08633	108.615	17447	17447	MS2	0/0	12AUG14_Rui_cardiac_PE_D.raw
High				TPVQSQQPSATAPSGADEk	Unambiguous	1	1	Q4FZT9	K19(Label:2H(4))	CID	1	0	1	1					9825728		No Quan Values	Not Used		0	2.845e-08	5.4885	0	13.9629	100	2	951.967	1902.93	-3.51063	45.4587	4454	4454	MS2	0/0	12AUG14_Rui_cardiac_PE_D.raw
High				LMAGQEDSnGcINYEAFVk	Unambiguous	1	1	P16409	N9(Deamidated); C11(Carbamidomethyl); K19(Label:2H(4))	CID	1	0	1	1							No Quan Values	Not Used		0	6.419e-07	5.48567	0	0	87	2	1075.98	2150.96	-2.42991	335.29	65253	65253	MS2	0/0	12AUG14_Rui_cardiac_PE_D.raw
	High			TNVSGGAIALGHPLGGSGSr	Unambiguous	2	2	P13437;G3V9U2	R20(Label:13C(6)15N(4))	CID	1	0	1	1		11690			4.87079e+06	Heavy	Not Unique	Not Used	0.679909	0	6.623e-06	5.48289	0	58.4838	100	2	909.477	1817.95	-1.76451	162.55	28704	28704	MS2	0/0	12AUG14_Rui_cardiac_PE_D.raw
	High			VLGSEEPTEGDVQcmr	Unambiguous	1	1	D4ABA9	C14(Carbamidomethyl); M15(Oxidation); R16(Label:13C(6)15N(4))	CID	1	0	1	1					4359397		No Quan Values	Not Used		0	0.0006091	5.47259	0	21.6852	100	2	916.902	1832.8	-2.89409	121.518	20139	20139	MS2	0/0	12AUG14_Rui_cardiac_PE_D.raw
High				AGSDGESIGNcPFSQr	Unambiguous	4	1	G3V8C4	C11(Carbamidomethyl); R16(Label:13C(6))	CID	1	0	1	1		9299			2.30856e+07	Medium	Unique	Used	0.476879	0	1.485e-06	5.47248	0	13.7525	95	2	844.372	1687.74	-4.11342	137.885	23546	23546	MS2	0/0	12AUG14_Rui_cardiac_PE_D.raw
	High			ETADTDTAEQVIASFr	Unambiguous	1	1	D3ZCV0	R16(Label:13C(6)15N(4))	CID	1	0	1	1							No Quan Values	Not Used		0	3.133e-05	5.47235	0	15.1017	36	2	882.418	1763.83	-2.03502	374.069	73430	73430	MS2	0/0	12AUG14_Rui_cardiac_PE_D.raw
High				HcDSInSDFGSESGGGGDSGSGPSASPGPr	Unambiguous	1	1	D3ZJT2	C2(Carbamidomethyl); N6(Deamidated); R30(Label:13C(6))	CID	1	0	1	1					432425		No Quan Values	Not Used		0	9.002e-05	5.46753	0	44.4599	100	3	948.059	2842.16	2.71714	131.234	22167	22167	MS2	0/0	12AUG14_Rui_cardiac_PE_D.raw
	High			AcLISmGYDLGEAEFAr	Unambiguous	1	1	D3ZCV0	C2(Carbamidomethyl); M6(Oxidation); R17(Label:13C(6)15N(4))	CID	1	0	1	1					665732		No Quan Values	Not Used		0	0.0003309	5.46693	0	74.2917	100	2	964.942	1928.88	0.342724	385.742	75871	75871	MS2	0/0	12AUG14_Rui_cardiac_PE_D.raw
High				mDADLSQLQTEVEEAVQEcr	Unambiguous	4	2	G3V885;G3V8B0	M1(Oxidation); C19(Carbamidomethyl); R20(Label:13C(6))	CID	1	0	1	1		27687		1	4839531	Medium	Excluded by Method	Not Used		0	5.145e-05	5.46688	0	41.2123	35	2	1187.03	2373.05	-4.88462	408.908	81167	81167	MS2	0/0	12AUG14_Rui_cardiac_PE_D.raw
High				GFGDGYNGYGGGPGGGnFGGSPGYGGGr	Unambiguous	4	1	F1LNF1	N17(Deamidated); R28(Label:13C(6))	CID	0.0366	0	1	1							No Quan Values	Not Used		0	2.561e-05	5.46646	0	42.8346	100	2	1251.52	2502.03	-5.58488	278.58	53324	53324	MS2	0/0	12AUG14_Rui_cardiac_PE_D.raw
High				QDHPSSmGVYGQESGGFSGPGENr	Unambiguous	2	1	B1WC50	M7(Oxidation); R24(Label:13C(6))	CID	1	0	1	1					948635		No Quan Values	Not Used		0	4.935e-05	5.46409	0	17.3054	100	3	834.693	2502.06	-1.69271	115.566	18900	18900	MS2	0/0	12AUG14_Rui_cardiac_PE_D.raw
High				EIIAVScGPPQcQETIr	Unambiguous	1	1	Q68FU3	C7(Carbamidomethyl); C12(Carbamidomethyl); R17(Label:13C(6))	CID	1	0	1	1		17018		1	1.01216e+07	Medium	Excluded by Method	Not Used		0	1.519e-06	5.46391	0	0	69	2	982.485	1963.96	-2.30871	229.668	42922	42922	MS2	0/0	12AUG14_Rui_cardiac_PE_D.raw
High				STnGDTFLGGEDFDQALLr	Unambiguous	2	1	P48721	N3(Deamidated); R19(Label:13C(6))	CID	1	0	1	1		27355			309647980	Medium	Unique	Used	0.561294	0	8.249e-07	5.46027	0	29.2201	9	2	1031.98	2062.96	-4.46039	405.768	80428	80428	MS2	0/0	12AUG14_Rui_cardiac_PE_D.raw
High				LSSSADAnGNAQPSPLAAk	Unconsidered	5	1	F1M865	N8(Deamidated); K19(Label:2H(4))	CID		0.0055	2	2					393781		No Quan Values	Not Used		0	1.737e-06	5.45941	0	0	100	2	902.451	1803.89	-4.08633	108.615	17447	17447	MS2	0/0	12AUG14_Rui_cardiac_PE_D.raw
High				FLEQQnAALAAEVNr	Unconsidered	2	1	Q6P725	N6(Deamidated); R15(Label:13C(6))	CID		0.0055	3	3							No Quan Values	Not Used		0	2.257e-05	5.45892	0	75.8171	100	2	840.943	1680.88	8.28341	265.122	50480	50480	MS2	0/0	12AUG14_Rui_cardiac_PE_D.raw
High				cIGAIAmTEPGAGSDLQGVr	Unambiguous	1	1	P15650	C1(Carbamidomethyl); M7(Oxidation); R20(Label:13C(6))	CID	1	0	1	1					271885		No Quan Values	Not Used		0	1.115e-06	5.45144	0	0	100	2	1012.99	2024.98	-4.19464	239.899	45113	45113	MS2	0/0	12AUG14_Rui_cardiac_PE_D.raw
	High			VDATEESDLAQQYGVr	Unambiguous	1	1	P04785	R16(Label:13C(6)15N(4))	CID	1	0	1	1		17964	1		3.48331e+06	Heavy	Excluded by Method	Not Used		0	0.0002249	5.45137	0	63.0217	100	2	895.921	1790.83	-5.22241	242.949	45778	45778	MS2	0/0	12AUG14_Rui_cardiac_PE_D.raw
	High			nPDDITNEEYGEFYk	Unambiguous	1	1	P82995	N1(Deamidated); K15(Label:13C(6)15N(2))	CID	0.0202	0	1	1					2.5666e+06		No Quan Values	Not Used		0	0.0006405	5.45002	0	52.8594	87	2	921.9	1842.79	7.1945	262.32	49891	49891	MS2	0/0	12AUG14_Rui_cardiac_PE_D.raw
High				LmAGQEDSNGcINYEAFVk	Unambiguous	1	1	P16409	M2(Oxidation); C11(Carbamidomethyl); K19(Label:2H(4))	CID	1	0	1	1					1.116e+06		No Quan Values	Not Used		0	4.217e-05	5.44944	0	0	36	2	1083.49	2165.97	-3.3872	290.016	55730	55730	MS2	0/0	12AUG14_Rui_cardiac_PE_D.raw
High				IYDDDFFQNLDGVANALDNVDAr	Unambiguous	1	1	Q5U300	R23(Label:13C(6))	CID	1	0	1	1		29043	1	1	2.38445e+06	Medium	Excluded by Method	Not Used		0	3.083e-06	5.44926	0	24.8688	99	2	1303.61	2606.21	0.956861	421.6	84015	84015	MS2	0/0	12AUG14_Rui_cardiac_PE_D.raw
	High			AAFDIFVLGAEDGcISTk	Unambiguous	1	1	Q4PP99	C14(Carbamidomethyl); K18(Label:13C(6)15N(2))	CID	1	0	1	1							No Quan Values	Not Used		0	0.0002168	5.4483	0	32.0707	50	2	961.474	1921.94	-2.68844	418.69	83384	83384	MS2	0/0	12AUG14_Rui_cardiac_PE_D.raw
High				THYPAQQGEYQPQQPVYHk	Unambiguous	1	1	Q5U2U8	K19(Label:2H(4))	CID	1	0	1	1					4.91356e+06		No Quan Values	Not Used		0	3.342e-06	5.44747	0	18.1603	100	3	768.373	2303.1	-4.17303	84.1437	12332	12332	MS2	0/0	12AUG14_Rui_cardiac_PE_D.raw
High				GTGGVDTAAVADVYDISNIDr	Unambiguous	2	2	P09605;M0R6J6	R21(Label:13C(6))	CID	1	0	1	1					270041		No Quan Values	Not Used		0	1.045e-05	5.44541	0	72.6485	100	2	1058.02	2115.03	1.67866	386.714	76073	76073	MS2	0/0	12AUG14_Rui_cardiac_PE_D.raw
High				VLGSEEPTEGDVQcMr	Unambiguous	1	1	D4ABA9	C14(Carbamidomethyl); R16(Label:13C(6))	CID	1	0	1	1					7731246		No Quan Values	Not Used		0	1.309e-06	5.44454	0	0	100	2	906.91	1812.81	-4.05817	179.316	32227	32227	MS2	0/0	12AUG14_Rui_cardiac_PE_D.raw
	High			EAVcIVLSDDTcSDEk	Unambiguous	1	1	P46462	C4(Carbamidomethyl); C12(Carbamidomethyl); K16(Label:13C(6)15N(2))	CID	1	0	1	1		16805		1	748594	Heavy	Excluded by Method	Not Used		0	7.345e-05	5.44402	0	63.634	100	2	924.907	1848.81	-0.88822	226.758	42303	42303	MS2	0/0	12AUG14_Rui_cardiac_PE_D.raw
High				HcDSInSDFGSESGGGGDSGSGPSASPGPr	Unambiguous	1	1	D3ZJT2	C2(Carbamidomethyl); N6(Deamidated); R30(Label:13C(6))	CID	1	0	1	1					432425		No Quan Values	Not Used		0	0.0009598	5.44283	0	62.3825	100	3	948.062	2842.17	6.00278	132.364	22401	22401	MS2	0/0	12AUG14_Rui_cardiac_PE_D.raw
High				HADSVAELGEQIDNLQr	Unambiguous	7	3	G3V885;G3V8B0;Q29RW1	R17(Label:13C(6))	CID	1	0	1	1							No Quan Values	Not Used		0	2.499e-07	5.43885	0	0	100	2	950.975	1900.94	-1.90336	295.764	56940	56940	MS2	0/0	12AUG14_Rui_cardiac_PE_D.raw
High				SPPAVQQDNVDEDLIr	Unambiguous	1	1	Q5U300	R16(Label:13C(6))	CID	1	0	1	1					927776		No Quan Values	Not Used		0	7.716e-07	5.43674	0	73.5533	100	2	901.452	1801.9	-2.59154	226.968	42347	42347	MS2	0/0	12AUG14_Rui_cardiac_PE_D.raw
High				SPPAVQqDNVDEDLIr	Unambiguous	1	1	Q5U300	Q7(Deamidated); R16(Label:13C(6))	CID	0.0074	0	1	1		16894	1	1	1.67218e+06	Medium	Excluded by Method	Not Used		0	5.232e-05	5.43647	0	50.962	100	2	901.954	1802.9	8.03601	227.705	42503	42503	MS2	0/0	12AUG14_Rui_cardiac_PE_D.raw
High				GTGGVDTAAVGGVFDVSnADr	Unambiguous	1	1	P07335	N18(Deamidated); R21(Label:13C(6))	CID	1	0	1	1					1.7452e+06		No Quan Values	Not Used		0	4.472e-05	5.4361	0	61.9475	100	2	986.48	1971.95	9.17177	313.579	60696	60696	MS2	0/0	12AUG14_Rui_cardiac_PE_D.raw
	High			AcLISmGYDLGEAEFAr	Unambiguous	1	1	D3ZCV0	C2(Carbamidomethyl); M6(Oxidation); R17(Label:13C(6)15N(4))	CID	1	0	1	1					687544		No Quan Values	Not Used		0	0.0006114	5.43405	0	52.7445	100	2	964.943	1928.88	1.98815	385.248	75767	75767	MS2	0/0	12AUG14_Rui_cardiac_PE_D.raw
	High			LcGSGFQSIVSGcQEIcSk	Unambiguous	2	2	P13437;G3V9U2	C2(Carbamidomethyl); C13(Carbamidomethyl); C17(Carbamidomethyl); K19(Label:13C(6)15N(2))	CID	1	0	1	1					1.2704e+06		No Quan Values	Not Used		0	0.00137	5.43305	0	77.2594	100	2	1062.98	2124.95	-5.88758	301.043	58052	58052	MS2	0/0	12AUG14_Rui_cardiac_PE_D.raw
	High			LYGSGGPPPTGEEDTSEkDEL	Unambiguous	1	1	P06761	K18(Label:13C(6)15N(2))	CID	1	0	1	1							No Quan Values	Not Used		0	0.001425	5.4305	1	22.7338	98	2	1093.49	2185.97	-5.80972	201.074	36828	36828	MS2	0/0	12AUG14_Rui_cardiac_PE_D.raw
	High			IVSNAScTTNcLAPLAk	Unambiguous	15	2	P04797;D3ZWV2	C7(Carbamidomethyl); C11(Carbamidomethyl); K17(Label:13C(6)15N(2))	CID	1	0	1	1							No Quan Values	Not Used		0	2.764e-05	5.42509	0	42.6582	27	2	914.46	1827.91	-2.99188	199.372	36468	36468	MS2	0/0	12AUG14_Rui_cardiac_PE_D.raw
High				GTGGVDTAAVGAVFDISNADr	Unambiguous	1	1	P00564	R21(Label:13C(6))	CID	1	0	1	1					5.56007e+06		No Quan Values	Not Used		0	2.567e-07	5.42404	0	17.2634	30	2	999.991	1998.97	-3.79757	394.614	77755	77755	MS2	0/0	12AUG14_Rui_cardiac_PE_D.raw
	High			ESTGAQVQVAGDmLPNSTEr	Unambiguous	2	1	Q6AY48	M13(Oxidation); R20(Label:13C(6)15N(4))	CID	1	0	1	1		12382		1	6.61599e+06	Heavy	Excluded by Method	Not Used		0	5.871e-05	5.4238	0	0	100	2	1058.5	2115.99	1.61045	169.942	30267	30267	MS2	0/0	12AUG14_Rui_cardiac_PE_D.raw
	High			IENDSEETLkPSSAmGTSSYTSAr	Unambiguous	2	1	F1LMC2	K10(Label:13C(6)15N(2)); M15(Oxidation); R24(Label:13C(6)15N(4))	CID	1	0	1	1		8268	1		858995	Heavy	Excluded by Method	Not Used		0	0.00148	5.41905	0	0	100	3	865.733	2595.18	-0.607169	125.607	20994	20994	MS2	0/0	12AUG14_Rui_cardiac_PE_D.raw
High				SQIFSTASDNQPTVTIk	Unambiguous	1	1	P06761	K17(Label:2H(4))	CID	1	0	1	1							No Quan Values	Not Used		0	3.711e-07	5.41886	0	4.5276	33	2	920.979	1840.95	-4.20371	244.393	46091	46091	MS2	0/0	12AUG14_Rui_cardiac_PE_D.raw
	High			LEEAGGATSVQIEmNk	Unambiguous	4	2	G3V885;G3V8B0	M14(Oxidation); K16(Label:13C(6)15N(2))	CID	0.2699	0	1	1					7.33179e+06		No Quan Values	Not Used		0	3.291e-05	5.41464	0	42.7323	100	2	850.914	1700.82	-3.0523	126.632	21207	21207	MS2	0/0	12AUG14_Rui_cardiac_PE_D.raw
	High			YSGDFGADAQGAMSk	Unambiguous	1	1	Q9QZ76	K15(Label:13C(6)15N(2))	CID	1	0	1	1		11451			110609431	Heavy	Unique	Used	0.763458	0	1.664e-06	5.41163	0	35.1929	34	2	756.828	1512.65	-2.27509	159.889	28145	28145	MS2	0/0	12AUG14_Rui_cardiac_PE_D.raw
	High			IPSAVGYQPTLATDMGTmQEr	Unambiguous	2	1	G3V6D3	M18(Oxidation); R21(Label:13C(6)15N(4))	CID	1	0	1	1					2755800		No Quan Values	Not Used		0	0.001481	5.40734	0	0	100	2	1146.55	2292.09	-0.139392	291.397	56019	56019	MS2	0/0	12AUG14_Rui_cardiac_PE_D.raw
High				NmGGPYGGGNYGPGGSGGSGGYGGr	Unambiguous	7	1	F1LNF1	M2(Oxidation); R25(Label:13C(6))	CID	1	0	1	1					16080943		No Quan Values	Not Used		0	7.304e-10	5.40729	0	0	100	2	1106.46	2211.91	-4.10539	111.453	18043	18043	MS2	0/0	12AUG14_Rui_cardiac_PE_D.raw
High				SQNIITDSSSLNAEAIr	Unambiguous	1	1	G3V6S0	R17(Label:13C(6))	CID	1	0	1	1					2.61861e+06		No Quan Values	Not Used		0	4.119e-08	5.40536	0	41.3302	100	2	912.97	1824.93	-3.35638	263.623	50164	50164	MS2	0/0	12AUG14_Rui_cardiac_PE_D.raw
	High			YSGDFGADAQGAmSk	Unambiguous	1	1	Q9QZ76	M13(Oxidation); K15(Label:13C(6)15N(2))	CID	1	0	1	1							No Quan Values	Not Used		0	3.491e-06	5.40501	0	36.1214	100	2	764.825	1528.64	-2.11902	75.6595	10578	10578	MS2	0/0	12AUG14_Rui_cardiac_PE_D.raw
High				IVYGHLDDPANQEIEr	Unambiguous	1	1	Q9ER34	R16(Label:13C(6))	CID	1	0	1	1							No Quan Values	Not Used		0	1.294e-06	5.40073	0	21.1572	12	3	625.647	1874.93	-3.63916	191.237	34749	34749	MS2	0/0	12AUG14_Rui_cardiac_PE_D.raw
High				SPPAVqQDNVDEDLIr	Unconsidered	1	1	Q5U300	Q6(Deamidated); R16(Label:13C(6))	CID		0.0074	2	2		16894	1	1	1.67218e+06	Medium	Excluded by Method	Not Used		0	4.575e-05	5.39801	0	50.962	100	2	901.954	1802.9	8.03601	227.705	42503	42503	MS2	0/0	12AUG14_Rui_cardiac_PE_D.raw
High				DATNVGDEGGFAPNILENk	Unambiguous	2	1	M0R5J4	K19(Label:2H(4))	CID	1	0	1	1		22402	1		3.89692e+06	Medium	Excluded by Method	Not Used		0	9.294e-06	5.39719	0	3.50176	52	2	982.977	1964.95	-1.18626	323.882	62855	62855	MS2	0/0	12AUG14_Rui_cardiac_PE_D.raw
	High			AcLISmGYDLGEAEFAr	Unambiguous	1	1	D3ZCV0	C2(Carbamidomethyl); M6(Oxidation); R17(Label:13C(6)15N(4))	CID	1	0	1	1							No Quan Values	Not Used		0	2.872e-05	5.39663	0	20.1583	100	2	964.939	1928.87	-2.37857	380.07	74686	74686	MS2	0/0	12AUG14_Rui_cardiac_PE_D.raw
High				DTVEVALEDkGDNTFr	Unambiguous	1	1	D3ZHA0	K10(Label:2H(4)); R16(Label:13C(6))	CID	1	0	1	1					4.53599e+06		No Quan Values	Not Used		0	5.082e-06	5.39171	1	26.3597	49	2	909.957	1818.91	-2.35043	223.795	41672	41672	MS2	0/0	12AUG14_Rui_cardiac_PE_D.raw
High				TTIVIccSPSSYNESETk	Unambiguous	1	1	Q2PQA9	C6(Carbamidomethyl); C7(Carbamidomethyl); K18(Label:2H(4))	CID	1	0	1	1					798365		No Quan Values	Not Used		0	8.893e-06	5.39059	0	15.8596	100	2	1040.48	2079.95	-0.561326	201.229	36861	36861	MS2	0/0	12AUG14_Rui_cardiac_PE_D.raw
High				ELAQQVQQVADDYGk	Unambiguous	1	1	E9PT29	K15(Label:2H(4))	CID	1	0	1	1					494687		No Quan Values	Not Used		0	0.0001219	5.3903	0	35.2062	100	2	848.426	1695.84	-2.66209	273.871	52330	52330	MS2	0/0	12AUG14_Rui_cardiac_PE_D.raw
	High			IYELAAGGTAVGTGLNTr	Unambiguous	3	1	P14408-2	R18(Label:13C(6)15N(4))	CID	1	0	1	1							No Quan Values	Not Used		0	4.005e-06	5.38803	0	48.3323	67	2	887.47	1773.93	-2.92007	270.27	51570	51570	MS2	0/0	12AUG14_Rui_cardiac_PE_D.raw
High				FSFcFSPEPEAEAAAGPGPcEr	Unambiguous	3	1	O08623	C4(Carbamidomethyl); C20(Carbamidomethyl); R22(Label:13C(6))	CID	1	0	1	1							No Quan Values	Not Used		0	1.16e-06	5.38697	0	0	100	2	1210.02	2419.04	-1.6521	383.073	75313	75313	MS2	0/0	12AUG14_Rui_cardiac_PE_D.raw
	High			IPSAVGYQPTLATDmGTMQEr	Unambiguous	2	1	G3V6D3	M15(Oxidation); R21(Label:13C(6)15N(4))	CID	0.0316	0	1	1							No Quan Values	Not Used		0	0.0007533	5.38237	0	18.5021	100	2	1146.54	2292.07	-5.67818	272.674	52078	52078	MS2	0/0	12AUG14_Rui_cardiac_PE_D.raw
High				IIGAVDQIQLTQAQLEEr	Unambiguous	2	1	G3V8L9	R18(Label:13C(6))	CID	1	0	1	1							No Quan Values	Not Used		0	1.543e-07	5.38155	0	38.3621	100	2	1016.06	2031.11	-2.10199	362.091	70907	70907	MS2	0/0	12AUG14_Rui_cardiac_PE_D.raw
High				GcITIIGGGnTATccAk	Rejected	1	1	M0R6Y8	C2(Carbamidomethyl); N10(Deamidated); C14(Carbamidomethyl); C15(Carbamidomethyl); K17(Label:2H(4))	CID	0	0	1	1							No Quan Values	Not Used		0	1.396e-07	5.37819	0	7.22375	56	2	879.906	1758.81	-3.75636	188.339	34130	34130	MS2	0/0	12AUG14_Rui_cardiac_PE_D.raw
High				GcITIIGGGDTATccAk	Selected	1	1	P16617	C2(Carbamidomethyl); C14(Carbamidomethyl); C15(Carbamidomethyl); K17(Label:2H(4))	CID		0	2	2							No Quan Values	Not Used		0	1.396e-07	5.37819	0	7.22375	56	2	879.906	1758.81	-3.75864	188.339	34130	34130	MS2	0/0	12AUG14_Rui_cardiac_PE_D.raw
High				TGLEQGnDAGYLAESEk	Unambiguous	1	1	Q64428	N7(Deamidated); K17(Label:2H(4))	CID	0.0074	0	1	1							No Quan Values	Not Used		0	2.138e-05	5.37758	0	48.7139	100	2	893.923	1786.84	5.89548	173.476	31009	31009	MS2	0/0	12AUG14_Rui_cardiac_PE_D.raw
	High			GDVPSVGLEGPDVDLQGPEGk	Unambiguous	1	1	M0R9D5	K21(Label:13C(6)15N(2))	CID	1	0	1	1					422015		No Quan Values	Not Used		0	0.0008421	5.37687	0	32.7097	100	2	1037.02	2073.02	0.0107943	336.71	65550	65550	MS2	0/0	12AUG14_Rui_cardiac_PE_D.raw
High				NVQAEEmVEFSSGLk	Unambiguous	3	1	P15999	M7(Oxidation); K15(Label:2H(4))	CID	1	0	1	1					857472		No Quan Values	Not Used		0	9.235e-06	5.37594	0	16.7041	100	2	844.406	1687.8	-5.85862	239.789	45088	45088	MS2	0/0	12AUG14_Rui_cardiac_PE_D.raw
	High			TGLEqGNDAGYLAESEk	Unambiguous	1	1	Q64428	Q5(Deamidated); K17(Label:13C(6)15N(2))	CID	0.0056	0	1	1					2.32571e+06		No Quan Values	Not Used		0	0.002284	5.37428	0	39.7793	100	2	895.92	1790.83	8.22434	174.205	31161	31161	MS2	0/0	12AUG14_Rui_cardiac_PE_D.raw
High				LAVEALSSLDGDLSGr	Unambiguous	1	1	P07335	R16(Label:13C(6))	CID	1	0	1	1							No Quan Values	Not Used		0	3.488e-07	5.37312	0	30.8227	100	2	804.927	1608.85	-4.47477	380.897	74857	74857	MS2	0/0	12AUG14_Rui_cardiac_PE_D.raw
High				NPDDITNEEYGEFYk	Unambiguous	1	1	P82995	K15(Label:2H(4))	CID	1	0	1	1		19003	1		370156	Medium	Excluded by Method	Not Used		0	1.603e-05	5.37118	0	42.1521	100	2	919.404	1837.8	-3.49977	259.663	49330	49330	MS2	0/0	12AUG14_Rui_cardiac_PE_D.raw
High				SPPAVQQDnVDEDLIr	Unconsidered	1	1	Q5U300	N9(Deamidated); R16(Label:13C(6))	CID		0.0129	3	3		16894	1	1	1.67218e+06	Medium	Excluded by Method	Not Used		0	3.123e-05	5.37045	0	50.962	100	2	901.954	1802.9	8.03601	227.705	42503	42503	MS2	0/0	12AUG14_Rui_cardiac_PE_D.raw
	High			DTVEVALEDkGDNTFr	Unambiguous	1	1	D3ZHA0	K10(Label:13C(6)15N(2)); R16(Label:13C(6)15N(4))	CID	1	0	1	1							No Quan Values	Not Used		0	0.0001051	5.36927	1	29.6496	65	2	913.944	1826.88	-4.17666	224.03	41722	41722	MS2	0/0	12AUG14_Rui_cardiac_PE_D.raw
High				EAVcIVLSDDTcSDEk	Unambiguous	1	1	P46462	C4(Carbamidomethyl); C12(Carbamidomethyl); K16(Label:2H(4))	CID	1	0	1	1		16708	1		1.32891e+06	Medium	Excluded by Method	Not Used		0	4.643e-08	5.36748	0	0	100	2	922.909	1844.81	-4.15616	225.231	41976	41976	MS2	0/0	12AUG14_Rui_cardiac_PE_D.raw
High				LYAQDADGcPIDIk	Unambiguous	1	1	D3ZHA0	C9(Carbamidomethyl); K14(Label:2H(4))	CID	1	0	1	1					24820384		No Quan Values	Not Used		0	2.096e-06	5.36627	0	9.47717	31	2	791.887	1582.77	-3.07996	218.601	40567	40567	MS2	0/0	12AUG14_Rui_cardiac_PE_D.raw
High				YHTSQSGDEmTSLSEYVSr	Unambiguous	2	1	P34058	M10(Oxidation); R19(Label:13C(6))	CID	1	0	1	1		11522	1		4.06738e+07	Medium	Excluded by Method	Not Used		0	3.737e-07	5.36509	0	23.9436	13	3	733.656	2198.95	-3.08827	160.681	28310	28310	MS2	0/0	12AUG14_Rui_cardiac_PE_D.raw
	High			ISADAmMQALLGTr	Unambiguous	1	1	P23693	M6(Oxidation); R14(Label:13C(6)15N(4))	CID	0.0187	0	1	1							No Quan Values	Not Used		0	8.122e-05	5.36495	0	71.9914	100	2	752.378	1503.75	-3.78856	335.436	65284	65284	MS2	0/0	12AUG14_Rui_cardiac_PE_D.raw
High				NMGGPYGGGNYGPGGSGGSGGYGGr	Unambiguous	7	1	F1LNF1	R25(Label:13C(6))	CID	1	0	1	1		11133		1	4.52072e+06	Medium	Excluded by Method	Not Used		0	1.096e-07	5.3635	0	0	100	2	1098.46	2195.91	-5.1168	156.538	27442	27442	MS2	0/0	12AUG14_Rui_cardiac_PE_D.raw
High				VSGTDATAALSVGAPDVTLk	Unambiguous	1	1	M0R9D5	K20(Label:2H(4))	CID	1	0	1	1							No Quan Values	Not Used		0	7.573e-05	5.36267	0	26.803	100	2	939.011	1877.01	-1.29068	327.805	63684	63684	MS2	0/0	12AUG14_Rui_cardiac_PE_D.raw
	High			VFQSSTSqEQVYNDcAk	Unambiguous	1	1	Q2PQA9	Q8(Deamidated); C15(Carbamidomethyl); K17(Label:13C(6)15N(2))	CID	0.0075	0	1	1		7682	1		591211	Heavy	Excluded by Method	Not Used		0	0.007914	5.36088	0	29.1816	100	2	1000.45	1999.89	5.83457	119.352	19689	19689	MS2	0/0	12AUG14_Rui_cardiac_PE_D.raw
High				AAFDIFVLGAEDGcISTk	Unambiguous	1	1	Q4PP99	C14(Carbamidomethyl); K18(Label:2H(4))	CID	1	0	1	1					18975418		No Quan Values	Not Used		0	3.441e-06	5.35851	0	7.06854	10	2	959.478	1917.95	-4.11706	411.877	81853	81853	MS2	0/0	12AUG14_Rui_cardiac_PE_D.raw
	High			GcITIIGGGDTATccAk	Selected	1	1	P16617	C2(Carbamidomethyl); C14(Carbamidomethyl); C15(Carbamidomethyl); K17(Label:13C(6)15N(2))	CID	0	0	1	1		13535			1.22882e+07	Heavy	Unique	Used	0.359176	0	1.498e-05	5.35599	0	11.4779	96	2	881.901	1762.8	-3.30983	183.297	33063	33063	MS2	0/0	12AUG14_Rui_cardiac_PE_D.raw
	High			GcITIIGGGnTATccAk	Rejected	1	1	M0R6Y8	C2(Carbamidomethyl); N10(Deamidated); C14(Carbamidomethyl); C15(Carbamidomethyl); K17(Label:13C(6)15N(2))	CID		0	2	2		13535			1.22882e+07	Heavy	Redundant	Not Used	0.359176	0	1.497e-05	5.35599	0	11.4779	96	2	881.901	1762.8	-3.30756	183.297	33063	33063	MS2	0/0	12AUG14_Rui_cardiac_PE_D.raw
	High			NMGGPYGGGNYGPGGSGGSGGYGGr	Unambiguous	7	1	F1LNF1	R25(Label:13C(6)15N(4))	CID	1	0	1	1					1.75383e+06		No Quan Values	Not Used		0	0.0002109	5.35488	0	0	100	2	1100.46	2199.91	-1.82495	153.911	26889	26889	MS2	0/0	12AUG14_Rui_cardiac_PE_D.raw
	High			VEFEcEVSEEGAQVk	Unambiguous	1	1	P56741	C5(Carbamidomethyl); K15(Label:13C(6)15N(2))	CID	1	0	1	1							No Quan Values	Not Used		0	3.977e-05	5.3539	0	22.4871	100	2	874.398	1747.79	-2.53703	212.718	39312	39312	MS2	0/0	12AUG14_Rui_cardiac_PE_D.raw
High				HQIQSYTcEIDALkGTNDSLmr	Unambiguous	2	1	Q6P725	C8(Carbamidomethyl); K14(Label:2H(4)); M21(Oxidation); R22(Label:13C(6))	CID	1	0	1	1					594203		No Quan Values	Not Used		0	1.265e-07	5.35354	1	41.8159	100	3	869.424	2606.26	-0.402479	275.637	52701	52701	MS2	0/0	12AUG14_Rui_cardiac_PE_D.raw
	High			ALDSTTVAAHESEIYck	Unambiguous	2	1	G3V7U0	C16(Carbamidomethyl); K17(Label:13C(6)15N(2))	CID	1	0	1	1		12667		1	4.33868e+06	Heavy	Excluded by Method	Not Used		0	5.346e-05	5.34938	0	17.1582	100	2	951.95	1902.89	-3.29514	173.192	30949	30949	MS2	0/0	12AUG14_Rui_cardiac_PE_D.raw
	High			MTnGFSGADLTEIcQr	Unambiguous	1	1	P46462	N3(Deamidated); C14(Carbamidomethyl); R16(Label:13C(6)15N(4))	CID	1	0	1	1		21326	1		1.10642e+06	Heavy	Excluded by Method	Not Used		0	0.0003003	5.34858	0	70.0628	100	2	905.901	1810.79	-1.44848	299.846	57798	57798	MS2	0/0	12AUG14_Rui_cardiac_PE_D.raw
	High			NkDTGTYEDFVEGLr	Unambiguous	1	1	P16409	K2(Label:13C(6)15N(2)); R15(Label:13C(6)15N(4))	CID	1	0	1	1					8.12581e+06		No Quan Values	Not Used		0	0.0001956	5.34559	1	41.7017	23	3	587.95	1761.84	-2.69237	269.399	51383	51383	MS2	0/0	12AUG14_Rui_cardiac_PE_D.raw
	High			EVYmGNVIQGGEGQAPTr	Unambiguous	1	1	P17764	M4(Oxidation); R18(Label:13C(6)15N(4))	CID	1	0	1	1		10634	1		1.05062e+06	Heavy	Excluded by Method	Not Used		0	7.7e-06	5.344	0	59.5486	100	2	966.46	1931.91	-1.66373	150.92	26265	26265	MS2	0/0	12AUG14_Rui_cardiac_PE_D.raw
	High			AcLISmGYDLGEAEFAr	Unambiguous	1	1	D3ZCV0	C2(Carbamidomethyl); M6(Oxidation); R17(Label:13C(6)15N(4))	CID	1	0	1	1							No Quan Values	Not Used		0	0.0001134	5.3435	0	22.3373	95	2	964.94	1928.87	-1.23942	376.711	73982	73982	MS2	0/0	12AUG14_Rui_cardiac_PE_D.raw
High				LkGADPEETILNAFk	Unambiguous	1	1	P08733	K2(Label:2H(4)); K15(Label:2H(4))	CID	1	0	1	1							No Quan Values	Not Used		0	3.021e-06	5.34346	1	40.7208	25	3	551.98	1653.93	-2.15343	387.959	76332	76332	MS2	0/0	12AUG14_Rui_cardiac_PE_D.raw
	High			ALDSTTVAAHESEIYck	Unambiguous	2	1	G3V7U0	C16(Carbamidomethyl); K17(Label:13C(6)15N(2))	CID	1	0	1	1					1.27756e+06		No Quan Values	Not Used		0	0.0002091	5.34267	0	12.2851	100	2	951.951	1902.89	-2.78194	170.724	30430	30430	MS2	0/0	12AUG14_Rui_cardiac_PE_D.raw
	High			NPDDITnEEYGEFYk	Unconsidered	1	1	P82995	N7(Deamidated); K15(Label:13C(6)15N(2))	CID		0.0202	2	2					2.5666e+06		No Quan Values	Not Used		0	0.00174	5.34197	0	52.8594	87	2	921.9	1842.79	7.1945	262.32	49891	49891	MS2	0/0	12AUG14_Rui_cardiac_PE_D.raw
	High			VGLIGScTNSSYEDmGr	Unambiguous	1	1	Q9ER34	C7(Carbamidomethyl); M15(Oxidation); R17(Label:13C(6)15N(4))	CID	1	0	1	1		12572			1.13187e+07	Heavy	Redundant	Not Used	0.36358	0	0.0001479	5.34173	0	21.1962	100	2	936.407	1871.81	-3.68998	172.365	30774	30774	MS2	0/0	12AUG14_Rui_cardiac_PE_D.raw
High				NVQAEEmVEFSSGLk	Unambiguous	3	1	P15999	M7(Oxidation); K15(Label:2H(4))	CID	1	0	1	1							No Quan Values	Not Used		0	7.304e-06	5.34159	0	0	78	2	844.408	1687.81	-4.05049	228.638	42701	42701	MS2	0/0	12AUG14_Rui_cardiac_PE_D.raw
High				VGTGEPccDWVGDEGAGHFVk	Unambiguous	1	1	P85968	C7(Carbamidomethyl); C8(Carbamidomethyl); K21(Label:2H(4))	CID	1	0	1	1					910462		No Quan Values	Not Used		0	8.001e-05	5.3399	0	68.7191	100	3	761.001	2280.99	-2.41041	247.504	46763	46763	MS2	0/0	12AUG14_Rui_cardiac_PE_D.raw
High				TDDYLDQPccETINr	Unambiguous	1	1	P50399	C9(Carbamidomethyl); C10(Carbamidomethyl); R15(Label:13C(6))	CID	1	0	1	1					4697036		No Quan Values	Not Used		0	9.172e-06	5.33968	0	0	100	2	953.403	1905.8	-3.44258	195.614	35676	35676	MS2	0/0	12AUG14_Rui_cardiac_PE_D.raw
High				GPSVDVEVPDVDLEcPEAk	Unambiguous	1	1	M0R9D5	C15(Carbamidomethyl); K19(Label:2H(4))	CID	1	0	1	1							No Quan Values	Not Used		0	1.417e-05	5.33824	0	13.2198	100	2	1029.99	2058.98	-2.4745	350.484	68465	68465	MS2	0/0	12AUG14_Rui_cardiac_PE_D.raw
High				TGLEqGNDAGYLAESEk	Unconsidered	1	1	Q64428	Q5(Deamidated); K17(Label:2H(4))	CID		0.0074	2	2							No Quan Values	Not Used		0	7.415e-05	5.33816	0	48.7139	100	2	893.923	1786.84	5.89548	173.476	31009	31009	MS2	0/0	12AUG14_Rui_cardiac_PE_D.raw
	High			TGLEQGnDAGYLAESEk	Unconsidered	1	1	Q64428	N7(Deamidated); K17(Label:13C(6)15N(2))	CID		0.0056	2	2					2.32571e+06		No Quan Values	Not Used		0	0.002459	5.33745	0	39.7793	100	2	895.92	1790.83	8.22434	174.205	31161	31161	MS2	0/0	12AUG14_Rui_cardiac_PE_D.raw
High				AEGSDVAnAVLDGADcIMLSGETAkGDYPLEAVr	Unambiguous	3	2	P11980;P11980-2	N8(Deamidated); C16(Carbamidomethyl); K25(Label:2H(4)); R34(Label:13C(6))	CID	1	0	1	1		28463	1		1851514	Medium	Excluded by Method	Not Used		0	3.538e-07	5.33685	1	64.5892	100	3	1169.23	3505.68	2.76061	416.176	82825	82825	MS2	0/0	12AUG14_Rui_cardiac_PE_D.raw
High				VIVVGNPANTNcLTASk	Unambiguous	1	1	O88989	C12(Carbamidomethyl); K17(Label:2H(4))	CID	1	0	1	1							No Quan Values	Not Used		0	6.529e-06	5.33527	0	13.4168	48	2	881.474	1761.94	-3.21619	218.698	40588	40588	MS2	0/0	12AUG14_Rui_cardiac_PE_D.raw
	High			SQVFSTAADGQTQVEIk	Unambiguous	2	1	P48721	K17(Label:13C(6)15N(2))	CID	1	0	1	1							No Quan Values	Not Used		0	1.891e-05	5.33518	0	33.7086	43	2	908.958	1816.91	-4.07887	215.38	39883	39883	MS2	0/0	12AUG14_Rui_cardiac_PE_D.raw
	High			TDDYLDQPccETINr	Unambiguous	1	1	P50399	C9(Carbamidomethyl); C10(Carbamidomethyl); R15(Label:13C(6)15N(4))	CID	1	0	1	1		14652		1	4.85739e+06	Heavy	Excluded by Method	Not Used		0	0.00125	5.33489	0	61.3253	100	2	955.397	1909.79	-3.42535	196.594	35884	35884	MS2	0/0	12AUG14_Rui_cardiac_PE_D.raw
	High			EVYMGNVIQGGEGQAPTr	Unambiguous	1	1	P17764	R18(Label:13C(6)15N(4))	CID	1	0	1	1							No Quan Values	Not Used		0	1.927e-05	5.33459	0	12.8503	100	2	958.459	1915.91	-5.41486	222.414	41380	41380	MS2	0/0	12AUG14_Rui_cardiac_PE_D.raw
High				rGTGGVDTAAVGAVFDISNADr	Unambiguous	1	1	P00564	R1(Label:13C(6)); R22(Label:13C(6))	CID	1	0	1	1							No Quan Values	Not Used		0	3.103e-05	5.33186	1	37.516	29	3	721.039	2161.1	-0.879448	341.338	66528	66528	MS2	0/0	12AUG14_Rui_cardiac_PE_D.raw
High				FLEQQNAALAAEVnr	Unconsidered	2	1	Q6P725	N14(Deamidated); R15(Label:13C(6))	CID		0.0291	4	4							No Quan Values	Not Used		0	4.188e-06	5.33148	0	75.8171	100	2	840.943	1680.88	8.28341	265.122	50480	50480	MS2	0/0	12AUG14_Rui_cardiac_PE_D.raw
	High			DNPNANkGTLEDQIIQANPALEAFGNAk	Unambiguous	2	1	G3V885	K7(Label:13C(6)15N(2)); K28(Label:13C(6)15N(2))	CID	1	0	1	1					35234653		No Quan Values	Not Used		0	0.007973	5.33013	1	43.4237	59	3	990.499	2969.48	-3.90019	401.24	79323	79323	MS2	0/0	12AUG14_Rui_cardiac_PE_D.raw
	High			NAIHTYVQAGSHIAAk	Unambiguous	1	1	P04762	K16(Label:13C(6)15N(2))	CID	1	0	1	1		6525			12127385	Heavy	Unique	Used	0.39745	0	0.0001261	5.32972	0	57.4665	66	3	563.635	1688.89	-3.09147	108.56	17435	17435	MS2	0/0	12AUG14_Rui_cardiac_PE_D.raw
High				YTPSGQSGAAASESLFISNHAY	Unambiguous	1	1	P05065		CID	1	0	1	1							Indistinguishable Channels	Not Used		0	4.43e-06	5.32626	0	0	55	2	1129.52	2258.03	-2.33477	322.337	62532	62532	MS2	0/0	12AUG14_Rui_cardiac_PE_D.raw
	High			YTPSGQSGAAASESLFISNHAY	Unambiguous	1	1	P05065		CID	1	0	1	1							Indistinguishable Channels	Not Used		0	9.968e-05	5.32626	0	0	55	2	1129.52	2258.03	-2.33477	322.337	62532	62532	MS2	0/0	12AUG14_Rui_cardiac_PE_D.raw
	High			VFQSSTSQEqVYNDcAk	Unconsidered	1	1	Q2PQA9	Q10(Deamidated); C15(Carbamidomethyl); K17(Label:13C(6)15N(2))	CID		0.0075	2	2		7682	1		591211	Heavy	Excluded by Method	Not Used		0	0.00223	5.32434	0	29.1816	100	2	1000.45	1999.89	5.83457	119.352	19689	19689	MS2	0/0	12AUG14_Rui_cardiac_PE_D.raw
High				IDATQVEVnPFGETPEGQVVcFDAk	Unambiguous	1	1	F1LPV8	N9(Deamidated); C21(Carbamidomethyl); K25(Label:2H(4))	CID	0.0244	0	1	1					9344196		No Quan Values	Not Used		0	0.0005719	5.32293	0	41.4758	99	2	1378.16	2755.31	1.99589	403.433	79873	79873	MS2	0/0	12AUG14_Rui_cardiac_PE_D.raw
	High			GADYLVTEVEnGGSLGSk	Unambiguous	4	2	P11980;P11980-2	N11(Deamidated); K18(Label:13C(6)15N(2))	CID	1	0	1	1							No Quan Values	Not Used		0	0.0004932	5.32289	0	11.4631	20	2	902.935	1804.86	-3.42611	279.201	53454	53454	MS2	0/0	12AUG14_Rui_cardiac_PE_D.raw
High				kDLYANNVLSGGTTmYPGIADr	Unambiguous	3	1	P68035	K1(Label:2H(4)); M15(Oxidation); R22(Label:13C(6))	CID	1	0	1	1							No Quan Values	Not Used		0	4.074e-05	5.31859	1	38.0625	41	3	794.738	2382.2	0.175265	277.454	53083	53083	MS2	0/0	12AUG14_Rui_cardiac_PE_D.raw
High				SSIQITGALEDQmNQLk	Unambiguous	1	1	D3ZCV0	M13(Oxidation); K17(Label:2H(4))	CID	1	0	1	1							No Quan Values	Not Used		0	6.249e-05	5.31755	0	5.89802	42	2	948.486	1895.96	-1.85451	274.385	52435	52435	MS2	0/0	12AUG14_Rui_cardiac_PE_D.raw
High				WGDAGAEYVVESTGVFTTmEk	Unambiguous	4	1	P04797	M19(Oxidation); K21(Label:2H(4))	CID	1	0	1	1					2.15667e+06		No Quan Values	Not Used		0	7.747e-05	5.31685	0	26.0335	92	2	1149.02	2297.04	-7.63955	415.982	82782	82782	MS2	0/0	12AUG14_Rui_cardiac_PE_D.raw
	High			LkGADPEETILNAFk	Unambiguous	1	1	P08733	K2(Label:13C(6)15N(2)); K15(Label:13C(6)15N(2))	CID	1	0	1	1							No Quan Values	Not Used		0	0.0001814	5.31547	1	12.731	54	3	554.638	1661.9	-4.29402	388.921	76532	76532	MS2	0/0	12AUG14_Rui_cardiac_PE_D.raw
High				IPSAVGYQPTLATDmGTMQEr	Unambiguous	2	1	G3V6D3	M15(Oxidation); R21(Label:13C(6))	CID	1	0	1	1							No Quan Values	Not Used		0	6.313e-06	5.31542	0	0	65	2	1144.55	2288.09	-2.86888	270.362	51589	51589	MS2	0/0	12AUG14_Rui_cardiac_PE_D.raw
	High			VDATEESDLAQQYGVr	Unambiguous	1	1	P04785	R16(Label:13C(6)15N(4))	CID	1	0	1	1		17851		1	734143	Heavy	Excluded by Method	Not Used		0	5.114e-05	5.31465	0	20.8624	100	2	895.923	1790.84	-2.49584	241.279	45415	45415	MS2	0/0	12AUG14_Rui_cardiac_PE_D.raw
	High			AEGSDVANAVLDGADcIMLSGETAk	Unambiguous	3	2	P11980;P11980-2	C16(Carbamidomethyl); K25(Label:13C(6)15N(2))	CID	1	0	1	1		27957			11728269	Heavy	Redundant	Not Used	0.564765	0	0.0003431	5.31426	0	41.8735	57	2	1251.58	2502.15	-1.24355	411.696	81811	81811	MS2	0/0	12AUG14_Rui_cardiac_PE_D.raw
High				THYPAQQGEYQPQQPVYHk	Unambiguous	1	1	Q5U2U8	K19(Label:2H(4))	CID	1	0	1	1					4.91356e+06		No Quan Values	Not Used		0	1.037e-06	5.31305	0	10.8155	87	3	768.373	2303.1	-4.01402	84.8097	12470	12470	MS2	0/0	12AUG14_Rui_cardiac_PE_D.raw
	High			ETADTDTAEQVIASFr	Unambiguous	1	1	D3ZCV0	R16(Label:13C(6)15N(4))	CID	1	0	1	1							No Quan Values	Not Used		0	5.809e-05	5.31	0	36.3496	66	2	882.417	1763.83	-3.6268	381.831	75055	75055	MS2	0/0	12AUG14_Rui_cardiac_PE_D.raw
High				AIAVLTSGGDAQGmNAAVr	Unambiguous	1	1	Q52KS1	M14(Oxidation); R19(Label:13C(6))	CID	1	0	1	1					1869313		No Quan Values	Not Used		0	1.338e-07	5.30872	0	0	100	2	912.472	1823.94	-0.934581	177.27	31798	31798	MS2	0/0	12AUG14_Rui_cardiac_PE_D.raw
High				MTnGFSGADLTEIcQr	Unambiguous	1	1	P46462	N3(Deamidated); C14(Carbamidomethyl); R16(Label:13C(6))	CID	1	0	1	1							No Quan Values	Not Used		0	9.545e-06	5.30848	0	9.83948	99	2	903.905	1806.8	-3.82695	297.967	57405	57405	MS2	0/0	12AUG14_Rui_cardiac_PE_D.raw
High				NQVTATTADGSTQVIGTk	Unambiguous	1	1	Q6P6R2	K18(Label:2H(4))	CID	1	0	1	1		8375		1	6624532	Medium	Excluded by Method	Not Used		0	1.822e-06	5.30785	0	19.284	100	2	898.468	1795.93	-2.35615	128.293	21552	21552	MS2	0/0	12AUG14_Rui_cardiac_PE_D.raw
High				WGDAGAEYVVESTGVFTTmEk	Unambiguous	4	1	P04797	M19(Oxidation); K21(Label:2H(4))	CID	1	0	1	1					1.61929e+06		No Quan Values	Not Used		0	0.003705	5.30583	0	39.5215	96	2	1149.03	2297.04	-6.36412	413.221	82161	82161	MS2	0/0	12AUG14_Rui_cardiac_PE_D.raw
High				SSIQITGALEDQmNQLk	Unambiguous	1	1	D3ZCV0	M13(Oxidation); K17(Label:2H(4))	CID	1	0	1	1							No Quan Values	Not Used		0	7.163e-06	5.30341	0	0	35	2	948.485	1895.96	-3.27097	269.042	51308	51308	MS2	0/0	12AUG14_Rui_cardiac_PE_D.raw
High				IGGDAGTSLNSnDYGYGGQk	Unambiguous	1	1	Q32PX7	N12(Deamidated); K20(Label:2H(4))	CID	0.0208	0	1	1					273236		No Quan Values	Not Used		0	7.707e-05	5.30234	0	63.7488	100	2	989.958	1978.91	7.90259	167.953	29846	29846	MS2	0/0	12AUG14_Rui_cardiac_PE_D.raw
High				NPDDITNEEYGEFYk	Unambiguous	1	1	P82995	K15(Label:2H(4))	CID	1	0	1	1							No Quan Values	Not Used		0	4.728e-06	5.30162	0	0	100	2	919.403	1837.8	-3.8983	260.64	49535	49535	MS2	0/0	12AUG14_Rui_cardiac_PE_D.raw
	High			YSGDFGADAQGAmSk	Unambiguous	1	1	Q9QZ76	M13(Oxidation); K15(Label:13C(6)15N(2))	CID	1	0	1	1							No Quan Values	Not Used		0	1.601e-05	5.30095	0	33.7277	100	2	764.825	1528.64	-2.91758	87.9106	13110	13110	MS2	0/0	12AUG14_Rui_cardiac_PE_D.raw
High				YSGDFGADAQGAmSk	Unambiguous	1	1	Q9QZ76	M13(Oxidation); K15(Label:2H(4))	CID	1	0	1	1					5572856		No Quan Values	Not Used		0	7.147e-08	5.30067	0	29.4253	58	2	762.829	1524.65	-4.15487	89.668	13484	13484	MS2	0/0	12AUG14_Rui_cardiac_PE_D.raw
High				GPENEDPQTESQQLEAk	Unambiguous	1	1	Q5U2U8	K17(Label:2H(4))	CID	1	0	1	1					2.85392e+06		No Quan Values	Not Used		0	3.994e-06	5.29946	0	0	100	2	952.442	1903.88	-2.48204	106.908	17090	17090	MS2	0/0	12AUG14_Rui_cardiac_PE_D.raw
High				VIVVGNPANTncLTASk	Unambiguous	1	1	O88989	N11(Deamidated); C12(Carbamidomethyl); K17(Label:2H(4))	CID	0.0321	0	1	1					1.06294e+06		No Quan Values	Not Used		0	0.0001163	5.29685	0	0	100	2	881.965	1762.92	-3.98016	225.468	42028	42028	MS2	0/0	12AUG14_Rui_cardiac_PE_D.raw
High				VNQIGSVTESIQAck	Unambiguous	5	3	P15429;M0R5J4;M0RAU4	C14(Carbamidomethyl); K15(Label:2H(4))	CID	1	0	1	1		15204	1	1	28616486	Medium	Excluded by Method	Not Used		0	6.733e-05	5.29507	0	13.1893	16	2	819.425	1637.84	-2.58849	207.239	38137	38137	MS2	0/0	12AUG14_Rui_cardiac_PE_D.raw
High				VNQIGSVTESLQAck	Unambiguous	5	3	P15429;M0R5J4;M0RAU4	C14(Carbamidomethyl); K15(Label:2H(4))	CID	1	0	1	2		15204	1	1	28616486	Medium	Excluded by Method	Not Used		0	6.733e-05	5.29507	0	13.1893	16	2	819.425	1637.84	-2.58849	207.239	38137	38137	MS2	0/0	12AUG14_Rui_cardiac_PE_D.raw
High				STAGDTHLGGEDFDNr	Unambiguous	6	1	P63018	R16(Label:13C(6))	CID	1	0	1	1					5.22454e+06		No Quan Values	Not Used		0	1.854e-06	5.29497	0	11.0371	91	2	849.375	1697.74	-2.09408	86.0597	12727	12727	MS2	0/0	12AUG14_Rui_cardiac_PE_D.raw
	High			VEFEcEVSEEGAQVk	Unambiguous	1	1	P56741	C5(Carbamidomethyl); K15(Label:13C(6)15N(2))	CID	1	0	1	1		15475			19860756	Heavy	Unique	Used	0.417441	0	0.0001843	5.29485	0	16.6469	71	2	874.397	1747.79	-3.44499	209.474	38616	38616	MS2	0/0	12AUG14_Rui_cardiac_PE_D.raw
High				APsYGAGELLDFSLADAVNQEFLATr	Unambiguous	2	1	Q6P725	S3(Phospho); R26(Label:13C(6))	CID	1	0	1	1	S(3): 49.9; Y(4): 49.9; S(13): 0.1; T(25): 0.0	30208		1	5.07426e+06	Medium	Excluded by Method	Not Used		0	0.0009923	5.29485	0	0	100	2	1421.17	2841.33	-3.48756	434.196	86653	86653	MS2	0/0	12AUG14_Rui_cardiac_PE_D.raw
High				APSyGAGELLDFSLADAVNQEFLATr	Unambiguous	2	1	Q6P725	Y4(Phospho); R26(Label:13C(6))	CID	1	0	1	2	S(3): 49.9; Y(4): 49.9; S(13): 0.1; T(25): 0.0	30208		1	5.07426e+06	Medium	Excluded by Method	Not Used		0	0.0009923	5.29485	0	0	100	2	1421.17	2841.33	-3.48756	434.196	86653	86653	MS2	0/0	12AUG14_Rui_cardiac_PE_D.raw
High				GILGYTEDqVVScDFNSNSHSSTFDAGAGIALNDNFVk	Unambiguous	6	1	P04797	Q9(Deamidated); C13(Carbamidomethyl); K38(Label:2H(4))	CID	1	0	1	1		28721	1		5.55719e+06	Medium	Excluded by Method	Not Used		0	5.058e-06	5.29246	0	81.1867	52	3	1352.3	4054.87	4.90886	418.639	83373	83373	MS2	0/0	12AUG14_Rui_cardiac_PE_D.raw
	High			TGLEQGNDAGYLAESEk	Unambiguous	1	1	Q64428	K17(Label:13C(6)15N(2))	CID	1	0	1	1		12789		1	5232894	Heavy	Excluded by Method	Not Used		0	9.892e-05	5.29185	0	0	100	2	895.416	1789.82	-5.13467	174.629	31249	31249	MS2	0/0	12AUG14_Rui_cardiac_PE_D.raw
	High			NDLQLQVQAEQDNLADAEEr	Unambiguous	4	2	G3V885;G3V8B0	R20(Label:13C(6)15N(4))	CID	1	0	1	1							No Quan Values	Not Used		0	0.0004898	5.29049	0	22.8808	100	2	1155.05	2309.08	-1.95169	298.542	57525	57525	MS2	0/0	12AUG14_Rui_cardiac_PE_D.raw
High				GFGDGYnGYGGGPGGGNFGGSPGYGGGr	Unambiguous	4	1	F1LNF1	N7(Deamidated); R28(Label:13C(6))	CID	0.0284	0	1	1					225875		No Quan Values	Not Used		0	4.634e-06	5.28818	0	0	100	2	1251.53	2502.04	0.269736	271.716	51874	51874	MS2	0/0	12AUG14_Rui_cardiac_PE_D.raw
High				VGEATETALTcLVEk	Unambiguous	8	1	P11507-2	C11(Carbamidomethyl); K15(Label:2H(4))	CID	1	0	1	1							No Quan Values	Not Used		0	1.933e-05	5.28745	0	18.3584	32	2	812.922	1624.84	-2.53392	319.358	61907	61907	MS2	0/0	12AUG14_Rui_cardiac_PE_D.raw
High				EATEAATVAAAAEAr	Unambiguous	1	1	Q3MIE4	R15(Label:13C(6))	CID	1	0	1	1		11627			3.80984e+06	Medium	Unique	Used	0.426448	0	2.455e-06	5.28593	0	0	100	2	719.364	1437.72	-4.19072	161.836	28552	28552	MS2	0/0	12AUG14_Rui_cardiac_PE_D.raw
High				WGDAGAEYVVESTGVFTTMEk	Unambiguous	4	1	P04797	K21(Label:2H(4))	CID	1	0	1	1					1132337		No Quan Values	Not Used		0	0.0001006	5.28253	0	8.79917	23	2	1141.04	2281.06	0.2455	408.962	81178	81178	MS2	0/0	12AUG14_Rui_cardiac_PE_D.raw
High				VQANLDTPDINIQGPEAk	Unambiguous	1	1	M0R9D5	K18(Label:2H(4))	CID	1	0	1	1							No Quan Values	Not Used		0	0.0001335	5.28251	0	33.4739	100	2	964.008	1927.01	0.447221	276.448	52874	52874	MS2	0/0	12AUG14_Rui_cardiac_PE_D.raw
High				AGAGSATLSMAYAGAr	Unambiguous	1	1	P04636	R16(Label:13C(6))	CID	1	0	1	1					5554326		No Quan Values	Not Used		0	3.476e-07	5.27836	0	22.6569	28	2	730.865	1460.72	-2.07047	190.522	34597	34597	MS2	0/0	12AUG14_Rui_cardiac_PE_D.raw
High				VGEATETALTcLVEk	Unambiguous	8	1	P11507-2	C11(Carbamidomethyl); K15(Label:2H(4))	CID	1	0	1	1							No Quan Values	Not Used		0	1.715e-06	5.27792	0	12.9311	22	2	812.922	1624.84	-1.78264	317.449	61505	61505	MS2	0/0	12AUG14_Rui_cardiac_PE_D.raw
High				SLPSVETLGcTSVIcSDk	Unambiguous	10	1	P11507-2	C10(Carbamidomethyl); C15(Carbamidomethyl); K18(Label:2H(4))	CID	1	0	1	1							No Quan Values	Not Used		0	2.748e-07	5.27741	0	14.2057	51	2	978.979	1956.95	-2.83478	332.681	64705	64705	MS2	0/0	12AUG14_Rui_cardiac_PE_D.raw
	High			IVSNAScTTNcLAPLAk	Unambiguous	15	2	P04797;D3ZWV2	C7(Carbamidomethyl); C11(Carbamidomethyl); K17(Label:13C(6)15N(2))	CID	1	0	1	1							No Quan Values	Not Used		0	0.0007381	5.27681	0	18.5495	70	2	914.459	1827.91	-4.26073	201.727	36964	36964	MS2	0/0	12AUG14_Rui_cardiac_PE_D.raw
High				DAGEGGLSLAVEGPSk	Unambiguous	1	1	D3ZHA0	K16(Label:2H(4))	CID	1	0	1	1							No Quan Values	Not Used		0	2.412e-06	5.27463	0	16.348	36	2	745.884	1490.76	-2.27995	231.178	43243	43243	MS2	0/0	12AUG14_Rui_cardiac_PE_D.raw
High				DVGPDDQGSYAVIAGSSk	Unambiguous	1	1	P56741	K18(Label:2H(4))	CID	1	0	1	1					29255798		No Quan Values	Not Used		0	1.413e-06	5.27347	0	0	36	2	885.425	1769.84	-3.47217	209.102	38535	38535	MS2	0/0	12AUG14_Rui_cardiac_PE_D.raw
High				GFGDGYnGYGGGPGGGNFGGSPGYGGGr	Unconsidered	4	1	F1LNF1	N7(Deamidated); R28(Label:13C(6))	CID		0.0366	2	2							No Quan Values	Not Used		0	4.152e-05	5.27288	0	42.8346	100	2	1251.52	2502.03	-5.58488	278.58	53324	53324	MS2	0/0	12AUG14_Rui_cardiac_PE_D.raw
High				TGLEQGNDAGYLAESEk	Unambiguous	1	1	Q64428	K17(Label:2H(4))	CID	1	0	1	1		12789		1	29046299	Medium	Excluded by Method	Not Used		0	8.007e-07	5.27225	0	4.77329	46	2	893.423	1785.84	-2.6415	176.227	31579	31579	MS2	0/0	12AUG14_Rui_cardiac_PE_D.raw
	High			GTGGVDTAAVADVYDISnIDr	Unambiguous	2	2	P09605;M0R6J6	N18(Deamidated); R21(Label:13C(6)15N(4))	CID	1	0	1	1							No Quan Values	Not Used		0	0.001098	5.27137	0	69.2964	49	2	1060.51	2120.02	8.93541	396.564	78209	78209	MS2	0/0	12AUG14_Rui_cardiac_PE_D.raw
High				VIVVGNPANTNcLTASk	Unambiguous	1	1	O88989	C12(Carbamidomethyl); K17(Label:2H(4))	CID	1	0	1	1					251284		No Quan Values	Not Used		0	2.837e-06	5.27086	0	56.214	100	2	881.475	1761.94	-2.45409	222.641	41428	41428	MS2	0/0	12AUG14_Rui_cardiac_PE_D.raw
High				AGAGSATLSmAYAGAr	Unambiguous	1	1	P04636	M10(Oxidation); R16(Label:13C(6))	CID	1	0	1	1		7946		1	1.24047e+08	Medium	Excluded by Method	Not Used		0	2.689e-07	5.27001	0	10.65	15	2	738.862	1476.72	-2.98575	122.144	20269	20269	MS2	0/0	12AUG14_Rui_cardiac_PE_D.raw
High				ATFSSTSGLDSVSDSGEGr	Unambiguous	1	1	E9PTK8	R19(Label:13C(6))	CID	1	0	1	1		13340		1	2.25434e+06	Medium	Excluded by Method	Not Used		0	6.631e-06	5.26942	0	25.8312	100	2	933.424	1865.84	-2.9128	181.063	32592	32592	MS2	0/0	12AUG14_Rui_cardiac_PE_D.raw
High				EVYMGNVIQGGEGQAPTr	Unambiguous	1	1	P17764	R18(Label:13C(6))	CID	1	0	1	1					4130184		No Quan Values	Not Used		0	4.118e-07	5.26845	0	0	100	2	956.47	1911.93	0.182343	217.85	40410	40410	MS2	0/0	12AUG14_Rui_cardiac_PE_D.raw
High				NVQAEEmVEFSSGLk	Unambiguous	3	1	P15999	M7(Oxidation); K15(Label:2H(4))	CID	1	0	1	1					2.68557e+06		No Quan Values	Not Used		0	2.452e-06	5.26837	0	43.0284	88	2	844.408	1687.81	-3.68886	218.373	40519	40519	MS2	0/0	12AUG14_Rui_cardiac_PE_D.raw
High				VEFEcEVSEEGAQVk	Unambiguous	1	1	P56741	C5(Carbamidomethyl); K15(Label:2H(4))	CID	1	0	1	1		15475			60900097	Medium	Redundant	Not Used	0.417441	0	1.75e-06	5.26683	0	8.44231	61	2	872.402	1743.8	-4.38799	212.249	39208	39208	MS2	0/0	12AUG14_Rui_cardiac_PE_D.raw
High				GFGDGYnGYGGGPGGGNFGGSPGYGGGr	Unambiguous	4	1	F1LNF1	N7(Deamidated); R28(Label:13C(6))	CID	0.0171	0	1	1							No Quan Values	Not Used		0	1.187e-05	5.26577	0	0	100	2	1251.52	2502.04	-0.901182	271.463	51822	51822	MS2	0/0	12AUG14_Rui_cardiac_PE_D.raw
	High			HNNcMAEcLTPTIYAk	Unambiguous	1	1	P09605	C4(Carbamidomethyl); C8(Carbamidomethyl); K16(Label:13C(6)15N(2))	CID	1	0	1	1					330295		No Quan Values	Not Used		0	0.00242	5.26568	0	35.5042	100	2	965.937	1930.87	-1.3782	209.405	38601	38601	MS2	0/0	12AUG14_Rui_cardiac_PE_D.raw
High				rIGIFGQDEDVTSk	Unambiguous	4	1	P11507-2	R1(Label:13C(6)); K14(Label:2H(4))	CID	1	0	1	1		13505		1	1.735e+07	Medium	Excluded by Method	Not Used		0	4.459e-08	5.26491	1	62.3987	20	3	525.617	1574.84	-3.32369	183.392	33082	33082	MS2	0/0	12AUG14_Rui_cardiac_PE_D.raw
High				AVAQGNLSSADVQAAk	Unambiguous	1	1	P32551	K16(Label:2H(4))	CID	1	0	1	1		5303		1	20729851	Medium	Excluded by Method	Not Used		0	6.821e-07	5.26398	0	24.2351	100	2	767.41	1533.81	-2.98131	96.8805	14987	14987	MS2	0/0	12AUG14_Rui_cardiac_PE_D.raw
	High			rFNSANEDNVTQVr	Unambiguous	1	1	P04762	R1(Label:13C(6)15N(4)); R14(Label:13C(6)15N(4))	CID	1	0	1	1					3.12939e+06		No Quan Values	Not Used		0	0.001049	5.2632	1	41.8305	100	2	835.408	1669.81	-4.5504	54.6991	6298	6298	MS2	0/0	12AUG14_Rui_cardiac_PE_D.raw
	High			IPSAVGYQPTLATDMGTmQEr	Unambiguous	2	1	G3V6D3	M18(Oxidation); R21(Label:13C(6)15N(4))	CID	1	0	1	1					429266		No Quan Values	Not Used		0	0.006695	5.26079	0	0	100	2	1146.55	2292.09	-0.77848	290.931	55921	55921	MS2	0/0	12AUG14_Rui_cardiac_PE_D.raw
	High			ISADAMmQALLGTr	Unconsidered	1	1	P23693	M7(Oxidation); R14(Label:13C(6)15N(4))	CID		0.0187	2	2							No Quan Values	Not Used		0	8.733e-05	5.26075	0	71.9914	100	2	752.378	1503.75	-3.78856	335.436	65284	65284	MS2	0/0	12AUG14_Rui_cardiac_PE_D.raw
High				VQVTSHNmGcQVSDNPcGNTH	Unambiguous	1	1	D4A5E5	M8(Oxidation); C10(Carbamidomethyl); C17(Carbamidomethyl)	CID	1	0	1	1					880096		Indistinguishable Channels	Not Used		0	6.196e-06	5.25991	0	19.6744	100	3	786.659	2357.96	-1.83906	43.8006	4146	4146	MS2	0/0	12AUG14_Rui_cardiac_PE_D.raw
	High			VQVTSHNmGcQVSDNPcGNTH	Unambiguous	1	1	D4A5E5	M8(Oxidation); C10(Carbamidomethyl); C17(Carbamidomethyl)	CID	1	0	1	1					880096		Indistinguishable Channels	Not Used		0	0.0003405	5.25991	0	19.6744	100	3	786.659	2357.96	-1.83906	43.8006	4146	4146	MS2	0/0	12AUG14_Rui_cardiac_PE_D.raw
	High			ELQELVQYPVEHPDk	Unambiguous	1	1	P46462	K15(Label:13C(6)15N(2))	CID	1	0	1	1		17188	1		1.38399e+06	Heavy	Excluded by Method	Not Used		0	0.001597	5.2597	0	34.9427	100	2	916.464	1831.92	-6.38719	232.078	43436	43436	MS2	0/0	12AUG14_Rui_cardiac_PE_D.raw
	High			rGTGGVDTAAVGAVFDISNADr	Unambiguous	1	1	P00564	R1(Label:13C(6)15N(4)); R22(Label:13C(6)15N(4))	CID	1	0	1	1							No Quan Values	Not Used		0	0.01615	5.25942	1	39.8962	69	3	723.696	2169.07	-2.40616	354.724	69357	69357	MS2	0/0	12AUG14_Rui_cardiac_PE_D.raw
High				LcYVALDFEQEmATAASSSSLEk	Unambiguous	3	1	V9GZ85	C2(Carbamidomethyl); M12(Oxidation); K23(Label:2H(4))	CID	1	0	1	1					3.32268e+06		No Quan Values	Not Used		0	2.417e-06	5.25857	0	36.1345	100	2	1285.6	2570.18	-3.9226	394.216	77667	77667	MS2	0/0	12AUG14_Rui_cardiac_PE_D.raw
	High			LkGADPEETILNAFk	Unambiguous	1	1	P08733	K2(Label:13C(6)15N(2)); K15(Label:13C(6)15N(2))	CID	1	0	1	1							No Quan Values	Not Used		0	0.0003074	5.25806	1	26.6383	53	3	554.639	1661.9	-2.75152	382.907	75278	75278	MS2	0/0	12AUG14_Rui_cardiac_PE_D.raw
High				SLPSVETLGcTSVIcSDk	Unambiguous	10	1	P11507-2	C10(Carbamidomethyl); C15(Carbamidomethyl); K18(Label:2H(4))	CID	1	0	1	1					2.54873e+06		No Quan Values	Not Used		0	3.097e-06	5.25595	0	34.9894	100	2	978.977	1956.95	-4.83088	336.794	65567	65567	MS2	0/0	12AUG14_Rui_cardiac_PE_D.raw
High				AcLISmGYDLGEAEFAr	Unambiguous	1	1	D3ZCV0	C2(Carbamidomethyl); M6(Oxidation); R17(Label:13C(6))	CID	1	0	1	1							No Quan Values	Not Used		0	4.703e-06	5.25522	0	8.70657	56	2	962.945	1924.88	-2.45688	369.911	72555	72555	MS2	0/0	12AUG14_Rui_cardiac_PE_D.raw
High				mMADEALDSGLVSr	Unambiguous	1	1	Q62651	M1(Oxidation); R14(Label:13C(6))	CID	0.0305	0	1	1							No Quan Values	Not Used		0	7.687e-06	5.25499	0	33.95	100	2	758.854	1516.7	-5.24731	229.453	42876	42876	MS2	0/0	12AUG14_Rui_cardiac_PE_D.raw
High				SQIFSTASDNQPTVTIk	Unambiguous	1	1	P06761	K17(Label:2H(4))	CID	1	0	1	1							No Quan Values	Not Used		0	1.304e-05	5.25379	0	61.9052	100	2	920.982	1840.96	-1.61768	240.579	45259	45259	MS2	0/0	12AUG14_Rui_cardiac_PE_D.raw
	High			ISADAmMQALLGTr	Unambiguous	1	1	P23693	M6(Oxidation); R14(Label:13C(6)15N(4))	CID	0.0133	0	1	1							No Quan Values	Not Used		0	8.712e-05	5.25156	0	70.0867	100	2	752.379	1503.75	-1.8403	333.529	64884	64884	MS2	0/0	12AUG14_Rui_cardiac_PE_D.raw
High				LEDEEEMNAELTAk	Unambiguous	4	2	G3V885;G3V8B0	K14(Label:2H(4))	CID	1	0	1	1					6.43639e+06		No Quan Values	Not Used		0	9.043e-07	5.25107	0	34.2162	64	2	813.378	1625.75	-1.48198	191.352	34774	34774	MS2	0/0	12AUG14_Rui_cardiac_PE_D.raw
High				QSAEEQAQAQAqAQAAAEk	Unambiguous	7	1	F7F744	Q12(Deamidated); K19(Label:2H(4))	CID	0.0019	0	1	1		7770	1	1	545478	Medium	Excluded by Method	Not Used		0	2.144e-05	5.25087	0	65.667	100	2	981.975	1962.94	6.0419	120.269	19878	19878	MS2	0/0	12AUG14_Rui_cardiac_PE_D.raw
	High			IVSNAScTTNcLAPLAk	Unambiguous	15	2	P04797;D3ZWV2	C7(Carbamidomethyl); C11(Carbamidomethyl); K17(Label:13C(6)15N(2))	CID	1	0	1	1							No Quan Values	Not Used		0	0.004397	5.25064	0	46.8323	100	2	914.459	1827.91	-3.6597	191.191	34740	34740	MS2	0/0	12AUG14_Rui_cardiac_PE_D.raw
	High			ATENDIYNFFSPLNPVr	Unambiguous	7	2	D3ZYW2;Q794E4	R17(Label:13C(6)15N(4))	CID	1	0	1	1		28184		1	2993269	Heavy	Excluded by Method	Not Used		0	0.002431	5.24767	0	45.1591	58	2	1003.99	2006.98	-4.37605	413.803	82290	82290	MS2	0/0	12AUG14_Rui_cardiac_PE_D.raw
	High			NMGGPYGGGnYGPGGSGGSGGYGGr	Unambiguous	7	1	F1LNF1	N10(Deamidated); R25(Label:13C(6)15N(4))	CID	1	0	1	1					1.44361e+06		No Quan Values	Not Used		0	0.0001379	5.24584	0	62.242	100	2	1100.96	2200.92	8.43333	156.712	27479	27479	MS2	0/0	12AUG14_Rui_cardiac_PE_D.raw
High				VGLIGScTNSSYEDMGr	Unambiguous	1	1	Q9ER34	C7(Carbamidomethyl); R17(Label:13C(6))	CID	1	0	1	1					839223		No Quan Values	Not Used		0	1.158e-06	5.24483	0	34.7616	100	2	926.416	1851.83	-2.99239	234.931	44047	44047	MS2	0/0	12AUG14_Rui_cardiac_PE_D.raw
	High			NQVTATTADGSTQVIGTk	Unambiguous	1	1	Q6P6R2	K18(Label:13C(6)15N(2))	CID	1	0	1	1		8375		1	6222086	Heavy	Excluded by Method	Not Used		0	3.33e-05	5.24356	0	24.418	80	2	900.462	1799.92	-2.80137	126.911	21264	21264	MS2	0/0	12AUG14_Rui_cardiac_PE_D.raw
High				QSAEEQAQAqAQAQAAAEk	Unconsidered	7	1	F7F744	Q10(Deamidated); K19(Label:2H(4))	CID		0.0019	2	2		7770	1	1	545478	Medium	Excluded by Method	Not Used		0	3.82e-05	5.24181	0	65.667	100	2	981.975	1962.94	6.0419	120.269	19878	19878	MS2	0/0	12AUG14_Rui_cardiac_PE_D.raw
High				VFQSSTSQEQVYNDcAk	Unambiguous	1	1	Q2PQA9	C15(Carbamidomethyl); K17(Label:2H(4))	CID	1	0	1	1		7456	1		2.01425e+06	Medium	Excluded by Method	Not Used		0	4.941e-05	5.24022	0	28.4534	100	2	997.951	1994.9	-5.30595	117.232	19248	19248	MS2	0/0	12AUG14_Rui_cardiac_PE_D.raw
High				VLNNMEIGTSLYDEEGAk	Unambiguous	1	1	P16617	K18(Label:2H(4))	CID	1	0	1	1							No Quan Values	Not Used		0	3.671e-05	5.23934	0	0	100	2	993.982	1986.96	-2.91477	313.17	60609	60609	MS2	0/0	12AUG14_Rui_cardiac_PE_D.raw
High				TSVQTEDDQLIAGQSAr	Unambiguous	2	1	Q5U302	R17(Label:13C(6))	CID	1	0	1	1		11390		1	4.68833e+06	Medium	Excluded by Method	Not Used		0	2.652e-06	5.23805	0	0	100	2	912.952	1824.9	-3.35477	159.294	28020	28020	MS2	0/0	12AUG14_Rui_cardiac_PE_D.raw
High				NLQEEISDLTEQLGEGGk	Unambiguous	2	1	G3V885	K18(Label:2H(4))	CID	1	0	1	1							No Quan Values	Not Used		0	4.261e-07	5.23799	0	13.0288	8	2	982.488	1963.97	-3.48205	411.777	81828	81828	MS2	0/0	12AUG14_Rui_cardiac_PE_D.raw
High				NmVNEEDESQDTETVFk	Unambiguous	2	1	Q9Z2J4	M2(Oxidation); K17(Label:2H(4))	CID	1	0	1	1		11539		1	1211346	Medium	Excluded by Method	Not Used		0	5.989e-07	5.23784	0	0	100	2	1017.94	2034.87	-3.73994	160.861	28349	28349	MS2	0/0	12AUG14_Rui_cardiac_PE_D.raw
	High			GIsLEEGALPDVSATr	Unambiguous	1	1	D4ABA9	S3(Phospho); R16(Label:13C(6)15N(4))	CID	1	0	1	1							No Quan Values	Not Used		0	0.0005928	5.23597	0	30.4165	72	2	852.904	1704.8	-3.72358	358.269	70105	70105	MS2	0/0	12AUG14_Rui_cardiac_PE_D.raw
High				WGDAGAEYVVESTGVFTTmEk	Unambiguous	4	1	P04797	M19(Oxidation); K21(Label:2H(4))	CID	1	0	1	1		26599	1		86540278	Medium	Excluded by Method	Not Used		0	4.286e-07	5.23529	0	10.7803	18	2	1149.03	2297.05	-3.17557	398.272	78605	78605	MS2	0/0	12AUG14_Rui_cardiac_PE_D.raw
	High			AcLISmGYDLGEAEFAr	Unambiguous	1	1	D3ZCV0	C2(Carbamidomethyl); M6(Oxidation); R17(Label:13C(6)15N(4))	CID	1	0	1	1							No Quan Values	Not Used		0	0.0001117	5.23466	0	33.723	97	2	964.939	1928.87	-2.94814	372.061	73009	73009	MS2	0/0	12AUG14_Rui_cardiac_PE_D.raw
High				TIGTGLVTDVPAmTEEDk	Unambiguous	1	1	P85834	M13(Oxidation); K18(Label:2H(4))	CID	1	0	1	1							No Quan Values	Not Used		0	7.552e-06	5.23031	0	0	73	2	948.972	1896.94	-2.05805	253.191	47964	47964	MS2	0/0	12AUG14_Rui_cardiac_PE_D.raw
	High			AVNAVGTSENSQESEVIk	Unambiguous	1	1	G3V7K1	K18(Label:13C(6)15N(2))	CID	1	0	1	1		8627		1	3.34356e+06	Heavy	Excluded by Method	Not Used		0	3.151e-05	5.22928	0	24.3084	100	2	935.463	1869.92	-4.91436	129.782	21861	21861	MS2	0/0	12AUG14_Rui_cardiac_PE_D.raw
High				AEGSDVANAVLDGADcImLSGETAk	Unambiguous	3	2	P11980;P11980-2	C16(Carbamidomethyl); M18(Oxidation); K25(Label:2H(4))	CID	1	0	1	1		26449	1	1	17640930	Medium	Excluded by Method	Not Used		0	1.347e-05	5.22771	0	0	36	2	1257.58	2514.16	-2.58263	396.693	78240	78240	MS2	0/0	12AUG14_Rui_cardiac_PE_D.raw
High				SmVHPNVIcDGcNGPVVGTr	Unambiguous	3	1	O08623	M2(Oxidation); C9(Carbamidomethyl); C12(Carbamidomethyl); R20(Label:13C(6))	CID	1	0	1	1		10799	1		1.88239e+06	Medium	Excluded by Method	Not Used		0	2.576e-05	5.22748	0	42.718	100	3	731.008	2191.01	-3.18327	152.949	26689	26689	MS2	0/0	12AUG14_Rui_cardiac_PE_D.raw
High				APSSSSAGISEWLDQk	Unambiguous	1	1	P13803	K16(Label:2H(4))	CID	1	0	1	1							No Quan Values	Not Used		0	2.893e-06	5.2256	0	0	100	2	833.91	1666.81	-5.46097	285.554	54796	54796	MS2	0/0	12AUG14_Rui_cardiac_PE_D.raw
	High			YrIPADVDPLTITSSLSSDGVLTVNGPr	Unambiguous	1	1	P23928	R2(Label:13C(6)15N(4)); R28(Label:13C(6)15N(4))	CID	1	0	1	1		27993			3.65942e+06	Heavy	Unique	Used	0.597268	0	0.01041	5.2241	1	10.2038	26	3	988.521	2963.55	-3.39392	412.453	81986	81986	MS2	0/0	12AUG14_Rui_cardiac_PE_D.raw
	High			AAVEEGIVLGGGcALLr	Unambiguous	1	1	P63039	C13(Carbamidomethyl); R17(Label:13C(6)15N(4))	CID	1	0	1	1							No Quan Values	Not Used		0	7.601e-05	5.2227	0	42.1063	100	2	847.959	1694.91	-1.62378	379.815	74632	74632	MS2	0/0	12AUG14_Rui_cardiac_PE_D.raw
	High			GIsLEEGALPDVSATr	Unambiguous	1	1	D4ABA9	S3(Phospho); R16(Label:13C(6)15N(4))	CID	1	0	1	1							No Quan Values	Not Used		0	0.0005635	5.2222	0	14.919	54	2	852.905	1704.8	-2.79272	361.376	70757	70757	MS2	0/0	12AUG14_Rui_cardiac_PE_D.raw
	High			LmATLFSTYASADTGDSGk	Unambiguous	2	1	G3V885	M2(Oxidation); K19(Label:13C(6)15N(2))	CID	1	0	1	1							No Quan Values	Not Used		0	0.0001076	5.22138	0	78.5361	100	2	980.454	1959.9	-4.44349	303.507	58571	58571	MS2	0/0	12AUG14_Rui_cardiac_PE_D.raw
High				TPIGSFLGSLASQPATk	Unambiguous	1	1	P17764	K17(Label:2H(4))	CID	1	0	1	1					475686		No Quan Values	Not Used		0	1.073e-06	5.22034	0	62.5818	91	2	839.966	1678.92	-3.83937	394.482	77725	77725	MS2	0/0	12AUG14_Rui_cardiac_PE_D.raw
High				VEFEcEVSEEGAQVk	Unambiguous	1	1	P56741	C5(Carbamidomethyl); K15(Label:2H(4))	CID	1	0	1	1		15475			60900097	Medium	Redundant	Not Used	0.417441	0	3.439e-05	5.21984	0	14.347	50	2	872.403	1743.8	-3.33795	208.173	38337	38337	MS2	0/0	12AUG14_Rui_cardiac_PE_D.raw
	High			ISADAmMQALLGTr	Unambiguous	1	1	P23693	M6(Oxidation); R14(Label:13C(6)15N(4))	CID	1	0	1	1							No Quan Values	Not Used		0	0.0001031	5.21872	0	56.1056	100	2	752.379	1503.75	-1.8403	331.18	64392	64392	MS2	0/0	12AUG14_Rui_cardiac_PE_D.raw
High				FASEASGYQDNIAr	Unambiguous	2	1	Q6P725	R14(Label:13C(6))	CID	1	0	1	1		8898		1	363746992	Medium	Excluded by Method	Not Used		0	8.462e-07	5.21834	0	4.08087	6	2	767.863	1534.72	-2.32252	134.054	22750	22750	MS2	0/0	12AUG14_Rui_cardiac_PE_D.raw
	High			STGEAFVQFASQEIAEk	Unambiguous	6	2	D3ZYW2;Q6AY09	K17(Label:13C(6)15N(2))	CID	1	0	1	1							No Quan Values	Not Used		0	0.000403	5.21677	0	46.0644	39	2	925.455	1849.9	-1.81463	396.303	78146	78146	MS2	0/0	12AUG14_Rui_cardiac_PE_D.raw
	High			AASGrPEGTIAPPLGSGAPNLQEAmQNLr	Unambiguous	1	1	D4ABA9	R5(Label:13C(6)15N(4)); M25(Oxidation); R29(Label:13C(6)15N(4))	CID	1	0	1	1					517824		No Quan Values	Not Used		0	0.0001937	5.21606	0	61.8829	100	3	980.504	2939.5	1.78009	316.944	61402	61402	MS2	0/0	12AUG14_Rui_cardiac_PE_D.raw
	High			AcLISmGYDLGEAEFAr	Unambiguous	1	1	D3ZCV0	C2(Carbamidomethyl); M6(Oxidation); R17(Label:13C(6)15N(4))	CID	1	0	1	1							No Quan Values	Not Used		0	0.0001008	5.21168	0	68.1937	100	2	964.94	1928.87	-1.49256	369.252	72417	72417	MS2	0/0	12AUG14_Rui_cardiac_PE_D.raw
	High			SQIFSTASDNQPTVTIk	Unambiguous	1	1	P06761	K17(Label:13C(6)15N(2))	CID	1	0	1	1							No Quan Values	Not Used		0	0.0002654	5.21126	0	19.864	67	2	922.975	1844.94	-2.51679	245.455	46320	46320	MS2	0/0	12AUG14_Rui_cardiac_PE_D.raw
High				AAVEEGIVLGGGcALLr	Unambiguous	1	1	P63039	C13(Carbamidomethyl); R17(Label:13C(6))	CID	1	0	1	1							No Quan Values	Not Used		0	2.48e-07	5.20999	0	28.9507	53	2	845.964	1690.92	-2.43307	375.497	73730	73730	MS2	0/0	12AUG14_Rui_cardiac_PE_D.raw
High				VIVVGNPANTncLTASk	Unambiguous	1	1	O88989	N11(Deamidated); C12(Carbamidomethyl); K17(Label:2H(4))	CID	0.0096	0	1	1							No Quan Values	Not Used		0	2.326e-05	5.20866	0	0	100	2	881.968	1762.93	-1.62589	228.317	42632	42632	MS2	0/0	12AUG14_Rui_cardiac_PE_D.raw
High				WNSPAEEGSSDcEVFPk	Unambiguous	2	1	F1LRV4	C12(Carbamidomethyl); K17(Label:2H(4))	CID	1	0	1	1					6.3994e+06		No Quan Values	Not Used		0	3.533e-06	5.20794	0	0	89	2	971.922	1942.84	-3.35856	235.177	44099	44099	MS2	0/0	12AUG14_Rui_cardiac_PE_D.raw
	High			LEQQVDDLEGSLEQEk	Unambiguous	8	4	G3V885;Q29RW1;G3V8B0;G3V6E1	K16(Label:13C(6)15N(2))	CID	1	0	1	1					453080		No Quan Values	Not Used		0	0.0009537	5.20752	0	63.3979	100	2	934.452	1867.9	-2.09642	271.976	51930	51930	MS2	0/0	12AUG14_Rui_cardiac_PE_D.raw
	High			IPSAVGYQPTLATDMGTmQEr	Unconsidered	2	1	G3V6D3	M18(Oxidation); R21(Label:13C(6)15N(4))	CID		0.0316	2	2							No Quan Values	Not Used		0	0.001157	5.20523	0	18.5021	100	2	1146.54	2292.07	-5.67818	272.674	52078	52078	MS2	0/0	12AUG14_Rui_cardiac_PE_D.raw
	High			VALVYGQMNEPPGAr	Unambiguous	2	1	G3V6D3	R15(Label:13C(6)15N(4))	CID	1	0	1	1							No Quan Values	Not Used		0	0.0003725	5.20515	0	22.168	22	2	806.41	1611.81	-3.94883	225.079	41943	41943	MS2	0/0	12AUG14_Rui_cardiac_PE_D.raw
	High			IEDEQALALQLQk	Unambiguous	2	1	G3V885	K13(Label:13C(6)15N(2))	CID	1	0	1	1							No Quan Values	Not Used		0	7.876e-05	5.20433	0	51.2717	26	2	753.914	1506.82	-3.3582	260.875	49585	49585	MS2	0/0	12AUG14_Rui_cardiac_PE_D.raw
	High			WVDVGGAYVGPTQNr	Unambiguous	2	1	G3V9Z3	R15(Label:13C(6)15N(4))	CID	1	0	1	1					456197		No Quan Values	Not Used		0	6.479e-05	5.20352	0	41.3125	100	2	814.905	1628.8	-2.16156	234.83	44026	44026	MS2	0/0	12AUG14_Rui_cardiac_PE_D.raw
	High			LEDEEEmNAELTAk	Unambiguous	4	2	G3V885;G3V8B0	M7(Oxidation); K14(Label:13C(6)15N(2))	CID	1	0	1	1					3.78698e+06		No Quan Values	Not Used		0	0.0005014	5.20291	0	61.49	100	2	823.368	1645.73	-4.13317	105.155	16721	16721	MS2	0/0	12AUG14_Rui_cardiac_PE_D.raw
High				FQNVNSVTLFVQSnQGEEETTr	Unambiguous	1	1	Q920J4	N14(Deamidated); R22(Label:13C(6))	CID	0.0096	0	1	1							No Quan Values	Not Used		0	7.37e-06	5.20193	0	0	100	2	1267.61	2534.22	3.97998	330.373	64221	64221	MS2	0/0	12AUG14_Rui_cardiac_PE_D.raw
High				SSYYVVSGnDPAAEEPSr	Unambiguous	2	1	P15205	N9(Deamidated); R18(Label:13C(6))	CID	1	0	1	1					620560		No Quan Values	Not Used		0	2.428e-05	5.19962	0	39.1103	100	2	967.943	1934.88	4.47055	182.88	32977	32977	MS2	0/0	12AUG14_Rui_cardiac_PE_D.raw
High				GPENEDPQTESQQLEAk	Unambiguous	1	1	Q5U2U8	K17(Label:2H(4))	CID	1	0	1	1					915059		No Quan Values	Not Used		0	7.206e-06	5.19939	0	0	100	2	952.441	1903.87	-3.76438	106.775	17061	17061	MS2	0/0	12AUG14_Rui_cardiac_PE_D.raw
High				ISSSNPYSTVTmDELr	Unambiguous	1	1	D3ZCV0	M12(Oxidation); R16(Label:13C(6))	CID	1	0	1	1							No Quan Values	Not Used		0	8.396e-07	5.19837	0	10.3505	46	2	911.431	1821.86	-4.171	232.831	43597	43597	MS2	0/0	12AUG14_Rui_cardiac_PE_D.raw
High				GPENEDPQTESQQLEAk	Unambiguous	1	1	Q5U2U8	K17(Label:2H(4))	CID	1	0	1	1					2.85392e+06		No Quan Values	Not Used		0	9.06e-06	5.19703	0	0	100	2	952.438	1903.87	-6.64966	108.403	17403	17403	MS2	0/0	12AUG14_Rui_cardiac_PE_D.raw
High				AcLISmGYDLGEAEFAr	Unambiguous	1	1	D3ZCV0	C2(Carbamidomethyl); M6(Oxidation); R17(Label:13C(6))	CID	1	0	1	1							No Quan Values	Not Used		0	5.507e-07	5.19678	0	37.9361	75	2	962.946	1924.88	-1.69587	381.237	74930	74930	MS2	0/0	12AUG14_Rui_cardiac_PE_D.raw
	High			NQLTSNPENTVFDAk	Unambiguous	1	1	P06761	K15(Label:13C(6)15N(2))	CID	1	0	1	1							No Quan Values	Not Used		0	0.0001934	5.19515	0	22.6716	81	2	843.412	1685.82	-3.65089	212.14	39185	39185	MS2	0/0	12AUG14_Rui_cardiac_PE_D.raw
	High			LYGSGGPPPTGEEDTSEkDEL	Unambiguous	1	1	P06761	K18(Label:13C(6)15N(2))	CID	1	0	1	1		15296		1	9.13352e+06	Heavy	Excluded by Method	Not Used		0	0.0001059	5.19476	1	16.595	61	2	1093.5	2185.98	-1.45399	205.621	37789	37789	MS2	0/0	12AUG14_Rui_cardiac_PE_D.raw
High				IDATQVEVNPFGETPEGqVVcFDAk	Unconsidered	1	1	F1LPV8	Q18(Deamidated); C21(Carbamidomethyl); K25(Label:2H(4))	CID		0.0244	2	2					9344196		No Quan Values	Not Used		0	0.000273	5.19288	0	41.4758	99	2	1378.16	2755.31	1.99589	403.433	79873	79873	MS2	0/0	12AUG14_Rui_cardiac_PE_D.raw
High				SPFEVNVGmALGDANk	Unambiguous	1	1	D3ZHA0	M9(Oxidation); K16(Label:2H(4))	CID	1	0	1	1							No Quan Values	Not Used		0	1.236e-05	5.19219	0	21.6508	65	2	834.914	1668.82	0.110694	314.114	60807	60807	MS2	0/0	12AUG14_Rui_cardiac_PE_D.raw
	High			AGSDGESIGNcPFSQr	Unambiguous	4	1	G3V8C4	C11(Carbamidomethyl); R16(Label:13C(6)15N(4))	CID	1	0	1	1		9299			1.1009e+07	Heavy	Redundant	Not Used	0.476879	0	0.003894	5.1919	0	15.1042	100	2	846.368	1691.73	-2.3606	139.344	23850	23850	MS2	0/0	12AUG14_Rui_cardiac_PE_D.raw
High				VGLIGScTNSSYEDMGr	Unambiguous	1	1	Q9ER34	C7(Carbamidomethyl); R17(Label:13C(6))	CID	0.4297	0	1	1		17407	1	1	3.65425e+06	Medium	Excluded by Method	Not Used		0	7.515e-07	5.18933	0	44.1725	100	2	926.417	1851.83	-2.06953	235.094	44082	44082	MS2	0/0	12AUG14_Rui_cardiac_PE_D.raw
High				NLTEEmAGLDEIIAk	Unambiguous	2	1	G3V885	M6(Oxidation); K15(Label:2H(4))	CID	1	0	1	1							No Quan Values	Not Used		0	3.606e-05	5.18821	0	19.6534	31	2	833.928	1666.85	-1.27484	331.709	64503	64503	MS2	0/0	12AUG14_Rui_cardiac_PE_D.raw
High				IGGDAGTSLnSNDYGYGGQk	Unconsidered	1	1	Q32PX7	N10(Deamidated); K20(Label:2H(4))	CID		0.0208	2	2					273236		No Quan Values	Not Used		0	0.0001573	5.18657	0	63.7488	100	2	989.958	1978.91	7.90259	167.953	29846	29846	MS2	0/0	12AUG14_Rui_cardiac_PE_D.raw
High				AGSDGESIGNcPFSQr	Unambiguous	4	1	G3V8C4	C11(Carbamidomethyl); R16(Label:13C(6))	CID	1	0	1	1		9078	1		9950166	Medium	Excluded by Method	Not Used		0	4.359e-05	5.18526	0	10.234	100	2	844.373	1687.74	-3.46246	134.51	22847	22847	MS2	0/0	12AUG14_Rui_cardiac_PE_D.raw
High				VQANLDTPDINIQGPEAk	Unambiguous	1	1	M0R9D5	K18(Label:2H(4))	CID	1	0	1	1							No Quan Values	Not Used		0	3.065e-06	5.18499	0	41.284	97	2	964.004	1927	-3.22692	272.989	52145	52145	MS2	0/0	12AUG14_Rui_cardiac_PE_D.raw
High				GmSLNLEPDNVGVVVFGNDk	Unambiguous	3	1	P15999	M2(Oxidation); K20(Label:2H(4))	CID	1	0	1	1							No Quan Values	Not Used		0	4.833e-05	5.18469	0	77.6156	62	2	1062.53	2124.05	-5.70951	396.942	78300	78300	MS2	0/0	12AUG14_Rui_cardiac_PE_D.raw
High				FGVEQDVDmVFASFIr	Unambiguous	3	2	P11980;P11980-2	M9(Oxidation); R16(Label:13C(6))	CID	1	0	1	1		29451	1	1	13139842	Medium	Excluded by Method	Not Used		0	1.321e-05	5.18266	0	21.4415	23	2	941.458	1881.91	-2.9587	425.569	84853	84853	MS2	0/0	12AUG14_Rui_cardiac_PE_D.raw
	High			SSIQITGALEDQmNQLk	Unambiguous	1	1	D3ZCV0	M13(Oxidation); K17(Label:13C(6)15N(2))	CID	1	0	1	1							No Quan Values	Not Used		0	5.199e-05	5.18081	0	14.5906	91	2	950.479	1899.95	-3.62658	274.503	52460	52460	MS2	0/0	12AUG14_Rui_cardiac_PE_D.raw
High				NVQAEEMVEFSSGLk	Unambiguous	3	1	P15999	K15(Label:2H(4))	CID	1	0	1	1							No Quan Values	Not Used		0	3.113e-05	5.1797	0	18.2204	100	2	836.412	1671.82	-1.94666	320.442	62134	62134	MS2	0/0	12AUG14_Rui_cardiac_PE_D.raw
	High			ISADAMmQALLGTr	Unconsidered	1	1	P23693	M7(Oxidation); R14(Label:13C(6)15N(4))	CID		0.0133	2	2							No Quan Values	Not Used		0	0.000186	5.17879	0	70.0867	100	2	752.379	1503.75	-1.8403	333.529	64884	64884	MS2	0/0	12AUG14_Rui_cardiac_PE_D.raw
High				TGLEQGNDAGYLAESEk	Unambiguous	1	1	Q64428	K17(Label:2H(4))	CID	1	0	1	1							No Quan Values	Not Used		0	2.016e-05	5.17846	0	13.769	100	2	893.423	1785.84	-3.46176	173.57	31028	31028	MS2	0/0	12AUG14_Rui_cardiac_PE_D.raw
High				GFGDGYNGYGGGPGGGnFGGSPGYGGGr	Unconsidered	4	1	F1LNF1	N17(Deamidated); R28(Label:13C(6))	CID		0.0171	2	2							No Quan Values	Not Used		0	0.0001046	5.17684	0	0	100	2	1251.52	2502.04	-0.901182	271.463	51822	51822	MS2	0/0	12AUG14_Rui_cardiac_PE_D.raw
High				rGTGGVDTAAVGAVFDISNADr	Unambiguous	1	1	P00564	R1(Label:13C(6)); R22(Label:13C(6))	CID	1	0	1	1							No Quan Values	Not Used		0	4.314e-05	5.1755	1	21.2878	22	3	721.038	2161.1	-2.15037	346.886	67703	67703	MS2	0/0	12AUG14_Rui_cardiac_PE_D.raw
High				TIGTGLVTDVPAmTEEDk	Unambiguous	1	1	P85834	M13(Oxidation); K18(Label:2H(4))	CID	0.3075	0	1	1					482769		No Quan Values	Not Used		0	2.688e-05	5.17135	0	52.3362	100	2	948.969	1896.93	-5.53303	256.262	48616	48616	MS2	0/0	12AUG14_Rui_cardiac_PE_D.raw
	High			GIsLEEGALPDVSATr	Unambiguous	1	1	D4ABA9	S3(Phospho); R16(Label:13C(6)15N(4))	CID	1	0	1	1							No Quan Values	Not Used		0	0.0005213	5.17039	0	8.60715	53	2	852.905	1704.8	-3.50876	363.267	71157	71157	MS2	0/0	12AUG14_Rui_cardiac_PE_D.raw
High				GAGTDEAcLIEILASr	Unambiguous	1	1	Q5XI77	C8(Carbamidomethyl); R16(Label:13C(6))	CID	1	0	1	1		27371			5.82107e+06	Medium	Unique	Used	1.02336	0	1.542e-05	5.16976	0	41.6484	32	2	841.427	1681.85	-3.82531	406.313	80561	80561	MS2	0/0	12AUG14_Rui_cardiac_PE_D.raw
High				DVGPDDQGSYAVIAGSSk	Unambiguous	1	1	P56741	K18(Label:2H(4))	CID	1	0	1	1					2.26657e+06		No Quan Values	Not Used		0	1.48e-05	5.16739	0	10.972	100	2	885.424	1769.84	-4.29984	210.981	38939	38939	MS2	0/0	12AUG14_Rui_cardiac_PE_D.raw
	High			LcYVALDFENEmATAASSSSLEk	Unambiguous	4	2	P68035;P68136	C2(Carbamidomethyl); M12(Oxidation); K23(Label:13C(6)15N(2))	CID	1	0	1	1							No Quan Values	Not Used		0	0.003136	5.16707	0	24.3015	85	2	1280.59	2560.17	-0.621138	390.838	76932	76932	MS2	0/0	12AUG14_Rui_cardiac_PE_D.raw
	High			FLEQQNAALAAEVNr	Unambiguous	2	1	Q6P725	R15(Label:13C(6)15N(4))	CID	0.4062	0	1	1					986976		No Quan Values	Not Used		0	5.319e-05	5.16555	0	79.5261	100	2	842.435	1683.86	-3.89463	253.863	48107	48107	MS2	0/0	12AUG14_Rui_cardiac_PE_D.raw
High				NVQAEEmVEFSSGLk	Unambiguous	3	1	P15999	M7(Oxidation); K15(Label:2H(4))	CID	1	0	1	1							No Quan Values	Not Used		0	3.98e-06	5.16436	0	9.33228	48	2	844.408	1687.81	-3.25491	220.863	41047	41047	MS2	0/0	12AUG14_Rui_cardiac_PE_D.raw
	High			NmGGPYGGGNYGPGGSGGSGGYGGr	Unambiguous	7	1	F1LNF1	M2(Oxidation); R25(Label:13C(6)15N(4))	CID	1	0	1	1					6788996		No Quan Values	Not Used		0	0.0005481	5.16366	0	13.1817	100	2	1108.45	2215.9	-5.02585	115.754	18940	18940	MS2	0/0	12AUG14_Rui_cardiac_PE_D.raw
High				AVNAVGTSENSqESEVIk	Unambiguous	1	1	G3V7K1	Q12(Deamidated); K18(Label:2H(4))	CID	0.0019	0	1	1		8520		1	7.56846e+06	Medium	Excluded by Method	Not Used		0	0.0001037	5.16111	0	23.9763	100	2	933.972	1866.94	7.01602	127.328	21351	21351	MS2	0/0	12AUG14_Rui_cardiac_PE_D.raw
	High			VLGSEEPTEGDVQcmr	Unambiguous	1	1	D4ABA9	C14(Carbamidomethyl); M15(Oxidation); R16(Label:13C(6)15N(4))	CID	1	0	1	1		7362			2.1178e+07	Heavy	Redundant	Not Used	0.665729	0	0.0006514	5.15954	0	29.2747	100	2	916.901	1832.79	-4.62578	119.71	19763	19763	MS2	0/0	12AUG14_Rui_cardiac_PE_D.raw
	High			NVQAEEmVEFSSGLk	Unambiguous	3	1	P15999	M7(Oxidation); K15(Label:13C(6)15N(2))	CID	1	0	1	1							No Quan Values	Not Used		0	0.001157	5.15723	0	30.9439	100	2	846.402	1691.8	-3.58215	217.168	40264	40264	MS2	0/0	12AUG14_Rui_cardiac_PE_D.raw
High				VIVVGNPAnTNcLTASk	Unconsidered	1	1	O88989	N9(Deamidated); C12(Carbamidomethyl); K17(Label:2H(4))	CID		0.0096	2	2							No Quan Values	Not Used		0	0.0001967	5.15617	0	0	100	2	881.968	1762.93	-1.62589	228.317	42632	42632	MS2	0/0	12AUG14_Rui_cardiac_PE_D.raw
High				VGEATETALTcLVEk	Unambiguous	8	1	P11507-2	C11(Carbamidomethyl); K15(Label:2H(4))	CID	1	0	1	1							No Quan Values	Not Used		0	2.939e-06	5.15558	0	30.8512	52	2	812.922	1624.84	-2.68417	321.502	62355	62355	MS2	0/0	12AUG14_Rui_cardiac_PE_D.raw
High				ADLDVSGPkVDIDVPDVNIEGPEGk	Unambiguous	1	1	M0R9D5	K9(Label:2H(4)); K25(Label:2H(4))	CID	0.0078	0	1	1		26144		1	6.62609e+06	Medium	Excluded by Method	Not Used		0	5.413e-07	5.15472	1	28.5511	16	3	862.784	2586.34	-0.251122	393.15	77428	77428	MS2	0/0	12AUG14_Rui_cardiac_PE_D.raw
High				GPQVcGELQGSGTDVNLk	Unambiguous	1	1	M0R9D5	C5(Carbamidomethyl); K18(Label:2H(4))	CID	1	0	1	1		14751	1		2.11591e+06	Medium	Excluded by Method	Not Used		0	1.645e-06	5.15354	0	82.3168	100	2	931.962	1862.92	-2.29123	198.116	36201	36201	MS2	0/0	12AUG14_Rui_cardiac_PE_D.raw
High				AVNAVGTSEnSQESEVIk	Unconsidered	1	1	G3V7K1	N10(Deamidated); K18(Label:2H(4))	CID		0.0019	2	2		8520		1	7.56846e+06	Medium	Excluded by Method	Not Used		0	7.355e-05	5.15195	0	23.9763	100	2	933.972	1866.94	7.01602	127.328	21351	21351	MS2	0/0	12AUG14_Rui_cardiac_PE_D.raw
High				FQNVNSVTLFVqSNQGEEETTr	Unconsidered	1	1	Q920J4	Q12(Deamidated); R22(Label:13C(6))	CID		0.0096	2	2							No Quan Values	Not Used		0	1.495e-05	5.15105	0	0	100	2	1267.61	2534.22	3.97998	330.373	64221	64221	MS2	0/0	12AUG14_Rui_cardiac_PE_D.raw
	High			IYELAAGGTAVGTGLNTr	Unambiguous	3	1	P14408-2	R18(Label:13C(6)15N(4))	CID	1	0	1	1							No Quan Values	Not Used		0	0.0002592	5.15049	0	48.4074	72	2	887.469	1773.93	-4.02109	268.346	51160	51160	MS2	0/0	12AUG14_Rui_cardiac_PE_D.raw
	High			AIAVLTSGGDAQGmNAAVr	Unambiguous	1	1	Q52KS1	M14(Oxidation); R19(Label:13C(6)15N(4))	CID	1	0	1	1					1.38392e+06		No Quan Values	Not Used		0	1.329e-05	5.14919	0	67.5586	100	2	914.464	1827.92	-2.39123	176.989	31741	31741	MS2	0/0	12AUG14_Rui_cardiac_PE_D.raw
High				LkGADPEETILNAFk	Unambiguous	1	1	P08733	K2(Label:2H(4)); K15(Label:2H(4))	CID	1	0	1	1							No Quan Values	Not Used		0	2.622e-05	5.14776	1	42.5491	14	3	551.98	1653.92	-3.48195	395.042	77853	77853	MS2	0/0	12AUG14_Rui_cardiac_PE_D.raw
	High			SQIFSTASDNQPTVTIk	Unambiguous	1	1	P06761	K17(Label:13C(6)15N(2))	CID	1	0	1	1							No Quan Values	Not Used		0	0.0001109	5.14693	0	9.72252	54	2	922.974	1844.94	-3.57543	243.494	45895	45895	MS2	0/0	12AUG14_Rui_cardiac_PE_D.raw
High				NQVTATTADGSTQVIGTk	Unambiguous	1	1	Q6P6R2	K18(Label:2H(4))	CID	1	0	1	1		8329		1	5.85228e+06	Medium	Excluded by Method	Not Used		0	9.837e-08	5.14363	0	6.59872	53	2	898.467	1795.93	-3.91948	126.467	21172	21172	MS2	0/0	12AUG14_Rui_cardiac_PE_D.raw
High				FQNVNSVTLFVQSNqGEEETTr	Unconsidered	1	1	Q920J4	Q15(Deamidated); R22(Label:13C(6))	CID		0.0115	3	3							No Quan Values	Not Used		0	1.308e-05	5.14265	0	0	100	2	1267.61	2534.22	3.97998	330.373	64221	64221	MS2	0/0	12AUG14_Rui_cardiac_PE_D.raw
High				AcLISmGYDLGEAEFAr	Unambiguous	1	1	D3ZCV0	C2(Carbamidomethyl); M6(Oxidation); R17(Label:13C(6))	CID	1	0	1	1							No Quan Values	Not Used		0	2.023e-06	5.1423	0	13.4649	60	2	962.945	1924.88	-2.9008	377.892	74230	74230	MS2	0/0	12AUG14_Rui_cardiac_PE_D.raw
	High			ESTGAQVqVAGDMLPNSTEr	Unambiguous	2	1	Q6AY48	Q8(Deamidated); R20(Label:13C(6)15N(4))	CID	0.0175	0	1	1					141586		No Quan Values	Not Used		0	0.005948	5.14225	0	33.8518	100	2	1051	2100.99	6.4609	236.541	44390	44390	MS2	0/0	12AUG14_Rui_cardiac_PE_D.raw
High				TDVDQQGLLVQEDTAGQLr	Unambiguous	1	1	D4ABA9	R19(Label:13C(6))	CID	1	0	1	1		20132		1	6.74958e+06	Medium	Excluded by Method	Not Used		0	2.533e-06	5.14199	0	0	20	2	1046.53	2092.05	-3.5026	278.523	53310	53310	MS2	0/0	12AUG14_Rui_cardiac_PE_D.raw
High				GFGDGYNGYGGGPGGGnFGGSPGYGGGr	Unconsidered	4	1	F1LNF1	N17(Deamidated); R28(Label:13C(6))	CID		0.0284	2	2					225875		No Quan Values	Not Used		0	2.448e-05	5.14124	0	0	100	2	1251.53	2502.04	0.269736	271.716	51874	51874	MS2	0/0	12AUG14_Rui_cardiac_PE_D.raw
	High			VFqSSTSQEQVYNDcAk	Unconsidered	1	1	Q2PQA9	Q3(Deamidated); C15(Carbamidomethyl); K17(Label:13C(6)15N(2))	CID		0.041	3	3		7682	1		591211	Heavy	Excluded by Method	Not Used		0	0.02851	5.14115	0	29.1816	100	2	1000.45	1999.89	5.83457	119.352	19689	19689	MS2	0/0	12AUG14_Rui_cardiac_PE_D.raw
High				AVLDSSPFLSEANAEr	Unambiguous	1	1	Q5BJQ0	R16(Label:13C(6))	CID	1	0	1	1							No Quan Values	Not Used		0	1.046e-06	5.13938	0	42.244	100	2	856.431	1711.85	-2.60787	303.597	58590	58590	MS2	0/0	12AUG14_Rui_cardiac_PE_D.raw
	High			GPENEDPQTESQQLEAk	Unambiguous	1	1	Q5U2U8	K17(Label:13C(6)15N(2))	CID	1	0	1	1					3.33498e+06		No Quan Values	Not Used		0	0.0005334	5.13936	0	0	100	2	954.433	1907.86	-5.90901	107.359	17184	17184	MS2	0/0	12AUG14_Rui_cardiac_PE_D.raw
High				VNVDIINFGEEEVNTEk	Unambiguous	1	1	O88321	K17(Label:2H(4))	CID	1	0	1	1							No Quan Values	Not Used		0	3.657e-05	5.13817	0	34.084	100	2	976.989	1952.97	-1.81526	383.323	75365	75365	MS2	0/0	12AUG14_Rui_cardiac_PE_D.raw
	High			NkDTGTYEDFVEGLr	Unambiguous	1	1	P16409	K2(Label:13C(6)15N(2)); R15(Label:13C(6)15N(4))	CID	1	0	1	1							No Quan Values	Not Used		0	0.009508	5.13686	1	33.8426	25	3	587.95	1761.84	-2.38058	276.052	52787	52787	MS2	0/0	12AUG14_Rui_cardiac_PE_D.raw
High				TEAAEIVEGEDSAYSVr	Unambiguous	1	1	D3ZHA0	R17(Label:13C(6))	CID	1	0	1	1							No Quan Values	Not Used		0	2.29e-06	5.13564	0	31.7859	30	2	916.434	1831.86	-2.90929	245.204	46266	46266	MS2	0/0	12AUG14_Rui_cardiac_PE_D.raw
	High			NSNLVGAAHEELQQSr	Unambiguous	2	1	G3V8L3	R16(Label:13C(6)15N(4))	CID	1	0	1	1		9410	1		3.72801e+06	Heavy	Excluded by Method	Not Used		0	0.000118	5.13529	0	60.1198	100	2	881.936	1762.86	-3.41415	138.05	23581	23581	MS2	0/0	12AUG14_Rui_cardiac_PE_D.raw
High				QTDSHVFETESLSAQGQSSGr	Unambiguous	1	1	D4ABA9	R21(Label:13C(6))	CID	1	0	1	1		9764	1	1	5.8617e+06	Medium	Excluded by Method	Not Used		0	0.0002753	5.1324	0	37.3388	47	3	753.017	2257.04	-2.9107	141.804	24363	24363	MS2	0/0	12AUG14_Rui_cardiac_PE_D.raw
High				GAGTGGLGLAIEGPSEAk	Unambiguous	1	1	D3ZHA0	K18(Label:2H(4))	CID	1	0	1	1							No Quan Values	Not Used		0	0.0001961	5.13041	0	12.0389	12	2	794.926	1588.84	-2.48392	243.134	45816	45816	MS2	0/0	12AUG14_Rui_cardiac_PE_D.raw
High				VIVVGNPAnTNcLTASk	Unconsidered	1	1	O88989	N9(Deamidated); C12(Carbamidomethyl); K17(Label:2H(4))	CID		0.0321	2	2					1.06294e+06		No Quan Values	Not Used		0	6.978e-05	5.13035	0	0	100	2	881.965	1762.92	-3.98016	225.468	42028	42028	MS2	0/0	12AUG14_Rui_cardiac_PE_D.raw
High				LGSSEVEQVQLVVDGVk	Unambiguous	1	1	P00564	K17(Label:2H(4))	CID	1	0	1	1							No Quan Values	Not Used		0	3.707e-07	5.12967	0	31.0698	21	2	895.493	1789.98	-2.68519	372.388	73078	73078	MS2	0/0	12AUG14_Rui_cardiac_PE_D.raw
High				rQAVTNPNNTFYATk	Unambiguous	1	1	P48721	R1(Label:13C(6)); K15(Label:2H(4))	CID	1	0	1	1		3356		1	2.13273e+06	Medium	Excluded by Method	Not Used		0	7.878e-06	5.12887	1	10.8115	100	2	867.96	1734.91	-2.0126	74.1121	10259	10259	MS2	0/0	12AUG14_Rui_cardiac_PE_D.raw
High				APSSSSAGISEWLDQk	Unambiguous	1	1	P13803	K16(Label:2H(4))	CID	1	0	1	1							No Quan Values	Not Used		0	4.622e-06	5.12779	0	10.2681	100	2	833.912	1666.82	-3.04419	282.121	54073	54073	MS2	0/0	12AUG14_Rui_cardiac_PE_D.raw
High				kATDAEADVASLNr	Unambiguous	5	1	P04692	K1(Label:2H(4)); R14(Label:13C(6))	CID	1	0	1	1		4647			56512710	Medium	Unique	Used	0.454684	0	1.888e-05	5.12638	1	25.2033	42	2	735.891	1470.78	-2.69324	91.0286	13773	13773	MS2	0/0	12AUG14_Rui_cardiac_PE_D.raw
High				SQIFSTASDNQPTVTIk	Unambiguous	1	1	P06761	K17(Label:2H(4))	CID	1	0	1	1					3295787		No Quan Values	Not Used		0	7.124e-06	5.12613	0	7.987	37	2	920.979	1840.95	-4.1374	242.476	45674	45674	MS2	0/0	12AUG14_Rui_cardiac_PE_D.raw
High				ASEEEEIGGPEDSEAVQPr	Unambiguous	2	1	G3V7Z3	R19(Label:13C(6))	CID	1	0	1	1		11085	1		3.87982e+06	Medium	Excluded by Method	Not Used		0	4.017e-05	5.11971	0	0	100	2	1017.96	2034.91	-4.74353	155.971	27325	27325	MS2	0/0	12AUG14_Rui_cardiac_PE_D.raw
High				VAGmDVELTVEEr	Unambiguous	1	1	P62260	M4(Oxidation); R13(Label:13C(6))	CID	1	0	1	1		13571	1		2.60117e+06	Medium	Excluded by Method	Not Used		0	0.0002866	5.1193	0	38.2	100	2	735.364	1469.72	-3.12499	183.711	33150	33150	MS2	0/0	12AUG14_Rui_cardiac_PE_D.raw
High				LAEDAPNFDGPAAEGQPGQk	Unambiguous	2	1	M0RAS7	K20(Label:2H(4))	CID	1	0	1	1					1.02041e+06		No Quan Values	Not Used		0	3.052e-06	5.11844	0	15.2894	100	2	1008.48	2015.95	-6.08367	179.542	32273	32273	MS2	0/0	12AUG14_Rui_cardiac_PE_D.raw
High				QSAEEQAqAQAQAQAAAEk	Unconsidered	7	1	F7F744	Q8(Deamidated); K19(Label:2H(4))	CID		0.0248	3	3		7770	1	1	545478	Medium	Excluded by Method	Not Used		0	0.0001014	5.1184	0	65.667	100	2	981.975	1962.94	6.0419	120.269	19878	19878	MS2	0/0	12AUG14_Rui_cardiac_PE_D.raw
High				QSAEEQAQAQAQAqAAAEk	Unconsidered	7	1	F7F744	Q14(Deamidated); K19(Label:2H(4))	CID		0.0248	3	4		7770	1	1	545478	Medium	Excluded by Method	Not Used		0	1.233e-05	5.11642	0	65.667	100	2	981.975	1962.94	6.0419	120.269	19878	19878	MS2	0/0	12AUG14_Rui_cardiac_PE_D.raw
High				MTnGFSGADLTEIcQr	Unambiguous	1	1	P46462	N3(Deamidated); C14(Carbamidomethyl); R16(Label:13C(6))	CID	1	0	1	1							No Quan Values	Not Used		0	3.557e-06	5.11614	0	50.5091	100	2	903.906	1806.8	-2.6784	301.497	58148	58148	MS2	0/0	12AUG14_Rui_cardiac_PE_D.raw
High				SLPSVETLGcTSVIcSDk	Unambiguous	10	1	P11507-2	C10(Carbamidomethyl); C15(Carbamidomethyl); K18(Label:2H(4))	CID	1	0	1	1		23082	1	1	2.17424e+06	Medium	Excluded by Method	Not Used		0	2.079e-06	5.11512	0	66.6418	100	2	978.977	1956.95	-4.39424	338.343	65894	65894	MS2	0/0	12AUG14_Rui_cardiac_PE_D.raw
	High			GAVVGIDLGTTNScVAVmEGk	Unambiguous	2	1	P48721	C14(Carbamidomethyl); M18(Oxidation); K21(Label:13C(6)15N(2))	CID	1	0	1	1							No Quan Values	Not Used		0	0.0004892	5.11318	0	12.1109	100	2	1051.51	2102.02	-6.58681	301.595	58169	58169	MS2	0/0	12AUG14_Rui_cardiac_PE_D.raw
High				FQnVNSVTLFVQSNQGEEETTr	Unconsidered	1	1	Q920J4	N3(Deamidated); R22(Label:13C(6))	CID		0.0173	4	4							No Quan Values	Not Used		0	3.139e-05	5.1128	0	0	100	2	1267.61	2534.22	3.97998	330.373	64221	64221	MS2	0/0	12AUG14_Rui_cardiac_PE_D.raw
High				FqNVNSVTLFVQSNQGEEETTr	Unconsidered	1	1	Q920J4	Q2(Deamidated); R22(Label:13C(6))	CID		0.0173	4	5							No Quan Values	Not Used		0	3.139e-05	5.1128	0	0	100	2	1267.61	2534.22	3.97998	330.373	64221	64221	MS2	0/0	12AUG14_Rui_cardiac_PE_D.raw
	High			AASGrPEGTIAPPLGSGAPNLQEAmQNLr	Unambiguous	1	1	D4ABA9	R5(Label:13C(6)15N(4)); M25(Oxidation); R29(Label:13C(6)15N(4))	CID	1	0	1	1					437256		No Quan Values	Not Used		0	0.001422	5.11185	0	32.6365	100	3	980.498	2939.48	-4.26221	315.111	61017	61017	MS2	0/0	12AUG14_Rui_cardiac_PE_D.raw
High				FSFcFSPEPEAEAAAGPGPcEr	Unambiguous	3	1	O08623	C4(Carbamidomethyl); C20(Carbamidomethyl); R22(Label:13C(6))	CID	1	0	1	1		25177		1	846960	Medium	Excluded by Method	Not Used		0	1.683e-05	5.11136	0	0	100	2	1210.02	2419.04	-1.45025	377.862	74225	74225	MS2	0/0	12AUG14_Rui_cardiac_PE_D.raw
	High			SQVFSTAADGQTQVEIk	Unambiguous	2	1	P48721	K17(Label:13C(6)15N(2))	CID	1	0	1	1							No Quan Values	Not Used		0	5.396e-05	5.11108	0	45.4846	100	2	908.958	1816.91	-3.9445	218.734	40596	40596	MS2	0/0	12AUG14_Rui_cardiac_PE_D.raw
High				FASEASGYQDNIAr	Unambiguous	2	1	Q6P725	R14(Label:13C(6))	CID	1	0	1	1		8702		1	273675975	Medium	Excluded by Method	Not Used		0	2.412e-06	5.11047	0	5.88476	9	2	767.861	1534.71	-5.18595	130.68	22047	22047	MS2	0/0	12AUG14_Rui_cardiac_PE_D.raw
High				DLEEATLQHEATAAALr	Unambiguous	6	3	G3V885;G3V8B0;Q29RW1	R17(Label:13C(6))	CID	1	0	1	1							No Quan Values	Not Used		0	4.515e-08	5.11047	0	6.15922	76	2	922.974	1844.94	-1.78358	275.928	52760	52760	MS2	0/0	12AUG14_Rui_cardiac_PE_D.raw
	High			SLPSVETLGcTSVIcSDk	Unambiguous	10	1	P11507-2	C10(Carbamidomethyl); C15(Carbamidomethyl); K18(Label:13C(6)15N(2))	CID	1	0	1	1							No Quan Values	Not Used		0	0.0001532	5.10662	0	36.0645	53	2	980.974	1960.94	-1.49944	323.043	62680	62680	MS2	0/0	12AUG14_Rui_cardiac_PE_D.raw
High				ADLDVSGPkVDIDVPDVNIEGPDAk	Unconsidered	1	1	M0R9D5	K9(Label:2H(4)); K25(Label:2H(4))	CID		0.0078	2	2		26144		1	6.62609e+06	Medium	Excluded by Method	Not Used		0	5.654e-07	5.10659	1	28.5511	16	3	862.784	2586.34	-0.251122	393.15	77428	77428	MS2	0/0	12AUG14_Rui_cardiac_PE_D.raw
	High			VVDSLQTSLDAETr	Unambiguous	4	2	G3V885;G3V8B0	R14(Label:13C(6)15N(4))	CID	1	0	1	1							No Quan Values	Not Used		0	2.874e-05	5.10574	0	43.2264	100	2	772.393	1543.78	-3.30111	206.561	37989	37989	MS2	0/0	12AUG14_Rui_cardiac_PE_D.raw
	High			VDATEESDLAQQYGVr	Unambiguous	1	1	P04785	R16(Label:13C(6)15N(4))	CID	1	0	1	1					1.29541e+06		No Quan Values	Not Used		0	0.001384	5.10548	0	59.1332	100	2	895.923	1790.84	-2.7685	245.138	46253	46253	MS2	0/0	12AUG14_Rui_cardiac_PE_D.raw
High				QSAEEqAQAQAQAQAAAEk	Unconsidered	7	1	F7F744	Q6(Deamidated); K19(Label:2H(4))	CID		0.0267	5	5		7770	1	1	545478	Medium	Excluded by Method	Not Used		0	9.362e-05	5.10531	0	65.667	100	2	981.975	1962.94	6.0419	120.269	19878	19878	MS2	0/0	12AUG14_Rui_cardiac_PE_D.raw
	High			AEGSDVANAVLDGADcIMLSGETAk	Unambiguous	3	2	P11980;P11980-2	C16(Carbamidomethyl); K25(Label:13C(6)15N(2))	CID	1	0	1	1					1.46144e+06		No Quan Values	Not Used		0	0.0009057	5.10338	0	17.6263	72	2	1251.58	2502.15	-2.99985	412.906	82092	82092	MS2	0/0	12AUG14_Rui_cardiac_PE_D.raw
High				IDATqVEVNPFGETPEGQVVcFDAk	Unconsidered	1	1	F1LPV8	Q5(Deamidated); C21(Carbamidomethyl); K25(Label:2H(4))	CID		0.0414	3	3					9344196		No Quan Values	Not Used		0	0.001198	5.10244	0	41.4758	99	2	1378.16	2755.31	1.99589	403.433	79873	79873	MS2	0/0	12AUG14_Rui_cardiac_PE_D.raw
High				LQDAEEAVEAVNAk	Unambiguous	4	2	G3V885;G3V8B0	K14(Label:2H(4))	CID	1	0	1	1							No Quan Values	Not Used		0	9.077e-05	5.10199	0	23.962	92	2	745.884	1490.76	-2.35513	183.648	33136	33136	MS2	0/0	12AUG14_Rui_cardiac_PE_D.raw
	High			AAVEQLTEEQkNEFk	Unambiguous	1	1	Q4PP99	K11(Label:13C(6)15N(2)); K15(Label:13C(6)15N(2))	CID	1	0	1	1		10034		1	3.39555e+06	Heavy	Excluded by Method	Not Used		0	0.001842	5.10187	1	13.8192	50	2	890.454	1779.9	-5.43369	144.769	24982	24982	MS2	0/0	12AUG14_Rui_cardiac_PE_D.raw
High				FSPDGELYASGSEDGTLr	Unambiguous	1	1	Q5XIG8	R18(Label:13C(6))	CID	1	0	1	1					581757		No Quan Values	Not Used		0	2.881e-06	5.10161	0	59.3303	100	2	953.939	1906.87	-3.19769	258.697	49128	49128	MS2	0/0	12AUG14_Rui_cardiac_PE_D.raw
High				LcYVALDFENEmATAASSSSLEk	Unambiguous	4	2	P68035;P68136	C2(Carbamidomethyl); M12(Oxidation); K23(Label:2H(4))	CID	1	0	1	1							No Quan Values	Not Used		0	5.419e-05	5.09818	0	13.723	53	2	1278.59	2556.17	-4.41188	391.177	77003	77003	MS2	0/0	12AUG14_Rui_cardiac_PE_D.raw
High				QVELALWDTAGQEDYDr	Unambiguous	4	2	P61589;B2RYP0	R17(Label:13C(6))	CID	1	0	1	1							No Quan Values	Not Used		0	0.0001072	5.09679	0	35.1099	100	2	1007.97	2014.94	-4.31055	368.191	72192	72192	MS2	0/0	12AUG14_Rui_cardiac_PE_D.raw
High				APsYGAGELLDFSLADAVNQEFLATr	Unambiguous	2	1	Q6P725	S3(Phospho); R26(Label:13C(6))	CID	1	0	1	1	S(3): 89.6; Y(4): 10.4; S(13): 0.0; T(25): 0.0	30208		1	5.07426e+06	Medium	Excluded by Method	Not Used		0	4.136e-05	5.09533	0	0	87	2	1421.17	2841.34	-1.08167	434.374	86689	86689	MS2	0/0	12AUG14_Rui_cardiac_PE_D.raw
High				APSyGAGELLDFSLADAVNQEFLATr	Unambiguous	2	1	Q6P725	Y4(Phospho); R26(Label:13C(6))	CID	1	0	1	2	S(3): 89.6; Y(4): 10.4; S(13): 0.0; T(25): 0.0	30208		1	5.07426e+06	Medium	Excluded by Method	Not Used		0	4.136e-05	5.09533	0	0	87	2	1421.17	2841.34	-1.08167	434.374	86689	86689	MS2	0/0	12AUG14_Rui_cardiac_PE_D.raw
	High			DATNVGDEGGFAPNILENk	Unambiguous	2	1	M0R5J4	K19(Label:13C(6)15N(2))	CID	1	0	1	1					399065		No Quan Values	Not Used		0	0.003345	5.09513	0	10.0971	100	2	984.972	1968.94	-1.28564	322.495	62567	62567	MS2	0/0	12AUG14_Rui_cardiac_PE_D.raw
	High			IINEPTAAAIAYGLDk	Unambiguous	6	2	P63018;P06761	K16(Label:13C(6)15N(2))	CID	1	0	1	1							No Quan Values	Not Used		0	0.0001083	5.09424	0	37.5258	53	2	834.457	1667.91	-1.76782	343.949	67082	67082	MS2	0/0	12AUG14_Rui_cardiac_PE_D.raw
	High			GFGDGYnGYGGGPGGGNFGGSPGYGGGr	Unambiguous	4	1	F1LNF1	N7(Deamidated); R28(Label:13C(6)15N(4))	CID	1	0	1	1					934329		No Quan Values	Not Used		0	0.0007417	5.09405	0	18.1337	100	2	1253.52	2506.04	3.2483	278.474	53299	53299	MS2	0/0	12AUG14_Rui_cardiac_PE_D.raw
High				rGTGGVDTAAVGAVFDISNADr	Unambiguous	1	1	P00564	R1(Label:13C(6)); R22(Label:13C(6))	CID	1	0	1	1							No Quan Values	Not Used		0	0.0004316	5.09355	1	24.1009	21	3	721.038	2161.1	-2.2351	350.671	68503	68503	MS2	0/0	12AUG14_Rui_cardiac_PE_D.raw
High				VIVVGnPANTNcLTASk	Unconsidered	1	1	O88989	N6(Deamidated); C12(Carbamidomethyl); K17(Label:2H(4))	CID		0.0396	3	3					1.06294e+06		No Quan Values	Not Used		0	0.0002018	5.09142	0	0	100	2	881.965	1762.92	-3.98016	225.468	42028	42028	MS2	0/0	12AUG14_Rui_cardiac_PE_D.raw
High				LEDEEEmNAELTAk	Unambiguous	4	2	G3V885;G3V8B0	M7(Oxidation); K14(Label:2H(4))	CID	1	0	1	1		6222	1		4.35616e+07	Medium	Excluded by Method	Not Used		0	2.121e-05	5.09136	0	7.86758	83	2	821.375	1641.74	-2.23664	104.303	16542	16542	MS2	0/0	12AUG14_Rui_cardiac_PE_D.raw
	High			LkGADPEETILNAFk	Unambiguous	1	1	P08733	K2(Label:13C(6)15N(2)); K15(Label:13C(6)15N(2))	CID	1	0	1	1							No Quan Values	Not Used		0	4.139e-05	5.09097	1	18.7585	51	3	554.639	1661.9	-3.08206	385.562	75832	75832	MS2	0/0	12AUG14_Rui_cardiac_PE_D.raw
High				GPSVDVEVPDVDLEcPEAk	Unambiguous	1	1	M0R9D5	C15(Carbamidomethyl); K19(Label:2H(4))	CID	1	0	1	1							No Quan Values	Not Used		0	4.353e-07	5.09059	0	35.7087	100	2	1029.99	2058.98	-2.35592	348.567	68059	68059	MS2	0/0	12AUG14_Rui_cardiac_PE_D.raw
High				NVQAEEmVEFSSGLk	Unambiguous	3	1	P15999	M7(Oxidation); K15(Label:2H(4))	CID	1	0	1	1							No Quan Values	Not Used		0	4.069e-06	5.0904	0	25.8223	75	2	844.408	1687.81	-3.76119	226.025	42145	42145	MS2	0/0	12AUG14_Rui_cardiac_PE_D.raw
High				MmADEALDSGLVSr	Unconsidered	1	1	Q62651	M2(Oxidation); R14(Label:13C(6))	CID		0.0305	2	2							No Quan Values	Not Used		0	3.664e-05	5.08933	0	33.95	100	2	758.854	1516.7	-5.24731	229.453	42876	42876	MS2	0/0	12AUG14_Rui_cardiac_PE_D.raw
	High			VQANLDTPDINIQGPEAk	Unambiguous	1	1	M0R9D5	K18(Label:13C(6)15N(2))	CID	1	0	1	1		20027	1		890156	Heavy	Excluded by Method	Not Used		0	0.0042	5.08904	0	40.468	100	2	965.999	1930.99	-3.00795	276.659	52918	52918	MS2	0/0	12AUG14_Rui_cardiac_PE_D.raw
	High			LQEEIQLrEEAENNLAAFr	Unambiguous	2	1	Q6P725	R8(Label:13C(6)15N(4)); R19(Label:13C(6)15N(4))	CID	1	0	1	1							No Quan Values	Not Used		0	0.0006048	5.08708	1	39.6394	59	3	765.06	2293.16	-1.9805	366.714	71882	71882	MS2	0/0	12AUG14_Rui_cardiac_PE_D.raw
	High			SVmDATQIAGLNcLr	Unambiguous	2	1	F1LRV4	M3(Oxidation); C13(Carbamidomethyl); R15(Label:13C(6)15N(4))	CID	1	0	1	1					2.7146e+06		No Quan Values	Not Used		0	0.0003972	5.08588	0	16.7703	100	2	837.912	1674.82	-1.17374	279.698	53560	53560	MS2	0/0	12AUG14_Rui_cardiac_PE_D.raw
High				IFPVETLVEEAIQcAEk	Unambiguous	1	1	P14604	C14(Carbamidomethyl); K17(Label:2H(4))	CID	1	0	1	1		30052			874141	Medium	Unique	Used	2.2498	0	1.631e-07	5.08554	0	34.2575	74	2	990.515	1980.02	-3.82318	432.452	86289	86289	MS2	0/0	12AUG14_Rui_cardiac_PE_D.raw
	High			ELQELVQYPVEHPDk	Unambiguous	1	1	P46462	K15(Label:13C(6)15N(2))	CID	1	0	1	1							No Quan Values	Not Used		0	0.001594	5.08159	0	48.6681	100	2	916.47	1831.93	1.07594	236.059	44286	44286	MS2	0/0	12AUG14_Rui_cardiac_PE_D.raw
High				kSEIGIAMGSGTAVAk	Unambiguous	4	1	P11507-2	K1(Label:2H(4)); K16(Label:2H(4))	CID	1	0	1	1		9371		1	2.06909e+06	Medium	Excluded by Method	Not Used		0	1.646e-06	5.08079	1	53.8888	100	2	764.434	1527.86	-3.43907	137.621	23490	23490	MS2	0/0	12AUG14_Rui_cardiac_PE_D.raw
	High			GAGTGGLGLAIEGPSEAk	Unambiguous	1	1	D3ZHA0	K18(Label:13C(6)15N(2))	CID	1	0	1	1							No Quan Values	Not Used		0	0.0002521	5.08025	0	30.45	47	2	796.919	1592.83	-3.52316	245.905	46418	46418	MS2	0/0	12AUG14_Rui_cardiac_PE_D.raw
	High			LGSSEVEQVQLVVDGVk	Unambiguous	1	1	P00564	K17(Label:13C(6)15N(2))	CID	1	0	1	1							No Quan Values	Not Used		0	0.0001639	5.0776	0	45.6606	56	2	897.488	1793.97	-3.06311	367.547	72057	72057	MS2	0/0	12AUG14_Rui_cardiac_PE_D.raw
High				GAVVGIDLGTTNScVAVmEGk	Unambiguous	2	1	P48721	C14(Carbamidomethyl); M18(Oxidation); K21(Label:2H(4))	CID	1	0	1	1							No Quan Values	Not Used		0	2.614e-05	5.07526	0	11.8061	100	2	1049.52	2098.04	-4.58376	303.516	58573	58573	MS2	0/0	12AUG14_Rui_cardiac_PE_D.raw
High				AASDGQYENQSPEATSPr	Unambiguous	1	1	F1LN42	R18(Label:13C(6))	CID	1	0	1	1					1414888		No Quan Values	Not Used		0	3.432e-05	5.07286	0	0	100	2	957.427	1913.85	-4.74774	48.081	4958	4958	MS2	0/0	12AUG14_Rui_cardiac_PE_D.raw
High				AGYTDQVVIGmDVAASEFYr	Unambiguous	4	1	M0R5J4	M11(Oxidation); R20(Label:13C(6))	CID	1	0	1	1							No Quan Values	Not Used		0	4.315e-06	5.071	0	14.2639	100	2	1107.52	2214.04	-3.01617	391.827	77142	77142	MS2	0/0	12AUG14_Rui_cardiac_PE_D.raw
	High			SVTEQGAELSNEEr	Unambiguous	1	1	P63102	R14(Label:13C(6)15N(4))	CID	1	0	1	1		3551			2.8124e+07	Heavy	Unique	Used	0.565512	0	0.0001725	5.06524	0	11.7804	90	2	779.861	1558.71	-4.92669	80.2616	11527	11527	MS2	0/0	12AUG14_Rui_cardiac_PE_D.raw
	High			LcYVALDFEQEMATAASSSSLEk	Unambiguous	3	1	V9GZ85	C2(Carbamidomethyl); K23(Label:13C(6)15N(2))	CID	1	0	1	1					1.03932e+06		No Quan Values	Not Used		0	0.003227	5.0643	0	30.0757	51	2	1279.6	2558.19	-1.09217	412.703	82044	82044	MS2	0/0	12AUG14_Rui_cardiac_PE_D.raw
High				NLTEEmAGLDEIIAk	Unambiguous	2	1	G3V885	M6(Oxidation); K15(Label:2H(4))	CID	1	0	1	1							No Quan Values	Not Used		0	4.798e-05	5.06413	0	24.7839	40	2	833.927	1666.85	-2.30012	328.984	63930	63930	MS2	0/0	12AUG14_Rui_cardiac_PE_D.raw
	High			rGTGGVDTAAVGAVFDISNADr	Unambiguous	1	1	P00564	R1(Label:13C(6)15N(4)); R22(Label:13C(6)15N(4))	CID	1	0	1	1							No Quan Values	Not Used		0	0.01503	5.06225	1	76.3329	77	3	723.697	2169.08	-1.47758	340.927	66440	66440	MS2	0/0	12AUG14_Rui_cardiac_PE_D.raw
	High			YTAVQQGNmAVTVTYGGDPVPk	Unambiguous	1	1	D3ZHA0	M9(Oxidation); K22(Label:13C(6)15N(2))	CID	1	0	1	1					1.04065e+06		No Quan Values	Not Used		0	0.001048	5.05957	0	19.8825	100	2	1160.57	2320.13	-2.10661	238.586	44828	44828	MS2	0/0	12AUG14_Rui_cardiac_PE_D.raw
High				nMGGPYGGGNYGPGGSGGSGGYGGr	Unambiguous	7	1	F1LNF1	N1(Deamidated); R25(Label:13C(6))	CID	0.0217	0	1	1		10773	1	1	107617	Medium	Excluded by Method	Not Used		0	6.184e-07	5.0588	0	42.1354	100	2	1098.97	2196.92	6.1618	152.662	26626	26626	MS2	0/0	12AUG14_Rui_cardiac_PE_D.raw
High				NmVNEEDESQDTETVFk	Unambiguous	2	1	Q9Z2J4	M2(Oxidation); K17(Label:2H(4))	CID	1	0	1	1		11902		1	2.42175e+06	Medium	Excluded by Method	Not Used		0	6.189e-07	5.05791	0	71.8549	100	2	1017.94	2034.87	-4.21985	164.75	29169	29169	MS2	0/0	12AUG14_Rui_cardiac_PE_D.raw
High				AAFDIFVLGAEDGcISTk	Unambiguous	1	1	Q4PP99	C14(Carbamidomethyl); K18(Label:2H(4))	CID	1	0	1	1							No Quan Values	Not Used		0	1.718e-06	5.05671	0	33.3382	19	2	959.48	1917.95	-2.46225	414.189	82378	82378	MS2	0/0	12AUG14_Rui_cardiac_PE_D.raw
High				GcITIIGGGnTATccAk	Rejected	1	1	M0R6Y8	C2(Carbamidomethyl); N10(Deamidated); C14(Carbamidomethyl); C15(Carbamidomethyl); K17(Label:2H(4))	CID	0	0	1	1		14272		1	500832	Medium	Excluded by Method	Not Used		0	0.0002524	5.05581	0	42.7806	100	2	879.908	1758.81	-2.50706	191.795	34869	34869	MS2	0/0	12AUG14_Rui_cardiac_PE_D.raw
High				GcITIIGGGDTATccAk	Selected	1	1	P16617	C2(Carbamidomethyl); C14(Carbamidomethyl); C15(Carbamidomethyl); K17(Label:2H(4))	CID		0	2	2		14272		1	500832	Medium	Excluded by Method	Not Used		0	0.0002524	5.05581	0	42.7806	100	2	879.908	1758.81	-2.50934	191.795	34869	34869	MS2	0/0	12AUG14_Rui_cardiac_PE_D.raw
High				GAGTGGLGLTVEGPcEAk	Unambiguous	2	1	D3ZHA0	C15(Carbamidomethyl); K18(Label:2H(4))	CID	1	0	1	1					30491798		No Quan Values	Not Used		0	0.0007962	5.05514	0	8.05961	15	2	839.422	1677.84	-2.86368	217.017	40231	40231	MS2	0/0	12AUG14_Rui_cardiac_PE_D.raw
High				IVSNAScTTncLAPLAk	Unambiguous	15	2	P04797;D3ZWV2	C7(Carbamidomethyl); N10(Deamidated); C11(Carbamidomethyl); K17(Label:2H(4))	CID	1	0	1	1					2293997		No Quan Values	Not Used		0	7.445e-05	5.05239	0	12.0979	77	2	912.958	1824.91	-2.28893	212.274	39214	39214	MS2	0/0	12AUG14_Rui_cardiac_PE_D.raw
	High			ESTGAqVQVAGDMLPNSTEr	Unconsidered	2	1	Q6AY48	Q6(Deamidated); R20(Label:13C(6)15N(4))	CID		0.0175	2	2					141586		No Quan Values	Not Used		0	0.009314	5.05088	0	33.8518	100	2	1051	2100.99	6.4609	236.541	44390	44390	MS2	0/0	12AUG14_Rui_cardiac_PE_D.raw
High				TITLEVEPSDTIENVk	Unambiguous	6	1	P0CG51	K16(Label:2H(4))	CID	1	0	1	1							No Quan Values	Not Used		0	0.0001892	5.04982	0	69.8403	100	2	896.479	1791.95	-1.45741	333.391	64855	64855	MS2	0/0	12AUG14_Rui_cardiac_PE_D.raw
High				NVQAEEMVEFSSGLk	Unambiguous	3	1	P15999	K15(Label:2H(4))	CID	1	0	1	1							No Quan Values	Not Used		0	5.012e-05	5.04817	0	20.9394	100	2	836.41	1671.81	-4.06415	324.371	62959	62959	MS2	0/0	12AUG14_Rui_cardiac_PE_D.raw
High				LGSSEVEQVQLVVDGVk	Unambiguous	1	1	P00564	K17(Label:2H(4))	CID	1	0	1	1							No Quan Values	Not Used		0	7.547e-06	5.045	0	44.7544	36	2	895.493	1789.98	-3.29896	366.104	71753	71753	MS2	0/0	12AUG14_Rui_cardiac_PE_D.raw
High				YSGDFGADAQGAmSk	Unambiguous	1	1	Q9QZ76	M13(Oxidation); K15(Label:2H(4))	CID	1	0	1	1							No Quan Values	Not Used		0	3.212e-06	5.04133	0	28.4794	100	2	762.83	1524.65	-3.59442	92.4272	14063	14063	MS2	0/0	12AUG14_Rui_cardiac_PE_D.raw
High				GTGGVDTAAVGGVFDVSNADr	Unambiguous	1	1	P07335	R21(Label:13C(6))	CID	0.4663	0	1	1							No Quan Values	Not Used		0	4.01e-06	5.04122	0	0	100	2	985.975	1970.94	-4.19783	310.526	60052	60052	MS2	0/0	12AUG14_Rui_cardiac_PE_D.raw
	High			LmAGQEDSNGcINYEAFVk	Unambiguous	1	1	P16409	M2(Oxidation); C11(Carbamidomethyl); K19(Label:13C(6)15N(2))	CID	1	0	1	1							No Quan Values	Not Used		0	0.001324	5.04061	0	19.29	66	2	1085.48	2169.96	-3.07954	290.869	55907	55907	MS2	0/0	12AUG14_Rui_cardiac_PE_D.raw
High				ANDDLkENIAIVEr	Unambiguous	4	2	G3V885;G3V8B0	K6(Label:2H(4)); R14(Label:13C(6))	CID	1	0	1	1					7.681e+06		No Quan Values	Not Used		0	8.874e-06	5.04016	1	33.7986	62	2	805.441	1609.87	-2.60507	190.646	34624	34624	MS2	0/0	12AUG14_Rui_cardiac_PE_D.raw
High				NkDTGTYEDFVEGLr	Unambiguous	1	1	P16409	K2(Label:2H(4)); R15(Label:13C(6))	CID	1	0	1	1							No Quan Values	Not Used		0	1.434e-05	5.03859	1	0	100	2	877.431	1753.85	-5.16887	278.314	53264	53264	MS2	0/0	12AUG14_Rui_cardiac_PE_D.raw
High				SYELPDGQVITIGNEr	Unambiguous	9	3	P68035;V9GZ85;P68136	R16(Label:13C(6))	CID	1	0	1	1							No Quan Values	Not Used		0	8.212e-07	5.0377	0	3.1414	3	2	898.957	1796.91	-3.4442	349.605	68278	68278	MS2	0/0	12AUG14_Rui_cardiac_PE_D.raw
High				TSGGQALAELIVQEk	Unambiguous	1	1	P56741	K15(Label:2H(4))	CID	1	0	1	1							No Quan Values	Not Used		0	7.866e-06	5.03766	0	78.6505	67	2	774.43	1547.85	-3.60361	339.104	66053	66053	MS2	0/0	12AUG14_Rui_cardiac_PE_D.raw
	High			cSGcDEIIFSEDYQr	Unambiguous	1	1	Q6AYF2	C1(Carbamidomethyl); C4(Carbamidomethyl); R15(Label:13C(6)15N(4))	CID	1	0	1	1					610263		No Quan Values	Not Used		0	0.004046	5.03739	0	34.1612	100	2	944.887	1888.77	-2.4423	261.137	49641	49641	MS2	0/0	12AUG14_Rui_cardiac_PE_D.raw
	High			AGSDGESIGNcPFSQr	Unambiguous	4	1	G3V8C4	C11(Carbamidomethyl); R16(Label:13C(6)15N(4))	CID	1	0	1	1		9299			1.1009e+07	Heavy	Redundant	Not Used	0.476879	0	0.0002149	5.03648	0	15.8819	100	2	846.367	1691.73	-2.64923	136.907	23340	23340	MS2	0/0	12AUG14_Rui_cardiac_PE_D.raw
	High			NFILDQTNVSAAAQr	Unambiguous	1	1	Q6IMY8	R15(Label:13C(6)15N(4))	CID	0.2837	0	1	1							No Quan Values	Not Used		0	0.001188	5.03578	0	30.0271	100	2	829.427	1657.85	-3.6401	258.583	49105	49105	MS2	0/0	12AUG14_Rui_cardiac_PE_D.raw
High				IVSNAScTTncLAPLAk	Unambiguous	15	2	P04797;D3ZWV2	C7(Carbamidomethyl); N10(Deamidated); C11(Carbamidomethyl); K17(Label:2H(4))	CID	0.0496	0	1	1		15525	1		733182	Medium	Excluded by Method	Not Used		0	9.829e-05	5.03536	0	47.5788	100	2	912.956	1824.9	-4.76391	208.9	38491	38491	MS2	0/0	12AUG14_Rui_cardiac_PE_D.raw
	High			LkGADPEETILNAFk	Unambiguous	1	1	P08733	K2(Label:13C(6)15N(2)); K15(Label:13C(6)15N(2))	CID	1	0	1	1							No Quan Values	Not Used		0	0.0004292	5.03413	1	12.5052	46	3	554.639	1661.9	-2.8617	392.371	77257	77257	MS2	0/0	12AUG14_Rui_cardiac_PE_D.raw
High				SPFPVHVAEAcNPNAcr	Unambiguous	1	1	D3ZHA0	C11(Carbamidomethyl); C16(Carbamidomethyl); R17(Label:13C(6))	CID	1	0	1	1		11750			21575915	Medium	Unique	Used	0.782952	0	3.235e-06	5.03389	0	45.0949	49	3	644.635	1931.89	-2.1063	163.195	28840	28840	MS2	0/0	12AUG14_Rui_cardiac_PE_D.raw
	High			NAVTQEFGPVPDTAr	Unambiguous	1	1	Q9ER34	R15(Label:13C(6)15N(4))	CID	1	0	1	1		16313		1	31146232	Heavy	Excluded by Method	Not Used		0	0.0004063	5.03315	0	13.228	41	2	806.4	1611.79	-5.11393	219.827	40828	40828	MS2	0/0	12AUG14_Rui_cardiac_PE_D.raw
	High			VFQSSTSqEQVYNDcAk	Unambiguous	1	1	Q2PQA9	Q8(Deamidated); C15(Carbamidomethyl); K17(Label:13C(6)15N(2))	CID	0.004	0	1	1					465512		No Quan Values	Not Used		0	0.007619	5.03238	0	36.1061	100	2	1000.45	1999.89	5.7125	117.705	19346	19346	MS2	0/0	12AUG14_Rui_cardiac_PE_D.raw
High				GDVPSVGLEGPDVDLQGPEGk	Unambiguous	1	1	M0R9D5	K21(Label:2H(4))	CID	1	0	1	1							No Quan Values	Not Used		0	1.844e-06	5.03061	0	17.6909	100	2	1035.02	2069.03	-2.19328	334.782	65148	65148	MS2	0/0	12AUG14_Rui_cardiac_PE_D.raw
High				SkQLEDELVSLQk	Unambiguous	3	1	P04692	K2(Label:2H(4)); K13(Label:2H(4))	CID	1	0	1	1							No Quan Values	Not Used		0	4.974e-05	5.02943	1	50.35	18	2	762.938	1524.87	-2.8015	213.274	39429	39429	MS2	0/0	12AUG14_Rui_cardiac_PE_D.raw
	High			IVYGHLDDPANQEIEr	Unambiguous	1	1	Q9ER34	R16(Label:13C(6)15N(4))	CID	1	0	1	1		14075			5.17009e+07	Heavy	Redundant	Not Used	0.667494	0	4.872e-06	5.02828	0	47.1977	22	3	626.977	1878.91	-3.78365	189.715	34426	34426	MS2	0/0	12AUG14_Rui_cardiac_PE_D.raw
	High			NQVAmNPTNTVFDAk	Unambiguous	6	1	P63018	M5(Oxidation); K15(Label:13C(6)15N(2))	CID	1	0	1	1					2.31497e+06		No Quan Values	Not Used		0	0.0002172	5.02819	0	15.7853	91	2	837.403	1673.8	-3.86913	163.31	28865	28865	MS2	0/0	12AUG14_Rui_cardiac_PE_D.raw
	High			DLNELQTLIEAHFENr	Unambiguous	4	1	F1LMI8	R16(Label:13C(6)15N(4))	CID	1	0	1	1							No Quan Values	Not Used		0	0.0009477	5.02802	0	45.8202	50	2	976.487	1951.97	-3.65341	415.815	82746	82746	MS2	0/0	12AUG14_Rui_cardiac_PE_D.raw
	High			AVnAVGTSENSQESEVIk	Unambiguous	1	1	G3V7K1	N3(Deamidated); K18(Label:13C(6)15N(2))	CID	0.002	0	1	1		8520		1	1.16943e+06	Heavy	Excluded by Method	Not Used		0	0.002406	5.02693	0	43.8002	100	2	935.966	1870.92	6.76346	128.591	21614	21614	MS2	0/0	12AUG14_Rui_cardiac_PE_D.raw
High				TIGTGLVTDVPAmTEEDk	Unambiguous	1	1	P85834	M13(Oxidation); K18(Label:2H(4))	CID	1	0	1	1							No Quan Values	Not Used		0	7.545e-07	5.0267	0	0	100	2	948.971	1896.93	-3.79554	252.763	47874	47874	MS2	0/0	12AUG14_Rui_cardiac_PE_D.raw
High				VVDALGNAIDGkGPVGSk	Unambiguous	2	1	P15999	K12(Label:2H(4)); K18(Label:2H(4))	CID	1	0	1	1		13931		1	1.80916e+06	Medium	Excluded by Method	Not Used		0	3.999e-05	5.02638	1	23.226	100	2	852.986	1704.97	-4.76953	187.684	33990	33990	MS2	0/0	12AUG14_Rui_cardiac_PE_D.raw
High				NMVNEEDESqDTETVFk	Unambiguous	2	1	Q9Z2J4	Q10(Deamidated); K17(Label:2H(4))	CID	0.006	0	1	1		15952	1	1	389809	Medium	Excluded by Method	Not Used		0	0.0005162	5.02613	0	56.7152	100	2	1010.44	2019.88	7.24859	214.628	39724	39724	MS2	0/0	12AUG14_Rui_cardiac_PE_D.raw
High				FQNVnSVTLFVQSNQGEEETTr	Unconsidered	1	1	Q920J4	N5(Deamidated); R22(Label:13C(6))	CID		0.0346	6	6							No Quan Values	Not Used		0	5.121e-05	5.02474	0	0	100	2	1267.61	2534.22	3.97998	330.373	64221	64221	MS2	0/0	12AUG14_Rui_cardiac_PE_D.raw
	High			kATDAEADVASLNr	Unambiguous	5	1	P04692	K1(Label:13C(6)15N(2)); R14(Label:13C(6)15N(4))	CID	1	0	1	1		4647			2.81275e+07	Heavy	Redundant	Not Used	0.454684	0	0.0001224	5.0244	1	8.90217	100	2	739.879	1478.75	-4.45225	92.0121	13976	13976	MS2	0/0	12AUG14_Rui_cardiac_PE_D.raw
High				LmAGQEDSNGcINYEAFVk	Unambiguous	1	1	P16409	M2(Oxidation); C11(Carbamidomethyl); K19(Label:2H(4))	CID	1	0	1	1							No Quan Values	Not Used		0	4.241e-05	5.02432	0	0	33	2	1083.49	2165.97	-3.3872	292.529	56259	56259	MS2	0/0	12AUG14_Rui_cardiac_PE_D.raw
	High			AVNAVGTSEnSQESEVIk	Unconsidered	1	1	G3V7K1	N10(Deamidated); K18(Label:13C(6)15N(2))	CID		0.002	2	2		8520		1	1.16943e+06	Heavy	Excluded by Method	Not Used		0	0.002311	5.02379	0	43.8002	100	2	935.966	1870.92	6.76346	128.591	21614	21614	MS2	0/0	12AUG14_Rui_cardiac_PE_D.raw
High				SQIFSTASDNQPTVTIk	Unambiguous	1	1	P06761	K17(Label:2H(4))	CID	1	0	1	1							No Quan Values	Not Used		0	4.668e-06	5.02149	0	5.81027	58	2	920.981	1840.96	-1.94922	247.09	46674	46674	MS2	0/0	12AUG14_Rui_cardiac_PE_D.raw
High				ELAQQVqQVADDYGk	Unambiguous	1	1	E9PT29	Q7(Deamidated); K15(Label:2H(4))	CID	0.01	0	1	1					495391		No Quan Values	Not Used		0	7.891e-05	5.02036	0	60.1085	100	2	848.927	1696.85	8.84555	278.212	53243	53243	MS2	0/0	12AUG14_Rui_cardiac_PE_D.raw
High				GTGGVDTAAVGAVFDISNADr	Unambiguous	1	1	P00564	R21(Label:13C(6))	CID	1	0	1	1					1.81557e+06		No Quan Values	Not Used		0	3.365e-06	5.01939	0	47.5793	84	2	999.993	1998.98	-1.47705	398.001	78544	78544	MS2	0/0	12AUG14_Rui_cardiac_PE_D.raw
	High			ESTGAQVQVAGDmLPNSTEr	Unambiguous	2	1	Q6AY48	M13(Oxidation); R20(Label:13C(6)15N(4))	CID	1	0	1	1		12382		1	6.61599e+06	Heavy	Excluded by Method	Not Used		0	0.00413	5.0178	0	46.9689	100	2	1058.49	2115.98	-3.23549	170.413	30367	30367	MS2	0/0	12AUG14_Rui_cardiac_PE_D.raw
	High			SYELPDGQVITIGNEr	Unambiguous	9	3	P68035;V9GZ85;P68136	R16(Label:13C(6)15N(4))	CID	1	0	1	1							No Quan Values	Not Used		0	0.0001503	5.01779	0	19.7649	29	2	900.951	1800.89	-3.15479	357.784	70003	70003	MS2	0/0	12AUG14_Rui_cardiac_PE_D.raw
High				ADNFEYSDPVDGSISk	Unambiguous	2	1	Q499Q4	K16(Label:2H(4))	CID	1	0	1	1		17339	1		2.63846e+06	Medium	Excluded by Method	Not Used		0	6.176e-05	5.01743	0	29.3758	97	2	874.395	1747.78	-7.21228	234.159	43884	43884	MS2	0/0	12AUG14_Rui_cardiac_PE_D.raw
	High			ISADAMmQALLGTr	Unambiguous	1	1	P23693	M7(Oxidation); R14(Label:13C(6)15N(4))	CID	0.0299	0	1	1							No Quan Values	Not Used		0	0.0001786	5.01698	0	67.936	100	2	752.376	1503.74	-6.38625	338.909	66013	66013	MS2	0/0	12AUG14_Rui_cardiac_PE_D.raw
High				VIVVGNPANTNcLTASk	Unambiguous	1	1	O88989	C12(Carbamidomethyl); K17(Label:2H(4))	CID	1	0	1	1		15906			249408764	Medium	Unique	Used	0.508734	0	1.171e-06	5.01535	0	7.26393	10	2	881.475	1761.94	-2.24624	214.082	39604	39604	MS2	0/0	12AUG14_Rui_cardiac_PE_D.raw
High				SLESTNVTDkDGELYck	Unambiguous	2	1	G3V7U0	K10(Label:2H(4)); C16(Carbamidomethyl); K17(Label:2H(4))	CID	1	0	1	1		9825	1	1	340315	Medium	Excluded by Method	Not Used		0	0.000345	5.01518	1	25.8085	100	2	983.976	1966.94	-3.53019	142.377	24485	24485	MS2	0/0	12AUG14_Rui_cardiac_PE_D.raw
High				AVLDSSPFLSEANAEr	Unambiguous	1	1	Q5BJQ0	R16(Label:13C(6))	CID	1	0	1	1							No Quan Values	Not Used		0	2.281e-05	5.01218	0	41.3486	100	2	856.433	1711.86	0.173168	309.307	59794	59794	MS2	0/0	12AUG14_Rui_cardiac_PE_D.raw
	High			LQNEIEDLmVDVEr	Unambiguous	4	2	G3V885;G3V8B0	M9(Oxidation); R14(Label:13C(6)15N(4))	CID	1	0	1	1							No Quan Values	Not Used		0	0.0004755	5.01215	0	31.0024	61	2	864.918	1728.83	-3.96498	324.131	62909	62909	MS2	0/0	12AUG14_Rui_cardiac_PE_D.raw
High				GVVPLAGTNGETTTQGLDGLSEr	Unambiguous	1	1	P05065	R23(Label:13C(6))	CID	1	0	1	1							No Quan Values	Not Used		0	2.626e-05	5.01166	0	0	100	2	1139.58	2278.16	-2.1967	320.451	62136	62136	MS2	0/0	12AUG14_Rui_cardiac_PE_D.raw
	High			GAVVGIDLGTTNScVAVmEGk	Unambiguous	2	1	P48721	C14(Carbamidomethyl); M18(Oxidation); K21(Label:13C(6)15N(2))	CID	1	0	1	1							No Quan Values	Not Used		0	0.0049	5.01046	0	0	100	2	1051.52	2102.03	-0.431085	297.433	57294	57294	MS2	0/0	12AUG14_Rui_cardiac_PE_D.raw
High				EVYmGNVIQGGEGQAPTr	Unambiguous	1	1	P17764	M4(Oxidation); R18(Label:13C(6))	CID	1	0	1	1		10299			40398174	Medium	Redundant	Not Used	0.393831	0	1.176e-06	5.0104	0	0	67	2	964.463	1927.92	-4.65303	148.7	25800	25800	MS2	0/0	12AUG14_Rui_cardiac_PE_D.raw
	High			VFQSSTSQEqVYNDcAk	Unconsidered	1	1	Q2PQA9	Q10(Deamidated); C15(Carbamidomethyl); K17(Label:13C(6)15N(2))	CID		0.004	2	2					465512		No Quan Values	Not Used		0	0.01071	5.00829	0	36.1061	100	2	1000.45	1999.89	5.7125	117.705	19346	19346	MS2	0/0	12AUG14_Rui_cardiac_PE_D.raw
High				VLNNMEIGTSLYDEEGAk	Unambiguous	1	1	P16617	K18(Label:2H(4))	CID	1	0	1	1							No Quan Values	Not Used		0	4.998e-05	5.00807	0	0	100	2	993.981	1986.95	-4.20493	316.327	61273	61273	MS2	0/0	12AUG14_Rui_cardiac_PE_D.raw
	High			VLGSEEPTEGDVQcmr	Unambiguous	1	1	D4ABA9	C14(Carbamidomethyl); M15(Oxidation); R16(Label:13C(6)15N(4))	CID	1	0	1	1		7362			2.1178e+07	Heavy	Redundant	Not Used	0.665729	0	0.01753	5.00788	0	37.5608	100	2	916.901	1832.79	-4.82559	116.276	19048	19048	MS2	0/0	12AUG14_Rui_cardiac_PE_D.raw
High				GILGYTEDQVVScDFNSNSHSSTFDAGAGIALnDNFVk	Unambiguous	6	1	P04797	C13(Carbamidomethyl); N33(Deamidated); K38(Label:2H(4))	CID	0.0339	0	1	1		27510			3.80413e+06	Medium	Unique	Used	0.875272	0	2.679e-05	5.00607	0	18.6169	20	3	1352.29	4054.86	0.122233	407.469	80828	80828	MS2	0/0	12AUG14_Rui_cardiac_PE_D.raw
	High			SPFPVHVAEAcNPNAcr	Unambiguous	1	1	D3ZHA0	C11(Carbamidomethyl); C16(Carbamidomethyl); R17(Label:13C(6)15N(4))	CID	1	0	1	1		12283	1		5.90619e+06	Heavy	Excluded by Method	Not Used		0	3.369e-06	5.00534	0	64.1096	23	3	645.962	1935.87	-5.74937	168.809	30026	30026	MS2	0/0	12AUG14_Rui_cardiac_PE_D.raw
	High			VIVVGNPANTNcLTASk	Unambiguous	1	1	O88989	C12(Carbamidomethyl); K17(Label:13C(6)15N(2))	CID	1	0	1	1		15906			120056658	Heavy	Redundant	Not Used	0.508734	0	8.649e-05	5.00517	0	39.305	21	2	883.469	1765.93	-2.7694	215.71	39954	39954	MS2	0/0	12AUG14_Rui_cardiac_PE_D.raw
	High			NQLTSNPENTVFDAk	Unambiguous	1	1	P06761	K15(Label:13C(6)15N(2))	CID	1	0	1	1							No Quan Values	Not Used		0	0.0002285	5.00374	0	20.2407	33	2	843.413	1685.82	-1.84063	209.566	38635	38635	MS2	0/0	12AUG14_Rui_cardiac_PE_D.raw
High				ITGEAFVQFASQELAEk	Unambiguous	2	1	Q794E4	K17(Label:2H(4))	CID	1	0	1	1					1.00037e+07		No Quan Values	Not Used		0	2.459e-06	5.00304	0	85.3758	62	2	936.486	1871.96	-2.68466	408.562	81084	81084	MS2	0/0	12AUG14_Rui_cardiac_PE_D.raw
High				MEEESGAPcVPSGnGAPVPk	Unambiguous	3	1	F1LV13	C9(Carbamidomethyl); N14(Deamidated); K20(Label:2H(4))	CID	1	0	1	1					509312		No Quan Values	Not Used		0	0.0001565	5.00251	0	0	100	2	1009.46	2017.91	-4.22067	188.769	34221	34221	MS2	0/0	12AUG14_Rui_cardiac_PE_D.raw
High				SAsPAPADVAPAQEDLr	Unambiguous	1	1	D3ZYS7	S3(Phospho); R17(Label:13C(6))	CID	0.03	0	1	1	S(1): 6.0; S(3): 94.0				3.39644e+06		No Quan Values	Not Used		0	0.001466	5.00201	0	9.49277	100	2	890.913	1780.82	-1.29726	199.415	36478	36478	MS2	0/0	12AUG14_Rui_cardiac_PE_D.raw
High				FLDGDEmTLADcNLLPk	Unambiguous	2	1	G3V8C4	M7(Oxidation); C12(Carbamidomethyl); K17(Label:2H(4))	CID	1	0	1	1							No Quan Values	Not Used		0	0.0006851	5.00121	0	29.5383	100	2	986.469	1971.93	-1.9077	385.751	75873	75873	MS2	0/0	12AUG14_Rui_cardiac_PE_D.raw
High				VNVDIINFGEEEVNTEk	Unambiguous	1	1	O88321	K17(Label:2H(4))	CID	1	0	1	1							No Quan Values	Not Used		0	1.923e-05	5.00009	0	27.2118	100	2	976.989	1952.97	-2.06528	382.082	75107	75107	MS2	0/0	12AUG14_Rui_cardiac_PE_D.raw
High				NMVnEEDESQDTETVFk	Unconsidered	2	1	Q9Z2J4	N4(Deamidated); K17(Label:2H(4))	CID		0.006	2	2		15952	1	1	389809	Medium	Excluded by Method	Not Used		0	0.0007734	4.99905	0	56.7152	100	2	1010.44	2019.88	7.24859	214.628	39724	39724	MS2	0/0	12AUG14_Rui_cardiac_PE_D.raw
High				LMAGQEDSNGcInYEAFVk	Unambiguous	1	1	P16409	C11(Carbamidomethyl); N13(Deamidated); K19(Label:2H(4))	CID	0.01	0	1	1							No Quan Values	Not Used		0	2.82e-05	4.998	0	13.7975	100	2	1075.99	2150.96	-1.97589	340.135	66269	66269	MS2	0/0	12AUG14_Rui_cardiac_PE_D.raw
	High			FEDGDLTLYQSNAILr	Unambiguous	2	1	P04906	R16(Label:13C(6)15N(4))	CID	1	0	1	1					690337		No Quan Values	Not Used		0	3.344e-05	4.9966	0	54.2618	100	2	932.967	1864.93	-2.61509	388.956	76540	76540	MS2	0/0	12AUG14_Rui_cardiac_PE_D.raw
	High			APLQVAVLGPTGVAEPVEVr	Unambiguous	1	1	D3ZHA0	R20(Label:13C(6)15N(4))	CID	1	0	1	1					652577		No Quan Values	Not Used		0	0.0001646	4.99642	0	37.5254	100	2	1006.57	2012.13	-3.94993	386.926	76117	76117	MS2	0/0	12AUG14_Rui_cardiac_PE_D.raw
	High			EAALVDmVNDGVEDLr	Unambiguous	1	1	P04906	M7(Oxidation); R16(Label:13C(6)15N(4))	CID	1	0	1	1							No Quan Values	Not Used		0	2.895e-05	4.99605	0	22.6495	100	2	886.421	1771.83	-3.92106	314.193	60825	60825	MS2	0/0	12AUG14_Rui_cardiac_PE_D.raw
High				IPSAVGYQPTLATDMGTmQEr	Unambiguous	2	1	G3V6D3	M18(Oxidation); R21(Label:13C(6))	CID	1	0	1	1					1.83673e+06		No Quan Values	Not Used		0	2.511e-06	4.99588	0	0	42	2	1144.55	2288.09	-4.25599	292.78	56313	56313	MS2	0/0	12AUG14_Rui_cardiac_PE_D.raw
High				HNNcmAEcLTPTIYAk	Unambiguous	1	1	P09605	C4(Carbamidomethyl); M5(Oxidation); C8(Carbamidomethyl); K16(Label:2H(4))	CID	1	0	1	1							No Quan Values	Not Used		0	6.476e-06	4.99482	0	0	100	2	971.936	1942.86	-5.93757	150.275	26131	26131	MS2	0/0	12AUG14_Rui_cardiac_PE_D.raw
High				LGSSEVEQVQLVVDGVk	Unambiguous	1	1	P00564	K17(Label:2H(4))	CID	1	0	1	1							No Quan Values	Not Used		0	1.695e-05	4.99463	0	39.4807	18	2	895.492	1789.98	-4.25372	377.767	74203	74203	MS2	0/0	12AUG14_Rui_cardiac_PE_D.raw
High				NmGGPYGGGNYGPGGSGGSGGYGGr	Unambiguous	7	1	F1LNF1	M2(Oxidation); R25(Label:13C(6))	CID	1	0	1	1					307113		No Quan Values	Not Used		0	2.055e-06	4.99366	0	0	100	2	1106.46	2211.91	-3.44313	117.132	19227	19227	MS2	0/0	12AUG14_Rui_cardiac_PE_D.raw
High				VVDSLQTSLDAETr	Unambiguous	4	2	G3V885;G3V8B0	R14(Label:13C(6))	CID	1	0	1	1		15466			1.93173e+08	Medium	Not Unique	Not Used	0.485639	0	1.669e-06	4.99231	0	13.3637	18	2	770.399	1539.79	-3.7185	208.048	38310	38310	MS2	0/0	12AUG14_Rui_cardiac_PE_D.raw
	High			HNNcmAEcLTPTIYAk	Unambiguous	1	1	P09605	C4(Carbamidomethyl); M5(Oxidation); C8(Carbamidomethyl); K16(Label:13C(6)15N(2))	CID	1	0	1	1		10093			4.53912e+06	Heavy	Unique	Used	0.308857	0	0.002278	4.99217	0	29.5386	100	2	973.931	1946.85	-5.33862	145.293	25092	25092	MS2	0/0	12AUG14_Rui_cardiac_PE_D.raw
High				GFGTDEQAIIDcLGSr	Unambiguous	1	1	Q5XI77	C12(Carbamidomethyl); R16(Label:13C(6))	CID	1	0	1	1							No Quan Values	Not Used		0	8.148e-05	4.99085	0	47.3429	99	2	872.916	1744.82	-1.04171	392.207	77223	77223	MS2	0/0	12AUG14_Rui_cardiac_PE_D.raw
High				NPDDITNEEYGEFYk	Unambiguous	1	1	P82995	K15(Label:2H(4))	CID	1	0	1	1					292401		No Quan Values	Not Used		0	0.0001748	4.99004	0	17.3683	100	2	919.403	1837.8	-4.42968	269.936	51499	51499	MS2	0/0	12AUG14_Rui_cardiac_PE_D.raw
	High			SPFEVNVGmALGDANk	Unambiguous	1	1	D3ZHA0	M9(Oxidation); K16(Label:13C(6)15N(2))	CID	1	0	1	1							No Quan Values	Not Used		0	0.0001734	4.9899	0	56.7185	94	2	836.907	1672.81	-1.76073	308.672	59661	59661	MS2	0/0	12AUG14_Rui_cardiac_PE_D.raw
High				AAFDIFVLGAEDGcISTk	Unambiguous	1	1	Q4PP99	C14(Carbamidomethyl); K18(Label:2H(4))	CID	1	0	1	1							No Quan Values	Not Used		0	2.927e-05	4.9892	0	4.22691	48	2	959.48	1917.95	-2.33496	419.353	83530	83530	MS2	0/0	12AUG14_Rui_cardiac_PE_D.raw
High				IEDEQALALQLQk	Unambiguous	2	1	G3V885	K13(Label:2H(4))	CID	1	0	1	1							No Quan Values	Not Used		0	2.113e-05	4.98914	0	19.1128	13	2	751.919	1502.83	-3.47745	259.928	49385	49385	MS2	0/0	12AUG14_Rui_cardiac_PE_D.raw
	High			AVNAVGTSENSqESEVIk	Unconsidered	1	1	G3V7K1	Q12(Deamidated); K18(Label:13C(6)15N(2))	CID		0.008	3	3		8520		1	1.16943e+06	Heavy	Excluded by Method	Not Used		0	0.0005616	4.98665	0	43.8002	100	2	935.966	1870.92	6.76346	128.591	21614	21614	MS2	0/0	12AUG14_Rui_cardiac_PE_D.raw
High				SLESTnVTDkDGELYck	Unambiguous	2	1	G3V7U0	N6(Deamidated); K10(Label:2H(4)); C16(Carbamidomethyl); K17(Label:2H(4))	CID	1	0	1	1		9376	1	1	213164	Medium	Excluded by Method	Not Used		0	0.0003855	4.98664	1	45.1375	100	2	984.477	1967.95	6.02045	137.694	23506	23506	MS2	0/0	12AUG14_Rui_cardiac_PE_D.raw
High				HADSVAELGEqIDNLQr	Unambiguous	7	3	G3V885;G3V8B0;Q29RW1	Q11(Deamidated); R17(Label:13C(6))	CID	1	0	1	1					707944		No Quan Values	Not Used		0	0.0002825	4.98521	0	38.0699	100	2	951.477	1901.95	8.68385	299.467	57717	57717	MS2	0/0	12AUG14_Rui_cardiac_PE_D.raw
High				AANAAENDFSVSQAEVSSr	Unambiguous	1	1	Q6MG08	R19(Label:13C(6))	CID	1	0	1	1		14169	1	1	938042	Medium	Excluded by Method	Not Used		0	3.62e-05	4.98481	0	0	100	2	979.957	1958.91	-4.51833	190.618	34619	34619	MS2	0/0	12AUG14_Rui_cardiac_PE_D.raw
High				YTPSGQSGAAASESLFISNHAY	Unambiguous	1	1	P05065		CID	1	0	1	1							Indistinguishable Channels	Not Used		0	1.98e-06	4.98334	0	0	19	2	1129.52	2258.03	-2.22665	311.973	60357	60357	MS2	0/0	12AUG14_Rui_cardiac_PE_D.raw
	High			YTPSGQSGAAASESLFISNHAY	Unambiguous	1	1	P05065		CID	1	0	1	1							Indistinguishable Channels	Not Used		0	8.042e-06	4.98334	0	0	19	2	1129.52	2258.03	-2.22665	311.973	60357	60357	MS2	0/0	12AUG14_Rui_cardiac_PE_D.raw
High				NVQAEEmVEFSSGLk	Unambiguous	3	1	P15999	M7(Oxidation); K15(Label:2H(4))	CID	1	0	1	1							No Quan Values	Not Used		0	0.0001357	4.9819	0	16.0553	89	2	844.411	1687.81	-0.434247	235.302	44126	44126	MS2	0/0	12AUG14_Rui_cardiac_PE_D.raw
	High			ILGADTSVDLEETGr	Unambiguous	3	1	P15999	R15(Label:13C(6)15N(4))	CID	1	0	1	1							No Quan Values	Not Used		0	8.178e-06	4.98007	0	28.6788	100	2	793.398	1585.79	-3.65022	257.362	48847	48847	MS2	0/0	12AUG14_Rui_cardiac_PE_D.raw
	High			DcDLQEDAcYNcGr	Unambiguous	1	1	P62634	C2(Carbamidomethyl); C9(Carbamidomethyl); C12(Carbamidomethyl); R14(Label:13C(6)15N(4))	CID	1	0	1	1					372063		No Quan Values	Not Used		0	0.0006335	4.97932	0	0	100	2	893.325	1785.64	-4.68239	123.469	20550	20550	MS2	0/0	12AUG14_Rui_cardiac_PE_D.raw
High				YSGDFGADAQGAmSk	Unambiguous	1	1	Q9QZ76	M13(Oxidation); K15(Label:2H(4))	CID	1	0	1	1		4732		1	6.16765e+06	Medium	Excluded by Method	Not Used		0	1.375e-07	4.97909	0	35.9805	100	2	762.83	1524.65	-3.19409	88.3734	13208	13208	MS2	0/0	12AUG14_Rui_cardiac_PE_D.raw
	High			DATNVGDEGGFAPNILENk	Unambiguous	2	1	M0R5J4	K19(Label:13C(6)15N(2))	CID	1	0	1	1		22415	1		2.25145e+06	Heavy	Excluded by Method	Not Used		0	0.0003573	4.97527	0	18.7844	100	2	984.97	1968.93	-3.45558	324.158	62915	62915	MS2	0/0	12AUG14_Rui_cardiac_PE_D.raw
High				VIVVGNPANTNcLTASk	Unambiguous	1	1	O88989	C12(Carbamidomethyl); K17(Label:2H(4))	CID	1	0	1	1					135286		No Quan Values	Not Used		0	5.178e-05	4.97476	0	0	100	2	881.477	1761.95	-0.0985095	222.205	41336	41336	MS2	0/0	12AUG14_Rui_cardiac_PE_D.raw
High				ELAQqVQQVADDYGk	Unconsidered	1	1	E9PT29	Q5(Deamidated); K15(Label:2H(4))	CID		0.01	2	2					495391		No Quan Values	Not Used		0	0.000133	4.97334	0	60.1085	100	2	848.927	1696.85	8.84555	278.212	53243	53243	MS2	0/0	12AUG14_Rui_cardiac_PE_D.raw
	High			FTATAGIQVVGDDLTVTNPk	Unambiguous	3	1	M0R5J4	K20(Label:13C(6)15N(2))	CID	1	0	1	1							No Quan Values	Not Used		0	1.065e-05	4.97187	0	20.0941	94	2	1028.04	2055.08	-2.68457	375.146	73657	73657	MS2	0/0	12AUG14_Rui_cardiac_PE_D.raw
	High			ELEDrFASEASGYQDNIAr	Unambiguous	2	1	Q6P725	R5(Label:13C(6)15N(4)); R19(Label:13C(6)15N(4))	CID	1	0	1	1							No Quan Values	Not Used		0	0.0003473	4.97158	1	45.1991	44	3	731.009	2191.01	-2.35123	241.654	45495	45495	MS2	0/0	12AUG14_Rui_cardiac_PE_D.raw
	High			IINEPTAAAIAYGLDk	Unambiguous	6	2	P63018;P06761	K16(Label:13C(6)15N(2))	CID	1	0	1	1							No Quan Values	Not Used		0	0.0001082	4.96989	0	53.3426	57	2	834.456	1667.9	-2.79245	341.716	66609	66609	MS2	0/0	12AUG14_Rui_cardiac_PE_D.raw
	High			AANEAGYFNEEmAPIEVk	Unambiguous	2	2	P13437;G3V9U2	M12(Oxidation); K18(Label:13C(6)15N(2))	CID	1	0	1	1					1.08598e+06		No Quan Values	Not Used		0	0.001683	4.96837	0	0	100	2	1003.96	2006.92	-4.28294	273.75	52305	52305	MS2	0/0	12AUG14_Rui_cardiac_PE_D.raw
High				NLTEEmAGLDEIIAk	Unambiguous	2	1	G3V885	M6(Oxidation); K15(Label:2H(4))	CID	1	0	1	1							No Quan Values	Not Used		0	1.69e-05	4.96747	0	10.8449	34	2	833.928	1666.85	-1.34807	335.41	65278	65278	MS2	0/0	12AUG14_Rui_cardiac_PE_D.raw
High				VSDAISTQYPVVDHEFDAVVVGAGGAGLr	Unambiguous	1	1	Q920L2	R29(Label:13C(6))	CID	1	0	1	1					2717450		No Quan Values	Not Used		0	8.75e-06	4.96745	0	86.0099	34	3	979.163	2935.47	-4.90981	403.535	79898	79898	MS2	0/0	12AUG14_Rui_cardiac_PE_D.raw
High				AIGVLTSGGDAQGmNAAVr	Unambiguous	2	1	P30835	M14(Oxidation); R19(Label:13C(6))	CID	1	0	1	1		12183	1		1.38818e+06	Medium	Excluded by Method	Not Used		0	3.051e-05	4.96726	0	40.9197	100	2	905.464	1809.92	-0.590779	167.835	29821	29821	MS2	0/0	12AUG14_Rui_cardiac_PE_D.raw
High				GAVVGIDLGTTNScVAVmEGk	Unambiguous	2	1	P48721	C14(Carbamidomethyl); M18(Oxidation); K21(Label:2H(4))	CID	1	0	1	1					1974359		No Quan Values	Not Used		0	7.937e-07	4.96647	0	11.6067	100	2	1049.52	2098.04	-4.70012	296.491	57094	57094	MS2	0/0	12AUG14_Rui_cardiac_PE_D.raw
High				HNNcmAEcLTPTIYAk	Unambiguous	1	1	P09605	C4(Carbamidomethyl); M5(Oxidation); C8(Carbamidomethyl); K16(Label:2H(4))	CID	1	0	1	1							No Quan Values	Not Used		0	3.467e-06	4.96529	0	0	100	2	971.936	1942.87	-5.37209	149.541	25979	25979	MS2	0/0	12AUG14_Rui_cardiac_PE_D.raw
	High			YSGDFGADAQGAMSk	Unambiguous	1	1	Q9QZ76	K15(Label:13C(6)15N(2))	CID	1	0	1	1							No Quan Values	Not Used		0	6.774e-05	4.96494	0	63.5669	100	2	756.827	1512.65	-2.75929	163.92	28992	28992	MS2	0/0	12AUG14_Rui_cardiac_PE_D.raw
	High			NTLLQAELEELr	Unambiguous	2	1	G3V885	R12(Label:13C(6)15N(4))	CID	1	0	1	1							No Quan Values	Not Used		0	0.0002032	4.96457	0	50.1838	27	2	719.89	1438.77	-3.29833	400.336	79107	79107	MS2	0/0	12AUG14_Rui_cardiac_PE_D.raw
High				SIDDLEDELYAQk	Unambiguous	1	1	P04692	K13(Label:2H(4))	CID	1	0	1	1							No Quan Values	Not Used		0	0.0002075	4.96455	0	7.16699	4	2	771.875	1542.74	-2.92007	324.002	62880	62880	MS2	0/0	12AUG14_Rui_cardiac_PE_D.raw
High				ELAqQVQQVADDYGk	Unconsidered	1	1	E9PT29	Q4(Deamidated); K15(Label:2H(4))	CID		0.012	3	3					495391		No Quan Values	Not Used		0	0.0001266	4.96412	0	60.1085	100	2	848.927	1696.85	8.84555	278.212	53243	53243	MS2	0/0	12AUG14_Rui_cardiac_PE_D.raw
High				VGSDASSQQEFTScLk	Unambiguous	2	1	G3V907	C14(Carbamidomethyl); K16(Label:2H(4))	CID	1	0	1	1		11704	1		5.32799e+06	Medium	Excluded by Method	Not Used		0	5.244e-05	4.96287	0	0	100	2	874.406	1747.81	-2.85656	162.672	28731	28731	MS2	0/0	12AUG14_Rui_cardiac_PE_D.raw
High				AGSGIAESQSSGLGGQLSEVSGr	Unambiguous	1	1	D3ZZ68	R23(Label:13C(6))	CID	1	0	1	1					827158		No Quan Values	Not Used		0	1.55e-05	4.96221	0	0	100	2	1070.53	2140.05	-3.94597	234.287	43913	43913	MS2	0/0	12AUG14_Rui_cardiac_PE_D.raw
High				LVAGVMGQNEPDQGGQr	Unambiguous	2	1	B0BMW2	R17(Label:13C(6))	CID	1	0	1	1					1.41365e+06		No Quan Values	Not Used		0	0.003137	4.96221	0	0	100	2	881.433	1761.86	-3.15348	131.917	22309	22309	MS2	0/0	12AUG14_Rui_cardiac_PE_D.raw
High				EVYMGnVIQGGEGQAPTr	Unambiguous	1	1	P17764	N6(Deamidated); R18(Label:13C(6))	CID	0.0181	0	1	1					204425		No Quan Values	Not Used		0	3.769e-05	4.96125	0	44.9229	100	2	956.967	1912.93	5.60261	225.267	41984	41984	MS2	0/0	12AUG14_Rui_cardiac_PE_D.raw
High				LGPGGLDPVEVYESLPEELQk	Unambiguous	1	1	Q63692	K21(Label:2H(4))	CID	1	0	1	1					1.88072e+06		No Quan Values	Not Used		0	7.018e-05	4.96108	0	24.0375	48	2	1137.09	2273.18	-2.86995	412.898	82090	82090	MS2	0/0	12AUG14_Rui_cardiac_PE_D.raw
	High			LNkDDPIGNINLAmEIAEk	Unambiguous	1	1	D3ZCV0	K3(Label:13C(6)15N(2)); M14(Oxidation); K19(Label:13C(6)15N(2))	CID	1	0	1	1							No Quan Values	Not Used		0	0.0006413	4.96032	1	52.5628	90	3	710.707	2130.11	-1.26253	353.408	69080	69080	MS2	0/0	12AUG14_Rui_cardiac_PE_D.raw
	High			IINEPTAAAIAYGLDk	Unambiguous	6	2	P63018;P06761	K16(Label:13C(6)15N(2))	CID	1	0	1	1							No Quan Values	Not Used		0	1.117e-05	4.95979	0	38.1176	42	2	834.456	1667.9	-3.30477	346.893	67705	67705	MS2	0/0	12AUG14_Rui_cardiac_PE_D.raw
High				FLDGDEmTLADcNLLPk	Unambiguous	2	1	G3V8C4	M7(Oxidation); C12(Carbamidomethyl); K17(Label:2H(4))	CID	1	0	1	1							No Quan Values	Not Used		0	0.0002029	4.95978	0	73.8729	100	2	986.469	1971.93	-1.9077	390.521	76867	76867	MS2	0/0	12AUG14_Rui_cardiac_PE_D.raw
	High			DTVEVALEDkGDNTFr	Unambiguous	1	1	D3ZHA0	K10(Label:13C(6)15N(2)); R16(Label:13C(6)15N(4))	CID	1	0	1	1							No Quan Values	Not Used		0	0.0005233	4.95828	1	27.1772	77	2	913.946	1826.88	-2.03845	226.38	42222	42222	MS2	0/0	12AUG14_Rui_cardiac_PE_D.raw
High				QAYTANNSSqVQAAMk	Unconsidered	2	1	R9PXR4	Q10(Deamidated); K16(Label:2H(4))	CID		0.002	2	2					347357		No Quan Values	Not Used		0	0.002374	4.95792	0	43.8302	100	2	858.917	1716.83	6.02696	98.5511	15337	15337	MS2	0/0	12AUG14_Rui_cardiac_PE_D.raw
	High			APLQVAVLGPTGVAEPVEVr	Unambiguous	1	1	D3ZHA0	R20(Label:13C(6)15N(4))	CID	1	0	1	1							No Quan Values	Not Used		0	7.96e-05	4.95741	0	17.5764	100	2	1006.57	2012.13	-5.16327	391.591	77092	77092	MS2	0/0	12AUG14_Rui_cardiac_PE_D.raw
High				SLYHDITGDTSGDYrk	Unambiguous	1	1	Q5XI77	R15(Label:13C(6)); K16(Label:2H(4))	CID	1	0	1	1		8806			7.39784e+06	Medium	Unique	Used	0.498574	0	7.605e-06	4.95729	1	57.4293	87	3	613.302	1837.89	-2.51086	131.759	22276	22276	MS2	0/0	12AUG14_Rui_cardiac_PE_D.raw
High				APSSSSAGISEWLDQk	Unambiguous	1	1	P13803	K16(Label:2H(4))	CID	1	0	1	1							No Quan Values	Not Used		0	6.152e-06	4.95662	0	19.9218	100	2	833.912	1666.82	-2.75124	285.643	54815	54815	MS2	0/0	12AUG14_Rui_cardiac_PE_D.raw
	High			GADYLVTEVENGGSLGSk	Unambiguous	4	2	P11980;P11980-2	K18(Label:13C(6)15N(2))	CID	1	0	1	1					1.57078e+06		No Quan Values	Not Used		0	0.001634	4.95656	0	51.5809	100	2	902.442	1803.88	-4.77741	316.633	61336	61336	MS2	0/0	12AUG14_Rui_cardiac_PE_D.raw
High				ELAQQVQqVADDYGk	Unconsidered	1	1	E9PT29	Q8(Deamidated); K15(Label:2H(4))	CID		0.012	3	4					495391		No Quan Values	Not Used		0	8.926e-05	4.95626	0	60.1085	100	2	848.927	1696.85	8.84555	278.212	53243	53243	MS2	0/0	12AUG14_Rui_cardiac_PE_D.raw
High				SQSPAASDcSSSSSSASLPSSGr	Unambiguous	1	1	Q5U2U8	C9(Carbamidomethyl); R23(Label:13C(6))	CID	1	0	1	1		2602		1	5326936	Medium	Excluded by Method	Not Used		0	1.671e-07	4.95563	0	4.961	100	2	1103.48	2205.96	-2.04318	66.2745	8660	8660	MS2	0/0	12AUG14_Rui_cardiac_PE_D.raw
	High			NQLTSNPENTVFDAk	Unambiguous	1	1	P06761	K15(Label:13C(6)15N(2))	CID	1	0	1	1					892351		No Quan Values	Not Used		0	0.0008239	4.9542	0	36.1336	64	2	843.412	1685.82	-3.43366	207.35	38162	38162	MS2	0/0	12AUG14_Rui_cardiac_PE_D.raw
High				SQIENINLTnGNSGGTQr	Unambiguous	2	1	A1A5Q0	N10(Deamidated); R18(Label:13C(6))	CID	0.0384	0	1	1		12389			3.52571e+06	Medium	Unique	Used	0.440966	0	5.963e-06	4.95339	0	0	100	2	955.467	1909.93	-2.12837	170.733	30432	30432	MS2	0/0	12AUG14_Rui_cardiac_PE_D.raw
High				YDYEEVEAEGANk	Unambiguous	2	1	Q499Q4	K13(Label:2H(4))	CID	1	0	1	1		10178	1	1	5653966	Medium	Excluded by Method	Not Used		0	2.489e-05	4.95336	0	46.8242	100	2	760.837	1520.67	-1.83012	146.186	25278	25278	MS2	0/0	12AUG14_Rui_cardiac_PE_D.raw
High				SLGYAYVNFQQPADAEr	Unambiguous	3	2	Q9EPH8;G3V9N0	R17(Label:13C(6))	CID	1	0	1	1							No Quan Values	Not Used		0	6.756e-06	4.95294	0	49.4551	100	2	967.968	1934.93	-2.85177	296.246	57042	57042	MS2	0/0	12AUG14_Rui_cardiac_PE_D.raw
High				GPSVDVEVPDVDLEcPEAk	Unambiguous	1	1	M0R9D5	C15(Carbamidomethyl); K19(Label:2H(4))	CID	1	0	1	1							No Quan Values	Not Used		0	7.37e-06	4.95205	0	28.2412	100	2	1029.99	2058.98	-1.52591	352.138	68813	68813	MS2	0/0	12AUG14_Rui_cardiac_PE_D.raw
High				TDDYLDqPccETINr	Unambiguous	1	1	P50399	Q7(Deamidated); C9(Carbamidomethyl); C10(Carbamidomethyl); R15(Label:13C(6))	CID	0.0202	0	1	1		14379	1		2.88041e+06	Medium	Excluded by Method	Not Used		0	0.0003721	4.95189	0	0	100	2	953.905	1906.8	6.99044	193.176	35161	35161	MS2	0/0	12AUG14_Rui_cardiac_PE_D.raw
	High			YSGDFGADAQGAMSk	Unambiguous	1	1	Q9QZ76	K15(Label:13C(6)15N(2))	CID	1	0	1	1							No Quan Values	Not Used		0	1.66e-05	4.95187	0	59.1899	78	2	756.826	1512.65	-3.96979	153.589	26821	26821	MS2	0/0	12AUG14_Rui_cardiac_PE_D.raw
	High			rQAVTNPNNTFYATk	Unambiguous	1	1	P48721	R1(Label:13C(6)15N(4)); K15(Label:13C(6)15N(2))	CID	1	0	1	1		3397		1	1.3555e+06	Heavy	Excluded by Method	Not Used		0	0.001971	4.95027	1	9.72798	100	2	871.948	1742.89	-3.01788	74.5134	10342	10342	MS2	0/0	12AUG14_Rui_cardiac_PE_D.raw
High				mEQFTAQNEEEkTGGLAGGGSDALQTDGLr	Unambiguous	1	1	D4A702	M1(Oxidation); K12(Label:2H(4)); R30(Label:13C(6))	CID	1	0	1	1					237765		No Quan Values	Not Used		0	8.098e-05	4.95013	1	31.4339	100	3	1046.16	3136.46	-2.74686	252.206	47755	47755	MS2	0/0	12AUG14_Rui_cardiac_PE_D.raw
High				LMAGQEDSnGcINYEAFVk	Unconsidered	1	1	P16409	N9(Deamidated); C11(Carbamidomethyl); K19(Label:2H(4))	CID		0.01	2	2							No Quan Values	Not Used		0	3.598e-06	4.94994	0	13.7975	100	2	1075.99	2150.96	-1.97589	340.135	66269	66269	MS2	0/0	12AUG14_Rui_cardiac_PE_D.raw
High				AAVDAGFVPNDmQVGQTGk	Unambiguous	1	1	P13803	M12(Oxidation); K19(Label:2H(4))	CID	1	0	1	1					1.33973e+06		No Quan Values	Not Used		0	3.802e-05	4.94969	0	0	100	2	962.97	1924.93	-2.36814	197.513	36076	36076	MS2	0/0	12AUG14_Rui_cardiac_PE_D.raw
High				cPVmLVVGDQAPHEDAVVEcNSk	Unambiguous	2	1	Q8VBU2-2	C1(Carbamidomethyl); M4(Oxidation); C20(Carbamidomethyl); K23(Label:2H(4))	CID	1	0	1	1					785421		No Quan Values	Not Used		0	3.795e-05	4.94792	0	49.4534	81	3	858.732	2574.18	-4.44733	229.922	42976	42976	MS2	0/0	12AUG14_Rui_cardiac_PE_D.raw
High				TQEQLASEmAELTAr	Unambiguous	2	1	F1LP60	M9(Oxidation); R15(Label:13C(6))	CID	1	0	1	1							No Quan Values	Not Used		0	2.262e-05	4.94732	0	0	100	2	850.415	1699.82	-1.80343	170.499	30384	30384	MS2	0/0	12AUG14_Rui_cardiac_PE_D.raw
High				NMGGPYGGGnYGPGGSGGSGGYGGr	Unconsidered	7	1	F1LNF1	N10(Deamidated); R25(Label:13C(6))	CID		0.0217	2	2		10773	1	1	107617	Medium	Excluded by Method	Not Used		0	6.095e-06	4.94644	0	42.1354	100	2	1098.97	2196.92	6.1618	152.662	26626	26626	MS2	0/0	12AUG14_Rui_cardiac_PE_D.raw
High				VNVDIINFGEEEVNTEk	Unambiguous	1	1	O88321	K17(Label:2H(4))	CID	1	0	1	1					1.30503e+06		No Quan Values	Not Used		0	5.448e-05	4.94486	0	44.806	100	2	976.988	1952.97	-3.31538	385.497	75819	75819	MS2	0/0	12AUG14_Rui_cardiac_PE_D.raw
High				HNNcmAEcLTPTIYAk	Unambiguous	1	1	P09605	C4(Carbamidomethyl); M5(Oxidation); C8(Carbamidomethyl); K16(Label:2H(4))	CID	1	0	1	1		10026			948983	Medium	Unique	Used	0.385544	0	0.0002003	4.94385	0	0	100	2	971.939	1942.87	-2.35625	144.659	24957	24957	MS2	0/0	12AUG14_Rui_cardiac_PE_D.raw
High				AcLISmGYDLGEAEFAr	Unambiguous	1	1	D3ZCV0	C2(Carbamidomethyl); M6(Oxidation); R17(Label:13C(6))	CID	1	0	1	1							No Quan Values	Not Used		0	5.694e-06	4.94214	0	46.8817	88	2	962.946	1924.89	-1.25195	384.595	75630	75630	MS2	0/0	12AUG14_Rui_cardiac_PE_D.raw
	High			AAVEEGIVLGGGcALLr	Unambiguous	1	1	P63039	C13(Carbamidomethyl); R17(Label:13C(6)15N(4))	CID	1	0	1	1							No Quan Values	Not Used		0	1.375e-05	4.94203	0	37.7691	82	2	847.959	1694.91	-1.11963	370.863	72755	72755	MS2	0/0	12AUG14_Rui_cardiac_PE_D.raw
High				MDADLSQLqTEVEEAVQEcr	Unambiguous	4	2	G3V885;G3V8B0	Q9(Deamidated); C19(Carbamidomethyl); R20(Label:13C(6))	CID	0.0182	0	1	1					1.16121e+07		No Quan Values	Not Used		0	0.0001311	4.94149	0	61.9429	100	2	1179.54	2358.08	9.43852	414.365	82421	82421	MS2	0/0	12AUG14_Rui_cardiac_PE_D.raw
High				QYVQETVIDTPEDEEIPk	Unambiguous	2	1	F1LMC2	K18(Label:2H(4))	CID	1	0	1	1							No Quan Values	Not Used		0	2.487e-05	4.94145	0	9.07887	100	2	1069.03	2137.05	-1.57446	289.588	55640	55640	MS2	0/0	12AUG14_Rui_cardiac_PE_D.raw
	High			NPDDITNEEYGEFYk	Unambiguous	1	1	P82995	K15(Label:13C(6)15N(2))	CID	1	0	1	1							No Quan Values	Not Used		0	0.0001931	4.94119	0	45.4109	98	2	921.398	1841.79	-3.53472	266.085	50685	50685	MS2	0/0	12AUG14_Rui_cardiac_PE_D.raw
High				SSGSPYGGGYGSGGGSGGYGSr	Unambiguous	3	1	D4A6A2	R22(Label:13C(6))	CID	1	0	1	1							No Quan Values	Not Used		0	8.532e-06	4.94091	0	0	100	2	958.904	1916.8	-5.38294	80.9216	11664	11664	MS2	0/0	12AUG14_Rui_cardiac_PE_D.raw
	High			TPIGSFLGSLASQPATk	Unambiguous	1	1	P17764	K17(Label:13C(6)15N(2))	CID	1	0	1	1							No Quan Values	Not Used		0	0.0002089	4.94022	0	37.092	25	2	841.962	1682.92	-2.64371	399.608	78930	78930	MS2	0/0	12AUG14_Rui_cardiac_PE_D.raw
High				LGSSEVEQVQLVVDGVk	Unambiguous	1	1	P00564	K17(Label:2H(4))	CID	1	0	1	1							No Quan Values	Not Used		0	7.816e-07	4.94017	0	40.1709	20	2	895.493	1789.98	-3.16257	375.012	73628	73628	MS2	0/0	12AUG14_Rui_cardiac_PE_D.raw
	High			LPAkPEVSSDEDIQYr	Unambiguous	1	1	Q64428	K4(Label:13C(6)15N(2)); R16(Label:13C(6)15N(4))	CID	1	0	1	1					29979750		No Quan Values	Not Used		0	3.439e-06	4.93973	0	30.437	31	3	622.316	1864.93	-3.71559	152.727	26643	26643	MS2	0/0	12AUG14_Rui_cardiac_PE_D.raw
High				VNQIGSVTESIQAck	Unambiguous	5	3	P15429;M0R5J4;M0RAU4	C14(Carbamidomethyl); K15(Label:2H(4))	CID	1	0	1	1					2889507		No Quan Values	Not Used		0	7.756e-06	4.93829	0	24.2721	100	2	819.423	1637.84	-4.52631	195.4	35630	35630	MS2	0/0	12AUG14_Rui_cardiac_PE_D.raw
High				VNQIGSVTESLQAck	Unambiguous	5	3	P15429;M0R5J4;M0RAU4	C14(Carbamidomethyl); K15(Label:2H(4))	CID	1	0	1	2					2889507		No Quan Values	Not Used		0	7.756e-06	4.93829	0	24.2721	100	2	819.423	1637.84	-4.52631	195.4	35630	35630	MS2	0/0	12AUG14_Rui_cardiac_PE_D.raw
High				DPTGQPGGELmLGGTDSr	Unambiguous	2	1	P24268	M11(Oxidation); R18(Label:13C(6))	CID	1	0	1	1					779086		No Quan Values	Not Used		0	2.049e-05	4.9382	0	16.3642	100	2	905.418	1809.83	-4.62356	187.237	33896	33896	MS2	0/0	12AUG14_Rui_cardiac_PE_D.raw
	High			VNAGDQPGADLGPLITPQAk	Unambiguous	2	1	G3V7J0	K20(Label:13C(6)15N(2))	CID	1	0	1	1							No Quan Values	Not Used		0	6.645e-05	4.93645	0	20.7481	100	2	985.524	1970.04	-1.7389	298.719	57561	57561	MS2	0/0	12AUG14_Rui_cardiac_PE_D.raw
High				ENQSILITGESGAGk	Unambiguous	11	5	G3V885;G3V8B0;G3V6D8;Q29RW1;G3V6E1	K15(Label:2H(4))	CID	1	0	1	1		9920		1	5.89684e+06	Medium	Excluded by Method	Not Used		0	2.584e-05	4.936	0	23.5473	77	2	754.397	1507.79	-2.52411	143.473	24713	24713	MS2	0/0	12AUG14_Rui_cardiac_PE_D.raw
High				SQsFPDVEPQLPQAPAr	Unambiguous	1	1	F1LN42	S3(Phospho); R17(Label:13C(6))	CID	0.0182	0	1	1	S(1): 1.3; S(3): 98.7						No Quan Values	Not Used		0	0.00164	4.93598	0	24.2564	100	2	976.962	1952.92	-2.09102	343.148	66913	66913	MS2	0/0	12AUG14_Rui_cardiac_PE_D.raw
High				rFNSANEDNVTQVr	Unambiguous	1	1	P04762	R1(Label:13C(6)); R14(Label:13C(6))	CID	1	0	1	1		1313	1	1	16730489	Medium	Excluded by Method	Not Used		0	3.039e-05	4.93581	1	27.8924	49	3	554.616	1661.83	-4.16269	53.4582	6047	6047	MS2	0/0	12AUG14_Rui_cardiac_PE_D.raw
	High			YSGDFGADAQGAmSk	Unambiguous	1	1	Q9QZ76	M13(Oxidation); K15(Label:13C(6)15N(2))	CID	1	0	1	1							No Quan Values	Not Used		0	6.511e-05	4.93439	0	72.1752	100	2	764.826	1528.64	-1.40032	73.8002	10196	10196	MS2	0/0	12AUG14_Rui_cardiac_PE_D.raw
High				NVQAEEmVEFSSGLk	Unambiguous	3	1	P15999	M7(Oxidation); K15(Label:2H(4))	CID	1	0	1	1					2881454		No Quan Values	Not Used		0	7.737e-05	4.93429	0	29.8278	100	2	844.409	1687.81	-2.38701	216.362	40093	40093	MS2	0/0	12AUG14_Rui_cardiac_PE_D.raw
High				SYELPDGQVITIGNEr	Unambiguous	9	3	P68035;V9GZ85;P68136	R16(Label:13C(6))	CID	1	0	1	1							No Quan Values	Not Used		0	3.049e-07	4.93408	0	5.74082	5	2	898.957	1796.91	-3.10454	352.698	68930	68930	MS2	0/0	12AUG14_Rui_cardiac_PE_D.raw
	High			VLGSEEPTEGDVQcMr	Unambiguous	1	1	D4ABA9	C14(Carbamidomethyl); R16(Label:13C(6)15N(4))	CID	1	0	1	1					574770		No Quan Values	Not Used		0	0.000655	4.93382	0	46.3498	100	2	908.906	1816.81	-1.61987	176.637	31666	31666	MS2	0/0	12AUG14_Rui_cardiac_PE_D.raw
High				VHTPSGAVEEcYVSELDSDk	Unambiguous	1	1	D3ZHA0	C11(Carbamidomethyl); K20(Label:2H(4))	CID	1	0	1	1		17920	1	1	4.29193e+06	Medium	Excluded by Method	Not Used		0	5.723e-06	4.93372	0	48.872	36	3	742.675	2226.01	-2.8612	242.348	45645	45645	MS2	0/0	12AUG14_Rui_cardiac_PE_D.raw
High				TIGGGDDSFNTFFSETGAGk	Unambiguous	5	1	P68370	K20(Label:2H(4))	CID	1	0	1	1		25153		1	1.6512e+06	Medium	Excluded by Method	Not Used		0	9.575e-06	4.93344	0	61.2927	100	2	1006.46	2011.9	-7.5782	377.456	74138	74138	MS2	0/0	12AUG14_Rui_cardiac_PE_D.raw
High				VSGTDATAALSVGAPDVTLk	Unambiguous	1	1	M0R9D5	K20(Label:2H(4))	CID	1	0	1	1					418439		No Quan Values	Not Used		0	9.12e-06	4.93331	0	39.5553	100	2	939.011	1877.02	-0.640332	324.088	62900	62900	MS2	0/0	12AUG14_Rui_cardiac_PE_D.raw
High				TPIGSFLGSLASQPATk	Unambiguous	1	1	P17764	K17(Label:2H(4))	CID	1	0	1	1							No Quan Values	Not Used		0	1.8e-07	4.93273	0	35.5498	22	2	839.966	1678.93	-3.62125	399.088	78805	78805	MS2	0/0	12AUG14_Rui_cardiac_PE_D.raw
	High			ETADTDTAEQVIASFr	Unambiguous	1	1	D3ZCV0	R16(Label:13C(6)15N(4))	CID	1	0	1	1							No Quan Values	Not Used		0	0.0009147	4.93068	0	37.2432	100	2	882.415	1763.82	-5.77225	383.65	75432	75432	MS2	0/0	12AUG14_Rui_cardiac_PE_D.raw
	High			LIGPNcPGIINPGEck	Unambiguous	1	1	P13086	C6(Carbamidomethyl); C15(Carbamidomethyl); K16(Label:13C(6)15N(2))	CID	1	0	1	1					755558		No Quan Values	Not Used		0	0.0003385	4.93067	0	22.3172	100	2	873.941	1746.87	-0.627928	242.082	45588	45588	MS2	0/0	12AUG14_Rui_cardiac_PE_D.raw
High				AGAGSATLSMAYAGAr	Unambiguous	1	1	P04636	R16(Label:13C(6))	CID	1	0	1	1							No Quan Values	Not Used		0	4.723e-06	4.93039	0	19.0988	23	2	730.864	1460.72	-2.98972	187.149	33876	33876	MS2	0/0	12AUG14_Rui_cardiac_PE_D.raw
	High			LEDEEEMNAELTAk	Unambiguous	4	2	G3V885;G3V8B0	K14(Label:13C(6)15N(2))	CID	1	0	1	1					1.52843e+06		No Quan Values	Not Used		0	0.000187	4.92859	0	61.7617	100	2	815.371	1629.74	-3.17426	190.306	34551	34551	MS2	0/0	12AUG14_Rui_cardiac_PE_D.raw
High				NkDTGTYEDFVEGLr	Unambiguous	1	1	P16409	K2(Label:2H(4)); R15(Label:13C(6))	CID	1	0	1	1							No Quan Values	Not Used		0	0.0002078	4.92744	1	30.7388	8	3	585.29	1753.86	-4.23692	268.693	51233	51233	MS2	0/0	12AUG14_Rui_cardiac_PE_D.raw
High				AASGrPEGTIAPPLGSGAPNLQEAmQNLr	Unambiguous	1	1	D4ABA9	R5(Label:13C(6)); M25(Oxidation); R29(Label:13C(6))	CID	1	0	1	1							No Quan Values	Not Used		0	0.000247	4.92669	0	56.2796	100	3	977.837	2931.5	-6.20238	318.712	61771	61771	MS2	0/0	12AUG14_Rui_cardiac_PE_D.raw
High				FSPDGELYASGSEDGTLr	Unambiguous	1	1	Q5XIG8	R18(Label:13C(6))	CID	1	0	1	1		18785	1	1	501506	Medium	Excluded by Method	Not Used		0	8.322e-07	4.9262	0	38.9265	100	2	953.938	1906.87	-4.28597	256.253	48614	48614	MS2	0/0	12AUG14_Rui_cardiac_PE_D.raw
High				GcITIIGGGnTATccAk	Rejected	1	1	M0R6Y8	C2(Carbamidomethyl); N10(Deamidated); C14(Carbamidomethyl); C15(Carbamidomethyl); K17(Label:2H(4))	CID	0	0	1	1					325534		No Quan Values	Not Used		0	4.078e-07	4.92581	0	10.5804	100	2	879.907	1758.81	-3.20112	190.6	34615	34615	MS2	0/0	12AUG14_Rui_cardiac_PE_D.raw
High				GcITIIGGGDTATccAk	Selected	1	1	P16617	C2(Carbamidomethyl); C14(Carbamidomethyl); C15(Carbamidomethyl); K17(Label:2H(4))	CID		0	2	2					325534		No Quan Values	Not Used		0	4.078e-07	4.92581	0	10.5804	100	2	879.907	1758.81	-3.20339	190.6	34615	34615	MS2	0/0	12AUG14_Rui_cardiac_PE_D.raw
High				LmAGQEDSNGcINYEAFVk	Unambiguous	1	1	P16409	M2(Oxidation); C11(Carbamidomethyl); K19(Label:2H(4))	CID	1	0	1	1					310028		No Quan Values	Not Used		0	3.385e-07	4.9252	0	0	100	2	1083.49	2165.97	-2.48547	287.235	55146	55146	MS2	0/0	12AUG14_Rui_cardiac_PE_D.raw
	High			GAGTGGLGLTVEGPcEAk	Unambiguous	2	1	D3ZHA0	C15(Carbamidomethyl); K18(Label:13C(6)15N(2))	CID	1	0	1	1							No Quan Values	Not Used		0	0.003686	4.92433	0	35.8682	56	2	841.416	1681.82	-3.84703	219.051	40663	40663	MS2	0/0	12AUG14_Rui_cardiac_PE_D.raw
High				AVNAAGLSEYSQDSEAIEVk	Unambiguous	1	1	F1M7T8	K20(Label:2H(4))	CID	1	0	1	1							No Quan Values	Not Used		0	5.177e-05	4.92381	0	0	100	2	1043.01	2085.02	-4.75584	273.808	52316	52316	MS2	0/0	12AUG14_Rui_cardiac_PE_D.raw
High				mATQASTLYSNNITk	Unambiguous	1	1	Q5BJZ3	M1(Oxidation); K15(Label:2H(4))	CID	1	0	1	1		9099		1	406206	Medium	Excluded by Method	Not Used		0	1.288e-05	4.92369	0	50.9601	100	2	831.917	1662.83	-2.69174	134.742	22895	22895	MS2	0/0	12AUG14_Rui_cardiac_PE_D.raw
High				TFTTQETITNAETAk	Unambiguous	1	1	Q6P6V0	K15(Label:2H(4))	CID	1	0	1	1		11358	1	1	685955	Medium	Excluded by Method	Not Used		0	1.37e-06	4.92316	0	62.2799	100	2	830.417	1659.83	-6.83258	158.99	27957	27957	MS2	0/0	12AUG14_Rui_cardiac_PE_D.raw
High				FGVEQDVDmVFASFIr	Unambiguous	3	2	P11980;P11980-2	M9(Oxidation); R16(Label:13C(6))	CID	1	0	1	1							No Quan Values	Not Used		0	6.877e-06	4.92216	0	36.529	100	2	941.459	1881.91	-2.11546	428.216	85411	85411	MS2	0/0	12AUG14_Rui_cardiac_PE_D.raw
High				YTDQSGEEEEDYESEEQIQHr	Unambiguous	1	1	Q68FT1	R21(Label:13C(6))	CID	1	0	1	1		8427			105921607	Medium	Redundant	Not Used	0.512516	0	2.084e-08	4.92186	0	78.684	84	3	869.69	2607.05	-5.97915	127.528	21393	21393	MS2	0/0	12AUG14_Rui_cardiac_PE_D.raw
	High			VLNNmEIGTSLYDEEGAk	Unambiguous	1	1	P16617	M5(Oxidation); K18(Label:13C(6)15N(2))	CID	1	0	1	1							No Quan Values	Not Used		0	0.0001858	4.9201	0	39.4645	31	2	1003.97	2006.94	-5.62195	244.315	46074	46074	MS2	0/0	12AUG14_Rui_cardiac_PE_D.raw
	High			GFEVVYmTEPIDEYcVQQLk	Unambiguous	2	1	P34058	M7(Oxidation); C15(Carbamidomethyl); K20(Label:13C(6)15N(2))	CID	1	0	1	1		26500	1		4.55111e+06	Heavy	Excluded by Method	Not Used		0	0.00838	4.91862	0	40.96	82	2	1236.58	2472.15	-1.99465	397.257	78373	78373	MS2	0/0	12AUG14_Rui_cardiac_PE_D.raw
	High			WnSPAEEGSSDcEVFPk	Unambiguous	2	1	F1LRV4	N2(Deamidated); C12(Carbamidomethyl); K17(Label:13C(6)15N(2))	CID	1	0	1	1					366033		No Quan Values	Not Used		0	0.007211	4.91852	0	20.7286	100	2	974.417	1947.83	5.69328	233.029	43640	43640	MS2	0/0	12AUG14_Rui_cardiac_PE_D.raw
High				TDVDQQGLLVQEDTAGQLr	Unambiguous	1	1	D4ABA9	R19(Label:13C(6))	CID	1	0	1	1					499495		No Quan Values	Not Used		0	4.915e-05	4.91727	0	19.1172	100	2	1046.53	2092.06	-0.351723	285.303	54742	54742	MS2	0/0	12AUG14_Rui_cardiac_PE_D.raw
High				AAVDAGFVPNDmQVGQTGk	Unambiguous	1	1	P13803	M12(Oxidation); K19(Label:2H(4))	CID	1	0	1	1		14591	1		5.34784e+06	Medium	Excluded by Method	Not Used		0	1.221e-05	4.91598	0	10.8439	100	2	962.97	1924.93	-1.92423	195.78	35711	35711	MS2	0/0	12AUG14_Rui_cardiac_PE_D.raw
High				SAsPAPADVAPAQEDLr	Unambiguous	1	1	D3ZYS7	S3(Phospho); R17(Label:13C(6))	CID	0.0224	0	1	1	S(1): 7.4; S(3): 92.6				4.00769e+06		No Quan Values	Not Used		0	0.0001094	4.91591	0	76.3507	100	2	890.912	1780.82	-2.87385	196.032	35765	35765	MS2	0/0	12AUG14_Rui_cardiac_PE_D.raw
High				LVTFENVTGQPQQGAEQPr	Unambiguous	3	1	Q9Z2Q1-2	R19(Label:13C(6))	CID	1	0	1	1		17146	1	1	762719	Medium	Excluded by Method	Not Used		0	3.761e-06	4.91321	0	0	100	2	1053.04	2105.07	-2.67003	231.504	43313	43313	MS2	0/0	12AUG14_Rui_cardiac_PE_D.raw
High				SkQLEDELVSLQk	Unambiguous	3	1	P04692	K2(Label:2H(4)); K13(Label:2H(4))	CID	1	0	1	1							No Quan Values	Not Used		0	3.638e-05	4.91198	1	68.3042	50	2	762.937	1524.87	-3.12172	215.371	39881	39881	MS2	0/0	12AUG14_Rui_cardiac_PE_D.raw
	High			GADYLVTEVENGGSLGSk	Unambiguous	4	2	P11980;P11980-2	K18(Label:13C(6)15N(2))	CID	1	0	1	1							No Quan Values	Not Used		0	0.001332	4.90964	0	14.1291	100	2	902.441	1803.88	-5.31878	313.057	60586	60586	MS2	0/0	12AUG14_Rui_cardiac_PE_D.raw
High				LEDEEEMNAELTAk	Unambiguous	4	2	G3V885;G3V8B0	K14(Label:2H(4))	CID	1	0	1	1							No Quan Values	Not Used		0	0.0001046	4.90962	0	10.6166	100	2	813.377	1625.75	-2.90861	188.288	34119	34119	MS2	0/0	12AUG14_Rui_cardiac_PE_D.raw
High				LcYVALDFEQEmATAASSSSLEk	Unambiguous	3	1	V9GZ85	C2(Carbamidomethyl); M12(Oxidation); K23(Label:2H(4))	CID	1	0	1	1					1710792		No Quan Values	Not Used		0	2.461e-05	4.90911	0	21.0737	71	2	1285.6	2570.19	-2.87771	393.096	77417	77417	MS2	0/0	12AUG14_Rui_cardiac_PE_D.raw
High				LcYVALDFEQEmATAASSSSLEk	Unambiguous	3	1	V9GZ85	C2(Carbamidomethyl); M12(Oxidation); K23(Label:2H(4))	CID	1	0	1	1							No Quan Values	Not Used		0	7.063e-05	4.90758	0	32.6503	100	2	1285.6	2570.18	-4.01759	391.573	77088	77088	MS2	0/0	12AUG14_Rui_cardiac_PE_D.raw
	High			MDADLSQLQTEVEEAVQEcr	Unambiguous	4	2	G3V885;G3V8B0	C19(Carbamidomethyl); R20(Label:13C(6)15N(4))	CID	1	0	1	1		28159			3.75679e+06	Heavy	Not Unique	Not Used	0.331573	0	0.001929	4.90742	0	43.2446	76	2	1181.03	2361.05	-3.48762	413.23	82163	82163	MS2	0/0	12AUG14_Rui_cardiac_PE_D.raw
High				LMAGQEDSnGcINYEAFVk	Unambiguous	1	1	P16409	N9(Deamidated); C11(Carbamidomethyl); K19(Label:2H(4))	CID	0.0388	0	1	1							No Quan Values	Not Used		0	0.0002105	4.90447	0	8.4053	79	2	1075.98	2150.96	-4.13246	332.832	64738	64738	MS2	0/0	12AUG14_Rui_cardiac_PE_D.raw
High				SQEQmDNFTLDINTAYAr	Unambiguous	1	1	Q3KR86	M5(Oxidation); R18(Label:13C(6))	CID	1	0	1	1					323406		No Quan Values	Not Used		0	1.647e-06	4.90403	0	52.4884	100	2	1069.99	2138.97	-3.14998	311.83	60327	60327	MS2	0/0	12AUG14_Rui_cardiac_PE_D.raw
	High			NPDDITNEEYGEFYk	Unambiguous	1	1	P82995	K15(Label:13C(6)15N(2))	CID	1	0	1	1					1.70403e+06		No Quan Values	Not Used		0	0.0001768	4.90364	0	15.9229	100	2	921.4	1841.79	-1.87776	260.794	49568	49568	MS2	0/0	12AUG14_Rui_cardiac_PE_D.raw
	High			TFGGAPGFSLGSPLSSPVFPr	Unambiguous	2	1	Q6P725	R21(Label:13C(6)15N(4))	CID	1	0	1	1					1.67275e+06		No Quan Values	Not Used		0	0.001497	4.90329	0	29.7871	30	2	1044.54	2088.07	-4.45513	409.496	81305	81305	MS2	0/0	12AUG14_Rui_cardiac_PE_D.raw
High				LPSGSGAASPTTGSAVDIr	Unambiguous	1	1	M0R9D5	R19(Label:13C(6))	CID	1	0	1	1					946948		No Quan Values	Not Used		0	2.314e-07	4.90218	0	18.2093	100	2	875.454	1749.9	-4.18212	167.651	29782	29782	MS2	0/0	12AUG14_Rui_cardiac_PE_D.raw
High				EIIAVScGPPQcQETIr	Unambiguous	1	1	Q68FU3	C7(Carbamidomethyl); C12(Carbamidomethyl); R17(Label:13C(6))	CID	1	0	1	1		17302	1	1	646998	Medium	Excluded by Method	Not Used		0	7.434e-06	4.90093	0	20.4522	100	2	982.485	1963.96	-2.7438	233.608	43763	43763	MS2	0/0	12AUG14_Rui_cardiac_PE_D.raw
High				VHTPSGAVEEcYVSELDSDk	Unambiguous	1	1	D3ZHA0	C11(Carbamidomethyl); K20(Label:2H(4))	CID	1	0	1	1					1.55959e+06		No Quan Values	Not Used		0	0.0003524	4.90072	0	34.0859	100	3	742.673	2226.01	-5.08216	239.315	44986	44986	MS2	0/0	12AUG14_Rui_cardiac_PE_D.raw
	High			GYDVIAQAQSGTGk	Unambiguous	2	1	Q6P3V8	K14(Label:13C(6)15N(2))	CID	1	0	1	1		9734			1.49504e+07	Heavy	Unique	Used	0.523634	0	0.0001212	4.8995	0	16.8662	96	2	701.853	1402.7	-4.12049	143.029	24619	24619	MS2	0/0	12AUG14_Rui_cardiac_PE_D.raw
	High			GYDVIAQAQSGTGk	Unambiguous	2	1	Q6P3V8	K14(Label:13C(6)15N(2))	CID	1	0	1	1		9734			1.49504e+07	Heavy	Redundant	Not Used	0.523634	0	9.632e-05	4.89813	0	33.981	98	2	701.853	1402.7	-4.12049	141.466	24294	24294	MS2	0/0	12AUG14_Rui_cardiac_PE_D.raw
High				TNVSGGAIALGHPLGGSGSr	Unambiguous	2	2	P13437;G3V9U2	R20(Label:13C(6))	CID	1	0	1	1					896781		No Quan Values	Not Used		0	2.112e-05	4.89728	0	32.4911	100	2	907.483	1813.96	-1.37519	168.293	29919	29919	MS2	0/0	12AUG14_Rui_cardiac_PE_D.raw
High				SVTEQGAELSNEEr	Unambiguous	1	1	P63102	R14(Label:13C(6))	CID	1	0	1	1		3551			5.01027e+07	Medium	Redundant	Not Used	0.565512	0	4.252e-06	4.8955	0	14.317	50	2	777.868	1554.73	-2.75322	79.4379	11354	11354	MS2	0/0	12AUG14_Rui_cardiac_PE_D.raw
High				WnSPAEEGSSDcEVFPk	Unambiguous	2	1	F1LRV4	N2(Deamidated); C12(Carbamidomethyl); K17(Label:2H(4))	CID	1	0	1	1					348510		No Quan Values	Not Used		0	0.0001268	4.8931	0	38.2615	100	2	972.422	1943.84	5.11728	238.286	44765	44765	MS2	0/0	12AUG14_Rui_cardiac_PE_D.raw
	High			AmYDYSAQDEDEVSFr	Unambiguous	2	1	M0R8A2	M2(Oxidation); R16(Label:13C(6)15N(4))	CID	1	0	1	1					385911		No Quan Values	Not Used		0	0.0004467	4.89274	0	24.5109	100	2	976.396	1951.78	-2.4111	228.915	42761	42761	MS2	0/0	12AUG14_Rui_cardiac_PE_D.raw
High				VIVVGNPANTNcLTASk	Unambiguous	1	1	O88989	C12(Carbamidomethyl); K17(Label:2H(4))	CID	1	0	1	1		15906			249408764	Medium	Redundant	Not Used	0.508734	0	1.66e-06	4.89229	0	11.3526	10	2	881.474	1761.94	-3.63188	216.176	40052	40052	MS2	0/0	12AUG14_Rui_cardiac_PE_D.raw
	High			AEDGSVIDYELIDQDAr	Unambiguous	2	1	Q07936	R17(Label:13C(6)15N(4))	CID	1	0	1	1							No Quan Values	Not Used		0	0.0006189	4.89207	0	37.9667	100	2	959.949	1918.89	-0.0374393	335.508	65300	65300	MS2	0/0	12AUG14_Rui_cardiac_PE_D.raw
	High			IINEPTAAAIAYGLDk	Unambiguous	6	2	P63018;P06761	K16(Label:13C(6)15N(2))	CID	1	0	1	1							No Quan Values	Not Used		0	9.678e-06	4.89016	0	43.6823	52	2	834.455	1667.9	-4.25622	348.436	68030	68030	MS2	0/0	12AUG14_Rui_cardiac_PE_D.raw
High				VINEPTAAALAYGLDk	Unambiguous	3	1	P48721	K16(Label:2H(4))	CID	1	0	1	1							No Quan Values	Not Used		0	2.475e-06	4.88965	0	33.1679	92	2	825.454	1649.9	-2.46435	333.501	64878	64878	MS2	0/0	12AUG14_Rui_cardiac_PE_D.raw
	High			nPDDITQEEYGEFYk	Unambiguous	1	1	P34058	N1(Deamidated); K15(Label:13C(6)15N(2))	CID	0.0348	0	1	1							No Quan Values	Not Used		0	0.005263	4.88737	0	59.5562	100	2	928.909	1856.81	7.98137	277.774	53151	53151	MS2	0/0	12AUG14_Rui_cardiac_PE_D.raw
High				mLPTIIADNAGYDSADLVAQLr	Unambiguous	1	1	Q5XIM9	M1(Oxidation); R22(Label:13C(6))	CID	1	0	1	1		27644	1	1	3.70311e+06	Medium	Excluded by Method	Not Used		0	8.645e-05	4.88691	0	0	43	2	1185.1	2369.2	-4.29082	408.486	81067	81067	MS2	0/0	12AUG14_Rui_cardiac_PE_D.raw
High				AcLISmGYDLGEAEFAr	Unambiguous	1	1	D3ZCV0	C2(Carbamidomethyl); M6(Oxidation); R17(Label:13C(6))	CID	1	0	1	1					345368		No Quan Values	Not Used		0	3.912e-06	4.88686	0	35.1699	100	2	962.948	1924.89	0.14322	366.995	71942	71942	MS2	0/0	12AUG14_Rui_cardiac_PE_D.raw
	High			SSIQITGALEDQmNQLk	Unambiguous	1	1	D3ZCV0	M13(Oxidation); K17(Label:13C(6)15N(2))	CID	1	0	1	1							No Quan Values	Not Used		0	0.0002225	4.88679	0	0	100	2	950.479	1899.95	-3.56233	277.353	53062	53062	MS2	0/0	12AUG14_Rui_cardiac_PE_D.raw
High				NkDTGTYEDFVEGLr	Unambiguous	1	1	P16409	K2(Label:2H(4)); R15(Label:13C(6))	CID	1	0	1	1							No Quan Values	Not Used		0	6.532e-05	4.88471	1	21.9948	71	2	877.436	1753.86	0.329621	272.972	52141	52141	MS2	0/0	12AUG14_Rui_cardiac_PE_D.raw
High				AmYDYSAQDEDEVSFr	Unambiguous	2	1	M0R8A2	M2(Oxidation); R16(Label:13C(6))	CID	1	0	1	1		16907	1		1.01726e+06	Medium	Excluded by Method	Not Used		0	2.482e-05	4.88384	0	44.6078	100	2	974.4	1947.79	-4.24335	227.868	42538	42538	MS2	0/0	12AUG14_Rui_cardiac_PE_D.raw
High				rGTGGVDTAAVADVYDISNIDr	Unambiguous	2	2	P09605;M0R6J6	R1(Label:13C(6)); R22(Label:13C(6))	CID	1	0	1	1							No Quan Values	Not Used		0	0.003497	4.88345	1	26.8296	12	3	759.721	2277.15	-1.08805	354	69203	69203	MS2	0/0	12AUG14_Rui_cardiac_PE_D.raw
High				VGEATETALTcLVEk	Unambiguous	8	1	P11507-2	C11(Carbamidomethyl); K15(Label:2H(4))	CID	1	0	1	1		21534		1	455663	Medium	Excluded by Method	Not Used		0	5.393e-06	4.88079	0	56.9106	100	2	812.922	1624.84	-1.85777	305.154	58919	58919	MS2	0/0	12AUG14_Rui_cardiac_PE_D.raw
High				AkDIVPGDIVEIAVGDk	Unambiguous	4	1	P11507-2	K2(Label:2H(4)); K17(Label:2H(4))	CID	1	0	1	1							No Quan Values	Not Used		0	1.541e-06	4.88011	1	36.6881	93	3	583.005	1747	-3.97198	380.526	74780	74780	MS2	0/0	12AUG14_Rui_cardiac_PE_D.raw
High				IEDEQALGSQLQk	Unambiguous	2	1	G3V8B0	K13(Label:2H(4))	CID	1	0	1	1		10622			6.85117e+06	Medium	Unique	Used	0.75527	0	4.509e-05	4.87932	0	25.0107	58	2	731.885	1462.76	-4.03031	150.817	26244	26244	MS2	0/0	12AUG14_Rui_cardiac_PE_D.raw
	High			DFSPEDIIVTTSNNHIEVr	Unambiguous	2	1	B5DFG4	R19(Label:13C(6)15N(4))	CID	1	0	1	1							No Quan Values	Not Used		0	0.009365	4.87883	0	23.195	34	2	1098.53	2196.06	-9.18273	395.261	77903	77903	MS2	0/0	12AUG14_Rui_cardiac_PE_D.raw
High				rYSGDFGADAQGAMSk	Unambiguous	1	1	Q9QZ76	R1(Label:13C(6)); K16(Label:2H(4))	CID	1	0	1	1		7125	1	1	691968	Medium	Excluded by Method	Not Used		0	8.403e-05	4.87796	1	65.5752	100	2	835.894	1670.78	-1.66743	113.525	18473	18473	MS2	0/0	12AUG14_Rui_cardiac_PE_D.raw
High				NQVAmNPTNTVFDAk	Unambiguous	6	1	P63018	M5(Oxidation); K15(Label:2H(4))	CID	1	0	1	1					3.30145e+06		No Quan Values	Not Used		0	4.192e-05	4.87794	0	0	100	2	835.409	1669.81	-2.51558	165.084	29240	29240	MS2	0/0	12AUG14_Rui_cardiac_PE_D.raw
	High			EAALVDmVNDGVEDLr	Unambiguous	1	1	P04906	M7(Oxidation); R16(Label:13C(6)15N(4))	CID	1	0	1	1					980242		No Quan Values	Not Used		0	0.0001211	4.87717	0	48.4517	100	2	886.422	1771.84	-1.9231	313.311	60640	60640	MS2	0/0	12AUG14_Rui_cardiac_PE_D.raw
	High			TGQATVASGIPAGWmGLDcGTESSkk	Unambiguous	1	1	P16617	M15(Oxidation); C19(Carbamidomethyl); K25(Label:13C(6)15N(2)); K26(Label:13C(6)15N(2))	CID	1	0	1	1							No Quan Values	Not Used		0	0.02782	4.87706	1	25.6547	100	3	881.091	2641.26	0.0468944	265.068	50468	50468	MS2	0/0	12AUG14_Rui_cardiac_PE_D.raw
High				NMGGPYGGGNYGPGGSGGSGGYGGr	Unambiguous	7	1	F1LNF1	R25(Label:13C(6))	CID	1	0	1	1					1.42195e+06		No Quan Values	Not Used		0	1.424e-07	4.87676	0	0	100	2	1098.46	2195.92	-2.89321	153.096	26720	26720	MS2	0/0	12AUG14_Rui_cardiac_PE_D.raw
High				VHTPSGAVEEcYVSELDSDk	Unambiguous	1	1	D3ZHA0	C11(Carbamidomethyl); K20(Label:2H(4))	CID	1	0	1	1							No Quan Values	Not Used		0	5.725e-07	4.87586	0	52.3037	43	3	742.674	2226.01	-3.68378	244.641	46147	46147	MS2	0/0	12AUG14_Rui_cardiac_PE_D.raw
High				EAGDGVFEcEYYPVIPGk	Unambiguous	1	1	D3ZHA0	C9(Carbamidomethyl); K18(Label:2H(4))	CID	1	0	1	1							No Quan Values	Not Used		0	0.0001207	4.8756	0	27.7665	67	2	1017.47	2033.94	-4.93398	374.791	73582	73582	MS2	0/0	12AUG14_Rui_cardiac_PE_D.raw
High				NPDDITqEEYGEFYk	Unambiguous	1	1	P34058	Q7(Deamidated); K15(Label:2H(4))	CID	0.0225	0	1	1					236780		No Quan Values	Not Used		0	0.001072	4.87543	0	23.0183	100	2	926.916	1852.82	9.6879	266.571	50787	50787	MS2	0/0	12AUG14_Rui_cardiac_PE_D.raw
High				EVYMGNVIqGGEGQAPTr	Unconsidered	1	1	P17764	Q9(Deamidated); R18(Label:13C(6))	CID		0.0181	2	2					204425		No Quan Values	Not Used		0	2.854e-05	4.87453	0	44.9229	100	2	956.967	1912.93	5.60261	225.267	41984	41984	MS2	0/0	12AUG14_Rui_cardiac_PE_D.raw
High				SGYIPSGDTLGAPELLSSGr	Unambiguous	1	1	F1LN42	R20(Label:13C(6))	CID	1	0	1	1							No Quan Values	Not Used		0	0.0001774	4.87357	0	0	100	2	992.008	1983.01	-2.38032	374.844	73594	73594	MS2	0/0	12AUG14_Rui_cardiac_PE_D.raw
	High			ISADAmMQALLGTr	Unconsidered	1	1	P23693	M6(Oxidation); R14(Label:13C(6)15N(4))	CID		0.0299	2	2							No Quan Values	Not Used		0	0.0004515	4.87323	0	67.936	100	2	752.376	1503.74	-6.38625	338.909	66013	66013	MS2	0/0	12AUG14_Rui_cardiac_PE_D.raw
High				QGAIVAVTGDGVNDSPALk	Unambiguous	3	2	P06686;P06685	K19(Label:2H(4))	CID	1	0	1	1		18145	1		3.17579e+06	Medium	Excluded by Method	Not Used		0	3.754e-05	4.872	0	18.7077	100	2	908.488	1815.97	-3.20187	245.967	46432	46432	MS2	0/0	12AUG14_Rui_cardiac_PE_D.raw
	High			STGEAFVqFASQEIAEk	Unambiguous	6	2	D3ZYW2;Q6AY09	Q8(Deamidated); K17(Label:13C(6)15N(2))	CID	0.0267	0	1	1		26277	1		1.18408e+06	Heavy	Excluded by Method	Not Used		0	0.00723	4.87139	0	19.5924	100	2	925.955	1850.9	6.82214	394.446	77717	77717	MS2	0/0	12AUG14_Rui_cardiac_PE_D.raw
High				GAVVGIDLGTTNScVAVMEGk	Unambiguous	2	1	P48721	C14(Carbamidomethyl); K21(Label:2H(4))	CID	1	0	1	1		24712	1	1	321919	Medium	Excluded by Method	Not Used		0	0.0007968	4.87116	0	36.3453	100	2	1041.53	2082.04	-3.89526	369.641	72500	72500	MS2	0/0	12AUG14_Rui_cardiac_PE_D.raw
High				QVELALWDTAGQEDYDr	Unambiguous	4	2	P61589;B2RYP0	R17(Label:13C(6))	CID	1	0	1	1							No Quan Values	Not Used		0	0.000397	4.86899	0	0	100	2	1007.97	2014.94	-3.34122	365.923	71715	71715	MS2	0/0	12AUG14_Rui_cardiac_PE_D.raw
	High			IPSAVGYQPTLATDMGTmQEr	Unambiguous	2	1	G3V6D3	M18(Oxidation); R21(Label:13C(6)15N(4))	CID	1	0	1	1							No Quan Values	Not Used		0	0.001526	4.86761	0	19.3261	71	2	1146.55	2292.08	-1.95014	294.204	56611	56611	MS2	0/0	12AUG14_Rui_cardiac_PE_D.raw
	High			LAVEALSSLDGDLSGr	Unambiguous	1	1	P07335	R16(Label:13C(6)15N(4))	CID	1	0	1	1							No Quan Values	Not Used		0	7.542e-05	4.86712	0	59.2605	100	2	806.922	1612.84	-3.08945	383.036	75305	75305	MS2	0/0	12AUG14_Rui_cardiac_PE_D.raw
	High			VVDImAYMASkE	Unambiguous	15	1	P04797	M5(Oxidation); K11(Label:13C(6)15N(2))	CID	1	0	1	1							No Quan Values	Not Used		0	0.0005629	4.86698	1	39.773	61	2	690.833	1380.66	-2.9799	270.354	51587	51587	MS2	0/0	12AUG14_Rui_cardiac_PE_D.raw
	High			VVDLmAYMASkE	Unambiguous	15	1	P04797	M5(Oxidation); K11(Label:13C(6)15N(2))	CID	1	0	1	2							No Quan Values	Not Used		0	0.0005629	4.86698	1	39.773	61	2	690.833	1380.66	-2.9799	270.354	51587	51587	MS2	0/0	12AUG14_Rui_cardiac_PE_D.raw
High				TITLEVEPSDTIENVk	Unambiguous	6	1	P0CG51	K16(Label:2H(4))	CID	1	0	1	1							No Quan Values	Not Used		0	7.636e-05	4.8664	0	19.6931	48	2	896.477	1791.95	-2.88796	329.095	63953	63953	MS2	0/0	12AUG14_Rui_cardiac_PE_D.raw
High				AGAGSATLSmAYAGAr	Unambiguous	1	1	P04636	M10(Oxidation); R16(Label:13C(6))	CID	1	0	1	1		8263		1	58342740	Medium	Excluded by Method	Not Used		0	2.137e-07	4.86264	0	38.4461	65	2	738.862	1476.72	-2.98575	125.554	20982	20982	MS2	0/0	12AUG14_Rui_cardiac_PE_D.raw
	High			NPDDITQEEYGEFYk	Unambiguous	1	1	P34058	K15(Label:13C(6)15N(2))	CID	1	0	1	1							No Quan Values	Not Used		0	0.0002304	4.86249	0	34.57	100	2	928.404	1855.8	-5.36327	275.574	52687	52687	MS2	0/0	12AUG14_Rui_cardiac_PE_D.raw
High				FkLEAPDADELPr	Unambiguous	1	1	Q9ER34	K2(Label:2H(4)); R13(Label:13C(6))	CID	1	0	1	1		19133	1		2.58978e+06	Medium	Excluded by Method	Not Used		0	4.529e-05	4.86233	1	50.5016	99	3	504.274	1510.81	-4.09914	261.747	49770	49770	MS2	0/0	12AUG14_Rui_cardiac_PE_D.raw
High				LmATLFSTYASADTGDSGk	Unambiguous	2	1	G3V885	M2(Oxidation); K19(Label:2H(4))	CID	1	0	1	1							No Quan Values	Not Used		0	5.71e-05	4.86113	0	45.8679	100	2	978.458	1955.91	-6.28484	308.368	59594	59594	MS2	0/0	12AUG14_Rui_cardiac_PE_D.raw
High				AAFDIFVLGAEDGcISTk	Unambiguous	1	1	Q4PP99	C14(Carbamidomethyl); K18(Label:2H(4))	CID	1	0	1	1							No Quan Values	Not Used		0	5.392e-06	4.86046	0	47.1116	75	2	959.477	1917.95	-4.94446	422.272	84155	84155	MS2	0/0	12AUG14_Rui_cardiac_PE_D.raw
High				VVEAPGIIIEADEVGDVr	Unambiguous	2	1	F1LMC2	R18(Label:13C(6))	CID	1	0	1	1							No Quan Values	Not Used		0	2.145e-07	4.85982	0	62.3682	100	2	944.008	1887.01	-4.00077	386.058	75936	75936	MS2	0/0	12AUG14_Rui_cardiac_PE_D.raw
High				SSIQITGALEDQMNQLk	Unambiguous	1	1	D3ZCV0	K17(Label:2H(4))	CID	1	0	1	1							No Quan Values	Not Used		0	3.321e-06	4.85849	0	22.4692	76	2	940.488	1879.97	-2.82196	381.128	74907	74907	MS2	0/0	12AUG14_Rui_cardiac_PE_D.raw
	High			GAGTGGLGLAIEGPSEAk	Unambiguous	1	1	D3ZHA0	K18(Label:13C(6)15N(2))	CID	1	0	1	1					503475		No Quan Values	Not Used		0	0.0001197	4.8581	0	24.9736	43	2	796.919	1592.83	-3.52316	239.838	45099	45099	MS2	0/0	12AUG14_Rui_cardiac_PE_D.raw
High				NAQAHLkDTQLQLDDAVr	Unambiguous	2	1	G3V885	K7(Label:2H(4)); R18(Label:13C(6))	CID	1	0	1	1		11559			1.57741e+07	Medium	Unique	Used	0.393379	0	3.897e-05	4.85757	1	35.5284	36	3	682.703	2046.1	-1.10574	161.038	28385	28385	MS2	0/0	12AUG14_Rui_cardiac_PE_D.raw
High				SSIQITGALEDQMNQLk	Unambiguous	1	1	D3ZCV0	K17(Label:2H(4))	CID	1	0	1	1							No Quan Values	Not Used		0	1.89e-05	4.85702	0	29.6712	100	2	940.489	1879.97	-1.71811	374.853	73596	73596	MS2	0/0	12AUG14_Rui_cardiac_PE_D.raw
High				SLGYAYVnFQQPADAEr	Unambiguous	3	2	Q9EPH8;G3V9N0	N8(Deamidated); R17(Label:13C(6))	CID	0.0268	0	1	1							No Quan Values	Not Used		0	0.001261	4.85491	0	34.3455	100	2	968.468	1935.93	5.65842	304.109	58698	58698	MS2	0/0	12AUG14_Rui_cardiac_PE_D.raw
	High			rIGIFGQDEDVTSk	Unambiguous	4	1	P11507-2	R1(Label:13C(6)15N(4)); K14(Label:13C(6)15N(2))	CID	1	0	1	1					6861469		No Quan Values	Not Used		0	0.002156	4.8541	1	50.7998	54	3	528.277	1582.82	-2.41883	185.79	33590	33590	MS2	0/0	12AUG14_Rui_cardiac_PE_D.raw
	High			YFDLGLPNrDQTNDQVTIDSALATQk	Unambiguous	1	1	P56574	R9(Label:13C(6)15N(4)); K26(Label:13C(6)15N(2))	CID	1	0	1	1							No Quan Values	Not Used		0	0.006652	4.85386	1	37.828	43	3	981.154	2941.45	-6.24436	394.629	77759	77759	MS2	0/0	12AUG14_Rui_cardiac_PE_D.raw
	High			VFQSSTSQEQVYnDcAk	Unconsidered	1	1	Q2PQA9	N13(Deamidated); C15(Carbamidomethyl); K17(Label:13C(6)15N(2))	CID		0.0358	3	3					465512		No Quan Values	Not Used		0	0.009211	4.85311	0	36.1061	100	2	1000.45	1999.89	5.7125	117.705	19346	19346	MS2	0/0	12AUG14_Rui_cardiac_PE_D.raw
High				TDDYLDQPccETInr	Unconsidered	1	1	P50399	C9(Carbamidomethyl); C10(Carbamidomethyl); N14(Deamidated); R15(Label:13C(6))	CID		0.0202	2	2		14379	1		2.88041e+06	Medium	Excluded by Method	Not Used		0	0.00284	4.85257	0	0	100	2	953.905	1906.8	6.99044	193.176	35161	35161	MS2	0/0	12AUG14_Rui_cardiac_PE_D.raw
	High			HNNcmAEcLTPTIYAk	Unambiguous	1	1	P09605	C4(Carbamidomethyl); M5(Oxidation); C8(Carbamidomethyl); K16(Label:13C(6)15N(2))	CID	1	0	1	1		10093			4.53912e+06	Heavy	Redundant	Not Used	0.308857	0	0.0001331	4.85257	0	32.7465	92	2	973.937	1946.87	0.743403	146.532	25351	25351	MS2	0/0	12AUG14_Rui_cardiac_PE_D.raw
	High			TPVDYIDLPYSSSPSr	Unambiguous	5	1	F1M865	R16(Label:13C(6)15N(4))	CID	1	0	1	1							No Quan Values	Not Used		0	0.003603	4.8525	0	73.6428	100	2	903.94	1806.87	-3.2964	325.025	63096	63096	MS2	0/0	12AUG14_Rui_cardiac_PE_D.raw
	High			mTPSGYTLDQcIQTGVDNPGHPFIk	Unambiguous	1	1	P09605	M1(Oxidation); C11(Carbamidomethyl); K25(Label:13C(6)15N(2))	CID	1	0	1	1							No Quan Values	Not Used		0	0.000464	4.85168	0	42.6293	38	3	934.109	2800.31	-1.76692	336.26	65455	65455	MS2	0/0	12AUG14_Rui_cardiac_PE_D.raw
	High			LkGADPEETILNAFk	Unambiguous	1	1	P08733	K2(Label:13C(6)15N(2)); K15(Label:13C(6)15N(2))	CID	1	0	1	1							No Quan Values	Not Used		0	0.0002952	4.8508	1	24.4576	51	3	554.639	1661.9	-2.53117	377.196	74084	74084	MS2	0/0	12AUG14_Rui_cardiac_PE_D.raw
High				sQSFPDVEPQLPQAPAr	Unconsidered	1	1	F1LN42	S1(Phospho); R17(Label:13C(6))	CID		0.0182	2	2	S(1): 1.3; S(3): 98.7						No Quan Values	Not Used		0	0.003199	4.85057	0	24.2564	100	2	976.962	1952.92	-2.09102	343.148	66913	66913	MS2	0/0	12AUG14_Rui_cardiac_PE_D.raw
High				MDADLSqLQTEVEEAVQEcr	Unconsidered	4	2	G3V885;G3V8B0	Q7(Deamidated); C19(Carbamidomethyl); R20(Label:13C(6))	CID		0.0182	2	2					1.16121e+07		No Quan Values	Not Used		0	0.0003542	4.85041	0	61.9429	100	2	1179.54	2358.08	9.43852	414.365	82421	82421	MS2	0/0	12AUG14_Rui_cardiac_PE_D.raw
	High			DATNVGDEGGFAPNILENk	Unambiguous	2	1	M0R5J4	K19(Label:13C(6)15N(2))	CID	1	0	1	1					399065		No Quan Values	Not Used		0	0.02016	4.84956	0	22.2119	100	2	984.97	1968.93	-3.39358	321.951	62452	62452	MS2	0/0	12AUG14_Rui_cardiac_PE_D.raw
High				rGTGGVDTAAVGAVFDISNADr	Unambiguous	1	1	P00564	R1(Label:13C(6)); R22(Label:13C(6))	CID	1	0	1	1							No Quan Values	Not Used		0	0.000561	4.84773	1	28.7197	21	3	721.039	2161.1	-1.13363	344.883	67278	67278	MS2	0/0	12AUG14_Rui_cardiac_PE_D.raw
High				HQIQSYTcEIDALkGTNDSLmr	Unambiguous	2	1	Q6P725	C8(Carbamidomethyl); K14(Label:2H(4)); M21(Oxidation); R22(Label:13C(6))	CID	1	0	1	1					867725		No Quan Values	Not Used		0	1.215e-07	4.84741	1	61.5386	100	3	869.424	2606.26	0.229826	253.474	48024	48024	MS2	0/0	12AUG14_Rui_cardiac_PE_D.raw
High				TIGGGDDSFnTFFSETGAGk	Unambiguous	5	1	P68370	N10(Deamidated); K20(Label:2H(4))	CID	1	0	1	1					683631		No Quan Values	Not Used		0	0.0005011	4.84739	0	73.4081	100	2	1006.96	2012.91	5.39975	379.998	74671	74671	MS2	0/0	12AUG14_Rui_cardiac_PE_D.raw
High				sASPAPADVAPAQEDLr	Unconsidered	1	1	D3ZYS7	S1(Phospho); R17(Label:13C(6))	CID		0.03	2	2	S(1): 6.0; S(3): 94.0				3.39644e+06		No Quan Values	Not Used		0	0.001611	4.84567	0	9.49277	100	2	890.913	1780.82	-1.29726	199.415	36478	36478	MS2	0/0	12AUG14_Rui_cardiac_PE_D.raw
High				LFIGGLSFETTEESLr	Unambiguous	7	1	F1LNF1	R16(Label:13C(6))	CID	1	0	1	1					3.80164e+06		No Quan Values	Not Used		0	8.97e-06	4.8419	0	47.0924	33	2	902.972	1804.94	-3.01011	406.623	80632	80632	MS2	0/0	12AUG14_Rui_cardiac_PE_D.raw
High				NkDTGTYEDFVEGLr	Unambiguous	1	1	P16409	K2(Label:2H(4)); R15(Label:13C(6))	CID	1	0	1	1							No Quan Values	Not Used		0	0.001559	4.84163	1	47.2741	70	3	585.291	1753.86	-2.67089	289.85	55696	55696	MS2	0/0	12AUG14_Rui_cardiac_PE_D.raw
High				GILGYTEDQVVScDFNSNSHSSTFDAGAGIALNDnFVk	Unconsidered	6	1	P04797	C13(Carbamidomethyl); N35(Deamidated); K38(Label:2H(4))	CID		0.0339	2	2		27510			3.80413e+06	Medium	Redundant	Not Used	0.875272	0	7.023e-05	4.84082	0	18.6169	20	3	1352.29	4054.86	0.122233	407.469	80828	80828	MS2	0/0	12AUG14_Rui_cardiac_PE_D.raw
	High			STAGDTHLGGEDFDNr	Unambiguous	6	1	P63018	R16(Label:13C(6)15N(4))	CID	1	0	1	1		4703		1	3.94178e+06	Heavy	Excluded by Method	Not Used		0	0.001794	4.84043	0	17.1674	100	2	851.367	1701.73	-4.2299	88.1576	13162	13162	MS2	0/0	12AUG14_Rui_cardiac_PE_D.raw
High				VLNNmEIGTSLYDEEGAk	Unambiguous	1	1	P16617	M5(Oxidation); K18(Label:2H(4))	CID	1	0	1	1					3.70864e+06		No Quan Values	Not Used		0	1.408e-05	4.83894	0	46.1997	33	2	1001.98	2002.95	-3.09528	242.112	45593	45593	MS2	0/0	12AUG14_Rui_cardiac_PE_D.raw
High				IPADVDPLTITSSLSSDGVLTVnGPr	Unambiguous	1	1	P23928	N23(Deamidated); R26(Label:13C(6))	CID	1	0	1	1		28531		1	2.77235e+06	Medium	Excluded by Method	Not Used		0	1.236e-05	4.83804	0	36.7523	51	2	1316.19	2631.37	-3.57992	416.883	82984	82984	MS2	0/0	12AUG14_Rui_cardiac_PE_D.raw
High				rGTGGVDTAAVGAVFDISNADr	Unambiguous	1	1	P00564	R1(Label:13C(6)); R22(Label:13C(6))	CID	1	0	1	1					521654		No Quan Values	Not Used		0	1.94e-05	4.83763	1	22.2262	100	2	1081.05	2161.1	-2.17239	341.788	66625	66625	MS2	0/0	12AUG14_Rui_cardiac_PE_D.raw
High				nFGPTGIGFGGLTHQVEk	Unambiguous	2	1	G3V7U0	N1(Deamidated); K18(Label:2H(4))	CID	1	0	1	1					545024		No Quan Values	Not Used		0	9.891e-05	4.83639	0	70.2028	100	2	932.486	1863.97	6.12847	309.325	59798	59798	MS2	0/0	12AUG14_Rui_cardiac_PE_D.raw
	High			NQVAmNPTNTVFDAk	Unambiguous	6	1	P63018	M5(Oxidation); K15(Label:13C(6)15N(2))	CID	1	0	1	1		11544			9.57704e+06	Heavy	Unique	Used	0.353841	0	0.0007672	4.83638	0	17.9927	100	2	837.402	1673.8	-4.67136	160.901	28356	28356	MS2	0/0	12AUG14_Rui_cardiac_PE_D.raw
High				LEGGSSNVFSmFEQTQIQEFk	Unambiguous	2	1	P08733	M11(Oxidation); K21(Label:2H(4))	CID	1	0	1	1					6289136		No Quan Values	Not Used		0	0.0004052	4.8354	0	56.8876	38	2	1213.57	2426.14	-4.66701	401.398	79363	79363	MS2	0/0	12AUG14_Rui_cardiac_PE_D.raw
	High			LkGADPEETILNAFk	Unambiguous	1	1	P08733	K2(Label:13C(6)15N(2)); K15(Label:13C(6)15N(2))	CID	1	0	1	1							No Quan Values	Not Used		0	0.000266	4.83494	1	21.2945	60	3	554.639	1661.9	-2.75152	380.045	74680	74680	MS2	0/0	12AUG14_Rui_cardiac_PE_D.raw
High				GVDIVmDPLGGSDTAk	Unambiguous	1	1	Q3MIE4	M6(Oxidation); K16(Label:2H(4))	CID	1	0	1	1							No Quan Values	Not Used		0	0.0002934	4.83343	0	68.7037	100	2	797.894	1594.78	-7.21697	254.251	48189	48189	MS2	0/0	12AUG14_Rui_cardiac_PE_D.raw
	High			VDNSSLTGESEPQTr	Unambiguous	5	2	P06686;P06685	R15(Label:13C(6)15N(4))	CID	1	0	1	1		2584		1	3.52772e+06	Heavy	Excluded by Method	Not Used		0	2.072e-05	4.83176	0	13.8845	100	2	815.382	1629.76	-1.56648	66.1348	8631	8631	MS2	0/0	12AUG14_Rui_cardiac_PE_D.raw
	High			VALVYGQmNEPPGAr	Unambiguous	2	1	G3V6D3	M8(Oxidation); R15(Label:13C(6)15N(4))	CID	1	0	1	1					681698		No Quan Values	Not Used		0	0.000316	4.83174	0	10.019	100	2	814.408	1627.81	-3.18589	161.381	28458	28458	MS2	0/0	12AUG14_Rui_cardiac_PE_D.raw
High				NVQAEEMVEFSSGLk	Unambiguous	3	1	P15999	K15(Label:2H(4))	CID	1	0	1	1							No Quan Values	Not Used		0	0.0002864	4.83026	0	25.7769	100	2	836.411	1671.81	-3.18794	322.7	62609	62609	MS2	0/0	12AUG14_Rui_cardiac_PE_D.raw
High				AVAQGNLSSADVQAAk	Unambiguous	1	1	P32551	K16(Label:2H(4))	CID	1	0	1	1		5303		1	20729851	Medium	Excluded by Method	Not Used		0	5.329e-06	4.83015	0	77.2028	100	2	767.41	1533.81	-2.42421	94.7296	14536	14536	MS2	0/0	12AUG14_Rui_cardiac_PE_D.raw
	High			FEDGDLTLYQSNAILr	Unambiguous	2	1	P04906	R16(Label:13C(6)15N(4))	CID	1	0	1	1							No Quan Values	Not Used		0	1.734e-05	4.82858	0	67.3974	100	2	932.964	1864.92	-5.82245	375.65	73763	73763	MS2	0/0	12AUG14_Rui_cardiac_PE_D.raw
High				FSFcFSPEPEAEAAAGPGPcEr	Unambiguous	3	1	O08623	C4(Carbamidomethyl); C20(Carbamidomethyl); R22(Label:13C(6))	CID	1	0	1	1							No Quan Values	Not Used		0	1.57e-06	4.82854	0	0	100	2	1210.02	2419.03	-3.77152	379.145	74494	74494	MS2	0/0	12AUG14_Rui_cardiac_PE_D.raw
	High			WNSPAEEGSSDcEVFPk	Unambiguous	2	1	F1LRV4	C12(Carbamidomethyl); K17(Label:13C(6)15N(2))	CID	1	0	1	1					1.01505e+06		No Quan Values	Not Used		0	0.000391	4.82738	0	26.1898	100	2	973.915	1946.82	-5.08488	235.112	44086	44086	MS2	0/0	12AUG14_Rui_cardiac_PE_D.raw
High				IPVTDEEQTnVPYIYAIGDILEGkLELTPVAIQAGr	Unambiguous	2	1	R9PXU4	N10(Deamidated); K24(Label:2H(4)); R36(Label:13C(6))	CID	0.0311	0	1	1					428854		No Quan Values	Not Used		0	8.616e-05	4.8273	1	58.4559	100	3	1313.04	3937.11	0.576568	430.943	85976	85976	MS2	0/0	12AUG14_Rui_cardiac_PE_D.raw
High				FLEQQNAALAAEVNr	Unambiguous	2	1	Q6P725	R15(Label:13C(6))	CID	1	0	1	1							No Quan Values	Not Used		0	8.572e-06	4.82669	0	50.4941	100	2	840.443	1679.88	-1.2993	264.596	50368	50368	MS2	0/0	12AUG14_Rui_cardiac_PE_D.raw
	High			ALDSTTVAAHESEIYck	Unambiguous	2	1	G3V7U0	C16(Carbamidomethyl); K17(Label:13C(6)15N(2))	CID	1	0	1	1					1.27756e+06		No Quan Values	Not Used		0	0.001781	4.82431	0	36.0949	100	2	951.949	1902.89	-4.12909	170.049	30290	30290	MS2	0/0	12AUG14_Rui_cardiac_PE_D.raw
High				GAGTGGLGLAIEGPSEAk	Unambiguous	1	1	D3ZHA0	K18(Label:2H(4))	CID	1	0	1	1							No Quan Values	Not Used		0	2.543e-06	4.82416	0	17.4329	23	2	794.926	1588.84	-2.25343	240.85	45318	45318	MS2	0/0	12AUG14_Rui_cardiac_PE_D.raw
High				GVGIISEGNETVEDIAAr	Unambiguous	3	2	P06686;P06685	R18(Label:13C(6))	CID	1	0	1	1							No Quan Values	Not Used		0	1.767e-05	4.82052	0	13.7272	100	2	918.473	1835.94	-3.34675	330.653	64280	64280	MS2	0/0	12AUG14_Rui_cardiac_PE_D.raw
	High			NkDTGTYEDFVEGLr	Unambiguous	1	1	P16409	K2(Label:13C(6)15N(2)); R15(Label:13C(6)15N(4))	CID	1	0	1	1							No Quan Values	Not Used		0	0.007992	4.8202	1	42.7221	76	3	587.95	1761.83	-3.5238	281.773	53998	53998	MS2	0/0	12AUG14_Rui_cardiac_PE_D.raw
High				IVSNAScTTNcLAPLAk	Unambiguous	15	2	P04797;D3ZWV2	C7(Carbamidomethyl); C11(Carbamidomethyl); K17(Label:2H(4))	CID	1	0	1	1							No Quan Values	Not Used		0	3.27e-05	4.81896	0	19.5487	77	2	912.466	1823.92	-2.48699	201.961	37014	37014	MS2	0/0	12AUG14_Rui_cardiac_PE_D.raw
High				rGTGGVDTAAVGAVFDISNADr	Unambiguous	1	1	P00564	R1(Label:13C(6)); R22(Label:13C(6))	CID	1	0	1	1							No Quan Values	Not Used		0	0.0001333	4.81807	1	24.4278	21	3	721.038	2161.1	-1.47254	348.892	68128	68128	MS2	0/0	12AUG14_Rui_cardiac_PE_D.raw
High				nMVNEEDESQDTETVFk	Unconsidered	2	1	Q9Z2J4	N1(Deamidated); K17(Label:2H(4))	CID		0.0417	3	3		15952	1	1	389809	Medium	Excluded by Method	Not Used		0	0.001375	4.81803	0	56.7152	100	2	1010.44	2019.88	7.24859	214.628	39724	39724	MS2	0/0	12AUG14_Rui_cardiac_PE_D.raw
High				GAVVGIDLGTTNScVAVmEGk	Unambiguous	2	1	P48721	C14(Carbamidomethyl); M18(Oxidation); K21(Label:2H(4))	CID	1	0	1	1							No Quan Values	Not Used		0	0.0003096	4.81743	0	19.6331	88	2	1049.52	2098.04	-2.60553	299.945	57819	57819	MS2	0/0	12AUG14_Rui_cardiac_PE_D.raw
High				TNVSGGAIALGHPLGGSGSr	Unambiguous	2	2	P13437;G3V9U2	R20(Label:13C(6))	CID	1	0	1	1							No Quan Values	Not Used		0	7.737e-06	4.81646	0	32.1167	100	2	907.479	1813.95	-6.01857	161.332	28449	28449	MS2	0/0	12AUG14_Rui_cardiac_PE_D.raw
	High			NVQAEEmVEFSSGLk	Unambiguous	3	1	P15999	M7(Oxidation); K15(Label:13C(6)15N(2))	CID	1	0	1	1							No Quan Values	Not Used		0	0.0001137	4.81505	0	9.40424	100	2	846.404	1691.8	-2.28338	223.317	41572	41572	MS2	0/0	12AUG14_Rui_cardiac_PE_D.raw
High				ATFSSTSGLDSVSDSGEGr	Unambiguous	1	1	E9PTK8	R19(Label:13C(6))	CID	1	0	1	1		13652		1	1.19375e+06	Medium	Excluded by Method	Not Used		0	7.67e-06	4.81462	0	40.9837	100	2	933.421	1865.83	-6.05316	184.535	33325	33325	MS2	0/0	12AUG14_Rui_cardiac_PE_D.raw
High				EAGDGVFEcEYYPVIPGk	Unambiguous	1	1	D3ZHA0	C9(Carbamidomethyl); K18(Label:2H(4))	CID	1	0	1	1							No Quan Values	Not Used		0	0.001693	4.81349	0	4.28146	46	2	1017.47	2033.94	-3.31352	366.234	71782	71782	MS2	0/0	12AUG14_Rui_cardiac_PE_D.raw
High				EAEkLESEHPDQAQAILSr	Unambiguous	1	1	G3V6S0	K4(Label:2H(4)); R19(Label:13C(6))	CID	1	0	1	1		9744		1	3.30257e+06	Medium	Excluded by Method	Not Used		0	0.0001458	4.81234	1	27.1866	100	3	721.042	2161.11	-1.31679	142.797	24571	24571	MS2	0/0	12AUG14_Rui_cardiac_PE_D.raw
	High			VDVErDNLIDDLQr	Unambiguous	2	1	Q6P725	R5(Label:13C(6)15N(4)); R14(Label:13C(6)15N(4))	CID	1	0	1	1							No Quan Values	Not Used		0	0.004539	4.81048	1	36.4863	33	3	573.963	1719.87	-2.54449	265.15	50485	50485	MS2	0/0	12AUG14_Rui_cardiac_PE_D.raw
High				SPFPVHVAEAcNPNAcr	Unambiguous	1	1	D3ZHA0	C11(Carbamidomethyl); C16(Carbamidomethyl); R17(Label:13C(6))	CID	1	0	1	1		12047	1		3.61302e+06	Medium	Excluded by Method	Not Used		0	0.0002038	4.80842	0	0	100	2	966.448	1931.89	-3.61584	166.284	29492	29492	MS2	0/0	12AUG14_Rui_cardiac_PE_D.raw
High				FTAVEDqYYcVDcYk	Unambiguous	2	1	Q9WUH4	Q7(Deamidated); C10(Carbamidomethyl); C13(Carbamidomethyl); K15(Label:2H(4))	CID	1	0	1	1					409962		No Quan Values	Not Used		0	0.001135	4.80791	0	32.5649	100	2	983.418	1965.83	5.74574	280.336	53693	53693	MS2	0/0	12AUG14_Rui_cardiac_PE_D.raw
High				NTNAGAPPGTAYQSPLSLSr	Unambiguous	1	1	Q5XI78	R20(Label:13C(6))	CID	1	0	1	1		17534	1	1	646905	Medium	Excluded by Method	Not Used		0	4.348e-07	4.80725	0	46.541	100	2	1004.51	2008.01	-2.41161	236.881	44463	44463	MS2	0/0	12AUG14_Rui_cardiac_PE_D.raw
High				ENQSILITGESGAGk	Unambiguous	11	5	G3V885;G3V8B0;G3V6D8;Q29RW1;G3V6E1	K15(Label:2H(4))	CID	1	0	1	1		10161			1.39641e+07	Medium	Not Unique	Not Used	0.487482	0	5.77e-06	4.80587	0	23.0536	67	2	754.396	1507.78	-4.06236	146.028	25245	25245	MS2	0/0	12AUG14_Rui_cardiac_PE_D.raw
High				sASPAPADVAPAQEDLr	Unconsidered	1	1	D3ZYS7	S1(Phospho); R17(Label:13C(6))	CID		0.0224	2	2	S(1): 7.4; S(3): 92.6				4.00769e+06		No Quan Values	Not Used		0	0.0001213	4.80543	0	76.3507	100	2	890.912	1780.82	-2.87385	196.032	35765	35765	MS2	0/0	12AUG14_Rui_cardiac_PE_D.raw
	High			EIIAVScGPPQcQETIr	Unambiguous	1	1	Q68FU3	C7(Carbamidomethyl); C12(Carbamidomethyl); R17(Label:13C(6)15N(4))	CID	1	0	1	1					1.08656e+06		No Quan Values	Not Used		0	0.0007946	4.8049	0	21.8166	100	2	984.476	1967.94	-5.64388	231.666	43347	43347	MS2	0/0	12AUG14_Rui_cardiac_PE_D.raw
	High			VGLIGScTNSSYEDMGr	Unambiguous	1	1	Q9ER34	C7(Carbamidomethyl); R17(Label:13C(6)15N(4))	CID	1	0	1	1					981531		No Quan Values	Not Used		0	0.0003117	4.80436	0	65.4581	100	2	928.407	1855.81	-6.26451	236.282	44334	44334	MS2	0/0	12AUG14_Rui_cardiac_PE_D.raw
High				AISFVGSNQAGEYIFEr	Unambiguous	2	1	G3V7J0	R17(Label:13C(6))	CID	1	0	1	1					2.77819e+06		No Quan Values	Not Used		0	0.0002087	4.80345	0	16.7201	59	2	947.469	1893.93	-6.6319	377.188	74082	74082	MS2	0/0	12AUG14_Rui_cardiac_PE_D.raw
High				DLAGcIHGLSNVk	Unambiguous	1	1	P56574	C5(Carbamidomethyl); K13(Label:2H(4))	CID	1	0	1	1							No Quan Values	Not Used		0	7.52e-05	4.80275	0	80.3666	94	2	694.366	1387.73	-3.46969	219.651	40792	40792	MS2	0/0	12AUG14_Rui_cardiac_PE_D.raw
High				EAGDGVFEcEYYPVIPGk	Unambiguous	1	1	D3ZHA0	C9(Carbamidomethyl); K18(Label:2H(4))	CID	1	0	1	1							No Quan Values	Not Used		0	0.0005387	4.80146	0	13.3321	45	2	1017.47	2033.94	-3.31352	369.209	72407	72407	MS2	0/0	12AUG14_Rui_cardiac_PE_D.raw
	High			NSVAAMGGTDGkEDGEqFk	Unambiguous	2	1	D3Z802	K12(Label:13C(6)15N(2)); Q17(Deamidated); K19(Label:13C(6)15N(2))	CID	0.0292	0	1	1							No Quan Values	Not Used		0	0.02522	4.80076	1	40.7251	100	2	979.45	1957.89	7.5451	97.9678	15216	15216	MS2	0/0	12AUG14_Rui_cardiac_PE_D.raw
High				FSFcFSPEPEAEAAAGPGPcEr	Unambiguous	3	1	O08623	C4(Carbamidomethyl); C20(Carbamidomethyl); R22(Label:13C(6))	CID	1	0	1	1							No Quan Values	Not Used		0	2.419e-06	4.80015	0	0	100	2	1210.02	2419.04	-1.2484	388.735	76494	76494	MS2	0/0	12AUG14_Rui_cardiac_PE_D.raw
	High			SQIFSTASDNQPTVTIk	Unambiguous	1	1	P06761	K17(Label:13C(6)15N(2))	CID	1	0	1	1		18329	1		4.32479e+06	Heavy	Excluded by Method	Not Used		0	0.0005019	4.79989	0	23.5302	100	2	922.974	1844.94	-3.97242	249.119	47105	47105	MS2	0/0	12AUG14_Rui_cardiac_PE_D.raw
	High			AVLDSSPFLSEANAEr	Unambiguous	1	1	Q5BJQ0	R16(Label:13C(6)15N(4))	CID	1	0	1	1							No Quan Values	Not Used		0	0.001979	4.79962	0	43.7969	100	2	858.426	1715.85	-1.3812	306.025	59102	59102	MS2	0/0	12AUG14_Rui_cardiac_PE_D.raw
High				ENALDrAEQAEADk	Unambiguous	7	1	P04692	R6(Label:13C(6)); K14(Label:2H(4))	CID	1	0	1	1		6129		1	31406959	Medium	Excluded by Method	Not Used		0	0.000275	4.79728	1	35.8148	94	2	785.389	1569.77	-2.78505	103.203	16315	16315	MS2	0/0	12AUG14_Rui_cardiac_PE_D.raw
High				ENAIDrAEQAEADk	Unambiguous	7	1	P04692	R6(Label:13C(6)); K14(Label:2H(4))	CID	1	0	1	2		6129		1	31406959	Medium	Excluded by Method	Not Used		0	0.000275	4.79728	1	35.8148	94	2	785.389	1569.77	-2.78505	103.203	16315	16315	MS2	0/0	12AUG14_Rui_cardiac_PE_D.raw
	High			SYELPDGQVITIGNEr	Unambiguous	9	3	P68035;V9GZ85;P68136	R16(Label:13C(6)15N(4))	CID	0.4104	0	1	1							No Quan Values	Not Used		0	7.341e-05	4.79693	0	26.5413	66	2	900.952	1800.9	-2.07026	361.831	70853	70853	MS2	0/0	12AUG14_Rui_cardiac_PE_D.raw
High				LVAGVMGQNEPDQGGQr	Unambiguous	2	1	B0BMW2	R17(Label:13C(6))	CID	1	0	1	1					403938		No Quan Values	Not Used		0	0.0003314	4.79675	0	0	100	2	881.434	1761.86	-2.25277	133.412	22618	22618	MS2	0/0	12AUG14_Rui_cardiac_PE_D.raw
	High			DAGEGGLSLAVEGPSk	Unambiguous	1	1	D3ZHA0	K16(Label:13C(6)15N(2))	CID	1	0	1	1					7.79433e+06		No Quan Values	Not Used		0	5.652e-06	4.79619	0	30.3562	42	2	747.878	1494.75	-2.4896	230.124	43020	43020	MS2	0/0	12AUG14_Rui_cardiac_PE_D.raw
High				IVSnAScTTNcLAPLAk	Unconsidered	15	2	P04797;D3ZWV2	N4(Deamidated); C7(Carbamidomethyl); C11(Carbamidomethyl); K17(Label:2H(4))	CID		0.0496	2	2		15525	1		733182	Medium	Excluded by Method	Not Used		0	0.0004984	4.79307	0	47.5788	100	2	912.956	1824.9	-4.76391	208.9	38491	38491	MS2	0/0	12AUG14_Rui_cardiac_PE_D.raw
High				APSYGAGELLDFSLADAVNQEFLATr	Unambiguous	2	1	Q6P725	R26(Label:13C(6))	CID	1	0	1	1		29589	1	1	17238796	Medium	Excluded by Method	Not Used		0	8.765e-05	4.79258	0	0	12	2	1381.19	2761.37	-2.25425	426.992	85153	85153	MS2	0/0	12AUG14_Rui_cardiac_PE_D.raw
High				IFrDGEEAGAYDGPr	Unambiguous	1	1	P11598	R3(Label:13C(6)); R15(Label:13C(6))	CID	1	0	1	1		7201		1	6773918	Medium	Excluded by Method	Not Used		0	0.001247	4.79141	1	62.5924	66	3	555.605	1664.8	-3.8829	114.307	18636	18636	MS2	0/0	12AUG14_Rui_cardiac_PE_D.raw
	High			VVDSLQTSLDAETr	Unambiguous	4	2	G3V885;G3V8B0	R14(Label:13C(6)15N(4))	CID	1	0	1	1							No Quan Values	Not Used		0	2.862e-05	4.79111	0	5.05144	52	2	772.392	1543.78	-5.11978	207.163	38120	38120	MS2	0/0	12AUG14_Rui_cardiac_PE_D.raw
High				QAYTANnSSQVQAAMk	Unconsidered	2	1	R9PXR4	N7(Deamidated); K16(Label:2H(4))	CID		0.0362	3	3					347357		No Quan Values	Not Used		0	0.004554	4.79049	0	43.8302	100	2	858.917	1716.83	6.02696	98.5511	15337	15337	MS2	0/0	12AUG14_Rui_cardiac_PE_D.raw
High				LVAGVMGQNEPDQGGQr	Unambiguous	2	1	B0BMW2	R17(Label:13C(6))	CID	1	0	1	1					403938		No Quan Values	Not Used		0	8.759e-06	4.78926	0	53.1454	100	2	881.432	1761.86	-4.74704	133.771	22693	22693	MS2	0/0	12AUG14_Rui_cardiac_PE_D.raw
	High			NTLLQAELEELr	Unambiguous	2	1	G3V885	R12(Label:13C(6)15N(4))	CID	0.4134	0	1	1							No Quan Values	Not Used		0	0.0006487	4.78899	0	56.0387	24	2	719.891	1438.77	-2.53474	397.07	78328	78328	MS2	0/0	12AUG14_Rui_cardiac_PE_D.raw
High				GcITIIGGGDTATccAk	Selected	1	1	P16617	C2(Carbamidomethyl); C14(Carbamidomethyl); C15(Carbamidomethyl); K17(Label:2H(4))	CID	0	0	1	1		13389	1		204743	Medium	Excluded by Method	Not Used		0	1.075e-05	4.78896	0	0	100	2	879.908	1758.81	-2.43993	181.633	32715	32715	MS2	0/0	12AUG14_Rui_cardiac_PE_D.raw
High				GcITIIGGGnTATccAk	Rejected	1	1	M0R6Y8	C2(Carbamidomethyl); N10(Deamidated); C14(Carbamidomethyl); C15(Carbamidomethyl); K17(Label:2H(4))	CID		0	2	2		13389	1		204743	Medium	Excluded by Method	Not Used		0	1.075e-05	4.78896	0	0	100	2	879.908	1758.81	-2.43766	181.633	32715	32715	MS2	0/0	12AUG14_Rui_cardiac_PE_D.raw
High				DFSPEDIIVTTSNNHIEVr	Unambiguous	2	1	B5DFG4	R19(Label:13C(6))	CID	1	0	1	1							No Quan Values	Not Used		0	1.543e-05	4.78822	0	4.55112	25	2	1096.55	2192.08	-3.91788	394.056	77630	77630	MS2	0/0	12AUG14_Rui_cardiac_PE_D.raw
	High			NVQAEEmVEFSSGLk	Unambiguous	3	1	P15999	M7(Oxidation); K15(Label:13C(6)15N(2))	CID	1	0	1	1							No Quan Values	Not Used		0	0.0002739	4.78744	0	39.5275	100	2	846.402	1691.8	-3.79862	218.797	40610	40610	MS2	0/0	12AUG14_Rui_cardiac_PE_D.raw
High				rGTGGVDTAAVADVYDISNIDr	Unambiguous	2	2	P09605;M0R6J6	R1(Label:13C(6)); R22(Label:13C(6))	CID	1	0	1	1							No Quan Values	Not Used		0	0.0001263	4.787	1	0	100	2	1139.08	2277.15	-1.40378	356.08	69644	69644	MS2	0/0	12AUG14_Rui_cardiac_PE_D.raw
High				SmTASGNLGHTPFLDEL	Unambiguous	1	1	P32551	M2(Oxidation)	CID	1	0	1	1							Indistinguishable Channels	Not Used		0	0.001721	4.78613	0	43.097	100	2	903.419	1805.83	-3.48977	373.123	73232	73232	MS2	0/0	12AUG14_Rui_cardiac_PE_D.raw
	High			SmTASGNLGHTPFLDEL	Unambiguous	1	1	P32551	M2(Oxidation)	CID	1	0	1	1							Indistinguishable Channels	Not Used		0	0.006179	4.78613	0	43.097	100	2	903.419	1805.83	-3.48977	373.123	73232	73232	MS2	0/0	12AUG14_Rui_cardiac_PE_D.raw
High				VNVDIINFGEEEVNTEk	Unambiguous	1	1	O88321	K17(Label:2H(4))	CID	1	0	1	1							No Quan Values	Not Used		0	0.0007712	4.78486	0	49.6576	100	2	976.988	1952.97	-3.56541	387.112	76155	76155	MS2	0/0	12AUG14_Rui_cardiac_PE_D.raw
	High			YDYEEVEAEGANk	Unambiguous	2	1	Q499Q4	K13(Label:13C(6)15N(2))	CID	0.4686	0	1	1		10221	1		5.50821e+06	Heavy	Excluded by Method	Not Used		0	0.0001805	4.7839	0	29.309	100	2	762.829	1524.65	-4.35871	146.671	25380	25380	MS2	0/0	12AUG14_Rui_cardiac_PE_D.raw
High				AISFVGSNQAGEYIFEr	Unambiguous	2	1	G3V7J0	R17(Label:13C(6))	CID	1	0	1	1							No Quan Values	Not Used		0	0.0002464	4.78381	0	14.3062	44	2	947.469	1893.93	-6.82526	386.744	76078	76078	MS2	0/0	12AUG14_Rui_cardiac_PE_D.raw
High				SVmDATQIAGLNcLr	Unambiguous	2	1	F1LRV4	M3(Oxidation); C13(Carbamidomethyl); R15(Label:13C(6))	CID	1	0	1	1		20105	1	1	1.26257e+06	Medium	Excluded by Method	Not Used		0	0.0001541	4.78149	0	46.1424	100	2	835.919	1670.83	0.784589	278.095	53218	53218	MS2	0/0	12AUG14_Rui_cardiac_PE_D.raw
High				DVGPDDQGSYAVIAGSSk	Unambiguous	1	1	P56741	K18(Label:2H(4))	CID	1	0	1	1							No Quan Values	Not Used		0	2.408e-05	4.78112	0	23.6102	100	2	885.424	1769.84	-4.1619	203.993	37445	37445	MS2	0/0	12AUG14_Rui_cardiac_PE_D.raw
High				IINEPTAAAIAYGLDk	Unambiguous	6	2	P63018;P06761	K16(Label:2H(4))	CID	1	0	1	1							No Quan Values	Not Used		0	5.922e-07	4.77908	0	23.2504	30	2	832.462	1663.92	-2.23853	351.025	68578	68578	MS2	0/0	12AUG14_Rui_cardiac_PE_D.raw
High				APLQVAVLGPTGVAEPVEVr	Unambiguous	1	1	D3ZHA0	R20(Label:13C(6))	CID	1	0	1	1							No Quan Values	Not Used		0	2.111e-07	4.77901	0	12.0567	100	2	1004.58	2008.15	-2.93393	388.681	76482	76482	MS2	0/0	12AUG14_Rui_cardiac_PE_D.raw
High				MTnGFSGADLTEIcQr	Unambiguous	1	1	P46462	N3(Deamidated); C14(Carbamidomethyl); R16(Label:13C(6))	CID	1	0	1	1					222856		No Quan Values	Not Used		0	0.000121	4.77892	0	30.5537	100	2	903.904	1806.8	-4.63769	294.603	56696	56696	MS2	0/0	12AUG14_Rui_cardiac_PE_D.raw
	High			VGLIGScTNSSYEDmGr	Unambiguous	1	1	Q9ER34	C7(Carbamidomethyl); M15(Oxidation); R17(Label:13C(6)15N(4))	CID	1	0	1	1		12572			1.13187e+07	Heavy	Redundant	Not Used	0.36358	0	0.0003549	4.77856	0	20.2187	100	2	936.407	1871.81	-4.21171	174.024	31122	31122	MS2	0/0	12AUG14_Rui_cardiac_PE_D.raw
High				LLGTIYTAAEEIEAAGGk	Unambiguous	1	1	Q4V8F9	K18(Label:2H(4))	CID	1	0	1	1					3523325		No Quan Values	Not Used		0	5.571e-05	4.77852	0	78.3382	36	2	905.986	1810.96	-4.99356	408.554	81082	81082	MS2	0/0	12AUG14_Rui_cardiac_PE_D.raw
	High			SYELPDGQVITIGNEr	Unambiguous	9	3	P68035;V9GZ85;P68136	R16(Label:13C(6)15N(4))	CID	1	0	1	1							No Quan Values	Not Used		0	5.521e-05	4.77823	0	10.2102	11	2	900.95	1800.89	-3.69706	343.224	66928	66928	MS2	0/0	12AUG14_Rui_cardiac_PE_D.raw
High				VVDSLQTSLDAETr	Unambiguous	4	2	G3V885;G3V8B0	R14(Label:13C(6))	CID	1	0	1	1							No Quan Values	Not Used		0	4.226e-05	4.77811	0	5.62079	4	2	770.399	1539.79	-2.84645	211.648	39079	39079	MS2	0/0	12AUG14_Rui_cardiac_PE_D.raw
High				LNkDDPIGNINLAmEIAEk	Unambiguous	1	1	D3ZCV0	K3(Label:2H(4)); M14(Oxidation); K19(Label:2H(4))	CID	1	0	1	1							No Quan Values	Not Used		0	1.347e-05	4.77739	1	62.3174	63	3	708.047	2122.13	-1.48107	353.658	69132	69132	MS2	0/0	12AUG14_Rui_cardiac_PE_D.raw
	High			SSLSSSSPSAGDTVTEk	Unambiguous	2	1	F1LM33	K17(Label:13C(6)15N(2))	CID	1	0	1	1		1797		1	2.38906e+06	Heavy	Excluded by Method	Not Used		0	0.001715	4.7773	0	0	100	2	824.391	1647.78	-2.83057	60.4079	7461	7461	MS2	0/0	12AUG14_Rui_cardiac_PE_D.raw
	High			SVSTPSEAGSQDSGDGAVGSr	Unambiguous	6	1	D3ZU74	R21(Label:13C(6)15N(4))	CID	1	0	1	1		1673	1		364468	Heavy	Excluded by Method	Not Used		0	7.004e-05	4.77707	0	11.1684	100	2	980.937	1960.87	-3.00169	57.2002	6807	6807	MS2	0/0	12AUG14_Rui_cardiac_PE_D.raw
	High			DLAGcIHGLSNVk	Unambiguous	1	1	P56574	C5(Carbamidomethyl); K13(Label:13C(6)15N(2))	CID	1	0	1	1							No Quan Values	Not Used		0	0.0008211	4.77689	0	62.6193	100	2	696.36	1391.71	-4.13001	223.308	41570	41570	MS2	0/0	12AUG14_Rui_cardiac_PE_D.raw
High				LVTFENVTGQPQQGAEQPr	Unambiguous	3	1	Q9Z2Q1-2	R19(Label:13C(6))	CID	1	0	1	1		17123	1	1	778349	Medium	Excluded by Method	Not Used		0	0.0002606	4.77609	0	0	100	2	1053.04	2105.07	-3.01796	231.23	43255	43255	MS2	0/0	12AUG14_Rui_cardiac_PE_D.raw
	High			YFAGnLASGGAAGATSLcFVYPLDFAr	Unambiguous	3	1	Q05962	N5(Deamidated); C18(Carbamidomethyl); R27(Label:13C(6)15N(4))	CID	1	0	1	1		28755	1		1.7278e+06	Heavy	Excluded by Method	Not Used		0	0.005614	4.77402	0	40.3892	100	2	1404.18	2807.35	2.8804	418.958	83442	83442	MS2	0/0	12AUG14_Rui_cardiac_PE_D.raw
High				VNQPASFAVQLnGAr	Unambiguous	1	1	D3ZHA0	N12(Deamidated); R15(Label:13C(6))	CID	1	0	1	1							No Quan Values	Not Used		0	1.82e-06	4.7738	0	10.2658	23	2	789.918	1578.83	-2.95761	243.364	45866	45866	MS2	0/0	12AUG14_Rui_cardiac_PE_D.raw
High				FTATAGIQVVGDDLTVTNPk	Unambiguous	3	1	M0R5J4	K20(Label:2H(4))	CID	1	0	1	1							No Quan Values	Not Used		0	3.793e-05	4.77335	0	4.40967	76	2	1026.05	2051.09	-4.91317	378.954	74453	74453	MS2	0/0	12AUG14_Rui_cardiac_PE_D.raw
High				YrcELLYEGPPDDEAAmGIk	Unambiguous	1	1	P05197	R2(Label:13C(6)); C3(Carbamidomethyl); M17(Oxidation); K20(Label:2H(4))	CID	1	0	1	1					1.04444e+06		No Quan Values	Not Used		0	0.0008084	4.77199	1	66.8224	100	3	785.039	2353.1	-2.88452	275.041	52576	52576	MS2	0/0	12AUG14_Rui_cardiac_PE_D.raw
High				nPDDITQEEYGEFYk	Unconsidered	1	1	P34058	N1(Deamidated); K15(Label:2H(4))	CID		0.0225	2	2					236780		No Quan Values	Not Used		0	0.000573	4.7706	0	23.0183	100	2	926.916	1852.82	9.6879	266.571	50787	50787	MS2	0/0	12AUG14_Rui_cardiac_PE_D.raw
	High			AQQVAVQEQEIAr	Unambiguous	2	1	Q9Z1E1	R13(Label:13C(6)15N(4))	CID	1	0	1	1		5874	1		2848803	Heavy	Excluded by Method	Not Used		0	0.000228	4.76932	0	61.6425	100	2	740.391	1479.77	-3.4106	100.714	15789	15789	MS2	0/0	12AUG14_Rui_cardiac_PE_D.raw
High				NQVAmNPTNTVFDAk	Unambiguous	6	1	P63018	M5(Oxidation); K15(Label:2H(4))	CID	1	0	1	1		11606			5.53826e+07	Medium	Unique	Used	0.390732	0	5.774e-06	4.76875	0	11.7974	28	2	835.409	1669.81	-2.73489	161.572	28496	28496	MS2	0/0	12AUG14_Rui_cardiac_PE_D.raw
High				IFQNAPTDPTqDFSTQVAk	Unambiguous	1	1	D3ZVQ0	Q11(Deamidated); K19(Label:2H(4))	CID	0.0231	0	1	1					976865		No Quan Values	Not Used		0	0.001026	4.76832	0	20.9617	100	2	1057.03	2113.05	5.7474	280.916	53816	53816	MS2	0/0	12AUG14_Rui_cardiac_PE_D.raw
	High			mTPSGYTLDQcIQTGVDNPGHPFIk	Unambiguous	1	1	P09605	M1(Oxidation); C11(Carbamidomethyl); K25(Label:13C(6)15N(2))	CID	1	0	1	1							No Quan Values	Not Used		0	0.01156	4.76805	0	81.7302	100	3	934.108	2800.31	-2.74773	357.137	69865	69865	MS2	0/0	12AUG14_Rui_cardiac_PE_D.raw
High				VGEATETALTcLVEk	Unambiguous	8	1	P11507-2	C11(Carbamidomethyl); K15(Label:2H(4))	CID	1	0	1	1							No Quan Values	Not Used		0	1.01e-06	4.76798	0	45.1689	90	2	812.922	1624.84	-1.48213	323.412	62757	62757	MS2	0/0	12AUG14_Rui_cardiac_PE_D.raw
	High			AEGSDVAnAVLDGADcIMLSGETAkGDYPLEAVr	Unambiguous	3	2	P11980;P11980-2	N8(Deamidated); C16(Carbamidomethyl); K25(Label:13C(6)15N(2)); R34(Label:13C(6)15N(4))	CID	0.2055	0	1	1		28815			7.62761e+06	Heavy	Not Unique	Not Used	0.51347	0	0.01454	4.7671	1	51.2931	100	3	1171.89	3513.65	-0.180794	419.5	83561	83561	MS2	0/0	12AUG14_Rui_cardiac_PE_D.raw
	High			AQDTAELFFEDVr	Unambiguous	1	1	P15650	R13(Label:13C(6)15N(4))	CID	1	0	1	1							No Quan Values	Not Used		0	0.0009745	4.76664	0	50.9662	100	2	775.873	1550.74	1.55583	371.359	72861	72861	MS2	0/0	12AUG14_Rui_cardiac_PE_D.raw
	High			IGGDAGTSLNSNDYGYGGQk	Unambiguous	1	1	Q32PX7	K20(Label:13C(6)15N(2))	CID	1	0	1	1					1040352		No Quan Values	Not Used		0	0.01771	4.76632	0	0	100	2	991.451	1981.89	-2.06164	167.108	29669	29669	MS2	0/0	12AUG14_Rui_cardiac_PE_D.raw
High				IVSnAScTTNcLAPLAk	Unambiguous	15	2	P04797;D3ZWV2	N4(Deamidated); C7(Carbamidomethyl); C11(Carbamidomethyl); K17(Label:2H(4))	CID	1	0	1	1							No Quan Values	Not Used		0	3.771e-06	4.76629	0	39.7357	38	2	912.959	1824.91	-1.7538	241.202	45397	45397	MS2	0/0	12AUG14_Rui_cardiac_PE_D.raw
	High			LGSSEVEQVQLVVDGVk	Unambiguous	1	1	P00564	K17(Label:13C(6)15N(2))	CID	1	0	1	1							No Quan Values	Not Used		0	0.0001178	4.76593	0	45.2039	36	2	897.485	1793.96	-5.58078	374.543	73530	73530	MS2	0/0	12AUG14_Rui_cardiac_PE_D.raw
High				DAGEGGLSLAVEGPSk	Unambiguous	1	1	D3ZHA0	K16(Label:2H(4))	CID	1	0	1	1							No Quan Values	Not Used		0	5.55e-06	4.76572	0	26.6333	91	2	745.884	1490.76	-2.11618	233.443	43728	43728	MS2	0/0	12AUG14_Rui_cardiac_PE_D.raw
High				EmTErLEDEEEMNAELTAk	Unambiguous	4	2	G3V885;G3V8B0	M2(Oxidation); R5(Label:13C(6)); K19(Label:2H(4))	CID	0.0483	0	1	1							No Quan Values	Not Used		0	0.004763	4.76473	1	46.1481	74	3	765.351	2294.04	-0.733892	200.957	36803	36803	MS2	0/0	12AUG14_Rui_cardiac_PE_D.raw
High				DNGDGTYTVSYLPDmSGr	Unambiguous	1	1	D3ZHA0	M15(Oxidation); R18(Label:13C(6))	CID	1	0	1	1					1.23037e+06		No Quan Values	Not Used		0	0.001321	4.76454	0	0	100	2	985.428	1969.85	-2.70827	256.532	48672	48672	MS2	0/0	12AUG14_Rui_cardiac_PE_D.raw
High				SQIENINLTNGnSGGTQr	Unconsidered	2	1	A1A5Q0	N12(Deamidated); R18(Label:13C(6))	CID		0.0384	2	2		12389			3.52571e+06	Medium	Redundant	Not Used	0.440966	0	7.064e-06	4.7637	0	0	100	2	955.467	1909.93	-2.12837	170.733	30432	30432	MS2	0/0	12AUG14_Rui_cardiac_PE_D.raw
High				TDDYLDQPcLETINr	Unambiguous	1	1	P50398	C9(Carbamidomethyl); R15(Label:13C(6))	CID	1	0	1	1		20679		1	1157117	Medium	Excluded by Method	Not Used		0	0.0001145	4.76311	0	58.3414	100	2	929.933	1858.86	-0.218707	287.539	55209	55209	MS2	0/0	12AUG14_Rui_cardiac_PE_D.raw
High				NLTEEMAGLDEIIAk	Unambiguous	2	1	G3V885	K15(Label:2H(4))	CID	1	0	1	1							No Quan Values	Not Used		0	4.68e-06	4.76273	0	42.8085	29	2	825.93	1650.85	-2.1491	409.162	81228	81228	MS2	0/0	12AUG14_Rui_cardiac_PE_D.raw
High				SSIQITGALEDQmNQLk	Unambiguous	1	1	D3ZCV0	M13(Oxidation); K17(Label:2H(4))	CID	1	0	1	1					247308		No Quan Values	Not Used		0	8.748e-05	4.7621	0	0	100	2	948.484	1895.96	-4.23674	265.695	50601	50601	MS2	0/0	12AUG14_Rui_cardiac_PE_D.raw
High				DFSPEDIIVTTSNNHIEVr	Unambiguous	2	1	B5DFG4	R19(Label:13C(6))	CID	1	0	1	1					970818		No Quan Values	Not Used		0	0.0002386	4.76129	0	12.2473	62	2	1096.54	2192.08	-5.81125	397.484	78425	78425	MS2	0/0	12AUG14_Rui_cardiac_PE_D.raw
High				SIDDLEDELYAQk	Unambiguous	1	1	P04692	K13(Label:2H(4))	CID	1	0	1	1		22247			1.85865e+07	Medium	Unique	Used	0.700324	0	3.006e-05	4.76113	0	10.0961	11	2	771.875	1542.74	-2.52444	320.545	62155	62155	MS2	0/0	12AUG14_Rui_cardiac_PE_D.raw
High				NSYVAGqYDDPASYk	Unambiguous	1	1	P05370	Q7(Deamidated); K15(Label:2H(4))	CID	0.0336	0	1	1					597096		No Quan Values	Not Used		0	0.0005574	4.75942	0	57.3216	100	2	841.883	1682.76	6.3553	174.791	31284	31284	MS2	0/0	12AUG14_Rui_cardiac_PE_D.raw
High				ALDFSEAPSFTQPLTNr	Unambiguous	1	1	P56741	R17(Label:13C(6))	CID	1	0	1	1							No Quan Values	Not Used		0	9.38e-06	4.75931	0	6.86275	75	2	950.479	1899.95	-1.44457	386.513	76030	76030	MS2	0/0	12AUG14_Rui_cardiac_PE_D.raw
High				NkDTGTYEDFVEGLr	Unambiguous	1	1	P16409	K2(Label:2H(4)); R15(Label:13C(6))	CID	1	0	1	1							No Quan Values	Not Used		0	4.677e-05	4.759	1	0	100	2	877.433	1753.86	-2.59362	276.403	52864	52864	MS2	0/0	12AUG14_Rui_cardiac_PE_D.raw
High				VLNNMEIGTSLYDEEGAk	Unambiguous	1	1	P16617	K18(Label:2H(4))	CID	1	0	1	1							No Quan Values	Not Used		0	7.735e-05	4.75829	0	9.58722	100	2	993.985	1986.96	0.157021	312.982	60571	60571	MS2	0/0	12AUG14_Rui_cardiac_PE_D.raw
High				DLNELQTLIEAHFENr	Unambiguous	4	1	F1LMI8	R16(Label:13C(6))	CID	1	0	1	1					1.27336e+06		No Quan Values	Not Used		0	0.0001396	4.75785	0	47.5454	100	2	974.495	1947.98	-2.41743	417.4	83096	83096	MS2	0/0	12AUG14_Rui_cardiac_PE_D.raw
High				DLNHVcVISESGk	Unambiguous	2	1	F1LNY0	C6(Carbamidomethyl); K13(Label:2H(4))	CID	1	0	1	1		8258	1	1	354661	Medium	Excluded by Method	Not Used		0	0.0009275	4.75776	0	0	100	2	731.368	1461.73	-1.30604	125.479	20967	20967	MS2	0/0	12AUG14_Rui_cardiac_PE_D.raw
High				DLEEATLQHEATAAALr	Unambiguous	6	3	G3V885;G3V8B0;Q29RW1	R17(Label:13C(6))	CID	1	0	1	1							No Quan Values	Not Used		0	8.689e-05	4.75751	0	35.1317	20	3	615.651	1844.94	-2.58484	285.839	54855	54855	MS2	0/0	12AUG14_Rui_cardiac_PE_D.raw
High				VEFEcEVSEEGAQVk	Unambiguous	1	1	P56741	C5(Carbamidomethyl); K15(Label:2H(4))	CID	1	0	1	1					805110		No Quan Values	Not Used		0	1.03e-05	4.75705	0	76.6985	100	2	872.404	1743.8	-2.70793	214.268	39645	39645	MS2	0/0	12AUG14_Rui_cardiac_PE_D.raw
	High			SSIQITGALEDQMNQLk	Unambiguous	1	1	D3ZCV0	K17(Label:13C(6)15N(2))	CID	1	0	1	1							No Quan Values	Not Used		0	0.002197	4.75702	0	36.5605	100	2	942.482	1883.96	-2.98715	383.082	75315	75315	MS2	0/0	12AUG14_Rui_cardiac_PE_D.raw
	High			ELEVAEGGGqVELEr	Unambiguous	1	1	Q63692	Q10(Deamidated); R15(Label:13C(6)15N(4))	CID	1	0	1	1					203139		No Quan Values	Not Used		0	0.02403	4.75702	0	38.219	100	2	813.404	1625.8	6.39311	214.376	39670	39670	MS2	0/0	12AUG14_Rui_cardiac_PE_D.raw
	High			LAQAAQSSVATITr	Unambiguous	1	1	G3V852	R14(Label:13C(6)15N(4))	CID	1	0	1	1		8938		1	1.67267e+06	Heavy	Excluded by Method	Not Used		0	0.0001265	4.75584	0	55.203	100	2	713.896	1426.78	-2.89794	133.394	22614	22614	MS2	0/0	12AUG14_Rui_cardiac_PE_D.raw
High				DLNELQTLIEAHFENr	Unambiguous	4	1	F1LMI8	R16(Label:13C(6))	CID	1	0	1	1							No Quan Values	Not Used		0	2.025e-05	4.75583	0	30.6758	14	2	974.492	1947.98	-4.61071	412.212	81930	81930	MS2	0/0	12AUG14_Rui_cardiac_PE_D.raw
High				SVSTPSEAGSQDSGDGAVGSr	Unambiguous	6	1	D3ZU74	R21(Label:13C(6))	CID	1	0	1	1					1.54752e+06		No Quan Values	Not Used		0	5.42e-07	4.75474	0	0	100	2	978.942	1956.88	-3.57903	58.2864	7028	7028	MS2	0/0	12AUG14_Rui_cardiac_PE_D.raw
	High			rGTGGVDTAAVGAVFDISNADr	Unambiguous	1	1	P00564	R1(Label:13C(6)15N(4)); R22(Label:13C(6)15N(4))	CID	1	0	1	1							No Quan Values	Not Used		0	0.01863	4.75378	1	47.4196	68	3	723.697	2169.08	-2.15292	350.324	68430	68430	MS2	0/0	12AUG14_Rui_cardiac_PE_D.raw
High				AEGSDVANAVLDGADcImLSGETAk	Unambiguous	3	2	P11980;P11980-2	C16(Carbamidomethyl); M18(Oxidation); K25(Label:2H(4))	CID	1	0	1	1					65513776		No Quan Values	Not Used		0	0.0003253	4.75375	0	18.6185	19	2	1257.58	2514.15	-4.91319	396.873	78282	78282	MS2	0/0	12AUG14_Rui_cardiac_PE_D.raw
High				TTGIVLDSGDGVTHNVPIYEGYALPHAImr	Unambiguous	4	2	P68035;P68136	M29(Oxidation); R30(Label:13C(6))	CID	1	0	1	1					6920532		No Quan Values	Not Used		0	3.825e-05	4.75225	0	56.7521	33	3	1073.54	3218.62	-2.08791	401.181	79309	79309	MS2	0/0	12AUG14_Rui_cardiac_PE_D.raw
	High			GADYLVTEVENGGSLGSk	Unambiguous	4	2	P11980;P11980-2	K18(Label:13C(6)15N(2))	CID	1	0	1	1							No Quan Values	Not Used		0	0.001488	4.75223	0	28.1063	100	2	902.444	1803.88	-2.88261	312.032	60371	60371	MS2	0/0	12AUG14_Rui_cardiac_PE_D.raw
High				ALDFSEAPSFTQPLTNr	Unambiguous	1	1	P56741	R17(Label:13C(6))	CID	1	0	1	1							No Quan Values	Not Used		0	4.207e-05	4.75101	0	13.127	69	2	950.477	1899.95	-4.14305	384.478	75605	75605	MS2	0/0	12AUG14_Rui_cardiac_PE_D.raw
High				GFGTDEqAIIDcLGSr	Unambiguous	1	1	Q5XI77	Q7(Deamidated); C12(Carbamidomethyl); R16(Label:13C(6))	CID	1	0	1	1					1.87245e+06		No Quan Values	Not Used		0	0.002167	4.75013	0	56.2019	100	2	873.414	1745.82	5.80706	392.526	77292	77292	MS2	0/0	12AUG14_Rui_cardiac_PE_D.raw
High				FLEQQNAALAAEVNr	Unambiguous	2	1	Q6P725	R15(Label:13C(6))	CID	1	0	1	1					1.02336e+06		No Quan Values	Not Used		0	4.682e-06	4.74901	0	55.9006	100	2	840.441	1679.87	-3.55196	261.765	49774	49774	MS2	0/0	12AUG14_Rui_cardiac_PE_D.raw
High				WGDAGAEYVVESTGVFTTmEk	Unambiguous	4	1	P04797	M19(Oxidation); K21(Label:2H(4))	CID	1	0	1	1					958668		No Quan Values	Not Used		0	0.0007098	4.74839	0	0	100	2	1149.03	2297.05	-5.30127	425.503	84840	84840	MS2	0/0	12AUG14_Rui_cardiac_PE_D.raw
	High			NFILDQTNVSAAAQr	Unambiguous	1	1	Q6IMY8	R15(Label:13C(6)15N(4))	CID	0.2042	0	1	1							No Quan Values	Not Used		0	0.001922	4.74685	0	33.7157	94	2	829.431	1657.85	0.998698	260.299	49464	49464	MS2	0/0	12AUG14_Rui_cardiac_PE_D.raw
High				TFGGAPGFSLGSPLSSPVFPr	Unambiguous	2	1	Q6P725	R21(Label:13C(6))	CID	1	0	1	1					17104242		No Quan Values	Not Used		0	7.355e-05	4.74682	0	5.04418	6	2	1042.55	2084.09	-2.77425	411.226	81703	81703	MS2	0/0	12AUG14_Rui_cardiac_PE_D.raw
	High			VNAGDQPGADLGPLITPQAk	Unambiguous	2	1	G3V7J0	K20(Label:13C(6)15N(2))	CID	1	0	1	1							No Quan Values	Not Used		0	0.0007076	4.74555	0	15.2981	63	2	985.521	1970.03	-4.77512	296.806	57161	57161	MS2	0/0	12AUG14_Rui_cardiac_PE_D.raw
High				DNGDGTHTVHYTPATDGPYTVAVk	Unambiguous	1	1	D3ZHA0	K24(Label:2H(4))	CID	1	0	1	1		14123	1		1.30804e+07	Medium	Excluded by Method	Not Used		0	0.0001937	4.74546	0	37.4099	90	3	840.734	2520.19	-2.52048	190.073	34503	34503	MS2	0/0	12AUG14_Rui_cardiac_PE_D.raw
High				STNGDTFLGGEDFDQALLr	Unambiguous	2	1	P48721	R19(Label:13C(6))	CID	1	0	1	1		26893		1	4.60977e+07	Medium	Excluded by Method	Not Used		0	1.373e-06	4.74345	0	44.7665	44	2	1031.49	2061.98	-3.2158	401.321	79344	79344	MS2	0/0	12AUG14_Rui_cardiac_PE_D.raw
	High			STGEAFVQFASqEIAEk	Unconsidered	6	2	D3ZYW2;Q6AY09	Q12(Deamidated); K17(Label:13C(6)15N(2))	CID		0.0267	2	2		26277	1		1.18408e+06	Heavy	Excluded by Method	Not Used		0	0.02542	4.7434	0	19.5924	100	2	925.955	1850.9	6.82214	394.446	77717	77717	MS2	0/0	12AUG14_Rui_cardiac_PE_D.raw
High				AGYTDQVVIGmDVAASEFYr	Unambiguous	4	1	M0R5J4	M11(Oxidation); R20(Label:13C(6))	CID	1	0	1	1					2.63622e+06		No Quan Values	Not Used		0	6.98e-06	4.7434	0	21.7421	94	2	1107.52	2214.04	-3.23671	393.948	77607	77607	MS2	0/0	12AUG14_Rui_cardiac_PE_D.raw
High				LYAQDADGcPIDIk	Unambiguous	1	1	D3ZHA0	C9(Carbamidomethyl); K14(Label:2H(4))	CID	1	0	1	1					27012224		No Quan Values	Not Used		0	6.023e-07	4.74331	0	14.3718	14	2	791.887	1582.77	-2.77146	215.135	39829	39829	MS2	0/0	12AUG14_Rui_cardiac_PE_D.raw
High				NDLQLqVQAEQDNLADAEEr	Unambiguous	4	2	G3V885;G3V8B0	Q6(Deamidated); R20(Label:13C(6))	CID	0.0169	0	1	1							No Quan Values	Not Used		0	0.0001819	4.7422	0	0	100	2	1153.55	2306.09	4.06879	315.02	60998	60998	MS2	0/0	12AUG14_Rui_cardiac_PE_D.raw
	High			IEDEQALALQLQk	Unambiguous	2	1	G3V885	K13(Label:13C(6)15N(2))	CID	0.3861	0	1	1							No Quan Values	Not Used		0	0.0003438	4.74215	0	39.3004	90	2	753.914	1506.82	-3.76326	263.726	50185	50185	MS2	0/0	12AUG14_Rui_cardiac_PE_D.raw
	High			AAFDIFVLGAEDGcISTk	Unambiguous	1	1	Q4PP99	C14(Carbamidomethyl); K18(Label:13C(6)15N(2))	CID	1	0	1	1							No Quan Values	Not Used		0	2.37e-05	4.74142	0	32.5898	33	2	961.472	1921.94	-5.10198	415.401	82653	82653	MS2	0/0	12AUG14_Rui_cardiac_PE_D.raw
	High			SPFEVQVSPEAGAQk	Unambiguous	1	1	D3ZHA0	K15(Label:13C(6)15N(2))	CID	1	0	1	1					17458828		No Quan Values	Not Used		0	0.000376	4.73859	0	33.162	51	2	791.402	1581.8	-2.13928	204.187	37485	37485	MS2	0/0	12AUG14_Rui_cardiac_PE_D.raw
	High			LmAGQEDSNGcINYEAFVk	Unambiguous	1	1	P16409	M2(Oxidation); C11(Carbamidomethyl); K19(Label:13C(6)15N(2))	CID	1	0	1	1							No Quan Values	Not Used		0	0.002518	4.73791	0	22.7466	80	2	1085.48	2169.96	-3.41707	293.737	56515	56515	MS2	0/0	12AUG14_Rui_cardiac_PE_D.raw
High				AISFVGSNQAGEYIFEr	Unambiguous	2	1	G3V7J0	R17(Label:13C(6))	CID	1	0	1	1							No Quan Values	Not Used		0	7.988e-06	4.73736	0	11.7517	79	2	947.474	1893.94	-1.54007	390.23	76805	76805	MS2	0/0	12AUG14_Rui_cardiac_PE_D.raw
High				LVSSPccIVTSTYGWTANmEr	Unambiguous	1	1	P34058	C6(Carbamidomethyl); C7(Carbamidomethyl); M19(Oxidation); R21(Label:13C(6))	CID	1	0	1	1		24383		1	905469	Medium	Excluded by Method	Not Used		0	0.0007955	4.73717	0	0	100	2	1227.56	2454.12	-0.108013	362.848	71069	71069	MS2	0/0	12AUG14_Rui_cardiac_PE_D.raw
	High			NLTEDNSqNQDFIAk	Unambiguous	1	1	Q9ER24	Q8(Deamidated); K15(Label:13C(6)15N(2))	CID	0.0169	0	1	1		10686	1		1056508	Heavy	Excluded by Method	Not Used		0	0.007323	4.73664	0	47.4396	100	2	873.415	1745.82	8.77802	151.622	26409	26409	MS2	0/0	12AUG14_Rui_cardiac_PE_D.raw
High				SmTASGNLGHTPFLDEL	Unambiguous	1	1	P32551	M2(Oxidation)	CID	1	0	1	1							Indistinguishable Channels	Not Used		0	0.002495	4.73655	0	50.9396	100	2	903.422	1805.84	0.0929115	370.529	72686	72686	MS2	0/0	12AUG14_Rui_cardiac_PE_D.raw
	High			SmTASGNLGHTPFLDEL	Unambiguous	1	1	P32551	M2(Oxidation)	CID	1	0	1	1							Indistinguishable Channels	Not Used		0	0.01415	4.73655	0	50.9396	100	2	903.422	1805.84	0.0929115	370.529	72686	72686	MS2	0/0	12AUG14_Rui_cardiac_PE_D.raw
High				mEGPGVDIDSPDVNIEGPEGk	Unambiguous	1	1	M0R9D5	M1(Oxidation); K21(Label:2H(4))	CID	1	0	1	1							No Quan Values	Not Used		0	1.09e-06	4.73635	0	0	100	2	1088	2175	-3.23782	289.932	55713	55713	MS2	0/0	12AUG14_Rui_cardiac_PE_D.raw
	High			GIsLEEGALPDVSATr	Unambiguous	1	1	D4ABA9	S3(Phospho); R16(Label:13C(6)15N(4))	CID	1	0	1	1		24501	1		1.96235e+06	Heavy	Excluded by Method	Not Used		0	0.01103	4.73592	0	45.9839	100	2	852.907	1704.81	-0.716214	365.184	71561	71561	MS2	0/0	12AUG14_Rui_cardiac_PE_D.raw
	High			GTSFEAAAASGGSASSEk	Unambiguous	1	1	P13803	K18(Label:13C(6)15N(2))	CID	1	0	1	1					4223753		No Quan Values	Not Used		0	0.0002523	4.73433	0	18.1886	100	2	811.87	1622.73	-3.54753	72.2392	9877	9877	MS2	0/0	12AUG14_Rui_cardiac_PE_D.raw
	High			cIGAIAMTEPGAGSDLQGVr	Unambiguous	1	1	P15650	C1(Carbamidomethyl); R20(Label:13C(6)15N(4))	CID	1	0	1	1					703195		No Quan Values	Not Used		0	0.002881	4.73281	0	0	100	2	1006.99	2012.97	-3.58287	302.998	58461	58461	MS2	0/0	12AUG14_Rui_cardiac_PE_D.raw
High				VDNSSLTGESEPQTr	Unambiguous	5	2	P06686;P06685	R15(Label:13C(6))	CID	1	0	1	1		2584		1	23286278	Medium	Excluded by Method	Not Used		0	2.67e-06	4.73211	0	3.0262	76	2	813.387	1625.77	-2.33296	64.7659	8350	8350	MS2	0/0	12AUG14_Rui_cardiac_PE_D.raw
High				ILGADTSVDLEETGr	Unambiguous	3	1	P15999	R15(Label:13C(6))	CID	1	0	1	1							No Quan Values	Not Used		0	5.748e-08	4.7316	0	25.382	54	2	791.404	1581.8	-3.59438	257.337	48841	48841	MS2	0/0	12AUG14_Rui_cardiac_PE_D.raw
High				FSPDGELYASGSEDGTLr	Unambiguous	1	1	Q5XIG8	R18(Label:13C(6))	CID	1	0	1	1					563733		No Quan Values	Not Used		0	0.0005672	4.73131	0	0	100	2	953.939	1906.87	-2.62155	260.371	49480	49480	MS2	0/0	12AUG14_Rui_cardiac_PE_D.raw
High				NPDDITNEEYGEFYk	Unambiguous	1	1	P82995	K15(Label:2H(4))	CID	1	0	1	1					645348		No Quan Values	Not Used		0	2.327e-05	4.73093	0	55.3939	100	2	919.404	1837.8	-2.7027	269.486	51403	51403	MS2	0/0	12AUG14_Rui_cardiac_PE_D.raw
	High			AGAGSATLSMAYAGAr	Unambiguous	1	1	P04636	R16(Label:13C(6)15N(4))	CID	1	0	1	1					5.08151e+06		No Quan Values	Not Used		0	0.0006343	4.72533	0	21.9778	78	2	732.857	1464.71	-5.38539	192.198	34955	34955	MS2	0/0	12AUG14_Rui_cardiac_PE_D.raw
High				GQSVQQVYYSIGALAk	Unambiguous	2	1	G3V885	K16(Label:2H(4))	CID	1	0	1	1							No Quan Values	Not Used		0	3.656e-06	4.7248	0	48.1219	60	2	858.465	1715.92	-2.39371	374.55	73532	73532	MS2	0/0	12AUG14_Rui_cardiac_PE_D.raw
High				FTATAGIQVVGDDLTVTNPk	Unambiguous	3	1	M0R5J4	K20(Label:2H(4))	CID	1	0	1	1							No Quan Values	Not Used		0	1.596e-05	4.72451	0	32.2139	100	2	1026.05	2051.09	-2.17548	382.325	75157	75157	MS2	0/0	12AUG14_Rui_cardiac_PE_D.raw
High				LkGADPEETILNAFk	Unambiguous	1	1	P08733	K2(Label:2H(4)); K15(Label:2H(4))	CID	1	0	1	1							No Quan Values	Not Used		0	0.0002496	4.72433	1	41.5255	23	3	551.98	1653.93	-2.81769	384.588	75628	75628	MS2	0/0	12AUG14_Rui_cardiac_PE_D.raw
High				SLGYAYVNFqQPADAEr	Unconsidered	3	2	Q9EPH8;G3V9N0	Q10(Deamidated); R17(Label:13C(6))	CID		0.0268	2	2							No Quan Values	Not Used		0	0.002401	4.72395	0	34.3455	100	2	968.468	1935.93	5.65842	304.109	58698	58698	MS2	0/0	12AUG14_Rui_cardiac_PE_D.raw
High				SYcAEIAHNVSSk	Unambiguous	4	1	D4A412	C3(Carbamidomethyl); K13(Label:2H(4))	CID	1	0	1	1					614221		No Quan Values	Not Used		0	0.0003693	4.72212	0	0	100	2	735.352	1469.7	-1.00216	80.2976	11535	11535	MS2	0/0	12AUG14_Rui_cardiac_PE_D.raw
High				EQDLEGATVVGAPAEEQk	Unambiguous	6	1	D4A1Q2	K18(Label:2H(4))	CID	1	0	1	1		13177	1	1	628067	Medium	Excluded by Method	Not Used		0	2.727e-05	4.72081	0	0	100	2	937.964	1874.92	-3.93958	179.099	32181	32181	MS2	0/0	12AUG14_Rui_cardiac_PE_D.raw
High				AkcELSSSVQTDINLPYLTmDASGPk	Unambiguous	2	1	P48721	K2(Label:2H(4)); C3(Carbamidomethyl); M20(Oxidation); K26(Label:2H(4))	CID	1	0	1	1		24843	1	1	1.1539e+06	Medium	Excluded by Method	Not Used		0	0.0001574	4.72079	1	47.4602	100	3	950.475	2849.41	-1.04792	371.942	72984	72984	MS2	0/0	12AUG14_Rui_cardiac_PE_D.raw
	High			ISADAmMQALLGTr	Unambiguous	1	1	P23693	M6(Oxidation); R14(Label:13C(6)15N(4))	CID	1	0	1	1							No Quan Values	Not Used		0	0.0004179	4.7189	0	26.8835	100	2	752.379	1503.75	-1.67794	328.553	63840	63840	MS2	0/0	12AUG14_Rui_cardiac_PE_D.raw
High				ISADAmMQALLGTr	Unambiguous	1	1	P23693	M6(Oxidation); R14(Label:13C(6))	CID	0.0339	0	1	1							No Quan Values	Not Used		0	1.22e-05	4.71863	0	26.9653	68	2	750.384	1499.76	-2.99749	332.815	64734	64734	MS2	0/0	12AUG14_Rui_cardiac_PE_D.raw
High				LkGADPEETILNAFk	Unambiguous	1	1	P08733	K2(Label:2H(4)); K15(Label:2H(4))	CID	1	0	1	1							No Quan Values	Not Used		0	1.865e-05	4.71832	1	42.8938	29	3	551.98	1653.93	-2.59627	391.302	77030	77030	MS2	0/0	12AUG14_Rui_cardiac_PE_D.raw
High				QYVQETVIDTPEDEEIPk	Unambiguous	2	1	F1LMC2	K18(Label:2H(4))	CID	1	0	1	1							No Quan Values	Not Used		0	0.000189	4.71803	0	0	100	2	1069.02	2137.04	-3.63082	288.63	55438	55438	MS2	0/0	12AUG14_Rui_cardiac_PE_D.raw
	High			TNVSGGAIALGHPLGGSGSr	Unambiguous	2	2	P13437;G3V9U2	R20(Label:13C(6)15N(4))	CID	1	0	1	1					3.78797e+06		No Quan Values	Not Used		0	7.108e-06	4.71686	0	9.18339	100	2	909.475	1817.94	-3.57749	166.163	29467	29467	MS2	0/0	12AUG14_Rui_cardiac_PE_D.raw
	High			NPDDITqEEYGEFYk	Unconsidered	1	1	P34058	Q7(Deamidated); K15(Label:13C(6)15N(2))	CID		0.0348	2	2							No Quan Values	Not Used		0	0.002256	4.71627	0	59.5562	100	2	928.909	1856.81	7.98137	277.774	53151	53151	MS2	0/0	12AUG14_Rui_cardiac_PE_D.raw
High				kYEDIcPSTHNmDVPNIk	Unambiguous	2	1	Q3T1J1	K1(Label:2H(4)); C6(Carbamidomethyl); M12(Oxidation); K18(Label:2H(4))	CID	1	0	1	1		9300	1	1	5304832	Medium	Excluded by Method	Not Used		0	0.002961	4.71611	1	17.8021	100	3	729.02	2185.05	-1.8505	136.916	23342	23342	MS2	0/0	12AUG14_Rui_cardiac_PE_D.raw
High				GSYGDLGGPIITTQVTIPk	Unambiguous	3	1	P61980	K19(Label:2H(4))	CID	1	0	1	1							No Quan Values	Not Used		0	0.0001361	4.71523	0	26.6366	100	2	961.03	1921.05	-2.88516	382.803	75257	75257	MS2	0/0	12AUG14_Rui_cardiac_PE_D.raw
High				EVYmGNVIQGGEGQAPTr	Unambiguous	1	1	P17764	M4(Oxidation); R18(Label:13C(6))	CID	1	0	1	1							No Quan Values	Not Used		0	7.534e-06	4.71417	0	23.535	100	2	964.465	1927.92	-2.94347	145.412	25117	25117	MS2	0/0	12AUG14_Rui_cardiac_PE_D.raw
	High			STnGDTFLGGEDFDQALLr	Unambiguous	2	1	P48721	N3(Deamidated); R19(Label:13C(6)15N(4))	CID	1	0	1	1		27355			173803460	Heavy	Redundant	Not Used	0.561294	0	5.662e-05	4.713	0	32.2953	6	2	1033.98	2066.95	-4.14721	406.287	80553	80553	MS2	0/0	12AUG14_Rui_cardiac_PE_D.raw
High				LMAGQEDSNGcInYEAFVk	Unconsidered	1	1	P16409	C11(Carbamidomethyl); N13(Deamidated); K19(Label:2H(4))	CID		0.0388	2	2							No Quan Values	Not Used		0	0.001164	4.71271	0	8.4053	79	2	1075.98	2150.96	-4.13246	332.832	64738	64738	MS2	0/0	12AUG14_Rui_cardiac_PE_D.raw
High				DAGEGGLSLAVEGPSk	Unambiguous	1	1	D3ZHA0	K16(Label:2H(4))	CID	1	0	1	1					970058		No Quan Values	Not Used		0	1.988e-05	4.7127	0	18.224	78	2	745.884	1490.76	-2.52561	226.389	42224	42224	MS2	0/0	12AUG14_Rui_cardiac_PE_D.raw
High				mTNGFSGADLTEIcQr	Unambiguous	1	1	P46462	M1(Oxidation); C14(Carbamidomethyl); R16(Label:13C(6))	CID	1	0	1	1		18874	1		1.11541e+06	Medium	Excluded by Method	Not Used		0	1.344e-05	4.7119	0	59.0079	100	2	911.412	1821.82	-1.40231	257.594	48895	48895	MS2	0/0	12AUG14_Rui_cardiac_PE_D.raw
High				SLEDALNQTATVTr	Unambiguous	1	1	Q3KR86	R14(Label:13C(6))	CID	1	0	1	1							No Quan Values	Not Used		0	2.495e-05	4.71162	0	25.1529	55	2	762.9	1524.79	-2.53047	254.498	48241	48241	MS2	0/0	12AUG14_Rui_cardiac_PE_D.raw
High				YSGDFGADAQGAmSk	Unambiguous	1	1	Q9QZ76	M13(Oxidation); K15(Label:2H(4))	CID	1	0	1	1							No Quan Values	Not Used		0	4.634e-05	4.71064	0	13.0545	100	2	762.829	1524.65	-4.63526	93.9022	14366	14366	MS2	0/0	12AUG14_Rui_cardiac_PE_D.raw
	High			TSVQTEDDQLIAGQSAr	Unambiguous	2	1	Q5U302	R17(Label:13C(6)15N(4))	CID	1	0	1	1		11223		1	2.39045e+06	Heavy	Excluded by Method	Not Used		0	3.061e-05	4.70947	0	35.8456	100	2	914.945	1828.88	-4.67189	158.015	27752	27752	MS2	0/0	12AUG14_Rui_cardiac_PE_D.raw
	High			AEGSDVANAVLDGADcImLSGETAkGDYPLEAVr	Unambiguous	3	2	P11980;P11980-2	C16(Carbamidomethyl); M18(Oxidation); K25(Label:13C(6)15N(2)); R34(Label:13C(6)15N(4))	CID	1	0	1	1					2.18425e+06		No Quan Values	Not Used		0	0.001843	4.70919	1	0	49	3	1176.89	3528.65	-2.02335	405.114	80275	80275	MS2	0/0	12AUG14_Rui_cardiac_PE_D.raw
	High			EATEAATVAAAAEAr	Unambiguous	1	1	Q3MIE4	R15(Label:13C(6)15N(4))	CID	1	0	1	1		11577		1	2.41077e+06	Heavy	Excluded by Method	Not Used		0	0.0008193	4.70889	0	38.7459	100	2	721.358	1441.71	-4.67385	161.195	28420	28420	MS2	0/0	12AUG14_Rui_cardiac_PE_D.raw
High				VLGSEEPTEGDVQcmr	Unambiguous	1	1	D4ABA9	C14(Carbamidomethyl); M15(Oxidation); R16(Label:13C(6))	CID	1	0	1	1		7362			3.18117e+07	Medium	Redundant	Not Used	0.665729	0	0.0001756	4.7075	0	0	100	2	914.908	1828.81	-3.51163	115.921	18975	18975	MS2	0/0	12AUG14_Rui_cardiac_PE_D.raw
High				QATLGAGLPIATPcTTVNk	Unambiguous	1	1	P17764	C14(Carbamidomethyl); K19(Label:2H(4))	CID	1	0	1	1					393365		No Quan Values	Not Used		0	0.001824	4.70745	0	0	100	2	959.023	1917.04	-0.936856	297.795	57371	57371	MS2	0/0	12AUG14_Rui_cardiac_PE_D.raw
High				NLTEEmAGLDEIIAk	Unambiguous	2	1	G3V885	M6(Oxidation); K15(Label:2H(4))	CID	1	0	1	1							No Quan Values	Not Used		0	2.111e-05	4.70661	0	48.3886	53	2	833.927	1666.85	-2.00718	338.985	66028	66028	MS2	0/0	12AUG14_Rui_cardiac_PE_D.raw
	High			FTATAGIQVVGDDLTVTNPk	Unambiguous	3	1	M0R5J4	K20(Label:13C(6)15N(2))	CID	1	0	1	1							No Quan Values	Not Used		0	0.0002805	4.70628	0	38.5077	100	2	1028.05	2055.09	0.760591	379.739	74617	74617	MS2	0/0	12AUG14_Rui_cardiac_PE_D.raw
High				AAVPSGASTGIYEALELr	Unambiguous	6	3	P15429;M0R5J4;M0RAU4	R18(Label:13C(6))	CID	1	0	1	1							No Quan Values	Not Used		0	0.0006687	4.70623	0	22.1568	100	2	905.983	1810.96	-2.56772	385.696	75861	75861	MS2	0/0	12AUG14_Rui_cardiac_PE_D.raw
	High			VQLLHSQNTSLINQk	Unambiguous	4	2	G3V885;G3V8B0	K15(Label:13C(6)15N(2))	CID	1	0	1	1		11176	1		1.22098e+06	Heavy	Excluded by Method	Not Used		0	0.0001553	4.70575	0	47.9159	100	2	865.983	1730.96	-2.84717	156.953	27529	27529	MS2	0/0	12AUG14_Rui_cardiac_PE_D.raw
	High			DcDLQEDAcYNcGr	Unambiguous	1	1	P62634	C2(Carbamidomethyl); C9(Carbamidomethyl); C12(Carbamidomethyl); R14(Label:13C(6)15N(4))	CID	1	0	1	1		7955	1		1.17853e+06	Heavy	Excluded by Method	Not Used		0	0.000819	4.70537	0	26.2301	100	2	893.327	1785.65	-1.87954	122.21	20285	20285	MS2	0/0	12AUG14_Rui_cardiac_PE_D.raw
High				HQAFEAELSANQSr	Unambiguous	2	1	P16086	R14(Label:13C(6))	CID	1	0	1	1		5289	1		1.59921e+06	Medium	Excluded by Method	Not Used		0	9.485e-07	4.70432	0	0	100	2	797.386	1593.77	-3.62151	94.5386	14498	14498	MS2	0/0	12AUG14_Rui_cardiac_PE_D.raw
	High			FTAVEDqYYcVDcYk	Unambiguous	2	1	Q9WUH4	Q7(Deamidated); C10(Carbamidomethyl); C13(Carbamidomethyl); K15(Label:13C(6)15N(2))	CID	1	0	1	1		19778		1	315277	Heavy	Excluded by Method	Not Used		0	0.003665	4.70345	0	50.1408	100	2	985.415	1969.82	7.30556	272.214	51980	51980	MS2	0/0	12AUG14_Rui_cardiac_PE_D.raw
High				DcDLQEDAcYNcGr	Unambiguous	1	1	P62634	C2(Carbamidomethyl); C9(Carbamidomethyl); C12(Carbamidomethyl); R14(Label:13C(6))	CID	1	0	1	1					1.71696e+06		No Quan Values	Not Used		0	2.245e-05	4.70257	0	13.8844	100	2	891.333	1781.66	-2.23708	122.31	20306	20306	MS2	0/0	12AUG14_Rui_cardiac_PE_D.raw
High				rGTGGVDTAAVADVYDISNIDr	Unambiguous	2	2	P09605;M0R6J6	R1(Label:13C(6)); R22(Label:13C(6))	CID	1	0	1	1							No Quan Values	Not Used		0	0.003533	4.70251	1	0	100	2	1139.07	2277.14	-3.97691	355.702	69565	69565	MS2	0/0	12AUG14_Rui_cardiac_PE_D.raw
High				SEIGIAMGSGTAVAk	Unambiguous	4	1	P11507-2	K15(Label:2H(4))	CID	1	0	1	1					1.71532e+06		No Quan Values	Not Used		0	9.652e-06	4.70227	0	31.7178	56	2	698.375	1395.74	-2.13168	199.063	36403	36403	MS2	0/0	12AUG14_Rui_cardiac_PE_D.raw
	High			AGGIETIANEYSDr	Unambiguous	2	1	F1LRV4	R14(Label:13C(6)15N(4))	CID	1	0	1	1							No Quan Values	Not Used		0	0.001958	4.70211	0	46.5588	100	2	753.356	1505.7	-3.83788	223.562	41622	41622	MS2	0/0	12AUG14_Rui_cardiac_PE_D.raw
High				YGINTTDIFqTVDLWEGk	Unambiguous	1	1	Q5XFX0	Q10(Deamidated); K18(Label:2H(4))	CID	0.0383	0	1	1					5.65846e+06		No Quan Values	Not Used		0	6.234e-05	4.70117	0	82.6372	97	2	1053.03	2105.05	4.07396	419.057	83463	83463	MS2	0/0	12AUG14_Rui_cardiac_PE_D.raw
	High			FLDGDEmTLADcNLLPk	Unambiguous	2	1	G3V8C4	M7(Oxidation); C12(Carbamidomethyl); K17(Label:13C(6)15N(2))	CID	1	0	1	1		25779	1		1.85642e+06	Heavy	Excluded by Method	Not Used		0	0.0009527	4.70113	0	45.9808	100	2	988.464	1975.92	-1.20214	388.717	76490	76490	MS2	0/0	12AUG14_Rui_cardiac_PE_D.raw
	High			GcITIIGGGnTATccAk	Rejected	1	1	M0R6Y8	C2(Carbamidomethyl); N10(Deamidated); C14(Carbamidomethyl); C15(Carbamidomethyl); K17(Label:13C(6)15N(2))	CID	0	0	1	1					683252		No Quan Values	Not Used		0	0.001223	4.70099	0	0	100	2	881.901	1762.8	-3.30756	190.247	34540	34540	MS2	0/0	12AUG14_Rui_cardiac_PE_D.raw
	High			GcITIIGGGDTATccAk	Selected	1	1	P16617	C2(Carbamidomethyl); C14(Carbamidomethyl); C15(Carbamidomethyl); K17(Label:13C(6)15N(2))	CID		0	2	2					683252		No Quan Values	Not Used		0	0.001224	4.70099	0	0	100	2	881.901	1762.8	-3.30983	190.247	34540	34540	MS2	0/0	12AUG14_Rui_cardiac_PE_D.raw
High				SLGYAYVNFQqPADAEr	Unconsidered	3	2	Q9EPH8;G3V9N0	Q11(Deamidated); R17(Label:13C(6))	CID		0.0309	3	3							No Quan Values	Not Used		0	0.002682	4.70085	0	34.3455	100	2	968.468	1935.93	5.65842	304.109	58698	58698	MS2	0/0	12AUG14_Rui_cardiac_PE_D.raw
	High			GAGTGGLGLAIEGPSEAk	Unambiguous	1	1	D3ZHA0	K18(Label:13C(6)15N(2))	CID	1	0	1	1					303787		No Quan Values	Not Used		0	0.0004702	4.70014	0	14.7953	100	2	796.92	1592.83	-3.06334	238.102	44726	44726	MS2	0/0	12AUG14_Rui_cardiac_PE_D.raw
High				ArPFPDGLAEDIDkGEVSAr	Unambiguous	1	1	P05197	R2(Label:13C(6)); K14(Label:2H(4)); R20(Label:13C(6))	CID	1	0	1	1		19328	1		1.27394e+06	Medium	Excluded by Method	Not Used		0	0.0002964	4.69938	1	85.1607	100	3	720.384	2159.14	-3.35078	264.935	50439	50439	MS2	0/0	12AUG14_Rui_cardiac_PE_D.raw
High				VGLIGScTNSSYEDmGr	Unambiguous	1	1	Q9ER34	C7(Carbamidomethyl); M15(Oxidation); R17(Label:13C(6))	CID	1	0	1	1					240190		No Quan Values	Not Used		0	2.164e-05	4.69894	0	24.219	100	2	934.415	1867.82	-1.55143	168.423	29946	29946	MS2	0/0	12AUG14_Rui_cardiac_PE_D.raw
High				TITLEVEPSDTIENVk	Unambiguous	6	1	P0CG51	K16(Label:2H(4))	CID	1	0	1	1							No Quan Values	Not Used		0	2.311e-05	4.69889	0	16.59	12	2	896.477	1791.95	-3.16045	324.117	62905	62905	MS2	0/0	12AUG14_Rui_cardiac_PE_D.raw
High				SQsPLrGGVTETTQTDk	Unambiguous	1	1	Q5U2U8	S3(Phospho); R6(Label:13C(6)); K17(Label:2H(4))	CID	1	0	1	1	S(1): 1.0; S(3): 99.0; T(10): 0.0; T(12): 0.0; T(13): 0.0; T(15): 0.0	3276		1	1.14318e+07	Medium	Excluded by Method	Not Used		0	0.0007338	4.69817	1	60.4963	100	3	632.308	1894.91	-3.05627	73.2304	10078	10078	MS2	0/0	12AUG14_Rui_cardiac_PE_D.raw
	High			DTVTTGLTGAVNmAk	Unambiguous	1	1	M0R7S5	M13(Oxidation); K15(Label:13C(6)15N(2))	CID	1	0	1	1					1.71485e+06		No Quan Values	Not Used		0	0.01065	4.69813	0	64.5138	100	2	751.881	1502.75	-4.27816	200.513	36709	36709	MS2	0/0	12AUG14_Rui_cardiac_PE_D.raw
High				IVYGHLDDPANQEIEr	Unambiguous	1	1	Q9ER34	R16(Label:13C(6))	CID	1	0	1	1							No Quan Values	Not Used		0	0.0001101	4.6969	0	26.9626	40	3	625.648	1874.93	-2.46724	193.838	35299	35299	MS2	0/0	12AUG14_Rui_cardiac_PE_D.raw
High				QGAIVAVTGDGVNDSPALk	Unambiguous	3	2	P06686;P06685	K19(Label:2H(4))	CID	1	0	1	1							No Quan Values	Not Used		0	3.858e-05	4.69636	0	18.8222	100	2	908.487	1815.97	-5.01683	247.609	46786	46786	MS2	0/0	12AUG14_Rui_cardiac_PE_D.raw
	High			TPIGSFLGSLASQPATk	Unambiguous	1	1	P17764	K17(Label:13C(6)15N(2))	CID	1	0	1	1							No Quan Values	Not Used		0	0.001017	4.69476	0	67.6816	52	2	841.961	1682.92	-2.78878	396.286	78142	78142	MS2	0/0	12AUG14_Rui_cardiac_PE_D.raw
High				IVSNAScTTNcLAPLAk	Unambiguous	15	2	P04797;D3ZWV2	C7(Carbamidomethyl); C11(Carbamidomethyl); K17(Label:2H(4))	CID	1	0	1	1					9156.78		No Quan Values	Not Used		0	0.0003171	4.69432	0	37.0285	75	2	912.468	1823.93	-0.74688	191.481	34801	34801	MS2	0/0	12AUG14_Rui_cardiac_PE_D.raw
High				YTPSGQSGAAASESLFISnHAY	Unambiguous	1	1	P05065	N19(Deamidated)	CID	1	0	1	1							Indistinguishable Channels	Not Used		0	0.0002073	4.69431	0	77.3806	100	2	1130.02	2259.04	9.2809	327.736	63669	63669	MS2	0/0	12AUG14_Rui_cardiac_PE_D.raw
	High			YTPSGQSGAAASESLFISnHAY	Unambiguous	1	1	P05065	N19(Deamidated)	CID	1	0	1	1							Indistinguishable Channels	Not Used		0	0.00242	4.69431	0	77.3806	100	2	1130.02	2259.04	9.2809	327.736	63669	63669	MS2	0/0	12AUG14_Rui_cardiac_PE_D.raw
	High			DGScGVSYVVQEPGDYEVSIk	Unambiguous	1	1	D3ZHA0	C4(Carbamidomethyl); K21(Label:13C(6)15N(2))	CID	1	0	1	1							No Quan Values	Not Used		0	0.03476	4.69418	0	10.781	68	2	1148.53	2296.05	-2.96776	343.028	66888	66888	MS2	0/0	12AUG14_Rui_cardiac_PE_D.raw
High				NLIDEDGNNQWPEGLk	Unambiguous	1	1	D4A781	K16(Label:2H(4))	CID	1	0	1	1							No Quan Values	Not Used		0	1.291e-05	4.69369	0	0	100	2	923.446	1845.89	-3.36138	316.522	61313	61313	MS2	0/0	12AUG14_Rui_cardiac_PE_D.raw
	High			LQNEIEDLmVDVEr	Unambiguous	4	2	G3V885;G3V8B0	M9(Oxidation); R14(Label:13C(6)15N(4))	CID	1	0	1	1					1.13354e+06		No Quan Values	Not Used		0	0.0006105	4.69196	0	45.4618	100	2	864.919	1728.83	-2.97646	318.788	61786	61786	MS2	0/0	12AUG14_Rui_cardiac_PE_D.raw
High				SVTEQGAELSNEEr	Unambiguous	1	1	P63102	R14(Label:13C(6))	CID	1	0	1	1		3551			5.01027e+07	Medium	Redundant	Not Used	0.565512	0	5.024e-06	4.68975	0	16.3289	100	2	777.868	1554.73	-3.69541	76.1376	10676	10676	MS2	0/0	12AUG14_Rui_cardiac_PE_D.raw
	High			QTQTFTTYSDNQPGVLIQVYEGEr	Unambiguous	6	2	P63018;Q07439	R24(Label:13C(6)15N(4))	CID	1	0	1	1					2.09428e+06		No Quan Values	Not Used		0	0.01046	4.6881	0	17.5731	50	2	1392.67	2784.34	0.74542	395.197	77890	77890	MS2	0/0	12AUG14_Rui_cardiac_PE_D.raw
	High			NAVTQEFGPVPDTAr	Unambiguous	1	1	Q9ER34	R15(Label:13C(6)15N(4))	CID	1	0	1	1					5.83073e+06		No Quan Values	Not Used		0	9.926e-05	4.68733	0	23.2795	80	2	806.401	1611.8	-2.84185	217.675	40371	40371	MS2	0/0	12AUG14_Rui_cardiac_PE_D.raw
High				AGDGrPcPTAESASAPSEDPNVNFLk	Unambiguous	1	1	O08623	R5(Label:13C(6)); C7(Carbamidomethyl); K26(Label:2H(4))	CID	1	0	1	1							No Quan Values	Not Used		0	0.0001477	4.68669	0	33.7801	75	3	899.763	2697.27	-3.12486	232.379	43499	43499	MS2	0/0	12AUG14_Rui_cardiac_PE_D.raw
High				IPVTDEEQTNVPYIYAIGDILEGkLELTPVAIqAGr	Unconsidered	2	1	R9PXU4	K24(Label:2H(4)); Q33(Deamidated); R36(Label:13C(6))	CID		0.0311	2	2					428854		No Quan Values	Not Used		0	0.0001931	4.68445	1	58.4559	100	3	1313.04	3937.11	0.576568	430.943	85976	85976	MS2	0/0	12AUG14_Rui_cardiac_PE_D.raw
	High			GADYLVTEVEnGGSLGSk	Unambiguous	4	2	P11980;P11980-2	N11(Deamidated); K18(Label:13C(6)15N(2))	CID	1	0	1	1							No Quan Values	Not Used		0	0.02116	4.68264	0	67.3813	100	2	902.934	1804.86	-4.9817	328.945	63923	63923	MS2	0/0	12AUG14_Rui_cardiac_PE_D.raw
	High			ATFSSTSGLDSVSDSGEGr	Unambiguous	1	1	E9PTK8	R19(Label:13C(6)15N(4))	CID	1	0	1	1					998605		No Quan Values	Not Used		0	0.00031	4.68203	0	45.3626	100	2	935.417	1869.83	-3.35332	183.572	33121	33121	MS2	0/0	12AUG14_Rui_cardiac_PE_D.raw
	High			SSIQITGALEDQmNQLk	Unambiguous	1	1	D3ZCV0	M13(Oxidation); K17(Label:13C(6)15N(2))	CID	1	0	1	1		19483	1		1.52247e+06	Heavy	Excluded by Method	Not Used		0	9.226e-05	4.68186	0	44.6373	100	2	950.478	1899.95	-4.46182	268.02	51093	51093	MS2	0/0	12AUG14_Rui_cardiac_PE_D.raw
	High			VFDkEGNGTVmGAELr	Unambiguous	4	2	Q64119;P16409	K4(Label:13C(6)15N(2)); M11(Oxidation); R16(Label:13C(6)15N(4))	CID	1	0	1	1		7214	1		2.19465e+07	Heavy	Excluded by Method	Not Used		0	0.0003348	4.68176	1	50.3936	77	3	586.292	1756.86	-3.11683	114.427	18661	18661	MS2	0/0	12AUG14_Rui_cardiac_PE_D.raw
	High			VFDkEGNGTVmGAEIr	Unambiguous	4	2	Q64119;P16409	K4(Label:13C(6)15N(2)); M11(Oxidation); R16(Label:13C(6)15N(4))	CID	1	0	1	2		7214	1		2.19465e+07	Heavy	Excluded by Method	Not Used		0	0.0003348	4.68176	1	50.3936	77	3	586.292	1756.86	-3.11683	114.427	18661	18661	MS2	0/0	12AUG14_Rui_cardiac_PE_D.raw
	High			VNAGDQPGADLGPLITPQAk	Unambiguous	2	1	G3V7J0	K20(Label:13C(6)15N(2))	CID	1	0	1	1							No Quan Values	Not Used		0	0.0004032	4.68015	0	11.2991	100	2	985.523	1970.04	-2.29657	300.063	57846	57846	MS2	0/0	12AUG14_Rui_cardiac_PE_D.raw
High				mEGDLNEMEIQLSQANr	Unambiguous	2	1	G3V885	M1(Oxidation); R17(Label:13C(6))	CID	1	0	1	1					309706		No Quan Values	Not Used		0	5.597e-06	4.6797	0	0	100	2	1000.46	1999.91	-3.67746	300.203	57875	57875	MS2	0/0	12AUG14_Rui_cardiac_PE_D.raw
	High			WVVIGDENYGEGSSr	Unambiguous	1	1	Q9ER34	R15(Label:13C(6)15N(4))	CID	1	0	1	1		18557		1	4.43626e+06	Heavy	Excluded by Method	Not Used		0	2.541e-06	4.67928	0	37.7444	82	2	839.389	1677.77	-2.61373	252.829	47887	47887	MS2	0/0	12AUG14_Rui_cardiac_PE_D.raw
High				ELQELVQYPVEHPDk	Unambiguous	1	1	P46462	K15(Label:2H(4))	CID	1	0	1	1					1.56745e+06		No Quan Values	Not Used		0	6.938e-05	4.67916	0	36.1034	100	2	914.474	1827.94	-0.949048	232.528	43532	43532	MS2	0/0	12AUG14_Rui_cardiac_PE_D.raw
	High			cSGcDEIIFSEDYQr	Unambiguous	1	1	Q6AYF2	C1(Carbamidomethyl); C4(Carbamidomethyl); R15(Label:13C(6)15N(4))	CID	1	0	1	1					236459		No Quan Values	Not Used		0	0.00368	4.67836	0	48.4877	100	2	944.888	1888.77	-1.86063	259.635	49324	49324	MS2	0/0	12AUG14_Rui_cardiac_PE_D.raw
High				GLVYETSVLDPDEGIr	Unambiguous	2	1	G3V936	R16(Label:13C(6))	CID	1	0	1	1							No Quan Values	Not Used		0	4.308e-06	4.67721	0	19.465	41	2	884.955	1768.9	-1.47684	349.485	68253	68253	MS2	0/0	12AUG14_Rui_cardiac_PE_D.raw
	High			ELAQQVQQVAAEYcr	Unambiguous	1	1	Q6AYI1	C14(Carbamidomethyl); R15(Label:13C(6)15N(4))	CID	1	0	1	1							No Quan Values	Not Used		0	0.00232	4.67704	0	57.1616	100	2	901.938	1802.87	-2.7205	310.281	60000	60000	MS2	0/0	12AUG14_Rui_cardiac_PE_D.raw
High				EQIEQFIPQmTAGk	Unambiguous	1	1	P15650	M10(Oxidation); K14(Label:2H(4))	CID	1	0	1	1							No Quan Values	Not Used		0	0.0002037	4.67659	0	3.40795	22	2	820.416	1639.83	-2.89815	238.067	44718	44718	MS2	0/0	12AUG14_Rui_cardiac_PE_D.raw
	High			kSEIGIAmGSGTAVAk	Unambiguous	4	1	P11507-2	K1(Label:13C(6)15N(2)); M8(Oxidation); K16(Label:13C(6)15N(2))	CID	1	0	1	1		2104			7.92386e+06	Heavy	Unique	Used	0.464172	0	6.116e-05	4.6763	1	33.8285	100	2	776.42	1551.83	-3.12062	64.8887	8375	8375	MS2	0/0	12AUG14_Rui_cardiac_PE_D.raw
High				QSGEAFVELESEDDVk	Unambiguous	1	1	Q794E4	K16(Label:2H(4))	CID	1	0	1	1		19157		1	2.51096e+06	Medium	Excluded by Method	Not Used		0	0.0001268	4.67575	0	0	100	2	893.417	1785.83	-3.60436	262.13	49851	49851	MS2	0/0	12AUG14_Rui_cardiac_PE_D.raw
High				AANAAENDFSVSQAEVSSr	Unambiguous	1	1	Q6MG08	R19(Label:13C(6))	CID	1	0	1	1		14023	1		1.3554e+06	Medium	Excluded by Method	Not Used		0	5.516e-05	4.6757	0	0	100	2	979.956	1958.91	-4.82991	188.861	34240	34240	MS2	0/0	12AUG14_Rui_cardiac_PE_D.raw
High				LALSQNQQSSGAAGPTGk	Unambiguous	1	1	D3ZFB2	K18(Label:2H(4))	CID	1	0	1	1		2642	1		781170	Medium	Excluded by Method	Not Used		0	0.0002535	4.67556	0	0	100	2	859.951	1718.89	-1.2888	66.6483	8737	8737	MS2	0/0	12AUG14_Rui_cardiac_PE_D.raw
High				AmGVVVATGVNTEIGk	Unambiguous	4	1	P11507-2	M2(Oxidation); K16(Label:2H(4))	CID	1	0	1	1							No Quan Values	Not Used		0	1.038e-05	4.67498	0	14.5714	34	2	783.427	1565.85	-2.64404	202.661	37160	37160	MS2	0/0	12AUG14_Rui_cardiac_PE_D.raw
	High			TLGDAYEFTVDmr	Unambiguous	2	1	B5DFG4	M12(Oxidation); R13(Label:13C(6)15N(4))	CID	1	0	1	1					4.14512e+06		No Quan Values	Not Used		0	0.002589	4.67404	0	36.1643	38	2	772.35	1543.69	-3.56628	265.743	50610	50610	MS2	0/0	12AUG14_Rui_cardiac_PE_D.raw
	High			IPSAVGYQPTLATDMGTmQEr	Unambiguous	2	1	G3V6D3	M18(Oxidation); R21(Label:13C(6)15N(4))	CID	1	0	1	1					1.62142e+06		No Quan Values	Not Used		0	0.001614	4.67255	0	20.1611	100	2	1146.54	2292.08	-2.48272	268.542	51203	51203	MS2	0/0	12AUG14_Rui_cardiac_PE_D.raw
High				EAGDGVFEcEYYPVIPGk	Unambiguous	1	1	D3ZHA0	C9(Carbamidomethyl); K18(Label:2H(4))	CID	1	0	1	1							No Quan Values	Not Used		0	0.0004083	4.67168	0	48.1397	100	2	1017.48	2033.95	-0.372704	377.429	74132	74132	MS2	0/0	12AUG14_Rui_cardiac_PE_D.raw
High				NGnPVAENFrVEEVSLPDTINEGQVr	Unambiguous	2	1	Q5BK81-2	N3(Deamidated); R10(Label:13C(6)); R26(Label:13C(6))	CID	1	0	1	1					3192532		No Quan Values	Not Used		0	0.0002084	4.66926	1	90.8835	38	3	966.149	2896.43	-4.91383	398.136	78575	78575	MS2	0/0	12AUG14_Rui_cardiac_PE_D.raw
High				VLAQNSGFDLQETLVk	Unambiguous	2	1	Q3MHS9	K16(Label:2H(4))	CID	1	0	1	1							No Quan Values	Not Used		0	0.0002247	4.66908	0	37.7341	100	2	883.481	1765.96	-4.57571	333.774	64936	64936	MS2	0/0	12AUG14_Rui_cardiac_PE_D.raw
High				NVQAEEmVEFSSGLk	Unambiguous	3	1	P15999	M7(Oxidation); K15(Label:2H(4))	CID	1	0	1	1							No Quan Values	Not Used		0	8.996e-05	4.6687	0	28.6499	100	2	844.406	1687.81	-5.42467	233.011	43636	43636	MS2	0/0	12AUG14_Rui_cardiac_PE_D.raw
High				GGDDLDPNYVLSSr	Unambiguous	1	1	P00564	R14(Label:13C(6))	CID	1	0	1	1							No Quan Values	Not Used		0	3.413e-05	4.66819	0	11.5096	12	2	757.363	1513.72	-1.89481	255.298	48410	48410	MS2	0/0	12AUG14_Rui_cardiac_PE_D.raw
	High			SVTQEDIQkGDVSSVr	Unambiguous	2	1	F1LMC2	K9(Label:13C(6)15N(2)); R16(Label:13C(6)15N(4))	CID	1	0	1	1		5575	1		1.80604e+06	Heavy	Excluded by Method	Not Used		0	0.001875	4.66777	1	54.7339	100	2	883.452	1765.9	-4.1015	97.6093	15141	15141	MS2	0/0	12AUG14_Rui_cardiac_PE_D.raw
High				DTGTYEDFVEGLr	Unambiguous	1	1	P16409	R13(Label:13C(6))	CID	1	0	1	1							No Quan Values	Not Used		0	1.495e-05	4.66755	0	19.9768	12	2	754.352	1507.7	-2.01689	365.754	71678	71678	MS2	0/0	12AUG14_Rui_cardiac_PE_D.raw
High				cIGAIAMTEPGAGSDLQGVr	Unambiguous	1	1	P15650	C1(Carbamidomethyl); R20(Label:13C(6))	CID	1	0	1	1		21603	1		1.64571e+06	Medium	Excluded by Method	Not Used		0	4.431e-05	4.66712	0	26.9495	100	2	1004.99	2008.98	-3.53877	306.614	59225	59225	MS2	0/0	12AUG14_Rui_cardiac_PE_D.raw
	High			VVDLmAYMASkE	Unambiguous	15	1	P04797	M5(Oxidation); K11(Label:13C(6)15N(2))	CID	1	0	1	1							No Quan Values	Not Used		0	0.0007613	4.66568	1	26.5866	43	2	690.833	1380.66	-2.89148	266.69	50812	50812	MS2	0/0	12AUG14_Rui_cardiac_PE_D.raw
	High			VVDImAYMASkE	Unambiguous	15	1	P04797	M5(Oxidation); K11(Label:13C(6)15N(2))	CID	1	0	1	2							No Quan Values	Not Used		0	0.0007613	4.66568	1	26.5866	43	2	690.833	1380.66	-2.89148	266.69	50812	50812	MS2	0/0	12AUG14_Rui_cardiac_PE_D.raw
High				IFQNAPTDPTQDFSTqVAk	Unconsidered	1	1	D3ZVQ0	Q16(Deamidated); K19(Label:2H(4))	CID		0.0231	2	2					976865		No Quan Values	Not Used		0	0.006514	4.66436	0	20.9617	100	2	1057.03	2113.05	5.7474	280.916	53816	53816	MS2	0/0	12AUG14_Rui_cardiac_PE_D.raw
High				GAVVGIDLGTTNScVAVMEGk	Unambiguous	2	1	P48721	C14(Carbamidomethyl); K21(Label:2H(4))	CID	1	0	1	1		24731		1	2.48498e+06	Medium	Excluded by Method	Not Used		0	5.263e-06	4.66426	0	49.5769	100	2	1041.53	2082.05	-2.01909	370	72575	72575	MS2	0/0	12AUG14_Rui_cardiac_PE_D.raw
High				NDLQLQVqAEQDNLADAEEr	Unconsidered	4	2	G3V885;G3V8B0	Q8(Deamidated); R20(Label:13C(6))	CID		0.0169	2	2							No Quan Values	Not Used		0	0.0003201	4.66322	0	0	100	2	1153.55	2306.09	4.06879	315.02	60998	60998	MS2	0/0	12AUG14_Rui_cardiac_PE_D.raw
High				NSNLVGAAHEELQQSr	Unambiguous	2	1	G3V8L3	R16(Label:13C(6))	CID	1	0	1	1					3.56802e+06		No Quan Values	Not Used		0	4.433e-06	4.66208	0	26.7097	100	2	879.943	1758.88	-2.53056	136.712	23300	23300	MS2	0/0	12AUG14_Rui_cardiac_PE_D.raw
High				mADEAVcVGPAPTSk	Unambiguous	3	1	F1M8L5	M1(Oxidation); C7(Carbamidomethyl); K15(Label:2H(4))	CID	1	0	1	1		5023	1		331593	Medium	Excluded by Method	Not Used		0	6.347e-05	4.66151	0	68.9256	100	2	776.865	1552.72	-3.07646	91.37	13844	13844	MS2	0/0	12AUG14_Rui_cardiac_PE_D.raw
High				FTQAGSEVSALLGr	Unambiguous	2	1	G3V6D3	R14(Label:13C(6))	CID	1	0	1	1							No Quan Values	Not Used		0	4.372e-05	4.6593	0	15.9816	18	2	721.389	1441.77	-2.33792	318.168	61655	61655	MS2	0/0	12AUG14_Rui_cardiac_PE_D.raw
	High			HNNcmAEcLTPTIYAk	Unambiguous	1	1	P09605	C4(Carbamidomethyl); M5(Oxidation); C8(Carbamidomethyl); K16(Label:13C(6)15N(2))	CID	1	0	1	1					347464		No Quan Values	Not Used		0	0.001202	4.65859	0	0	100	2	973.938	1946.87	2.37362	149.802	26033	26033	MS2	0/0	12AUG14_Rui_cardiac_PE_D.raw
High				ANqLAEEIESSAQYk	Unambiguous	3	1	F1M049	Q3(Deamidated); K15(Label:2H(4))	CID	0.0258	0	1	1					793544		No Quan Values	Not Used		0	0.001288	4.65754	0	73.5971	100	2	843.418	1685.83	7.38204	272.53	52047	52047	MS2	0/0	12AUG14_Rui_cardiac_PE_D.raw
High				AAVEEGIVLGGGcALLr	Unambiguous	1	1	P63039	C13(Carbamidomethyl); R17(Label:13C(6))	CID	1	0	1	1							No Quan Values	Not Used		0	1.517e-06	4.65723	0	7.46614	39	2	845.966	1690.92	-0.772658	372.994	73205	73205	MS2	0/0	12AUG14_Rui_cardiac_PE_D.raw
	High			nLTEDNSQNQDFIAk	Unconsidered	1	1	Q9ER24	N1(Deamidated); K15(Label:13C(6)15N(2))	CID		0.0169	2	2		10686	1		1056508	Heavy	Excluded by Method	Not Used		0	0.01562	4.65716	0	47.4396	100	2	873.415	1745.82	8.77802	151.622	26409	26409	MS2	0/0	12AUG14_Rui_cardiac_PE_D.raw
High				ASAELALGENSEVLk	Unambiguous	1	1	P00507	K15(Label:2H(4))	CID	1	0	1	1							No Quan Values	Not Used		0	1.209e-05	4.65642	0	20.4289	53	2	767.914	1534.82	-3.62522	248.355	46943	46943	MS2	0/0	12AUG14_Rui_cardiac_PE_D.raw
High				GAGTGGLGLAIEGPSEAk	Unambiguous	1	1	D3ZHA0	K18(Label:2H(4))	CID	1	0	1	1							No Quan Values	Not Used		0	1.269e-05	4.65627	0	28.6714	18	2	794.925	1588.84	-2.86807	244.515	46118	46118	MS2	0/0	12AUG14_Rui_cardiac_PE_D.raw
High				IDQYQGADAVGLEEk	Unambiguous	1	1	Q920J4	K15(Label:2H(4))	CID	1	0	1	1							No Quan Values	Not Used		0	1.572e-06	4.65621	0	20.103	100	2	820.409	1639.81	-0.169297	182.102	32813	32813	MS2	0/0	12AUG14_Rui_cardiac_PE_D.raw
	High			nSVAAMGGTDGkEDGEQFk	Unconsidered	2	1	D3Z802	N1(Deamidated); K12(Label:13C(6)15N(2)); K19(Label:13C(6)15N(2))	CID		0.0292	2	2							No Quan Values	Not Used		0	0.008527	4.65519	1	40.7251	100	2	979.45	1957.89	7.5451	97.9678	15216	15216	MS2	0/0	12AUG14_Rui_cardiac_PE_D.raw
High				ILGADTSVDLEETGr	Unambiguous	3	1	P15999	R15(Label:13C(6))	CID	1	0	1	1							No Quan Values	Not Used		0	1.016e-07	4.65386	0	10.2874	9	2	791.404	1581.8	-3.20852	253.884	48110	48110	MS2	0/0	12AUG14_Rui_cardiac_PE_D.raw
	High			SLGYAYVNFQQPADAEr	Unambiguous	3	2	Q9EPH8;G3V9N0	R17(Label:13C(6)15N(4))	CID	1	0	1	1							No Quan Values	Not Used		0	0.0008391	4.65377	0	37.3059	100	2	969.964	1938.92	-0.380651	301.973	58248	58248	MS2	0/0	12AUG14_Rui_cardiac_PE_D.raw
High				LYGSGGPPPTGEEDTSEkDEL	Unambiguous	1	1	P06761	K18(Label:2H(4))	CID	1	0	1	1		15296		1	11443381	Medium	Excluded by Method	Not Used		0	0.0005517	4.65295	1	2.4795	33	2	1091.5	2181.99	-4.66554	205.73	37812	37812	MS2	0/0	12AUG14_Rui_cardiac_PE_D.raw
High				VAGYAAQLEQYQk	Unambiguous	1	1	P54921	K13(Label:2H(4))	CID	1	0	1	1					1.01479e+06		No Quan Values	Not Used		0	0.0004495	4.65199	0	48.4049	100	2	736.885	1472.76	-3.05468	193.073	35140	35140	MS2	0/0	12AUG14_Rui_cardiac_PE_D.raw
High				cELLYEGPPDDEAAmGIk	Unambiguous	1	1	P05197	C1(Carbamidomethyl); M15(Oxidation); K18(Label:2H(4))	CID	1	0	1	1					1.39682e+06		No Quan Values	Not Used		0	0.0009636	4.6514	0	11.5948	100	2	1014.46	2027.91	-4.48479	283.518	54367	54367	MS2	0/0	12AUG14_Rui_cardiac_PE_D.raw
	High			FAcHSASLTVr	Unambiguous	1	1	Q5FVM4	C3(Carbamidomethyl); R11(Label:13C(6)15N(4))	CID	1	0	1	1		2074		1	4.74557e+06	Heavy	Excluded by Method	Not Used		0	0.001868	4.65129	0	57.4083	100	3	420.211	1258.62	-3.36469	61.1052	7603	7603	MS2	0/0	12AUG14_Rui_cardiac_PE_D.raw
	High			AQDTAELFFEDVr	Unambiguous	1	1	P15650	R13(Label:13C(6)15N(4))	CID	1	0	1	1							No Quan Values	Not Used		0	0.001067	4.65099	0	60.6404	100	2	775.87	1550.73	-1.75031	366.203	71775	71775	MS2	0/0	12AUG14_Rui_cardiac_PE_D.raw
	High			GAGTGGLGLAIEGPSEAk	Unambiguous	1	1	D3ZHA0	K18(Label:13C(6)15N(2))	CID	1	0	1	1		17845	1		15812393	Heavy	Excluded by Method	Not Used		0	0.0001376	4.65054	0	28.2753	30	2	796.92	1592.83	-3.06334	241.187	45393	45393	MS2	0/0	12AUG14_Rui_cardiac_PE_D.raw
High				rGTGGVDTAAVGAVFDISNADr	Unambiguous	1	1	P00564	R1(Label:13C(6)); R22(Label:13C(6))	CID	1	0	1	1							No Quan Values	Not Used		0	1.64e-06	4.64964	1	20.3083	19	3	721.038	2161.1	-1.72673	352.923	68978	68978	MS2	0/0	12AUG14_Rui_cardiac_PE_D.raw
	High			FTATAGIQVVGDDLTVTNPk	Unambiguous	3	1	M0R5J4	K20(Label:13C(6)15N(2))	CID	1	0	1	1							No Quan Values	Not Used		0	0.002486	4.64923	0	20.5127	100	2	1028.04	2055.08	-2.20937	372.552	73113	73113	MS2	0/0	12AUG14_Rui_cardiac_PE_D.raw
	High			AAPAPAAAPAAAPEPErPk	Unambiguous	1	1	P16409	R17(Label:13C(6)15N(4)); K19(Label:13C(6)15N(2))	CID	1	0	1	1					4.21304e+06		No Quan Values	Not Used		0	7.443e-05	4.64839	0	0	100	2	900.987	1800.97	-2.89327	78.8807	11239	11239	MS2	0/0	12AUG14_Rui_cardiac_PE_D.raw
High				ISADAMmQALLGTr	Unambiguous	1	1	P23693	M7(Oxidation); R14(Label:13C(6))	CID	0.0086	0	1	1							No Quan Values	Not Used		0	1.936e-05	4.64801	0	14.2582	100	2	750.383	1499.76	-4.0556	339.586	66153	66153	MS2	0/0	12AUG14_Rui_cardiac_PE_D.raw
High				SSIQITGALEDQmNQLk	Unambiguous	1	1	D3ZCV0	M13(Oxidation); K17(Label:2H(4))	CID	1	0	1	1							No Quan Values	Not Used		0	1.453e-05	4.64767	0	31.7575	98	2	948.486	1895.97	-1.66136	277.581	53110	53110	MS2	0/0	12AUG14_Rui_cardiac_PE_D.raw
High				rGTGGVDTAAVADVYDISNIDr	Unambiguous	2	2	P09605;M0R6J6	R1(Label:13C(6)); R22(Label:13C(6))	CID	1	0	1	1							No Quan Values	Not Used		0	0.0007712	4.64754	1	32.2869	11	3	759.721	2277.15	-1.32928	347.477	67828	67828	MS2	0/0	12AUG14_Rui_cardiac_PE_D.raw
High				SQEQmDNFTLDINTAYAr	Unambiguous	1	1	Q3KR86	M5(Oxidation); R18(Label:13C(6))	CID	1	0	1	1		22083		1	1.2285e+06	Medium	Excluded by Method	Not Used		0	0.0003765	4.647	0	0	100	2	1069.99	2138.97	-1.89444	316.917	61396	61396	MS2	0/0	12AUG14_Rui_cardiac_PE_D.raw
	High			YAELLVSQGVVNQPEYEEEISkYDk	Unambiguous	1	1	Q5XI78	K22(Label:13C(6)15N(2)); K25(Label:13C(6)15N(2))	CID	1	0	1	1		26025			7.47502e+06	Heavy	Unique	Used	0.885745	0	0.02948	4.64567	1	43.9256	100	3	982.82	2946.45	-4.36735	391.922	77161	77161	MS2	0/0	12AUG14_Rui_cardiac_PE_D.raw
High				VNVDIInFGEEEVNTEk	Unambiguous	1	1	O88321	N7(Deamidated); K17(Label:2H(4))	CID	1	0	1	1		25277	1	1	1.02698e+06	Medium	Excluded by Method	Not Used		0	0.0001943	4.64386	0	74.2748	100	2	977.489	1953.97	6.11604	379.577	74582	74582	MS2	0/0	12AUG14_Rui_cardiac_PE_D.raw
	High			MTnGFSGADLTEIcQr	Unambiguous	1	1	P46462	N3(Deamidated); C14(Carbamidomethyl); R16(Label:13C(6)15N(4))	CID	1	0	1	1		21511	1		1.46435e+06	Heavy	Excluded by Method	Not Used		0	0.02316	4.64359	0	26.1388	100	2	905.901	1810.8	-1.11141	304.35	58748	58748	MS2	0/0	12AUG14_Rui_cardiac_PE_D.raw
High				LSDDNTIGqEEIQQr	Unambiguous	2	1	P16086	Q9(Deamidated); R15(Label:13C(6))	CID	0.0453	0	1	1					554486		No Quan Values	Not Used		0	0.0004857	4.64242	0	31.5335	100	2	876.928	1752.85	8.01433	141.968	24398	24398	MS2	0/0	12AUG14_Rui_cardiac_PE_D.raw
	High			IVSNAScTTNcLAPLAk	Unambiguous	15	2	P04797;D3ZWV2	C7(Carbamidomethyl); C11(Carbamidomethyl); K17(Label:13C(6)15N(2))	CID	1	0	1	1							No Quan Values	Not Used		0	0.003772	4.64197	0	19.692	100	2	914.46	1827.91	-2.79154	203.763	37397	37397	MS2	0/0	12AUG14_Rui_cardiac_PE_D.raw
High				VTTmDAELEFAIQPNTTGk	Unambiguous	4	1	F1LP60	M4(Oxidation); K19(Label:2H(4))	CID	1	0	1	1							No Quan Values	Not Used		0	7.724e-05	4.64111	0	7.09369	100	2	1043.52	2086.03	-2.74928	306.8	59263	59263	MS2	0/0	12AUG14_Rui_cardiac_PE_D.raw
	High			DAGEGGLSLAVEGPSk	Unambiguous	1	1	D3ZHA0	K16(Label:13C(6)15N(2))	CID	1	0	1	1		17201	1		4.01365e+06	Heavy	Excluded by Method	Not Used		0	9.913e-06	4.63983	0	20.2848	54	2	747.878	1494.75	-2.81627	232.243	43470	43470	MS2	0/0	12AUG14_Rui_cardiac_PE_D.raw
	High			QATLGAGLPIATPcTTVNk	Unambiguous	1	1	P17764	C14(Carbamidomethyl); K19(Label:13C(6)15N(2))	CID	1	0	1	1							No Quan Values	Not Used		0	3.174e-05	4.63978	0	12.4843	75	2	961.015	1921.02	-3.58101	303.227	58509	58509	MS2	0/0	12AUG14_Rui_cardiac_PE_D.raw
High				LSEEEAqASAISVGSr	Unambiguous	1	1	Q1RP74	Q7(Deamidated); R16(Label:13C(6))	CID	1	0	1	1		13210	1		3.36752e+06	Medium	Excluded by Method	Not Used		0	3.224e-05	4.63974	0	47.0819	100	2	820.911	1640.82	5.24316	179.56	32277	32277	MS2	0/0	12AUG14_Rui_cardiac_PE_D.raw
	High			VGEATETALTcLVEk	Unambiguous	8	1	P11507-2	C11(Carbamidomethyl); K15(Label:13C(6)15N(2))	CID	1	0	1	1							No Quan Values	Not Used		0	5.296e-05	4.63942	0	33.6975	100	2	814.915	1628.82	-3.62502	321.758	62411	62411	MS2	0/0	12AUG14_Rui_cardiac_PE_D.raw
High				HEVTEISNTDVETQPGk	Unambiguous	1	1	M0R9D5	K17(Label:2H(4))	CID	1	0	1	1		5357	1	1	432000	Medium	Excluded by Method	Not Used		0	1.795e-06	4.6385	0	0	100	2	944.464	1887.92	-1.76852	95.2854	14651	14651	MS2	0/0	12AUG14_Rui_cardiac_PE_D.raw
High				STAGDTHLGGEDFDNr	Unambiguous	6	1	P63018	R16(Label:13C(6))	CID	1	0	1	1		4852		1	9040837	Medium	Excluded by Method	Not Used		0	1.422e-05	4.63762	0	0	100	2	849.373	1697.74	-3.60401	89.4478	13436	13436	MS2	0/0	12AUG14_Rui_cardiac_PE_D.raw
High				ENVNATENcISAVGk	Unambiguous	2	1	D4A781	C9(Carbamidomethyl); K15(Label:2H(4))	CID	1	0	1	1					4802671		No Quan Values	Not Used		0	0.0002198	4.63758	0	0	100	2	805.39	1609.77	-3.35898	131.398	22201	22201	MS2	0/0	12AUG14_Rui_cardiac_PE_D.raw
High				SkQLEDELVSLQk	Unambiguous	3	1	P04692	K2(Label:2H(4)); K13(Label:2H(4))	CID	1	0	1	1							No Quan Values	Not Used		0	4.65e-05	4.63724	1	39.9487	17	2	762.938	1524.87	-2.8015	211.176	38979	38979	MS2	0/0	12AUG14_Rui_cardiac_PE_D.raw
	High			SLGYAYVNFqQPADAEr	Unambiguous	3	2	Q9EPH8;G3V9N0	Q10(Deamidated); R17(Label:13C(6)15N(4))	CID	0.0043	0	1	1					1.00099e+06		No Quan Values	Not Used		0	0.01999	4.6356	0	20.7172	100	2	970.462	1939.92	5.53083	295.582	56902	56902	MS2	0/0	12AUG14_Rui_cardiac_PE_D.raw
High				NLLLTDQGSTHNITVk	Unambiguous	1	1	F1LMV6	K16(Label:2H(4))	CID	1	0	1	1		14895		1	446543	Medium	Excluded by Method	Not Used		0	8.01e-06	4.63535	0	16.6836	100	2	879.487	1757.97	-1.34797	200.266	36657	36657	MS2	0/0	12AUG14_Rui_cardiac_PE_D.raw
High				AkDIVPGDIVEIAVGDk	Unambiguous	4	1	P11507-2	K2(Label:2H(4)); K17(Label:2H(4))	CID	1	0	1	1							No Quan Values	Not Used		0	4.257e-05	4.63487	1	60.5709	100	3	583.007	1747.01	-2.08537	387.27	76188	76188	MS2	0/0	12AUG14_Rui_cardiac_PE_D.raw
	High			AQDTAELFFEDVr	Unambiguous	1	1	P15650	R13(Label:13C(6)15N(4))	CID	1	0	1	1							No Quan Values	Not Used		0	0.0006969	4.63405	0	56.2593	100	2	775.87	1550.73	-2.38005	368.991	72361	72361	MS2	0/0	12AUG14_Rui_cardiac_PE_D.raw
High				NPDDITQEEYGEFYk	Unambiguous	1	1	P34058	K15(Label:2H(4))	CID	1	0	1	1							No Quan Values	Not Used		0	4e-05	4.63405	0	12.7871	100	2	926.411	1851.82	-3.75046	266.743	50824	50824	MS2	0/0	12AUG14_Rui_cardiac_PE_D.raw
High				HADSVAELGEQIDNLQr	Unambiguous	7	3	G3V885;G3V8B0;Q29RW1	R17(Label:13C(6))	CID	1	0	1	1					351149		No Quan Values	Not Used		0	1.58e-06	4.63374	0	0	100	2	950.974	1900.94	-2.93081	299.235	57669	57669	MS2	0/0	12AUG14_Rui_cardiac_PE_D.raw
High				GFGTDEQAIIDcLGSr	Unambiguous	1	1	Q5XI77	C12(Carbamidomethyl); R16(Label:13C(6))	CID	1	0	1	1							No Quan Values	Not Used		0	1.16e-05	4.63354	0	49.5737	100	2	872.915	1744.82	-1.88125	389.142	76578	76578	MS2	0/0	12AUG14_Rui_cardiac_PE_D.raw
High				SLPSVETLGcTSVIcSDk	Unambiguous	10	1	P11507-2	C10(Carbamidomethyl); C15(Carbamidomethyl); K18(Label:2H(4))	CID	1	0	1	1		22169		1	299783	Medium	Excluded by Method	Not Used		0	3.342e-05	4.62984	0	72.9671	100	2	978.979	1956.95	-2.83478	318.843	61798	61798	MS2	0/0	12AUG14_Rui_cardiac_PE_D.raw
	High			LGSSEVEQVQLVVDGVk	Unambiguous	1	1	P00564	K17(Label:13C(6)15N(2))	CID	1	0	1	1							No Quan Values	Not Used		0	4.186e-05	4.6297	0	38.1093	37	2	897.486	1793.97	-4.49206	371.809	72955	72955	MS2	0/0	12AUG14_Rui_cardiac_PE_D.raw
High				DDGVFVQEVmQNSPAAr	Unambiguous	1	1	M0R9D5	M10(Oxidation); R17(Label:13C(6))	CID	1	0	1	1		19494		1	1.44336e+06	Medium	Excluded by Method	Not Used		0	0.0002316	4.62948	0	38.7763	100	2	942.945	1884.88	-1.28666	267.686	51022	51022	MS2	0/0	12AUG14_Rui_cardiac_PE_D.raw
High				AILQqLGLNSTcDDSILVk	Unambiguous	2	2	P05708;M0RAQ6	Q5(Deamidated); C12(Carbamidomethyl); K19(Label:2H(4))	CID	0.0043	0	1	1					5.39488e+06		No Quan Values	Not Used		0	0.0008996	4.62915	0	65.9416	67	2	1047.06	2093.12	4.74326	402.508	79648	79648	MS2	0/0	12AUG14_Rui_cardiac_PE_D.raw
	High			ALDFSEAPSFTQPLTNr	Unambiguous	1	1	P56741	R17(Label:13C(6)15N(4))	CID	1	0	1	1							No Quan Values	Not Used		0	0.0002565	4.62763	0	12.3524	100	2	952.473	1903.94	-1.81616	382.821	75261	75261	MS2	0/0	12AUG14_Rui_cardiac_PE_D.raw
High				LkGADPEETILNAFk	Unambiguous	1	1	P08733	K2(Label:2H(4)); K15(Label:2H(4))	CID	1	0	1	1							No Quan Values	Not Used		0	9.712e-05	4.62613	1	44.4437	28	3	551.98	1653.93	-2.59627	375.369	73703	73703	MS2	0/0	12AUG14_Rui_cardiac_PE_D.raw
High				GVGIISEGNETVEDIAAr	Unambiguous	3	2	P06686;P06685	R18(Label:13C(6))	CID	1	0	1	1							No Quan Values	Not Used		0	1.699e-05	4.6258	0	68.1377	100	2	918.472	1835.94	-3.74568	334.139	65013	65013	MS2	0/0	12AUG14_Rui_cardiac_PE_D.raw
	High			NLTEDNSQnQDFIAk	Unconsidered	1	1	Q9ER24	N9(Deamidated); K15(Label:13C(6)15N(2))	CID		0.0253	3	3		10686	1		1056508	Heavy	Excluded by Method	Not Used		0	0.004686	4.62441	0	47.4396	100	2	873.415	1745.82	8.77802	151.622	26409	26409	MS2	0/0	12AUG14_Rui_cardiac_PE_D.raw
	High			NkDTGTYEDFVEGLr	Unambiguous	1	1	P16409	K2(Label:13C(6)15N(2)); R15(Label:13C(6)15N(4))	CID	1	0	1	1							No Quan Values	Not Used		0	0.0034	4.62379	1	21.8337	18	3	587.95	1761.84	-2.79629	271.998	51933	51933	MS2	0/0	12AUG14_Rui_cardiac_PE_D.raw
High				EALLSSAVDHGSDEVk	Unambiguous	1	1	Q5XIM9	K16(Label:2H(4))	CID	1	0	1	1		12204	1	1	1.49872e+06	Medium	Excluded by Method	Not Used		0	0.0003342	4.62372	0	0	100	2	830.917	1660.83	-3.17199	168.034	29863	29863	MS2	0/0	12AUG14_Rui_cardiac_PE_D.raw
	High			SLGYAYVnFQQPADAEr	Unconsidered	3	2	Q9EPH8;G3V9N0	N8(Deamidated); R17(Label:13C(6)15N(4))	CID		0.0043	2	2					1.00099e+06		No Quan Values	Not Used		0	0.01649	4.62365	0	20.7172	100	2	970.462	1939.92	5.53083	295.582	56902	56902	MS2	0/0	12AUG14_Rui_cardiac_PE_D.raw
High				SqVFSTAADGQTQVEIk	Unambiguous	2	1	P48721	Q2(Deamidated); K17(Label:2H(4))	CID	0.013	0	1	1							No Quan Values	Not Used		0	0.0006436	4.62358	0	48.0196	100	2	907.465	1813.92	6.38454	221.965	41286	41286	MS2	0/0	12AUG14_Rui_cardiac_PE_D.raw
High				TSGGQALAELIVQEk	Unambiguous	1	1	P56741	K15(Label:2H(4))	CID	1	0	1	1							No Quan Values	Not Used		0	1.529e-06	4.62238	0	76.3575	62	2	774.43	1547.85	-3.13042	337.7	65757	65757	MS2	0/0	12AUG14_Rui_cardiac_PE_D.raw
High				IEELEEEIEAEr	Unambiguous	11	5	G3V6D8;Q29RW1;G3V6E1;G3V885;G3V8B0	R12(Label:13C(6))	CID	1	0	1	1							No Quan Values	Not Used		0	0.0001365	4.62211	0	5.49979	8	2	747.865	1494.72	-3.11019	264.556	50358	50358	MS2	0/0	12AUG14_Rui_cardiac_PE_D.raw
High				IEELEEELEAEr	Unambiguous	11	5	G3V6D8;Q29RW1;G3V6E1;G3V885;G3V8B0	R12(Label:13C(6))	CID	1	0	1	2							No Quan Values	Not Used		0	0.0001365	4.62211	0	5.49979	8	2	747.865	1494.72	-3.11019	264.556	50358	50358	MS2	0/0	12AUG14_Rui_cardiac_PE_D.raw
High				GFGTDEQAIIDcLGSr	Unambiguous	1	1	Q5XI77	C12(Carbamidomethyl); R16(Label:13C(6))	CID	1	0	1	1							No Quan Values	Not Used		0	5.833e-05	4.62204	0	61.9549	93	2	872.915	1744.82	-2.58086	385.688	75859	75859	MS2	0/0	12AUG14_Rui_cardiac_PE_D.raw
High				VNQIGSVTESLQAck	Unambiguous	5	3	P15429;M0R5J4;M0RAU4	C14(Carbamidomethyl); K15(Label:2H(4))	CID	1	0	1	1		15588		1	3.25813e+06	Medium	Excluded by Method	Not Used		0	7.941e-06	4.62198	0	23.2543	58	2	819.425	1637.84	-1.91771	209.904	38708	38708	MS2	0/0	12AUG14_Rui_cardiac_PE_D.raw
High				VNQIGSVTESIQAck	Unambiguous	5	3	P15429;M0R5J4;M0RAU4	C14(Carbamidomethyl); K15(Label:2H(4))	CID	1	0	1	2		15588		1	3.25813e+06	Medium	Excluded by Method	Not Used		0	7.941e-06	4.62198	0	23.2543	58	2	819.425	1637.84	-1.91771	209.904	38708	38708	MS2	0/0	12AUG14_Rui_cardiac_PE_D.raw
	High			VEqLGAEGNVEESQk	Unambiguous	1	1	B2RYP6	Q3(Deamidated); K15(Label:13C(6)15N(2))	CID	0.0108	0	1	1					211634		No Quan Values	Not Used		0	0.004734	4.62101	0	57.4271	100	2	813.398	1625.79	9.05152	75.6003	10567	10567	MS2	0/0	12AUG14_Rui_cardiac_PE_D.raw
High				WNSPAEEGSSDcEVFPk	Unambiguous	2	1	F1LRV4	C12(Carbamidomethyl); K17(Label:2H(4))	CID	1	0	1	1					240717		No Quan Values	Not Used		0	0.0001264	4.62047	0	0	100	2	971.922	1942.84	-2.60459	231.747	43365	43365	MS2	0/0	12AUG14_Rui_cardiac_PE_D.raw
	High			VGEATETALTcLVEk	Unambiguous	8	1	P11507-2	C11(Carbamidomethyl); K15(Label:13C(6)15N(2))	CID	1	0	1	1							No Quan Values	Not Used		0	0.000227	4.61997	0	51.7177	69	2	814.915	1628.82	-4.14963	319.586	61955	61955	MS2	0/0	12AUG14_Rui_cardiac_PE_D.raw
High				YYQSPWEQAIGDDPELLEALYPk	Unambiguous	1	1	D3ZX18	K23(Label:2H(4))	CID	1	0	1	1		29109		1	4.94648e+06	Medium	Excluded by Method	Not Used		0	0.0009078	4.61957	0	20.8411	100	2	1365.16	2729.32	-2.31531	422.664	84238	84238	MS2	0/0	12AUG14_Rui_cardiac_PE_D.raw
	High			GAGTGGLGLAIEGPSEAk	Unambiguous	1	1	D3ZHA0	K18(Label:13C(6)15N(2))	CID	1	0	1	1							No Quan Values	Not Used		0	0.0006138	4.61885	0	32.0194	22	2	796.919	1592.83	-4.36618	244.288	46066	46066	MS2	0/0	12AUG14_Rui_cardiac_PE_D.raw
High				MDADLSQLQTEVEEAVQEcr	Unambiguous	4	2	G3V885;G3V8B0	C19(Carbamidomethyl); R20(Label:13C(6))	CID	1	0	1	1		28159			1.00376e+07	Medium	Redundant	Not Used	0.331573	0	2.153e-06	4.61705	0	65.2372	56	2	1179.03	2357.06	-3.7606	413.304	82178	82178	MS2	0/0	12AUG14_Rui_cardiac_PE_D.raw
High				NVQAEEmVEFSSGLk	Unambiguous	3	1	P15999	M7(Oxidation); K15(Label:2H(4))	CID	1	0	1	1							No Quan Values	Not Used		0	1.465e-05	4.61682	0	26.3419	66	2	844.407	1687.81	-4.19514	222.956	41495	41495	MS2	0/0	12AUG14_Rui_cardiac_PE_D.raw
High				EQIEQFIPQmTAGk	Unambiguous	1	1	P15650	M10(Oxidation); K14(Label:2H(4))	CID	1	0	1	1							No Quan Values	Not Used		0	0.0001732	4.61681	0	8.08913	31	2	820.417	1639.83	-1.78153	240.28	45193	45193	MS2	0/0	12AUG14_Rui_cardiac_PE_D.raw
High				APLQVAVLGPTGVAEPVEVr	Unambiguous	1	1	D3ZHA0	R20(Label:13C(6))	CID	1	0	1	1							No Quan Values	Not Used		0	1.12e-05	4.61659	0	39.2964	100	2	1004.58	2008.15	-0.745577	386.456	76019	76019	MS2	0/0	12AUG14_Rui_cardiac_PE_D.raw
	High			NLTEDNSQNqDFIAk	Unconsidered	1	1	Q9ER24	Q10(Deamidated); K15(Label:13C(6)15N(2))	CID		0.0253	3	4		10686	1		1056508	Heavy	Excluded by Method	Not Used		0	0.01148	4.61531	0	47.4396	100	2	873.415	1745.82	8.77802	151.622	26409	26409	MS2	0/0	12AUG14_Rui_cardiac_PE_D.raw
High				SPFEVNVGmALGDANk	Unambiguous	1	1	D3ZHA0	M9(Oxidation); K16(Label:2H(4))	CID	1	0	1	1							No Quan Values	Not Used		0	1.601e-06	4.61509	0	20.3359	71	2	834.912	1668.82	-1.718	310.093	59959	59959	MS2	0/0	12AUG14_Rui_cardiac_PE_D.raw
	High			VINEPTAAALAYGLDk	Unambiguous	3	1	P48721	K16(Label:13C(6)15N(2))	CID	1	0	1	1							No Quan Values	Not Used		0	6.564e-06	4.61467	0	53.5297	100	2	827.448	1653.89	-2.57958	333.649	64909	64909	MS2	0/0	12AUG14_Rui_cardiac_PE_D.raw
High				AQFGQPEILLGTIPGAGGTQr	Unambiguous	1	1	P14604	R21(Label:13C(6))	CID	1	0	1	1							No Quan Values	Not Used		0	1.288e-06	4.614	0	29.5341	12	2	1059.07	2117.14	-2.67185	400.031	79032	79032	MS2	0/0	12AUG14_Rui_cardiac_PE_D.raw
High				kISSVQSIVPALEIANAHr	Unambiguous	2	1	P63039	K1(Label:2H(4)); R19(Label:13C(6))	CID	1	0	1	1							No Quan Values	Not Used		0	0.003547	4.61353	1	58.9913	100	3	681.734	2043.19	-3.31464	347.187	67767	67767	MS2	0/0	12AUG14_Rui_cardiac_PE_D.raw
High				YDYEEVEAEGANk	Unambiguous	2	1	Q499Q4	K13(Label:2H(4))	CID	1	0	1	1					3.54403e+06		No Quan Values	Not Used		0	3.986e-05	4.613	0	32.8146	100	2	760.836	1520.66	-2.87369	148.487	25756	25756	MS2	0/0	12AUG14_Rui_cardiac_PE_D.raw
High				NLTEEmAGLDEIIAk	Unambiguous	2	1	G3V885	M6(Oxidation); K15(Label:2H(4))	CID	1	0	1	1							No Quan Values	Not Used		0	8.468e-06	4.61291	0	18.6637	31	2	833.927	1666.85	-1.86071	333.382	64853	64853	MS2	0/0	12AUG14_Rui_cardiac_PE_D.raw
High				IEIESFFEGEDFSETLTr	Unambiguous	1	1	P06761	R18(Label:13C(6))	CID	1	0	1	1		28238		1	19522797	Medium	Excluded by Method	Not Used		0	0.0001951	4.61265	0	28.601	51	2	1078.01	2155.01	-3.1808	414.015	82338	82338	MS2	0/0	12AUG14_Rui_cardiac_PE_D.raw
	High			EMTErLEDEEEmNAELTAk	Unambiguous	4	2	G3V885;G3V8B0	R5(Label:13C(6)15N(4)); M12(Oxidation); K19(Label:13C(6)15N(2))	CID	0.0174	0	1	1					2.0386e+06		No Quan Values	Not Used		0	0.01261	4.61161	1	51.498	100	3	768.008	2302.01	-3.541	201.799	36980	36980	MS2	0/0	12AUG14_Rui_cardiac_PE_D.raw
High				TTGIVLDSGDGVTHNVPIYEGYALPHAImr	Unambiguous	4	2	P68035;P68136	M29(Oxidation); R30(Label:13C(6))	CID	1	0	1	1							No Quan Values	Not Used		0	6.981e-06	4.61116	0	23.562	11	3	1073.54	3218.61	-3.11193	398.266	78603	78603	MS2	0/0	12AUG14_Rui_cardiac_PE_D.raw
High				AILqQLGLNSTcDDSILVk	Unconsidered	2	2	P05708;M0RAQ6	Q4(Deamidated); C12(Carbamidomethyl); K19(Label:2H(4))	CID		0.0043	2	2					5.39488e+06		No Quan Values	Not Used		0	0.0009554	4.61036	0	65.9416	67	2	1047.06	2093.12	4.74326	402.508	79648	79648	MS2	0/0	12AUG14_Rui_cardiac_PE_D.raw
High				NFGPTGIGFGGLTHQVEk	Unambiguous	2	1	G3V7U0	K18(Label:2H(4))	CID	1	0	1	1							No Quan Values	Not Used		0	0.0002137	4.61	0	50.9599	100	2	931.985	1862.96	-3.36546	319.511	61940	61940	MS2	0/0	12AUG14_Rui_cardiac_PE_D.raw
	High			SLGYAYVNFQQPADAEr	Unambiguous	3	2	Q9EPH8;G3V9N0	R17(Label:13C(6)15N(4))	CID	0.0239	0	1	1							No Quan Values	Not Used		0	0.03489	4.60999	0	69.0197	100	2	969.964	1938.92	-1.1991	304.25	58727	58727	MS2	0/0	12AUG14_Rui_cardiac_PE_D.raw
High				AAVEEGIVLGGGcALLr	Unambiguous	1	1	P63039	C13(Carbamidomethyl); R17(Label:13C(6))	CID	1	0	1	1							No Quan Values	Not Used		0	8.797e-06	4.60884	0	29.5765	100	2	845.964	1690.92	-2.72183	385.195	75755	75755	MS2	0/0	12AUG14_Rui_cardiac_PE_D.raw
	High			NLTEDnSQNQDFIAk	Unconsidered	1	1	Q9ER24	N6(Deamidated); K15(Label:13C(6)15N(2))	CID		0.0274	5	5		10686	1		1056508	Heavy	Excluded by Method	Not Used		0	0.01395	4.60874	0	47.4396	100	2	873.415	1745.82	8.77802	151.622	26409	26409	MS2	0/0	12AUG14_Rui_cardiac_PE_D.raw
High				EATEAATVAAAAEAr	Unambiguous	1	1	Q3MIE4	R15(Label:13C(6))	CID	1	0	1	1		11310			5.70222e+06	Medium	Unique	Used	0.764081	0	0.0002604	4.60839	0	51.6903	100	2	719.366	1437.72	-2.23789	158.502	27853	27853	MS2	0/0	12AUG14_Rui_cardiac_PE_D.raw
High				TEAAEIVEGEDSAYSVr	Unambiguous	1	1	D3ZHA0	R17(Label:13C(6))	CID	1	0	1	1					229853		No Quan Values	Not Used		0	1.621e-05	4.60779	0	67.7091	100	2	916.433	1831.86	-3.64231	238.111	44728	44728	MS2	0/0	12AUG14_Rui_cardiac_PE_D.raw
High				LGDVYVNDAFGTAHr	Unambiguous	3	2	P16617;M0R6Y8	R15(Label:13C(6))	CID	1	0	1	1							No Quan Values	Not Used		0	6.385e-07	4.60759	0	30.1207	9	3	547.607	1640.81	-3.04371	225.662	42068	42068	MS2	0/0	12AUG14_Rui_cardiac_PE_D.raw
High				VFQSSTSQEQVYNDcAk	Unambiguous	1	1	Q2PQA9	C15(Carbamidomethyl); K17(Label:2H(4))	CID	1	0	1	1		7456	1		2.01425e+06	Medium	Excluded by Method	Not Used		0	0.001045	4.60657	0	30.3343	100	2	997.953	1994.9	-3.40901	116.893	19177	19177	MS2	0/0	12AUG14_Rui_cardiac_PE_D.raw
High				LEQQVDDLEGSLEQEk	Unambiguous	8	4	G3V885;Q29RW1;G3V8B0;G3V6E1	K16(Label:2H(4))	CID	1	0	1	1					521789		No Quan Values	Not Used		0	1.398e-05	4.60598	0	66.8134	100	2	932.462	1863.92	2.13257	274.17	52391	52391	MS2	0/0	12AUG14_Rui_cardiac_PE_D.raw
	High			LkGADPEETILNAFk	Unambiguous	1	1	P08733	K2(Label:13C(6)15N(2)); K15(Label:13C(6)15N(2))	CID	1	0	1	1							No Quan Values	Not Used		0	0.002196	4.60594	1	37.6414	68	3	554.639	1661.9	-3.63295	374.315	73482	73482	MS2	0/0	12AUG14_Rui_cardiac_PE_D.raw
High				ISADAmMQALLGTr	Unconsidered	1	1	P23693	M6(Oxidation); R14(Label:13C(6))	CID		0.0086	2	2							No Quan Values	Not Used		0	2.083e-05	4.60568	0	14.2582	100	2	750.383	1499.76	-4.0556	339.586	66153	66153	MS2	0/0	12AUG14_Rui_cardiac_PE_D.raw
High				SSIQITGALEDQMNQLk	Unambiguous	1	1	D3ZCV0	K17(Label:2H(4))	CID	1	0	1	1					1.05719e+06		No Quan Values	Not Used		0	2.649e-06	4.60466	0	25.6375	100	2	940.487	1879.97	-3.79595	377.791	74209	74209	MS2	0/0	12AUG14_Rui_cardiac_PE_D.raw
	High			sASPAPADVAPAQEDLr	Unambiguous	1	1	D3ZYS7	S1(Phospho); R17(Label:13C(6)15N(4))	CID	1	0	1	1					604669		No Quan Values	Not Used		0	0.02566	4.60457	0	37.215	100	2	892.908	1784.81	-0.394492	199.305	36455	36455	MS2	0/0	12AUG14_Rui_cardiac_PE_D.raw
High				VEGDLAGHGQEVLISLFk	Unambiguous	1	1	Q9QZ76	K18(Label:2H(4))	CID	1	0	1	1							No Quan Values	Not Used		0	2.248e-06	4.60363	0	31.4126	6	3	639.35	1916.04	-3.41975	410.239	81478	81478	MS2	0/0	12AUG14_Rui_cardiac_PE_D.raw
High				YSGDFGADAQGAmSk	Unambiguous	1	1	Q9QZ76	M13(Oxidation); K15(Label:2H(4))	CID	1	0	1	1		5521		1	500872	Medium	Excluded by Method	Not Used		0	1.894e-05	4.60315	0	42.5764	100	2	762.83	1524.65	-3.03396	97.0291	15018	15018	MS2	0/0	12AUG14_Rui_cardiac_PE_D.raw
	High			LAQAAQSSVATITr	Unambiguous	1	1	G3V852	R14(Label:13C(6)15N(4))	CID	1	0	1	1		8795		1	1.44992e+06	Heavy	Excluded by Method	Not Used		0	1.066e-05	4.60302	0	14.7408	100	2	713.896	1426.78	-3.41128	131.665	22257	22257	MS2	0/0	12AUG14_Rui_cardiac_PE_D.raw
High				ASSQSTDPLEAMAMGSVEASYk	Unambiguous	1	1	P11980	K22(Label:2H(4))	CID	1	0	1	1		26518	1	1	1.46173e+06	Medium	Excluded by Method	Not Used		0	0.0002511	4.60294	0	12.337	61	2	1132.52	2264.03	-3.05118	397.442	78415	78415	MS2	0/0	12AUG14_Rui_cardiac_PE_D.raw
High				QAEmEGAVQSIQGELSk	Unambiguous	2	1	G3V8L9	M4(Oxidation); K17(Label:2H(4))	CID	1	0	1	1		16416	1	1	856446	Medium	Excluded by Method	Not Used		0	0.0001265	4.60291	0	31.9158	100	2	912.949	1824.89	-2.25919	221.28	41138	41138	MS2	0/0	12AUG14_Rui_cardiac_PE_D.raw
High				ENSASGSIQEELQk	Unambiguous	2	1	F8WFS5	K14(Label:2H(4))	CID	1	0	1	1		8354	1	1	1.97816e+06	Medium	Excluded by Method	Not Used		0	1.49e-05	4.60213	0	18.6684	100	2	762.378	1523.75	-0.350338	126.705	21222	21222	MS2	0/0	12AUG14_Rui_cardiac_PE_D.raw
High				cSVcPDYDLcSVcEGk	Unambiguous	3	1	O08623	C1(Carbamidomethyl); C4(Carbamidomethyl); C10(Carbamidomethyl); C13(Carbamidomethyl); K16(Label:2H(4))	CID	1	0	1	1		16798	1		2.13309e+06	Medium	Excluded by Method	Not Used		0	0.0001572	4.60209	0	0	100	2	976.888	1952.77	-5.36353	226.683	42288	42288	MS2	0/0	12AUG14_Rui_cardiac_PE_D.raw
High				GVVPLAGTnGETTTQGLDGLSEr	Unambiguous	1	1	P05065	N9(Deamidated); R23(Label:13C(6))	CID	1	0	1	1					1.26047e+06		No Quan Values	Not Used		0	4.04e-06	4.60193	0	26.1084	39	2	1140.07	2279.14	-2.35959	338.037	65828	65828	MS2	0/0	12AUG14_Rui_cardiac_PE_D.raw
High				TDDYLDQPccETINr	Unambiguous	1	1	P50399	C9(Carbamidomethyl); C10(Carbamidomethyl); R15(Label:13C(6))	CID	1	0	1	1							No Quan Values	Not Used		0	0.001568	4.60183	0	0	100	2	953.403	1905.8	-3.50663	192.261	34969	34969	MS2	0/0	12AUG14_Rui_cardiac_PE_D.raw
High				LVQAAQmLQSDPYSVPAr	Unambiguous	2	1	P85972	M7(Oxidation); R18(Label:13C(6))	CID	1	0	1	1		17436	1		3.10025e+06	Medium	Excluded by Method	Not Used		0	3.359e-05	4.60179	0	0	100	2	998.514	1996.02	-3.26161	235.46	44159	44159	MS2	0/0	12AUG14_Rui_cardiac_PE_D.raw
	High			LcYVALDFEQEmATAASSSSLEk	Unambiguous	3	1	V9GZ85	C2(Carbamidomethyl); M12(Oxidation); K23(Label:13C(6)15N(2))	CID	1	0	1	1					1.22412e+06		No Quan Values	Not Used		0	0.009804	4.60141	0	18.8537	100	2	1287.59	2574.17	-4.42117	395.354	77925	77925	MS2	0/0	12AUG14_Rui_cardiac_PE_D.raw
High				LGTDEScFNmILATr	Unambiguous	1	1	Q6IRJ7	C7(Carbamidomethyl); M10(Oxidation); R15(Label:13C(6))	CID	0.337	0	1	1							No Quan Values	Not Used		0	9.551e-05	4.60008	0	19.8373	100	2	875.414	1749.82	-1.45525	320.46	62138	62138	MS2	0/0	12AUG14_Rui_cardiac_PE_D.raw
High				VIHDNFGIVEGLmTTVHAITATQk	Unambiguous	6	1	P04797	M13(Oxidation); K24(Label:2H(4))	CID	1	0	1	1							No Quan Values	Not Used		0	1.882e-07	4.60008	0	46.5618	33	3	872.461	2615.37	-4.86722	415.2	82609	82609	MS2	0/0	12AUG14_Rui_cardiac_PE_D.raw
	High			NSVAAMGGTDGkEDGEQFk	Unambiguous	2	1	D3Z802	K12(Label:13C(6)15N(2)); K19(Label:13C(6)15N(2))	CID	1	0	1	1		5599	1		635030	Heavy	Excluded by Method	Not Used		0	0.003522	4.5991	1	0	100	2	978.948	1956.89	-2.98953	97.8567	15193	15193	MS2	0/0	12AUG14_Rui_cardiac_PE_D.raw
	High			SQIFSTASDNQPTVTIk	Unambiguous	1	1	P06761	K17(Label:13C(6)15N(2))	CID	1	0	1	1		17832	1		4.451e+06	Heavy	Excluded by Method	Not Used		0	0.0003851	4.59866	0	50.3656	100	2	922.976	1844.95	-1.45815	241.02	45357	45357	MS2	0/0	12AUG14_Rui_cardiac_PE_D.raw
	High			EAALVDmVNDGVEDLr	Unambiguous	1	1	P04906	M7(Oxidation); R16(Label:13C(6)15N(4))	CID	1	0	1	1							No Quan Values	Not Used		0	0.0009829	4.59665	0	76.7596	100	2	886.423	1771.84	-1.57863	315.336	61063	61063	MS2	0/0	12AUG14_Rui_cardiac_PE_D.raw
High				ScmLTGTPESVQSAk	Unambiguous	1	1	Q32PX7	C2(Carbamidomethyl); M3(Oxidation); K15(Label:2H(4))	CID	1	0	1	1		4793		1	4.10621e+06	Medium	Excluded by Method	Not Used		0	0.0005371	4.5965	0	20.2407	100	2	808.381	1615.75	-3.65346	88.8788	13316	13316	MS2	0/0	12AUG14_Rui_cardiac_PE_D.raw
	High			SAsPAPADVAPAQEDLr	Unambiguous	1	1	D3ZYS7	S3(Phospho); R17(Label:13C(6)15N(4))	CID	1	0	1	2					604669		No Quan Values	Not Used		0	0.01182	4.5963	0	37.215	100	2	892.908	1784.81	-0.394492	199.305	36455	36455	MS2	0/0	12AUG14_Rui_cardiac_PE_D.raw
	High			NLFETLPLDSIGQGEPSAcGNINr	Unambiguous	1	1	D4ABA9	C19(Carbamidomethyl); R24(Label:13C(6)15N(4))	CID	1	0	1	1							No Quan Values	Not Used		0	0.003603	4.59583	0	47.7914	31	2	1306.63	2612.26	-1.1384	405.582	80384	80384	MS2	0/0	12AUG14_Rui_cardiac_PE_D.raw
High				AIGVLTSGGDAQGmNAAVr	Unambiguous	2	1	P30835	M14(Oxidation); R19(Label:13C(6))	CID	1	0	1	1		12374	1	1	1.34754e+06	Medium	Excluded by Method	Not Used		0	0.0003046	4.59572	0	0	100	2	905.462	1809.92	-2.95136	169.825	30242	30242	MS2	0/0	12AUG14_Rui_cardiac_PE_D.raw
High				nSYVAGQYDDPASYk	Unconsidered	1	1	P05370	N1(Deamidated); K15(Label:2H(4))	CID		0.0336	2	2					597096		No Quan Values	Not Used		0	0.0005355	4.59558	0	57.3216	100	2	841.883	1682.76	6.3553	174.791	31284	31284	MS2	0/0	12AUG14_Rui_cardiac_PE_D.raw
	High			SLGYAYVNFQQPADAEr	Unambiguous	3	2	Q9EPH8;G3V9N0	R17(Label:13C(6)15N(4))	CID	1	0	1	1					352568		No Quan Values	Not Used		0	0.005323	4.59545	0	35.9864	100	2	969.962	1938.92	-2.83601	296.763	57152	57152	MS2	0/0	12AUG14_Rui_cardiac_PE_D.raw
	High			DLAGcIHGLSNVk	Unambiguous	1	1	P56574	C5(Carbamidomethyl); K13(Label:13C(6)15N(2))	CID	1	0	1	1					1.1203e+06		No Quan Values	Not Used		0	0.008	4.59488	0	81.3786	100	2	696.361	1391.72	-2.81433	219.529	40765	40765	MS2	0/0	12AUG14_Rui_cardiac_PE_D.raw
High				GADYLVTEVEnGGSLGSk	Unambiguous	4	2	P11980;P11980-2	N11(Deamidated); K18(Label:2H(4))	CID	1	0	1	1							No Quan Values	Not Used		0	6.046e-05	4.5941	0	33.5107	100	2	900.938	1800.87	-6.50829	300.766	57992	57992	MS2	0/0	12AUG14_Rui_cardiac_PE_D.raw
	High			VEGDLAGHGQEVLISLFk	Unambiguous	1	1	Q9QZ76	K18(Label:13C(6)15N(2))	CID	1	0	1	1					4.86178e+06		No Quan Values	Not Used		0	0.002119	4.59393	0	65.453	56	2	960.514	1920.02	-5.83061	408.096	80975	80975	MS2	0/0	12AUG14_Rui_cardiac_PE_D.raw
High				YTPSGQSGAAASESLFISNHAY	Unambiguous	1	1	P05065		CID	1	0	1	1					1.89898e+06		Indistinguishable Channels	Not Used		0	2.414e-05	4.59274	0	0	30	2	1129.52	2258.03	-2.76726	308.551	59634	59634	MS2	0/0	12AUG14_Rui_cardiac_PE_D.raw
	High			YTPSGQSGAAASESLFISNHAY	Unambiguous	1	1	P05065		CID	1	0	1	1					1.89898e+06		Indistinguishable Channels	Not Used		0	0.0006783	4.59274	0	0	30	2	1129.52	2258.03	-2.76726	308.551	59634	59634	MS2	0/0	12AUG14_Rui_cardiac_PE_D.raw
High				AIAELGIYPAVDPLDSTSr	Unambiguous	2	1	G3V6D3	R19(Label:13C(6))	CID	1	0	1	1		27066			743245040	Medium	Unique	Used	0.490762	0	0.00191	4.59105	0	22.8677	6	2	997.529	1994.05	-1.38882	405.349	80328	80328	MS2	0/0	12AUG14_Rui_cardiac_PE_D.raw
	High			AEAGGGWEGSASYk	Unambiguous	2	1	G3V721	K14(Label:13C(6)15N(2))	CID	1	0	1	1							No Quan Values	Not Used		0	0.0002725	4.58926	0	45.8906	100	2	689.309	1377.61	-3.82028	86.1333	12743	12743	MS2	0/0	12AUG14_Rui_cardiac_PE_D.raw
	High			GVVPLAGTNGETTTqGLDGLSEr	Unambiguous	1	1	P05065	Q15(Deamidated); R23(Label:13C(6)15N(4))	CID	0.0065	0	1	1							No Quan Values	Not Used		0	0.001108	4.58812	0	43.012	50	2	1142.07	2283.13	-3.8976	343.02	66886	66886	MS2	0/0	12AUG14_Rui_cardiac_PE_D.raw
	High			NTNAGAPPGTAYQSPLSLSr	Unambiguous	1	1	Q5XI78	R20(Label:13C(6)15N(4))	CID	1	0	1	1							No Quan Values	Not Used		0	0.001048	4.58772	0	34.9468	66	2	1006.5	2012	-5.91624	240.985	45349	45349	MS2	0/0	12AUG14_Rui_cardiac_PE_D.raw
High				mMADEALDSGLVSr	Unambiguous	1	1	Q62651	M1(Oxidation); R14(Label:13C(6))	CID	0.0479	0	1	1							No Quan Values	Not Used		0	1.168e-05	4.58632	0	44.1727	100	2	758.856	1516.7	-2.67181	231.329	43276	43276	MS2	0/0	12AUG14_Rui_cardiac_PE_D.raw
High				FTQAGSEVSALLGr	Unambiguous	2	1	G3V6D3	R14(Label:13C(6))	CID	1	0	1	1							No Quan Values	Not Used		0	0.000172	4.58537	0	7.33885	10	2	721.389	1441.77	-1.82992	311.259	60205	60205	MS2	0/0	12AUG14_Rui_cardiac_PE_D.raw
	High			TGPAATTLSDTAAAESLVDSSEVTVIGFFk	Unambiguous	1	1	P04785	K30(Label:13C(6)15N(2))	CID	1	0	1	1		29781		1	4315106	Heavy	Excluded by Method	Not Used		0	0.001991	4.58385	0	0	100	2	1497.26	2993.51	0.84833	429.04	85582	85582	MS2	0/0	12AUG14_Rui_cardiac_PE_D.raw
High				SPFEVQVSPEAGAQk	Unambiguous	1	1	D3ZHA0	K15(Label:2H(4))	CID	1	0	1	1		14859		1	147944953	Medium	Excluded by Method	Not Used		0	0.0001666	4.58042	0	7.69972	23	2	789.406	1577.81	-3.41029	203.125	37258	37258	MS2	0/0	12AUG14_Rui_cardiac_PE_D.raw
High				VVANSPANADYQEr	Unambiguous	1	1	Q5XIG1	R14(Label:13C(6))	CID	1	0	1	1		1125			6.3947e+07	Medium	Unique	Used	0.346854	0	6.507e-05	4.57972	0	19.7178	100	2	770.376	1539.74	-2.90935	51.5655	5661	5661	MS2	0/0	12AUG14_Rui_cardiac_PE_D.raw
	High			TDYNASVSVPDSSGPEr	Unambiguous	3	1	P61980	R17(Label:13C(6)15N(4))	CID	1	0	1	1		11299			26138540	Heavy	Unique	Used	0.481032	0	0.0001466	4.57804	0	11.2725	50	2	895.902	1790.8	-5.35156	158.373	27826	27826	MS2	0/0	12AUG14_Rui_cardiac_PE_D.raw
	High			rGTGGVDTAAVADVYDISNIDr	Unambiguous	2	2	P09605;M0R6J6	R1(Label:13C(6)15N(4)); R22(Label:13C(6)15N(4))	CID	1	0	1	1							No Quan Values	Not Used		0	0.0002139	4.57797	1	53	23	3	762.379	2285.12	-1.81534	346.538	67628	67628	MS2	0/0	12AUG14_Rui_cardiac_PE_D.raw
High				VAAAESmPLLLEcAr	Unambiguous	2	1	D4A781	M7(Oxidation); C13(Carbamidomethyl); R15(Label:13C(6))	CID	1	0	1	1							No Quan Values	Not Used		0	9.847e-06	4.57756	0	5.05265	72	2	826.925	1652.84	-1.2455	245.576	46347	46347	MS2	0/0	12AUG14_Rui_cardiac_PE_D.raw
	High			YSGDFGADAQGAmSk	Unambiguous	1	1	Q9QZ76	M13(Oxidation); K15(Label:13C(6)15N(2))	CID	1	0	1	1		5031	1		5736051	Heavy	Excluded by Method	Not Used		0	7.872e-05	4.57555	0	66.2602	100	2	764.823	1528.64	-5.23339	91.4762	13865	13865	MS2	0/0	12AUG14_Rui_cardiac_PE_D.raw
	High			VTTmDAELEFAIQPNTTGk	Unambiguous	4	1	F1LP60	M4(Oxidation); K19(Label:13C(6)15N(2))	CID	1	0	1	1					294773		No Quan Values	Not Used		0	0.004322	4.57527	0	62.648	100	2	1045.51	2090.01	-3.13195	304.332	58744	58744	MS2	0/0	12AUG14_Rui_cardiac_PE_D.raw
	High			SDIGEVILVGGmTr	Unambiguous	2	1	P48721	M12(Oxidation); R14(Label:13C(6)15N(4))	CID	1	0	1	1							No Quan Values	Not Used		0	0.00138	4.57515	0	39.454	70	2	736.885	1472.76	-1.44905	295.738	56934	56934	MS2	0/0	12AUG14_Rui_cardiac_PE_D.raw
High				STNGDTFLGGEDFDQALLr	Unambiguous	2	1	P48721	R19(Label:13C(6))	CID	1	0	1	1		27119	1	1	10209599	Medium	Excluded by Method	Not Used		0	3.299e-06	4.57436	0	22.2894	28	2	1031.49	2061.98	-2.15019	403.512	79892	79892	MS2	0/0	12AUG14_Rui_cardiac_PE_D.raw
High				YSGDFGADAQGAmSk	Unambiguous	1	1	Q9QZ76	M13(Oxidation); K15(Label:2H(4))	CID	1	0	1	1					939394		No Quan Values	Not Used		0	0.0001111	4.57423	0	26.4977	100	2	762.83	1524.65	-2.79377	98.5239	15331	15331	MS2	0/0	12AUG14_Rui_cardiac_PE_D.raw
High				LNkDDPIGNINLAmEIAEk	Unambiguous	1	1	D3ZCV0	K3(Label:2H(4)); M14(Oxidation); K19(Label:2H(4))	CID	1	0	1	1							No Quan Values	Not Used		0	1.746e-06	4.57356	1	55.9992	60	3	708.048	2122.13	-0.7908	346.901	67707	67707	MS2	0/0	12AUG14_Rui_cardiac_PE_D.raw
High				GEVITTYcPANNEPIAr	Unambiguous	1	1	Q64057	C8(Carbamidomethyl); R17(Label:13C(6))	CID	1	0	1	1		16104	1	1	896196	Medium	Excluded by Method	Not Used		0	0.0006099	4.57271	0	0	100	2	955.968	1910.93	-4.40293	216.706	40164	40164	MS2	0/0	12AUG14_Rui_cardiac_PE_D.raw
High				AISFVGSNqAGEYIFEr	Unambiguous	2	1	G3V7J0	Q9(Deamidated); R17(Label:13C(6))	CID	0.0109	0	1	1							No Quan Values	Not Used		0	6.359e-06	4.57254	0	66.9614	100	2	947.97	1894.93	2.90186	392.87	77367	77367	MS2	0/0	12AUG14_Rui_cardiac_PE_D.raw
High				LGGLTQAPGNPVLAVqINQDk	Unambiguous	1	1	F2Z3T9	Q16(Deamidated); K21(Label:2H(4))	CID	0.0044	0	1	1					822217		No Quan Values	Not Used		0	0.0001155	4.57252	0	63.8302	100	2	1069.6	2138.19	5.98905	349.699	68300	68300	MS2	0/0	12AUG14_Rui_cardiac_PE_D.raw
High				AGAGSATLSMAYAGAr	Unambiguous	1	1	P04636	R16(Label:13C(6))	CID	1	0	1	1							No Quan Values	Not Used		0	1.54e-05	4.57176	0	40.2005	100	2	730.864	1460.72	-3.07329	183.788	33165	33165	MS2	0/0	12AUG14_Rui_cardiac_PE_D.raw
	High			TDSTGLSEGADAPVYAmQDSr	Unambiguous	1	1	D4ABA9	M17(Oxidation); R21(Label:13C(6)15N(4))	CID	1	0	1	1					8.05681e+06		No Quan Values	Not Used		0	0.001682	4.57166	0	8.61822	99	2	1098.98	2196.95	-3.87731	183.904	33190	33190	MS2	0/0	12AUG14_Rui_cardiac_PE_D.raw
High				VDQSILTGESVSVIk	Unambiguous	6	1	P11507-2	K15(Label:2H(4))	CID	1	0	1	1							No Quan Values	Not Used		0	2.526e-06	4.57128	0	37.7626	40	2	789.946	1578.88	-2.57596	300.619	57961	57961	MS2	0/0	12AUG14_Rui_cardiac_PE_D.raw
High				NQLTSNPENTVFDAk	Unambiguous	1	1	P06761	K15(Label:2H(4))	CID	1	0	1	1					12669403		No Quan Values	Not Used		0	4.439e-06	4.57093	0	13.5498	30	2	841.418	1681.83	-2.81457	208.991	38510	38510	MS2	0/0	12AUG14_Rui_cardiac_PE_D.raw
High				IEDGNDFGVAIQEk	Unambiguous	1	1	Q63798	K14(Label:2H(4))	CID	1	0	1	1							No Quan Values	Not Used		0	8.584e-05	4.57069	0	37.2014	83	2	769.882	1538.76	-4.26493	222.495	41397	41397	MS2	0/0	12AUG14_Rui_cardiac_PE_D.raw
	High			AAVPSGASTGIYEALELr	Unambiguous	6	3	P15429;M0R5J4;M0RAU4	R18(Label:13C(6)15N(4))	CID	0.523	0	1	1							No Quan Values	Not Used		0	0.0003446	4.57065	0	32.1449	98	2	907.978	1814.95	-1.67716	389.066	76563	76563	MS2	0/0	12AUG14_Rui_cardiac_PE_D.raw
	High			LGDVISIQPcPDVk	Unambiguous	1	1	P46462	C10(Carbamidomethyl); K14(Label:13C(6)15N(2))	CID	1	0	1	1		19936		1	959436	Heavy	Excluded by Method	Not Used		0	0.003131	4.56963	0	36.6935	85	2	774.91	1548.81	-3.75047	274.987	52564	52564	MS2	0/0	12AUG14_Rui_cardiac_PE_D.raw
	High			ESTGAQVQVAGDMLPNSTEr	Unambiguous	2	1	Q6AY48	R20(Label:13C(6)15N(4))	CID	1	0	1	1					2.3971e+06		No Quan Values	Not Used		0	0.0005545	4.56955	0	0	100	2	1050.5	2099.98	-2.65886	240.468	45236	45236	MS2	0/0	12AUG14_Rui_cardiac_PE_D.raw
	High			VEQLGAEGnVEESQk	Unconsidered	1	1	B2RYP6	N9(Deamidated); K15(Label:13C(6)15N(2))	CID		0.0108	2	2					211634		No Quan Values	Not Used		0	0.00159	4.56932	0	57.4271	100	2	813.398	1625.79	9.05152	75.6003	10567	10567	MS2	0/0	12AUG14_Rui_cardiac_PE_D.raw
	High			SLGYAYVNFQQPADAEr	Unambiguous	3	2	Q9EPH8;G3V9N0	R17(Label:13C(6)15N(4))	CID	1	0	1	1							No Quan Values	Not Used		0	0.003945	4.56899	0	9.34702	100	2	969.962	1938.92	-3.08785	298.891	57598	57598	MS2	0/0	12AUG14_Rui_cardiac_PE_D.raw
High				SIDDLEDELYAQk	Unambiguous	1	1	P04692	K13(Label:2H(4))	CID	1	0	1	1							No Quan Values	Not Used		0	1.62e-05	4.56872	0	10.6732	7	2	771.876	1542.74	-1.73319	327.784	63678	63678	MS2	0/0	12AUG14_Rui_cardiac_PE_D.raw
	High			GADYLVTEVEnGGSLGSk	Unambiguous	4	2	P11980;P11980-2	N11(Deamidated); K18(Label:13C(6)15N(2))	CID	1	0	1	1							No Quan Values	Not Used		0	0.02654	4.56806	0	74.829	100	2	902.939	1804.87	1.173	331.436	64446	64446	MS2	0/0	12AUG14_Rui_cardiac_PE_D.raw
High				VcVQTVESGAmTk	Unambiguous	1	1	P56574	C2(Carbamidomethyl); M11(Oxidation); K13(Label:2H(4))	CID	1	0	1	1							No Quan Values	Not Used		0	1.48e-06	4.56803	0	15.7911	100	2	715.351	1429.69	-1.07399	72.0412	9837	9837	MS2	0/0	12AUG14_Rui_cardiac_PE_D.raw
High				STSQGSINSPVYSr	Unambiguous	1	1	F1LWK7	R14(Label:13C(6))	CID	1	0	1	1		3442			1.38072e+07	Medium	Unique	Used	0.739823	0	5.065e-05	4.56762	0	0	100	2	744.871	1488.74	-2.23363	78.3896	11137	11137	MS2	0/0	12AUG14_Rui_cardiac_PE_D.raw
High				GIsLEEGALPDVSATr	Unambiguous	1	1	D4ABA9	S3(Phospho); R16(Label:13C(6))	CID	1	0	1	1	S(3): 100.0; S(13): 0.0; T(15): 0.0						No Quan Values	Not Used		0	9.902e-05	4.56685	0	14.7997	48	2	850.911	1700.81	-3.02586	359.45	70353	70353	MS2	0/0	12AUG14_Rui_cardiac_PE_D.raw
	High			QATLGAGLPIATPcTTVNk	Unambiguous	1	1	P17764	C14(Carbamidomethyl); K19(Label:13C(6)15N(2))	CID	1	0	1	1							No Quan Values	Not Used		0	0.0004743	4.56512	0	12.5199	85	2	961.014	1921.02	-4.8519	305.344	58957	58957	MS2	0/0	12AUG14_Rui_cardiac_PE_D.raw
High				AILQQLGLnSTcDDSILVk	Unconsidered	2	2	P05708;M0RAQ6	N9(Deamidated); C12(Carbamidomethyl); K19(Label:2H(4))	CID		0.013	3	3					5.39488e+06		No Quan Values	Not Used		0	0.0004377	4.56503	0	65.9416	67	2	1047.06	2093.12	4.74326	402.508	79648	79648	MS2	0/0	12AUG14_Rui_cardiac_PE_D.raw
	High			GVVPLAGTnGETTTQGLDGLSEr	Unconsidered	1	1	P05065	N9(Deamidated); R23(Label:13C(6)15N(4))	CID		0.0065	2	2							No Quan Values	Not Used		0	0.0006508	4.56418	0	43.012	50	2	1142.07	2283.13	-3.8976	343.02	66886	66886	MS2	0/0	12AUG14_Rui_cardiac_PE_D.raw
High				AISFVGSNQAGEYIFEr	Unambiguous	2	1	G3V7J0	R17(Label:13C(6))	CID	1	0	1	1							No Quan Values	Not Used		0	0.001224	4.564	0	15.7305	42	2	947.47	1893.93	-5.794	380.036	74678	74678	MS2	0/0	12AUG14_Rui_cardiac_PE_D.raw
High				ISADAMmQALLGTr	Unconsidered	1	1	P23693	M7(Oxidation); R14(Label:13C(6))	CID		0.0339	2	2							No Quan Values	Not Used		0	3.395e-05	4.56249	0	26.9653	68	2	750.384	1499.76	-2.99749	332.815	64734	64734	MS2	0/0	12AUG14_Rui_cardiac_PE_D.raw
High				SQVFSTAADGQTqVEIk	Unconsidered	2	1	P48721	Q13(Deamidated); K17(Label:2H(4))	CID		0.013	2	2							No Quan Values	Not Used		0	0.003424	4.56238	0	48.0196	100	2	907.465	1813.92	6.38454	221.965	41286	41286	MS2	0/0	12AUG14_Rui_cardiac_PE_D.raw
High				SVSTPSEAGSQDSGDGAVGSr	Unambiguous	6	1	D3ZU74	R21(Label:13C(6))	CID	1	0	1	1					3066696		No Quan Values	Not Used		0	2.037e-06	4.55881	0	0	100	2	978.943	1956.88	-2.64332	55.5366	6469	6469	MS2	0/0	12AUG14_Rui_cardiac_PE_D.raw
	High			VINEPTAAALAYGLDk	Unambiguous	3	1	P48721	K16(Label:13C(6)15N(2))	CID	0.3596	0	1	1							No Quan Values	Not Used		0	4.59e-05	4.55812	0	62.9708	100	2	827.449	1653.89	-1.76769	331.726	64507	64507	MS2	0/0	12AUG14_Rui_cardiac_PE_D.raw
High				LGGLTQAPGNPVLAVQINQDk	Unambiguous	1	1	F2Z3T9	K21(Label:2H(4))	CID	1	0	1	1							No Quan Values	Not Used		0	0.0003834	4.55764	0	25.2676	100	2	1069.1	2137.18	-3.31489	346.038	67525	67525	MS2	0/0	12AUG14_Rui_cardiac_PE_D.raw
High				SPDFTNENPLETr	Unambiguous	1	1	P06685	R13(Label:13C(6))	CID	1	0	1	1							No Quan Values	Not Used		0	5.806e-06	4.55646	0	26.7798	67	2	763.363	1525.72	-2.59998	226.264	42197	42197	MS2	0/0	12AUG14_Rui_cardiac_PE_D.raw
	High			DAVLDAWAEDVDLr	Unambiguous	4	2	P11980;P11980-2	R14(Label:13C(6)15N(4))	CID	1	0	1	1					107812220		No Quan Values	Not Used		0	0.0007829	4.55611	0	57.1321	37	2	799.388	1597.77	-2.8577	407.904	80930	80930	MS2	0/0	12AUG14_Rui_cardiac_PE_D.raw
High				mHEWEDETASTFIk	Unambiguous	2	1	F1LMC2	M1(Oxidation); K14(Label:2H(4))	CID	0.1798	0	1	1		16616	1		1.17862e+06	Medium	Excluded by Method	Not Used		0	0.0008954	4.55525	0	29.4614	100	2	872.396	1743.79	1.08416	224.056	41728	41728	MS2	0/0	12AUG14_Rui_cardiac_PE_D.raw
High				kDLYANNVLSGGTTmYPGIADr	Unambiguous	3	1	P68035	K1(Label:2H(4)); M15(Oxidation); R22(Label:13C(6))	CID	1	0	1	1							No Quan Values	Not Used		0	4.092e-06	4.55373	1	46.8886	39	3	794.739	2382.2	0.943904	281.301	53896	53896	MS2	0/0	12AUG14_Rui_cardiac_PE_D.raw
High				LGGLTQAPGnPVLAVQINQDk	Unconsidered	1	1	F2Z3T9	N10(Deamidated); K21(Label:2H(4))	CID		0.0044	2	2					822217		No Quan Values	Not Used		0	0.0005047	4.55327	0	63.8302	100	2	1069.6	2138.19	5.98905	349.699	68300	68300	MS2	0/0	12AUG14_Rui_cardiac_PE_D.raw
High				NDLqLQVQAEQDNLADAEEr	Unconsidered	4	2	G3V885;G3V8B0	Q4(Deamidated); R20(Label:13C(6))	CID		0.0401	3	3							No Quan Values	Not Used		0	0.0003186	4.55323	0	0	100	2	1153.55	2306.09	4.06879	315.02	60998	60998	MS2	0/0	12AUG14_Rui_cardiac_PE_D.raw
	High			LGDGLFLQccEEVAELYPk	Unambiguous	1	1	Q68FX0	C9(Carbamidomethyl); C10(Carbamidomethyl); K19(Label:13C(6)15N(2))	CID	1	0	1	1					1.69112e+06		No Quan Values	Not Used		0	0.01481	4.55286	0	49.3597	52	2	1125.04	2249.07	-1.44226	408.612	81096	81096	MS2	0/0	12AUG14_Rui_cardiac_PE_D.raw
High				AAFDIFVLGAEDGcISTk	Unambiguous	1	1	Q4PP99	C14(Carbamidomethyl); K18(Label:2H(4))	CID	1	0	1	1							No Quan Values	Not Used		0	2.148e-06	4.55248	0	11.0421	25	2	959.478	1917.95	-3.98976	416.637	82928	82928	MS2	0/0	12AUG14_Rui_cardiac_PE_D.raw
	High			SqNIITDSSSLNAEAIr	Unambiguous	1	1	G3V6S0	Q2(Deamidated); R17(Label:13C(6)15N(4))	CID	0.011	0	1	1					438813		No Quan Values	Not Used		0	0.0007996	4.55226	0	51.6813	100	2	915.466	1829.92	6.86562	269.224	51347	51347	MS2	0/0	12AUG14_Rui_cardiac_PE_D.raw
High				FGQGGAGPVGGQGPr	Unambiguous	1	1	F1LQW3	R15(Label:13C(6))	CID	1	0	1	1		2411		1	20192044	Medium	Excluded by Method	Not Used		0	4.947e-05	4.55157	0	8.57763	100	2	674.345	1347.68	-2.50468	64.4213	8279	8279	MS2	0/0	12AUG14_Rui_cardiac_PE_D.raw
High				AISFVGSNQAGEYIFEr	Unambiguous	2	1	G3V7J0	R17(Label:13C(6))	CID	1	0	1	1							No Quan Values	Not Used		0	0.0001626	4.55009	0	25.6858	56	2	947.473	1893.94	-2.82914	396.075	78092	78092	MS2	0/0	12AUG14_Rui_cardiac_PE_D.raw
High				STGEAFVQFASQEIAEk	Unambiguous	6	2	D3ZYW2;Q6AY09	K17(Label:2H(4))	CID	1	0	1	1							No Quan Values	Not Used		0	2.161e-05	4.54964	0	18.164	37	2	923.457	1845.91	-5.41329	396.934	78298	78298	MS2	0/0	12AUG14_Rui_cardiac_PE_D.raw
High				VFQSSTSQEQVYNDcAk	Unambiguous	1	1	Q2PQA9	C15(Carbamidomethyl); K17(Label:2H(4))	CID	1	0	1	1		7647	1		3483516	Medium	Excluded by Method	Not Used		0	0.0001399	4.54916	0	89.5058	100	2	997.954	1994.9	-3.22544	118.931	19601	19601	MS2	0/0	12AUG14_Rui_cardiac_PE_D.raw
High				SLGYAYVNFQQPADAEr	Unambiguous	3	2	Q9EPH8;G3V9N0	R17(Label:13C(6))	CID	1	0	1	1		21515	1		947466	Medium	Excluded by Method	Not Used		0	0.0002243	4.54912	0	62.27	100	2	967.969	1934.93	-2.09472	304.46	58771	58771	MS2	0/0	12AUG14_Rui_cardiac_PE_D.raw
High				AAVEEGIVLGGGcALLr	Unambiguous	1	1	P63039	C13(Carbamidomethyl); R17(Label:13C(6))	CID	1	0	1	1							No Quan Values	Not Used		0	4.944e-05	4.54892	0	27.9049	75	2	845.964	1690.92	-2.43307	367.31	72007	72007	MS2	0/0	12AUG14_Rui_cardiac_PE_D.raw
High				SkQLEDELVSLQk	Unambiguous	3	1	P04692	K2(Label:2H(4)); K13(Label:2H(4))	CID	1	0	1	1							No Quan Values	Not Used		0	0.0001482	4.54831	1	42.1208	66	2	762.936	1524.87	-4.32252	208.281	38360	38360	MS2	0/0	12AUG14_Rui_cardiac_PE_D.raw
High				VGLIGScTNSSYEDmGr	Unambiguous	1	1	Q9ER34	C7(Carbamidomethyl); M15(Oxidation); R17(Label:13C(6))	CID	1	0	1	1		12259	1	1	240190	Medium	Excluded by Method	Not Used		0	0.0001758	4.54662	0	12.5197	100	2	934.414	1867.82	-2.5971	168.606	29984	29984	MS2	0/0	12AUG14_Rui_cardiac_PE_D.raw
High				rQAVTNPNNTFYATk	Unambiguous	1	1	P48721	R1(Label:13C(6)); K15(Label:2H(4))	CID	1	0	1	1		3042	1		8850402	Medium	Excluded by Method	Not Used		0	0.005094	4.54631	1	59.0246	100	2	867.959	1734.91	-3.06802	70.7703	9581	9581	MS2	0/0	12AUG14_Rui_cardiac_PE_D.raw
High				QAEmEGAVQSIQGELSk	Unambiguous	2	1	G3V8L9	M4(Oxidation); K17(Label:2H(4))	CID	1	0	1	1		16294	1		2.97114e+06	Medium	Excluded by Method	Not Used		0	0.0001465	4.54459	0	48.4698	100	2	912.952	1824.9	0.951618	219.52	40763	40763	MS2	0/0	12AUG14_Rui_cardiac_PE_D.raw
	High			TLGDAYEFTVDmr	Unambiguous	2	1	B5DFG4	M12(Oxidation); R13(Label:13C(6)15N(4))	CID	1	0	1	1					3638658		No Quan Values	Not Used		0	0.001083	4.54448	0	54.6195	56	2	772.35	1543.69	-3.1709	264.076	50258	50258	MS2	0/0	12AUG14_Rui_cardiac_PE_D.raw
High				APSYGAGELLDFSLADAVNQEFLATr	Unambiguous	2	1	Q6P725	R26(Label:13C(6))	CID	1	0	1	1					123236		No Quan Values	Not Used		0	4.636e-05	4.54403	0	36.0264	100	2	1381.19	2761.38	0.8402	428.799	85532	85532	MS2	0/0	12AUG14_Rui_cardiac_PE_D.raw
	High			TDDYLDQPccETINr	Unambiguous	1	1	P50399	C9(Carbamidomethyl); C10(Carbamidomethyl); R15(Label:13C(6)15N(4))	CID	1	0	1	1					359061		No Quan Values	Not Used		0	0.02119	4.54333	0	0	100	2	955.398	1909.79	-2.08306	193.758	35282	35282	MS2	0/0	12AUG14_Rui_cardiac_PE_D.raw
High				AnQLAEEIESSAQYk	Unconsidered	3	1	F1M049	N2(Deamidated); K15(Label:2H(4))	CID		0.0258	2	2					793544		No Quan Values	Not Used		0	0.004167	4.54299	0	73.5971	100	2	843.418	1685.83	7.38204	272.53	52047	52047	MS2	0/0	12AUG14_Rui_cardiac_PE_D.raw
	High			VAVSADPNVPNVIVTr	Unambiguous	1	1	Q5XI73	R16(Label:13C(6)15N(4))	CID	1	0	1	1							No Quan Values	Not Used		0	0.0009534	4.5415	0	71.9014	100	2	830.965	1660.92	-2.20096	274.096	52376	52376	MS2	0/0	12AUG14_Rui_cardiac_PE_D.raw
	High			VGLIGScTnSSYEDMGr	Unambiguous	1	1	Q9ER34	C7(Carbamidomethyl); N9(Deamidated); R17(Label:13C(6)15N(4))	CID	1	0	1	1					446784		No Quan Values	Not Used		0	0.001376	4.53938	0	55.4	100	2	928.913	1856.82	8.98707	235.665	44201	44201	MS2	0/0	12AUG14_Rui_cardiac_PE_D.raw
	High			SLPSVETLGcTSVIcSDk	Unambiguous	10	1	P11507-2	C10(Carbamidomethyl); C15(Carbamidomethyl); K18(Label:13C(6)15N(2))	CID	1	0	1	1					464594		No Quan Values	Not Used		0	0.0004388	4.5388	0	36.538	100	2	980.974	1960.94	-2.3087	320.433	62132	62132	MS2	0/0	12AUG14_Rui_cardiac_PE_D.raw
High				QTQTFTTYSDNQPGVLIQVYEGEr	Unambiguous	6	2	P63018;Q07439	R24(Label:13C(6))	CID	1	0	1	1		26321	1	1	8827857	Medium	Excluded by Method	Not Used		0	4.992e-05	4.53819	0	0	37	2	1390.67	2780.33	-5.451	395.056	77857	77857	MS2	0/0	12AUG14_Rui_cardiac_PE_D.raw
High				SIDDLEDELYAQk	Unambiguous	1	1	P04692	K13(Label:2H(4))	CID	1	0	1	1							No Quan Values	Not Used		0	0.0001343	4.53592	0	5.2758	5	2	771.875	1542.74	-2.28707	325.901	63278	63278	MS2	0/0	12AUG14_Rui_cardiac_PE_D.raw
	High			LTVADALEPVQFEDGQk	Unambiguous	1	1	P09456	K17(Label:13C(6)15N(2))	CID	1	0	1	1							No Quan Values	Not Used		0	0.01977	4.53505	0	30.8895	100	2	934.477	1867.95	-2.7575	378.375	74332	74332	MS2	0/0	12AUG14_Rui_cardiac_PE_D.raw
	High			EmTErLEDEEEMNAELTAk	Unconsidered	4	2	G3V885;G3V8B0	M2(Oxidation); R5(Label:13C(6)15N(4)); K19(Label:13C(6)15N(2))	CID		0.0174	2	2					2.0386e+06		No Quan Values	Not Used		0	0.02981	4.53389	1	51.498	100	3	768.008	2302.01	-3.541	201.799	36980	36980	MS2	0/0	12AUG14_Rui_cardiac_PE_D.raw
High				SSIQITGALEDQMnQLk	Unambiguous	1	1	D3ZCV0	N14(Deamidated); K17(Label:2H(4))	CID	0.0177	0	1	1							No Quan Values	Not Used		0	7.585e-05	4.53385	0	62.3612	100	2	940.99	1880.97	8.66256	384.292	75567	75567	MS2	0/0	12AUG14_Rui_cardiac_PE_D.raw
	High			LAQAAQSSVATITr	Unambiguous	1	1	G3V852	R14(Label:13C(6)15N(4))	CID	1	0	1	1					329865		No Quan Values	Not Used		0	0.000274	4.5331	0	46.5592	100	2	713.897	1426.79	-1.7857	130.151	21938	21938	MS2	0/0	12AUG14_Rui_cardiac_PE_D.raw
High				AkcELSSSVQTDINLPYLTmDASGPk	Unambiguous	2	1	P48721	K2(Label:2H(4)); C3(Carbamidomethyl); M20(Oxidation); K26(Label:2H(4))	CID	1	0	1	1		24475			2.65767e+06	Medium	Unique	Used	0.284026	0	0.002438	4.53133	1	76.0664	100	3	950.476	2849.41	-0.212527	364.527	71423	71423	MS2	0/0	12AUG14_Rui_cardiac_PE_D.raw
High				NLEAVETLGSTSTIcSDk	Unambiguous	4	2	P06686;P06685	C15(Carbamidomethyl); K18(Label:2H(4))	CID	1	0	1	1							No Quan Values	Not Used		0	0.0002107	4.52978	0	59.8705	100	2	964.974	1928.94	-0.727313	272.067	51949	51949	MS2	0/0	12AUG14_Rui_cardiac_PE_D.raw
High				GTGGVDTAAVGGVFDVSNADr	Unambiguous	1	1	P07335	R21(Label:13C(6))	CID	1	0	1	1		21960	1	1	2.79367e+06	Medium	Excluded by Method	Not Used		0	1.771e-06	4.52968	0	12.7164	100	2	985.976	1970.94	-3.14493	313.957	60775	60775	MS2	0/0	12AUG14_Rui_cardiac_PE_D.raw
High				DAVLDAWAEDVDLr	Unambiguous	4	2	P11980;P11980-2	R14(Label:13C(6))	CID	1	0	1	1					2.8203e+08		No Quan Values	Not Used		0	0.000178	4.52903	0	39.5431	17	2	797.392	1593.78	-5.25124	408.006	80953	80953	MS2	0/0	12AUG14_Rui_cardiac_PE_D.raw
	High			NAQAHLkDTQLQLDDAVr	Unambiguous	2	1	G3V885	K7(Label:13C(6)15N(2)); R18(Label:13C(6)15N(4))	CID	1	0	1	1		11559			6.2052e+06	Heavy	Redundant	Not Used	0.393379	0	2.594e-05	4.52897	1	44.618	100	3	685.362	2054.07	-0.862811	161.724	28529	28529	MS2	0/0	12AUG14_Rui_cardiac_PE_D.raw
	High			LNkDDPIGNINLAmEIAEk	Unambiguous	1	1	D3ZCV0	K3(Label:13C(6)15N(2)); M14(Oxidation); K19(Label:13C(6)15N(2))	CID	1	0	1	1							No Quan Values	Not Used		0	0.01123	4.52884	1	51.0864	100	3	710.704	2130.1	-5.30271	348.093	67959	67959	MS2	0/0	12AUG14_Rui_cardiac_PE_D.raw
	High			FEDGDLTLYQSNAILr	Unambiguous	2	1	P04906	R16(Label:13C(6)15N(4))	CID	1	0	1	1							No Quan Values	Not Used		0	6.904e-05	4.52855	0	70.0807	93	2	932.967	1864.93	-2.41873	386.411	76009	76009	MS2	0/0	12AUG14_Rui_cardiac_PE_D.raw
High				SSIQITGALEDQMNqLk	Unambiguous	1	1	D3ZCV0	Q15(Deamidated); K17(Label:2H(4))	CID	0.0177	0	1	2							No Quan Values	Not Used		0	7.599e-05	4.52799	0	62.3612	100	2	940.99	1880.97	8.66256	384.292	75567	75567	MS2	0/0	12AUG14_Rui_cardiac_PE_D.raw
	High			TSGGQALAELIVQEk	Unambiguous	1	1	P56741	K15(Label:13C(6)15N(2))	CID	1	0	1	1							No Quan Values	Not Used		0	0.000121	4.52724	0	69.5962	100	2	776.426	1551.84	-1.75694	338.182	65859	65859	MS2	0/0	12AUG14_Rui_cardiac_PE_D.raw
High				SVmDATQIAGLNcLr	Unambiguous	2	1	F1LRV4	M3(Oxidation); C13(Carbamidomethyl); R15(Label:13C(6))	CID	0.2384	0	1	1							No Quan Values	Not Used		0	4.409e-05	4.52656	0	22.8958	100	2	835.917	1670.83	-1.18802	278.986	53410	53410	MS2	0/0	12AUG14_Rui_cardiac_PE_D.raw
High				SSIQITGALEDqMNQLk	Unambiguous	1	1	D3ZCV0	Q12(Deamidated); K17(Label:2H(4))	CID	0.0177	0	1	3							No Quan Values	Not Used		0	0.0001245	4.52652	0	62.3612	100	2	940.99	1880.97	8.66256	384.292	75567	75567	MS2	0/0	12AUG14_Rui_cardiac_PE_D.raw
High				EMTErLEDEEEmNAELTAk	Unconsidered	4	2	G3V885;G3V8B0	R5(Label:13C(6)); M12(Oxidation); K19(Label:2H(4))	CID		0.0483	2	2							No Quan Values	Not Used		0	0.002602	4.52605	1	46.1481	74	3	765.351	2294.04	-0.733892	200.957	36803	36803	MS2	0/0	12AUG14_Rui_cardiac_PE_D.raw
High				FTQAGSEVSALLGr	Unambiguous	2	1	G3V6D3	R14(Label:13C(6))	CID	1	0	1	1							No Quan Values	Not Used		0	4.339e-05	4.52586	0	9.32631	12	2	721.389	1441.77	-2.84593	314.705	60930	60930	MS2	0/0	12AUG14_Rui_cardiac_PE_D.raw
High				DGGQYALVAAcAAGGQGHAmIVEAYPk	Unambiguous	1	1	Q60587	C11(Carbamidomethyl); M20(Oxidation); K27(Label:2H(4))	CID	1	0	1	1							No Quan Values	Not Used		0	0.0002717	4.52577	0	28.2139	84	3	909.102	2725.29	-3.04792	323.43	62761	62761	MS2	0/0	12AUG14_Rui_cardiac_PE_D.raw
	High			NQVAmNPTNTVFDAk	Unambiguous	6	1	P63018	M5(Oxidation); K15(Label:13C(6)15N(2))	CID	1	0	1	1		11943	1		780865	Heavy	Excluded by Method	Not Used		0	0.0001989	4.52528	0	0	100	2	837.403	1673.8	-3.86913	165.202	29265	29265	MS2	0/0	12AUG14_Rui_cardiac_PE_D.raw
	High			SLGYAYVNFQqPADAEr	Unconsidered	3	2	Q9EPH8;G3V9N0	Q11(Deamidated); R17(Label:13C(6)15N(4))	CID		0.0259	3	3					1.00099e+06		No Quan Values	Not Used		0	0.02303	4.52453	0	20.7172	100	2	970.462	1939.92	5.53083	295.582	56902	56902	MS2	0/0	12AUG14_Rui_cardiac_PE_D.raw
High				VAGmDVELTVEEr	Unambiguous	1	1	P62260	M4(Oxidation); R13(Label:13C(6))	CID	1	0	1	1		13794		1	3.97952e+06	Medium	Excluded by Method	Not Used		0	1.712e-05	4.52387	0	33.3794	100	2	735.363	1469.72	-4.62002	186.118	33661	33661	MS2	0/0	12AUG14_Rui_cardiac_PE_D.raw
High				AVAQGnLSSADVQAAk	Unconsidered	1	1	P32551	N6(Deamidated); K16(Label:2H(4))	CID		0.0044	2	2							No Quan Values	Not Used		0	0.004449	4.52315	0	59.943	100	2	767.911	1534.82	9.58234	94.1321	14414	14414	MS2	0/0	12AUG14_Rui_cardiac_PE_D.raw
High				AAVEEGIVLGGGcALLr	Unambiguous	1	1	P63039	C13(Carbamidomethyl); R17(Label:13C(6))	CID	1	0	1	1							No Quan Values	Not Used		0	8.559e-07	4.5229	0	28.7918	45	2	845.964	1690.92	-3.0106	370.376	72653	72653	MS2	0/0	12AUG14_Rui_cardiac_PE_D.raw
High				EANLAASFGkPINF	Unambiguous	1	1	Q6P6R2	K10(Label:2H(4))	CID	1	0	1	1							No Quan Values	Not Used		0	0.0001195	4.52237	0	53.2038	100	2	741.896	1482.78	-3.21086	377.299	74105	74105	MS2	0/0	12AUG14_Rui_cardiac_PE_D.raw
High				TPIGSFLGSLASQPATk	Unambiguous	1	1	P17764	K17(Label:2H(4))	CID	1	0	1	1							No Quan Values	Not Used		0	1.083e-05	4.52142	0	39.8482	25	2	839.967	1678.93	-2.31251	396.462	78184	78184	MS2	0/0	12AUG14_Rui_cardiac_PE_D.raw
High				rSENEEFVEVGr	Unambiguous	1	1	P09456	R1(Label:13C(6)); R12(Label:13C(6))	CID	1	0	1	1							No Quan Values	Not Used		0	8.479e-05	4.52055	1	9.13727	100	2	731.868	1462.73	-2.64306	86.9422	12910	12910	MS2	0/0	12AUG14_Rui_cardiac_PE_D.raw
High				LIEVANLAcSISNNEEGVk	Unambiguous	1	1	Q5U302	C9(Carbamidomethyl); K19(Label:2H(4))	CID	1	0	1	1		24882	1		1.4489e+06	Medium	Excluded by Method	Not Used		0	0.0004679	4.52052	0	0	100	2	1032.53	2064.05	-1.84369	372.561	73115	73115	MS2	0/0	12AUG14_Rui_cardiac_PE_D.raw
High				GVGIISEGnETVEDIAAr	Unambiguous	3	2	P06686;P06685	N9(Deamidated); R18(Label:13C(6))	CID	1	0	1	1							No Quan Values	Not Used		0	0.0007311	4.52015	0	22.5647	100	2	918.973	1836.94	6.2204	339.438	66123	66123	MS2	0/0	12AUG14_Rui_cardiac_PE_D.raw
	High			kATDAEADVASLNr	Unambiguous	5	1	P04692	K1(Label:13C(6)15N(2)); R14(Label:13C(6)15N(4))	CID	1	0	1	1		4647			2.81275e+07	Heavy	Redundant	Not Used	0.454684	0	0.0002932	4.51877	1	0	100	2	739.88	1478.75	-2.22341	88.65	13266	13266	MS2	0/0	12AUG14_Rui_cardiac_PE_D.raw
High				AISFVGSnQAGEYIFEr	Unconsidered	2	1	G3V7J0	N8(Deamidated); R17(Label:13C(6))	CID		0.0109	2	2							No Quan Values	Not Used		0	1.533e-05	4.51847	0	66.9614	100	2	947.97	1894.93	2.90186	392.87	77367	77367	MS2	0/0	12AUG14_Rui_cardiac_PE_D.raw
High				VEGDLAGHGQEVLISLFk	Unambiguous	1	1	Q9QZ76	K18(Label:2H(4))	CID	1	0	1	1							No Quan Values	Not Used		0	3.354e-05	4.51816	0	34.817	19	3	639.351	1916.04	-2.84636	412.867	82082	82082	MS2	0/0	12AUG14_Rui_cardiac_PE_D.raw
High				NNDPELEEVNLNNIr	Unambiguous	2	1	P70567	R15(Label:13C(6))	CID	1	0	1	1							No Quan Values	Not Used		0	2.873e-05	4.51802	0	28.8953	100	2	894.943	1788.88	-1.6415	287.362	55173	55173	MS2	0/0	12AUG14_Rui_cardiac_PE_D.raw
High				LGGLTqAPGNPVLAVQINQDk	Unconsidered	1	1	F2Z3T9	Q6(Deamidated); K21(Label:2H(4))	CID		0.0109	3	3					822217		No Quan Values	Not Used		0	0.0005382	4.51756	0	63.8302	100	2	1069.6	2138.19	5.98905	349.699	68300	68300	MS2	0/0	12AUG14_Rui_cardiac_PE_D.raw
High				VQIAVANAQELLQr	Unambiguous	1	1	P62076	R14(Label:13C(6))	CID	1	0	1	1							No Quan Values	Not Used		0	1.915e-05	4.51675	0	44.8096	100	2	779.952	1558.9	-2.87541	329.955	64134	64134	MS2	0/0	12AUG14_Rui_cardiac_PE_D.raw
High				IPSAVGYQPTLATDmGTMQEr	Unambiguous	2	1	G3V6D3	M15(Oxidation); R21(Label:13C(6))	CID	0.0332	0	1	1							No Quan Values	Not Used		0	3.562e-06	4.51665	0	11.7103	100	2	1144.55	2288.09	-2.01527	273.799	52314	52314	MS2	0/0	12AUG14_Rui_cardiac_PE_D.raw
High				YGInTTDIFQTVDLWEGk	Unconsidered	1	1	Q5XFX0	N4(Deamidated); K18(Label:2H(4))	CID		0.0383	2	2					5.65846e+06		No Quan Values	Not Used		0	0.0001149	4.51657	0	82.6372	97	2	1053.03	2105.05	4.07396	419.057	83463	83463	MS2	0/0	12AUG14_Rui_cardiac_PE_D.raw
High				mLGQMTDQVADLr	Unambiguous	2	1	P85972	M1(Oxidation); R13(Label:13C(6))	CID	1	0	1	1		17371		1	1.36119e+06	Medium	Excluded by Method	Not Used		0	0.0006523	4.51602	0	45.1581	100	2	750.364	1499.72	-5.75631	234.536	43965	43965	MS2	0/0	12AUG14_Rui_cardiac_PE_D.raw
High				LEQGQPIDDLmPAQk	Unambiguous	1	1	P07335	M11(Oxidation); K15(Label:2H(4))	CID	1	0	1	1							No Quan Values	Not Used		0	2.76e-05	4.5155	0	0	100	2	851.932	1702.86	-3.46986	174.83	31291	31291	MS2	0/0	12AUG14_Rui_cardiac_PE_D.raw
High				ANDDLkENIAIVEr	Unambiguous	4	2	G3V885;G3V8B0	K6(Label:2H(4)); R14(Label:13C(6))	CID	1	0	1	1		13964		1	72323384	Medium	Excluded by Method	Not Used		0	0.0002627	4.51507	1	33.1816	12	3	537.296	1609.87	-3.9783	192.057	34924	34924	MS2	0/0	12AUG14_Rui_cardiac_PE_D.raw
	High			TASEmVLADDNFSTIVAAVEEGr	Unambiguous	6	1	P11507-2	M5(Oxidation); R23(Label:13C(6)15N(4))	CID	1	0	1	1					27018218		No Quan Values	Not Used		0	0.009941	4.51465	0	28.7969	19	2	1226.08	2451.16	-0.0875408	414.292	82403	82403	MS2	0/0	12AUG14_Rui_cardiac_PE_D.raw
	High			NLTEDNSQNQDFIAk	Unambiguous	1	1	Q9ER24	K15(Label:13C(6)15N(2))	CID	1	0	1	1		10775	1		928871	Heavy	Excluded by Method	Not Used		0	0.01116	4.51451	0	51.9292	100	2	872.913	1744.82	-1.98689	152.671	26628	26628	MS2	0/0	12AUG14_Rui_cardiac_PE_D.raw
High				IEDGNNFGVAVQEk	Unambiguous	2	1	Q6P9V7	K14(Label:2H(4))	CID	1	0	1	1					1.74451e+06		No Quan Values	Not Used		0	0.0001147	4.51251	0	30.4437	100	2	762.384	1523.76	-1.63947	168.624	29988	29988	MS2	0/0	12AUG14_Rui_cardiac_PE_D.raw
High				DLNELQTLIEAHFENr	Unambiguous	4	1	F1LMI8	R16(Label:13C(6))	CID	1	0	1	1							No Quan Values	Not Used		0	1.294e-06	4.51113	0	38.1492	26	2	974.494	1947.98	-3.04408	414.516	82455	82455	MS2	0/0	12AUG14_Rui_cardiac_PE_D.raw
High				DmVTTGLTGAVNLAk	Unambiguous	1	1	M0R7S5	M2(Oxidation); K15(Label:2H(4))	CID	1	0	1	1		20408	1	1	1.956e+06	Medium	Excluded by Method	Not Used		0	8.049e-06	4.51049	0	42.432	100	2	755.906	1510.81	-1.78821	282.823	54221	54221	MS2	0/0	12AUG14_Rui_cardiac_PE_D.raw
	High			AVNAVGTSENSQESEVIk	Unambiguous	1	1	G3V7K1	K18(Label:13C(6)15N(2))	CID	1	0	1	1					163697		No Quan Values	Not Used		0	0.009085	4.50965	0	0	100	2	935.463	1869.92	-4.7838	132.165	22361	22361	MS2	0/0	12AUG14_Rui_cardiac_PE_D.raw
	High			LIGPNcPGIInPGEck	Unambiguous	1	1	P13086	C6(Carbamidomethyl); N11(Deamidated); C15(Carbamidomethyl); K16(Label:13C(6)15N(2))	CID	0.0022	0	1	1					420431		No Quan Values	Not Used		0	0.005309	4.50961	0	27.767	100	2	874.438	1747.87	5.16498	241.976	45565	45565	MS2	0/0	12AUG14_Rui_cardiac_PE_D.raw
	High			LQNEIEDLmVDVEr	Unambiguous	4	2	G3V885;G3V8B0	M9(Oxidation); R14(Label:13C(6)15N(4))	CID	1	0	1	1							No Quan Values	Not Used		0	0.0001728	4.50849	0	39.3443	63	2	864.918	1728.83	-3.18828	320.552	62157	62157	MS2	0/0	12AUG14_Rui_cardiac_PE_D.raw
High				AFADAmEVIPSTLAENAGLNPISTVTELr	Unambiguous	1	1	Q7TPB1	M6(Oxidation); R29(Label:13C(6))	CID	1	0	1	1		28657		1	2.23658e+06	Medium	Excluded by Method	Not Used		0	0.0002146	4.50771	0	26.2079	50	2	1526.78	3052.56	-1.3075	418.045	83240	83240	MS2	0/0	12AUG14_Rui_cardiac_PE_D.raw
	High			AASDGQYEnQSPEATSPr	Unambiguous	1	1	F1LN42	N9(Deamidated); R18(Label:13C(6)15N(4))	CID	0.0111	0	1	1		701		1	724663	Heavy	Excluded by Method	Not Used		0	0.03315	4.50699	0	46.2531	100	2	959.924	1918.84	6.46739	46.6789	4686	4686	MS2	0/0	12AUG14_Rui_cardiac_PE_D.raw
High				GVVPLAGTNGETTTqGLDGLSEr	Unambiguous	1	1	P05065	Q15(Deamidated); R23(Label:13C(6))	CID	0.0022	0	1	1							No Quan Values	Not Used		0	7.635e-05	4.50646	0	7.08519	85	2	1140.07	2279.14	-1.50263	331.245	64405	64405	MS2	0/0	12AUG14_Rui_cardiac_PE_D.raw
High				YTPSGQSGAAASESLFISNHAY	Unambiguous	1	1	P05065		CID	1	0	1	1					554045		Indistinguishable Channels	Not Used		0	8.404e-05	4.50526	0	0	100	2	1129.52	2258.03	-3.63223	305.501	58992	58992	MS2	0/0	12AUG14_Rui_cardiac_PE_D.raw
	High			YTPSGQSGAAASESLFISNHAY	Unambiguous	1	1	P05065		CID	1	0	1	1					554045		Indistinguishable Channels	Not Used		0	0.0007109	4.50526	0	0	100	2	1129.52	2258.03	-3.63223	305.501	58992	58992	MS2	0/0	12AUG14_Rui_cardiac_PE_D.raw
	High			GVVPLAGTnGETTTQGLDGLSEr	Unambiguous	1	1	P05065	N9(Deamidated); R23(Label:13C(6)15N(4))	CID	0.0422	0	1	1							No Quan Values	Not Used		0	0.0164	4.50334	0	36.3383	62	2	1142.07	2283.13	-3.68373	338.053	65832	65832	MS2	0/0	12AUG14_Rui_cardiac_PE_D.raw
High				YSGDFGADAQGAMSk	Unambiguous	1	1	Q9QZ76	K15(Label:2H(4))	CID	1	0	1	1							No Quan Values	Not Used		0	1.98e-07	4.50298	0	52.2171	100	2	754.832	1508.66	-3.5238	152.872	26674	26674	MS2	0/0	12AUG14_Rui_cardiac_PE_D.raw
High				STAGDTHLGGEDFDnr	Unambiguous	6	1	P63018	N15(Deamidated); R16(Label:13C(6))	CID	1	0	1	1		4908	1		9864820	Medium	Excluded by Method	Not Used		0	0.0009756	4.5014	0	38.3343	100	2	849.876	1698.74	8.89736	90.0284	13563	13563	MS2	0/0	12AUG14_Rui_cardiac_PE_D.raw
High				DFTATDLTEFAAr	Unambiguous	2	2	P13437;G3V9U2	R13(Label:13C(6))	CID	1	0	1	1							No Quan Values	Not Used		0	8.357e-06	4.50065	0	25.0702	28	2	732.358	1463.71	-2.02702	375.019	73630	73630	MS2	0/0	12AUG14_Rui_cardiac_PE_D.raw
	High			SQnIITDSSSLNAEAIr	Unconsidered	1	1	G3V6S0	N3(Deamidated); R17(Label:13C(6)15N(4))	CID		0.011	2	2					438813		No Quan Values	Not Used		0	0.0008267	4.49951	0	51.6813	100	2	915.466	1829.92	6.86562	269.224	51347	51347	MS2	0/0	12AUG14_Rui_cardiac_PE_D.raw
High				TDDYLDQPcLETINr	Unambiguous	1	1	P50398	C9(Carbamidomethyl); R15(Label:13C(6))	CID	1	0	1	1					1.0503e+06		No Quan Values	Not Used		0	0.0002246	4.4991	0	43.826	100	2	929.93	1858.85	-2.91117	292.004	56148	56148	MS2	0/0	12AUG14_Rui_cardiac_PE_D.raw
High				IYQIYEGTAQIQr	Unambiguous	2	1	G3V796	R13(Label:13C(6))	CID	1	0	1	1							No Quan Values	Not Used		0	1.11e-05	4.49902	0	13.1661	51	2	794.924	1588.84	-1.51986	224.366	41793	41793	MS2	0/0	12AUG14_Rui_cardiac_PE_D.raw
High				NTGIIcTIGPASr	Unambiguous	4	2	P11980;P11980-2	C6(Carbamidomethyl); R13(Label:13C(6))	CID	1	0	1	1		13906			312240564	Medium	Not Unique	Not Used	0.460198	0	3.579e-05	4.49823	0	5.88712	5	2	683.365	1365.72	-1.93641	187.388	33926	33926	MS2	0/0	12AUG14_Rui_cardiac_PE_D.raw
High				AkDIVPGDIVEIAVGDk	Unambiguous	4	1	P11507-2	K2(Label:2H(4)); K17(Label:2H(4))	CID	1	0	1	1							No Quan Values	Not Used		0	1.162e-06	4.49815	1	53.7285	100	3	583.006	1747	-3.2383	377.335	74113	74113	MS2	0/0	12AUG14_Rui_cardiac_PE_D.raw
High				GIsLEEGALPDVSATr	Unambiguous	1	1	D4ABA9	S3(Phospho); R16(Label:13C(6))	CID	1	0	1	1	S(3): 100.0; S(13): 0.0; T(15): 0.0						No Quan Values	Not Used		0	0.0004835	4.49697	0	29.1276	77	2	850.913	1700.82	-0.226769	362.904	71080	71080	MS2	0/0	12AUG14_Rui_cardiac_PE_D.raw
High				GVVPLAGTnGETTTQGLDGLSEr	Unconsidered	1	1	P05065	N9(Deamidated); R23(Label:13C(6))	CID		0.0022	2	2							No Quan Values	Not Used		0	2.59e-05	4.49666	0	7.08519	85	2	1140.07	2279.14	-1.50263	331.245	64405	64405	MS2	0/0	12AUG14_Rui_cardiac_PE_D.raw
	High			ETADTDTAEQVIASFr	Unambiguous	1	1	D3ZCV0	R16(Label:13C(6)15N(4))	CID	1	0	1	1					729841		No Quan Values	Not Used		0	0.0008244	4.49579	0	47.3722	100	2	882.416	1763.82	-4.38808	386.273	75980	75980	MS2	0/0	12AUG14_Rui_cardiac_PE_D.raw
	High			LIGPncPGIINPGEck	Unconsidered	1	1	P13086	N5(Deamidated); C6(Carbamidomethyl); C15(Carbamidomethyl); K16(Label:13C(6)15N(2))	CID		0.0022	2	2					420431		No Quan Values	Not Used		0	0.01691	4.49576	0	27.767	100	2	874.438	1747.87	5.16498	241.976	45565	45565	MS2	0/0	12AUG14_Rui_cardiac_PE_D.raw
High				VLNNMEIGTSLYDEEGAk	Unambiguous	1	1	P16617	K18(Label:2H(4))	CID	1	0	1	1					488878		No Quan Values	Not Used		0	4.872e-05	4.49567	0	14.1981	100	2	993.981	1986.96	-3.59057	307.452	59402	59402	MS2	0/0	12AUG14_Rui_cardiac_PE_D.raw
	High			rLTVTSLQETGLk	Unambiguous	1	1	D3ZHA0	R1(Label:13C(6)15N(4)); K13(Label:13C(6)15N(2))	CID	1	0	1	1					9084374		No Quan Values	Not Used		0	0.02027	4.49479	1	51.8654	100	2	732.428	1463.85	-4.22923	181.776	32746	32746	MS2	0/0	12AUG14_Rui_cardiac_PE_D.raw
	High			QQSQVLDAmQDSFTr	Unambiguous	2	1	P05371	M9(Oxidation); R15(Label:13C(6)15N(4))	CID	1	0	1	1		11887			1.71086e+06	Heavy	Unique	Used	0.251373	0	0.001358	4.49274	0	55.8386	100	2	890.413	1779.82	-1.32058	164.607	29138	29138	MS2	0/0	12AUG14_Rui_cardiac_PE_D.raw
	High			FTAVEDQYYcVDcYk	Unambiguous	2	1	Q9WUH4	C10(Carbamidomethyl); C13(Carbamidomethyl); K15(Label:13C(6)15N(2))	CID	1	0	1	1							No Quan Values	Not Used		0	0.001016	4.49125	0	46.0837	100	2	984.914	1968.82	-1.24331	275.898	52755	52755	MS2	0/0	12AUG14_Rui_cardiac_PE_D.raw
	High			SSIQITGALEDQmNQLk	Unambiguous	1	1	D3ZCV0	M13(Oxidation); K17(Label:13C(6)15N(2))	CID	1	0	1	1							No Quan Values	Not Used		0	0.0001672	4.49094	0	0	100	2	950.481	1899.95	-1.6991	276.89	52966	52966	MS2	0/0	12AUG14_Rui_cardiac_PE_D.raw
High				AEDGSVIDYELIDQDAr	Unambiguous	2	1	Q07936	R17(Label:13C(6))	CID	1	0	1	1		22699		1	754594	Medium	Excluded by Method	Not Used		0	1.363e-05	4.49044	0	28.2495	100	2	957.953	1914.9	-2.34245	330.543	64257	64257	MS2	0/0	12AUG14_Rui_cardiac_PE_D.raw
	High			EQIEQFIPQmTAGk	Unambiguous	1	1	P15650	M10(Oxidation); K14(Label:13C(6)15N(2))	CID	1	0	1	1							No Quan Values	Not Used		0	0.0008377	4.49037	0	12.5848	37	2	822.409	1643.81	-4.49824	237.828	44668	44668	MS2	0/0	12AUG14_Rui_cardiac_PE_D.raw
High				ISmADVDLNVAAPk	Unambiguous	1	1	M0R9D5	M3(Oxidation); K14(Label:2H(4))	CID	1	0	1	1					2215327		No Quan Values	Not Used		0	0.0001231	4.49011	0	67.6271	100	2	732.388	1463.77	-1.34488	224.22	41763	41763	MS2	0/0	12AUG14_Rui_cardiac_PE_D.raw
	High			ATSPSTLVSTGSSSr	Unambiguous	2	1	Q5M7W5-2	R15(Label:13C(6)15N(4))	CID	1	0	1	1		4287	1		6.39072e+06	Heavy	Excluded by Method	Not Used		0	0.000476	4.48977	0	39.8825	100	2	724.366	1447.72	-1.21943	83.8449	12271	12271	MS2	0/0	12AUG14_Rui_cardiac_PE_D.raw
	High			FTAVEDqYYcVDcYk	Unambiguous	2	1	Q9WUH4	Q7(Deamidated); C10(Carbamidomethyl); C13(Carbamidomethyl); K15(Label:13C(6)15N(2))	CID	1	0	1	1					1.33426e+06		No Quan Values	Not Used		0	0.001414	4.48972	0	56.135	100	2	985.414	1969.82	6.25207	273.741	52303	52303	MS2	0/0	12AUG14_Rui_cardiac_PE_D.raw
High				ELEVAEGGGQVELEr	Unambiguous	1	1	Q63692	R15(Label:13C(6))	CID	1	0	1	1							No Quan Values	Not Used		0	1.224e-06	4.4897	0	34.7751	97	2	810.91	1620.81	-2.78294	217.124	40254	40254	MS2	0/0	12AUG14_Rui_cardiac_PE_D.raw
High				NLTEEmAGLDEIIAk	Unambiguous	2	1	G3V885	M6(Oxidation); K15(Label:2H(4))	CID	1	0	1	1		22486	1	1	578084	Medium	Excluded by Method	Not Used		0	5.436e-06	4.48936	0	46.2175	60	2	833.927	1666.85	-1.78748	325.793	63255	63255	MS2	0/0	12AUG14_Rui_cardiac_PE_D.raw
High				AQDTAELFFEDVr	Unambiguous	1	1	P15650	R13(Label:13C(6))	CID	1	0	1	1							No Quan Values	Not Used		0	5.887e-05	4.48717	0	31.4258	74	2	773.876	1546.75	-1.53046	367.319	72009	72009	MS2	0/0	12AUG14_Rui_cardiac_PE_D.raw
High				EQIEQFIPQmTAGk	Unambiguous	1	1	P15650	M10(Oxidation); K14(Label:2H(4))	CID	1	0	1	1					1707075		No Quan Values	Not Used		0	0.0002524	4.48511	0	0	48	2	820.416	1639.82	-3.41924	234.795	44018	44018	MS2	0/0	12AUG14_Rui_cardiac_PE_D.raw
High				NkDTGTYEDFVEGLr	Unambiguous	1	1	P16409	K2(Label:2H(4)); R15(Label:13C(6))	CID	1	0	1	1							No Quan Values	Not Used		0	1.241e-05	4.48497	1	30.683	13	3	585.29	1753.86	-4.23692	275.677	52708	52708	MS2	0/0	12AUG14_Rui_cardiac_PE_D.raw
High				ScmLTGTPESVQSAk	Unambiguous	1	1	Q32PX7	C2(Carbamidomethyl); M3(Oxidation); K15(Label:2H(4))	CID	1	0	1	1					3.59457e+06		No Quan Values	Not Used		0	0.0002822	4.48456	0	16.6706	100	2	808.382	1615.76	-2.44466	90.4516	13655	13655	MS2	0/0	12AUG14_Rui_cardiac_PE_D.raw
	High			AVLDSSPFLSEANAEr	Unambiguous	1	1	Q5BJQ0	R16(Label:13C(6)15N(4))	CID	1	0	1	1							No Quan Values	Not Used		0	0.0003939	4.484	0	79.009	100	2	858.424	1715.84	-4.44036	304.591	58800	58800	MS2	0/0	12AUG14_Rui_cardiac_PE_D.raw
High				ENQSILITGESGAGk	Unambiguous	11	5	G3V885;G3V8B0;G3V6D8;Q29RW1;G3V6E1	K15(Label:2H(4))	CID	1	0	1	1		10161			1.39641e+07	Medium	Redundant	Not Used	0.487482	0	0.0001014	4.48372	0	18.8538	100	2	754.397	1507.79	-1.71451	148.307	25720	25720	MS2	0/0	12AUG14_Rui_cardiac_PE_D.raw
High				WNSPAEEGSSDcEVFPk	Unambiguous	2	1	F1LRV4	C12(Carbamidomethyl); K17(Label:2H(4))	CID	1	0	1	1					280205		No Quan Values	Not Used		0	0.0052	4.48354	0	0	100	2	971.923	1942.84	-1.91344	240.14	45165	45165	MS2	0/0	12AUG14_Rui_cardiac_PE_D.raw
High				LTmYGNPATSQPVTSSNHSSr	Unambiguous	2	1	F1LQ82	M3(Oxidation); R21(Label:13C(6))	CID	1	0	1	1					867211		No Quan Values	Not Used		0	8.923e-05	4.48343	0	68.8196	100	3	753.023	2257.06	-2.47768	76.7932	10811	10811	MS2	0/0	12AUG14_Rui_cardiac_PE_D.raw
High				QTDSHVFETESLSAQGQSSGr	Unambiguous	1	1	D4ABA9	R21(Label:13C(6))	CID	1	0	1	1		9449		1	5786451	Medium	Excluded by Method	Not Used		0	0.006716	4.48152	0	46.3475	100	3	753.017	2257.04	-2.0183	138.476	23669	23669	MS2	0/0	12AUG14_Rui_cardiac_PE_D.raw
High				NQLTSNPENTVFDAk	Unambiguous	1	1	P06761	K15(Label:2H(4))	CID	1	0	1	1							No Quan Values	Not Used		0	0.0002051	4.48121	0	4.87365	46	2	841.418	1681.83	-2.59683	212.366	39235	39235	MS2	0/0	12AUG14_Rui_cardiac_PE_D.raw
	High			IPGNWFQmVSAQEr	Unambiguous	1	1	D3ZHA0	M8(Oxidation); R14(Label:13C(6)15N(4))	CID	1	0	1	1							No Quan Values	Not Used		0	0.004273	4.48003	0	52.3214	100	2	844.907	1688.81	-0.981003	320.578	62163	62163	MS2	0/0	12AUG14_Rui_cardiac_PE_D.raw
High				cQLEINFNTLQTk	Unambiguous	4	2	D3ZCV0;Q9QXQ0	C1(Carbamidomethyl); K13(Label:2H(4))	CID	1	0	1	1							No Quan Values	Not Used		0	6.473e-05	4.47997	0	20.4229	63	2	806.919	1612.83	0.0406082	316.863	61384	61384	MS2	0/0	12AUG14_Rui_cardiac_PE_D.raw
	High			LISWYDNEYGYSNr	Unambiguous	15	3	P04797;D3Z8U8;F1M9J9	R14(Label:13C(6)15N(4))	CID	1	0	1	1							No Quan Values	Not Used		0	0.0008217	4.47993	0	15.2323	23	2	895.404	1789.8	-2.72853	298.694	57555	57555	MS2	0/0	12AUG14_Rui_cardiac_PE_D.raw
High				IFPVETLVEEAIQcAEk	Unambiguous	1	1	P14604	C14(Carbamidomethyl); K17(Label:2H(4))	CID	1	0	1	1		29844	1	1	41461.8	Medium	Excluded by Method	Not Used		0	3.351e-06	4.47913	0	24.844	100	2	990.518	1980.03	-0.0624666	429.599	85697	85697	MS2	0/0	12AUG14_Rui_cardiac_PE_D.raw
	High			NTLLQAELEELr	Unambiguous	2	1	G3V885	R12(Label:13C(6)15N(4))	CID	1	0	1	1					1.08118e+06		No Quan Values	Not Used		0	0.003351	4.47845	0	76.0736	100	2	719.891	1438.78	-1.68631	389.7	76696	76696	MS2	0/0	12AUG14_Rui_cardiac_PE_D.raw
	High			ADNFEYSDPVDGSISk	Unambiguous	2	1	Q499Q4	K16(Label:13C(6)15N(2))	CID	1	0	1	1		17576	1		1.35852e+06	Heavy	Excluded by Method	Not Used		0	0.01038	4.4784	0	0	100	2	876.397	1751.79	0.564019	237.565	44613	44613	MS2	0/0	12AUG14_Rui_cardiac_PE_D.raw
High				DnGDGTHTVHYTPATDGPYTVAVk	Unambiguous	1	1	D3ZHA0	N2(Deamidated); K24(Label:2H(4))	CID	1	0	1	1					507921		No Quan Values	Not Used		0	0.001613	4.4769	0	41.0392	100	3	841.064	2521.18	0.310103	202.578	37143	37143	MS2	0/0	12AUG14_Rui_cardiac_PE_D.raw
	High			ALDVGSGSGILTAcFAr	Unambiguous	1	1	P22062	C14(Carbamidomethyl); R17(Label:13C(6)15N(4))	CID	1	0	1	1					362901		No Quan Values	Not Used		0	0.002899	4.4767	0	73.4639	100	2	852.933	1704.86	-1.87253	371.753	72944	72944	MS2	0/0	12AUG14_Rui_cardiac_PE_D.raw
High				DAGEGGLSLAVEGPSk	Unambiguous	1	1	D3ZHA0	K16(Label:2H(4))	CID	1	0	1	1							No Quan Values	Not Used		0	6.53e-06	4.47441	0	10.1691	29	2	745.884	1490.76	-2.52561	229.306	42843	42843	MS2	0/0	12AUG14_Rui_cardiac_PE_D.raw
High				TASEmVLADDNFSTIVAAVEEGr	Unambiguous	6	1	P11507-2	M5(Oxidation); R23(Label:13C(6))	CID	1	0	1	1					12553526		No Quan Values	Not Used		0	4.108e-05	4.47433	0	3.90939	15	2	1224.08	2447.16	-4.23576	416.529	82903	82903	MS2	0/0	12AUG14_Rui_cardiac_PE_D.raw
High				rGTGGVDTAAVGAVFDISNADr	Unambiguous	1	1	P00564	R1(Label:13C(6)); R22(Label:13C(6))	CID	1	0	1	1							No Quan Values	Not Used		0	1.818e-06	4.47304	1	27.4993	27	3	721.037	2161.1	-3.59075	357.32	69903	69903	MS2	0/0	12AUG14_Rui_cardiac_PE_D.raw
High				LEDEEEmNAELTAk	Unambiguous	4	2	G3V885;G3V8B0	M7(Oxidation); K14(Label:2H(4))	CID	1	0	1	1		5669	1	1	389637	Medium	Excluded by Method	Not Used		0	6.266e-05	4.47296	0	0	100	2	821.375	1641.74	-2.08793	98.5149	15329	15329	MS2	0/0	12AUG14_Rui_cardiac_PE_D.raw
High				AQALAIETEAELEr	Unambiguous	1	1	Q62667	R14(Label:13C(6))	CID	1	0	1	1							No Quan Values	Not Used		0	1.397e-05	4.4723	0	58.2325	100	2	775.41	1549.81	-2.43296	261.222	49658	49658	MS2	0/0	12AUG14_Rui_cardiac_PE_D.raw
High				TQTAIASEDmPNTLTEAEk	Unambiguous	1	1	G3V6S0	M10(Oxidation); K19(Label:2H(4))	CID	1	0	1	1		11837	1		3.51745e+06	Medium	Excluded by Method	Not Used		0	8.68e-06	4.47171	0	47.032	100	2	1035.49	2069.97	-6.57905	164.121	29034	29034	MS2	0/0	12AUG14_Rui_cardiac_PE_D.raw
High				VEQLGAEGNVEESQk	Unambiguous	1	1	B2RYP6	K15(Label:2H(4))	CID	1	0	1	1		3364	1		1.52153e+06	Medium	Excluded by Method	Not Used		0	2.554e-06	4.47149	0	55.5343	100	2	810.903	1620.8	-2.01444	74.2064	10278	10278	MS2	0/0	12AUG14_Rui_cardiac_PE_D.raw
High				ISADAmMQALLGTr	Unambiguous	1	1	P23693	M6(Oxidation); R14(Label:13C(6))	CID	1	0	1	1							No Quan Values	Not Used		0	2.092e-05	4.47145	0	18.8826	66	2	750.384	1499.76	-2.75331	336.143	65430	65430	MS2	0/0	12AUG14_Rui_cardiac_PE_D.raw
High				HDAATcFVDAGNAFk	Unambiguous	1	1	P54921	C6(Carbamidomethyl); K15(Label:2H(4))	CID	1	0	1	1					980133		No Quan Values	Not Used		0	5.787e-06	4.47095	0	55.8483	100	2	814.375	1627.74	-2.45164	215.184	39841	39841	MS2	0/0	12AUG14_Rui_cardiac_PE_D.raw
High				DAGEGLLTVqILDPEGkPk	Unambiguous	1	1	D3ZHA0	Q10(Deamidated); K17(Label:2H(4)); K19(Label:2H(4))	CID	1	0	1	1		25888			1.57907e+06	Medium	Unique	Used	0.698795	0	0.001981	4.47025	0	67.4353	100	2	995.06	1989.11	7.1326	389.82	76721	76721	MS2	0/0	12AUG14_Rui_cardiac_PE_D.raw
	High			VIVVGNPANTNcLTASk	Unambiguous	1	1	O88989	C12(Carbamidomethyl); K17(Label:13C(6)15N(2))	CID	1	0	1	1							No Quan Values	Not Used		0	0.0009725	4.46952	0	62.5619	100	2	883.468	1765.93	-3.87541	211.199	38985	38985	MS2	0/0	12AUG14_Rui_cardiac_PE_D.raw
High				EADESLNFEEqILEAAk	Unambiguous	1	1	G3V852	Q11(Deamidated); K17(Label:2H(4))	CID	0.0067	0	1	1					4761911		No Quan Values	Not Used		0	0.0006458	4.46669	0	56.7799	100	2	970.973	1940.94	6.10132	405.038	80257	80257	MS2	0/0	12AUG14_Rui_cardiac_PE_D.raw
High				GADYLVTEVEnGGSLGSk	Unambiguous	4	2	P11980;P11980-2	N11(Deamidated); K18(Label:2H(4))	CID	1	0	1	1							No Quan Values	Not Used		0	0.0004778	4.46654	0	53.6626	100	2	900.943	1800.88	-0.611063	303.145	58492	58492	MS2	0/0	12AUG14_Rui_cardiac_PE_D.raw
High				ISADAMmQALLGTr	Unambiguous	1	1	P23693	M7(Oxidation); R14(Label:13C(6))	CID	1	0	1	2							No Quan Values	Not Used		0	2.016e-05	4.46654	0	18.8826	66	2	750.384	1499.76	-2.75331	336.143	65430	65430	MS2	0/0	12AUG14_Rui_cardiac_PE_D.raw
High				rGTGGVDTAAVGAVFDISNADr	Unambiguous	1	1	P00564	R1(Label:13C(6)); R22(Label:13C(6))	CID	1	0	1	1					548431		No Quan Values	Not Used		0	0.0001096	4.46626	1	42.2167	100	2	1081.05	2161.1	-1.94645	352.902	68975	68975	MS2	0/0	12AUG14_Rui_cardiac_PE_D.raw
	High			VDVErDNLIDDLQr	Unambiguous	2	1	Q6P725	R5(Label:13C(6)15N(4)); R14(Label:13C(6)15N(4))	CID	1	0	1	1					5232812		No Quan Values	Not Used		0	0.00114	4.46435	1	19.7024	19	3	573.963	1719.87	-2.65096	261.344	49683	49683	MS2	0/0	12AUG14_Rui_cardiac_PE_D.raw
	High			AASDGQYENqSPEATSPr	Unconsidered	1	1	F1LN42	Q10(Deamidated); R18(Label:13C(6)15N(4))	CID		0.0111	2	2		701		1	724663	Heavy	Excluded by Method	Not Used		0	0.02222	4.46153	0	46.2531	100	2	959.924	1918.84	6.46739	46.6789	4686	4686	MS2	0/0	12AUG14_Rui_cardiac_PE_D.raw
	High			YASIcQQNGIVPIVEPEILPDGDHDLk	Unambiguous	3	2	P05065;P09117	C5(Carbamidomethyl); K27(Label:13C(6)15N(2))	CID	1	0	1	1							No Quan Values	Not Used		0	0.01599	4.46126	0	24.576	27	3	1010.17	3028.51	-2.4052	401.902	79492	79492	MS2	0/0	12AUG14_Rui_cardiac_PE_D.raw
	High			IVYGHLDDPANQEIEr	Unambiguous	1	1	Q9ER34	R16(Label:13C(6)15N(4))	CID	1	0	1	1					5.98087e+06		No Quan Values	Not Used		0	8.719e-06	4.46099	0	60.4859	37	3	626.977	1878.92	-3.6862	186.803	33803	33803	MS2	0/0	12AUG14_Rui_cardiac_PE_D.raw
High				DLEEATLQHEATAAALr	Unambiguous	6	3	G3V885;G3V8B0;Q29RW1	R17(Label:13C(6))	CID	1	0	1	1							No Quan Values	Not Used		0	7.807e-05	4.46057	0	67.6815	100	2	922.973	1844.94	-3.04071	294.455	56665	56665	MS2	0/0	12AUG14_Rui_cardiac_PE_D.raw
High				VAVGEEQAFLVNTr	Unambiguous	1	1	D3ZHA0	R14(Label:13C(6))	CID	1	0	1	1		18703	1	1	8.36704e+06	Medium	Excluded by Method	Not Used		0	2.689e-06	4.46014	0	12.4651	22	2	769.916	1538.82	-2.05497	255.066	48360	48360	MS2	0/0	12AUG14_Rui_cardiac_PE_D.raw
High				LEQqVDDLEGSLEQEk	Unambiguous	8	4	G3V885;Q29RW1;G3V8B0;G3V6E1	Q4(Deamidated); K16(Label:2H(4))	CID	0.0045	0	1	1		19887	1	1	673785	Medium	Excluded by Method	Not Used		0	0.0001859	4.45994	0	46.0549	100	2	932.959	1864.91	7.75681	273.974	52351	52351	MS2	0/0	12AUG14_Rui_cardiac_PE_D.raw
High				GcITIIGGGDTATccAk	Selected	1	1	P16617	C2(Carbamidomethyl); C14(Carbamidomethyl); C15(Carbamidomethyl); K17(Label:2H(4))	CID	0	0	1	1							No Quan Values	Not Used		0	3.384e-07	4.45923	0	0	100	2	879.908	1758.81	-2.16231	181.897	32771	32771	MS2	0/0	12AUG14_Rui_cardiac_PE_D.raw
High				GcITIIGGGnTATccAk	Rejected	1	1	M0R6Y8	C2(Carbamidomethyl); N10(Deamidated); C14(Carbamidomethyl); C15(Carbamidomethyl); K17(Label:2H(4))	CID		0	2	2							No Quan Values	Not Used		0	3.383e-07	4.45923	0	0	100	2	879.908	1758.81	-2.16004	181.897	32771	32771	MS2	0/0	12AUG14_Rui_cardiac_PE_D.raw
High				LVQAAQmLQSDPYSVPAr	Unambiguous	2	1	P85972	M7(Oxidation); R18(Label:13C(6))	CID	1	0	1	1					525208		No Quan Values	Not Used		0	0.0001787	4.45869	0	27.3237	100	2	998.517	1996.03	-0.142611	231.979	43415	43415	MS2	0/0	12AUG14_Rui_cardiac_PE_D.raw
High				IQVLqQQADDAEEr	Unambiguous	3	1	Q63610-3	Q5(Deamidated); R14(Label:13C(6))	CID	0.0179	0	1	1							No Quan Values	Not Used		0	0.0007505	4.45853	0	53.883	100	2	825.415	1649.82	9.74987	138.757	23727	23727	MS2	0/0	12AUG14_Rui_cardiac_PE_D.raw
High				LYGSGGPPPTGEEDTSEkDEL	Unambiguous	1	1	P06761	K18(Label:2H(4))	CID	1	0	1	1		15117		1	61495429	Medium	Excluded by Method	Not Used		0	0.0007577	4.45811	1	0	20	2	1091.5	2181.99	-4.10609	203.36	37308	37308	MS2	0/0	12AUG14_Rui_cardiac_PE_D.raw
High				ELGEYGLQAYTEVk	Unambiguous	2	1	P11884	K14(Label:2H(4))	CID	1	0	1	1							No Quan Values	Not Used		0	0.0001522	4.45781	0	46.6895	100	2	802.41	1603.81	-1.82992	303.127	58488	58488	MS2	0/0	12AUG14_Rui_cardiac_PE_D.raw
High				LIEVANLAcSISNNEEGVk	Unambiguous	1	1	Q5U302	C9(Carbamidomethyl); K19(Label:2H(4))	CID	1	0	1	1					544301		No Quan Values	Not Used		0	5.101e-05	4.45732	0	28.7234	100	2	1032.53	2064.04	-6.69329	369.716	72515	72515	MS2	0/0	12AUG14_Rui_cardiac_PE_D.raw
High				LGDVYVNDAFGTAHr	Unambiguous	3	2	P16617;M0R6Y8	R15(Label:13C(6))	CID	1	0	1	1					8949131		No Quan Values	Not Used		0	6.293e-06	4.45676	0	52.0296	14	3	547.607	1640.81	-2.93211	222.245	41343	41343	MS2	0/0	12AUG14_Rui_cardiac_PE_D.raw
	High			EIADGLcLEVEGk	Unambiguous	3	1	P63029	C7(Carbamidomethyl); K13(Label:13C(6)15N(2))	CID	1	0	1	1							No Quan Values	Not Used		0	0.0003599	4.45565	0	42.509	100	2	720.857	1440.71	-4.09756	279.928	53608	53608	MS2	0/0	12AUG14_Rui_cardiac_PE_D.raw
	High			ISADAMmQALLGTr	Unambiguous	1	1	P23693	M7(Oxidation); R14(Label:13C(6)15N(4))	CID	0.0179	0	1	1							No Quan Values	Not Used		0	0.0005655	4.45511	0	39.4731	100	2	752.376	1503.75	-5.49329	337.149	65642	65642	MS2	0/0	12AUG14_Rui_cardiac_PE_D.raw
High				HADSVAELGEQIDNLQr	Unambiguous	7	3	G3V885;G3V8B0;Q29RW1	R17(Label:13C(6))	CID	1	0	1	1							No Quan Values	Not Used		0	1.083e-05	4.45486	0	0	100	2	950.974	1900.94	-2.096	301.613	58173	58173	MS2	0/0	12AUG14_Rui_cardiac_PE_D.raw
	High			ALDFSEAPSFTQPLTNr	Unambiguous	1	1	P56741	R17(Label:13C(6)15N(4))	CID	1	0	1	1							No Quan Values	Not Used		0	0.0004726	4.45454	0	20.6867	88	2	952.471	1903.93	-4.5731	379.703	74609	74609	MS2	0/0	12AUG14_Rui_cardiac_PE_D.raw
High				APSSSSAGISEWLDQk	Unambiguous	1	1	P13803	K16(Label:2H(4))	CID	1	0	1	1							No Quan Values	Not Used		0	0.0001251	4.4537	0	39.9834	100	2	833.911	1666.81	-4.65538	287.856	55277	55277	MS2	0/0	12AUG14_Rui_cardiac_PE_D.raw
High				EVDVGLAADVGTLQr	Unambiguous	1	1	Q62651	R15(Label:13C(6))	CID	1	0	1	1							No Quan Values	Not Used		0	1.38e-06	4.45328	0	53.0662	85	2	774.918	1548.83	-2.8278	310.546	60055	60055	MS2	0/0	12AUG14_Rui_cardiac_PE_D.raw
	High			IPSAVGYQPTLATDmGTMQEr	Unambiguous	2	1	G3V6D3	M15(Oxidation); R21(Label:13C(6)15N(4))	CID	0.0404	0	1	1		19898	1		1.23148e+06	Heavy	Excluded by Method	Not Used		0	0.006483	4.45249	0	17.6755	100	2	1146.55	2292.09	-0.245906	274.188	52395	52395	MS2	0/0	12AUG14_Rui_cardiac_PE_D.raw
High				SSIqITGALEDQMNQLk	Unconsidered	1	1	D3ZCV0	Q4(Deamidated); K17(Label:2H(4))	CID		0.0177	4	4							No Quan Values	Not Used		0	0.0008635	4.45153	0	62.3612	100	2	940.99	1880.97	8.66256	384.292	75567	75567	MS2	0/0	12AUG14_Rui_cardiac_PE_D.raw
High				IcEQFEAETPTDSEATHr	Unambiguous	2	1	G3V907	C2(Carbamidomethyl); R18(Label:13C(6))	CID	1	0	1	1		9709	1	1	6.41924e+06	Medium	Excluded by Method	Not Used		0	2.905e-05	4.45117	0	28.2921	100	3	709.649	2126.93	-3.43049	141.212	24240	24240	MS2	0/0	12AUG14_Rui_cardiac_PE_D.raw
High				YSGDFGADAQGAMSk	Unambiguous	1	1	Q9QZ76	K15(Label:2H(4))	CID	1	0	1	1							No Quan Values	Not Used		0	6.939e-06	4.45065	0	68.8765	100	2	754.834	1508.66	-0.530011	163.105	28821	28821	MS2	0/0	12AUG14_Rui_cardiac_PE_D.raw
High				TTIVIccSPSSYNESETk	Unambiguous	1	1	Q2PQA9	C6(Carbamidomethyl); C7(Carbamidomethyl); K18(Label:2H(4))	CID	1	0	1	1					766446		No Quan Values	Not Used		0	5.899e-05	4.44721	0	0	100	2	1040.47	2079.93	-7.83883	202.731	37176	37176	MS2	0/0	12AUG14_Rui_cardiac_PE_D.raw
High				NDLQLqVQAEQDNLADAEEr	Unambiguous	4	2	G3V885;G3V8B0	Q6(Deamidated); R20(Label:13C(6))	CID	0.009	0	1	1					1.46439e+06		No Quan Values	Not Used		0	1.415e-05	4.44717	0	0	100	2	1153.55	2306.1	4.80986	313.45	60669	60669	MS2	0/0	12AUG14_Rui_cardiac_PE_D.raw
High				ISmQDVDLSLGSck	Unambiguous	1	1	M0R9D5	M3(Oxidation); C13(Carbamidomethyl); K14(Label:2H(4))	CID	1	0	1	1							No Quan Values	Not Used		0	4.236e-06	4.44578	0	48.2213	100	2	786.881	1572.75	-0.369658	213.91	39568	39568	MS2	0/0	12AUG14_Rui_cardiac_PE_D.raw
High				GEVITTYcPANnEPIAr	Unambiguous	1	1	Q64057	C8(Carbamidomethyl); N12(Deamidated); R17(Label:13C(6))	CID	0.0293	0	1	1		16090	1	1	582260	Medium	Excluded by Method	Not Used		0	0.001342	4.4435	0	49.5828	100	2	956.471	1911.93	6.64106	216.511	40124	40124	MS2	0/0	12AUG14_Rui_cardiac_PE_D.raw
	High			SPFEVQVSPEAGAQk	Unambiguous	1	1	D3ZHA0	K15(Label:13C(6)15N(2))	CID	1	0	1	1		14859		1	37814580	Heavy	Excluded by Method	Not Used		0	0.0006507	4.44328	0	32.2083	30	2	791.401	1581.79	-3.60556	202.297	37083	37083	MS2	0/0	12AUG14_Rui_cardiac_PE_D.raw
High				HLSScAAPAPLTSAEr	Unambiguous	1	1	B0BMY7	C5(Carbamidomethyl); R16(Label:13C(6))	CID	1	0	1	1		5690	1		981519	Medium	Excluded by Method	Not Used		0	0.0002087	4.44258	0	28.4316	100	2	837.419	1673.83	-3.70652	98.7598	15381	15381	MS2	0/0	12AUG14_Rui_cardiac_PE_D.raw
	High			rLTVTSLQETGLk	Unambiguous	1	1	D3ZHA0	R1(Label:13C(6)15N(4)); K13(Label:13C(6)15N(2))	CID	1	0	1	1							No Quan Values	Not Used		0	0.009446	4.44209	1	47.1952	100	2	732.428	1463.85	-4.39602	178.254	32004	32004	MS2	0/0	12AUG14_Rui_cardiac_PE_D.raw
High				IVSnAScTTNcLAPLAk	Unambiguous	15	2	P04797;D3ZWV2	N4(Deamidated); C7(Carbamidomethyl); C11(Carbamidomethyl); K17(Label:2H(4))	CID	0.0293	0	1	1							No Quan Values	Not Used		0	0.0003036	4.44199	0	17.6451	85	2	912.956	1824.9	-4.69702	237.862	44676	44676	MS2	0/0	12AUG14_Rui_cardiac_PE_D.raw
High				GQLTTDQVFPYPSVLNEEQTQFLk	Unambiguous	1	1	Q5M9H2	K24(Label:2H(4))	CID	1	0	1	1		27864		1	8.83375e+06	Medium	Excluded by Method	Not Used		0	0.001893	4.43989	0	17.6277	44	2	1393.7	2786.4	-8.44861	410.403	81517	81517	MS2	0/0	12AUG14_Rui_cardiac_PE_D.raw
High				EAGDGVFEcEYYPVIPGk	Unambiguous	1	1	D3ZHA0	C9(Carbamidomethyl); K18(Label:2H(4))	CID	1	0	1	1							No Quan Values	Not Used		0	0.0005457	4.43959	0	12.1612	33	2	1017.47	2033.94	-2.71335	372.036	73003	73003	MS2	0/0	12AUG14_Rui_cardiac_PE_D.raw
High				IQALQqQADDAEDr	Unambiguous	1	1	P09495	Q6(Deamidated); R14(Label:13C(6))	CID	0.009	0	1	1					1.33119e+06		No Quan Values	Not Used		0	0.0001785	4.43913	0	33.4048	100	2	804.391	1607.77	8.53301	95.7272	14745	14745	MS2	0/0	12AUG14_Rui_cardiac_PE_D.raw
High				DLISHDELFSDIYk	Unambiguous	2	1	P63029	K14(Label:2H(4))	CID	1	0	1	1		26417	1		5.36063e+06	Medium	Excluded by Method	Not Used		0	0.0001829	4.43887	0	84.5273	36	2	849.927	1698.85	-2.95533	396.278	78140	78140	MS2	0/0	12AUG14_Rui_cardiac_PE_D.raw
High				GAISAEVYTEEDAASYVr	Unambiguous	1	1	P09456	R18(Label:13C(6))	CID	1	0	1	1							No Quan Values	Not Used		0	5.379e-05	4.43837	0	15.7022	100	2	968.966	1936.93	1.10391	308.802	59688	59688	MS2	0/0	12AUG14_Rui_cardiac_PE_D.raw
High				LEqQVDDLEGSLEQEk	Unconsidered	8	4	G3V885;Q29RW1;G3V8B0;G3V6E1	Q3(Deamidated); K16(Label:2H(4))	CID		0.0045	2	2		19887	1	1	673785	Medium	Excluded by Method	Not Used		0	0.0001759	4.4382	0	46.0549	100	2	932.959	1864.91	7.75681	273.974	52351	52351	MS2	0/0	12AUG14_Rui_cardiac_PE_D.raw
High				SPPAVQQDNVDEDLIr	Unambiguous	1	1	Q5U300	R16(Label:13C(6))	CID	1	0	1	1					554353		No Quan Values	Not Used		0	0.00209	4.43819	0	58.7647	100	2	901.452	1801.9	-3.13351	223.589	41628	41628	MS2	0/0	12AUG14_Rui_cardiac_PE_D.raw
High				ILDDTSPPQPGEEk	Unambiguous	1	1	Q63704	K14(Label:2H(4))	CID	1	0	1	1		7792	1	1	3.84589e+06	Medium	Excluded by Method	Not Used		0	0.001209	4.43817	0	42.8395	100	2	765.383	1529.76	-3.50918	121.007	20031	20031	MS2	0/0	12AUG14_Rui_cardiac_PE_D.raw
High				AMGVVVATGVNTEIGk	Unambiguous	4	1	P11507-2	K16(Label:2H(4))	CID	1	0	1	1							No Quan Values	Not Used		0	0.0006644	4.43782	0	62.6162	100	2	775.429	1549.85	-2.95931	265.464	50553	50553	MS2	0/0	12AUG14_Rui_cardiac_PE_D.raw
High				ALTSELANArDESk	Unambiguous	2	1	F1LP60	R10(Label:13C(6)); K14(Label:2H(4))	CID	1	0	1	1		5032	1		1.98447e+06	Medium	Excluded by Method	Not Used		0	0.0001439	4.43767	1	33.6484	100	2	757.904	1514.8	-3.71997	91.4853	13867	13867	MS2	0/0	12AUG14_Rui_cardiac_PE_D.raw
High				ArVPQTFTVDcSQAGr	Unambiguous	1	1	D3ZHA0	R2(Label:13C(6)); C11(Carbamidomethyl); R16(Label:13C(6))	CID	0.4707	0	1	1		8284			1.0615e+07	Medium	Unique	Used	0.39249	0	0.0002441	4.43696	1	0	100	2	902.96	1804.91	-1.85267	125.816	21036	21036	MS2	0/0	12AUG14_Rui_cardiac_PE_D.raw
High				SEIGIAMGSGTAVAk	Unambiguous	4	1	P11507-2	K15(Label:2H(4))	CID	1	0	1	1							No Quan Values	Not Used		0	8.437e-05	4.43692	0	36.6283	58	2	698.375	1395.74	-2.39405	202.552	37137	37137	MS2	0/0	12AUG14_Rui_cardiac_PE_D.raw
High				GPSDPNNAALQSSLAr	Unambiguous	1	1	D4A2D7	R16(Label:13C(6))	CID	1	0	1	1					879682		No Quan Values	Not Used		0	1.253e-05	4.43653	0	42.0365	100	2	802.411	1603.81	0.961766	138.739	23723	23723	MS2	0/0	12AUG14_Rui_cardiac_PE_D.raw
High				EADESLnFEEQILEAAk	Unconsidered	1	1	G3V852	N7(Deamidated); K17(Label:2H(4))	CID		0.0067	2	2					4761911		No Quan Values	Not Used		0	0.0004329	4.43516	0	56.7799	100	2	970.973	1940.94	6.10132	405.038	80257	80257	MS2	0/0	12AUG14_Rui_cardiac_PE_D.raw
High				FASEASGYQDNIAr	Unambiguous	2	1	Q6P725	R14(Label:13C(6))	CID	1	0	1	1							No Quan Values	Not Used		0	1.398e-05	4.43406	0	20.5606	50	2	767.862	1534.72	-3.75423	137.504	23465	23465	MS2	0/0	12AUG14_Rui_cardiac_PE_D.raw
	High			IFANTPDSGcVLGmr	Unambiguous	2	1	Q52KS1	C10(Carbamidomethyl); M14(Oxidation); R15(Label:13C(6)15N(4))	CID	1	0	1	1					2.16686e+06		No Quan Values	Not Used		0	0.0008743	4.43367	0	18.4364	100	2	832.39	1663.77	-4.77627	225.013	41930	41930	MS2	0/0	12AUG14_Rui_cardiac_PE_D.raw
High				LcGDTNLNNMQr	Unambiguous	1	1	D4A781	C2(Carbamidomethyl); R12(Label:13C(6))	CID	1	0	1	1		5003	1		2.38662e+06	Medium	Excluded by Method	Not Used		0	0.0001915	4.43244	0	58.6863	100	2	721.331	1441.65	-5.1245	91.0901	13787	13787	MS2	0/0	12AUG14_Rui_cardiac_PE_D.raw
	High			IGGDAGTSLnSNDYGYGGQk	Unambiguous	1	1	Q32PX7	N10(Deamidated); K20(Label:13C(6)15N(2))	CID	0.0474	0	1	1		12099	1		574367	Heavy	Excluded by Method	Not Used		0	0.006432	4.43233	0	52.7447	100	2	991.95	1982.89	5.7541	166.856	29615	29615	MS2	0/0	12AUG14_Rui_cardiac_PE_D.raw
	High			GIsLEEGALPDVSATr	Unambiguous	1	1	D4ABA9	S3(Phospho); R16(Label:13C(6)15N(4))	CID	1	0	1	1					79804.6		No Quan Values	Not Used		0	0.01872	4.43144	0	54.4068	100	2	852.906	1704.8	-2.50631	356.29	69688	69688	MS2	0/0	12AUG14_Rui_cardiac_PE_D.raw
High				NVQAEEMVEFSSGLk	Unambiguous	3	1	P15999	K15(Label:2H(4))	CID	1	0	1	1							No Quan Values	Not Used		0	0.0005672	4.43113	0	32.0921	100	2	836.41	1671.81	-4.50225	315.806	61163	61163	MS2	0/0	12AUG14_Rui_cardiac_PE_D.raw
High				LAVEALSSLDGDLSGr	Unambiguous	1	1	P07335	R16(Label:13C(6))	CID	1	0	1	1		25161		1	1.73943e+06	Medium	Excluded by Method	Not Used		0	4.959e-05	4.43053	0	78.364	100	2	804.928	1608.85	-2.50203	377.583	74165	74165	MS2	0/0	12AUG14_Rui_cardiac_PE_D.raw
High				ISADAmMQALLGTr	Unambiguous	1	1	P23693	M6(Oxidation); R14(Label:13C(6))	CID	1	0	1	1							No Quan Values	Not Used		0	8.956e-06	4.43044	0	35.1016	100	2	750.384	1499.76	-2.91609	326.041	63309	63309	MS2	0/0	12AUG14_Rui_cardiac_PE_D.raw
High				SLGYAYVnFQQPADAEr	Unambiguous	3	2	Q9EPH8;G3V9N0	N8(Deamidated); R17(Label:13C(6))	CID	0.0203	0	1	1					1669637		No Quan Values	Not Used		0	0.0002304	4.43041	0	65.7535	100	2	968.47	1935.93	7.80228	294.428	56659	56659	MS2	0/0	12AUG14_Rui_cardiac_PE_D.raw
	High			AEDGSVIDYELIDQDAr	Unambiguous	2	1	Q07936	R17(Label:13C(6)15N(4))	CID	1	0	1	1					683457		No Quan Values	Not Used		0	0.004207	4.42832	0	53.2195	100	2	959.948	1918.89	-1.18251	337.185	65650	65650	MS2	0/0	12AUG14_Rui_cardiac_PE_D.raw
High				IEVqDTSGGTTALrPSASTQALSSSVSSSk	Unambiguous	2	1	G3V8T4	Q4(Deamidated); R14(Label:13C(6)); K30(Label:2H(4))	CID	1	0	1	1		17117	1	1	1.10815e+06	Medium	Excluded by Method	Not Used		0	2.296e-05	4.42736	0	52.2094	100	3	988.502	2963.49	-4.4984	231.147	43238	43238	MS2	0/0	12AUG14_Rui_cardiac_PE_D.raw
	High			ADNFEYSDPVDGSISk	Unambiguous	2	1	Q499Q4	K16(Label:13C(6)15N(2))	CID	1	0	1	1					2.15259e+06		No Quan Values	Not Used		0	0.006113	4.42699	0	20.3188	100	2	876.394	1751.78	-2.50206	235.13	44090	44090	MS2	0/0	12AUG14_Rui_cardiac_PE_D.raw
High				TQSkPEDEADEWAr	Unambiguous	1	1	Q5XIG1	K4(Label:2H(4)); R14(Label:13C(6))	CID	1	0	1	1					33164822		No Quan Values	Not Used		0	7.788e-05	4.42682	0	65.0053	35	3	557.931	1671.78	-3.93803	79.6699	11402	11402	MS2	0/0	12AUG14_Rui_cardiac_PE_D.raw
High				LSDDNTIGQEEIqQr	Unconsidered	2	1	P16086	Q13(Deamidated); R15(Label:13C(6))	CID		0.0453	2	2					554486		No Quan Values	Not Used		0	0.000341	4.42514	0	31.5335	100	2	876.928	1752.85	8.01433	141.968	24398	24398	MS2	0/0	12AUG14_Rui_cardiac_PE_D.raw
	High			NPDDITNEEYGEFYk	Unambiguous	1	1	P82995	K15(Label:13C(6)15N(2))	CID	1	0	1	1		19053			375724	Heavy	Unique	Used	0.654651	0	0.0008629	4.4241	0	25.7334	100	2	921.398	1841.79	-3.33588	260.554	49518	49518	MS2	0/0	12AUG14_Rui_cardiac_PE_D.raw
High				NkDTGTYEDFVEGLr	Unambiguous	1	1	P16409	K2(Label:2H(4)); R15(Label:13C(6))	CID	1	0	1	1							No Quan Values	Not Used		0	7.785e-05	4.42376	1	23.3175	100	2	877.432	1753.86	-4.40325	279.409	53501	53501	MS2	0/0	12AUG14_Rui_cardiac_PE_D.raw
High				NFILDQTNVSAAAQr	Unambiguous	1	1	Q6IMY8	R15(Label:13C(6))	CID	1	0	1	1					264481		No Quan Values	Not Used		0	2.416e-05	4.42346	0	63.9952	100	2	827.435	1653.86	-1.37238	264.623	50374	50374	MS2	0/0	12AUG14_Rui_cardiac_PE_D.raw
High				AGYTDQVVIGmDVAASEFYr	Unambiguous	4	1	M0R5J4	M11(Oxidation); R20(Label:13C(6))	CID	1	0	1	1		25482	1	1	172126	Medium	Excluded by Method	Not Used		0	7.237e-05	4.42341	0	16.5284	100	2	1107.53	2214.05	-0.700519	382.952	75288	75288	MS2	0/0	12AUG14_Rui_cardiac_PE_D.raw
High				SQVFSTAADGqTQVEIk	Unconsidered	2	1	P48721	Q11(Deamidated); K17(Label:2H(4))	CID		0.0433	3	3							No Quan Values	Not Used		0	0.0006709	4.42298	0	48.0196	100	2	907.465	1813.92	6.38454	221.965	41286	41286	MS2	0/0	12AUG14_Rui_cardiac_PE_D.raw
High				kYEmFAQTLQQSr	Unambiguous	1	1	P46462	K1(Label:2H(4)); M4(Oxidation); R13(Label:13C(6))	CID	1	0	1	1		8576			1.0668e+07	Medium	Unique	Used	0.408294	0	2.419e-05	4.42235	1	40.5111	100	2	828.426	1655.85	-0.107369	130.097	21926	21926	MS2	0/0	12AUG14_Rui_cardiac_PE_D.raw
High				GVVDSDDLPLNVSr	Unambiguous	2	1	Q66HD0	R14(Label:13C(6))	CID	1	0	1	1		19865	1	1	2.6958e+06	Medium	Excluded by Method	Not Used		0	8.841e-06	4.42166	0	36.2394	71	2	746.39	1491.77	-1.46392	273.65	52283	52283	MS2	0/0	12AUG14_Rui_cardiac_PE_D.raw
	High			LFSYTYSTAPTPVmDNSr	Unambiguous	2	1	G3V778	M14(Oxidation); R18(Label:13C(6)15N(4))	CID	1	0	1	1					845352		No Quan Values	Not Used		0	0.00789	4.42159	0	59.8316	100	2	1038.48	2075.96	-1.83524	271.091	51743	51743	MS2	0/0	12AUG14_Rui_cardiac_PE_D.raw
High				WGDAGAEYVVESTGVFTTmEk	Unambiguous	4	1	P04797	M19(Oxidation); K21(Label:2H(4))	CID	1	0	1	1		28330	1		2.66896e+06	Medium	Excluded by Method	Not Used		0	0.0005828	4.42148	0	0	66	2	1149.03	2297.05	-2.963	414.931	82548	82548	MS2	0/0	12AUG14_Rui_cardiac_PE_D.raw
High				GNDISSGTVLSEYVGSGPPk	Unambiguous	1	1	P31044	K20(Label:2H(4))	CID	1	0	1	1		22050	1		1.30592e+06	Medium	Excluded by Method	Not Used		0	0.0001434	4.41968	0	46.0884	100	2	984.496	1967.98	-1.07016	316.183	61242	61242	MS2	0/0	12AUG14_Rui_cardiac_PE_D.raw
	High			ASSQSTDPLEAMAMGSVEASYk	Unambiguous	1	1	P11980	K22(Label:13C(6)15N(2))	CID	1	0	1	1		26490	1		5.64652e+06	Heavy	Excluded by Method	Not Used		0	0.02484	4.41893	0	47.585	67	2	1134.51	2268.02	-3.72622	397.138	78346	78346	MS2	0/0	12AUG14_Rui_cardiac_PE_D.raw
	High			LSDDNTIGqEEIQQr	Unambiguous	2	1	P16086	Q9(Deamidated); R15(Label:13C(6)15N(4))	CID	0.0068	0	1	1		9863		1	1.07896e+06	Heavy	Excluded by Method	Not Used		0	0.006566	4.41885	0	0	100	2	878.918	1756.83	3.83809	142.833	24579	24579	MS2	0/0	12AUG14_Rui_cardiac_PE_D.raw
	High			ISSSNPYSTVTMDELr	Unambiguous	1	1	D3ZCV0	R16(Label:13C(6)15N(4))	CID	1	0	1	1					2.06841e+06		No Quan Values	Not Used		0	0.0006237	4.41806	0	65.5053	54	2	905.43	1809.85	-2.41124	278.159	53231	53231	MS2	0/0	12AUG14_Rui_cardiac_PE_D.raw
High				IVYGHLDDPANQEIEr	Unambiguous	1	1	Q9ER34	R16(Label:13C(6))	CID	1	0	1	1					18114704		No Quan Values	Not Used		0	1.439e-06	4.41608	0	50.1302	23	3	625.647	1874.93	-3.5415	185.87	33607	33607	MS2	0/0	12AUG14_Rui_cardiac_PE_D.raw
High				YHTSQSGDEmTSLSEYVSr	Unambiguous	2	1	P34058	M10(Oxidation); R19(Label:13C(6))	CID	1	0	1	1		11739			57910141	Medium	Unique	Used	0.529817	0	0.0001241	4.41605	0	44.6516	15	3	733.657	2198.96	-1.67269	163.054	28809	28809	MS2	0/0	12AUG14_Rui_cardiac_PE_D.raw
High				NTNAGAPPGTAYQSPLSLSr	Unambiguous	1	1	Q5XI78	R20(Label:13C(6))	CID	1	0	1	1					4.44612e+06		No Quan Values	Not Used		0	1.475e-05	4.41568	0	9.75204	22	2	1004.51	2008.01	-4.05299	239.832	45097	45097	MS2	0/0	12AUG14_Rui_cardiac_PE_D.raw
	High			ISSSnPYSTVTMDELr	Unambiguous	1	1	D3ZCV0	N5(Deamidated); R16(Label:13C(6)15N(4))	CID	0.1471	0	1	1					353542		No Quan Values	Not Used		0	0.01548	4.41537	0	66.981	100	2	905.932	1810.86	8.77622	285.818	54852	54852	MS2	0/0	12AUG14_Rui_cardiac_PE_D.raw
High				YTAVQQGNmAVTVTYGGDPVPk	Unambiguous	1	1	D3ZHA0	M9(Oxidation); K22(Label:2H(4))	CID	1	0	1	1					338721		No Quan Values	Not Used		0	2.541e-05	4.41505	0	0	100	2	1158.57	2316.14	-3.97378	243.041	45797	45797	MS2	0/0	12AUG14_Rui_cardiac_PE_D.raw
High				VLAIDHLNEDQLr	Unambiguous	4	1	F1LMI8	R13(Label:13C(6))	CID	1	0	1	1					1.01966e+06		No Quan Values	Not Used		0	1.559e-05	4.41466	0	46.717	88	2	771.42	1541.83	-3.6511	222.763	41455	41455	MS2	0/0	12AUG14_Rui_cardiac_PE_D.raw
High				STnGDTFLGGEDFDQALLr	Unambiguous	2	1	P48721	N3(Deamidated); R19(Label:13C(6))	CID	1	0	1	1					28430910		No Quan Values	Not Used		0	2.423e-05	4.41433	0	34.8173	25	2	1031.98	2062.96	-4.57874	408.227	81003	81003	MS2	0/0	12AUG14_Rui_cardiac_PE_D.raw
High				YGTcPHGGYGLGLEr	Unambiguous	2	1	F1LPV0	C4(Carbamidomethyl); R15(Label:13C(6))	CID	1	0	1	1					4.79048e+06		No Quan Values	Not Used		0	0.0002088	4.41404	0	57.9462	66	3	548.261	1642.77	-2.74721	148.235	25704	25704	MS2	0/0	12AUG14_Rui_cardiac_PE_D.raw
High				LVAGVmGQNEPDQGGQr	Unambiguous	2	1	B0BMW2	M6(Oxidation); R17(Label:13C(6))	CID	1	0	1	1		2889	1		2.11769e+06	Medium	Excluded by Method	Not Used		0	0.0002684	4.41345	0	0	100	2	889.431	1777.85	-3.01138	69.1884	9256	9256	MS2	0/0	12AUG14_Rui_cardiac_PE_D.raw
	High			VcVQTVESGAMTk	Unambiguous	1	1	P56574	C2(Carbamidomethyl); K13(Label:13C(6)15N(2))	CID	1	0	1	1		8749		1	5307543	Heavy	Excluded by Method	Not Used		0	0.0004069	4.41289	0	37.2636	75	2	709.346	1417.68	-4.55297	131.162	22151	22151	MS2	0/0	12AUG14_Rui_cardiac_PE_D.raw
High				VQALLDQYNSQkPk	Unambiguous	1	1	P04762	K12(Label:2H(4)); K14(Label:2H(4))	CID	1	0	1	1		6909	1		1.30735e+06	Medium	Excluded by Method	Not Used		0	0.0003624	4.41272	0	28.1223	100	2	820.463	1639.92	-4.36291	111.207	17991	17991	MS2	0/0	12AUG14_Rui_cardiac_PE_D.raw
[truncated: 11,479 more rows]
