# Supplementary material for: Quantitative Non-canonical Amino Acid Tagging (QuaNCAT) Proteomics Identifies Distinct Patterns of Protein Synthesis Rapidly Induced by Hypertrophic Agents in Cardiomyocytes, Revealing New Aspects of Metabolic Remodeling
Source: Mol Cell Proteomics. 2016 Aug 9;15(10):3170–89. doi: 10.1074/mcp.M115.054312 (PMC5054342; doi:10.1074/mcp.M115.054312)
Supplement: Supplemental Data [file 10.1074_M115.054312_mcp.M115.054312-25.xlsx]

## Sheet: Sheet1
Supplementary Table X. PE+Rapa_vs_PE_Replicate_1_proteins
Accession	Description	ΣCoverage	Σ# Proteins	Σ# Unique Peptides	Σ# Peptides	Σ# PSMs	Area	A11: Heavy/Medium	A11: Heavy/Medium Count	A11: Heavy/Medium Variability [%]	Score A(3,6,8,9)	Coverage A(3,6,8,9)	# Peptides A(3,6,8,9)	# PSM A(3,6,8,9)	# AAs	MW [kDa]	calc. pI
P0CG51	Polyubiquitin-B OS=Rattus norvegicus GN=Ubb PE=1 SV=1 - [UBB_RAT]	69.51	10	5	5	53	1.61096e+08	0.717506	1		111.249	69.51	12	53	305	34.3475	7.53271
P08733	Myosin regulatory light chain 2, ventricular/cardiac muscle isoform OS=Rattus norvegicus GN=Myl2 PE=1 SV=2 - [MLRV_RAT]	65.06	3	10	10	61	1.11215e+08	0.634237	2	8.71946	158.308	65.06	24	61	166	18.8684	4.93213
P16409	Myosin light chain 3 OS=Rattus norvegicus GN=Myl3 PE=2 SV=2 - [MYL3_RAT]	53.5	5	8	10	97	4.16814e+08				278.62	53.5	28	97	200	22.1421	5.09717
D3ZD09	Cytochrome c oxidase subunit 6B1 OS=Rattus norvegicus GN=Cox6b1 PE=4 SV=1 - [D3ZD09_RAT]	53.49	1	4	4	14	7.70282e+06				29.8341	53.49	9	14	86	10.0649	8.71924
Q9QZ76	Myoglobin OS=Rattus norvegicus GN=Mb PE=1 SV=3 - [MYG_RAT]	53.25	1	7	7	46	1.07679e+08	0.571528	2	3.04916	150.866	53.25	15	46	154	17.146	8.104
Q6P725	Desmin OS=Rattus norvegicus GN=Des PE=2 SV=1 - [Q6P725_RAT]	50.96	2	18	19	111	4.09911e+08	0.330962	2	11.6325	304.682	50.96	45	111	469	53.3901	5.2749
P05065	Fructose-bisphosphate aldolase A OS=Rattus norvegicus GN=Aldoa PE=1 SV=2 - [ALDOA_RAT]	50.82	2	9	10	90	5.77195e+07	1.95338	1		232.399	50.82	20	90	364	39.3273	8.08936
P04692	Tropomyosin alpha-1 chain OS=Rattus norvegicus GN=Tpm1 PE=1 SV=3 - [TPM1_RAT]	50	7	8	14	89	9.23913e+07				233.078	50	37	89	284	32.6607	4.7417
Q5XFX0	Transgelin-2 OS=Rattus norvegicus GN=Tagln2 PE=2 SV=1 - [TAGL2_RAT]	47.74	2	8	8	22	9.45152e+06	0.576429	2	15.3821	65.5907	47.74	13	22	199	22.3791	8.25049
P04636	Malate dehydrogenase, mitochondrial OS=Rattus norvegicus GN=Mdh2 PE=1 SV=2 - [MDHM_RAT]	47.04	1	12	12	78	8.95319e+07	0.631675	3	2.72293	223.991	47.04	25	78	338	35.6608	8.67529
V9GZ85	Protein LOC100361457 (Fragment) OS=Rattus norvegicus GN=LOC100361457 PE=3 SV=1 - [V9GZ85_RAT]	45.99	6	6	11	83	8.63634e+07	1.25124	2	5.66389	221.956	45.99	26	83	374	41.5927	5.70654
P62963	Profilin-1 OS=Rattus norvegicus GN=Pfn1 PE=1 SV=2 - [PROF1_RAT]	43.57	1	4	4	18	4.48448e+06	0.608828	1		55.024	43.57	8	18	140	14.9475	8.27979
P68035	Actin, alpha cardiac muscle 1 OS=Rattus norvegicus GN=Actc1 PE=2 SV=1 - [ACTC_RAT]	41.91	6	6	11	95	1.12584e+08	2.17179	1		254.09	41.91	29	95	377	41.9919	5.38916
M0R9D5	Uncharacterized protein OS=Rattus norvegicus GN=Ahnak PE=4 SV=1 - [M0R9D5_RAT]	41.51	1	72	73	243	2.21062e+07	0.280436	2	36.6372	617.9	41.51	114	243	5363	571.304	6.22705
P42123	L-lactate dehydrogenase B chain OS=Rattus norvegicus GN=Ldhb PE=1 SV=2 - [LDHB_RAT]	40.72	2	11	12	57	1.05873e+08	0.798977	2	16.568	137.861	40.72	27	57	334	36.5891	6.04932
P11980	Pyruvate kinase PKM OS=Rattus norvegicus GN=Pkm PE=1 SV=3 - [KPYM_RAT]	40.3	7	2	16	80	1.24104e+08				219.571	40.3	35	80	531	57.7809	7.06396
P09605	Creatine kinase S-type, mitochondrial OS=Rattus norvegicus GN=Ckmt2 PE=1 SV=2 - [KCRS_RAT]	40.1	6	5	13	82	4.70351e+07	0.411889	2	25.3184	229.78	40.1	29	82	419	47.3553	8.51416
G3V9U2	3-ketoacyl-CoA thiolase, mitochondrial OS=Rattus norvegicus GN=Acaa2 PE=3 SV=2 - [G3V9U2_RAT]	39.65	2	10	10	53	5.19489e+07	0.545203	1		189.554	39.65	20	53	396	41.7575	8.14795
G3V6D3	ATP synthase subunit beta OS=Rattus norvegicus GN=Atp5b PE=3 SV=1 - [G3V6D3_RAT]	39.51	2	17	17	139	1.34298e+08	0.648619	4	8.2945	362.8	39.51	52	139	529	56.3095	5.2749
P11980-2	Isoform M2 of Pyruvate kinase PKM OS=Rattus norvegicus GN=Pkm - [KPYM_RAT]	38.79	9	1	15	73	1.24104e+08	0.921026	1		216.294	38.79	32	73	531	57.744	7.44482
A7VJC2-2	Isoform A2 of Heterogeneous nuclear ribonucleoproteins A2/B1 OS=Rattus norvegicus GN=Hnrnpa2b1 - [ROA2_RAT]	38.71	7	8	8	58	3.52019e+07	0.482617	1		177.063	38.71	23	58	341	36.0319	8.646
P16617	Phosphoglycerate kinase 1 OS=Rattus norvegicus GN=Pgk1 PE=1 SV=2 - [PGK1_RAT]	38.37	3	10	10	51	35838902	0.603752	1		183.24	38.37	22	51	417	44.51	7.89893
P48500	Triosephosphate isomerase OS=Rattus norvegicus GN=Tpi1 PE=1 SV=2 - [TPIS_RAT]	36.55	3	6	6	16	1.69307e+07	0.548967	2	46.2339	43.4367	36.55	10	16	249	26.8318	7.23975
P10111	Peptidyl-prolyl cis-trans isomerase A OS=Rattus norvegicus GN=Ppia PE=1 SV=2 - [PPIA_RAT]	35.98	1	5	5	21	1.75102e+07	1.00936	1		40.0805	35.98	9	21	164	17.8628	8.1626
B5DFG4	Heat shock 27kD protein family, member 7 (Cardiovascular) OS=Rattus norvegicus GN=Hspb7 PE=2 SV=1 - [B5DFG4_RAT]	35.5	2	4	4	25	1.43844e+07				67.1356	35.5	7	25	169	18.607	6.41748
P63018	Heat shock cognate 71 kDa protein OS=Rattus norvegicus GN=Hspa8 PE=1 SV=1 - [HSP7C_RAT]	35.14	9	15	19	124	1.50022e+08	0.522386	1		305.521	35.14	40	124	646	70.8272	5.51611
Q4PP99	Cardiac troponin C OS=Rattus norvegicus GN=Tnnc1 PE=2 SV=1 - [Q4PP99_RAT]	34.16	1	4	4	12	74601267	0.566129	1		37.3221	34.16	8	12	161	18.4085	4.18311
G3V885	Myosin-6 OS=Rattus norvegicus GN=Myh6 PE=4 SV=1 - [G3V885_RAT]	33.83	9	15	52	272	132565012	0.655675	1		870.75	33.83	121	272	1939	223.371	5.73193
G3V7U0	Cysteine and glycine-rich protein 3 OS=Rattus norvegicus GN=Csrp3 PE=4 SV=1 - [G3V7U0_RAT]	33.51	2	4	4	55	3.9894e+07				148.131	33.51	10	55	194	20.8479	8.54346
M0R5J4	Uncharacterized protein OS=Rattus norvegicus PE=3 SV=1 - [M0R5J4_RAT]	32.26	9	7	10	59	2.24521e+07				140.15	32.26	21	59	434	47.0452	6.3667
D4ABA9	Protein LOC100910104 OS=Rattus norvegicus GN=LOC100910104 PE=4 SV=1 - [D4ABA9_RAT]	32.03	1	23	23	76	34003008	0.317584	1		230.269	32.03	37	76	1127	122.388	5.22412
D3ZCV0	Protein Actn2 OS=Rattus norvegicus GN=Actn2 PE=4 SV=1 - [D3ZCV0_RAT]	31.99	2	17	23	104	1.64678e+07	0.499875	1		313.944	31.99	55	104	894	103.768	5.45264
O88989	Malate dehydrogenase, cytoplasmic OS=Rattus norvegicus GN=Mdh1 PE=1 SV=3 - [MDHC_RAT]	31.44	1	8	8	47	2.7138e+07	0.970495	1		122.717	31.44	19	47	334	36.46	6.58057
G3V7C6	RCG45400 OS=Rattus norvegicus GN=Tubb4b PE=3 SV=1 - [G3V7C6_RAT]	30.56	5	3	12	35	7.75171e+06				87.7203	30.56	20	35	445	49.799	4.89404
P04797	Glyceraldehyde-3-phosphate dehydrogenase OS=Rattus norvegicus GN=Gapdh PE=1 SV=3 - [G3P_RAT]	30.33	34	6	7	69	125084396				221.51	30.33	21	69	333	35.8052	8.03076
P62329	Thymosin beta-4 OS=Rattus norvegicus GN=Tmsb4x PE=2 SV=2 - [TYB4_RAT]	29.55	1	1	1	2	19179153				2.28857	29.55	2	2	44	5.04952	5.05908
P06761	78 kDa glucose-regulated protein OS=Rattus norvegicus GN=Hspa5 PE=1 SV=1 - [GRP78_RAT]	29.36	1	12	14	87	55596642	0.621696	1		249.465	29.36	30	87	654	72.3024	5.16064
P04906	Glutathione S-transferase P OS=Rattus norvegicus GN=Gstp1 PE=1 SV=2 - [GSTP1_RAT]	28.57	2	4	4	17	4.55026e+06				57.9261	28.57	8	17	210	23.4241	7.35693
Q8R3Z7	EH-domain containing 4 OS=Rattus norvegicus GN=Ehd4 PE=2 SV=1 - [Q8R3Z7_RAT]	28.1	2	12	12	31	5.37191e+06				84.9022	28.1	20	31	541	61.4285	6.75635
F1LP05	ATP synthase subunit alpha OS=Rattus norvegicus GN=Atp5a1 PE=3 SV=1 - [F1LP05_RAT]	27.85	3	15	15	75	67956810	0.563325	1		175.722	27.85	39	75	553	59.7757	9.26123
Q64119	Myosin light polypeptide 6 OS=Rattus norvegicus GN=Myl6 PE=1 SV=3 - [MYL6_RAT]	27.81	5	2	4	22	2.36057e+07				61.5978	27.81	11	22	151	16.9641	4.55127
F1M953	Stress-70 protein, mitochondrial OS=Rattus norvegicus GN=Hspa9 PE=3 SV=1 - [F1M953_RAT]	27.39	3	13	13	75	5.14328e+07	0.545519	4	1.44947	210.662	27.39	31	75	679	73.6988	6.16357
P15650	Long-chain specific acyl-CoA dehydrogenase, mitochondrial OS=Rattus norvegicus GN=Acadl PE=1 SV=1 - [ACADL_RAT]	27.21	1	9	9	51	9.71847e+06				145.012	27.21	20	51	430	47.8424	7.73779
F1LMI8	Troponin T, cardiac muscle OS=Rattus norvegicus GN=Tnnt2 PE=4 SV=2 - [F1LMI8_RAT]	26.99	4	8	8	38	163189400	0.719718	2	5.54851	96.4787	26.99	16	38	289	34.3444	5.32568
Q8VBU2-2	Isoform 2 of Protein NDRG2 OS=Rattus norvegicus GN=Ndrg2 - [NDRG2_RAT]	26.61	2	6	6	35	2.54224e+07				82.2223	26.61	11	35	357	39.2453	5.49072
P23693	Troponin I, cardiac muscle OS=Rattus norvegicus GN=Tnni3 PE=1 SV=2 - [TNNI3_RAT]	26.54	1	5	5	34	4.15252e+07	0.8162	2	9.52566	73.6407	26.54	12	34	211	24.1447	9.5542
P56574	Isocitrate dehydrogenase [NADP], mitochondrial OS=Rattus norvegicus GN=Idh2 PE=1 SV=2 - [IDHP_RAT]	26.33	1	9	10	41	2.43216e+07				116.763	26.33	21	41	452	50.9349	8.68994
P19804	Nucleoside diphosphate kinase B OS=Rattus norvegicus GN=Nme2 PE=1 SV=1 - [NDKB_RAT]	26.32	2	3	3	16	1.06795e+07				28.0551	26.32	8	16	152	17.2719	7.44482
D3ZHA0	Protein Flnc OS=Rattus norvegicus GN=Flnc PE=4 SV=1 - [D3ZHA0_RAT]	26.08	2	46	47	206	5.24702e+07	0.267085	4	15.5687	587.951	26.08	93	206	2726	290.804	5.89697
O08623	Sequestosome-1 OS=Rattus norvegicus GN=Sqstm1 PE=1 SV=1 - [SQSTM_RAT]	25.97	3	5	5	17	1.79637e+06				61.5595	25.97	9	17	439	47.651	5.17334
Q07936	Annexin A2 OS=Rattus norvegicus GN=Anxa2 PE=1 SV=2 - [ANXA2_RAT]	25.96	2	8	8	23	2.99285e+07	0.255543	1		65.8382	25.96	15	23	339	38.6538	7.69385
Q5U2U8	Bcl2-associated athanogene 3 OS=Rattus norvegicus GN=Bag3 PE=2 SV=1 - [Q5U2U8_RAT]	25.96	1	9	9	38	7.39473e+06				100.609	25.96	18	38	574	61.453	7.03467
D3ZX18	Myozenin 2 (Predicted), isoform CRA_b OS=Rattus norvegicus GN=Myoz2 PE=4 SV=1 - [D3ZX18_RAT]	25.95	1	3	3	12	5.48415e+06				30.4736	25.95	5	12	185	20.5753	5.021
P46462	Transitional endoplasmic reticulum ATPase OS=Rattus norvegicus GN=Vcp PE=1 SV=3 - [TERA_RAT]	25.81	1	15	15	79	3.75283e+07	0.613218	3	4.98875	215.198	25.81	37	79	806	89.2927	5.26221
P34058	Heat shock protein HSP 90-beta OS=Rattus norvegicus GN=Hsp90ab1 PE=1 SV=4 - [HS90B_RAT]	25.69	7	7	15	58	2.98226e+07	0.527858	1		159.862	25.69	27	58	724	83.2291	5.03369
P62076	Mitochondrial import inner membrane translocase subunit Tim13 OS=Rattus norvegicus GN=Timm13 PE=3 SV=1 - [TIM13_RAT]	25.26	1	2	2	7	1.36749e+06				17.2518	25.26	5	7	95	10.4509	8.17725
P00564	Creatine kinase M-type OS=Rattus norvegicus GN=Ckm PE=1 SV=2 - [KCRM_RAT]	25.2	1	8	8	67	6.20405e+07				186.577	25.2	23	67	381	43.0178	7.06396
Q60587	Trifunctional enzyme subunit beta, mitochondrial OS=Rattus norvegicus GN=Hadhb PE=1 SV=1 - [ECHB_RAT]	25.05	1	9	9	48	1.85946e+07	0.882066	1		125.022	25.05	21	48	475	51.3815	9.46631
P07483	Fatty acid-binding protein, heart OS=Rattus norvegicus GN=Fabp3 PE=1 SV=2 - [FABPH_RAT]	24.81	1	3	3	11	1.42913e+07	0.469939	1		24.3566	24.81	6	11	133	14.7656	6.32861
P11507-2	Isoform 2 of Sarcoplasmic/endoplasmic reticulum calcium ATPase 2 OS=Rattus norvegicus GN=Atp2a2 - [AT2A2_RAT]	24.77	10	21	21	74	3.86957e+07	0.630795	2	12.248	224.475	24.77	40	74	997	109.61	5.36377
D3ZYW2	Heterogeneous nuclear ribonucleoprotein H OS=Rattus norvegicus GN=Hnrnph1 PE=4 SV=1 - [D3ZYW2_RAT]	24.48	6	5	7	28	1.23082e+07				82.7527	24.48	12	28	429	47.0454	6.34131
G3V8B0	Myosin-7 OS=Rattus norvegicus GN=Myh7 PE=4 SV=1 - [G3V8B0_RAT]	24.44	9	2	39	217	1.13024e+08				693.608	24.44	95	217	1935	222.762	5.75732
G3V7J7	Eukaryotic translation initiation factor 5A2 (Predicted) OS=Rattus norvegicus GN=Eif5a2 PE=4 SV=1 - [G3V7J7_RAT]	24.18	2	3	3	7	3.78902e+06				17.047	24.18	5	7	153	16.7822	5.57959
P04692-5	Isoform 5 of Tropomyosin alpha-1 chain OS=Rattus norvegicus GN=Tpm1 - [TPM1_RAT]	24.08	5	1	7	36	6.7172e+07				88.2405	24.08	17	36	245	28.3265	4.76709
Q6AYF2	LIM and cysteine-rich domains 1 OS=Rattus norvegicus GN=Lmcd1 PE=2 SV=1 - [Q6AYF2_RAT]	23.84	1	6	6	20	2.9021e+07				63.9359	23.84	9	20	365	41.0582	8.01611
D3ZF77	Protein Akr1cl OS=Rattus norvegicus GN=Akr1cl PE=4 SV=1 - [D3ZF77_RAT]	23.77	1	5	5	12	6.45471e+06				28.7493	23.77	9	12	324	37.1711	7.45947
P11232	Thioredoxin OS=Rattus norvegicus GN=Txn PE=1 SV=2 - [THIO_RAT]	22.86	2	2	2	4	4.16002e+06				13.767	22.86	3	4	105	11.6657	4.91943
O88767	Protein DJ-1 OS=Rattus norvegicus GN=Park7 PE=1 SV=1 - [PARK7_RAT]	22.75	2	2	2	3	1.07152e+07	0.600554	1		10.0213	22.75	3	3	189	19.9614	6.771
M0R6J6	Creatine kinase S-type, mitochondrial OS=Rattus norvegicus GN=Ckmt2 PE=3 SV=1 - [M0R6J6_RAT]	22.57	6	2	10	41	1.1304e+08	0.581453	1		114.827	22.57	22	41	412	46.4213	9.49561
P07943	Aldose reductase OS=Rattus norvegicus GN=Akr1b1 PE=1 SV=3 - [ALDR_RAT]	22.47	6	6	6	31	8.4667e+06				74.4939	22.47	14	31	316	35.7743	6.7124
P17764	Acetyl-CoA acetyltransferase, mitochondrial OS=Rattus norvegicus GN=Acat1 PE=1 SV=1 - [THIL_RAT]	22.17	1	7	7	53	3.12455e+07	0.941997	2	22.5205	156.977	22.17	16	53	424	44.6664	8.76318
P61980	Heterogeneous nuclear ribonucleoprotein K OS=Rattus norvegicus GN=Hnrnpk PE=1 SV=1 - [HNRPK_RAT]	21.81	4	8	8	53	4.69873e+07	0.748396	2	28.1616	137.156	21.81	19	53	463	50.9444	5.5415
F7FKI5	Pyruvate dehydrogenase E1 component subunit alpha, somatic form, mitochondrial OS=Rattus norvegicus GN=Pdha1 PE=4 SV=1 - [F7FKI5_RAT]	21.79	3	8	8	38	2.22624e+07	0.520237	2	13.2919	90.6165	21.79	21	38	390	43.2227	8.19189
P19234	NADH dehydrogenase [ubiquinone] flavoprotein 2, mitochondrial OS=Rattus norvegicus GN=Ndufv2 PE=1 SV=2 - [NDUV2_RAT]	21.77	1	4	4	25	5.02048e+06	0.724086	1		54.3467	21.77	10	25	248	27.3609	6.68311
G3V8C4	Chloride intracellular channel 4, isoform CRA_b OS=Rattus norvegicus GN=Clic4 PE=4 SV=1 - [G3V8C4_RAT]	21.74	4	3	3	12	3.97978e+06				43.7326	21.74	7	12	253	28.6507	5.59229
P82995	Heat shock protein HSP 90-alpha OS=Rattus norvegicus GN=Hsp90aa1 PE=1 SV=3 - [HS90A_RAT]	21.69	6	6	13	46	1.70652e+07				122.28	21.69	23	46	733	84.7618	5.0083
P63102	14-3-3 protein zeta/delta OS=Rattus norvegicus GN=Ywhaz PE=1 SV=1 - [1433Z_RAT]	21.63	5	3	4	16	2.10549e+07				54.5699	21.63	8	16	245	27.7537	4.79248
P04762	Catalase OS=Rattus norvegicus GN=Cat PE=1 SV=3 - [CATA_RAT]	21.63	1	11	11	41	2.68875e+07	0.746466	1		111.987	21.63	23	41	527	59.7195	7.50342
Q6URK4-2	Isoform 2 of Heterogeneous nuclear ribonucleoprotein A3 OS=Rattus norvegicus GN=Hnrnpa3 - [ROA3_RAT]	21.29	7	5	5	17	1.29634e+07	0.895473	1		65.9745	21.29	8	17	357	37.0632	8.30908
G3V836	Clusterin OS=Rattus norvegicus GN=Clu PE=3 SV=1 - [G3V836_RAT]	21.25	2	6	6	36	1.93657e+07	1.00927	2	18.8479	103.588	21.25	13	36	447	51.3873	5.80811
P61589	Transforming protein RhoA OS=Rattus norvegicus GN=Rhoa PE=1 SV=1 - [RHOA_RAT]	20.73	3	1	3	10	733093				28.7538	20.73	4	10	193	21.7681	6.1001
B2RYP0	Protein Rhoc OS=Rattus norvegicus GN=Rhoc PE=2 SV=1 - [B2RYP0_RAT]	20.73	3	1	3	10	615600				28.7654	20.73	4	10	193	22.0223	6.58057
P69897	Tubulin beta-5 chain OS=Rattus norvegicus GN=Tubb5 PE=1 SV=1 - [TBB5_RAT]	20.72	2	1	9	27	7.89902e+06				67.1333	20.72	14	27	444	49.639	4.89404
Q9WUH4	Four and a half LIM domains protein 1 OS=Rattus norvegicus GN=Fhl1 PE=2 SV=1 - [FHL1_RAT]	20.71	3	5	5	17	1.21257e+07	0.450679	1		48.6282	20.71	10	17	280	31.8819	8.36768
M0R757	Elongation factor 1-alpha OS=Rattus norvegicus GN=LOC100360413 PE=3 SV=1 - [M0R757_RAT]	20.56	7	3	6	42	4.06774e+07				98.7367	20.56	16	42	462	50.0761	9.01221
P15429	Beta-enolase OS=Rattus norvegicus GN=Eno3 PE=1 SV=3 - [ENOB_RAT]	20.51	3	3	6	27	6.36109e+06				66.0337	20.51	10	27	434	46.9843	7.44482
Q07439	Heat shock 70 kDa protein 1A/1B OS=Rattus norvegicus GN=Hspa1a PE=2 SV=2 - [HSP71_RAT]	20.44	1	6	9	55	8.65669e+07	0.510773	1		125.782	20.44	18	55	641	70.1421	5.8208
Q63610-3	Isoform 3 of Tropomyosin alpha-3 chain OS=Rattus norvegicus GN=Tpm3 - [TPM3_RAT]	20.24	3	1	5	29	62915217				57.1566	20.24	11	29	247	28.6918	4.79248
F1LNF7	Isocitrate dehydrogenase [NAD] subunit alpha, mitochondrial OS=Rattus norvegicus GN=Idh3a PE=3 SV=1 - [F1LNF7_RAT]	20.22	2	7	7	23	5.84157e+06				56.7941	20.22	15	23	366	39.557	6.91748
P09456	cAMP-dependent protein kinase type I-alpha regulatory subunit OS=Rattus norvegicus GN=Prkar1a PE=2 SV=2 - [KAP0_RAT]	20.21	3	5	5	17	6.11851e+06				47.7606	20.21	11	17	381	43.068	5.35107
M0RCH6	Protein Chmp4b OS=Rattus norvegicus GN=Chmp4b PE=4 SV=1 - [M0RCH6_RAT]	20.2	2	3	3	13	3.87597e+06				26.9131	20.2	6	13	203	22.3894	4.76709
P70567	Tropomodulin-1 OS=Rattus norvegicus GN=Tmod1 PE=2 SV=1 - [TMOD1_RAT]	20.06	3	5	5	18	5.61028e+06				38.5346	20.06	10	18	359	40.4548	5.04639
Q925F0	Small muscular protein OS=Rattus norvegicus GN=Smpx PE=3 SV=1 - [SMPX_RAT]	20	1	1	1	8	16586869				27.1045	20	3	8	85	9.11481	9.99365
P07335	Creatine kinase B-type OS=Rattus norvegicus GN=Ckb PE=1 SV=2 - [KCRB_RAT]	19.42	1	4	5	27	2.26515e+06				87.6498	19.42	11	27	381	42.6983	5.66846
Q5XI78	2-oxoglutarate dehydrogenase, mitochondrial OS=Rattus norvegicus GN=Ogdh PE=1 SV=1 - [ODO1_RAT]	19.35	2	16	16	33	1.91023e+07				71.6582	19.35	25	33	1023	116.221	6.771
Q6AYI1	DEAD (Asp-Glu-Ala-Asp) box polypeptide 5 OS=Rattus norvegicus GN=Ddx5 PE=1 SV=1 - [Q6AYI1_RAT]	19.35	1	7	10	34	5.81048e+06				88.6933	19.35	21	34	615	69.1958	8.92432
F1LP60	Moesin (Fragment) OS=Rattus norvegicus GN=Msn PE=4 SV=1 - [F1LP60_RAT]	19.27	3	8	8	29	3.76664e+06				67.5049	19.27	15	29	576	67.6098	6.46826
Q68FQ0	T-complex protein 1 subunit epsilon OS=Rattus norvegicus GN=Cct5 PE=1 SV=1 - [TCPE_RAT]	19.22	1	6	7	29	8.36784e+06	0.454685	1		49.4996	19.22	13	29	541	59.4988	5.71924
P63039	60 kDa heat shock protein, mitochondrial OS=Rattus norvegicus GN=Hspd1 PE=1 SV=1 - [CH60_RAT]	18.85	3	8	8	18	8.05943e+06				53.7793	18.85	13	18	573	60.9174	6.17627
P13832	Myosin regulatory light chain RLC-A OS=Rattus norvegicus GN=Rlc-a PE=2 SV=2 - [MRLCA_RAT]	18.6	4	3	3	6	1.60562e+07	0.294176	1		15.1604	18.6	4	6	172	19.8825	4.80518
Q9ER34	Aconitate hydratase, mitochondrial OS=Rattus norvegicus GN=Aco2 PE=1 SV=2 - [ACON_RAT]	18.59	1	11	12	78	87304661	0.829409	4	9.90382	226.087	18.59	31	78	780	85.38	7.82568
Q63716	Peroxiredoxin-1 OS=Rattus norvegicus GN=Prdx1 PE=1 SV=1 - [PRDX1_RAT]	18.59	2	4	4	16	4.6391e+06				32.2059	18.59	8	16	199	22.0953	8.1333
Q6NYB7	Ras-related protein Rab-1A OS=Rattus norvegicus GN=Rab1A PE=1 SV=3 - [RAB1A_RAT]	18.54	30	3	3	6	3.48064e+06	0.834005	1		14.0782	18.54	4	6	205	22.6634	6.21436
P62260	14-3-3 protein epsilon OS=Rattus norvegicus GN=Ywhae PE=1 SV=1 - [1433E_RAT]	18.43	5	3	4	10	9.60995e+06	0.814571	1		24.4259	18.43	7	10	255	29.1554	4.7417
Q794E4	Heterogeneous nuclear ribonucleoprotein F OS=Rattus norvegicus GN=Hnrnpf PE=1 SV=3 - [HNRPF_RAT]	18.31	2	3	5	20	9.37708e+06	0.854455	1		59.3278	18.31	8	20	415	45.7009	5.49072
P23928	Alpha-crystallin B chain OS=Rattus norvegicus GN=Cryab PE=1 SV=1 - [CRYAB_RAT]	18.29	1	3	3	13	1.16767e+07				31.5214	18.29	6	13	175	20.0763	7.32764
D4A5L9	Protein LOC679794 OS=Rattus norvegicus GN=LOC679794 PE=3 SV=1 - [D4A5L9_RAT]	18.1	2	2	2	2	591732				1.7254	18.1	2	2	105	11.628	9.5835
P11598	Protein disulfide-isomerase A3 OS=Rattus norvegicus GN=Pdia3 PE=1 SV=2 - [PDIA3_RAT]	18.02	1	8	8	13	2.47491e+08				26.5861	18.02	11	13	505	56.5877	6.21436
Q920L2	Succinate dehydrogenase [ubiquinone] flavoprotein subunit, mitochondrial OS=Rattus norvegicus GN=Sdha PE=1 SV=1 - [SDHA_RAT]	17.84	1	7	7	11	2.87548e+06	0.691537	1		36.5221	17.84	7	11	656	71.5697	7.1665
P11884	Aldehyde dehydrogenase, mitochondrial OS=Rattus norvegicus GN=Aldh2 PE=1 SV=1 - [ALDH2_RAT]	17.73	2	7	7	24	3823455	0.627035	1		78.8069	17.73	14	24	519	56.4527	7.04932
P31044	Phosphatidylethanolamine-binding protein 1 OS=Rattus norvegicus GN=Pebp1 PE=1 SV=3 - [PEBP1_RAT]	17.65	1	2	2	6	2.77593e+06				19.7206	17.65	5	6	187	20.7884	5.79541
P38983	40S ribosomal protein SA OS=Rattus norvegicus GN=Rpsa PE=1 SV=3 - [RSSA_RAT]	17.63	1	3	3	3	1.09606e+06				8.75582	17.63	3	3	295	32.8034	4.86865
P21571	ATP synthase-coupling factor 6, mitochondrial OS=Rattus norvegicus GN=Atp5j PE=1 SV=1 - [ATP5J_RAT]	17.59	1	1	1	2	251887				5.04778	17.59	1	2	108	12.4866	9.43701
P14604	Enoyl-CoA hydratase, mitochondrial OS=Rattus norvegicus GN=Echs1 PE=1 SV=1 - [ECHM_RAT]	17.59	1	3	3	7	2.03718e+07	0.589203	1		25.9904	17.59	5	7	290	31.4962	8.1333
A1A5Q0	Leiomodin-2 OS=Rattus norvegicus GN=Lmod2 PE=2 SV=1 - [LMOD2_RAT]	17.49	2	6	6	19	2.15939e+06	0.862743	1		36.2936	17.49	10	19	549	61.6794	5.8208
O35244	Peroxiredoxin-6 OS=Rattus norvegicus GN=Prdx6 PE=1 SV=3 - [PRDX6_RAT]	17.41	1	4	4	12	8.3882e+06				22.4791	17.41	6	12	224	24.803	5.93506
P62859	40S ribosomal protein S28 OS=Rattus norvegicus GN=Rps28 PE=1 SV=1 - [RS28_RAT]	17.39	1	1	1	6	1.44573e+06				11.0466	17.39	3	6	69	7.8362	10.6968
Q5PPI3	GSK3-beta interaction protein OS=Rattus norvegicus GN=Gskip PE=2 SV=1 - [GSKIP_RAT]	17.27	1	1	1	1	0				2.68254	17.27	1	1	139	15.5474	4.34814
P85834	Elongation factor Tu, mitochondrial OS=Rattus norvegicus GN=Tufm PE=1 SV=1 - [EFTU_RAT]	17.26	7	7	7	24	8.22204e+06				62.3022	17.26	14	24	452	49.491	7.56201
F1LTL2	Uncharacterized protein (Fragment) OS=Rattus norvegicus PE=4 SV=1 - [F1LTL2_RAT]	17.12	1	1	1	1	0				3.68769	17.12	1	1	146	14.9297	10.4478
D3ZFY8	Protein LOC100912618 OS=Rattus norvegicus GN=LOC100912618 PE=4 SV=1 - [D3ZFY8_RAT]	17.01	3	2	2	3	2.63314e+06				7.57242	17.01	2	3	147	16.3442	7.95752
P80254	D-dopachrome decarboxylase OS=Rattus norvegicus GN=Ddt PE=1 SV=3 - [DOPD_RAT]	16.95	1	2	2	5	4.76175e+06				10.0392	16.95	4	5	118	13.1248	6.53662
B2GV06	Succinyl-CoA:3-ketoacid coenzyme A transferase 1, mitochondrial OS=Rattus norvegicus GN=Oxct1 PE=1 SV=1 - [SCOT1_RAT]	16.92	1	5	5	11	4.91158e+06	0.456996	1		33.5851	16.92	9	11	520	56.1681	8.47021
G3V8C3	Vimentin OS=Rattus norvegicus GN=Vim PE=3 SV=1 - [G3V8C3_RAT]	16.74	2	5	6	23	6.97545e+06				36.5644	16.74	12	23	466	53.6681	5.12256
D4A4G0	Uncharacterized protein OS=Rattus norvegicus PE=4 SV=2 - [D4A4G0_RAT]	16.56	2	2	2	4	3638461				13.6543	16.56	2	4	163	18.4495	9.64209
P09495	Tropomyosin alpha-4 chain OS=Rattus norvegicus GN=Tpm4 PE=1 SV=3 - [TPM4_RAT]	16.53	1	1	4	27	6.2466e+07				59.5206	16.53	10	27	248	28.4925	4.69092
P17132	Heterogeneous nuclear ribonucleoprotein C (Fragment) OS=Rattus norvegicus GN=Hnrnpc PE=2 SV=1 - [HNRPC_RAT]	16.46	8	2	2	8	1.58697e+06				24.5577	16.46	3	8	158	18.0082	9.65674
Q66HF1	NADH-ubiquinone oxidoreductase 75 kDa subunit, mitochondrial OS=Rattus norvegicus GN=Ndufs1 PE=1 SV=1 - [NDUS1_RAT]	16.23	1	9	9	24	2.55379e+06	0.819593	1		66.423	16.23	16	24	727	79.3616	5.89697
F1M3E9	Uncharacterized protein (Fragment) OS=Rattus norvegicus PE=4 SV=2 - [F1M3E9_RAT]	16.16	3	1	1	1	5804687				3.60143	16.16	1	1	99	11.1824	5.45264
P08010	Glutathione S-transferase Mu 2 OS=Rattus norvegicus GN=Gstm2 PE=1 SV=2 - [GSTM2_RAT]	16.06	7	3	3	8	1.62486e+06				19.3066	16.06	5	8	218	25.686	7.38623
Q5XI77	Annexin OS=Rattus norvegicus GN=Anxa11 PE=2 SV=1 - [Q5XI77_RAT]	15.9	4	6	6	26	5.64459e+06	1.06026	1		77.7735	15.9	15	26	503	54.1258	7.6499
P45953	Very long-chain specific acyl-CoA dehydrogenase, mitochondrial OS=Rattus norvegicus GN=Acadvl PE=1 SV=1 - [ACADV_RAT]	15.88	2	6	6	7	877797	0.409053	1		16.0578	15.88	7	7	655	70.7046	8.89502
O88321	Antisecretory factor OS=Rattus norvegicus GN=Psmd4 PE=2 SV=1 - [O88321_RAT]	15.79	1	3	3	4	3.1031e+06				15.0894	15.79	3	4	380	41.0474	4.80518
Q4QRB4	Tubulin beta-3 chain OS=Rattus norvegicus GN=Tubb3 PE=1 SV=1 - [TBB3_RAT]	15.78	3	1	7	21	5.66781e+06				40.923	15.78	11	21	450	50.3862	4.93213
P56741	Myosin-binding protein C, cardiac-type OS=Rattus norvegicus GN=Mybpc3 PE=2 SV=2 - [MYPC_RAT]	15.7	1	14	14	49	9.96001e+06	0.736736	2	8.56978	139.424	15.7	29	49	1274	140.674	6.53662
M0R8Q2	Protein LOC100360791 OS=Rattus norvegicus GN=LOC100360791 PE=4 SV=1 - [M0R8Q2_RAT]	15.7	3	2	2	7	1.45304e+06				25.2826	15.7	3	7	172	19.3905	4.99561
P62074	Mitochondrial import inner membrane translocase subunit Tim10 OS=Rattus norvegicus GN=Timm10 PE=3 SV=1 - [TIM10_RAT]	15.56	1	1	1	1	256498				3.16801	15.56	1	1	90	10.3259	6.29053
Q5XIG1	Ldb3 protein OS=Rattus norvegicus GN=Ldb3 PE=2 SV=1 - [Q5XIG1_RAT]	15.55	1	3	3	19	8.65396e+06				48.1605	15.55	8	19	283	30.9688	9.18799
Q9ER24	Ataxin-10 OS=Rattus norvegicus GN=Atxn10 PE=1 SV=1 - [ATX10_RAT]	15.37	1	5	5	27	3.33888e+06				55.4405	15.37	10	27	475	53.6925	5.14795
F1LV13	Heterogeneous nuclear ribonucleoprotein M OS=Rattus norvegicus GN=Hnrnpm PE=4 SV=1 - [F1LV13_RAT]	15.36	4	7	7	26	6.15829e+06				80.2427	15.36	12	26	690	73.6734	8.74854
Q6AYU5	Poly(RC) binding protein 2 OS=Rattus norvegicus GN=Pcbp2 PE=2 SV=1 - [Q6AYU5_RAT]	15.34	3	4	4	31	2.64688e+07				92.6572	15.34	11	31	365	38.5556	6.78564
P45592	Cofilin-1 OS=Rattus norvegicus GN=Cfl1 PE=1 SV=3 - [COF1_RAT]	15.06	2	2	2	10	1.59948e+07				37.5778	15.06	5	10	166	18.5207	8.08936
P11915-2	Isoform SCP2 of Non-specific lipid-transfer protein OS=Rattus norvegicus GN=Scp2 - [NLTP_RAT]	14.69	3	2	2	8	1.63618e+07				22.1819	14.69	4	8	143	15.2879	8.57275
B2RZD6	Ndufa4 protein OS=Rattus norvegicus GN=Ndufa4 PE=4 SV=1 - [B2RZD6_RAT]	14.63	1	1	1	5	6.17852e+07				14.1019	14.63	4	5	82	9.32087	9.5249
Q7M0E3	Destrin OS=Rattus norvegicus GN=Dstn PE=1 SV=3 - [DEST_RAT]	14.55	2	2	2	20	1.33209e+06				54.0683	14.55	4	20	165	18.5215	8.03076
P62832	60S ribosomal protein L23 OS=Rattus norvegicus GN=Rpl23 PE=2 SV=1 - [RL23_RAT]	14.29	1	1	1	2	5.5163e+06				7.84544	14.29	2	2	140	14.8561	10.5063
P68255	14-3-3 protein theta OS=Rattus norvegicus GN=Ywhaq PE=1 SV=1 - [1433T_RAT]	14.29	5	2	3	13	9.38198e+06	0.564932	1		34.4442	14.29	8	13	245	27.7608	4.77979
Q3MHS9	Chaperonin containing Tcp1, subunit 6A (Zeta 1) OS=Rattus norvegicus GN=Cct6a PE=2 SV=1 - [Q3MHS9_RAT]	14.12	5	5	5	11	3.73019e+06				34.0442	14.12	6	11	531	57.9807	7.07861
P36970-2	Isoform Cytoplasmic of Phospholipid hydroperoxide glutathione peroxidase, mitochondrial OS=Rattus norvegicus GN=Gpx4 - [GPX41_RAT]	14.12	4	2	2	2	1.11525e+06				2.94999	14.12	2	2	170	19.4783	8.00146
P13803	Electron transfer flavoprotein subunit alpha, mitochondrial OS=Rattus norvegicus GN=Etfa PE=1 SV=4 - [ETFA_RAT]	14.11	1	3	3	13	3.48429e+06				55.784	14.11	5	13	333	34.9295	8.38232
Q9QXQ0	Alpha-actinin-4 OS=Rattus norvegicus GN=Actn4 PE=1 SV=2 - [ACTN4_RAT]	14.05	1	4	10	31	9.9055e+06				78.3279	14.05	22	31	911	104.849	5.43994
P29266	3-hydroxyisobutyrate dehydrogenase, mitochondrial OS=Rattus norvegicus GN=Hibadh PE=1 SV=3 - [3HIDH_RAT]	14.03	1	3	3	7	2.38938e+06				24.1225	14.03	5	7	335	35.2796	8.47021
M0R9J4	Guanine nucleotide-binding protein G(s) subunit alpha isoforms short (Fragment) OS=Rattus norvegicus GN=Gnas PE=4 SV=1 - [M0R9J4_RAT]	13.91	4	1	1	1	826363				3.39853	13.91	1	1	115	13.6509	7.34229
P85972	Vinculin OS=Rattus norvegicus GN=Vcl PE=1 SV=1 - [VINC_RAT]	13.6	2	11	11	30	7.22438e+06				78.1288	13.6	22	30	1066	116.542	6.0874
F1LRV4	Heat shock 70 kDa protein 4 OS=Rattus norvegicus GN=Hspa4 PE=3 SV=1 - [F1LRV4_RAT]	13.57	3	7	8	21	3.17829e+06				69.8451	13.57	14	21	840	93.9671	5.21143
G3V8L3	Lamin A, isoform CRA_b OS=Rattus norvegicus GN=Lmna PE=3 SV=1 - [G3V8L3_RAT]	13.53	2	7	7	25	5.62612e+06				41.9193	13.53	14	25	665	74.2667	6.97607
F1LQW3	Protein Sfpq (Fragment) OS=Rattus norvegicus GN=Sfpq PE=4 SV=1 - [F1LQW3_RAT]	13.53	1	6	7	15	3.24115e+07	0.629033	1		40.3855	13.53	9	15	606	65.6544	8.80713
P55260	Annexin A4 OS=Rattus norvegicus GN=Anxa4 PE=1 SV=3 - [ANXA4_RAT]	13.48	2	3	3	4	2.08215e+06				12.1682	13.48	4	4	319	35.826	5.43994
Q9Z1P2	Alpha-actinin-1 OS=Rattus norvegicus GN=Actn1 PE=1 SV=1 - [ACTN1_RAT]	13.45	1	1	10	33	9.9055e+06				83.2417	13.45	23	33	892	102.896	5.37646
P55053	Fatty acid-binding protein, epidermal OS=Rattus norvegicus GN=Fabp5 PE=1 SV=3 - [FABP5_RAT]	13.33	1	1	1	2	3.00151e+06				10.0358	13.33	2	2	135	15.0495	7.18115
P62078	Mitochondrial import inner membrane translocase subunit Tim8 B OS=Rattus norvegicus GN=Timm8b PE=3 SV=1 - [TIM8B_RAT]	13.25	1	1	1	2	3.26203e+06				3.21473	13.25	2	2	83	9.28052	5.12256
P13084-2	Isoform B23.2 of Nucleophosmin OS=Rattus norvegicus GN=Npm1 - [NPM_RAT]	13.23	4	2	2	7	9.12251e+06	0.337332	1		10.1112	13.23	4	7	257	28.3677	4.69092
D4ADE8	DEAD/H (Asp-Glu-Ala-Asp/His) box polypeptide 3, X-linked OS=Rattus norvegicus GN=Ddx3x PE=4 SV=2 - [D4ADE8_RAT]	13.18	1	1	4	6	2.56298e+06				10.1012	13.18	5	6	311	34.3199	7.02002
G3V778	Pyruvate dehydrogenase kinase, isoenzyme 4 OS=Rattus norvegicus GN=Pdk4 PE=4 SV=1 - [G3V778_RAT]	13.11	2	4	4	6	921515				14.9571	13.11	6	6	412	46.5796	7.07861
B1PRL5	Muscle-related coiled-coil protein OS=Rattus norvegicus GN=Murc PE=2 SV=1 - [MURC_RAT]	12.98	1	3	3	6	1.86546e+06				9.53629	12.98	3	6	362	41.0684	8.63135
Q62658	Peptidyl-prolyl cis-trans isomerase FKBP1A OS=Rattus norvegicus GN=Fkbp1a PE=1 SV=3 - [FKB1A_RAT]	12.96	1	1	1	1	0				3.89573	12.96	1	1	108	11.9151	8.1626
F1M556	Uncharacterized protein (Fragment) OS=Rattus norvegicus GN=Timm8a1 PE=4 SV=2 - [F1M556_RAT]	12.79	3	1	1	1	2.07487e+06				2.42621	12.79	1	1	86	10.1989	4.95752
D4A511	Signal recognition particle 9 kDa protein OS=Rattus norvegicus GN=Srp9 PE=3 SV=1 - [D4A511_RAT]	12.79	1	1	1	1	232774				2.24654	12.79	1	1	86	10.1302	7.98682
F1M2K3	Uncharacterized protein (Fragment) OS=Rattus norvegicus PE=4 SV=1 - [F1M2K3_RAT]	12.77	3	1	1	2	2593084				6.50645	12.77	1	2	94	10.7484	6.55127
Q05175	Brain acid soluble protein 1 OS=Rattus norvegicus GN=Basp1 PE=1 SV=2 - [BASP1_RAT]	12.73	1	1	1	2	4.13626e+06				0	12.73	1	2	220	21.7774	4.51318
B5DEN9	Vacuolar protein sorting-associated protein 28 homolog OS=Rattus norvegicus GN=Vps28 PE=2 SV=1 - [VPS28_RAT]	12.72	1	2	2	3	695218				8.49364	12.72	3	3	228	26.093	5.52881
O35814	Stress-induced-phosphoprotein 1 OS=Rattus norvegicus GN=Stip1 PE=1 SV=1 - [STIP1_RAT]	12.71	2	5	5	8	4.34309e+06				27.4218	12.71	7	8	543	62.5304	6.80029
Q5XIM5	Protein CDV3 homolog OS=Rattus norvegicus GN=Cdv3 PE=2 SV=1 - [CDV3_RAT]	12.71	1	1	1	1	1.0135e+06				4.37001	12.71	1	1	236	24.2957	5.85889
P29457	Serpin H1 OS=Rattus norvegicus GN=Serpinh1 PE=1 SV=1 - [SERPH_RAT]	12.71	2	4	4	16	5.96984e+06				39.77	12.71	11	16	417	46.4882	8.82178
F1LN30	Protein Sumo2l OS=Rattus norvegicus GN=Sumo2l PE=4 SV=1 - [F1LN30_RAT]	12.63	1	1	1	2	2593084				6.45981	12.63	1	2	95	10.8653	5.24951
P25113	Phosphoglycerate mutase 1 OS=Rattus norvegicus GN=Pgam1 PE=1 SV=4 - [PGAM1_RAT]	12.6	1	2	2	4	1.36177e+06				9.51458	12.6	3	4	254	28.8139	7.18115
Q63569	26S protease regulatory subunit 6A OS=Rattus norvegicus GN=Psmc3 PE=2 SV=1 - [PRS6A_RAT]	12.53	2	4	4	5	3.4917e+06				14.9448	12.53	5	5	439	49.1294	5.23682
P62628	Dynein light chain roadblock-type 1 OS=Rattus norvegicus GN=Dynlrb1 PE=1 SV=3 - [DLRB1_RAT]	12.5	1	1	1	5	1.70345e+06				10.6717	12.5	2	5	96	10.9828	7.25439
B5DEN5	Eukaryotic translation elongation factor 1 beta 2 OS=Rattus norvegicus GN=Eef1b2 PE=2 SV=1 - [B5DEN5_RAT]	12.44	2	1	2	2	3.25795e+06				6.81333	12.44	2	2	225	24.6603	4.71631
Q06C60	BolA-like 1 (E. coli) (Predicted) OS=Rattus norvegicus GN=Bola1 PE=2 SV=1 - [Q06C60_RAT]	12.41	1	1	1	1	87657.4				2.15723	12.41	1	1	137	14.3944	9.20264
D4ACB8	Chaperonin subunit 8 (Theta) (Predicted), isoform CRA_a OS=Rattus norvegicus GN=Cct8 PE=3 SV=1 - [D4ACB8_RAT]	12.41	1	5	5	9	2.14205e+06				21.4449	12.41	6	9	548	59.5505	5.5415
G3V9N7	Protein Pacsin3 OS=Rattus norvegicus GN=Pacsin3 PE=4 SV=2 - [G3V9N7_RAT]	12.21	1	4	4	12	2.94464e+06				34.6516	12.21	8	12	426	48.6969	6.1001
E9PT29	Uncharacterized protein OS=Rattus norvegicus PE=4 SV=2 - [E9PT29_RAT]	12.2	1	1	4	22	4460367				63.1955	12.2	13	22	418	47.3551	8.01611
Q6P6R2	Dihydrolipoyl dehydrogenase, mitochondrial OS=Rattus norvegicus GN=Dld PE=1 SV=1 - [DLDH_RAT]	12.18	2	4	4	12	7.77281e+06				52.0791	12.18	6	12	509	54.0041	7.86963
P02650	Apolipoprotein E OS=Rattus norvegicus GN=Apoe PE=1 SV=2 - [APOE_RAT]	12.18	1	3	3	7	1.70813e+06				11.9478	12.18	5	7	312	35.7313	5.2749
P14841	Cystatin-C OS=Rattus norvegicus GN=Cst3 PE=1 SV=2 - [CYTC_RAT]	12.14	1	1	1	7	3.58988e+06				16.7716	12.14	4	7	140	15.4268	9.21729
B0BNL2	Peptidylprolyl cis/trans isomerase, NIMA-interacting 1 OS=Rattus norvegicus GN=LOC364561 PE=2 SV=1 - [B0BNL2_RAT]	12.12	1	1	1	1	213951				2.18596	12.12	1	1	165	18.321	8.82178
P21913	Succinate dehydrogenase [ubiquinone] iron-sulfur subunit, mitochondrial OS=Rattus norvegicus GN=Sdhb PE=2 SV=2 - [SDHB_RAT]	12.06	1	3	3	14	1.71032e+06	0.553085	1		32.1606	12.06	6	14	282	31.8089	8.67529
P04785	Protein disulfide-isomerase OS=Rattus norvegicus GN=P4hb PE=1 SV=2 - [PDIA1_RAT]	11.98	1	6	6	17	6.77478e+06				59.0806	11.98	10	17	509	56.9157	4.93213
P06685	Sodium/potassium-transporting ATPase subunit alpha-1 OS=Rattus norvegicus GN=Atp1a1 PE=1 SV=1 - [AT1A1_RAT]	11.93	6	8	8	42	8.0832e+06	0.673731	1		104.124	11.93	19	42	1023	112.982	5.45264
P27605	Hypoxanthine-guanine phosphoribosyltransferase OS=Rattus norvegicus GN=Hprt1 PE=1 SV=1 - [HPRT_RAT]	11.93	2	2	2	5	2.04766e+06				11.8658	11.93	3	5	218	24.4615	6.53662
D3ZMS0	Protein LOC100911713 OS=Rattus norvegicus GN=LOC100911713 PE=4 SV=1 - [D3ZMS0_RAT]	11.9	1	1	1	1	220985				3.65012	11.9	1	1	126	13.1857	5.13525
P00507	Aspartate aminotransferase, mitochondrial OS=Rattus norvegicus GN=Got2 PE=1 SV=2 - [AATM_RAT]	11.86	2	3	4	28	8.49272e+06				82.0137	11.86	12	28	430	47.2841	8.99756
P54921	Alpha-soluble NSF attachment protein OS=Rattus norvegicus GN=Napa PE=1 SV=2 - [SNAA_RAT]	11.86	1	3	3	7	1.78725e+06				20.0387	11.86	5	7	295	33.1712	5.45264
F1LXA0	NADH dehydrogenase (Ubiquinone) 1 alpha subcomplex, 12 (Predicted), isoform CRA_b OS=Rattus norvegicus GN=Ndufa12 PE=4 SV=2 - [F1LXA0_RAT]	11.72	1	1	1	4	3.43384e+06				14.4405	11.72	2	4	145	17.1667	9.70068
Q6JE36	Protein NDRG1 OS=Rattus norvegicus GN=Ndrg1 PE=1 SV=1 - [NDRG1_RAT]	11.68	1	3	3	17	4.80442e+06	0.560837	1		44.4095	11.68	9	17	394	42.9269	6.18896
Q64428	Trifunctional enzyme subunit alpha, mitochondrial OS=Rattus norvegicus GN=Hadha PE=1 SV=2 - [ECHA_RAT]	11.66	1	6	6	21	6.40227e+06	0.524471	2	16.6915	58.9871	11.66	14	21	763	82.6125	9.05615
G3V7J0	Aldehyde dehydrogenase family 6, subfamily A1, isoform CRA_b OS=Rattus norvegicus GN=Aldh6a1 PE=3 SV=1 - [G3V7J0_RAT]	11.59	2	4	4	18	8.10684e+06				65.2876	11.59	8	18	535	57.7105	8.17725
Q6P3V8	Eukaryotic translation initiation factor 4A1 OS=Rattus norvegicus GN=Eif4a1 PE=2 SV=1 - [Q6P3V8_RAT]	11.58	2	4	4	14	5.80584e+06				40.0173	11.58	7	14	406	46.1246	5.47803
Q6AYZ1	Tubulin alpha-1C chain OS=Rattus norvegicus GN=Tuba1c PE=1 SV=1 - [TBA1C_RAT]	11.58	7	3	3	8	8.14248e+06	0.571707	1		37.578	11.58	4	8	449	49.9055	5.09717
P09117	Fructose-bisphosphate aldolase C OS=Rattus norvegicus GN=Aldoc PE=1 SV=3 - [ALDOC_RAT]	11.57	1	1	2	8	101158396				18.231	11.57	3	8	363	39.2592	7.12256
P23358	60S ribosomal protein L12 OS=Rattus norvegicus GN=Rpl12 PE=2 SV=1 - [RL12_RAT]	11.52	1	1	1	1	2.32143e+06				3.41877	11.52	1	1	165	17.8346	9.42236
P41498	Low molecular weight phosphotyrosine protein phosphatase OS=Rattus norvegicus GN=Acp1 PE=1 SV=3 - [PPAC_RAT]	11.39	1	1	1	2	758613				6.03774	11.39	2	2	158	18.1398	6.52197
G3V907	Protein LOC100911356 OS=Rattus norvegicus GN=LOC100360976 PE=4 SV=1 - [G3V907_RAT]	11.37	2	2	2	4	1.77755e+06				11.9947	11.37	4	4	299	32.4605	4.36084
D4A0V5	Protein Meig1 OS=Rattus norvegicus GN=Meig1 PE=4 SV=1 - [D4A0V5_RAT]	11.36	1	1	1	1	461947				2.29403	11.36	1	1	88	10.8175	9.24658
P14408-2	Isoform Cytoplasmic of Fumarate hydratase, mitochondrial OS=Rattus norvegicus GN=Fh - [FUMH_RAT]	11.35	3	3	3	5	4072982				15.5746	11.35	3	5	467	50.1377	8.19189
D4A4D5	Protein LOC100362751 OS=Rattus norvegicus GN=LOC498555 PE=3 SV=1 - [D4A4D5_RAT]	11.3	2	1	1	3	1.63725e+06				6.27227	11.3	3	3	115	11.6989	4.53857
E9PT39	Uncharacterized protein (Fragment) OS=Rattus norvegicus PE=4 SV=2 - [E9PT39_RAT]	11.29	1	2	2	5	1.81887e+06				17.39	11.29	2	5	248	28.1843	9.0415
M0R7S5	Protein Plin4 OS=Rattus norvegicus GN=Plin4 PE=4 SV=1 - [M0R7S5_RAT]	11.2	1	1	1	1	1.41035e+06				2.74763	11.2	1	1	1339	135.43	9.12939
D3ZRN3	Protein Actbl2 OS=Rattus norvegicus GN=Actbl2 PE=3 SV=1 - [D3ZRN3_RAT]	11.17	2	1	3	38	8.0909e+07				109.251	11.17	6	38	376	41.9359	5.49072
Q63083	Nucleobindin-1 OS=Rattus norvegicus GN=Nucb1 PE=1 SV=1 - [NUCB1_RAT]	11.11	1	4	4	10	2.88344e+06				24.7082	11.11	8	10	459	53.4739	5.12256
B1WC56	Nola2 protein OS=Rattus norvegicus GN=LOC100910210 PE=2 SV=1 - [B1WC56_RAT]	11.11	1	1	1	3	1.23348e+06				11.3406	11.11	2	3	153	17.281	7.97217
D4A269	Uncharacterized protein OS=Rattus norvegicus PE=4 SV=1 - [D4A269_RAT]	11.11	2	1	1	1	7026185				3.09362	11.11	1	1	126	13.7672	7.59131
M0R4I5	Uncharacterized protein (Fragment) OS=Rattus norvegicus PE=4 SV=1 - [M0R4I5_RAT]	11.02	1	1	1	1	26325971				0	11.02	1	1	118	12.5719	12.3813
Q6PCT3	Tumor protein D54 OS=Rattus norvegicus GN=Tpd52l2 PE=2 SV=1 - [TPD54_RAT]	10.91	1	1	1	2	1.3476e+06				2.85154	10.91	2	2	220	23.9771	6.15088
Q6P9V7	Proteasome (Prosome, macropain) activator subunit 1 OS=Rattus norvegicus GN=Psme1 PE=2 SV=1 - [Q6P9V7_RAT]	10.84	3	2	2	4	1.88591e+06				16.9492	10.84	3	4	249	28.617	5.80811
D3ZSE0	40S ribosomal protein S21 OS=Rattus norvegicus GN=LOC100363012 PE=3 SV=1 - [D3ZSE0_RAT]	10.84	2	1	1	2	2.03781e+06				1.90323	10.84	2	2	83	9.09351	8.51416
Q6P685	Eukaryotic translation initiation factor 2, subunit 2 (Beta) OS=Rattus norvegicus GN=Eif2s2 PE=2 SV=1 - [Q6P685_RAT]	10.81	2	3	3	4	5423442				14.6197	10.81	4	4	333	38.2193	5.79541
Q06647	ATP synthase subunit O, mitochondrial OS=Rattus norvegicus GN=Atp5o PE=1 SV=1 - [ATPO_RAT]	10.8	1	2	2	5	514189				11.9588	10.8	3	5	213	23.3828	10.0229
G3V9R8	Heterogeneous nuclear ribonucleoprotein C (C1/C2) OS=Rattus norvegicus GN=Hnrnpc PE=2 SV=2 - [G3V9R8_RAT]	10.74	1	3	3	7	1.64377e+06				11.6467	10.74	5	7	298	32.8371	4.99561
Q9EPX0	Heat shock protein beta-8 OS=Rattus norvegicus GN=Hspb8 PE=1 SV=1 - [HSPB8_RAT]	10.71	1	2	2	2	6.72139e+06				0	10.71	2	2	196	21.5787	5.021
P08494	Matrix Gla protein OS=Rattus norvegicus GN=Mgp PE=1 SV=2 - [MGP_RAT]	10.68	2	1	1	3	5.2961e+06				5.01536	10.68	2	3	103	12.029	9.14404
M0R8G8	Uncharacterized protein OS=Rattus norvegicus PE=4 SV=1 - [M0R8G8_RAT]	10.67	7	3	3	4	1.81157e+06				10.6757	10.67	3	4	300	33.4534	4.81787
P50503	Hsc70-interacting protein OS=Rattus norvegicus GN=St13 PE=1 SV=1 - [F10A1_RAT]	10.6	1	3	3	15	8.56068e+06				43.436	10.6	7	15	368	41.2534	5.38916
Q68FU3	Electron transfer flavoprotein subunit beta OS=Rattus norvegicus GN=Etfb PE=2 SV=3 - [ETFB_RAT]	10.59	1	2	2	9	3.3004e+06				22.9819	10.59	4	9	255	27.6701	7.75244
Q9EPH8	Polyadenylate-binding protein 1 OS=Rattus norvegicus GN=Pabpc1 PE=1 SV=1 - [PABP1_RAT]	10.53	4	4	6	19	2.24728e+06				42.7477	10.53	11	19	636	70.6559	9.49561
D3ZGC5	Uncharacterized protein (Fragment) OS=Rattus norvegicus GN=Cyp4f37 PE=3 SV=2 - [D3ZGC5_RAT]	10.34	5	1	1	1	607487				0	10.34	1	1	261	30.2884	5.60498
G3V936	Citrate synthase OS=Rattus norvegicus GN=Cs PE=3 SV=1 - [G3V936_RAT]	10.09	2	4	4	12	1.39855e+07				36.1912	10.09	7	12	466	51.7975	8.41162
G3V9E2	Protein Alkbh6 OS=Rattus norvegicus GN=Alkbh6 PE=4 SV=1 - [G3V9E2_RAT]	10.08	1	1	1	3	0				0	10.08	1	3	238	26.7301	7.56201
Q9EPC6	Profilin-2 OS=Rattus norvegicus GN=Pfn2 PE=1 SV=3 - [PROF2_RAT]	10	2	1	1	2	769667				3.42628	10	2	2	140	14.9923	6.99072
Q3MIE4	Synaptic vesicle membrane protein VAT-1 homolog OS=Rattus norvegicus GN=Vat1 PE=1 SV=1 - [VAT1_RAT]	9.9	1	3	3	5	1.70489e+06				17.348	9.9	4	5	404	43.091	6.62451
F1M865	Sorbin and SH3 domain-containing protein 1 (Fragment) OS=Rattus norvegicus GN=Sorbs1 PE=4 SV=1 - [F1M865_RAT]	9.86	8	5	5	12	3.38144e+06	0.480695	1		30.0249	9.86	10	12	740	83.0009	7.63525
P68511	14-3-3 protein eta OS=Rattus norvegicus GN=Ywhah PE=1 SV=2 - [1433F_RAT]	9.76	5	1	2	11	1.47447e+07				29.821	9.76	6	11	246	28.194	4.89404
P61983	14-3-3 protein gamma OS=Rattus norvegicus GN=Ywhag PE=1 SV=2 - [1433G_RAT]	9.72	5	1	2	10	1.1879e+07				30.267	9.72	5	10	247	28.2849	4.89404
Q5U302	Catenin (Cadherin associated protein), alpha 1 OS=Rattus norvegicus GN=Ctnna1 PE=2 SV=1 - [Q5U302_RAT]	9.69	2	6	6	22	4.95938e+06				61.1963	9.69	13	22	908	100.174	6.22705
P97576	GrpE protein homolog 1, mitochondrial OS=Rattus norvegicus GN=Grpel1 PE=1 SV=2 - [GRPE1_RAT]	9.68	1	2	2	4	1.7293e+06	0.464687	1		7.43256	9.68	3	4	217	24.2819	8.38232
D3ZWT8	Uncharacterized protein OS=Rattus norvegicus GN=Atp5h PE=4 SV=2 - [D3ZWT8_RAT]	9.45	2	1	1	6	11161546				17.8347	9.45	2	6	127	14.5505	8.55811
M0R961	Far upstream element-binding protein 2 OS=Rattus norvegicus GN=Khsrp PE=4 SV=1 - [M0R961_RAT]	9.43	2	4	4	5	820081				12.6887	9.43	5	5	721	74.1665	6.96143
D3ZQI0	Polymerase (RNA) II (DNA directed) polypeptide J (Predicted) OS=Rattus norvegicus GN=Polr2j PE=4 SV=1 - [D3ZQI0_RAT]	9.4	1	1	1	1	0				0	9.4	1	1	117	13.285	5.85889
Q3KR86	Mitochondrial inner membrane protein (Fragment) OS=Rattus norvegicus GN=Immt PE=1 SV=1 - [IMMT_RAT]	9.36	1	4	4	14	4.65162e+06				39.662	9.36	8	14	609	67.1352	5.79541
P62632	Elongation factor 1-alpha 2 OS=Rattus norvegicus GN=Eef1a2 PE=2 SV=1 - [EF1A2_RAT]	9.29	3	1	4	28	3.9024e+07				61.3693	9.29	11	28	463	50.4223	9.02686
Q7TPB1	T-complex protein 1 subunit delta OS=Rattus norvegicus GN=Cct4 PE=1 SV=3 - [TCPD_RAT]	9.28	1	3	4	21	7.88444e+06				34.9475	9.28	11	21	539	58.0628	8.01611
P41562	Isocitrate dehydrogenase [NADP] cytoplasmic OS=Rattus norvegicus GN=Idh1 PE=1 SV=1 - [IDHC_RAT]	9.18	1	2	3	5	0				14.9436	9.18	3	5	414	46.7045	6.99072
M0RCP9	Protein Pin4 OS=Rattus norvegicus GN=Pin4 PE=4 SV=1 - [M0RCP9_RAT]	9.16	1	1	1	7	1.8424e+06				20.3293	9.16	3	7	131	13.806	9.77393
G3V721	WW domain binding protein 2, isoform CRA_b OS=Rattus norvegicus GN=Wbp2 PE=4 SV=1 - [G3V721_RAT]	9.16	2	2	2	13	7.50157e+06				34.932	9.16	6	13	262	28.1405	6.78564
G3V9Z3	Amine oxidase [flavin-containing] A OS=Rattus norvegicus GN=Maoa PE=4 SV=1 - [G3V9Z3_RAT]	9.13	2	4	4	16	3.2477e+06	0.585676	1		31.0629	9.13	10	16	526	59.4827	7.92822
D3ZN21	Protein RGD1309586 OS=Rattus norvegicus GN=RGD1309586 PE=4 SV=1 - [D3ZN21_RAT]	9.1	1	2	5	6	2.48664e+06				15.1785	9.1	6	6	659	72.9491	7.03467
D3Z802	Protein Nrap OS=Rattus norvegicus GN=Nrap PE=4 SV=1 - [D3Z802_RAT]	9.1	2	13	13	35	2.98474e+06	0.993047	1		85.5064	9.1	21	35	1692	192.162	9.30518
P23965	Enoyl-CoA delta isomerase 1, mitochondrial OS=Rattus norvegicus GN=Eci1 PE=1 SV=1 - [ECI1_RAT]	9	2	2	2	4	3.53119e+06				10.9426	9	3	4	289	32.234	9.53955
P84817-3	Isoform 3 of Mitochondrial fission 1 protein OS=Rattus norvegicus GN=Fis1 - [FIS1_RAT]	8.97	3	1	1	1	421713				2.90831	8.97	1	1	145	16.2405	9.24658
O70593	Small glutamine-rich tetratricopeptide repeat-containing protein alpha OS=Rattus norvegicus GN=Sgta PE=1 SV=1 - [SGTA_RAT]	8.92	1	2	2	8	3.24918e+06				16.113	8.92	4	8	314	34.1359	5.12256
P11762	Galectin-1 OS=Rattus norvegicus GN=Lgals1 PE=1 SV=2 - [LEG1_RAT]	8.89	1	1	1	6	2.99567e+06				9.17141	8.89	3	6	135	14.8472	5.26221
F1M5I8	Glyceraldehyde-3-phosphate dehydrogenase (Fragment) OS=Rattus norvegicus PE=3 SV=1 - [F1M5I8_RAT]	8.87	6	1	2	28	4.32528e+07				101.229	8.87	4	28	327	35.6189	7.44482
P24268	Cathepsin D OS=Rattus norvegicus GN=Ctsd PE=1 SV=1 - [CATD_RAT]	8.85	2	2	2	4	1.25822e+06				11.8118	8.85	3	4	407	44.6519	7.09326
B1WC50	Ewsr1 protein OS=Rattus norvegicus GN=Ewsr1 PE=2 SV=1 - [B1WC50_RAT]	8.85	2	3	3	18	1.95434e+06				52.1051	8.85	6	18	655	68.2887	9.33447
Q62785	28 kDa heat- and acid-stable phosphoprotein OS=Rattus norvegicus GN=Pdap1 PE=1 SV=1 - [HAP28_RAT]	8.84	1	1	1	5	636450				10.6505	8.84	2	5	181	20.5925	7.38623
P27881	Hexokinase-2 OS=Rattus norvegicus GN=Hk2 PE=1 SV=1 - [HXK2_RAT]	8.83	1	6	6	8	5.2469e+06				28.4603	8.83	6	8	917	102.478	6.1001
F1LWK7	Protein Ablim1 OS=Rattus norvegicus GN=Ablim1 PE=4 SV=2 - [F1LWK7_RAT]	8.8	2	3	3	25	3.36239e+06				37.5994	8.8	6	25	409	45.6587	7.91357
Q66HA7	Core-binding factor, beta subunit OS=Rattus norvegicus GN=Cbfb PE=2 SV=1 - [Q66HA7_RAT]	8.79	1	1	1	5	656758				7.16651	8.79	1	5	182	21.5037	6.80029
G3V796	Acetyl-Coenzyme A dehydrogenase, medium chain OS=Rattus norvegicus GN=Acadm PE=3 SV=1 - [G3V796_RAT]	8.79	2	3	3	5	3.34824e+06	0.861983	1		15.921	8.79	3	5	421	46.5418	8.41162
Q5M868-2	Isoform 2 of Non-lysosomal glucosylceramidase OS=Rattus norvegicus GN=Gba2 - [GBA2_RAT]	8.72	3	1	1	2	185129				3.1998	8.72	1	2	195	21.9787	8.71924
D4ABI6	Protein RGD1561252 OS=Rattus norvegicus GN=RGD1561252 PE=4 SV=2 - [D4ABI6_RAT]	8.7	2	1	1	1	194278				3.08134	8.7	1	1	230	26.093	5.10986
G3V7Z3	Nucleolar protein 3 OS=Rattus norvegicus GN=Nol3 PE=4 SV=1 - [G3V7Z3_RAT]	8.6	2	1	1	1	586242				4.1431	8.6	1	1	221	24.4763	4.06885
D3ZYS7	Protein G3bp1 OS=Rattus norvegicus GN=G3bp1 PE=4 SV=1 - [D3ZYS7_RAT]	8.6	1	2	2	5	1.39986e+06				12.7903	8.6	2	5	465	51.7548	5.59229
P00787	Cathepsin B OS=Rattus norvegicus GN=Ctsb PE=1 SV=2 - [CATB_RAT]	8.55	2	2	2	7	5.38563e+06				18.7787	8.55	4	7	339	37.4456	5.60498
Q68FR9	Elongation factor 1-delta OS=Rattus norvegicus GN=Eef1d PE=1 SV=2 - [EF1D_RAT]	8.54	2	2	2	2	1.10791e+06				5.25891	8.54	2	2	281	31.3109	5.05908
B0BNE6	NADH dehydrogenase (Ubiquinone) Fe-S protein 8 (Predicted), isoform CRA_a OS=Rattus norvegicus GN=Ndufs8 PE=2 SV=1 - [B0BNE6_RAT]	8.49	1	1	1	5	1.47361e+06				20.2845	8.49	2	5	212	23.9547	6.21436
G3V7K1	Myomesin 2 OS=Rattus norvegicus GN=Myom2 PE=4 SV=1 - [G3V7K1_RAT]	8.47	1	9	9	23	4.49661e+06				69.3929	8.47	14	23	1464	164.609	5.88428
D4A3V2	NADH dehydrogenase [ubiquinone] 1 alpha subcomplex subunit 6 OS=Rattus norvegicus GN=Ndufa6 PE=3 SV=1 - [D4A3V2_RAT]	8.46	1	1	1	1	540971				3.15551	8.46	1	1	130	15.2141	10.1548
Q8R560	Ankyrin repeat domain-containing protein 1 OS=Rattus norvegicus GN=Ankrd1 PE=1 SV=1 - [ANKR1_RAT]	8.46	1	2	2	4	1.90925e+06				6.50917	8.46	4	4	319	36.041	8.35303
B5DF11	AN1-type zinc finger protein 5 OS=Rattus norvegicus GN=Zfand5 PE=1 SV=1 - [ZFAN5_RAT]	8.45	1	1	1	2	0				3.11191	8.45	1	2	213	23.073	8.51416
Q63692	Hsp90 co-chaperone Cdc37 OS=Rattus norvegicus GN=Cdc37 PE=1 SV=2 - [CDC37_RAT]	8.44	1	2	2	10	2.75514e+06				36.3715	8.44	5	10	379	44.4819	5.33838
G3V8L9	Polymerase I and transcript release factor OS=Rattus norvegicus GN=Ptrf PE=4 SV=1 - [G3V8L9_RAT]	8.42	2	2	2	7	1.76563e+06				22.8777	8.42	3	7	392	43.882	5.51611
P62501	TSC22 domain family protein 1 OS=Rattus norvegicus GN=Tsc22d1 PE=2 SV=1 - [T22D1_RAT]	8.39	2	1	1	1	2.83588e+06				3.12491	8.39	1	1	143	15.5729	5.19873
G3V7Y3	ATP synthase subunit delta, mitochondrial OS=Rattus norvegicus GN=Atp5d PE=3 SV=1 - [G3V7Y3_RAT]	8.33	2	1	1	10	16068502				33.407	8.33	4	10	168	17.5522	5.23682
D3ZUB0	Protein Rcn1 OS=Rattus norvegicus GN=Rcn1 PE=4 SV=1 - [D3ZUB0_RAT]	8.31	2	2	2	5	1.04359e+06				18.7645	8.31	3	5	325	38.0666	4.81787
D4A164	Uncharacterized protein OS=Rattus norvegicus GN=Nebl PE=4 SV=1 - [D4A164_RAT]	8.19	1	3	3	6	2.73688e+06				18.2082	8.19	5	6	452	51.9639	6.68311
R9PXR7	Prostaglandin E synthase 3 (Fragment) OS=Rattus norvegicus GN=Ptges3 PE=4 SV=1 - [R9PXR7_RAT]	8.18	2	1	1	4	2.32984e+06				12.9923	8.18	2	4	159	18.6064	4.57666
Q499N5	Acyl-CoA synthetase family member 2, mitochondrial OS=Rattus norvegicus GN=Acsf2 PE=2 SV=1 - [ACSF2_RAT]	8.13	1	4	4	20	5.18185e+06				53.5712	8.13	9	20	615	67.8429	8.11865
D4ABV5	Calmodulin OS=Rattus norvegicus GN=Calm2 PE=4 SV=1 - [D4ABV5_RAT]	8.05	2	1	1	2	957680				5.29596	8.05	2	2	149	16.8048	4.22119
F1LTZ6	Protein RGD1559921 (Fragment) OS=Rattus norvegicus GN=RGD1559921 PE=4 SV=1 - [F1LTZ6_RAT]	8.04	4	1	1	4	0				4.7806	8.04	2	4	112	12.3281	6.771
P97844	Regulator of G-protein signaling 1 OS=Rattus norvegicus GN=Rgs1 PE=2 SV=2 - [RGS1_RAT]	8.02	1	1	1	1	681533				2.80331	8.02	1	1	162	18.8235	7.03467
P38652	Phosphoglucomutase-1 OS=Rattus norvegicus GN=Pgm1 PE=1 SV=2 - [PGM1_RAT]	8.01	2	3	3	4	1.35166e+06				14.2505	8.01	4	4	562	61.3646	6.75635
Q6MFZ6	Protein Rpp21 OS=Rattus norvegicus GN=Rpp21 PE=4 SV=1 - [Q6MFZ6_RAT]	8	1	1	1	2	0				2.75277	8	1	2	150	17.3558	9.17334
Q5FVM4	Non-POU domain-containing octamer-binding protein OS=Rattus norvegicus GN=Nono PE=2 SV=3 - [NONO_RAT]	7.98	1	2	3	15	8.81434e+06				35.2586	7.98	7	15	476	54.8906	8.95361
M0R907	Protein Snrpd3 OS=Rattus norvegicus GN=Snrpd3 PE=4 SV=1 - [M0R907_RAT]	7.94	1	1	1	2	2.69538e+06				5.77157	7.94	1	2	126	13.9073	10.3159
P62634	Cellular nucleic acid-binding protein OS=Rattus norvegicus GN=Cnbp PE=2 SV=1 - [CNBP_RAT]	7.91	1	1	1	4	7189770				13.6091	7.91	1	4	177	19.4496	7.7085
P34064	Proteasome subunit alpha type-5 OS=Rattus norvegicus GN=Psma5 PE=2 SV=1 - [PSA5_RAT]	7.88	2	1	1	1	4402022				2.83767	7.88	1	1	241	26.3742	4.85596
F1LR42	Protein Rufy1 OS=Rattus norvegicus GN=Rufy1 PE=4 SV=1 - [F1LR42_RAT]	7.88	1	2	2	2	1167548				3.97702	7.88	2	2	711	80.3256	5.71924
F1M3V4	Uncharacterized protein (Fragment) OS=Rattus norvegicus PE=3 SV=2 - [F1M3V4_RAT]	7.87	1	1	1	1	0				2.82229	7.87	1	1	216	23.6372	7.21045
Q5XI73	Rho GDP-dissociation inhibitor 1 OS=Rattus norvegicus GN=Arhgdia PE=1 SV=1 - [GDIR1_RAT]	7.84	1	1	1	5	3.53554e+06	0.481752	1		16.8481	7.84	2	5	204	23.3928	5.19873
P63004	Platelet-activating factor acetylhydrolase IB subunit alpha OS=Rattus norvegicus GN=Pafah1b1 PE=1 SV=2 - [LIS1_RAT]	7.8	1	2	2	3	6.86512e+06				9.5364	7.8	3	3	410	46.6401	7.37158
F2Z3T9	Protein U2af2 OS=Rattus norvegicus GN=U2af2 PE=4 SV=1 - [F2Z3T9_RAT]	7.79	1	2	2	2	3.51814e+06				6.87079	7.79	2	2	475	53.4832	9.08545
P62804	Histone H4 OS=Rattus norvegicus GN=Hist1h4b PE=1 SV=2 - [H4_RAT]	7.77	1	1	1	1	0				1.61919	7.77	1	1	103	11.3604	11.356
I6L9G6	Protein Tardbp OS=Rattus norvegicus GN=Tardbp PE=2 SV=1 - [I6L9G6_RAT]	7.72	1	2	2	5	7.43234e+06				15.2036	7.72	3	5	285	32.1271	6.99072
M0R735	Uncharacterized protein (Fragment) OS=Rattus norvegicus PE=4 SV=1 - [M0R735_RAT]	7.69	5	1	1	1	2.67832e+06				0	7.69	1	1	156	16.9545	5.10986
E2RUH2	Ribonuclease inhibitor OS=Rattus norvegicus GN=Rnh1 PE=2 SV=1 - [E2RUH2_RAT]	7.68	2	3	3	8	3.48132e+06				18.2988	7.68	4	8	456	49.8871	4.79248
P00388	NADPH--cytochrome P450 reductase OS=Rattus norvegicus GN=Por PE=1 SV=3 - [NCPR_RAT]	7.67	1	3	3	4	2.42724e+06				9.05448	7.67	3	4	678	76.9142	5.47803
B2RYP6	LUC7-like 2 (S. cerevisiae) OS=Rattus norvegicus GN=Luc7l2 PE=2 SV=1 - [B2RYP6_RAT]	7.65	1	2	2	11	1.8904e+06				30.8173	7.65	3	11	392	46.5547	10.0962
G3V6S0	Protein Sptbn1 OS=Rattus norvegicus GN=Sptbn1 PE=4 SV=2 - [G3V6S0_RAT]	7.64	1	13	13	32	6.72903e+06	0.368021	1		98.5821	7.64	18	32	2357	273.317	5.71924
Q920J4	Thioredoxin-like protein 1 OS=Rattus norvegicus GN=Txnl1 PE=1 SV=3 - [TXNL1_RAT]	7.61	1	2	2	10	1.78233e+06				21.8984	7.61	5	10	289	32.2288	4.95752
F7EPH4	Protein Ppa1 OS=Rattus norvegicus GN=Ppa1 PE=4 SV=1 - [F7EPH4_RAT]	7.61	1	1	1	2	4.31586e+06				3.74083	7.61	2	2	289	32.7501	5.46533
Q331S7	Protein Dbndd2 OS=Rattus norvegicus GN=Dbndd2 PE=2 SV=1 - [Q331S7_RAT]	7.59	1	1	1	1	262028				2.39361	7.59	1	1	158	17.1761	4.29736
B0BND9	Protein LOC100910272 OS=Rattus norvegicus GN=LOC100910272 PE=2 SV=1 - [B0BND9_RAT]	7.59	1	1	1	1	117214				2.09742	7.59	1	1	224	24.5939	9.92041
D3ZKU6	Protein Gbp1 OS=Rattus norvegicus GN=Gbp1 PE=4 SV=2 - [D3ZKU6_RAT]	7.59	1	3	3	5	1.99344e+06	2.75307	1		14.016	7.59	3	5	593	68.3719	5.99854
Q63560-2	Isoform 2 of Microtubule-associated protein 6 OS=Rattus norvegicus GN=Map6 - [MAP6_RAT]	7.58	2	1	1	1	0				2.75668	7.58	1	1	660	70.5794	9.67139
Q32PX8	Protein Arhgap9 OS=Rattus norvegicus GN=Arhgap9 PE=2 SV=1 - [Q32PX8_RAT]	7.58	1	1	1	4	0				0	7.58	1	4	594	66.5449	7.63525
P49432	Pyruvate dehydrogenase E1 component subunit beta, mitochondrial OS=Rattus norvegicus GN=Pdhb PE=1 SV=2 - [ODPB_RAT]	7.52	1	2	2	3	1.59632e+06				10.8691	7.52	2	3	359	38.957	6.65381
Q5XIH6	Tripartite motif-containing protein 54 OS=Rattus norvegicus GN=Trim54 PE=2 SV=1 - [TRI54_RAT]	7.42	1	2	2	3	1.22652e+06				9.20273	7.42	2	3	364	41.0042	5.12256
D4A0E2	Protein Napg OS=Rattus norvegicus GN=Napg PE=4 SV=1 - [D4A0E2_RAT]	7.39	1	1	1	2	760033				6.25045	7.39	1	2	230	25.5857	4.90674
P05370	Glucose-6-phosphate 1-dehydrogenase OS=Rattus norvegicus GN=G6pdx PE=1 SV=3 - [G6PD_RAT]	7.38	1	3	3	11	2.07754e+06				31.5247	7.38	4	11	515	59.3378	6.37939
Q6PEC4	S-phase kinase-associated protein 1 OS=Rattus norvegicus GN=Skp1 PE=2 SV=3 - [SKP1_RAT]	7.36	1	1	1	3	908591				9.04383	7.36	3	3	163	18.6603	4.53857
B0BN81	40S ribosomal protein S5 OS=Rattus norvegicus GN=Rps5 PE=2 SV=1 - [B0BN81_RAT]	7.35	1	1	1	2	918117				5.03318	7.35	2	2	204	22.8921	9.71533
F1LPV0	Protein Nars OS=Rattus norvegicus GN=Nars PE=4 SV=2 - [F1LPV0_RAT]	7.35	2	3	3	4	1.13943e+06				11.2527	7.35	3	4	558	64.0869	5.85889
P50411	Protein phosphatase inhibitor 2 OS=Rattus norvegicus GN=Ppp1r2 PE=2 SV=2 - [IPP2_RAT]	7.32	1	1	1	1	1105311				2.91197	7.32	1	1	205	23.057	4.84326
P32551	Cytochrome b-c1 complex subunit 2, mitochondrial OS=Rattus norvegicus GN=Uqcrc2 PE=1 SV=2 - [QCR2_RAT]	7.3	1	2	2	12	3.97205e+06				28.5078	7.3	4	12	452	48.3662	9.14404
P04961	Proliferating cell nuclear antigen OS=Rattus norvegicus GN=Pcna PE=1 SV=1 - [PCNA_RAT]	7.28	1	1	1	5	1.19644e+06				17.1706	7.28	2	5	261	28.7303	4.69092
Q5U300	Ubiquitin-like modifier-activating enzyme 1 OS=Rattus norvegicus GN=Uba1 PE=1 SV=1 - [UBA1_RAT]	7.28	1	5	5	14	7.47948e+06				34.3442	7.28	9	14	1058	117.713	5.56689
G3V6P2	Dihydrolipoamide S-succinyltransferase (E2 component of 2-oxo-glutarate complex), isoform CRA_a OS=Rattus norvegicus GN=Dlst PE=3 SV=1 - [G3V6P2_RAT]	7.27	2	2	2	10	2.27645e+06				30.8886	7.27	4	10	454	48.8684	8.70459
P39069	Adenylate kinase isoenzyme 1 OS=Rattus norvegicus GN=Ak1 PE=1 SV=3 - [KAD1_RAT]	7.22	1	1	1	6	1.18048e+06				15.0123	7.22	3	6	194	21.5702	7.89893
Q6AYH5	Dynactin subunit 2 OS=Rattus norvegicus GN=Dctn2 PE=1 SV=1 - [DCTN2_RAT]	7.21	1	2	2	2	1.04668e+06				6.55702	7.21	2	2	402	44.1207	5.26221
Q9R1E9	Connective tissue growth factor OS=Rattus norvegicus GN=Ctgf PE=2 SV=1 - [CTGF_RAT]	7.2	1	2	2	3	1.41012e+06				8.99025	7.2	2	3	347	37.7298	7.86963
M0R9D9	Uncharacterized protein (Fragment) OS=Rattus norvegicus PE=4 SV=1 - [M0R9D9_RAT]	7.18	2	1	1	5	2933644				13.1073	7.18	3	5	209	22.9773	7.75244
P10888	Cytochrome c oxidase subunit 4 isoform 1, mitochondrial OS=Rattus norvegicus GN=Cox4i1 PE=1 SV=1 - [COX41_RAT]	7.1	1	1	1	2	3.42148e+06				7.47568	7.1	1	2	169	19.5021	9.43701
Q66HR2	Microtubule-associated protein RP/EB family member 1 OS=Rattus norvegicus GN=Mapre1 PE=1 SV=3 - [MARE1_RAT]	7.09	1	1	1	1	665896				0	7.09	1	1	268	29.9852	5.22412
D3ZW55	Inosine triphosphate pyrophosphatase OS=Rattus norvegicus GN=Itpa PE=3 SV=1 - [ITPA_RAT]	7.07	1	1	1	2	2839345				2.70405	7.07	2	2	198	21.9131	5.65576
F1LN42	Protein Tns1 OS=Rattus norvegicus GN=Tns1 PE=4 SV=2 - [F1LN42_RAT]	7.02	4	9	9	26	3.33684e+06				50.6835	7.02	12	26	1909	203.784	7.76709
P52631	Signal transducer and activator of transcription 3 OS=Rattus norvegicus GN=Stat3 PE=1 SV=1 - [STAT3_RAT]	7.01	1	3	3	5	2.40912e+06				12.053	7.01	3	5	770	87.9833	6.30322
P05197	Elongation factor 2 OS=Rattus norvegicus GN=Eef2 PE=1 SV=4 - [EF2_RAT]	6.99	1	5	5	9	2.20218e+06				16.7367	6.99	8	9	858	95.2229	6.82959
B2RYX0	Naca protein OS=Rattus norvegicus GN=Naca PE=2 SV=1 - [B2RYX0_RAT]	6.98	2	1	1	6	9.41178e+06				17.4119	6.98	2	6	215	23.3697	4.56396
G3V6S3	Calumenin OS=Rattus norvegicus GN=Calu PE=4 SV=1 - [G3V6S3_RAT]	6.98	2	2	2	2	3.42007e+06				0	6.98	2	2	315	37.0405	4.66553
F1LXI9	Uncharacterized protein (Fragment) OS=Rattus norvegicus PE=4 SV=2 - [F1LXI9_RAT]	6.91	1	1	2	9	3.48614e+06				24.4046	6.91	4	9	434	48.3153	8.77783
Q68FP1-2	Isoform 2 of Gelsolin OS=Rattus norvegicus GN=Gsn - [GELS_RAT]	6.84	2	3	3	12	999023				42.5994	6.84	6	12	731	80.8784	5.69385
Q71UF4	Histone-binding protein RBBP7 OS=Rattus norvegicus GN=Rbbp7 PE=2 SV=1 - [RBBP7_RAT]	6.82	3	2	2	5	716588				16.3298	6.82	3	5	425	47.7902	5.04639
Q9Z2J4-2	Isoform 2 of Nexilin OS=Rattus norvegicus GN=Nexn - [NEXN_RAT]	6.77	2	3	3	12	2.53014e+06				25.3795	6.77	4	12	606	71.8987	5.03369
P09527	Ras-related protein Rab-7a OS=Rattus norvegicus GN=Rab7a PE=1 SV=2 - [RAB7A_RAT]	6.76	1	1	1	1	5.45133e+06				3.29423	6.76	1	1	207	23.4889	6.69775
Q68FT1	Ubiquinone biosynthesis protein COQ9, mitochondrial OS=Rattus norvegicus GN=Coq9 PE=2 SV=2 - [COQ9_RAT]	6.73	1	1	1	4	36845148				10.3025	6.73	4	4	312	35.1235	5.77002
Q9WVJ6	Protein Tgm2 OS=Rattus norvegicus GN=Tgm2 PE=2 SV=1 - [Q9WVJ6_RAT]	6.71	1	3	3	3	1.33192e+06				9.22904	6.71	3	3	686	76.8861	5.09717
Q9WVK7	Hydroxyacyl-coenzyme A dehydrogenase, mitochondrial OS=Rattus norvegicus GN=Hadh PE=2 SV=1 - [HCDH_RAT]	6.69	1	2	2	5	3.34065e+06				12.4708	6.69	3	5	314	34.4259	8.76318
Q9JI92	Syntenin-1 OS=Rattus norvegicus GN=Sdcbp PE=1 SV=1 - [SDCB1_RAT]	6.67	1	1	1	7	2.13279e+06				10.1995	6.67	1	7	300	32.4027	7.48877
F7EWC1	Protein Vasp OS=Rattus norvegicus GN=Vasp PE=4 SV=1 - [F7EWC1_RAT]	6.65	1	1	1	3	1.07285e+06				6.16022	6.65	2	3	376	39.6851	8.36768
D3ZKZ0	Protein RGD1305178 OS=Rattus norvegicus GN=RGD1305178 PE=2 SV=2 - [D3ZKZ0_RAT]	6.64	1	1	1	1	294330				3.21016	6.64	1	1	211	23.4647	5.10986
M0RAC1	Uncharacterized protein OS=Rattus norvegicus PE=4 SV=1 - [M0RAC1_RAT]	6.64	1	1	1	1	253588				2.71527	6.64	1	1	211	24.2365	9.67139
D3ZUX5	Coiled-coil-helix-coiled-coil-helix domain containing 3 (Predicted), isoform CRA_a OS=Rattus norvegicus GN=Chchd3 PE=4 SV=1 - [D3ZUX5_RAT]	6.61	1	1	1	2	4.55386e+06				5.43685	6.61	1	2	227	26.4182	8.1333
F1LRB8	S-adenosylmethionine synthase OS=Rattus norvegicus GN=LOC100363915 PE=3 SV=2 - [F1LRB8_RAT]	6.58	4	2	2	5	1.50544e+06				13.077	6.58	3	5	395	43.6473	6.3667
G3V734	2,4-dienoyl CoA reductase 1, mitochondrial, isoform CRA_a OS=Rattus norvegicus GN=Decr1 PE=4 SV=1 - [G3V734_RAT]	6.57	2	1	1	1	364794				3.66789	6.57	1	1	335	36.1097	8.93896
Q1RP74	Protein LOC100911774 OS=Rattus norvegicus GN=LOC100911774 PE=2 SV=1 - [Q1RP74_RAT]	6.56	1	1	1	5	1.394e+06				12.757	6.56	4	5	244	27.2303	4.99561
D4A5E5	Protein Sgcb OS=Rattus norvegicus GN=Sgcb PE=4 SV=1 - [D4A5E5_RAT]	6.56	1	1	1	1	174315				3.45605	6.56	1	1	320	34.9369	8.76318
D3ZRS6	Protein LOC100360260 OS=Rattus norvegicus GN=LOC100360260 PE=4 SV=1 - [D3ZRS6_RAT]	6.56	2	1	1	2	11495618				3.11791	6.56	2	2	183	20.7984	5.32568
P60825	Cold-inducible RNA-binding protein OS=Rattus norvegicus GN=Cirbp PE=2 SV=1 - [CIRBP_RAT]	6.4	1	1	1	6	4.40879e+06				9.71854	6.4	2	6	172	18.5958	9.61279
M0RDD7	RCG29880 OS=Rattus norvegicus GN=rCG_29880 PE=4 SV=1 - [M0RDD7_RAT]	6.4	1	1	1	2	1.07999e+06				6.38218	6.4	2	2	203	22.1229	11.9712
Q5XIM9	T-complex protein 1 subunit beta OS=Rattus norvegicus GN=Cct2 PE=1 SV=3 - [TCPB_RAT]	6.36	1	2	2	8	1.37499e+07	0.561186	1		22.4503	6.36	5	8	535	57.4221	6.45557
P04642	L-lactate dehydrogenase A chain OS=Rattus norvegicus GN=Ldha PE=1 SV=1 - [LDHA_RAT]	6.33	6	1	2	13	3.56192e+06				29.157	6.33	5	13	332	36.4273	8.26514
P07895	Superoxide dismutase [Mn], mitochondrial OS=Rattus norvegicus GN=Sod2 PE=1 SV=2 - [SODM_RAT]	6.31	1	1	1	2	8.43416e+06				7.57881	6.31	2	2	222	24.6586	8.80713
Q5XIH3	NADH dehydrogenase (Ubiquinone) flavoprotein 1 OS=Rattus norvegicus GN=Ndufv1 PE=2 SV=1 - [Q5XIH3_RAT]	6.25	1	2	2	4	2.60653e+06				11.1824	6.25	3	4	464	50.6986	8.07471
D3ZSR2	Uncharacterized protein OS=Rattus norvegicus PE=4 SV=2 - [D3ZSR2_RAT]	6.23	2	1	3	12	1.73467e+06				35.6934	6.23	7	12	642	70.677	9.30518
D4A781	Protein Ipo5 OS=Rattus norvegicus GN=Ipo5 PE=4 SV=1 - [D4A781_RAT]	6.2	2	5	5	21	1.90433e+06				50.7166	6.2	9	21	1097	123.626	4.95752
P54319	Phospholipase A-2-activating protein OS=Rattus norvegicus GN=Plaa PE=2 SV=3 - [PLAP_RAT]	6.16	1	3	3	11	1.1795e+06				22.2816	6.16	4	11	795	87.0284	6.0874
G3V6E1	Uncharacterized protein OS=Rattus norvegicus GN=Myh2 PE=4 SV=2 - [G3V6E1_RAT]	6.16	5	1	9	47	33173415				138.268	6.16	23	47	1916	219.498	5.73193
P61023	Calcineurin B homologous protein 1 OS=Rattus norvegicus GN=Chp1 PE=1 SV=2 - [CHP1_RAT]	6.15	1	1	1	1	671854				2.65868	6.15	1	1	195	22.4183	5.09717
P50399	Rab GDP dissociation inhibitor beta OS=Rattus norvegicus GN=Gdi2 PE=1 SV=2 - [GDIB_RAT]	6.07	1	2	2	12	3.60877e+06				40.2457	6.07	4	12	445	50.5047	6.25244
P48004-2	Isoform RC6-IS of Proteasome subunit alpha type-7 OS=Rattus norvegicus GN=Psma7 - [PSA7_RAT]	6.05	3	1	1	1	921020				3.9008	6.05	1	1	248	27.7666	8.67529
Q7TQ76	Ac1292 OS=Rattus norvegicus GN=Rcl1 PE=2 SV=1 - [Q7TQ76_RAT]	6.04	1	2	2	2	0				2.75551	6.04	2	2	447	48.7792	5.22412
D3ZR30	Protein Tmco5a OS=Rattus norvegicus GN=Tmco5a PE=4 SV=1 - [D3ZR30_RAT]	6.01	2	1	1	1	0				0	6.01	1	1	283	33.5163	5.04639
Q5M7W5-2	Isoform 2 of Microtubule-associated protein 4 OS=Rattus norvegicus GN=Map4 - [MAP4_RAT]	6	2	4	4	11	4.18107e+06				27.6117	6	7	11	983	102.777	4.57666
D3ZDW9	Protein Dok7 OS=Rattus norvegicus GN=Dok7 PE=4 SV=2 - [D3ZDW9_RAT]	5.98	1	1	1	1	0				0	5.98	1	1	569	59.7055	6.48096
Q5U2U2	Crk-like protein OS=Rattus norvegicus GN=Crkl PE=1 SV=1 - [CRKL_RAT]	5.94	1	1	1	2	369027				7.03994	5.94	1	2	303	33.844	6.7417
G3V6P7	Myosin, heavy polypeptide 9, non-muscle OS=Rattus norvegicus GN=LOC100911597 PE=4 SV=1 - [G3V6P7_RAT]	5.92	9	7	8	15	2.69867e+06				34.5367	5.92	11	15	1960	226.273	5.65576
Q4V8H5	Aspartyl aminopeptidase OS=Rattus norvegicus GN=Dnpep PE=2 SV=1 - [Q4V8H5_RAT]	5.89	1	2	2	2	1.70571e+06				6.72686	5.89	2	2	475	52.5219	7.25439
Q9ES40	PRA1 family protein 3 OS=Rattus norvegicus GN=Arl6ip5 PE=1 SV=1 - [PRAF3_RAT]	5.85	1	1	1	1	834894				2.5377	5.85	1	1	188	21.5343	9.61279
P29147	D-beta-hydroxybutyrate dehydrogenase, mitochondrial OS=Rattus norvegicus GN=Bdh1 PE=1 SV=2 - [BDH_RAT]	5.83	1	1	1	1	3.32309e+06				2.02097	5.83	1	1	343	38.1773	8.83643
P18421	Proteasome subunit beta type-1 OS=Rattus norvegicus GN=Psmb1 PE=1 SV=3 - [PSB1_RAT]	5.83	2	1	1	2	934739				7.33206	5.83	1	2	240	26.4623	7.35693
M0R919	Protein Vbp1 OS=Rattus norvegicus GN=Vbp1 PE=4 SV=1 - [M0R919_RAT]	5.78	1	1	1	2	757166				3.75974	5.78	1	2	173	19.5891	6.07471
Q5XIF3	NADH dehydrogenase [ubiquinone] iron-sulfur protein 4, mitochondrial OS=Rattus norvegicus GN=Ndufs4 PE=1 SV=1 - [NDUS4_RAT]	5.71	1	1	1	2	4.1471e+06				3.2641	5.71	2	2	175	19.7282	10.1401
P18420	Proteasome subunit alpha type-1 OS=Rattus norvegicus GN=Psma1 PE=1 SV=2 - [PSA1_RAT]	5.7	1	1	1	4	2.20232e+06				14.8011	5.7	1	4	263	29.4988	6.60986
Q5BK81-2	Isoform 2 of Prostaglandin reductase 2 OS=Rattus norvegicus GN=Ptgr2 - [PTGR2_RAT]	5.69	2	1	1	1	1569035				3.34829	5.69	1	1	281	29.8778	5.021
F1M0W4	Uncharacterized protein (Fragment) OS=Rattus norvegicus PE=4 SV=2 - [F1M0W4_RAT]	5.69	2	1	1	2	1.33911e+06				6.74445	5.69	1	2	211	25.0171	3.9292
P70470	Acyl-protein thioesterase 1 OS=Rattus norvegicus GN=Lypla1 PE=1 SV=1 - [LYPA1_RAT]	5.65	1	1	1	4	7.70976e+06				7.92577	5.65	2	4	230	24.6923	6.50732
B1WBS8	LOC680177 protein OS=Rattus norvegicus GN=Prr22 PE=2 SV=1 - [B1WBS8_RAT]	5.61	1	1	1	1	6.17297e+06				0	5.61	1	1	374	39.5449	5.77002
Q66HD0	Endoplasmin OS=Rattus norvegicus GN=Hsp90b1 PE=1 SV=2 - [ENPL_RAT]	5.6	2	3	4	11	2.94515e+06				27.1567	5.6	6	11	804	92.7134	4.80518
P54313	Guanine nucleotide-binding protein G(I)/G(S)/G(T) subunit beta-2 OS=Rattus norvegicus GN=Gnb2 PE=1 SV=4 - [GBB2_RAT]	5.59	1	1	1	2	194789				7.36214	5.59	1	2	340	37.3071	5.99854
O35303-2	Isoform 2 of Dynamin-1-like protein OS=Rattus norvegicus GN=Dnm1l - [DNM1L_RAT]	5.59	7	3	3	12	1.79527e+06				28.3212	5.59	5	12	716	79.9012	6.93213
Q5EB94	Myocardial zonula adherens protein OS=Rattus norvegicus GN=Myzap PE=1 SV=1 - [MYZAP_RAT]	5.58	2	2	2	5	1.15829e+06				13.7708	5.58	2	5	466	53.9216	6.59521
P43244	Matrin-3 OS=Rattus norvegicus GN=Matr3 PE=1 SV=2 - [MATR3_RAT]	5.56	1	4	4	13	1.78468e+06				29.2721	5.56	8	13	845	94.3887	6.20166
M0R5T4	Protein Rac3 (Fragment) OS=Rattus norvegicus GN=Rac3 PE=3 SV=1 - [M0R5T4_RAT]	5.56	3	1	1	2	2.80151e+06				5.27367	5.56	2	2	180	20.1645	8.22119
Q5BJQ0	Chaperone activity of bc1 complex-like, mitochondrial OS=Rattus norvegicus GN=Adck3 PE=2 SV=1 - [ADCK3_RAT]	5.55	1	3	3	8	919608				16.0668	5.55	6	8	649	72.1797	6.45557
Q5XIT9	Methylcrotonoyl-CoA carboxylase beta chain, mitochondrial OS=Rattus norvegicus GN=Mccc2 PE=2 SV=1 - [MCCB_RAT]	5.51	1	2	2	3	534298				7.87294	5.51	2	3	563	61.4784	8.30908
G3V9R0	LUC7-like (S. cerevisiae) OS=Rattus norvegicus GN=Luc7l PE=2 SV=2 - [G3V9R0_RAT]	5.51	1	1	1	2	480242				6.07087	5.51	2	2	272	32.5039	10.2427
M0R570	5-hydroxytryptamine receptor 2B OS=Rattus norvegicus GN=Srl PE=4 SV=1 - [M0R570_RAT]	5.51	2	2	2	2	4.1085e+06				2.54133	5.51	2	2	472	54.2701	6.63916
Q62651	Delta(3,5)-Delta(2,4)-dienoyl-CoA isomerase, mitochondrial OS=Rattus norvegicus GN=Ech1 PE=1 SV=2 - [ECH1_RAT]	5.5	1	2	2	11	3.03878e+06				22.0395	5.5	5	11	327	36.1484	7.98682
D4A7U1	Protein Zyx OS=Rattus norvegicus GN=Zyx PE=4 SV=1 - [D4A7U1_RAT]	5.5	1	2	2	4	2.58538e+06				14.8699	5.5	2	4	564	60.2648	6.46826
D3ZQ40	Glyceraldehyde-3-phosphate dehydrogenase OS=Rattus norvegicus PE=3 SV=1 - [D3ZQ40_RAT]	5.5	1	1	1	1	0				3.29064	5.5	1	1	309	34.6075	7.94287
F8WFR6	Glycogenin-1 (Fragment) OS=Rattus norvegicus GN=Gyg1 PE=2 SV=1 - [F8WFR6_RAT]	5.44	2	1	1	1	0				3.92752	5.44	1	1	331	37.1224	5.38916
Q4G079	Protein Aimp1 OS=Rattus norvegicus GN=Aimp1 PE=2 SV=1 - [Q4G079_RAT]	5.4	1	1	1	3	244257				8.32598	5.4	2	3	315	34.552	8.29443
Q499N6	UBX domain-containing protein 1 OS=Rattus norvegicus GN=Ubxn1 PE=3 SV=2 - [UBXN1_RAT]	5.39	1	1	1	2	1.50951e+06				6.29103	5.39	1	2	297	33.5611	5.26221
Q3MID3	ADP-ribosylation factor GTPase-activating protein 2 OS=Rattus norvegicus GN=Arfgap2 PE=2 SV=1 - [ARFG2_RAT]	5.38	1	2	2	3	1.38125e+06				3.36034	5.38	2	3	520	56.5212	7.97217
Q5XIC0	Enoyl-CoA delta isomerase 2, mitochondrial OS=Rattus norvegicus GN=Eci2 PE=1 SV=1 - [ECI2_RAT]	5.37	1	1	1	7	30041160				0	5.37	1	7	391	42.994	8.98291
P63245	Guanine nucleotide-binding protein subunit beta-2-like 1 OS=Rattus norvegicus GN=Gnb2l1 PE=1 SV=3 - [GBLP_RAT]	5.36	1	1	1	1	229339				3.02104	5.36	1	1	317	35.0546	7.69385
P62909	40S ribosomal protein S3 OS=Rattus norvegicus GN=Rps3 PE=1 SV=1 - [RS3_RAT]	5.35	1	1	1	1	1.27367e+06				3.04998	5.35	1	1	243	26.6574	9.65674
Q6AXZ4	Centrosomal protein CEP57L1 OS=Rattus norvegicus GN=Cep57l1 PE=2 SV=1 - [CE57L_RAT]	5.35	1	1	1	4	59337606				0	5.35	1	4	430	50.2426	8.19189
M0R7J1	Ubiquitin-conjugating enzyme E2 N OS=Rattus norvegicus GN=Ube2n PE=3 SV=1 - [M0R7J1_RAT]	5.3	3	1	1	1	2937918				2.03809	5.3	1	1	151	16.8859	7.97217
M0R6L4	40S ribosomal protein S3a OS=Rattus norvegicus GN=LOC100365839 PE=3 SV=1 - [M0R6L4_RAT]	5.3	2	1	1	2	0				2.2537	5.3	2	2	264	29.8887	9.72998
Q8CFN2	Cell division control protein 42 homolog OS=Rattus norvegicus GN=Cdc42 PE=1 SV=2 - [CDC42_RAT]	5.24	2	1	1	1	583879				2.56978	5.24	1	1	191	21.245	6.55127
Q568Z8	Ddx17 protein OS=Rattus norvegicus GN=Ddx17 PE=2 SV=1 - [Q568Z8_RAT]	5.22	1	1	1	2	1.97951e+06				8.31718	5.22	2	2	268	28.8588	9.02686
D3ZTN1	Protein Tesc OS=Rattus norvegicus GN=Tesc PE=4 SV=1 - [D3ZTN1_RAT]	5.14	1	1	1	2	1.74994e+06				2.94728	5.14	2	2	214	24.5841	4.98291
Q5XIG8	Serine-threonine kinase receptor-associated protein OS=Rattus norvegicus GN=Strap PE=1 SV=1 - [STRAP_RAT]	5.14	1	1	1	1	0				3.77898	5.14	1	1	350	38.432	5.12256
P67874	Casein kinase II subunit beta OS=Rattus norvegicus GN=Csnk2b PE=1 SV=1 - [CSK2B_RAT]	5.12	1	1	1	1	0				2.71577	5.12	1	1	215	24.926	5.5542
B0BMV4	Protein Yif1a OS=Rattus norvegicus GN=Yif1a PE=2 SV=1 - [B0BMV4_RAT]	5.12	1	1	1	1	0				2.66678	5.12	1	1	293	32.0286	9.08545
O88656	Actin-related protein 2/3 complex subunit 1B OS=Rattus norvegicus GN=Arpc1b PE=2 SV=3 - [ARC1B_RAT]	5.11	1	1	1	1	194433				3.16044	5.11	1	1	372	41.0305	8.35303
Q5XI81	Fragile X mental retardation syndrome-related protein 1 OS=Rattus norvegicus GN=Fxr1 PE=2 SV=1 - [FXR1_RAT]	5.11	2	2	2	6	1.60551e+06				18.9574	5.11	4	6	568	63.9079	6.39209
A2RUW1	Toll-interacting protein OS=Rattus norvegicus GN=Tollip PE=2 SV=1 - [TOLIP_RAT]	5.11	1	1	1	1	1.05388e+06				3.80447	5.11	1	1	274	30.2949	5.17334
M0R5Y2	Protein Nkx3-2 (Fragment) OS=Rattus norvegicus GN=Nkx3-2 PE=3 SV=1 - [M0R5Y2_RAT]	5.09	1	1	1	1	5771053				2.4721	5.09	1	1	216	23.3618	9.18799
P14668	Annexin A5 OS=Rattus norvegicus GN=Anxa5 PE=1 SV=3 - [ANXA5_RAT]	5.02	2	1	1	2	926921				5.17678	5.02	1	2	319	35.7223	5.04639
Q66HA8	Heat shock protein 105 kDa OS=Rattus norvegicus GN=Hsph1 PE=2 SV=1 - [HS105_RAT]	5.01	2	2	3	4	3.60294e+06				9.90962	5.01	4	4	858	96.3574	5.5542
Q80XF7	Gap junction gamma-2 protein OS=Rattus norvegicus GN=Gjc2 PE=1 SV=2 - [CXG2_RAT]	5	1	1	1	1	2.95981e+06				3.24855	5	1	1	440	46.9607	7.12256
P47858	6-phosphofructokinase, muscle type OS=Rattus norvegicus GN=Pfkm PE=2 SV=3 - [K6PF_RAT]	5	2	3	3	7	2.03834e+06				18.1291	5	6	7	780	85.5057	8.00146
F7FEZ6	Heterogeneous nuclear ribonucleoprotein A1 OS=Rattus norvegicus GN=Hnrnpa1 PE=4 SV=1 - [F7FEZ6_RAT]	5	2	1	1	1	1.77224e+06				0	5	1	1	320	34.2023	9.23193
G3V8Q6	Protein kinase, cAMP-dependent, regulatory, type 2, alpha, isoform CRA_a OS=Rattus norvegicus GN=Prkar2a PE=4 SV=1 - [G3V8Q6_RAT]	4.99	2	1	1	3	1515480				7.76016	4.99	2	3	401	45.4517	4.93213
Q4QR77	Protein FAM166A OS=Rattus norvegicus GN=Fam166a PE=2 SV=1 - [F166A_RAT]	4.98	1	1	1	1	906135				0	4.98	1	1	321	36.9694	9.1001
D3ZQS5	Protein Svil OS=Rattus norvegicus GN=Svil PE=4 SV=1 - [D3ZQS5_RAT]	4.96	3	1	1	1	148995				3.44092	4.96	1	1	282	31.3435	5.63037
Q9ER30	Kelch-like protein 41 OS=Rattus norvegicus GN=Klhl41 PE=1 SV=1 - [KLH41_RAT]	4.95	1	3	3	4	395436				7.55674	4.95	4	4	606	68.1697	5.17334
Q5M884	Protein Eci3 OS=Rattus norvegicus GN=Eci3 PE=2 SV=1 - [Q5M884_RAT]	4.95	1	1	1	1	0				3.33138	4.95	1	1	303	33.6651	8.44092
Q6AXV5	Protein LOC288521 OS=Rattus norvegicus GN=LOC288521 PE=2 SV=1 - [Q6AXV5_RAT]	4.94	1	1	1	1	1.16184e+06				2.68855	4.94	1	1	344	36.8364	6.78564
B5DF55	Protein Stam OS=Rattus norvegicus GN=Stam PE=2 SV=1 - [B5DF55_RAT]	4.94	2	2	2	5	454726				6.45761	4.94	2	5	547	59.5544	4.85596
M0R3J5	Platelet endothelial cell adhesion molecule (Fragment) OS=Rattus norvegicus GN=Pecam1 PE=4 SV=1 - [M0R3J5_RAT]	4.93	2	1	1	1	0				2.70114	4.93	1	1	284	31.9683	6.93213
Q9QX80	CArG-binding factor A OS=Rattus norvegicus GN=Hnrnpab PE=2 SV=1 - [Q9QX80_RAT]	4.91	2	1	1	3	1.68407e+06				8.29578	4.91	2	3	285	30.8343	7.91357
P08461	Dihydrolipoyllysine-residue acetyltransferase component of pyruvate dehydrogenase complex, mitochondrial OS=Rattus norvegicus GN=Dlat PE=1 SV=3 - [ODP2_RAT]	4.91	2	2	2	2	4.80652e+06	1.09689	1		5.89601	4.91	2	2	632	67.1234	8.52881
P97852	Peroxisomal multifunctional enzyme type 2 OS=Rattus norvegicus GN=Hsd17b4 PE=1 SV=3 - [DHB4_RAT]	4.9	1	3	3	3	780024				9.11991	4.9	3	3	735	79.378	8.57275
D3ZVQ0	Ubiquitin carboxyl-terminal hydrolase OS=Rattus norvegicus GN=Usp5 PE=3 SV=1 - [D3ZVQ0_RAT]	4.9	1	3	3	8	2.98607e+06				14.2776	4.9	4	8	858	95.7183	5.0083
D4A3I2	Protein RGD1308117 OS=Rattus norvegicus GN=RGD1308117 PE=4 SV=2 - [D4A3I2_RAT]	4.9	1	1	1	1	4.20716e+06				0	4.9	1	1	347	38.3726	5.60498
D4AA63	Protein Ubqln2 OS=Rattus norvegicus GN=Ubqln2 PE=4 SV=1 - [D4AA63_RAT]	4.86	2	2	2	4	942075				9.95058	4.86	4	4	638	67.2175	5.22412
B5DF65	Biliverdin reductase B (Flavin reductase (NADPH)) OS=Rattus norvegicus GN=LOC681468 PE=2 SV=1 - [B5DF65_RAT]	4.85	1	1	1	2	1.42554e+07	0.4705	1		2.63193	4.85	2	2	206	22.0803	6.80029
P07154	Cathepsin L1 OS=Rattus norvegicus GN=Ctsl PE=1 SV=2 - [CATL1_RAT]	4.79	1	1	1	7	5.21387e+06				30.502	4.79	2	7	334	37.636	6.82959
P11240	Cytochrome c oxidase subunit 5A, mitochondrial OS=Rattus norvegicus GN=Cox5a PE=1 SV=1 - [COX5A_RAT]	4.79	1	1	1	1	0				0	4.79	1	1	146	16.1193	6.53662
G3V7L0	Adrenodoxin, mitochondrial OS=Rattus norvegicus GN=Fdx1 PE=4 SV=1 - [G3V7L0_RAT]	4.79	2	1	1	3	5095403				6.59753	4.79	2	3	188	20.136	5.88428
Q66HS7-2	Isoform 2 of PDZ and LIM domain protein 3 OS=Rattus norvegicus GN=Pdlim3 - [PDLI3_RAT]	4.78	3	1	1	8	1.22573e+06				16.4889	4.78	3	8	314	34.0981	7.86963
G3V6D8	Myosin-3 OS=Rattus norvegicus GN=Myh3 PE=4 SV=1 - [G3V6D8_RAT]	4.74	5	1	8	41	2.6207e+07				111.233	4.74	20	41	1940	223.647	5.80811
F1LW11	Uncharacterized protein (Fragment) OS=Rattus norvegicus PE=4 SV=2 - [F1LW11_RAT]	4.74	10	1	1	2	310234				2.40396	4.74	1	2	422	46.477	8.14795
P19511	ATP synthase F(0) complex subunit B1, mitochondrial OS=Rattus norvegicus GN=Atp5f1 PE=1 SV=1 - [AT5F1_RAT]	4.69	1	1	1	2	282998				6.62307	4.69	2	2	256	28.8505	9.36377
B2GV72	Carbonyl reductase 3 OS=Rattus norvegicus GN=Cbr3 PE=2 SV=1 - [B2GV72_RAT]	4.69	3	1	1	1	2.12047e+06				2.25726	4.69	1	1	277	30.8218	6.90283
F1LMC2	Xin actin-binding repeat-containing protein 2 OS=Rattus norvegicus GN=Xirp2 PE=4 SV=1 - [F1LMC2_RAT]	4.63	2	11	11	27	2.74102e+06				76.6394	4.63	17	27	3302	373.833	6.03662
P13086	Succinyl-CoA ligase [ADP/GDP-forming] subunit alpha, mitochondrial OS=Rattus norvegicus GN=Suclg1 PE=2 SV=2 - [SUCA_RAT]	4.62	1	1	1	1	376222				2.84245	4.62	1	1	346	36.125	9.48096
A1L1J6	Zinc finger protein 652 OS=Rattus norvegicus GN=Znf652 PE=2 SV=1 - [ZN652_RAT]	4.61	1	1	1	3	0				0	4.61	1	3	608	69.5133	8.73389
D4A702	Protein Synpo2 OS=Rattus norvegicus GN=Synpo2 PE=4 SV=2 - [D4A702_RAT]	4.6	1	4	4	36	3.06897e+07				108.955	4.6	9	36	1262	135.941	8.51416
Q9QZA2	Programmed cell death 6-interacting protein OS=Rattus norvegicus GN=Pdcd6ip PE=1 SV=2 - [PDC6I_RAT]	4.58	1	2	2	3	1.07436e+06				9.29726	4.58	2	3	873	96.5705	6.52197
M0R785	Protein LOC100910788 OS=Rattus norvegicus GN=Chchd2 PE=4 SV=1 - [M0R785_RAT]	4.55	1	1	1	1	18905989				0	4.55	1	1	154	15.8389	9.33447
Q5M9G3	Caprin-1 OS=Rattus norvegicus GN=Caprin1 PE=1 SV=2 - [CAPR1_RAT]	4.53	1	2	2	3	1.84583e+06				8.96931	4.53	2	3	707	78.0729	5.24951
G3V852	Protein Tln1 OS=Rattus norvegicus GN=Tln1 PE=4 SV=1 - [G3V852_RAT]	4.53	1	6	7	16	3.11672e+06				28.5649	4.53	8	16	2541	269.504	6.20166
B0BN85	Suppressor of G2 allele of SKP1 homolog OS=Rattus norvegicus GN=Sugt1 PE=2 SV=1 - [SUGT1_RAT]	4.46	1	1	1	2	528530				8.73448	4.46	1	2	336	38.0669	5.2876
Q9JLJ3	4-trimethylaminobutyraldehyde dehydrogenase OS=Rattus norvegicus GN=Aldh9a1 PE=1 SV=1 - [AL9A1_RAT]	4.45	1	2	2	5	1.7112e+06				11.0904	4.45	3	5	494	53.618	6.91748
F2Z3R2	Protein Hnrnpl OS=Rattus norvegicus GN=Hnrnpl PE=4 SV=1 - [F2Z3R2_RAT]	4.44	3	2	2	6	2.32943e+06				15.6913	4.44	4	6	586	63.9233	8.104
P15087	Carboxypeptidase E OS=Rattus norvegicus GN=Cpe PE=1 SV=1 - [CBPE_RAT]	4.41	1	1	1	1	2.10373e+06				4.32971	4.41	1	1	476	53.2754	5.18604
M0R5P2	Uncharacterized protein (Fragment) OS=Rattus norvegicus PE=4 SV=1 - [M0R5P2_RAT]	4.39	1	1	1	1	353122				2.7066	4.39	1	1	319	36.1878	9.31982
Q68FY0	Cytochrome b-c1 complex subunit 1, mitochondrial OS=Rattus norvegicus GN=Uqcrc1 PE=1 SV=1 - [QCR1_RAT]	4.38	1	2	2	9	8.68641e+06	0.528942	2	292.319	21.4615	4.38	5	9	480	52.8154	5.88428
G3V8U8	Branched-chain-amino-acid aminotransferase OS=Rattus norvegicus GN=Bcat2 PE=3 SV=1 - [G3V8U8_RAT]	4.33	2	1	1	3	720663				7.65019	4.33	2	3	393	44.2009	8.1626
P11960	2-oxoisovalerate dehydrogenase subunit alpha, mitochondrial (Fragment) OS=Rattus norvegicus GN=Bckdha PE=1 SV=1 - [ODBA_RAT]	4.31	2	2	2	7	3265024				17.7757	4.31	2	7	441	50.1329	7.82568
P29410-2	Isoform 2 of Adenylate kinase 2, mitochondrial OS=Rattus norvegicus GN=Ak2 - [KAD2_RAT]	4.31	2	1	1	2	4.3962e+06				3.15019	4.31	2	2	232	25.5141	6.80029
P09606	Glutamine synthetase OS=Rattus norvegicus GN=Glul PE=1 SV=3 - [GLNA_RAT]	4.29	1	1	1	2	418516				8.36049	4.29	1	2	373	42.2403	7.07861
P52944	PDZ and LIM domain protein 1 OS=Rattus norvegicus GN=Pdlim1 PE=2 SV=4 - [PDLI1_RAT]	4.28	1	1	1	4	2.42251e+06				4.34377	4.28	3	4	327	35.5618	7.23975
F1M7K7	Voltage-dependent calcium channel gamma-8 subunit (Fragment) OS=Rattus norvegicus GN=Cacng8 PE=4 SV=1 - [F1M7K7_RAT]	4.28	2	1	1	1	430574				3.4818	4.28	1	1	421	43.2241	9.20264
P04897	Guanine nucleotide-binding protein G(i) subunit alpha-2 OS=Rattus norvegicus GN=Gnai2 PE=1 SV=3 - [GNAI2_RAT]	4.23	1	1	1	1	1.30004e+06				3.15435	4.23	1	1	355	40.4731	5.45264
G3V7K9	GTP-binding protein RAD OS=Rattus norvegicus GN=Rrad PE=4 SV=1 - [G3V7K9_RAT]	4.23	1	1	1	1	0				2.84378	4.23	1	1	307	33.2619	9.26123
Q9JKT8	Taste receptor type 2 member 114 OS=Rattus norvegicus GN=Tas2r114 PE=2 SV=1 - [TR114_RAT]	4.21	1	1	1	2	0				2.69633	4.21	1	2	309	35.5804	9.05615
Q5XI67	F-box only protein 30 OS=Rattus norvegicus GN=Fbxo30 PE=2 SV=1 - [FBX30_RAT]	4.18	1	2	2	2	1.20978e+06				5.69979	4.18	2	2	742	81.9583	5.19873
F1LWL0	Uncharacterized protein (Fragment) OS=Rattus norvegicus PE=4 SV=2 - [F1LWL0_RAT]	4.18	5	1	1	3	3.00143e+06				6.92414	4.18	3	3	335	34.941	9.0708
B5DF97	Ankyrin repeat and SOCS box-containing 1 OS=Rattus norvegicus GN=Asb1 PE=2 SV=1 - [B5DF97_RAT]	4.18	1	1	1	1	0				0	4.18	1	1	335	37.075	7.82568
D3ZK83	Pleckstrin homology domain containing, family K member 1 (Predicted), isoform CRA_a OS=Rattus norvegicus GN=Rtkn2 PE=4 SV=1 - [D3ZK83_RAT]	4.17	1	1	1	1	749534				2.96739	4.17	1	1	288	31.6593	9.20264
D3ZD73	Protein Ddx6 OS=Rattus norvegicus GN=Ddx6 PE=4 SV=1 - [D3ZD73_RAT]	4.14	1	1	1	1	402638				4.96984	4.14	1	1	483	54.2102	8.66064
Q9Z2Q1-2	Isoform 2 of Protein transport protein Sec31A OS=Rattus norvegicus GN=Sec31a - [SC31A_RAT]	4.12	3	3	3	4	364422				9.26154	4.12	3	4	1067	116.806	7.51807
F1LVJ5	Uncharacterized protein (Fragment) OS=Rattus norvegicus PE=4 SV=1 - [F1LVJ5_RAT]	4.12	1	1	1	1	120953				2.70686	4.12	1	1	291	32.5242	10.6089
Q5PQX1-3	Isoform 3 of Torsin-1A-interacting protein 1 OS=Rattus norvegicus GN=Tor1aip1 - [TOIP1_RAT]	4.11	4	1	1	1	150774				2.80405	4.11	1	1	462	51.6579	6.03662
M0RBK1	Phosphoribosyl pyrophosphate synthetase 1-like 1 (Predicted) OS=Rattus norvegicus GN=Prps1l1 PE=3 SV=1 - [M0RBK1_RAT]	4.09	2	1	1	1	542529				2.81586	4.09	1	1	318	34.8299	6.53662
Q4V797	Interferon-gamma-inducible GTPase Ifgga1 protein OS=Rattus norvegicus GN=LOC100910934 PE=2 SV=1 - [Q4V797_RAT]	4.08	1	1	1	1	1.8911e+06				3.29981	4.08	1	1	417	48.241	7.47412
Q63663	Interferon-induced guanylate-binding protein 2 OS=Rattus norvegicus GN=Gbp2 PE=1 SV=2 - [GBP2_RAT]	4.07	2	2	2	3	1.06037e+06				8.73114	4.07	2	3	589	67.0665	5.69385
M0RB66	Protein Ace3 OS=Rattus norvegicus GN=Ace3 PE=4 SV=1 - [M0RB66_RAT]	4.07	1	1	1	2	0				0	4.07	1	2	737	86.2037	6.97607
D4ABK7	Heterogeneous nuclear ribonucleoprotein H3 (2H9) (Predicted), isoform CRA_c OS=Rattus norvegicus GN=Hnrnph3 PE=4 SV=1 - [D4ABK7_RAT]	4.05	1	1	1	2	733311				6.66308	4.05	1	2	346	36.8461	6.87354
F1LN14	SHC-transforming protein 1 OS=Rattus norvegicus GN=Shc1 PE=4 SV=1 - [F1LN14_RAT]	4.05	3	1	1	1	1.65925e+06				2.94002	4.05	1	1	469	51.4547	7.07861
B0BNG0	ER membrane protein complex subunit 2 OS=Rattus norvegicus GN=Emc2 PE=2 SV=1 - [EMC2_RAT]	4.04	1	1	1	1	992255				3.19532	4.04	1	1	297	34.8474	6.81494
D3ZUF4	Protein Tbx20 OS=Rattus norvegicus GN=Tbx20 PE=3 SV=2 - [D3ZUF4_RAT]	4.03	2	1	1	1	1246682				3.20497	4.03	1	1	298	33.253	7.57666
Q06000	Lipoprotein lipase OS=Rattus norvegicus GN=Lpl PE=1 SV=1 - [LIPL_RAT]	4.01	1	1	1	6	1.11707e+06	1.01862	1		23.1775	4.01	2	6	474	53.0489	8.1333
D3ZBI1	Protein Trim14 OS=Rattus norvegicus GN=Trim14 PE=4 SV=1 - [D3ZBI1_RAT]	3.98	1	1	1	1	0				2.31463	3.98	1	1	377	42.8195	7.82568
P60123	RuvB-like 1 OS=Rattus norvegicus GN=Ruvbl1 PE=1 SV=1 - [RUVB1_RAT]	3.95	1	1	1	1	157185				2.06115	3.95	1	1	456	50.1823	6.41748
Q5PPG2	Legumain OS=Rattus norvegicus GN=Lgmn PE=2 SV=1 - [Q5PPG2_RAT]	3.91	2	1	1	1	2.57429e+06	0.343115	1		2.68233	3.91	1	1	435	49.4484	6.58057
D3ZGB5	Sodium-driven chloride bicarbonate exchanger OS=Rattus norvegicus GN=Slc4a10 PE=4 SV=1 - [D3ZGB5_RAT]	3.91	9	1	1	1	4.25671e+06				3.63442	3.91	1	1	460	51.7261	6.13818
M0R3P9	Cdc42-interacting protein 4 OS=Rattus norvegicus GN=Trip10 PE=4 SV=1 - [M0R3P9_RAT]	3.91	2	2	2	2	3.84638e+06				5.83804	3.91	2	2	537	61.4925	5.33838
Q62920	PDZ and LIM domain protein 5 OS=Rattus norvegicus GN=Pdlim5 PE=1 SV=2 - [PDLI5_RAT]	3.89	1	2	2	9	1.00174e+07				17.6261	3.89	5	9	591	63.1612	8.38232
P13221	Aspartate aminotransferase, cytoplasmic OS=Rattus norvegicus GN=Got1 PE=1 SV=3 - [AATC_RAT]	3.87	1	1	1	1	142838				3.62181	3.87	1	1	413	46.3995	7.21045
Q62952	Dihydropyrimidinase-related protein 3 OS=Rattus norvegicus GN=Dpysl3 PE=1 SV=2 - [DPYL3_RAT]	3.86	4	2	2	2	550620				3.55224	3.86	2	2	570	61.928	6.49365
D3ZZC1	Protein Txndc5 OS=Rattus norvegicus GN=Txndc5 PE=3 SV=1 - [D3ZZC1_RAT]	3.84	1	1	1	6	869386				18.8895	3.84	1	6	417	46.324	5.88428
Q64303	Serine/threonine-protein kinase PAK 2 OS=Rattus norvegicus GN=Pak2 PE=1 SV=1 - [PAK2_RAT]	3.82	1	1	1	1	1.51696e+06				3.14149	3.82	1	1	524	57.9238	5.77002
Q2LAP6	Testin OS=Rattus norvegicus GN=Tes PE=1 SV=1 - [TES_RAT]	3.82	1	1	1	1	293266				2.70371	3.82	1	1	419	47.5998	7.98682
P68101	Eukaryotic translation initiation factor 2 subunit 1 OS=Rattus norvegicus GN=Eif2s1 PE=1 SV=2 - [IF2A_RAT]	3.81	1	1	1	1	1.82766e+06				2.93558	3.81	1	1	315	36.0854	5.08447
M0R4C1	Protein Nr6a1 (Fragment) OS=Rattus norvegicus GN=Nr6a1 PE=3 SV=1 - [M0R4C1_RAT]	3.8	2	1	1	1	0				2.05982	3.8	1	1	447	51.2691	6.46826
F1M980	Glutaminase kidney isoform, mitochondrial OS=Rattus norvegicus GN=Gls PE=3 SV=1 - [F1M980_RAT]	3.78	3	1	1	2	3.62869e+06				2.90987	3.78	1	2	476	52.9464	6.91748
E9PTK8	Protein Lmo7 OS=Rattus norvegicus GN=Lmo7 PE=4 SV=1 - [E9PTK8_RAT]	3.77	1	4	4	9	2.80531e+06				18.5879	3.77	6	9	1726	195.276	6.63916
P07150	Annexin A1 OS=Rattus norvegicus GN=Anxa1 PE=1 SV=2 - [ANXA1_RAT]	3.76	1	1	1	1	1.53701e+06				3.59328	3.76	1	1	346	38.8049	7.34229
D4ABR6	Annexin (Fragment) OS=Rattus norvegicus GN=Anxa6 PE=3 SV=2 - [D4ABR6_RAT]	3.73	2	2	2	14	1.46754e+06				36.6644	3.73	4	14	671	75.5565	5.68115
D3ZIP0	Protein Il31 OS=Rattus norvegicus GN=Il31 PE=4 SV=1 - [D3ZIP0_RAT]	3.73	4	1	1	1	0				0	3.73	1	1	161	17.7552	8.14795
Q5PQP1	RNA-binding motif, single-stranded-interacting protein 1 OS=Rattus norvegicus GN=Rbms1 PE=2 SV=1 - [RBMS1_RAT]	3.72	1	1	1	2	2.56594e+06				3.67317	3.72	2	2	403	44.0396	8.66064
G3V6W6	Protein Psmc6 OS=Rattus norvegicus GN=Psmc6 PE=4 SV=1 - [G3V6W6_RAT]	3.72	1	1	1	1	2441517				2.75921	3.72	1	1	403	45.768	7.78174
Q924S1	1-acyl-sn-glycerol-3-phosphate acyltransferase delta OS=Rattus norvegicus GN=Agpat4 PE=2 SV=1 - [PLCD_RAT]	3.7	1	1	1	1	0				2.54192	3.7	1	1	378	43.7655	8.41162
D3ZFB2	Protein Luc7l3 OS=Rattus norvegicus GN=Luc7l3 PE=4 SV=1 - [D3ZFB2_RAT]	3.67	1	1	1	2	130620				8.78302	3.67	1	2	491	58.3881	9.94971
F1LM47	Protein Sucla2 OS=Rattus norvegicus GN=Sucla2 PE=3 SV=1 - [F1LM47_RAT]	3.66	1	2	2	4	9.33329e+06				8.03122	3.66	3	4	465	50.2742	7.69385
M0R9U5	Protein LOC100911422 (Fragment) OS=Rattus norvegicus GN=LOC100911422 PE=4 SV=1 - [M0R9U5_RAT]	3.65	2	1	1	1	823187				3.46187	3.65	1	1	329	37.7562	5.85889
Q6P0K8	Junction plakoglobin OS=Rattus norvegicus GN=Jup PE=1 SV=1 - [PLAK_RAT]	3.62	1	2	2	2	679142				6.88272	3.62	2	2	745	81.7488	6.13818
D4AE41	RNA binding motif protein, X-linked-like-1 OS=Rattus norvegicus GN=Rbmxl1 PE=3 SV=1 - [RMXL1_RAT]	3.61	3	1	1	1	236359				2.5307	3.61	1	1	388	42.2243	9.83252
F1M336	Protein Mex3d (Fragment) OS=Rattus norvegicus GN=Mex3d PE=4 SV=2 - [F1M336_RAT]	3.61	2	1	1	1	6.00547e+06				0	3.61	1	1	637	64.8072	5.8335
P18163	Long-chain-fatty-acid--CoA ligase 1 OS=Rattus norvegicus GN=Acsl1 PE=1 SV=1 - [ACSL1_RAT]	3.58	1	2	2	3	482386				8.13526	3.58	2	3	699	78.1282	6.99072
Q32Q00	Ankyrin repeat and SOCS box-containing 12 OS=Rattus norvegicus GN=Asb12 PE=2 SV=1 - [Q32Q00_RAT]	3.57	1	1	1	1	1.80845e+06				2.77544	3.57	1	1	308	33.9334	6.02393
G3V8V3	Phosphorylase OS=Rattus norvegicus GN=Pygm PE=3 SV=1 - [G3V8V3_RAT]	3.56	5	3	3	4	1.70005e+06				10.4698	3.56	3	4	842	97.2267	7.10791
P57093	Phytanoyl-CoA dioxygenase, peroxisomal OS=Rattus norvegicus GN=Phyh PE=1 SV=2 - [PAHX_RAT]	3.55	1	1	1	5	3864105				6.3105	3.55	1	5	338	38.5635	8.48486
M0RDD3	Protein Safb2 (Fragment) OS=Rattus norvegicus GN=Safb2 PE=4 SV=1 - [M0RDD3_RAT]	3.54	4	1	1	1	1.13125e+06				3.56869	3.54	1	1	395	43.0721	4.99561
F1LM84	Nidogen-1 OS=Rattus norvegicus GN=Nid1 PE=4 SV=1 - [F1LM84_RAT]	3.53	1	3	3	3	691910				9.66639	3.53	3	3	1246	136.952	5.46533
D4AE17	Protein Zak OS=Rattus norvegicus GN=Zak PE=4 SV=1 - [D4AE17_RAT]	3.53	1	1	1	1	257358				3.28139	3.53	1	1	453	51.2841	5.30029
F1LQJ5	Transducin-like enhancer protein 4 (Fragment) OS=Rattus norvegicus GN=Tle4 PE=4 SV=2 - [F1LQJ5_RAT]	3.52	3	1	1	1	980919				4.17086	3.52	1	1	738	79.9176	7.47412
P85968	6-phosphogluconate dehydrogenase, decarboxylating OS=Rattus norvegicus GN=Pgd PE=1 SV=1 - [6PGD_RAT]	3.52	2	1	1	1	107384				3.67785	3.52	1	1	483	53.202	7.02002
F1LQT3	Rho-associated protein kinase 2 (Fragment) OS=Rattus norvegicus GN=Rock2 PE=4 SV=2 - [F1LQT3_RAT]	3.49	2	4	4	5	1.10196e+06				10.9346	3.49	4	5	1318	152.939	6.06201
Q5VLR5	BWK4 OS=Rattus norvegicus GN=Erp44 PE=2 SV=1 - [Q5VLR5_RAT]	3.45	1	1	1	2	730250				2.46569	3.45	2	2	406	46.8484	5.2749
D3ZX01	Protein Rps4y2 OS=Rattus norvegicus GN=Rps4y2 PE=3 SV=1 - [D3ZX01_RAT]	3.44	2	1	1	1	0				2.04353	3.44	1	1	262	29.1798	10.272
D3ZU74	Cytoplasmic dynein 1 intermediate chain 2 OS=Rattus norvegicus GN=Dync1i2 PE=4 SV=1 - [D3ZU74_RAT]	3.43	6	1	1	10	2.52429e+06				42.7636	3.43	2	10	612	68.3207	5.2876
D3ZAP9	Protein Gpd1l OS=Rattus norvegicus GN=Gpd1l PE=3 SV=1 - [D3ZAP9_RAT]	3.42	1	1	1	1	605317				0	3.42	1	1	351	38.0419	7.00537
Q6AY16	Actin-like protein 9 OS=Rattus norvegicus GN=Actl9 PE=2 SV=1 - [ACTL9_RAT]	3.41	1	1	1	1	465161				2.52702	3.41	1	1	411	46.0723	7.28369
Q9R066-2	Isoform 2 of Coxsackievirus and adenovirus receptor homolog OS=Rattus norvegicus GN=Cxadr - [CXAR_RAT]	3.41	2	1	1	1	763572				2.55266	3.41	1	1	352	38.7746	6.96143
Q08163	Adenylyl cyclase-associated protein 1 OS=Rattus norvegicus GN=Cap1 PE=1 SV=3 - [CAP1_RAT]	3.38	1	1	1	13	2.74618e+06				21.676	3.38	2	13	474	51.5565	7.51807
Q561S0	NADH dehydrogenase [ubiquinone] 1 alpha subcomplex subunit 10, mitochondrial OS=Rattus norvegicus GN=Ndufa10 PE=1 SV=1 - [NDUAA_RAT]	3.38	1	1	1	1	0				2.65882	3.38	1	1	355	40.4676	7.79639
B5DF91	ELAV (Embryonic lethal, abnormal vision, Drosophila)-like 1 (Hu antigen R) OS=Rattus norvegicus GN=Elavl1 PE=2 SV=1 - [B5DF91_RAT]	3.37	1	1	1	2	11761032				4.71913	3.37	2	2	326	36.1461	9.0415
G3V637	Syntaxin binding protein 2, isoform CRA_b OS=Rattus norvegicus GN=Stxbp2 PE=4 SV=1 - [G3V637_RAT]	3.37	2	1	1	2	2.26245e+06				3.0471	3.37	1	2	594	66.6117	6.771
P50398	Rab GDP dissociation inhibitor alpha OS=Rattus norvegicus GN=Gdi1 PE=1 SV=1 - [GDIA_RAT]	3.36	1	1	1	2	2302589				7.91713	3.36	1	2	447	50.5042	5.13525
F1LT58	Importin subunit alpha (Fragment) OS=Rattus norvegicus GN=Kpna6 PE=3 SV=2 - [F1LT58_RAT]	3.36	1	1	1	1	1.09232e+06				2.91102	3.36	1	1	535	59.7243	4.94482
F1LT79	Aldehyde dehydrogenase OS=Rattus norvegicus GN=Aldh3b2 PE=3 SV=2 - [F1LT79_RAT]	3.34	1	1	1	1	0				0	3.34	1	1	479	53.2758	6.45557
F1M8X1	Protein Gal3st2 OS=Rattus norvegicus GN=Gal3st2 PE=4 SV=2 - [F1M8X1_RAT]	3.3	1	1	1	1	105510				0	3.3	1	1	394	46.6089	8.88037
P63036	DnaJ homolog subfamily A member 1 OS=Rattus norvegicus GN=Dnaja1 PE=2 SV=1 - [DNJA1_RAT]	3.27	1	1	1	6	2.73922e+06				17.3092	3.27	3	6	397	44.8395	7.07861
F1LPV8	Protein Suclg2 OS=Rattus norvegicus GN=Suclg2 PE=3 SV=2 - [F1LPV8_RAT]	3.25	1	1	1	1	235391				3.21096	3.25	1	1	431	46.6095	7.7085
B0BMW8	CAAX prenyl protease 2 OS=Rattus norvegicus GN=Rce1 PE=2 SV=1 - [FACE2_RAT]	3.25	2	1	1	1	874605				1.89114	3.25	1	1	308	33.6235	7.97217
Q5U2N2	Ubiquitin carboxyl-terminal hydrolase OS=Rattus norvegicus GN=Usp14 PE=2 SV=1 - [Q5U2N2_RAT]	3.25	1	1	1	2	1.07638e+06				5.62994	3.25	1	2	493	55.9409	5.19873
Q6IRJ7	Annexin OS=Rattus norvegicus GN=Anxa7 PE=2 SV=1 - [Q6IRJ7_RAT]	3.24	1	1	1	4	1.69874e+06				13.8281	3.24	2	4	463	49.9873	6.17627
A2RRU4	Sterol regulatory element-binding protein cleavage-activating protein OS=Rattus norvegicus GN=Scap PE=2 SV=1 - [SCAP_RAT]	3.21	1	2	2	2	354890				5.76563	3.21	2	2	1276	139.41	6.90283
F7FF45	Protein Numa1 OS=Rattus norvegicus GN=Numa1 PE=4 SV=1 - [F7FF45_RAT]	3.21	2	1	1	1	2.88954e+06				2.36084	3.21	1	1	499	54.8612	9.87646
D3ZUQ0	RILP-like protein 1 OS=Rattus norvegicus GN=Rilpl1 PE=1 SV=1 - [RIPL1_RAT]	3.2	1	1	1	7	893761				10.2775	3.2	2	7	406	47.3013	5.23682
D4A1H8	Protein Pwp1 OS=Rattus norvegicus GN=Pwp1 PE=4 SV=1 - [D4A1H8_RAT]	3.2	1	1	1	1	1.3525e+06				3.19831	3.2	1	1	500	55.7753	4.85596
P15651	Short-chain specific acyl-CoA dehydrogenase, mitochondrial OS=Rattus norvegicus GN=Acads PE=1 SV=2 - [ACADS_RAT]	3.16	2	1	1	3	4.75552e+06				7.94375	3.16	2	3	412	44.737	8.27979
B2RZB5	Chromatin modifying protein 2A OS=Rattus norvegicus GN=Chmp2a PE=2 SV=1 - [B2RZB5_RAT]	3.15	1	1	1	2	1.56415e+06				3.61188	3.15	2	2	222	25.1179	5.97314
F1M944	Calsequestrin OS=Rattus norvegicus GN=Casq2 PE=3 SV=1 - [F1M944_RAT]	3.15	2	1	1	1	8.18004e+06	0.610104	1		3.40651	3.15	1	1	413	47.8683	4.31006
P20650	Protein phosphatase 1A OS=Rattus norvegicus GN=Ppm1a PE=1 SV=1 - [PPM1A_RAT]	3.14	1	1	1	1	1.71002e+06				2.87318	3.14	1	1	382	42.3897	5.36377
Q66H95	Disrupted in renal carcinoma protein 2 homolog OS=Rattus norvegicus GN=Dirc2 PE=2 SV=1 - [DIRC2_RAT]	3.14	1	1	1	2	442575				5.86701	3.14	1	2	478	51.9964	8.22119
D3ZZS8	ATPase, H transporting, lysosomal V1 subunit B1 (Predicted), isoform CRA_b OS=Rattus norvegicus GN=Atp6v1b1 PE=3 SV=1 - [D3ZZS8_RAT]	3.12	1	1	1	1	0				3.08519	3.12	1	1	513	56.8147	5.40186
D3ZUX7	Protein Acsf3 OS=Rattus norvegicus GN=Acsf3 PE=4 SV=1 - [D3ZUX7_RAT]	3.09	1	1	1	1	167227				0	3.09	1	1	583	65.2248	8.68994
G3V715	5'-AMP-activated protein kinase catalytic subunit alpha-2 OS=Rattus norvegicus GN=Prkaa2 PE=4 SV=1 - [G3V715_RAT]	3.08	3	1	1	2	1.26706e+06				7.89598	3.08	2	2	552	62.1736	7.73779
P50137	Transketolase OS=Rattus norvegicus GN=Tkt PE=1 SV=1 - [TKT_RAT]	3.05	2	1	1	3	881442				5.84865	3.05	3	3	623	67.6006	7.48877
B1WC02	CTP synthase OS=Rattus norvegicus GN=Ctps1 PE=2 SV=1 - [B1WC02_RAT]	3.05	1	1	1	3	602375				13.9407	3.05	1	3	591	66.5981	6.58057
F1LRV5	Protein Btn1a1 OS=Rattus norvegicus GN=Btn1a1 PE=4 SV=1 - [F1LRV5_RAT]	3.05	1	1	1	1	1.15896e+06				3.5837	3.05	1	1	524	58.5035	5.42725
D3ZB30	Polypyrimidine tract binding protein 1, isoform CRA_c OS=Rattus norvegicus GN=Ptbp1 PE=4 SV=1 - [D3ZB30_RAT]	3.02	4	1	1	5	1.73884e+06				12.8998	3.02	1	5	530	56.9004	9.17334
P32305-2	Isoform B of 5-hydroxytryptamine receptor 7 OS=Rattus norvegicus GN=Htr7 - [5HT7R_RAT]	2.99	3	1	1	1	2.08642e+06				2.91064	2.99	1	1	435	48.3961	8.67529
Q5XII8	Uncharacterized protein C1orf43 homolog OS=Rattus norvegicus PE=2 SV=1 - [CA043_RAT]	2.98	1	1	1	1	0				0	2.98	1	1	235	26.6249	9.59814
Q68FR6	Elongation factor 1-gamma OS=Rattus norvegicus GN=Eef1g PE=1 SV=3 - [EF1G_RAT]	2.97	1	1	1	1	1.33239e+06				4.2755	2.97	1	1	437	50.0292	6.7417
Q9EQS0	Transaldolase OS=Rattus norvegicus GN=Taldo1 PE=1 SV=2 - [TALDO_RAT]	2.97	1	1	1	2	782400				5.08952	2.97	2	2	337	37.4365	7.03467
D4ACF2	Protein Trim21 OS=Rattus norvegicus GN=Trim21 PE=4 SV=2 - [D4ACF2_RAT]	2.97	1	1	1	1	0				3.72264	2.97	1	1	471	54.0918	6.69775
M0RAQ6	Hexokinase-1 OS=Rattus norvegicus GN=Hk1 PE=3 SV=1 - [M0RAQ6_RAT]	2.95	2	1	2	2	599397				6.69587	2.95	2	2	880	97.9557	6.87354
Q5U2Y3	MAGUK p55 subfamily member 7 OS=Rattus norvegicus GN=Mpp7 PE=2 SV=2 - [MPP7_RAT]	2.95	1	1	1	1	1.28468e+07				0	2.95	1	1	576	65.5821	7.15186
P62815	V-type proton ATPase subunit B, brain isoform OS=Rattus norvegicus GN=Atp6v1b2 PE=1 SV=1 - [VATB2_RAT]	2.94	1	1	1	1	0				3.09787	2.94	1	1	511	56.5149	5.80811
E9PU46	Protein Runx3 OS=Rattus norvegicus GN=Runx3 PE=4 SV=1 - [E9PU46_RAT]	2.93	1	1	1	1	8.08903e+06				2.30019	2.93	1	1	409	43.3632	9.64209
Q6IG02	Keratin, type II cytoskeletal 2 epidermal OS=Rattus norvegicus GN=Krt2 PE=3 SV=1 - [K22E_RAT]	2.92	2	1	1	1	3.86796e+07				3.91634	2.92	1	1	685	69.0852	7.69385
F1MAE8	Protein Gdf7 OS=Rattus norvegicus GN=Gdf7 PE=3 SV=2 - [F1MAE8_RAT]	2.9	1	1	1	1	603643				3.11321	2.9	1	1	449	46.8448	9.23193
Q6AY21	GTPase activating protein (SH3 domain) binding protein 2 OS=Rattus norvegicus GN=G3bp2 PE=2 SV=1 - [Q6AY21_RAT]	2.9	1	1	1	1	224026				2.49582	2.9	1	1	449	50.7391	5.42725
P18418	Calreticulin OS=Rattus norvegicus GN=Calr PE=1 SV=1 - [CALR_RAT]	2.88	1	1	1	2	0				7.60877	2.88	2	2	416	47.9658	4.48779
Q5BJT7	Coiled-coil domain-containing protein 93 OS=Rattus norvegicus GN=Ccdc93 PE=1 SV=1 - [CCD93_RAT]	2.86	1	1	1	1	0				3.11855	2.86	1	1	629	72.5906	7.60596
D4A938	Protein LOC100361655 (Fragment) OS=Rattus norvegicus GN=LOC100361655 PE=4 SV=2 - [D4A938_RAT]	2.86	1	1	1	2	0				3.27712	2.86	1	2	385	42.5001	10.3892
D4A009	Protein Dcdc5 OS=Rattus norvegicus GN=Dcdc5 PE=4 SV=1 - [D4A009_RAT]	2.84	1	2	2	2	0				2.64014	2.84	2	2	952	106.699	8.63135
Q6MG49-2	Isoform 2 of Large proline-rich protein BAG6 OS=Rattus norvegicus GN=Bag6 - [BAG6_RAT]	2.83	2	1	1	4	1.15488e+06				11.7124	2.83	2	4	1096	114.576	5.74463
Q641Z6	EH domain-containing protein 1 OS=Rattus norvegicus GN=Ehd1 PE=1 SV=1 - [EHD1_RAT]	2.81	1	1	1	1	0				3.30096	2.81	1	1	534	60.5646	6.82959
Q5BJN3	Protein Tial1 OS=Rattus norvegicus GN=Tial1 PE=2 SV=1 - [Q5BJN3_RAT]	2.81	1	1	1	3	2.84743e+06				9.35792	2.81	1	3	392	43.3611	7.98682
Q5U216	ATP-dependent RNA helicase DDX39A OS=Rattus norvegicus GN=Ddx39a PE=2 SV=1 - [DX39A_RAT]	2.81	2	1	1	1	3.50367e+06				2.32214	2.81	1	1	427	49.078	5.68115
C0JPT7	Filamin alpha OS=Rattus norvegicus GN=Flna PE=2 SV=1 - [C0JPT7_RAT]	2.8	1	3	5	5	2.15433e+06				14.4122	2.8	5	5	2639	280.32	6.03662
G3V6F4	O-linked N-acetylglucosamine (GlcNAc) transferase (UDP-N-acetylglucosamine:polypeptide-N-acetylglucosaminyl transferase), isoform CRA_b OS=Rattus norvegicus GN=Ogt PE=4 SV=2 - [G3V6F4_RAT]	2.8	2	2	2	2	729956				7.3735	2.8	2	2	1036	115.661	6.65381
G3V9G8	Protein Nkapl OS=Rattus norvegicus GN=Nkapl PE=4 SV=1 - [G3V9G8_RAT]	2.78	1	1	1	1	967651				2.79874	2.78	1	1	395	44.6878	9.70068
P14270-3	Isoform 32 of cAMP-specific 3',5'-cyclic phosphodiesterase 4D OS=Rattus norvegicus GN=Pde4d - [PDE4D_RAT]	2.77	9	1	1	1	0				2.82352	2.77	1	1	506	57.5652	4.86865
Q5HZY0	UBX domain-containing protein 4 OS=Rattus norvegicus GN=Ubxn4 PE=2 SV=1 - [UBXN4_RAT]	2.77	1	1	1	1	749406				2.89949	2.77	1	1	506	56.3595	6.03662
C0KUC5	LIM and senescent cell antigen-like domains 1 isoform D OS=Rattus norvegicus GN=Lims1 PE=2 SV=1 - [C0KUC5_RAT]	2.76	1	1	1	1	1.34603e+06				0	2.76	1	1	362	41.5811	8.04541
M0R920	Protein Ranbp3 OS=Rattus norvegicus GN=Ranbp3 PE=4 SV=1 - [M0R920_RAT]	2.74	3	1	1	1	321882				3.26868	2.74	1	1	438	46.6895	4.89404
F1M471	Protein Epm2aip1 OS=Rattus norvegicus GN=Epm2aip1 PE=4 SV=2 - [F1M471_RAT]	2.74	1	1	1	1	912522				3.33121	2.74	1	1	474	54.7471	5.77002
F1LS06	Calcium-activated potassium channel subunit alpha-1 OS=Rattus norvegicus GN=Kcnma1 PE=4 SV=2 - [F1LS06_RAT]	2.74	2	1	1	1	624170				0	2.74	1	1	1057	117.378	6.771
A0JPQ4	Tripartite motif-containing protein 72 OS=Rattus norvegicus GN=Trim72 PE=2 SV=1 - [TRI72_RAT]	2.73	1	1	1	3	8550871				10.8753	2.73	2	3	477	52.7978	6.26514
P35565	Calnexin OS=Rattus norvegicus GN=Canx PE=1 SV=1 - [CALX_RAT]	2.71	1	1	1	3	1.55347e+06				10.5076	2.71	2	3	591	67.2126	4.62744
P28480	T-complex protein 1 subunit alpha OS=Rattus norvegicus GN=Tcp1 PE=1 SV=1 - [TCPA_RAT]	2.7	1	1	1	8	1.08577e+06				13.5526	2.7	4	8	556	60.3217	6.21436
Q6P6V0	Glucose-6-phosphate isomerase OS=Rattus norvegicus GN=Gpi PE=1 SV=1 - [G6PI_RAT]	2.69	1	1	1	3	486626				8.33807	2.69	1	3	558	62.7871	7.76709
F8WFI0	Taste receptor type 1 member 2 OS=Rattus norvegicus GN=Aldh4a1 PE=3 SV=2 - [F8WFI0_RAT]	2.67	4	1	1	2	973397				3.25709	2.67	2	2	562	61.7586	8.04541
F1LNJ8	Protein Pik3r6 OS=Rattus norvegicus GN=Pik3r6 PE=4 SV=2 - [F1LNJ8_RAT]	2.65	1	1	1	1	537695				2.85383	2.65	1	1	756	84.5846	8.25049
G3V6C4	UDP-glucose 6-dehydrogenase OS=Rattus norvegicus GN=Ugdh PE=3 SV=1 - [G3V6C4_RAT]	2.64	2	1	1	1	1.35045e+06				3.07486	2.64	1	1	493	54.8523	7.34229
Q66H38	Protein FAM71B OS=Rattus norvegicus GN=Fam71b PE=2 SV=1 - [FA71B_RAT]	2.63	1	1	1	3	140184				3.86665	2.63	1	3	647	68.0296	9.65674
Q2PQA9	Kinesin-1 heavy chain OS=Rattus norvegicus GN=Kif5b PE=1 SV=1 - [KINH_RAT]	2.6	1	2	2	2	1.12554e+06				5.75484	2.6	2	2	963	109.463	6.44287
M0R950	Uncharacterized protein OS=Rattus norvegicus GN=LOC100911807 PE=4 SV=1 - [M0R950_RAT]	2.6	2	1	1	1	177128				0	2.6	1	1	576	62.1749	6.60986
G3V9T7	ATPase Asna1 OS=Rattus norvegicus GN=Asna1 PE=3 SV=1 - [G3V9T7_RAT]	2.59	1	1	1	3	1.29554e+06				0	2.59	2	3	348	38.7974	4.90674
P12007	Isovaleryl-CoA dehydrogenase, mitochondrial OS=Rattus norvegicus GN=Ivd PE=1 SV=2 - [IVD_RAT]	2.59	1	1	1	3	1.96185e+06				10.627	2.59	2	3	424	46.4058	7.89893
E9PT65	Protein Rdx OS=Rattus norvegicus GN=Rdx PE=4 SV=1 - [E9PT65_RAT]	2.58	1	1	1	4	2.67869e+06				6.38925	2.58	1	4	582	68.3481	5.98584
M0R643	tRNA-splicing ligase RtcB homolog OS=Rattus norvegicus GN=Rtcb PE=3 SV=1 - [M0R643_RAT]	2.57	2	1	1	1	958142				3.41666	2.57	1	1	505	55.2348	7.07861
P70582	Nuclear pore complex protein Nup54 OS=Rattus norvegicus GN=Nup54 PE=1 SV=1 - [NUP54_RAT]	2.55	1	1	1	1	848643				2.79078	2.55	1	1	510	55.7105	7.02002
E9PT87	Myosin light chain kinase 3 OS=Rattus norvegicus GN=Mylk3 PE=1 SV=1 - [MYLK3_RAT]	2.54	1	1	1	1	48773.5				2.66522	2.54	1	1	786	85.4875	5.50342
G3V7L6	26S protease regulatory subunit 7 OS=Rattus norvegicus GN=Psmc2 PE=4 SV=1 - [G3V7L6_RAT]	2.54	2	1	1	1	1.90132e+06				0	2.54	1	1	433	48.6031	5.94775
Q99PV2	Protein Stxbp3 OS=Rattus norvegicus GN=Stxbp3 PE=2 SV=1 - [Q99PV2_RAT]	2.53	1	1	1	1	461770				3.42415	2.53	1	1	593	67.9769	8.01611
P35349	Metabotropic glutamate receptor 6 OS=Rattus norvegicus GN=Grm6 PE=2 SV=1 - [GRM6_RAT]	2.53	1	2	2	2	321889				5.48355	2.53	2	2	871	95.0282	7.35693
D3ZXL1	Protein Arih1 OS=Rattus norvegicus GN=Arih1 PE=4 SV=1 - [D3ZXL1_RAT]	2.52	1	1	1	2	1.76722e+06				3.6434	2.52	2	2	555	63.9747	5.08447
F1M611	Protein 2610034M16Rik (Fragment) OS=Rattus norvegicus GN=RGD1560925 PE=4 SV=1 - [F1M611_RAT]	2.52	1	1	1	3	0				0	2.52	1	3	1229	136.616	6.72705
F1LRK4	Protein Grsf1 OS=Rattus norvegicus GN=Grsf1 PE=4 SV=2 - [F1LRK4_RAT]	2.51	1	1	1	3	917801				6.52205	2.51	2	3	479	52.8736	6.66846
F1M4L9	Uncharacterized protein (Fragment) OS=Rattus norvegicus PE=4 SV=1 - [F1M4L9_RAT]	2.51	4	1	1	1	1.02734e+06				2.16676	2.51	1	1	319	35.6943	8.07471
P49134	Integrin beta-1 OS=Rattus norvegicus GN=Itgb1 PE=2 SV=1 - [ITB1_RAT]	2.5	1	2	2	2	995975				5.56594	2.5	2	2	799	88.4364	6.07471
G3V6I5	Protein Dnaja3 OS=Rattus norvegicus GN=Dnaja3 PE=3 SV=1 - [G3V6I5_RAT]	2.5	1	1	1	1	0				1.87689	2.5	1	1	480	52.3704	9.27588
D4A2D7	Importin 4 (Predicted), isoform CRA_b OS=Rattus norvegicus GN=Ipo4 PE=4 SV=2 - [D4A2D7_RAT]	2.5	1	2	2	3	1.15476e+06				8.04971	2.5	2	3	1081	118.85	5.021
G3V9W6	Aldehyde dehydrogenase OS=Rattus norvegicus GN=Aldh3a2 PE=3 SV=1 - [G3V9W6_RAT]	2.48	2	1	1	1	715602				2.70507	2.48	1	1	484	54.0734	7.66455
Q9QY17-4	Isoform 4 of Protein kinase C and casein kinase substrate in neurons 2 protein OS=Rattus norvegicus GN=Pacsin2 - [PACN2_RAT]	2.47	6	1	1	1	2.21735e+06				2.73017	2.47	1	1	445	51.262	5.38916
F1LN29	Double-stranded RNA-binding protein Staufen homolog 2 (Fragment) OS=Rattus norvegicus GN=Stau2 PE=4 SV=2 - [F1LN29_RAT]	2.47	5	1	1	2	1.06673e+06				3.6927	2.47	1	2	324	35.3083	9.53955
Q9Z327-3	Isoform 3 of Synaptopodin OS=Rattus norvegicus GN=Synpo - [SYNPO_RAT]	2.46	3	1	1	1	1.99242e+07				4.41944	2.46	1	1	692	74.2915	9.18799
Q03346	Mitochondrial-processing peptidase subunit beta OS=Rattus norvegicus GN=Pmpcb PE=1 SV=3 - [MPPB_RAT]	2.45	1	1	1	3	4.82886e+06				5.72322	2.45	2	3	489	54.2304	6.69775
D3ZIK0	Protein Glce OS=Rattus norvegicus GN=Glce PE=4 SV=1 - [D3ZIK0_RAT]	2.43	1	1	1	1	0				3.15366	2.43	1	1	618	70.0747	8.90967
D3ZP77	Uncharacterized protein (Fragment) OS=Rattus norvegicus PE=4 SV=2 - [D3ZP77_RAT]	2.43	3	1	1	1	510343				1.85225	2.43	1	1	288	32.9875	5.08447
Q3LUD3	Nedd4 binding protein 3 OS=Rattus norvegicus GN=N4bp3 PE=2 SV=1 - [N4BP3_RAT]	2.42	1	1	1	2	0				2.2314	2.42	1	2	537	60.0115	8.104
D4A181	Protein Mettl13 OS=Rattus norvegicus GN=Mettl13 PE=4 SV=1 - [D4A181_RAT]	2.41	1	1	1	2	1.46906e+06				6.77379	2.41	2	2	705	79.5471	7.43018
F1LN35	Dystrophin OS=Rattus norvegicus GN=Dmd PE=4 SV=1 - [F1LN35_RAT]	2.41	1	1	1	2	769012				5.90349	2.41	2	2	622	70.74	6.25244
Q6P9U0	Protein Serpinb6 OS=Rattus norvegicus GN=Serpinb6 PE=2 SV=1 - [Q6P9U0_RAT]	2.37	1	1	1	2	652356				3.94221	2.37	1	2	379	42.9909	6.1001
O35567	Bifunctional purine biosynthesis protein PURH OS=Rattus norvegicus GN=Atic PE=1 SV=2 - [PUR9_RAT]	2.36	1	1	1	4	2.35564e+06				6.96759	2.36	2	4	592	64.1682	7.13721
Q32PX7	Far upstream element-binding protein 1 OS=Rattus norvegicus GN=Fubp1 PE=1 SV=1 - [FUBP1_RAT]	2.35	1	1	1	1	432422				3.31559	2.35	1	1	639	67.1553	7.60596
Q91XU1	Protein quaking OS=Rattus norvegicus GN=Qki PE=1 SV=2 - [QKI_RAT]	2.35	1	1	1	4	794362				4.57936	2.35	2	4	341	37.6186	7.95752
Q5I0G4	Glycine--tRNA ligase (Fragment) OS=Rattus norvegicus GN=Gars PE=1 SV=1 - [SYG_RAT]	2.35	2	1	1	1	554749				2.50193	2.35	1	1	637	71.9843	6.07471
D4A8X8	CTTNBP2 N-terminal like (Predicted), isoform CRA_a OS=Rattus norvegicus GN=Cttnbp2nl PE=4 SV=1 - [D4A8X8_RAT]	2.35	1	1	1	2	0				4.43562	2.35	1	2	638	70.0334	7.50342
F1M779	Clathrin heavy chain OS=Rattus norvegicus GN=Cltc PE=3 SV=1 - [F1M779_RAT]	2.33	2	3	3	12	2.49145e+06				35.3571	2.33	6	12	1675	191.438	5.69385
M0R9H5	Protein Kdm3b OS=Rattus norvegicus GN=Kdm3b PE=4 SV=1 - [M0R9H5_RAT]	2.31	3	1	1	2	394062				3.37889	2.31	1	2	1125	121.364	8.1626
D3ZB71	Protein Dvl2 OS=Rattus norvegicus GN=Dvl2 PE=4 SV=2 - [D3ZB71_RAT]	2.31	1	1	1	1	330644				3.10523	2.31	1	1	736	78.7965	5.96045
Q7TPI8	Ac2-256 OS=Rattus norvegicus GN=Yipf5 PE=2 SV=1 - [Q7TPI8_RAT]	2.29	1	1	1	2	555219				0	2.29	1	2	655	71.7891	5.30029
D3ZUI0	Protein Fam71a OS=Rattus norvegicus GN=Fam71a PE=4 SV=1 - [D3ZUI0_RAT]	2.27	1	1	1	1	0				2.50569	2.27	1	1	572	62.8506	9.80322
M0RAS7	Uncharacterized protein (Fragment) OS=Rattus norvegicus PE=4 SV=1 - [M0RAS7_RAT]	2.27	2	1	1	4	1.06917e+06				9.49263	2.27	2	4	881	99.6036	7.26904
E9PTR4	Protein Ubap2l OS=Rattus norvegicus GN=Ubap2l PE=4 SV=2 - [E9PTR4_RAT]	2.26	1	1	1	1	284245	0.731031	1		2.88597	2.26	1	1	1105	116.791	6.53662
D3ZTV7	Ash2 (Absent, small, or homeotic)-like (Drosophila) (Predicted) OS=Rattus norvegicus GN=Ash2l PE=4 SV=1 - [D3ZTV7_RAT]	2.25	1	1	1	1	1102969				2.96991	2.25	1	1	623	68.1852	5.69385
F1M9C3	Protein Braf OS=Rattus norvegicus GN=Braf PE=4 SV=2 - [F1M9C3_RAT]	2.24	1	1	1	2	874129				3.19522	2.24	1	2	803	88.6137	7.76709
F1M8L5	Propionyl-CoA carboxylase alpha chain, mitochondrial OS=Rattus norvegicus GN=Pcca PE=4 SV=2 - [F1M8L5_RAT]	2.24	3	1	1	1	1912274				3.40466	2.24	1	1	626	69.1864	7.21045
Q7TQ85	Ac1164 OS=Rattus norvegicus GN=Pdhx PE=2 SV=1 - [Q7TQ85_RAT]	2.23	1	1	1	2	2.0965e+06				6.54396	2.23	2	2	539	58.7599	8.52881
Q2IBD4-2	Isoform 2 of Cortactin-binding protein 2 OS=Rattus norvegicus GN=Cttnbp2 - [CTTB2_RAT]	2.22	2	1	1	1	29682.1				2.14691	2.22	1	1	630	67.3095	8.35303
D3ZZC3	Kelch-like protein 22 OS=Rattus norvegicus GN=Klhl22 PE=1 SV=1 - [KLH22_RAT]	2.21	1	1	1	3	391920				9.25569	2.21	1	3	634	71.7282	5.89697
R9PXU4	Thioredoxin reductase 1, cytoplasmic OS=Rattus norvegicus GN=Txnrd1 PE=3 SV=1 - [R9PXU4_RAT]	2.21	2	1	1	1	5212905				3.60143	2.21	1	1	497	54.4147	6.46826
G3V8B6	26S proteasome non-ATPase regulatory subunit 1 OS=Rattus norvegicus GN=Psmd1 PE=4 SV=1 - [G3V8B6_RAT]	2.2	2	1	1	1	0				2.70163	2.2	1	1	953	105.633	5.38916
Q3KRC3	Protein Srpr OS=Rattus norvegicus GN=Srpr PE=2 SV=1 - [Q3KRC3_RAT]	2.2	1	1	1	2	1.10825e+06				5.54687	2.2	1	2	636	69.6132	8.95361
F1LPL4	Protein Ptprk (Fragment) OS=Rattus norvegicus GN=Ptprk PE=4 SV=2 - [F1LPL4_RAT]	2.18	1	1	1	2	3.32142e+06				3.57444	2.18	1	2	1054	119.392	6.23975
Q66HR5	Calcium-binding and coiled-coil domain-containing protein 1 OS=Rattus norvegicus GN=Calcoco1 PE=2 SV=1 - [CACO1_RAT]	2.17	1	1	1	4	272255				6.82307	2.17	1	4	691	77.2275	4.83057
D4A987	Cdc42 GTPase-activating protein (Predicted) OS=Rattus norvegicus GN=Arhgap31 PE=4 SV=1 - [D4A987_RAT]	2.17	1	1	1	1	351278				0	2.17	1	1	1428	155.361	5.56689
Q641Y8	ATP-dependent RNA helicase DDX1 OS=Rattus norvegicus GN=Ddx1 PE=2 SV=1 - [DDX1_RAT]	2.16	1	1	1	1	1.77845e+06				3.82679	2.16	1	1	740	82.4448	7.2251
Q5EAP0	BTB (POZ) domain containing 10 OS=Rattus norvegicus GN=Btbd10 PE=2 SV=1 - [Q5EAP0_RAT]	2.11	1	1	1	1	5072518				2.29703	2.11	1	1	427	48.2137	6.80029
Q498D1	Forkhead box protein P1 OS=Rattus norvegicus GN=Foxp1 PE=2 SV=1 - [FOXP1_RAT]	2.11	1	1	1	1	2.596e+06				0	2.11	1	1	711	79.5366	6.66846
D3ZGA9	Protein Zfp93 OS=Rattus norvegicus GN=Zfp93 PE=4 SV=1 - [D3ZGA9_RAT]	2.11	1	1	1	1	0				0	2.11	1	1	427	48.1434	8.646
Q4FZT9	26S proteasome non-ATPase regulatory subunit 2 OS=Rattus norvegicus GN=Psmd2 PE=2 SV=1 - [PSMD2_RAT]	2.09	1	1	1	5	9.86431e+06	0.647059	1		14.9892	2.09	3	5	908	100.124	5.19873
Q5U2Q0	Prickle homolog 3 (Drosophila) OS=Rattus norvegicus GN=Prickle3 PE=2 SV=1 - [Q5U2Q0_RAT]	2.09	1	1	1	1	1572602				3.09616	2.09	1	1	623	69.3731	8.07471
Q64350	Translation initiation factor eIF-2B subunit epsilon OS=Rattus norvegicus GN=Eif2b5 PE=1 SV=2 - [EI2BE_RAT]	2.09	1	1	1	2	853549				0	2.09	1	2	716	80.1565	5.021
B2RYB0	Protein Wdr25 OS=Rattus norvegicus GN=Wdr25 PE=2 SV=1 - [B2RYB0_RAT]	2.06	1	1	1	1	569070				0	2.06	1	1	533	58.4389	8.19189
Q4KLN6	Ribonucleoside-diphosphate reductase subunit M2 OS=Rattus norvegicus GN=Rrm2 PE=2 SV=1 - [RIR2_RAT]	2.05	1	1	1	1	2965651				2.92513	2.05	1	1	390	45.0098	5.64307
Q6P502	T-complex protein 1 subunit gamma OS=Rattus norvegicus GN=Cct3 PE=1 SV=1 - [TCPG_RAT]	2.02	1	1	1	1	1.24029e+06				2.41543	2.02	1	1	545	60.6084	6.63916
Q9JIL3	Interleukin enhancer-binding factor 3 OS=Rattus norvegicus GN=Ilf3 PE=1 SV=2 - [ILF3_RAT]	2.01	3	1	1	3	1665571				9.72505	2.01	1	3	897	95.8753	8.74854
F1LMM9	Elongation factor G, mitochondrial OS=Rattus norvegicus GN=Gfm1 PE=4 SV=1 - [F1LMM9_RAT]	2.01	2	1	1	1	737649				3.35008	2.01	1	1	748	83.2595	7.1665
D4ABV2	Protein Cep112 OS=Rattus norvegicus GN=Cep112 PE=4 SV=2 - [D4ABV2_RAT]	2	1	1	1	1	0				0	2	1	1	999	117.288	6.58057
D3ZDI8	Phosphodiesterase 6B, cGMP, rod receptor, beta polypeptide (Predicted) OS=Rattus norvegicus GN=Pde6b PE=4 SV=1 - [D3ZDI8_RAT]	1.99	2	1	1	1	57536.6				2.62735	1.99	1	1	856	98.4282	5.31299
M0R4K6	Protein RGD1564405 (Fragment) OS=Rattus norvegicus GN=RGD1564405 PE=4 SV=1 - [M0R4K6_RAT]	1.98	3	1	1	1	1.35015e+06				0	1.98	1	1	655	71.0908	8.82178
D3ZIA5	Protein Kif18a OS=Rattus norvegicus GN=Kif18a PE=3 SV=1 - [D3ZIA5_RAT]	1.97	1	1	1	1	697412				3.22837	1.97	1	1	811	91.5577	9.12939
Q66HF3	Electron transfer flavoprotein-ubiquinone oxidoreductase, mitochondrial OS=Rattus norvegicus GN=Etfdh PE=2 SV=1 - [Q66HF3_RAT]	1.95	2	1	1	1	1854860				2.19794	1.95	1	1	616	68.1207	7.56201
D3Z9G0	Protein Traf3 OS=Rattus norvegicus GN=Traf3 PE=4 SV=1 - [D3Z9G0_RAT]	1.94	1	1	1	1	2.64543e+06				2.28982	1.94	1	1	567	64.1451	8.04541
D3ZW78	Carboxypeptidase X 1 (M14 family) (Predicted) OS=Rattus norvegicus GN=Cpxm1 PE=4 SV=1 - [D3ZW78_RAT]	1.94	1	1	1	1	1.62721e+06				3.71869	1.94	1	1	722	80.8017	6.68311
D4A9L5	Band 4.1-like protein 1 OS=Rattus norvegicus GN=Epb41l1 PE=4 SV=2 - [D4A9L5_RAT]	1.93	4	1	1	1	509209				3.08229	1.93	1	1	879	98.1521	5.74463
D4A853	Protein Cic OS=Rattus norvegicus GN=Cic PE=4 SV=2 - [D4A853_RAT]	1.93	1	1	1	7	12206.8				0	1.93	1	7	1605	163.682	8.55811
Q91ZT1-2	Isoform 2 of Vascular endothelial growth factor receptor 3 OS=Rattus norvegicus GN=Flt4 - [VGFR3_RAT]	1.92	18	2	2	4	352822				4.33382	1.92	3	4	1092	123.1	6.7124
P21588	5'-nucleotidase OS=Rattus norvegicus GN=Nt5e PE=1 SV=1 - [5NTD_RAT]	1.91	2	1	1	2	204957				5.14858	1.91	1	2	576	63.9281	6.97607
F1LYQ8	FERM, RhoGEF and pleckstrin domain-containing protein 1 OS=Rattus norvegicus GN=Farp1 PE=1 SV=2 - [FARP1_RAT]	1.91	1	1	1	1	2.62573e+06				3.5625	1.91	1	1	1049	118.768	7.95752
F1LWH9	Protein Garnl3 (Fragment) OS=Rattus norvegicus GN=Garnl3 PE=4 SV=2 - [F1LWH9_RAT]	1.91	2	1	1	2	377365				3.01475	1.91	1	2	993	110.613	7.73779
Q7TP13	Cc2-5 OS=Rattus norvegicus GN=Gpt2 PE=2 SV=1 - [Q7TP13_RAT]	1.9	1	1	1	1	308738				0	1.9	1	1	789	86.7621	6.91748
D3ZI99	PRP3 pre-mRNA processing factor 3 homolog (Yeast) (Predicted), isoform CRA_a OS=Rattus norvegicus GN=Prpf3 PE=4 SV=1 - [D3ZI99_RAT]	1.88	1	1	1	1	212836				2.61485	1.88	1	1	637	72.1515	9.75928
Q6IMY8	Heterogeneous nuclear ribonucleoprotein U OS=Rattus norvegicus GN=Hnrnpu PE=2 SV=1 - [Q6IMY8_RAT]	1.88	1	1	1	2	7.78294e+06				8.43699	1.88	1	2	798	87.6776	6.23975
F1M4M5	Protein Gpatch8 (Fragment) OS=Rattus norvegicus GN=Gpatch8 PE=4 SV=2 - [F1M4M5_RAT]	1.86	1	1	1	3	0				0	1.86	1	3	1343	145.873	8.82178
F1M4T7	Protein Tgm6 (Fragment) OS=Rattus norvegicus GN=Tgm6 PE=3 SV=1 - [F1M4T7_RAT]	1.84	1	1	1	1	9476132				2.94595	1.84	1	1	705	79.0467	6.87354
F1M7T8	Protein Myom1 OS=Rattus norvegicus GN=Myom1 PE=4 SV=2 - [F1M7T8_RAT]	1.83	1	2	2	2	323635				7.92299	1.83	2	2	1690	188.083	6.45557
D4A8Y5	Staphylococcal nuclease domain-containing protein 1 OS=Rattus norvegicus GN=Snd1 PE=4 SV=2 - [D4A8Y5_RAT]	1.82	2	1	1	1	515704				3.37502	1.82	1	1	881	98.991	6.84424
M0R7E6	Protein Srrt OS=Rattus norvegicus GN=Srrt PE=4 SV=1 - [M0R7E6_RAT]	1.82	1	1	1	1	0				2.39478	1.82	1	1	881	99.4817	7.37158
P10960	Sulfated glycoprotein 1 OS=Rattus norvegicus GN=Psap PE=1 SV=1 - [SAP_RAT]	1.81	2	1	1	8	27821366				15.6875	1.81	4	8	554	61.0836	5.24951
G3V8G4	Brevican, isoform CRA_a OS=Rattus norvegicus GN=Bcan PE=4 SV=1 - [G3V8G4_RAT]	1.81	1	1	1	1	984743				2.66213	1.81	1	1	883	95.9411	4.94482
F1M7X3	Protein Cdh13 (Fragment) OS=Rattus norvegicus GN=Cdh13 PE=4 SV=2 - [F1M7X3_RAT]	1.81	1	1	1	1	0				2.69162	1.81	1	1	662	72.2889	5.14795
Q9WU82	Catenin beta-1 OS=Rattus norvegicus GN=Ctnnb1 PE=1 SV=1 - [CTNB1_RAT]	1.79	1	1	1	1	371114				2.29868	1.79	1	1	781	85.4002	5.85889
D4ACU0	Uncharacterized protein OS=Rattus norvegicus PE=3 SV=1 - [D4ACU0_RAT]	1.78	1	1	1	1	1.5612e+06				2.60358	1.78	1	1	788	86.1726	4.88135
B5DFC8	Eukaryotic translation initiation factor 3 subunit C OS=Rattus norvegicus GN=Eif3c PE=2 SV=1 - [EIF3C_RAT]	1.76	1	1	1	2	1.45664e+06				6.33591	1.76	1	2	911	105.369	5.78271
P15387	Potassium voltage-gated channel subfamily B member 1 OS=Rattus norvegicus GN=Kcnb1 PE=1 SV=3 - [KCNB1_RAT]	1.75	1	1	1	1	426886				2.81955	1.75	1	1	857	95.5765	8.1626
F1LRM0	Protein Scaper OS=Rattus norvegicus GN=Scaper PE=4 SV=2 - [F1LRM0_RAT]	1.75	1	1	1	2	936772				2.64614	1.75	1	2	1029	116.804	7.31299
D4A962	Heterogeneous nuclear ribonucleoprotein U-like 1 (Predicted) OS=Rattus norvegicus GN=Hnrnpul1 PE=4 SV=1 - [D4A962_RAT]	1.75	1	1	1	1	1.78788e+06				3.47771	1.75	1	1	859	95.9426	6.63916
F1M1G4	Protein Txlnb OS=Rattus norvegicus GN=Txlnb PE=4 SV=2 - [F1M1G4_RAT]	1.74	1	1	1	1	1.74355e+06				2.83346	1.74	1	1	690	77.4946	5.09717
D3ZJH9	Malic enzyme OS=Rattus norvegicus GN=Me2 PE=3 SV=1 - [D3ZJH9_RAT]	1.71	1	1	1	1	84517.8				3.0472	1.71	1	1	584	65.3097	7.75244
D3ZE22	Protein Ttll3 OS=Rattus norvegicus GN=Ttll3 PE=4 SV=2 - [D3ZE22_RAT]	1.71	1	1	1	1	0				2.46556	1.71	1	1	760	85.9506	7.85498
O09178	AMP deaminase 3 OS=Rattus norvegicus GN=Ampd3 PE=2 SV=2 - [AMPD3_RAT]	1.7	2	1	1	2	940086				5.34274	1.7	1	2	765	88.4264	7.02002
Q5PQT2	Myotubularin-related protein 3 OS=Rattus norvegicus GN=Mtmr3 PE=2 SV=1 - [MTMR3_RAT]	1.68	1	1	1	1	172053				0	1.68	1	1	1194	133.415	6.0874
Q62780	Probable ATP-dependent RNA helicase DDX46 OS=Rattus norvegicus GN=Ddx46 PE=1 SV=1 - [DDX46_RAT]	1.65	1	1	1	1	90208.7				1.93752	1.65	1	1	1032	117.313	9.26123
D3ZXQ2	Protein Camsap3 OS=Rattus norvegicus GN=Camsap3 PE=4 SV=2 - [D3ZXQ2_RAT]	1.65	1	1	1	1	628594				0	1.65	1	1	1269	136.653	8.32373
D3ZDI9	Ubiquitin carboxyl-terminal hydrolase OS=Rattus norvegicus GN=Usp13 PE=3 SV=2 - [D3ZDI9_RAT]	1.63	1	1	1	1	0				2.37535	1.63	1	1	858	96.6867	5.52881
F1LMD1	Protein Zfp281 (Fragment) OS=Rattus norvegicus GN=Zfp281 PE=4 SV=1 - [F1LMD1_RAT]	1.61	1	1	1	1	0				0	1.61	1	1	872	94.9227	8.41162
Q07071	Glucokinase regulatory protein OS=Rattus norvegicus GN=Gckr PE=1 SV=3 - [GCKR_RAT]	1.59	1	1	1	1	0				0	1.59	1	1	627	68.8738	6.97607
P16086	Spectrin alpha chain, non-erythrocytic 1 OS=Rattus norvegicus GN=Sptan1 PE=1 SV=2 - [SPTN1_RAT]	1.58	2	3	3	4	342832				13.3956	1.58	3	4	2472	284.462	5.32568
Q9QYP1	Low-density lipoprotein receptor-related protein 4 OS=Rattus norvegicus GN=Lrp4 PE=1 SV=2 - [LRP4_RAT]	1.57	1	1	1	2	0				0	1.57	1	2	1905	211.744	5.36377
O08619	Coagulation factor XIII A chain OS=Rattus norvegicus GN=F13a1 PE=2 SV=3 - [F13A_RAT]	1.5	1	1	1	1	820590				2.93948	1.5	1	1	732	82.6064	5.61768
E5RQ38	Histone deacetylase 9 OS=Rattus norvegicus GN=Hdac9 PE=2 SV=1 - [E5RQ38_RAT]	1.5	1	1	1	1	0				2.77891	1.5	1	1	1068	116.906	6.60986
D3ZRM0	Protein Dusp27 OS=Rattus norvegicus GN=Dusp27 PE=4 SV=1 - [D3ZRM0_RAT]	1.5	1	1	1	1	1.15966e+06				2.45858	1.5	1	1	1137	128.652	5.16064
F1LVT1	Protein Zfp827 OS=Rattus norvegicus GN=Zfp827 PE=4 SV=2 - [F1LVT1_RAT]	1.49	1	1	1	1	1.58028e+06				2.41395	1.49	1	1	1077	118.423	6.85889
Q8K4S7	E3 ubiquitin-protein ligase CBL-B OS=Rattus norvegicus GN=Cblb PE=1 SV=1 - [CBLB_RAT]	1.49	1	1	1	1	1.86901e+06				0	1.49	1	1	938	104.586	8.01611
Q9EPU2	Nuclear receptor coactivator 3 (Fragment) OS=Rattus norvegicus GN=Ncoa3 PE=2 SV=1 - [NCOA3_RAT]	1.48	1	1	1	1	0				2.66027	1.48	1	1	1082	115.058	8.47021
B1H2A6	Fxr2 protein OS=Rattus norvegicus GN=Fxr2 PE=2 SV=1 - [B1H2A6_RAT]	1.48	1	1	1	1	1539258				2.40218	1.48	1	1	675	74.3292	6.1001
F1LRR4	Uncharacterized protein OS=Rattus norvegicus GN=Wdr62 PE=4 SV=2 - [F1LRR4_RAT]	1.48	2	1	1	1	2.56632e+06				0	1.48	1	1	1551	169.265	5.65576
F1LQN3	Reticulon OS=Rattus norvegicus GN=Rtn4 PE=4 SV=1 - [F1LQN3_RAT]	1.46	2	1	1	3	2.03912e+06				10.0189	1.46	1	3	1163	126.324	4.48779
Q75WE7	von Willebrand factor A domain-containing protein 5A OS=Rattus norvegicus GN=Vwa5a PE=2 SV=1 - [VWA5A_RAT]	1.46	1	1	1	5	3.42148e+06				13.0552	1.46	2	5	822	91.4245	6.63916
F1M6U0	Protein Wwc1 OS=Rattus norvegicus GN=Wwc1 PE=4 SV=2 - [F1M6U0_RAT]	1.45	1	1	1	1	867533				2.57146	1.45	1	1	1104	123.898	5.8335
Q9WVS9-2	Isoform 2 of Circadian locomoter output cycles protein kaput OS=Rattus norvegicus GN=Clock - [CLOCK_RAT]	1.44	4	1	1	1	334541				2.98903	1.44	1	1	832	93.9326	6.96143
D3ZN76	Protein Sec16a OS=Rattus norvegicus GN=Sec16a PE=4 SV=1 - [D3ZN76_RAT]	1.41	1	1	1	3	0				0	1.41	1	3	2346	253.136	5.80811
F1LP13	Protein Ptprg OS=Rattus norvegicus GN=Ptprg PE=4 SV=2 - [F1LP13_RAT]	1.4	1	1	1	1	413982				0	1.4	1	1	1426	158.895	6.66846
D4ABX6	Protein Mmrn2 OS=Rattus norvegicus GN=Mmrn2 PE=4 SV=1 - [D4ABX6_RAT]	1.39	1	1	1	1	2.48222e+06				0	1.39	1	1	933	104.106	5.88428
P52296	Importin subunit beta-1 OS=Rattus norvegicus GN=Kpnb1 PE=1 SV=1 - [IMB1_RAT]	1.37	2	1	1	3	5.83157e+06				5.50765	1.37	2	3	875	97.062	4.76709
P0CAX5	Oligophrenin-1 OS=Rattus norvegicus GN=Ophn1 PE=1 SV=1 - [OPHN1_RAT]	1.37	1	1	1	1	70320.6				3.14272	1.37	1	1	802	91.7807	7.6499
D3ZG75	Protein Als2cl OS=Rattus norvegicus GN=Als2cl PE=4 SV=1 - [D3ZG75_RAT]	1.37	1	1	1	1	195814				2.54624	1.37	1	1	952	108.517	6.82959
D4A9D6	DEAH (Asp-Glu-Ala-His) box polypeptide 9 (Predicted) OS=Rattus norvegicus GN=Dhx9 PE=4 SV=1 - [D4A9D6_RAT]	1.36	1	1	1	3	954514				11.6142	1.36	1	3	1174	131.647	6.354
F1M2D6	Synaptojanin-2 OS=Rattus norvegicus GN=Synj2 PE=4 SV=2 - [F1M2D6_RAT]	1.36	6	1	1	1	783586				2.21206	1.36	1	1	1247	138.072	8.07471
Q62667	Major vault protein OS=Rattus norvegicus GN=Mvp PE=1 SV=4 - [MVP_RAT]	1.28	1	1	1	2	1.65687e+06				2.80625	1.28	2	2	861	95.7391	5.57959
G3V8G5	Golgi apparatus protein 1 OS=Rattus norvegicus GN=Glg1 PE=4 SV=1 - [G3V8G5_RAT]	1.28	2	1	1	1	907275				4.15291	1.28	1	1	1171	133.465	6.90283
F1LRL9	Microtubule-associated protein 1B OS=Rattus norvegicus GN=Map1b PE=4 SV=1 - [F1LRL9_RAT]	1.26	2	2	2	3	704976				12.2916	1.26	2	3	2461	269.477	4.80518
G3V7I8	RCG57812, isoform CRA_b OS=Rattus norvegicus GN=Slk PE=4 SV=1 - [G3V7I8_RAT]	1.25	2	1	1	1	419005				3.60559	1.25	1	1	1203	137.556	5.021
O35158-2	Isoform 2 of Cell adhesion molecule-related/down-regulated by oncogenes OS=Rattus norvegicus GN=Cdon - [CDON_RAT]	1.23	1	1	1	1	0				3.69037	1.23	1	1	1139	123.515	6.96143
Q63258-3	Isoform Alpha-7X1C of Integrin alpha-7 OS=Rattus norvegicus GN=Itga7 - [ITA7_RAT]	1.21	4	1	1	1	0				3.08532	1.21	1	1	1076	117.446	5.97314
D3ZVD8	Protein LOC100911205 OS=Rattus norvegicus GN=Hdac6 PE=4 SV=2 - [D3ZVD8_RAT]	1.21	1	1	1	1	1.0939e+06				3.33229	1.21	1	1	1155	125.798	5.85889
D3Z9Y2	Protein unc-13 homolog B OS=Rattus norvegicus GN=Unc13b PE=4 SV=2 - [D3Z9Y2_RAT]	1.21	11	2	2	2	877786				6.12792	1.21	2	2	1985	221.949	6.16357
O88923-3	Isoform 4 of Latrophilin-2 OS=Rattus norvegicus GN=Lphn2 - [LPHN2_RAT]	1.2	11	1	1	1	0				3.38239	1.2	1	1	1420	159.221	6.60986
B5DEJ9	LOC691036 protein OS=Rattus norvegicus GN=Sbf2 PE=2 SV=1 - [B5DEJ9_RAT]	1.2	1	1	1	1	1.09929e+06				0	1.2	1	1	1826	205.44	7.21045
P52873	Pyruvate carboxylase, mitochondrial OS=Rattus norvegicus GN=Pc PE=1 SV=2 - [PYC_RAT]	1.19	1	1	1	3	1.04504e+06				9.84819	1.19	1	3	1178	129.695	6.81494
D3ZGI9	Solute carrier family 12 member 5 OS=Rattus norvegicus GN=Slc12a5 PE=4 SV=2 - [D3ZGI9_RAT]	1.17	4	1	1	1	16557704				3.3315	1.17	1	1	1115	123.181	6.354
G3V7T6	Protein Sf3b1 OS=Rattus norvegicus GN=Sf3b1 PE=4 SV=1 - [G3V7T6_RAT]	1.15	1	1	1	2	797251				6.51778	1.15	2	2	1304	145.738	7.09326
F1M4A0	Protein Tjp1 OS=Rattus norvegicus GN=Tjp1 PE=4 SV=2 - [F1M4A0_RAT]	1.15	1	1	1	1	166625				3.29408	1.15	1	1	1733	193.912	6.58057
F1LM33	Leucine-rich PPR motif-containing protein, mitochondrial OS=Rattus norvegicus GN=Lrpprc PE=4 SV=2 - [F1LM33_RAT]	1.15	2	1	1	1	243210				2.91917	1.15	1	1	1392	156.581	6.60986
Q63679	Lysine-specific demethylase 3A OS=Rattus norvegicus GN=Kdm3a PE=2 SV=1 - [KDM3A_RAT]	1.15	2	1	1	1	270090				3.49808	1.15	1	1	1214	135.319	8.00146
M0R6T8	Protein Itgae OS=Rattus norvegicus GN=Itgae PE=3 SV=1 - [M0R6T8_RAT]	1.11	1	1	1	2	14888714				2.30511	1.11	1	2	1169	128.945	6.354
D4A6I9	Protein Muc6 OS=Rattus norvegicus GN=Muc6 PE=4 SV=2 - [D4A6I9_RAT]	1.11	2	1	1	1	208562				2.73198	1.11	1	1	1438	156.514	5.94775
F1LQI2	Roundabout homolog 1 (Fragment) OS=Rattus norvegicus GN=Robo1 PE=4 SV=2 - [F1LQI2_RAT]	1.09	2	1	1	1	29413119				3.07911	1.09	1	1	1651	180.49	6.16357
M0R5Z1	Protein Ccdc66 (Fragment) OS=Rattus norvegicus GN=Ccdc66 PE=4 SV=1 - [M0R5Z1_RAT]	1.06	3	1	1	1	1.94372e+06				2.35377	1.06	1	1	756	86.7233	7.59131
D4A1U4	Protein Cdan1 OS=Rattus norvegicus GN=Cdan1 PE=4 SV=2 - [D4A1U4_RAT]	1.05	1	1	1	1	4607941				2.56566	1.05	1	1	1236	135.643	7.12256
Q924S5	Lon protease homolog, mitochondrial OS=Rattus norvegicus GN=Lonp1 PE=2 SV=1 - [LONM_RAT]	1.05	1	1	1	1	1.31842e+06				0	1.05	1	1	950	105.726	6.59521
F1LMV6	Protein Dsp OS=Rattus norvegicus GN=Dsp PE=4 SV=1 - [F1LMV6_RAT]	1.04	1	2	2	4	752987				14.0218	1.04	3	4	2877	332.187	6.82959
D4ACK1	Protein Nup214 (Fragment) OS=Rattus norvegicus GN=Nup214 PE=4 SV=2 - [D4ACK1_RAT]	1.01	1	1	1	1	671348				2.50157	1.01	1	1	1790	181.015	7.53271
D3ZFJ0	Protein Pik3cg OS=Rattus norvegicus GN=Pik3cg PE=4 SV=1 - [D3ZFJ0_RAT]	1	2	1	1	1	9397084				2.67113	1	1	1	1102	126.563	7.34229
D4A8C8	Protein Paxbp1 OS=Rattus norvegicus GN=Paxbp1 PE=4 SV=1 - [D4A8C8_RAT]	0.98	1	1	1	1	0				2.01963	0.98	1	1	918	104.612	5.66846
D3ZUU7	Protein Ccdc88c OS=Rattus norvegicus GN=Ccdc88c PE=4 SV=2 - [D3ZUU7_RAT]	0.98	2	1	1	1	0				0	0.98	1	1	1427	164.105	5.78271
D3ZN51	Protein Itga9 OS=Rattus norvegicus GN=Itga9 PE=3 SV=2 - [D3ZN51_RAT]	0.97	1	1	1	1	1.05223e+06				2.38237	0.97	1	1	1036	114.46	5.85889
Q6TXE9	LRRGT00050 OS=Rattus norvegicus GN=Eprs PE=2 SV=1 - [Q6TXE9_RAT]	0.94	1	1	1	2	341503				4.27276	0.94	1	2	1486	166.676	7.50342
F1LQC3	Collagen alpha-1(XII) chain (Fragment) OS=Rattus norvegicus GN=Col12a1 PE=4 SV=2 - [F1LQC3_RAT]	0.93	1	1	1	1	388036				2.36346	0.93	1	1	1930	209.441	5.97314
F1MA59	Protein Col4a1 OS=Rattus norvegicus GN=Col4a1 PE=4 SV=1 - [F1MA59_RAT]	0.9	1	1	1	1	136549				3.05417	0.9	1	1	1669	160.513	8.29443
D4A3E3	AT rich interactive domain 1A (Swi1 like) (Predicted) OS=Rattus norvegicus GN=Arid1a PE=4 SV=2 - [D4A3E3_RAT]	0.89	1	1	1	1	247585				2.72065	0.89	1	1	1911	207.363	6.68311
F1M241	Protein Dennd1a OS=Rattus norvegicus GN=Dennd1a PE=4 SV=2 - [F1M241_RAT]	0.88	1	1	1	1	547279				2.38782	0.88	1	1	1023	111.877	6.46826
D4A206	Protein Tcof1 OS=Rattus norvegicus GN=Tcof1 PE=4 SV=2 - [D4A206_RAT]	0.86	1	1	1	1	2539833				2.55744	0.86	1	1	1395	144.576	9.1001
M0RBJ7	Complement C3 OS=Rattus norvegicus GN=C3 PE=4 SV=1 - [M0RBJ7_RAT]	0.84	3	1	1	1	145480				2.57051	0.84	1	1	1662	186.118	6.46826
Q7TP54	Ab2-162 OS=Rattus norvegicus GN=Fam65b PE=2 SV=1 - [Q7TP54_RAT]	0.84	1	1	1	1	0				2.03158	0.84	1	1	1310	144.619	5.46533
D4AEB3	Protein Setx OS=Rattus norvegicus GN=Setx PE=4 SV=1 - [D4AEB3_RAT]	0.83	1	1	1	2	0				3.55665	0.83	1	2	2647	297.119	6.68311
D3ZF26	Protein Tnks1bp1 OS=Rattus norvegicus GN=Tnks1bp1 PE=4 SV=1 - [D3ZF26_RAT]	0.82	1	1	1	1	376018				3.48421	0.82	1	1	1705	179.904	4.79248
F1LNC8	Interphotoreceptor matrix proteoglycan 2 OS=Rattus norvegicus GN=Impg2 PE=4 SV=2 - [F1LNC8_RAT]	0.81	2	1	1	1	937163				2.766	0.81	1	1	1239	137.218	4.729
D3Z8Z6	Protein Nup210l OS=Rattus norvegicus GN=Nup210l PE=4 SV=1 - [D3Z8Z6_RAT]	0.8	1	1	1	1	677200				2.43227	0.8	1	1	1881	208.995	7.13721
E9PSK7	Protein Mapk8ip3 OS=Rattus norvegicus GN=Mapk8ip3 PE=4 SV=2 - [E9PSK7_RAT]	0.76	1	1	1	1	305409				1.86007	0.76	1	1	1322	145.559	5.45264
D3ZIK8	Protein Fbxo38 OS=Rattus norvegicus GN=Fbxo38 PE=4 SV=1 - [D3ZIK8_RAT]	0.76	1	1	1	1	226753				0	0.76	1	1	1189	133.621	6.20166
F1LZG6	Protein Lrba (Fragment) OS=Rattus norvegicus GN=Lrba PE=4 SV=2 - [F1LZG6_RAT]	0.75	1	1	1	1	2.20822e+06				3.47276	0.75	1	1	2137	236.903	5.64307
D3ZTG5	Protein Ptprb OS=Rattus norvegicus GN=Ptprb PE=4 SV=2 - [D3ZTG5_RAT]	0.7	1	1	1	1	1.03958e+06				3.03366	0.7	1	1	2000	223.982	7.29834
D4ABD7	Protein Trip11 OS=Rattus norvegicus GN=Trip11 PE=4 SV=2 - [D4ABD7_RAT]	0.66	1	1	1	2	2.56901e+06				3.23546	0.66	1	2	1977	226.192	5.37646
Q5EB59	Mediator of RNA polymerase II transcription subunit 23 OS=Rattus norvegicus GN=Med23 PE=2 SV=2 - [MED23_RAT]	0.66	1	1	1	1	1.51732e+06				2.34485	0.66	1	1	1367	156.13	7.35693
F1M5N7	Kinesin family member 21B (Predicted) OS=Rattus norvegicus GN=Kif21b PE=3 SV=2 - [F1M5N7_RAT]	0.61	1	1	1	1	305026				2.40175	0.61	1	1	1634	182.45	7.28369
F1M1M4	Protein Dst (Fragment) OS=Rattus norvegicus GN=Dst PE=4 SV=1 - [F1M1M4_RAT]	0.61	5	1	1	1	317270				3.11953	0.61	1	1	2603	299.994	6.40479
E9PT66	Protein Sf3b3 OS=Rattus norvegicus GN=Sf3b3 PE=4 SV=2 - [E9PT66_RAT]	0.58	1	1	1	1	582022				0	0.58	1	1	1217	135.465	5.26221
Q63170	Dynein heavy chain 7, axonemal OS=Rattus norvegicus GN=Dnah7 PE=2 SV=2 - [DYH7_RAT]	0.54	1	1	1	1	0				2.51564	0.54	1	1	4057	464.259	6.13818
D4A054	Protein LOC100911178 OS=Rattus norvegicus GN=Ranbp2 PE=1 SV=1 - [D4A054_RAT]	0.52	2	1	1	4	72625.9				3.98584	0.52	1	4	3055	340.819	5.98584
E9PT83	Protein Cenpf OS=Rattus norvegicus GN=Cenpf PE=4 SV=2 - [E9PT83_RAT]	0.5	1	1	1	1	1.88783e+06				3.32697	0.5	1	1	2985	341.528	5.10986
P34926	Microtubule-associated protein 1A OS=Rattus norvegicus GN=Map1a PE=1 SV=1 - [MAP1A_RAT]	0.47	2	1	1	3	838807				11.3545	0.47	1	3	2774	299.348	4.94482
F1MA98	Nucleoprotein TPR OS=Rattus norvegicus GN=Tpr PE=1 SV=1 - [TPR_RAT]	0.47	1	1	1	2	385931				6.8838	0.47	1	2	2360	267.144	4.99561
F7F744	Plectin OS=Rattus norvegicus GN=Plec PE=4 SV=1 - [F7F744_RAT]	0.44	7	1	1	1	900471				2.52726	0.44	1	1	4544	517.088	5.75732
D3ZG78	Protein Zzef1 OS=Rattus norvegicus GN=Zzef1 PE=4 SV=1 - [D3ZG78_RAT]	0.44	1	1	1	1	0				2.86741	0.44	1	1	2924	327.884	5.96045
D3ZC84	Ubiquitin carboxyl-terminal hydrolase OS=Rattus norvegicus GN=Usp9x PE=3 SV=1 - [D3ZC84_RAT]	0.43	1	1	1	1	697349				2.46971	0.43	1	1	2547	289.255	5.78271
D3ZF41	Protein Zfhx2 OS=Rattus norvegicus GN=Zfhx2 PE=3 SV=1 - [D3ZF41_RAT]	0.35	1	1	1	1	0				1.86568	0.35	1	1	2558	272.887	6.26514
E9PU24	Protein Dnah11 (Fragment) OS=Rattus norvegicus GN=Dnah11 PE=4 SV=2 - [E9PU24_RAT]	0.32	1	1	1	1	216518				2.15331	0.32	1	1	2808	320.119	6.82959
F1M4Q3	Protein Hmcn1 OS=Rattus norvegicus GN=Hmcn1 PE=4 SV=2 - [F1M4Q3_RAT]	0.29	1	1	1	1	1035323				2.43011	0.29	1	1	5190	561.173	6.56592
