# Supplementary material for: Quantitative Non-canonical Amino Acid Tagging (QuaNCAT) Proteomics Identifies Distinct Patterns of Protein Synthesis Rapidly Induced by Hypertrophic Agents in Cardiomyocytes, Revealing New Aspects of Metabolic Remodeling
Source: Mol Cell Proteomics. 2016 Aug 9;15(10):3170–89. doi: 10.1074/mcp.M115.054312 (PMC5054342; doi:10.1074/mcp.M115.054312)
Supplement: Supplemental Data [file 10.1074_M115.054312_mcp.M115.054312-26.xlsx]

## Sheet: Sheet1
Supplementary Table X. PE+Rapa_vs_PE_Replicate_1_peptides
A3	A6	A8	A9	Sequence	PSM Ambiguity	# Proteins	# Protein Groups	Protein Group Accessions	Modifications	Activation Type	ΔScore	ΔCn	Rank	Search Engine Rank	phosphoRS Site Probabilities	QuanResultID	# Missing Channels	# Single-Peak Channels	Precursor Area	Quan Channel	Quan Info	Quan Usage	Heavy/Medium	q-Value	PEP	XCorr	# Missed Cleavages	Isolation Interference [%]	Ion Inject Time [ms]	Charge	m/z [Da]	MH+ [Da]	ΔM [ppm]	RT [min]	First Scan	Last Scan	MS Order	Ions Matched	Spectrum File
	High			NLQEEISDLTEQLGEGGk	Unambiguous	2	1	G3V885	K18(Label:13C(6)15N(2))	CID	1	0	1	1					1.10959e+07		No Quan Values	Not Used		0	4.794e-05	7.30804	0	23.9877	90	2	984.482	1967.96	-3.88697	411.281	82309	82309	MS2	0/0	12AUG14_Rui_cardiac_PE_A.raw
	High			GTGGVDTAAVADVYDISNIDr	Unambiguous	2	2	P09605;M0R6J6	R21(Label:13C(6)15N(4))	CID	1	0	1	1		30651			67461246	Heavy	Not Unique	Not Used	0.616698	0	5.58787e-06	7.2109	0	9.88859	53	2	1060.01	2119.01	-3.09684	392.452	78384	78384	MS2	0/0	12AUG14_Rui_cardiac_PE_A.raw
	High			GTGGVDTAAVADVYDISNIDr	Unambiguous	2	2	P09605;M0R6J6	R21(Label:13C(6)15N(4))	CID	1	0	1	1		30651			67461246	Heavy	Redundant	Not Used	0.616698	0	1.984e-05	7.15831	0	17.303	45	2	1060.01	2119.01	-2.98162	394.721	78857	78857	MS2	0/0	12AUG14_Rui_cardiac_PE_A.raw
	High			DLEEATLQHEATAAALr	Unambiguous	6	2	G3V885;G3V8B0	R17(Label:13C(6)15N(4))	CID	1	0	1	1		22619		1	11217329	Heavy	Excluded by Method	Not Used		0	2.195e-05	7.09456	0	29.5597	46	2	924.966	1848.92	-4.21219	288.494	56854	56854	MS2	0/0	12AUG14_Rui_cardiac_PE_A.raw
High				QDHPSSmGVYGQESGGFSGPGENr	Unambiguous	2	1	B1WC50	M7(Oxidation); R24(Label:13C(6))	CID	1	0	1	1					3.10072e+06		No Quan Values	Not Used		0	1.416e-06	7.0606	0	25.3634	100	3	834.693	2502.06	-2.1318	130.229	23679	23679	MS2	0/0	12AUG14_Rui_cardiac_PE_A.raw
	High			TNVSGGAIALGHPLGGSGSr	Unambiguous	2	1	G3V9U2	R20(Label:13C(6)15N(4))	CID	1	0	1	1					1.99751e+06		No Quan Values	Not Used		0	4.36e-05	6.86612	0	53.4524	100	2	909.478	1817.95	-0.555854	181.076	34304	34304	MS2	0/0	12AUG14_Rui_cardiac_PE_A.raw
	High			LcGSGFQSIVSGcQEIcSk	Unambiguous	2	1	G3V9U2	C2(Carbamidomethyl); C13(Carbamidomethyl); C17(Carbamidomethyl); K19(Label:13C(6)15N(2))	CID	1	0	1	1					3.06132e+06		No Quan Values	Not Used		0	5.202e-05	6.71708	0	12.9791	100	2	1062.98	2124.96	-0.257842	304.582	60192	60192	MS2	0/0	12AUG14_Rui_cardiac_PE_A.raw
High				QDHPSSMGVYGQESGGFSGPGENr	Unambiguous	2	1	B1WC50	R24(Label:13C(6))	CID	1	0	1	1					1.30907e+06		No Quan Values	Not Used		0	2.277e-05	6.71559	0	28.6356	100	3	829.361	2486.07	-1.95679	177.092	33464	33464	MS2	0/0	12AUG14_Rui_cardiac_PE_A.raw
High				GTGGVDTAAVADVYDISNIDr	Unambiguous	2	2	P09605;M0R6J6	R21(Label:13C(6))	CID	1	0	1	1		30651			109391072	Medium	Redundant	Not Used	0.616698	0	2.864e-07	6.64619	0	0	19	2	1058.02	2115.03	-2.13057	394.117	78732	78732	MS2	0/0	12AUG14_Rui_cardiac_PE_A.raw
	High			NMGGPYGGGnYGPGGSGGSGGYGGr	Unambiguous	7	1	A7VJC2-2	N10(Deamidated); R25(Label:13C(6)15N(4))	CID	1	0	1	1					1.99119e+06		No Quan Values	Not Used		0	3.299e-05	6.63461	0	0	100	2	1100.96	2200.91	5.88203	168.458	31656	31656	MS2	0/0	12AUG14_Rui_cardiac_PE_A.raw
	High			AEGSDVANAVLDGADcImLSGETAk	Unambiguous	3	2	P11980;P11980-2	C16(Carbamidomethyl); M18(Oxidation); K25(Label:13C(6)15N(2))	CID	1	0	1	1					9.1984e+06		No Quan Values	Not Used		0	0.0006389	6.60306	0	22.2267	98	2	1259.58	2518.15	-1.25231	398.095	79563	79563	MS2	0/0	12AUG14_Rui_cardiac_PE_A.raw
High				NDLQLQVQAEQDNLADAEEr	Unambiguous	4	2	G3V885;G3V8B0	R20(Label:13C(6))	CID	1	0	1	1		24308		1	15969778	Medium	Excluded by Method	Not Used		0	1.349e-05	6.58588	0	0	55	2	1153.05	2305.09	-3.39322	309.824	61288	61288	MS2	0/0	12AUG14_Rui_cardiac_PE_A.raw
High				LmATLFSTYASADTGDSGk	Unambiguous	2	1	G3V885	M2(Oxidation); K19(Label:2H(4))	CID	1	0	1	1							No Quan Values	Not Used		0	1.389e-06	6.57328	0	15.2535	100	2	978.46	1955.91	-3.8508	308.022	60911	60911	MS2	0/0	12AUG14_Rui_cardiac_PE_A.raw
	High			LcGSGFQSIVSGcQEIcSk	Unambiguous	2	1	G3V9U2	C2(Carbamidomethyl); C13(Carbamidomethyl); C17(Carbamidomethyl); K19(Label:13C(6)15N(2))	CID	1	0	1	1					1.35781e+06		No Quan Values	Not Used		0	9.309e-05	6.53787	0	16.6043	100	2	1062.98	2124.95	-3.24504	302.848	59834	59834	MS2	0/0	12AUG14_Rui_cardiac_PE_A.raw
High				DLEEATLQHEATAAALr	Unambiguous	6	2	G3V885;G3V8B0	R17(Label:13C(6))	CID	1	0	1	1					18532612		No Quan Values	Not Used		0	4.88e-07	6.49974	0	53.1419	96	2	922.974	1844.94	-1.71741	285.492	56229	56229	MS2	0/0	12AUG14_Rui_cardiac_PE_A.raw
High				LcGSGFQSIVSGcQEIcSk	Unambiguous	2	1	G3V9U2	C2(Carbamidomethyl); C13(Carbamidomethyl); C17(Carbamidomethyl); K19(Label:2H(4))	CID	1	0	1	1							No Quan Values	Not Used		0	7.186e-06	6.48096	0	8.16828	100	2	1060.99	2120.97	-2.52356	306.004	60490	60490	MS2	0/0	12AUG14_Rui_cardiac_PE_A.raw
	High			TIGGGDDSFNTFFSETGAGk	Unambiguous	5	1	Q6AYZ1	K20(Label:13C(6)15N(2))	CID	1	0	1	1							No Quan Values	Not Used		0	0.0004427	6.46556	0	20.5567	100	2	1008.45	2015.9	-5.30099	376.3	75065	75065	MS2	0/0	12AUG14_Rui_cardiac_PE_A.raw
	High			GTGGVDTAAVGAVFDISNADr	Unambiguous	1	1	P00564	R21(Label:13C(6)15N(4))	CID	1	0	1	1		30832		1	16749501	Heavy	Excluded by Method	Not Used		0	2.003e-05	6.44516	0	38.6674	100	2	1001.99	2002.97	0.302867	395.708	79063	79063	MS2	0/0	12AUG14_Rui_cardiac_PE_A.raw
High				GFGDGYnGYGGGPGGGNFGGSPGYGGGr	Unambiguous	4	1	A7VJC2-2	N7(Deamidated); R28(Label:13C(6))	CID	1	0	1	1					1.82746e+06		No Quan Values	Not Used		0	3.78e-06	6.43551	0	0	100	2	1251.52	2502.03	-4.2188	283.698	55854	55854	MS2	0/0	12AUG14_Rui_cardiac_PE_A.raw
High				SSGSPYGGGYGSGGGSGGYGSr	Unambiguous	3	1	Q6URK4-2	R22(Label:13C(6))	CID	1	0	1	1		6086	1		32633602	Medium	Excluded by Method	Not Used		0	7.065e-07	6.4326	0	0	69	2	958.906	1916.8	-3.34503	95.7601	16524	16524	MS2	0/0	12AUG14_Rui_cardiac_PE_A.raw
	High			DQTNDQVTIDSALATQk	Unambiguous	1	1	P56574	K17(Label:13C(6)15N(2))	CID	1	0	1	1					5385045		No Quan Values	Not Used		0	7.321e-05	6.4323	0	24.924	97	2	928.458	1855.91	-2.10433	241.99	47105	47105	MS2	0/0	12AUG14_Rui_cardiac_PE_A.raw
High				TIGGGDDSFNTFFSETGAGk	Unambiguous	5	1	Q6AYZ1	K20(Label:2H(4))	CID	1	0	1	1							No Quan Values	Not Used		0	5.969e-06	6.41894	0	11.9762	100	2	1006.46	2011.91	-2.23887	375.176	74834	74834	MS2	0/0	12AUG14_Rui_cardiac_PE_A.raw
	High			TGLEQGNDAGYLAESEk	Unambiguous	1	1	Q64428	K17(Label:13C(6)15N(2))	CID	1	0	1	1					3.54874e+06		No Quan Values	Not Used		0	0.0001299	6.39373	0	26.371	100	2	895.417	1789.83	-3.2932	187.242	35607	35607	MS2	0/0	12AUG14_Rui_cardiac_PE_A.raw
	High			ALDSTTVAAHESEIYck	Unambiguous	2	1	G3V7U0	C16(Carbamidomethyl); K17(Label:13C(6)15N(2))	CID	1	0	1	1		13790	1		4.75097e+06	Heavy	Excluded by Method	Not Used		0	5.768e-05	6.37708	0	36.0544	100	2	951.95	1902.89	-4.00079	185.017	35140	35140	MS2	0/0	12AUG14_Rui_cardiac_PE_A.raw
	High			FLEQQNAALAAEVNr	Unambiguous	2	1	Q6P725	R15(Label:13C(6)15N(4))	CID	1	0	1	1		19695		1	57848685	Heavy	Excluded by Method	Not Used		0	8.557e-05	6.36383	0	25.6211	44	2	842.435	1683.86	-3.60465	252.671	49362	49362	MS2	0/0	12AUG14_Rui_cardiac_PE_A.raw
High				HADSVAELGEQIDNLQr	Unambiguous	7	2	G3V885;G3V8B0	R17(Label:13C(6))	CID	1	0	1	1					14917693		No Quan Values	Not Used		0	2.318e-07	6.33319	0	0	76	2	950.974	1900.94	-2.41708	290.342	57238	57238	MS2	0/0	12AUG14_Rui_cardiac_PE_A.raw
	High			GTGGVDTAAVGAVFDISNADr	Unambiguous	1	1	P00564	R21(Label:13C(6)15N(4))	CID	1	0	1	1		30832		1	16749501	Heavy	Excluded by Method	Not Used		0	6.69e-05	6.32662	0	28.1443	100	2	1001.99	2002.97	-0.245634	395.577	79036	79036	MS2	0/0	12AUG14_Rui_cardiac_PE_A.raw
	High			GTGGVDTAAVGGVFDVSNADr	Unambiguous	1	1	P07335	R21(Label:13C(6)15N(4))	CID	1	0	1	1					2073365		No Quan Values	Not Used		0	7.922e-05	6.31248	0	12.904	100	2	987.971	1974.94	-1.89267	318.308	63050	63050	MS2	0/0	12AUG14_Rui_cardiac_PE_A.raw
High				LYGSGGPPPTGEEDTSEkDEL	Unambiguous	1	1	P06761	K18(Label:2H(4))	CID	1	0	1	1		16340		1	3.03102e+06	Medium	Excluded by Method	Not Used		0	2.733e-05	6.29628	1	0	70	2	1091.5	2181.99	-3.99421	213.796	41192	41192	MS2	0/0	12AUG14_Rui_cardiac_PE_A.raw
High				LEEAGGATSVQIEmNk	Unambiguous	4	2	G3V885;G3V8B0	M14(Oxidation); K16(Label:2H(4))	CID	1	0	1	1		9577			7.02014e+06	Medium	Not Unique	Not Used	0.531939	0	2.219e-06	6.2934	0	59.8254	100	2	848.918	1696.83	-3.94854	137.256	25130	25130	MS2	0/0	12AUG14_Rui_cardiac_PE_A.raw
High				LMAGQEDSnGcINYEAFVk	Unambiguous	1	1	P16409	N9(Deamidated); C11(Carbamidomethyl); K19(Label:2H(4))	CID	0.0429	0	1	1							No Quan Values	Not Used		0	3.339e-05	6.29232	0	6.87864	51	2	1075.98	2150.96	-3.22443	339.914	67532	67532	MS2	0/0	12AUG14_Rui_cardiac_PE_A.raw
	High			HADSVAELGEQIDNLQr	Unambiguous	7	2	G3V885;G3V8B0	R17(Label:13C(6)15N(4))	CID	1	0	1	1					5618242		No Quan Values	Not Used		0	1.371e-05	6.29187	0	52.2716	100	2	952.967	1904.93	-3.23501	293.731	57940	57940	MS2	0/0	12AUG14_Rui_cardiac_PE_A.raw
	High			DLEEATLQHEATAAALr	Unambiguous	6	2	G3V885;G3V8B0	R17(Label:13C(6)15N(4))	CID	1	0	1	1		22619		1	11217329	Heavy	Excluded by Method	Not Used		0	4.18e-05	6.29108	0	15.6719	93	2	924.967	1848.93	-2.82571	290.83	57340	57340	MS2	0/0	12AUG14_Rui_cardiac_PE_A.raw
High				NmGGPYGGGNYGPGGSGGSGGYGGr	Unambiguous	7	1	A7VJC2-2	M2(Oxidation); R25(Label:13C(6))	CID	1	0	1	1		8525		1	10286029	Medium	Excluded by Method	Not Used		0	1.24471e-08	6.27035	0	0	87	2	1106.46	2211.91	-3.22238	125.63	22718	22718	MS2	0/0	12AUG14_Rui_cardiac_PE_A.raw
	High			SSGSPYGGGYGSGGGSGGYGSr	Unambiguous	3	1	Q6URK4-2	R22(Label:13C(6)15N(4))	CID	1	0	1	1		5948	1		2.37823e+07	Heavy	Excluded by Method	Not Used		0	9.609e-06	6.26901	0	0	100	2	960.899	1920.79	-3.90007	97.3545	16854	16854	MS2	0/0	12AUG14_Rui_cardiac_PE_A.raw
	High			EVYmGNVIQGGEGQAPTr	Unambiguous	1	1	P17764	M4(Oxidation); R18(Label:13C(6)15N(4))	CID	1	0	1	1		11330			15778469	Heavy	Unique	Used	0.810764	0	1.777e-05	6.23384	0	13.6086	100	2	966.457	1931.91	-4.44394	159.318	29740	29740	MS2	0/0	12AUG14_Rui_cardiac_PE_A.raw
High				IVSNAScTTNcLAPLAk	Unambiguous	15	2	P04797;F1M5I8	C7(Carbamidomethyl); C11(Carbamidomethyl); K17(Label:2H(4))	CID	1	0	1	1		15928		1	43661180	Medium	Excluded by Method	Not Used		0	4.956e-05	6.21949	0	5.868	19	2	912.466	1823.92	-2.7547	210.291	40464	40464	MS2	0/0	12AUG14_Rui_cardiac_PE_A.raw
High				DLEEATLQHEATAAALr	Unambiguous	6	2	G3V885;G3V8B0	R17(Label:13C(6))	CID	1	0	1	1							No Quan Values	Not Used		0	1.651e-06	6.21406	0	0	100	2	922.974	1844.94	-2.51139	291.901	57561	57561	MS2	0/0	12AUG14_Rui_cardiac_PE_A.raw
High				ALDSTTVAAHESEIYck	Unambiguous	2	1	G3V7U0	C16(Carbamidomethyl); K17(Label:2H(4))	CID	1	0	1	1		13626	1	1	10468298	Medium	Excluded by Method	Not Used		0	1.325e-05	6.20676	0	0	93	2	949.955	1898.9	-3.77509	183.234	34759	34759	MS2	0/0	12AUG14_Rui_cardiac_PE_A.raw
High				HADSVAELGEQIDNLQr	Unambiguous	7	2	G3V885;G3V8B0	R17(Label:13C(6))	CID	1	0	1	1					3.87898e+06		No Quan Values	Not Used		0	3.332e-07	6.18027	0	29.8315	100	2	950.972	1900.94	-4.60043	293.834	57961	57961	MS2	0/0	12AUG14_Rui_cardiac_PE_A.raw
	High			ESTGAQVQVAGDMLPNSTEr	Unambiguous	2	1	Q6AYU5	R20(Label:13C(6)15N(4))	CID	1	0	1	1					1.72787e+06		No Quan Values	Not Used		0	0.0001732	6.17298	0	74.2486	100	2	1050.5	2099.99	-0.449949	247.424	48251	48251	MS2	0/0	12AUG14_Rui_cardiac_PE_A.raw
High				TNVSGGAIALGHPLGGSGSr	Unambiguous	2	1	G3V9U2	R20(Label:13C(6))	CID	1	0	1	1					5921468		No Quan Values	Not Used		0	1.095e-05	6.16169	0	0	100	2	907.482	1813.96	-2.04814	180.687	34223	34223	MS2	0/0	12AUG14_Rui_cardiac_PE_A.raw
High				HNNcMAEcLTPTIYAk	Unambiguous	1	1	P09605	C4(Carbamidomethyl); C8(Carbamidomethyl); K16(Label:2H(4))	CID	1	0	1	1		17057		1	7.33704e+06	Medium	Excluded by Method	Not Used		0	2.109e-05	6.15818	0	0	100	2	963.944	1926.88	-0.0733811	222.327	42984	42984	MS2	0/0	12AUG14_Rui_cardiac_PE_A.raw
	High			YSGDFGADAQGAMSk	Unambiguous	1	1	Q9QZ76	K15(Label:13C(6)15N(2))	CID	1	0	1	1					66322388		No Quan Values	Not Used		0	0.0002207	6.14201	0	27.795	12	2	756.827	1512.65	-3.00139	169.748	31926	31926	MS2	0/0	12AUG14_Rui_cardiac_PE_A.raw
High				ESTGAQVqVAGDMLPNSTEr	Unambiguous	2	1	Q6AYU5	Q8(Deamidated); R20(Label:13C(6))	CID	0.0098	0	1	1					646324		No Quan Values	Not Used		0	9.486e-05	6.10409	0	27.1204	100	2	1049	2097	7.57006	251.693	49157	49157	MS2	0/0	12AUG14_Rui_cardiac_PE_A.raw
	High			EVYmGNVIQGGEGQAPTr	Unambiguous	1	1	P17764	M4(Oxidation); R18(Label:13C(6)15N(4))	CID	1	0	1	1					3138434		No Quan Values	Not Used		0	0.001034	6.10327	0	25.7207	100	2	966.456	1931.91	-5.32855	161.715	30240	30240	MS2	0/0	12AUG14_Rui_cardiac_PE_A.raw
	High			cPVmLVVGDQAPHEDAVVEcNSk	Unambiguous	2	1	Q8VBU2-2	C1(Carbamidomethyl); M4(Oxidation); C20(Carbamidomethyl); K23(Label:13C(6)15N(2))	CID	1	0	1	1		18769		1	972432	Heavy	Excluded by Method	Not Used		0	0.00103	6.08145	0	50.5803	100	3	860.065	2578.18	-0.588323	241.862	47078	47078	MS2	0/0	12AUG14_Rui_cardiac_PE_A.raw
High				DATNVGDEGGFAPNILENk	Unambiguous	2	1	M0R5J4	K19(Label:2H(4))	CID	1	0	1	1		26099	1	1	9925795	Medium	Excluded by Method	Not Used		0	7.877e-05	6.069	0	22.2171	39	2	982.976	1964.94	-2.49086	332.688	66034	66034	MS2	0/0	12AUG14_Rui_cardiac_PE_A.raw
	High			YSGDFGADAQGAmSk	Unambiguous	1	1	Q9QZ76	M13(Oxidation); K15(Label:13C(6)15N(2))	CID	1	0	1	1		5879		1	59561020	Heavy	Excluded by Method	Not Used		0	8.807e-05	6.05418	0	26.43	13	2	764.825	1528.64	-2.35859	93.2956	16014	16014	MS2	0/0	12AUG14_Rui_cardiac_PE_A.raw
High				TPVQSQQPSATAPSGADEk	Unambiguous	1	1	Q4FZT9	K19(Label:2H(4))	CID	1	0	1	1		2926			9.86431e+06	Medium	Unique	Used	0.647059	0	1.037e-06	6.0527	0	7.86288	100	2	951.968	1902.93	-3.25403	58.9619	9015	9015	MS2	0/0	12AUG14_Rui_cardiac_PE_A.raw
High				ESTGAqVQVAGDMLPNSTEr	Unconsidered	2	1	Q6AYU5	Q6(Deamidated); R20(Label:13C(6))	CID		0.0098	2	2					646324		No Quan Values	Not Used		0	0.0001349	6.04328	0	27.1204	100	2	1049	2097	7.57006	251.693	49157	49157	MS2	0/0	12AUG14_Rui_cardiac_PE_A.raw
	High			DVGPDDQGSYAVIAGSSk	Unambiguous	1	1	P56741	K18(Label:13C(6)15N(2))	CID	1	0	1	1		16584			9.01735e+06	Heavy	Unique	Used	0.695432	0	6.784e-05	6.0419	0	0	100	2	887.418	1773.83	-4.95369	217.747	42017	42017	MS2	0/0	12AUG14_Rui_cardiac_PE_A.raw
High				HADSVAELGEQIDNLQr	Unambiguous	7	2	G3V885;G3V8B0	R17(Label:13C(6))	CID	1	0	1	1					181889		No Quan Values	Not Used		0	6.618e-07	6.04058	0	30.7763	100	2	950.977	1900.95	0.857916	287.25	56595	56595	MS2	0/0	12AUG14_Rui_cardiac_PE_A.raw
High				GFGDGYnGYGGGPGGGNFGGSPGYGGGr	Unambiguous	4	1	A7VJC2-2	N7(Deamidated); R28(Label:13C(6))	CID	0.005	0	1	1					1.06627e+06		No Quan Values	Not Used		0	0.0001022	6.0324	0	0	100	2	1251.52	2502.04	-3.3406	288.092	56770	56770	MS2	0/0	12AUG14_Rui_cardiac_PE_A.raw
High				LMAGQEDSNGcInYEAFVk	Unconsidered	1	1	P16409	C11(Carbamidomethyl); N13(Deamidated); K19(Label:2H(4))	CID		0.0429	2	2							No Quan Values	Not Used		0	0.0003792	6.01665	0	6.87864	51	2	1075.98	2150.96	-3.22443	339.914	67532	67532	MS2	0/0	12AUG14_Rui_cardiac_PE_A.raw
	High			NQVTATTADGSTQVIGTk	Unambiguous	1	1	Q6P6R2	K18(Label:13C(6)15N(2))	CID	1	0	1	1		9725		1	6.26579e+06	Heavy	Excluded by Method	Not Used		0	0.0002782	6.01228	0	9.48448	100	2	900.461	1799.92	-4.02213	138.555	25397	25397	MS2	0/0	12AUG14_Rui_cardiac_PE_A.raw
	High			DATNVGDEGGFAPNILENk	Unambiguous	2	1	M0R5J4	K19(Label:13C(6)15N(2))	CID	1	0	1	1					7404351		No Quan Values	Not Used		0	0.0002015	6.00742	0	47.5346	92	2	984.971	1968.93	-2.21561	335.331	66584	66584	MS2	0/0	12AUG14_Rui_cardiac_PE_A.raw
	High			HADSVAELGEQIDNLQr	Unambiguous	7	2	G3V885;G3V8B0	R17(Label:13C(6)15N(4))	CID	1	0	1	1							No Quan Values	Not Used		0	1.376e-05	6.00645	0	68.4365	100	2	952.968	1904.93	-2.5942	288.275	56808	56808	MS2	0/0	12AUG14_Rui_cardiac_PE_A.raw
High				GTGGVDTAAVGGVFDVSNADr	Unambiguous	1	1	P07335	R21(Label:13C(6))	CID	1	0	1	1					1.22258e+06		No Quan Values	Not Used		0	4.463e-05	6.00372	0	6.62156	100	2	985.978	1970.95	-1.16301	318.722	63134	63134	MS2	0/0	12AUG14_Rui_cardiac_PE_A.raw
High				GFGDGYNGYGGGPGGGnFGGSPGYGGGr	Unconsidered	4	1	A7VJC2-2	N17(Deamidated); R28(Label:13C(6))	CID		0.005	2	2					1.06627e+06		No Quan Values	Not Used		0	0.0001098	5.99738	0	0	100	2	1251.52	2502.04	-3.3406	288.092	56770	56770	MS2	0/0	12AUG14_Rui_cardiac_PE_A.raw
High				GcITIIGGGDTATccAk	Selected	1	1	P16617	C2(Carbamidomethyl); C14(Carbamidomethyl); C15(Carbamidomethyl); K17(Label:2H(4))	CID	0	0	1	1					9195302		No Quan Values	Not Used		0	2.904e-05	5.99534	0	13.0233	48	2	879.909	1758.81	-0.635398	198.657	38000	38000	MS2	0/0	12AUG14_Rui_cardiac_PE_A.raw
High				GcITIIGGGnTATccAk	Rejected	1	0		C2(Carbamidomethyl); N10(Deamidated); C14(Carbamidomethyl); C15(Carbamidomethyl); K17(Label:2H(4))	CID		0	2	2					9195302		No Quan Values	Not Used		0	2.904e-05	5.99534	0	13.0233	48	2	879.909	1758.81	-0.633124	198.657	38000	38000	MS2	0/0	12AUG14_Rui_cardiac_PE_A.raw
High				ALDSTTVAAHESEIYck	Unambiguous	2	1	G3V7U0	C16(Carbamidomethyl); K17(Label:2H(4))	CID	1	0	1	1		13626	1	1	10468298	Medium	Excluded by Method	Not Used		0	9.747e-06	5.99334	0	7.37086	80	2	949.954	1898.9	-5.31793	185.539	35249	35249	MS2	0/0	12AUG14_Rui_cardiac_PE_A.raw
High				LEQQVDDLEGSLEQEk	Unambiguous	8	3	G3V885;G3V8B0;G3V6E1	K16(Label:2H(4))	CID	1	0	1	1		21604			33614823	Medium	Not Unique	Not Used	0.511287	0	5.24e-06	5.99323	0	0	53	2	932.458	1863.91	-2.32085	277.461	54552	54552	MS2	0/0	12AUG14_Rui_cardiac_PE_A.raw
	High			LEEAGGATSVQIEmNk	Unambiguous	4	2	G3V885;G3V8B0	M14(Oxidation); K16(Label:13C(6)15N(2))	CID	0.4023	0	1	1		9577			3734289	Heavy	Redundant	Not Used	0.531939	0	6.333e-05	5.98937	0	65.12	100	2	850.913	1700.82	-3.5547	136.335	24936	24936	MS2	0/0	12AUG14_Rui_cardiac_PE_A.raw
High				TDVDQQGLLVQEDTAGQLr	Unambiguous	1	1	D4ABA9	R19(Label:13C(6))	CID	1	0	1	1		22560	1		28969100	Medium	Excluded by Method	Not Used		0	6.158e-06	5.98804	0	3.57888	37	2	1046.53	2092.05	-3.0358	287.639	56675	56675	MS2	0/0	12AUG14_Rui_cardiac_PE_A.raw
	High			SSGSPYGGGYGSGGGSGGYGSr	Unambiguous	3	1	Q6URK4-2	R22(Label:13C(6)15N(4))	CID	1	0	1	1		5948	1		2.37823e+07	Heavy	Excluded by Method	Not Used		0	3.593e-05	5.98409	0	0	100	2	960.899	1920.79	-4.09073	94.0629	16174	16174	MS2	0/0	12AUG14_Rui_cardiac_PE_A.raw
	High			SSGSPYGGGYGSGGGSGGYGSr	Unambiguous	3	1	Q6URK4-2	R22(Label:13C(6)15N(4))	CID	1	0	1	1		5948	1		2.37823e+07	Heavy	Excluded by Method	Not Used		0	9.89e-06	5.97479	0	15.0833	91	2	960.899	1920.79	-3.90007	95.5379	16478	16478	MS2	0/0	12AUG14_Rui_cardiac_PE_A.raw
	High			ESTGAQVQVAGDmLPNSTEr	Unambiguous	2	1	Q6AYU5	M13(Oxidation); R20(Label:13C(6)15N(4))	CID	1	0	1	1					4.28513e+06		No Quan Values	Not Used		0	3.598e-05	5.9746	0	0	99	2	1058.49	2115.98	-3.23549	184.143	34953	34953	MS2	0/0	12AUG14_Rui_cardiac_PE_A.raw
High				GFGDGYnGYGGGPGGGNFGGSPGYGGGr	Unambiguous	4	1	A7VJC2-2	N7(Deamidated); R28(Label:13C(6))	CID	1	0	1	1					2.15986e+06		No Quan Values	Not Used		0	3.982e-05	5.97301	0	0	100	2	1251.52	2502.04	-3.14545	281.426	55383	55383	MS2	0/0	12AUG14_Rui_cardiac_PE_A.raw
High				HNNcMAEcLTPTIYAk	Unambiguous	1	1	P09605	C4(Carbamidomethyl); C8(Carbamidomethyl); K16(Label:2H(4))	CID	1	0	1	1		17057		1	7.33704e+06	Medium	Excluded by Method	Not Used		0	3.426e-05	5.96445	0	0	100	2	963.94	1926.87	-4.69804	223.498	43230	43230	MS2	0/0	12AUG14_Rui_cardiac_PE_A.raw
High				SLPSVETLGcTSVIcSDk	Unambiguous	10	1	P11507-2	C10(Carbamidomethyl); C15(Carbamidomethyl); K18(Label:2H(4))	CID	1	0	1	1							No Quan Values	Not Used		0	3.366e-06	5.96436	0	0	75	2	978.978	1956.95	-3.89521	328.482	65157	65157	MS2	0/0	12AUG14_Rui_cardiac_PE_A.raw
	High			HnNcMAEcLTPTIYAk	Unambiguous	1	1	P09605	N2(Deamidated); C4(Carbamidomethyl); C8(Carbamidomethyl); K16(Label:13C(6)15N(2))	CID	0.005	0	1	1					3.3735e+06		No Quan Values	Not Used		0	0.002413	5.95572	0	49.658	100	2	966.437	1931.87	6.2645	219.092	42298	42298	MS2	0/0	12AUG14_Rui_cardiac_PE_A.raw
	High			STnGDTFLGGEDFDQALLr	Unambiguous	2	1	F1M953	N3(Deamidated); R19(Label:13C(6)15N(4))	CID	1	0	1	1		32061			3.98405e+07	Heavy	Unique	Used	0.547827	0	0.0003891	5.95203	0	17.4923	56	2	1033.98	2066.95	-3.32039	406.222	81259	81259	MS2	0/0	12AUG14_Rui_cardiac_PE_A.raw
	High			ETADTDTAEQVIASFr	Unambiguous	1	1	D3ZCV0	R16(Label:13C(6)15N(4))	CID	1	0	1	1					4767818		No Quan Values	Not Used		0	7.245e-05	5.94574	0	11.088	62	2	882.418	1763.83	-1.75819	378.213	75459	75459	MS2	0/0	12AUG14_Rui_cardiac_PE_A.raw
High				EVYMGNVIQGGEGQAPTr	Unambiguous	1	1	P17764	R18(Label:13C(6))	CID	1	0	1	1		17864			2.22351e+07	Medium	Unique	Used	1.09447	0	8.911e-07	5.93205	0	0	48	2	956.468	1911.93	-2.24383	231.394	44884	44884	MS2	0/0	12AUG14_Rui_cardiac_PE_A.raw
	High			HNncMAEcLTPTIYAk	Unconsidered	1	1	P09605	N3(Deamidated); C4(Carbamidomethyl); C8(Carbamidomethyl); K16(Label:13C(6)15N(2))	CID		0.005	2	2					3.3735e+06		No Quan Values	Not Used		0	0.002612	5.93078	0	49.658	100	2	966.437	1931.87	6.2645	219.092	42298	42298	MS2	0/0	12AUG14_Rui_cardiac_PE_A.raw
High				TDVDQQGLLVqEDTAGQLr	Unambiguous	1	1	D4ABA9	Q11(Deamidated); R19(Label:13C(6))	CID	0.0304	0	1	1					157343		No Quan Values	Not Used		0	0.0002052	5.92765	0	43.3976	100	2	1047.03	2093.06	7.40175	292.942	57777	57777	MS2	0/0	12AUG14_Rui_cardiac_PE_A.raw
High				LEEAGGATSVQIEmNk	Unambiguous	4	2	G3V885;G3V8B0	M14(Oxidation); K16(Label:2H(4))	CID	1	0	1	1					239473		No Quan Values	Not Used		0	1.49e-06	5.92345	0	53.4432	100	2	848.919	1696.83	-2.94137	133.685	24392	24392	MS2	0/0	12AUG14_Rui_cardiac_PE_A.raw
	High			YDDVEEAnYFQQASELAk	Unambiguous	1	1	Q66HF1	N8(Deamidated); K18(Label:13C(6)15N(2))	CID	1	0	1	1					701636		No Quan Values	Not Used		0	0.0003645	5.92068	0	46.5161	100	2	1064.97	2128.93	-5.78328	374.294	74654	74654	MS2	0/0	12AUG14_Rui_cardiac_PE_A.raw
High				IFPVETLVEEAIqcAEk	Unambiguous	1	1	P14604	Q13(Deamidated); C14(Carbamidomethyl); K17(Label:2H(4))	CID	1	0	1	1					501223		No Quan Values	Not Used		0	1.302e-05	5.91327	0	80.2009	100	2	991.017	1981.03	6.58885	427.317	85606	85606	MS2	0/0	12AUG14_Rui_cardiac_PE_A.raw
High				YSGDFGADAQGAmSk	Unambiguous	1	1	Q9QZ76	M13(Oxidation); K15(Label:2H(4))	CID	1	0	1	1							No Quan Values	Not Used		0	6.508e-06	5.90972	0	3.68806	68	2	762.832	1524.66	-1.03235	89.8433	15300	15300	MS2	0/0	12AUG14_Rui_cardiac_PE_A.raw
High				LEQQVDDLEGSLEQEk	Unambiguous	8	3	G3V885;G3V8B0;G3V6E1	K16(Label:2H(4))	CID	1	0	1	1		21604			33614823	Medium	Redundant	Not Used	0.511287	0	1.963e-06	5.90865	0	7.92421	72	2	932.456	1863.9	-4.15463	274.846	54008	54008	MS2	0/0	12AUG14_Rui_cardiac_PE_A.raw
High				IVYGHLDDPANQEIEr	Unambiguous	1	1	Q9ER34	R16(Label:13C(6))	CID	1	0	1	1		15177			176573952	Medium	Unique	Used	0.790737	0	2.745e-07	5.90165	0	28.7482	9	3	625.648	1874.93	-2.0766	201.133	38525	38525	MS2	0/0	12AUG14_Rui_cardiac_PE_A.raw
High				TQTAIASEDMPNTLTEAEk	Unambiguous	1	1	G3V6S0	K19(Label:2H(4))	CID	1	0	1	1		19788		1	1897396	Medium	Excluded by Method	Not Used		0	5.637e-06	5.89752	0	74.3927	100	2	1027.49	2053.98	-4.2326	253.821	49607	49607	MS2	0/0	12AUG14_Rui_cardiac_PE_A.raw
	High			EVYmGNVIQGGEGQAPTr	Unambiguous	1	1	P17764	M4(Oxidation); R18(Label:13C(6)15N(4))	CID	1	0	1	1		11330			15778469	Heavy	Redundant	Not Used	0.810764	0	0.0003562	5.88769	0	16.1904	100	2	966.457	1931.91	-4.69669	157.25	29308	29308	MS2	0/0	12AUG14_Rui_cardiac_PE_A.raw
	High			SSGSPYGGGYGSGGGSGGYGSr	Unambiguous	3	1	Q6URK4-2	R22(Label:13C(6)15N(4))	CID	1	0	1	1		5948	1		2.37823e+07	Heavy	Excluded by Method	Not Used		0	2.66e-05	5.87753	0	0	100	2	960.902	1920.8	-1.16733	98.9013	17173	17173	MS2	0/0	12AUG14_Rui_cardiac_PE_A.raw
High				LVQDVANNTNEEAGDGTTTATVLAr	Unambiguous	1	1	P63039	R25(Label:13C(6))	CID	1	0	1	1					10513931		No Quan Values	Not Used		0	2.284e-05	5.87632	0	0	100	2	1283.63	2566.26	-3.49422	246.715	48101	48101	MS2	0/0	12AUG14_Rui_cardiac_PE_A.raw
High				IVSNAScTTNcLAPLAk	Unambiguous	15	2	P04797;F1M5I8	C7(Carbamidomethyl); C11(Carbamidomethyl); K17(Label:2H(4))	CID	1	0	1	1		15928		1	43661180	Medium	Excluded by Method	Not Used		0	0.0001842	5.87509	0	2.81572	10	2	912.467	1823.93	-1.2823	208.906	40172	40172	MS2	0/0	12AUG14_Rui_cardiac_PE_A.raw
	High			HNncMAEcLTPTIYAk	Unambiguous	1	1	P09605	N3(Deamidated); C4(Carbamidomethyl); C8(Carbamidomethyl); K16(Label:13C(6)15N(2))	CID	0.0017	0	1	1					3.3735e+06		No Quan Values	Not Used		0	0.0005124	5.87454	0	0	100	2	966.436	1931.87	5.69581	222.195	42957	42957	MS2	0/0	12AUG14_Rui_cardiac_PE_A.raw
High				TGLEQGNDAGYLAESEk	Unambiguous	1	1	Q64428	K17(Label:2H(4))	CID	1	0	1	1					7.36326e+06		No Quan Values	Not Used		0	2.321e-05	5.86919	0	20.2551	97	2	893.423	1785.84	-2.5048	186.98	35551	35551	MS2	0/0	12AUG14_Rui_cardiac_PE_A.raw
High				HELQANcYEEVkDr	Unambiguous	1	1	P45592	C7(Carbamidomethyl); K12(Label:2H(4)); R14(Label:13C(6))	CID	1	0	1	1					4693788		No Quan Values	Not Used		0	8.266e-05	5.86747	1	71.1606	100	3	600.956	1800.85	-2.80029	68.596	10985	10985	MS2	0/0	12AUG14_Rui_cardiac_PE_A.raw
High				SLESTNVTDkDGELYck	Unambiguous	2	1	G3V7U0	K10(Label:2H(4)); C16(Carbamidomethyl); K17(Label:2H(4))	CID	1	0	1	1					1.34765e+06		No Quan Values	Not Used		0	0.0001513	5.86199	1	68.4363	100	2	983.977	1966.95	-2.10279	151.255	28058	28058	MS2	0/0	12AUG14_Rui_cardiac_PE_A.raw
	High			HnNcMAEcLTPTIYAk	Unconsidered	1	1	P09605	N2(Deamidated); C4(Carbamidomethyl); C8(Carbamidomethyl); K16(Label:13C(6)15N(2))	CID		0.0017	2	2					3.3735e+06		No Quan Values	Not Used		0	0.000532	5.85859	0	0	100	2	966.436	1931.87	5.69581	222.195	42957	42957	MS2	0/0	12AUG14_Rui_cardiac_PE_A.raw
	High			NmGGPYGGGNYGPGGSGGSGGYGGr	Unambiguous	7	1	A7VJC2-2	M2(Oxidation); R25(Label:13C(6)15N(4))	CID	1	0	1	1		8488	1		1.41638e+06	Heavy	Excluded by Method	Not Used		0	0.0001881	5.85519	0	17.0808	100	2	1108.46	2215.91	-0.728947	123.724	22317	22317	MS2	0/0	12AUG14_Rui_cardiac_PE_A.raw
	High			YSGDFGADAQGAmSk	Unambiguous	1	1	Q9QZ76	M13(Oxidation); K15(Label:13C(6)15N(2))	CID	1	0	1	1					1.38549e+08		No Quan Values	Not Used		0	2.29e-05	5.85283	0	28.7462	12	2	764.825	1528.64	-2.75786	94.5504	16273	16273	MS2	0/0	12AUG14_Rui_cardiac_PE_A.raw
High				TEAAEIVEGEDSAYSVr	Unambiguous	1	1	D3ZHA0	R17(Label:13C(6))	CID	1	0	1	1		19742		1	55148606	Medium	Excluded by Method	Not Used		0	6.15e-06	5.85273	0	6.56939	32	2	916.433	1831.86	-3.4424	253.142	49462	49462	MS2	0/0	12AUG14_Rui_cardiac_PE_A.raw
	High			DATNVGDEGGFAPNILENk	Unambiguous	2	1	M0R5J4	K19(Label:13C(6)15N(2))	CID	1	0	1	1					7404351		No Quan Values	Not Used		0	4.228e-05	5.84791	0	22.7241	72	2	984.972	1968.94	-1.53363	333.767	66259	66259	MS2	0/0	12AUG14_Rui_cardiac_PE_A.raw
High				ESTGAQVQVAGDMLPnSTEr	Unconsidered	2	1	Q6AYU5	N16(Deamidated); R20(Label:13C(6))	CID		0.0426	3	3					646324		No Quan Values	Not Used		0	0.0004355	5.83919	0	27.1204	100	2	1049	2097	7.57006	251.693	49157	49157	MS2	0/0	12AUG14_Rui_cardiac_PE_A.raw
	High			AANEAGYFNEEmAPIEVk	Unambiguous	2	1	G3V9U2	M12(Oxidation); K18(Label:13C(6)15N(2))	CID	1	0	1	1					701174		No Quan Values	Not Used		0	0.003028	5.83857	0	44.7055	100	2	1003.96	2006.91	-7.14173	274.044	53843	53843	MS2	0/0	12AUG14_Rui_cardiac_PE_A.raw
	High			LEQQVDDLEGSLEQEk	Unambiguous	8	3	G3V885;G3V8B0;G3V6E1	K16(Label:13C(6)15N(2))	CID	1	0	1	1		21604			17186838	Heavy	Redundant	Not Used	0.511287	0	0.0005642	5.83659	0	11.4997	91	2	934.45	1867.89	-4.05698	275.542	54152	54152	MS2	0/0	12AUG14_Rui_cardiac_PE_A.raw
	High			GcITIIGGGDTATccAk	Selected	1	1	P16617	C2(Carbamidomethyl); C14(Carbamidomethyl); C15(Carbamidomethyl); K17(Label:13C(6)15N(2))	CID	0	0	1	1		15135	1		1.29485e+07	Heavy	Excluded by Method	Not Used		0	8.005e-05	5.83442	0	57.4806	100	2	881.902	1762.8	-2.20185	200.105	38308	38308	MS2	0/0	12AUG14_Rui_cardiac_PE_A.raw
	High			GcITIIGGGnTATccAk	Rejected	1	0		C2(Carbamidomethyl); N10(Deamidated); C14(Carbamidomethyl); C15(Carbamidomethyl); K17(Label:13C(6)15N(2))	CID		0	2	2		15135	1		1.29485e+07	Heavy	Excluded by Method	Not Used		0	8.004e-05	5.83442	0	57.4806	100	2	881.902	1762.8	-2.19958	200.105	38308	38308	MS2	0/0	12AUG14_Rui_cardiac_PE_A.raw
High				GTGGVDTAAVGAVFDISNADr	Unambiguous	1	1	P00564	R21(Label:13C(6))	CID	1	0	1	1		30832		1	4.8448e+06	Medium	Excluded by Method	Not Used		0	8.09e-06	5.83208	0	20.0007	100	2	999.991	1998.97	-4.16397	393.895	78686	78686	MS2	0/0	12AUG14_Rui_cardiac_PE_A.raw
	High			YSGDFGADAQGAmSk	Unambiguous	1	1	Q9QZ76	M13(Oxidation); K15(Label:13C(6)15N(2))	CID	1	0	1	1					1.38549e+08		No Quan Values	Not Used		0	3.785e-05	5.83167	0	33.2897	43	2	764.825	1528.64	-2.03916	96.703	16718	16718	MS2	0/0	12AUG14_Rui_cardiac_PE_A.raw
	High			VLNNMEIGTSLYDEEGAk	Unambiguous	1	1	P16617	K18(Label:13C(6)15N(2))	CID	1	0	1	1		24924	1		2.95376e+06	Heavy	Excluded by Method	Not Used		0	0.0008308	5.8315	0	66.3905	100	2	995.973	1990.94	-6.93363	318.395	63067	63067	MS2	0/0	12AUG14_Rui_cardiac_PE_A.raw
High				ESTGAQVQVAGDMLPNSTEr	Unambiguous	2	1	Q6AYU5	R20(Label:13C(6))	CID	1	0	1	1		19192	1		9.85052e+06	Medium	Excluded by Method	Not Used		0	3.577e-05	5.82833	0	0	100	2	1048.5	2096	0.0642005	246.881	48136	48136	MS2	0/0	12AUG14_Rui_cardiac_PE_A.raw
High				LEDTENWLYEDGEDQPk	Unambiguous	2	1	F1LRV4	K17(Label:2H(4))	CID	1	0	1	1					556646		No Quan Values	Not Used		0	0.0001038	5.81685	0	24.9912	100	2	1042.96	2084.91	-7.37285	292.973	57782	57782	MS2	0/0	12AUG14_Rui_cardiac_PE_A.raw
High				HEVTEISNTDVETQPGk	Unambiguous	1	1	M0R9D5	K17(Label:2H(4))	CID	1	0	1	1					2.53853e+06		No Quan Values	Not Used		0	1.628e-05	5.80945	0	0	100	2	944.465	1887.92	-0.540007	108.864	19233	19233	MS2	0/0	12AUG14_Rui_cardiac_PE_A.raw
High				FLEQQNAALAAEVNr	Unambiguous	2	1	Q6P725	R15(Label:13C(6))	CID	1	0	1	1		19695		1	65267884	Medium	Excluded by Method	Not Used		0	2.981e-06	5.80943	0	4.43824	8	2	840.442	1679.88	-2.60729	254.207	49687	49687	MS2	0/0	12AUG14_Rui_cardiac_PE_A.raw
High				EVYMGNVIQGGEGQAPTr	Unambiguous	1	1	P17764	R18(Label:13C(6))	CID	1	0	1	1		18176	1		25362976	Medium	Excluded by Method	Not Used		0	3.176e-07	5.80529	0	0	100	2	956.467	1911.93	-3.00999	234.872	45611	45611	MS2	0/0	12AUG14_Rui_cardiac_PE_A.raw
	High			AAFDIFVLGAEDGcISTk	Unambiguous	1	1	Q4PP99	C14(Carbamidomethyl); K18(Label:13C(6)15N(2))	CID	1	0	1	1		32348			1.69043e+07	Heavy	Unique	Used	0.566129	0	0.0003982	5.80472	0	24.6888	85	2	961.473	1921.94	-3.95872	409.584	81957	81957	MS2	0/0	12AUG14_Rui_cardiac_PE_A.raw
High				SPFPVHVAEAcNPNAcr	Unambiguous	1	1	D3ZHA0	C11(Carbamidomethyl); C16(Carbamidomethyl); R17(Label:13C(6))	CID	1	0	1	1					34684572		No Quan Values	Not Used		0	1.471e-05	5.80062	0	43.6282	16	3	644.635	1931.89	-2.1063	182.494	34599	34599	MS2	0/0	12AUG14_Rui_cardiac_PE_A.raw
High				FLEQQNAALAAEVNr	Unambiguous	2	1	Q6P725	R15(Label:13C(6))	CID	1	0	1	1							No Quan Values	Not Used		0	9.505e-07	5.79986	0	8.24581	81	2	840.442	1679.88	-2.17129	250.787	48966	48966	MS2	0/0	12AUG14_Rui_cardiac_PE_A.raw
High				HELQANcYEEVkDr	Unambiguous	1	1	P45592	C7(Carbamidomethyl); K12(Label:2H(4)); R14(Label:13C(6))	CID	1	0	1	1					754293		No Quan Values	Not Used		0	2.808e-05	5.78531	1	53.0584	100	3	600.956	1800.85	-2.90197	65.9753	10451	10451	MS2	0/0	12AUG14_Rui_cardiac_PE_A.raw
	High			GTGGVDTAAVGGVFDVSNADr	Unambiguous	1	1	P07335	R21(Label:13C(6)15N(4))	CID	1	0	1	1					2111078		No Quan Values	Not Used		0	0.0003482	5.77774	0	38.3834	100	2	987.969	1974.93	-4.67412	319.889	63377	63377	MS2	0/0	12AUG14_Rui_cardiac_PE_A.raw
	High			VNAGDQPGADLGPLITPQAk	Unambiguous	2	1	G3V7J0	K20(Label:13C(6)15N(2))	CID	1	0	1	1					2.74302e+06		No Quan Values	Not Used		0	0.0001783	5.76694	0	47.7791	100	2	985.522	1970.04	-3.16407	302.639	59792	59792	MS2	0/0	12AUG14_Rui_cardiac_PE_A.raw
	High			GFGDGYnGYGGGPGGGNFGGSPGYGGGr	Unambiguous	4	1	A7VJC2-2	N7(Deamidated); R28(Label:13C(6)15N(4))	CID	1	0	1	1					1.56418e+06		No Quan Values	Not Used		0	0.001421	5.76159	0	18.9625	100	2	1253.52	2506.03	-0.648541	282.17	55539	55539	MS2	0/0	12AUG14_Rui_cardiac_PE_A.raw
	High			VGLIGScTNSSYEDMGr	Unambiguous	1	1	Q9ER34	C7(Carbamidomethyl); R17(Label:13C(6)15N(4))	CID	1	0	1	1					2.54635e+06		No Quan Values	Not Used		0	0.0003965	5.75724	0	0	90	2	928.413	1855.82	0.247457	249.151	48618	48618	MS2	0/0	12AUG14_Rui_cardiac_PE_A.raw
High				DAGEGGLSLAVEGPSk	Unambiguous	1	1	D3ZHA0	K16(Label:2H(4))	CID	1	0	1	1							No Quan Values	Not Used		0	1.144e-05	5.75668	0	9.32119	74	2	745.883	1490.76	-2.85315	241.48	46999	46999	MS2	0/0	12AUG14_Rui_cardiac_PE_A.raw
	High			TGGLAGGGSDALQTDGLr	Unambiguous	1	1	D4A702	R18(Label:13C(6)15N(4))	CID	1	0	1	1					759672		No Quan Values	Not Used		0	0.0002808	5.74995	0	0	100	2	828.412	1655.82	-3.7943	215.539	41554	41554	MS2	0/0	12AUG14_Rui_cardiac_PE_A.raw
High				YSGDFGADAQGAmSk	Unambiguous	1	1	Q9QZ76	M13(Oxidation); K15(Label:2H(4))	CID	1	0	1	1							No Quan Values	Not Used		0	6.208e-06	5.74871	0	25.2115	61	2	762.831	1524.66	-1.11242	97.5579	16896	16896	MS2	0/0	12AUG14_Rui_cardiac_PE_A.raw
High				TDVDQqGLLVQEDTAGQLr	Unconsidered	1	1	D4ABA9	Q6(Deamidated); R19(Label:13C(6))	CID		0.0304	2	2					157343		No Quan Values	Not Used		0	0.0002279	5.74565	0	43.3976	100	2	1047.03	2093.06	7.40175	292.942	57777	57777	MS2	0/0	12AUG14_Rui_cardiac_PE_A.raw
	High			HNNcMAEcLTPTIYAk	Unambiguous	1	1	P09605	C4(Carbamidomethyl); C8(Carbamidomethyl); K16(Label:13C(6)15N(2))	CID	1	0	1	1		16925	1		1.08544e+07	Heavy	Excluded by Method	Not Used		0	0.001216	5.74493	0	27.8895	100	2	965.936	1930.86	-2.95872	220.474	42592	42592	MS2	0/0	12AUG14_Rui_cardiac_PE_A.raw
	High			NMGGPYGGGNYGPGGSGGSGGYGGr	Unambiguous	7	1	A7VJC2-2	R25(Label:13C(6)15N(4))	CID	1	0	1	1					1.75722e+06		No Quan Values	Not Used		0	0.00164	5.74373	0	0	100	2	1100.46	2199.91	-0.493222	168.318	31627	31627	MS2	0/0	12AUG14_Rui_cardiac_PE_A.raw
	High			IVSNAScTTNcLAPLAk	Unambiguous	15	2	P04797;F1M5I8	C7(Carbamidomethyl); C11(Carbamidomethyl); K17(Label:13C(6)15N(2))	CID	1	0	1	1		15928		1	61628984	Heavy	Excluded by Method	Not Used		0	0.0007628	5.74143	0	17.963	47	2	914.46	1827.91	-3.45935	211.265	40668	40668	MS2	0/0	12AUG14_Rui_cardiac_PE_A.raw
High				GNDISSGTVLSEYVGSGPPk	Unambiguous	1	1	P31044	K20(Label:2H(4))	CID	1	0	1	1					1.28091e+06		No Quan Values	Not Used		0	5.942e-05	5.73592	0	42.8668	100	2	984.495	1967.98	-1.31827	322.582	63934	63934	MS2	0/0	12AUG14_Rui_cardiac_PE_A.raw
	High			ESTGAQVQVAGDmLPNSTEr	Unambiguous	2	1	Q6AYU5	M13(Oxidation); R20(Label:13C(6)15N(4))	CID	1	0	1	1		13546	1		4.58363e+06	Heavy	Excluded by Method	Not Used		0	8.235e-05	5.73536	0	26.0538	100	2	1058.49	2115.98	-3.58163	182.417	34584	34584	MS2	0/0	12AUG14_Rui_cardiac_PE_A.raw
High				EVYmGNVIQGGEGQAPTr	Unambiguous	1	1	P17764	M4(Oxidation); R18(Label:13C(6))	CID	1	0	1	1		11330			2.10702e+07	Medium	Redundant	Not Used	0.810764	0	0.0001008	5.73063	0	15.5883	100	2	964.467	1927.93	-0.66405	156.468	29143	29143	MS2	0/0	12AUG14_Rui_cardiac_PE_A.raw
	High			LGSSEVEQVQLVVDGVk	Unambiguous	1	1	P00564	K17(Label:13C(6)15N(2))	CID	1	0	1	1					2.98633e+06		No Quan Values	Not Used		0	7.395e-05	5.72861	0	22.3354	69	2	897.488	1793.97	-2.99507	370.925	73957	73957	MS2	0/0	12AUG14_Rui_cardiac_PE_A.raw
High				TDVDqQGLLVQEDTAGQLr	Unconsidered	1	1	D4ABA9	Q5(Deamidated); R19(Label:13C(6))	CID		0.0337	3	3					157343		No Quan Values	Not Used		0	0.0003364	5.72801	0	43.3976	100	2	1047.03	2093.06	7.40175	292.942	57777	57777	MS2	0/0	12AUG14_Rui_cardiac_PE_A.raw
High				TEAAEIVEGEDSAYSVr	Unambiguous	1	1	D3ZHA0	R17(Label:13C(6))	CID	1	0	1	1							No Quan Values	Not Used		0	1.205e-05	5.72172	0	30.5345	100	2	916.434	1831.86	-2.77602	249.772	48753	48753	MS2	0/0	12AUG14_Rui_cardiac_PE_A.raw
	High			LEQQVDDLEGSLEQEk	Unambiguous	8	3	G3V885;G3V8B0;G3V6E1	K16(Label:13C(6)15N(2))	CID	1	0	1	1		21604			17186838	Heavy	Redundant	Not Used	0.511287	0	0.000343	5.71892	0	49.8459	100	2	934.452	1867.9	-2.42318	278.315	54731	54731	MS2	0/0	12AUG14_Rui_cardiac_PE_A.raw
High				LEDTENWLYEDGEDQPk	Unambiguous	2	1	F1LRV4	K17(Label:2H(4))	CID	1	0	1	1		23257	1	1	3.83183e+06	Medium	Excluded by Method	Not Used		0	5.228e-05	5.71405	0	0	100	2	1042.96	2084.91	-5.38216	296.364	58484	58484	MS2	0/0	12AUG14_Rui_cardiac_PE_A.raw
	High			AANEAGYFNEEmAPIEVk	Unambiguous	2	1	G3V9U2	M12(Oxidation); K18(Label:13C(6)15N(2))	CID	1	0	1	1					1272747		No Quan Values	Not Used		0	0.0003787	5.7026	0	19.7873	100	2	1003.96	2006.92	-2.64067	276.025	54252	54252	MS2	0/0	12AUG14_Rui_cardiac_PE_A.raw
High				GPSVDVEVPDVDLEcPEAk	Unambiguous	1	1	M0R9D5	C15(Carbamidomethyl); K19(Label:2H(4))	CID	1	0	1	1		27793		1	2.3349e+06	Medium	Excluded by Method	Not Used		0	1.461e-05	5.69694	0	0	100	2	1029.99	2058.98	-2.71164	354.243	70507	70507	MS2	0/0	12AUG14_Rui_cardiac_PE_A.raw
	High			LMAGQEDSnGcINYEAFVk	Unambiguous	1	1	P16409	N9(Deamidated); C11(Carbamidomethyl); K19(Label:13C(6)15N(2))	CID	0.0422	0	1	1							No Quan Values	Not Used		0	0.0003082	5.6943	0	18.248	80	2	1077.98	2154.95	-4.27445	338.83	67309	67309	MS2	0/0	12AUG14_Rui_cardiac_PE_A.raw
High				VIVVGNPANTNcLTASk	Unambiguous	1	1	O88989	C12(Carbamidomethyl); K17(Label:2H(4))	CID	1	0	1	1					17886314		No Quan Values	Not Used		0	1.363e-05	5.68977	0	10.3135	48	2	881.475	1761.94	-2.73121	228.229	44225	44225	MS2	0/0	12AUG14_Rui_cardiac_PE_A.raw
High				AVNAVGTSEnSQESEVIk	Unambiguous	1	1	G3V7K1	N10(Deamidated); K18(Label:2H(4))	CID	0.0035	0	1	1					842471		No Quan Values	Not Used		0	0.000286	5.68046	0	42.3512	100	2	933.973	1866.94	7.99679	142.514	26231	26231	MS2	0/0	12AUG14_Rui_cardiac_PE_A.raw
High				mEGDLNEMEIQLSQANr	Unambiguous	2	1	G3V885	M1(Oxidation); R17(Label:13C(6))	CID	1	0	1	1					1161578		No Quan Values	Not Used		0	4.284e-06	5.67521	0	12.9095	100	2	1000.46	1999.91	-2.57877	311.038	61540	61540	MS2	0/0	12AUG14_Rui_cardiac_PE_A.raw
	High			DLNELQTLIEAHFENr	Unambiguous	4	1	F1LMI8	R16(Label:13C(6)15N(4))	CID	1	0	1	1		32505			2.42037e+07	Heavy	Unique	Used	0.693301	0	0.0002305	5.66202	0	30.6671	34	2	976.489	1951.97	-1.77729	411.273	82307	82307	MS2	0/0	12AUG14_Rui_cardiac_PE_A.raw
High				AVNAVGTSENSqESEVIk	Unconsidered	1	1	G3V7K1	Q12(Deamidated); K18(Label:2H(4))	CID		0.0035	2	2					842471		No Quan Values	Not Used		0	0.000298	5.66148	0	42.3512	100	2	933.973	1866.94	7.99679	142.514	26231	26231	MS2	0/0	12AUG14_Rui_cardiac_PE_A.raw
High				GTSFEAAAASGGSASSEk	Unambiguous	1	1	P13803	K18(Label:2H(4))	CID	1	0	1	1		5087	1	1	8389920	Medium	Excluded by Method	Not Used		0	7.133e-06	5.65778	0	0	100	2	809.878	1618.75	-0.491457	83.713	14047	14047	MS2	0/0	12AUG14_Rui_cardiac_PE_A.raw
	High			TGGLAGGGSDALQTDGLr	Unambiguous	1	1	D4A702	R18(Label:13C(6)15N(4))	CID	1	0	1	1					4086210		No Quan Values	Not Used		0	4.922e-05	5.65652	0	12.9707	98	2	828.413	1655.82	-2.02496	213.322	41094	41094	MS2	0/0	12AUG14_Rui_cardiac_PE_A.raw
High				FLEQQNAALAAEVNr	Unambiguous	2	1	Q6P725	R15(Label:13C(6))	CID	1	0	1	1							No Quan Values	Not Used		0	1.249e-06	5.6558	0	9.09945	25	2	840.441	1679.88	-3.04329	257.649	50412	50412	MS2	0/0	12AUG14_Rui_cardiac_PE_A.raw
High				VHTPSGAVEEcYVSELDSDk	Unambiguous	1	1	D3ZHA0	C11(Carbamidomethyl); K20(Label:2H(4))	CID	1	0	1	1					5.83115e+06		No Quan Values	Not Used		0	9.794e-06	5.64672	0	47.6865	97	3	742.674	2226.01	-3.84829	251.64	49145	49145	MS2	0/0	12AUG14_Rui_cardiac_PE_A.raw
High				NPDDITNEEYGEFYk	Unambiguous	1	1	P82995	K15(Label:2H(4))	CID	1	0	1	1					5353203		No Quan Values	Not Used		0	1.884e-05	5.6464	0	13.0451	84	2	919.407	1837.81	-0.112246	273.017	53625	53625	MS2	0/0	12AUG14_Rui_cardiac_PE_A.raw
High				TGLEQGNDAGYLAESEk	Unambiguous	1	1	Q64428	K17(Label:2H(4))	CID	1	0	1	1					7.36326e+06		No Quan Values	Not Used		0	6.09e-05	5.64637	0	22.4604	100	2	893.423	1785.84	-2.57315	186.287	35407	35407	MS2	0/0	12AUG14_Rui_cardiac_PE_A.raw
High				STnGDTFLGGEDFDQALLr	Unambiguous	2	1	F1M953	N3(Deamidated); R19(Label:13C(6))	CID	1	0	1	1		32061			70286932	Medium	Redundant	Not Used	0.547827	0	6.082e-06	5.64242	0	19.2984	86	2	1031.98	2062.96	-4.10535	407.527	81532	81532	MS2	0/0	12AUG14_Rui_cardiac_PE_A.raw
	High			TNVSGGAIALGHPLGGSGSr	Unambiguous	2	1	G3V9U2	R20(Label:13C(6)15N(4))	CID	1	0	1	1					1.48653e+06		No Quan Values	Not Used		0	0.0001556	5.64092	0	21.0909	100	2	909.475	1817.94	-3.57749	179.638	34000	34000	MS2	0/0	12AUG14_Rui_cardiac_PE_A.raw
High				VGEATETALTcLVEk	Unambiguous	8	1	P11507-2	C11(Carbamidomethyl); K15(Label:2H(4))	CID	1	0	1	1							No Quan Values	Not Used		0	3.3e-06	5.63921	0	26.7093	85	2	812.924	1624.84	0.0955538	316.313	62634	62634	MS2	0/0	12AUG14_Rui_cardiac_PE_A.raw
	High			SSGSPYGGGYGSGGGSGGYGSr	Unambiguous	3	1	Q6URK4-2	R22(Label:13C(6)15N(4))	CID	1	0	1	1		5948	1		2.37823e+07	Heavy	Excluded by Method	Not Used		0	2.15e-05	5.63891	0	0	100	2	960.9	1920.79	-2.62902	98.5971	17112	17112	MS2	0/0	12AUG14_Rui_cardiac_PE_A.raw
	High			EVYMGNVIQGGEGQAPTr	Unambiguous	1	1	P17764	R18(Label:13C(6)15N(4))	CID	1	0	1	1					4.00343e+06		No Quan Values	Not Used		0	2.054e-05	5.63224	0	10.0129	100	2	958.461	1915.92	-2.86629	235.1	45659	45659	MS2	0/0	12AUG14_Rui_cardiac_PE_A.raw
High				NmGGPYGGGNYGPGGSGGSGGYGGr	Unambiguous	7	1	A7VJC2-2	M2(Oxidation); R25(Label:13C(6))	CID	1	0	1	1		8525		1	10286029	Medium	Excluded by Method	Not Used		0	2.201e-08	5.62823	0	0	100	2	1106.46	2211.92	-2.33937	127.554	23120	23120	MS2	0/0	12AUG14_Rui_cardiac_PE_A.raw
High				YSGDFGADAQGAMSk	Unambiguous	1	1	Q9QZ76	K15(Label:2H(4))	CID	1	0	1	1							No Quan Values	Not Used		0	1.087e-05	5.62547	0	4.71328	62	2	754.833	1508.66	-2.39101	164.705	30866	30866	MS2	0/0	12AUG14_Rui_cardiac_PE_A.raw
	High			IVYGHLDDPAnQEIEr	Unambiguous	1	1	Q9ER34	N11(Deamidated); R16(Label:13C(6)15N(4))	CID	0.0089	0	1	1					959950		No Quan Values	Not Used		0	0.004273	5.62226	0	37.6769	100	2	940.464	1879.92	7.26043	202.749	38873	38873	MS2	0/0	12AUG14_Rui_cardiac_PE_A.raw
High				DVGPDDQGSYAVIAGSSk	Unambiguous	1	1	P56741	K18(Label:2H(4))	CID	1	0	1	1		16584			12966550	Medium	Redundant	Not Used	0.695432	0	1.437e-06	5.6215	0	0	99	2	885.426	1769.85	-2.16169	216.69	41794	41794	MS2	0/0	12AUG14_Rui_cardiac_PE_A.raw
High				EVYmGNVIQGGEGQAPTr	Unambiguous	1	1	P17764	M4(Oxidation); R18(Label:13C(6))	CID	1	0	1	1		11330			2.10702e+07	Medium	Redundant	Not Used	0.810764	0	9.938e-07	5.61596	0	5.0693	75	2	964.464	1927.92	-3.70327	160.086	29899	29899	MS2	0/0	12AUG14_Rui_cardiac_PE_A.raw
High				DLNELQTLIEAHFENr	Unambiguous	4	1	F1LMI8	R16(Label:13C(6))	CID	1	0	1	1		32505			3.49109e+07	Medium	Redundant	Not Used	0.693301	0	6.597e-05	5.60762	0	48.9939	100	2	974.496	1947.99	-0.537477	412.18	82496	82496	MS2	0/0	12AUG14_Rui_cardiac_PE_A.raw
	High			FLEQQNAALAAEVNr	Unambiguous	2	1	Q6P725	R15(Label:13C(6)15N(4))	CID	1	0	1	1		19695		1	57848685	Heavy	Excluded by Method	Not Used		0	4.191e-05	5.60397	0	17.0158	19	2	842.435	1683.86	-3.82213	255.048	49864	49864	MS2	0/0	12AUG14_Rui_cardiac_PE_A.raw
High				LEDTENWLYEDGEDQPk	Unambiguous	2	1	F1LRV4	K17(Label:2H(4))	CID	1	0	1	1					1.66882e+06		No Quan Values	Not Used		0	7.846e-05	5.6039	0	22.8798	100	2	1042.96	2084.91	-6.78735	293.252	57840	57840	MS2	0/0	12AUG14_Rui_cardiac_PE_A.raw
High				QAEEAEEQANTNLSk	Unambiguous	4	2	G3V885;G3V8B0	K15(Label:2H(4))	CID	1	0	1	1					16072990		No Quan Values	Not Used		0	1.465e-06	5.60265	0	3.63344	100	2	833.395	1665.78	-2.52382	47.9763	6775	6775	MS2	0/0	12AUG14_Rui_cardiac_PE_A.raw
	High			LcGSGFQSIVSGcQEIcSk	Unambiguous	2	1	G3V9U2	C2(Carbamidomethyl); C13(Carbamidomethyl); C17(Carbamidomethyl); K19(Label:13C(6)15N(2))	CID	1	0	1	1					3.06132e+06		No Quan Values	Not Used		0	0.0003098	5.60209	0	26.2909	100	2	1062.98	2124.95	-3.01526	306.647	60627	60627	MS2	0/0	12AUG14_Rui_cardiac_PE_A.raw
	High			NLQEEISDLTEQLGSTGk	Unambiguous	2	1	G3V8B0	K18(Label:13C(6)15N(2))	CID	1	0	1	1							No Quan Values	Not Used		0	0.0003892	5.60155	0	43.8528	100	2	985.487	1969.97	-6.803	410.531	82154	82154	MS2	0/0	12AUG14_Rui_cardiac_PE_A.raw
	High			NPDDITQEEYGEFYk	Unambiguous	1	1	P34058	K15(Label:13C(6)15N(2))	CID	1	0	1	1							No Quan Values	Not Used		0	0.0003627	5.59818	0	36.9766	71	2	928.406	1855.8	-3.65305	281.511	55400	55400	MS2	0/0	12AUG14_Rui_cardiac_PE_A.raw
High				QAEEAEEQANTNLSk	Unambiguous	4	2	G3V885;G3V8B0	K15(Label:2H(4))	CID	1	0	1	1					16072990		No Quan Values	Not Used		0	1.092e-05	5.59584	0	0	100	2	833.394	1665.78	-3.32992	44.7051	6107	6107	MS2	0/0	12AUG14_Rui_cardiac_PE_A.raw
	High			IVSNAScTTNcLAPLAk	Unambiguous	15	2	P04797;F1M5I8	C7(Carbamidomethyl); C11(Carbamidomethyl); K17(Label:13C(6)15N(2))	CID	1	0	1	1		15928		1	61628984	Heavy	Excluded by Method	Not Used		0	0.001921	5.57991	0	31.6558	22	2	914.46	1827.91	-2.72476	209.718	40343	40343	MS2	0/0	12AUG14_Rui_cardiac_PE_A.raw
High				SSGSPYGGGYGSGGGSGGYGSr	Unambiguous	3	1	Q6URK4-2	R22(Label:13C(6))	CID	1	0	1	1		6086	1		32633602	Medium	Excluded by Method	Not Used		0	1.471e-05	5.5748	0	0	100	2	958.904	1916.8	-4.42767	99.1965	17234	17234	MS2	0/0	12AUG14_Rui_cardiac_PE_A.raw
High				VLGSEEPTEGDVQcmr	Unambiguous	1	1	D4ABA9	C14(Carbamidomethyl); M15(Oxidation); R16(Label:13C(6))	CID	1	0	1	1					4837590		No Quan Values	Not Used		0	1.008e-05	5.57319	0	0	100	2	914.909	1828.81	-2.44365	130.604	23758	23758	MS2	0/0	12AUG14_Rui_cardiac_PE_A.raw
	High			IVYGHLDDPANqEIEr	Unconsidered	1	1	Q9ER34	Q12(Deamidated); R16(Label:13C(6)15N(4))	CID		0.0089	2	2					959950		No Quan Values	Not Used		0	0.007261	5.57275	0	37.6769	100	2	940.464	1879.92	7.26043	202.749	38873	38873	MS2	0/0	12AUG14_Rui_cardiac_PE_A.raw
High				TGLEQGNDAGYLAESEk	Unambiguous	1	1	Q64428	K17(Label:2H(4))	CID	1	0	1	1					7.36326e+06		No Quan Values	Not Used		0	1.561e-05	5.56639	0	26.6037	100	2	893.423	1785.84	-2.70986	185.83	35311	35311	MS2	0/0	12AUG14_Rui_cardiac_PE_A.raw
High				HNNcMAEcLTPTIYAk	Unambiguous	1	1	P09605	C4(Carbamidomethyl); C8(Carbamidomethyl); K16(Label:2H(4))	CID	1	0	1	1					3.46291e+06		No Quan Values	Not Used		0	5.316e-05	5.55664	0	75.503	100	2	963.939	1926.87	-5.20486	218.857	42250	42250	MS2	0/0	12AUG14_Rui_cardiac_PE_A.raw
	High			LQDAEEAVEAVNAk	Unambiguous	4	2	G3V885;G3V8B0	K14(Label:13C(6)15N(2))	CID	1	0	1	1					50013708		No Quan Values	Not Used		0	0.0002642	5.55242	0	31.0141	26	2	747.878	1494.75	-2.64625	201.138	38527	38527	MS2	0/0	12AUG14_Rui_cardiac_PE_A.raw
High				AVnAVGTSENSQESEVIk	Unconsidered	1	1	G3V7K1	N3(Deamidated); K18(Label:2H(4))	CID		0.0246	3	3					842471		No Quan Values	Not Used		0	0.00115	5.5423	0	42.3512	100	2	933.973	1866.94	7.99679	142.514	26231	26231	MS2	0/0	12AUG14_Rui_cardiac_PE_A.raw
High				QATLGAGLPIATPcTTVNk	Unambiguous	1	1	P17764	C14(Carbamidomethyl); K19(Label:2H(4))	CID	1	0	1	1							No Quan Values	Not Used		0	7.791e-05	5.542	0	5.77837	100	2	959.022	1917.04	-2.21039	307.538	60811	60811	MS2	0/0	12AUG14_Rui_cardiac_PE_A.raw
	High			GTGGVDTAAVGGVFDVSnADr	Unambiguous	1	1	P07335	N18(Deamidated); R21(Label:13C(6)15N(4))	CID	1	0	1	1					556799		No Quan Values	Not Used		0	0.0005243	5.53894	0	0	100	2	988.472	1975.94	7.12429	317.957	62977	62977	MS2	0/0	12AUG14_Rui_cardiac_PE_A.raw
	High			SQVFSTAADGQTQVEIk	Unambiguous	2	1	F1M953	K17(Label:13C(6)15N(2))	CID	1	0	1	1					4.83398e+06		No Quan Values	Not Used		0	0.0002315	5.53696	0	23.7738	89	2	908.958	1816.91	-3.9445	225.719	43699	43699	MS2	0/0	12AUG14_Rui_cardiac_PE_A.raw
	High			AEDGSVIDYELIDQDAr	Unambiguous	2	1	Q07936	R17(Label:13C(6)15N(4))	CID	1	0	1	1					1.41793e+06		No Quan Values	Not Used		0	0.0005548	5.53386	0	15.3338	100	2	959.944	1918.88	-5.50836	339.589	67465	67465	MS2	0/0	12AUG14_Rui_cardiac_PE_A.raw
High				VDATEESDLAQQYGVr	Unambiguous	1	1	P04785	R16(Label:13C(6))	CID	1	0	1	1		19745	1	1	3390303	Medium	Excluded by Method	Not Used		0	0.0001126	5.52623	0	10.9235	59	2	893.927	1786.85	-4.15174	253.165	49468	49468	MS2	0/0	12AUG14_Rui_cardiac_PE_A.raw
	High			YSGDFGADAQGAmSk	Unambiguous	1	1	Q9QZ76	M13(Oxidation); K15(Label:13C(6)15N(2))	CID	1	0	1	1							No Quan Values	Not Used		0	6.113e-05	5.52494	0	35.4548	90	2	764.825	1528.64	-2.67801	90.3497	15403	15403	MS2	0/0	12AUG14_Rui_cardiac_PE_A.raw
High				TNVSGGAIALGHPLGGSGSr	Unambiguous	2	1	G3V9U2	R20(Label:13C(6))	CID	1	0	1	1					211465		No Quan Values	Not Used		0	6.037e-05	5.51891	0	0	100	2	907.482	1813.96	-2.45191	177.38	33524	33524	MS2	0/0	12AUG14_Rui_cardiac_PE_A.raw
	High			VGLIGScTNSSYEDMGr	Unambiguous	1	1	Q9ER34	C7(Carbamidomethyl); R17(Label:13C(6)15N(4))	CID	1	0	1	1					4.13126e+06		No Quan Values	Not Used		0	0.0002653	5.51459	0	16.0839	100	2	928.409	1855.81	-4.29118	246.942	48149	48149	MS2	0/0	12AUG14_Rui_cardiac_PE_A.raw
	High			ISSSNPYSTVTmDELr	Unambiguous	1	1	D3ZCV0	M12(Oxidation); R16(Label:13C(6)15N(4))	CID	1	0	1	1		18648	1		1.56333e+07	Heavy	Excluded by Method	Not Used		0	0.00072	5.51318	0	10.5513	67	2	913.426	1825.84	-4.08452	240.417	46776	46776	MS2	0/0	12AUG14_Rui_cardiac_PE_A.raw
High				ESTGAQVQVAGDMLPNSTEr	Unambiguous	2	1	Q6AYU5	R20(Label:13C(6))	CID	1	0	1	1		19192	1		9.85052e+06	Medium	Excluded by Method	Not Used		0	3.036e-05	5.51217	0	55.4549	100	2	1048.5	2095.99	-4.01259	246.742	48107	48107	MS2	0/0	12AUG14_Rui_cardiac_PE_A.raw
High				TGGLAGGGSDALQTDGLr	Unambiguous	1	1	D4A702	R18(Label:13C(6))	CID	1	0	1	1					20594362		No Quan Values	Not Used		0	5.894e-06	5.51161	0	7.41902	58	2	826.419	1651.83	-2.55877	209.732	40347	40347	MS2	0/0	12AUG14_Rui_cardiac_PE_A.raw
High				ALSAGNIDDALQcYSEAIk	Unambiguous	2	1	O35814	C13(Carbamidomethyl); K19(Label:2H(4))	CID	1	0	1	1		31544	1		4.71196e+06	Medium	Excluded by Method	Not Used		0	6.804e-06	5.5065	0	20.5347	100	2	1022	2043	-1.56459	400.757	80121	80121	MS2	0/0	12AUG14_Rui_cardiac_PE_A.raw
	High			VNAGDQPGADLGPLITPQAk	Unambiguous	2	1	G3V7J0	K20(Label:13C(6)15N(2))	CID	1	0	1	1		23936		1	4.01512e+06	Heavy	Excluded by Method	Not Used		0	0.0002117	5.5045	0	30.7211	100	2	985.524	1970.04	-1.55301	306.484	60592	60592	MS2	0/0	12AUG14_Rui_cardiac_PE_A.raw
	High			VDATEESDLAQQYGVr	Unambiguous	1	1	P04785	R16(Label:13C(6)15N(4))	CID	1	0	1	1		19760	1		9328649	Heavy	Excluded by Method	Not Used		0	0.0001767	5.49805	0	20.8161	100	2	895.922	1790.84	-3.65463	253.395	49516	49516	MS2	0/0	12AUG14_Rui_cardiac_PE_A.raw
	High			LEDTENWLYEDGEDQPk	Unambiguous	2	1	F1LRV4	K17(Label:13C(6)15N(2))	CID	1	0	1	1					1.24549e+06		No Quan Values	Not Used		0	0.001615	5.4976	0	30.0606	100	2	1044.96	2088.91	-3.18874	295.448	58296	58296	MS2	0/0	12AUG14_Rui_cardiac_PE_A.raw
High				NLTEEMAGLDEIIAk	Unambiguous	2	1	G3V885	K15(Label:2H(4))	CID	1	0	1	1		32068			27198510	Medium	Unique	Used	0.655675	0	5.287e-05	5.49572	0	5.03729	39	2	825.931	1650.85	-1.18783	407.171	81457	81457	MS2	0/0	12AUG14_Rui_cardiac_PE_A.raw
High				MEGDLNEmEIQLSQANr	Unambiguous	2	1	G3V885	M8(Oxidation); R17(Label:13C(6))	CID	1	0	1	1		18626	1	1	1.31661e+06	Medium	Excluded by Method	Not Used		0	3.525e-05	5.49459	0	0	100	2	1000.46	1999.91	-3.98265	240.193	46728	46728	MS2	0/0	12AUG14_Rui_cardiac_PE_A.raw
High				TDVDQQGLLVQEDTAGQLr	Unambiguous	1	1	D4ABA9	R19(Label:13C(6))	CID	1	0	1	1					11545740		No Quan Values	Not Used		0	1.023e-06	5.48806	0	7.08738	100	2	1046.53	2092.06	-1.98551	291.078	57392	57392	MS2	0/0	12AUG14_Rui_cardiac_PE_A.raw
High				AGAGSATLSMAYAGAr	Unambiguous	1	1	P04636	R16(Label:13C(6))	CID	1	0	1	1		15333		1	78260904	Medium	Excluded by Method	Not Used		0	2.703e-05	5.48772	0	8.6815	18	2	730.864	1460.72	-3.07329	202.192	38752	38752	MS2	0/0	12AUG14_Rui_cardiac_PE_A.raw
	High			ISSSNPYSTVTMDELr	Unambiguous	1	1	D3ZCV0	R16(Label:13C(6)15N(4))	CID	1	0	1	1					5052811		No Quan Values	Not Used		0	0.0006005	5.48404	0	24.0208	100	2	905.431	1809.86	-0.38781	290.101	57188	57188	MS2	0/0	12AUG14_Rui_cardiac_PE_A.raw
High				LYAQDADGcPIDIk	Unambiguous	1	1	D3ZHA0	C9(Carbamidomethyl); K14(Label:2H(4))	CID	1	0	1	1		17528	1	1	8.16426e+06	Medium	Excluded by Method	Not Used		0	1.348e-05	5.48325	0	21.7313	46	2	791.888	1582.77	-2.00021	227.448	44062	44062	MS2	0/0	12AUG14_Rui_cardiac_PE_A.raw
High				NPDDITQEEYGEFYk	Unambiguous	1	1	P34058	K15(Label:2H(4))	CID	1	0	1	1		22028	1	1	23944138	Medium	Excluded by Method	Not Used		0	0.0001113	5.47678	0	5.75099	35	2	926.413	1851.82	-2.23431	280.933	55277	55277	MS2	0/0	12AUG14_Rui_cardiac_PE_A.raw
High				kTETVcTFTDGALVQHQk	Unambiguous	1	1	P55053	K1(Label:2H(4)); C6(Carbamidomethyl); K18(Label:2H(4))	CID	1	0	1	1					3.00151e+06		No Quan Values	Not Used		0	5.048e-05	5.47551	1	86.066	100	3	691.028	2071.07	-1.20788	155.875	29020	29020	MS2	0/0	12AUG14_Rui_cardiac_PE_A.raw
	High			HNNcMAEcLTPTIYAk	Unambiguous	1	1	P09605	C4(Carbamidomethyl); C8(Carbamidomethyl); K16(Label:13C(6)15N(2))	CID	1	0	1	1					366294		No Quan Values	Not Used		0	0.0003097	5.4736	0	63.0996	100	2	965.937	1930.87	-1.75753	218.757	42229	42229	MS2	0/0	12AUG14_Rui_cardiac_PE_A.raw
High				GSYGDLGGPIITTQVTIPk	Unambiguous	3	1	P61980	K19(Label:2H(4))	CID	1	0	1	1		30244	1		3.49607e+06	Medium	Excluded by Method	Not Used		0	0.0001706	5.4704	0	11.0699	100	2	961.031	1921.05	-2.05909	387.344	77336	77336	MS2	0/0	12AUG14_Rui_cardiac_PE_A.raw
High				NYDIGAALDTIQYSk	Unambiguous	2	1	O08623	K15(Label:2H(4))	CID	1	0	1	1							No Quan Values	Not Used		0	5.515e-05	5.46806	0	24.0513	100	2	838.427	1675.85	-0.738269	371.573	74092	74092	MS2	0/0	12AUG14_Rui_cardiac_PE_A.raw
	High			AGSDGESIGNcPFSQr	Unambiguous	4	1	G3V8C4	C11(Carbamidomethyl); R16(Label:13C(6)15N(4))	CID	1	0	1	1					3529384		No Quan Values	Not Used		0	0.0003863	5.46796	0	51.3654	100	2	846.366	1691.72	-4.30886	149.831	27762	27762	MS2	0/0	12AUG14_Rui_cardiac_PE_A.raw
	High			NPDDITNEEYGEFYk	Unambiguous	1	1	P82995	K15(Label:13C(6)15N(2))	CID	1	0	1	1					1.90684e+06		No Quan Values	Not Used		0	0.0001941	5.46624	0	23.9883	70	2	921.399	1841.79	-2.20915	273.269	53679	53679	MS2	0/0	12AUG14_Rui_cardiac_PE_A.raw
	High			TDDYLDQPccETINr	Unambiguous	1	1	P50399	C9(Carbamidomethyl); C10(Carbamidomethyl); R15(Label:13C(6)15N(4))	CID	1	0	1	1		15718		1	3.75283e+06	Heavy	Excluded by Method	Not Used		0	0.005027	5.46321	0	0	100	2	955.399	1909.79	-1.1882	206.581	39688	39688	MS2	0/0	12AUG14_Rui_cardiac_PE_A.raw
High				AANEAGYFNEEmAPIEVk	Unambiguous	2	1	G3V9U2	M12(Oxidation); K18(Label:2H(4))	CID	1	0	1	1					835351		No Quan Values	Not Used		0	0.0008794	5.45722	0	0	100	2	1001.97	2002.93	-3.15534	273.66	53762	53762	MS2	0/0	12AUG14_Rui_cardiac_PE_A.raw
High				GTSFEAAAASGGSASSEk	Unambiguous	1	1	P13803	K18(Label:2H(4))	CID	1	0	1	1		5087	1	1	8389920	Medium	Excluded by Method	Not Used		0	0.0001045	5.45453	0	30.4056	100	2	809.878	1618.75	-1.01933	85.0918	14325	14325	MS2	0/0	12AUG14_Rui_cardiac_PE_A.raw
	High			LYGSGGPPPTGEEDTSEkDEL	Unambiguous	1	1	P06761	K18(Label:13C(6)15N(2))	CID	1	0	1	1		16340		1	1.19835e+07	Heavy	Excluded by Method	Not Used		0	0.001855	5.45443	1	12.4812	99	2	1093.49	2185.98	-3.35264	213.674	41167	41167	MS2	0/0	12AUG14_Rui_cardiac_PE_A.raw
High				AcLISmGYDLGEAEFAr	Unambiguous	1	1	D3ZCV0	C2(Carbamidomethyl); M6(Oxidation); R17(Label:13C(6))	CID	1	0	1	1					1.81731e+06		No Quan Values	Not Used		0	7.732e-05	5.45307	0	26.5097	100	2	962.946	1924.89	-1.18854	376.888	75186	75186	MS2	0/0	12AUG14_Rui_cardiac_PE_A.raw
	High			LMAGQEDSNGcInYEAFVk	Unconsidered	1	1	P16409	C11(Carbamidomethyl); N13(Deamidated); K19(Label:13C(6)15N(2))	CID		0.0422	2	2							No Quan Values	Not Used		0	0.0008842	5.45111	0	18.248	80	2	1077.98	2154.95	-4.27445	338.83	67309	67309	MS2	0/0	12AUG14_Rui_cardiac_PE_A.raw
High				LmAGQEDSNGcINYEAFVk	Unambiguous	1	1	P16409	M2(Oxidation); C11(Carbamidomethyl); K19(Label:2H(4))	CID	1	0	1	1							No Quan Values	Not Used		0	0.0001331	5.44964	0	0	89	2	1083.49	2165.97	-4.17622	300.947	59436	59436	MS2	0/0	12AUG14_Rui_cardiac_PE_A.raw
High				GTGGVDTAAVGGVFDVSNADr	Unambiguous	1	1	P07335	R21(Label:13C(6))	CID	1	0	1	1		24863		1	1.23683e+06	Medium	Excluded by Method	Not Used		0	1.659e-05	5.44762	0	11.5796	100	2	985.977	1970.95	-1.78236	317.124	62804	62804	MS2	0/0	12AUG14_Rui_cardiac_PE_A.raw
High				NQVTATTADGSTQVIGTk	Unambiguous	1	1	Q6P6R2	K18(Label:2H(4))	CID	1	0	1	1		9725		1	12408157	Medium	Excluded by Method	Not Used		0	8.149e-06	5.44602	0	11.6379	90	2	898.469	1795.93	-2.0163	138.095	25301	25301	MS2	0/0	12AUG14_Rui_cardiac_PE_A.raw
	High			LQNEIEDLMVDVEr	Unambiguous	4	2	G3V885;G3V8B0	R14(Label:13C(6)15N(4))	CID	1	0	1	1		31945		1	8.19938e+06	Heavy	Excluded by Method	Not Used		0	0.000768	5.44485	0	25.3983	100	2	856.92	1712.83	-3.97751	405.174	81042	81042	MS2	0/0	12AUG14_Rui_cardiac_PE_A.raw
High				TQLEELEDELqATEDAk	Unambiguous	8	1	G3V6P7	Q11(Deamidated); K17(Label:2H(4))	CID	0.0018	0	1	1		31352		1	2.03956e+06	Medium	Excluded by Method	Not Used		0	0.002125	5.44325	0	36.9843	100	2	983.974	1966.94	6.7533	398.717	79694	79694	MS2	0/0	12AUG14_Rui_cardiac_PE_A.raw
High				LEDTEnWLYEDGEDQPk	Unambiguous	2	1	F1LRV4	N6(Deamidated); K17(Label:2H(4))	CID	0.0257	0	1	1		23297	1	1	152575	Medium	Excluded by Method	Not Used		0	0.002659	5.43884	0	61.6055	100	2	1043.46	2085.92	7.19901	296.782	58571	58571	MS2	0/0	12AUG14_Rui_cardiac_PE_A.raw
	High			EVYMGnVIQGGEGQAPTr	Unambiguous	1	1	P17764	N6(Deamidated); R18(Label:13C(6)15N(4))	CID	0.0055	0	1	1					1547676		No Quan Values	Not Used		0	0.00333	5.43493	0	48.1416	100	2	958.963	1916.92	7.44769	229.396	44470	44470	MS2	0/0	12AUG14_Rui_cardiac_PE_A.raw
High				IVYGHLDDPANqEIEr	Unambiguous	1	1	Q9ER34	Q12(Deamidated); R16(Label:13C(6))	CID	0.0018	0	1	1		15309	1		1.30572e+06	Medium	Excluded by Method	Not Used		0	0.005182	5.4331	0	35.6549	100	2	938.469	1875.93	7.20057	201.931	38697	38697	MS2	0/0	12AUG14_Rui_cardiac_PE_A.raw
High				EVYMGnVIQGGEGQAPTr	Unambiguous	1	1	P17764	N6(Deamidated); R18(Label:13C(6))	CID	0.0184	0	1	1					8628494		No Quan Values	Not Used		0	5.636e-05	5.43073	0	57.4309	100	2	956.969	1912.93	6.87887	228.778	44341	44341	MS2	0/0	12AUG14_Rui_cardiac_PE_A.raw
High				STNGDTFLGGEDFDQALLr	Unambiguous	2	1	F1M953	R19(Label:13C(6))	CID	1	0	1	1		31602			7.86877e+06	Medium	Unique	Used	0.537219	0	3.68e-05	5.42752	0	28.4725	100	2	1031.49	2061.98	-2.38699	401.366	80248	80248	MS2	0/0	12AUG14_Rui_cardiac_PE_A.raw
High				TqLEELEDELQATEDAk	Unconsidered	8	1	G3V6P7	Q2(Deamidated); K17(Label:2H(4))	CID		0.0018	2	2		31352		1	2.03956e+06	Medium	Excluded by Method	Not Used		0	0.002535	5.4267	0	36.9843	100	2	983.974	1966.94	6.7533	398.717	79694	79694	MS2	0/0	12AUG14_Rui_cardiac_PE_A.raw
	High			VNAGDQPGADLGPLITPQAk	Unambiguous	2	1	G3V7J0	K20(Label:13C(6)15N(2))	CID	1	0	1	1		23936		1	4.01512e+06	Heavy	Excluded by Method	Not Used		0	0.001207	5.4258	0	14.6674	100	2	985.521	1970.04	-4.15548	306.378	60569	60569	MS2	0/0	12AUG14_Rui_cardiac_PE_A.raw
High				EVVAGSHELGQDYEHVTmLQEr	Unambiguous	1	1	G3V6S0	M18(Oxidation); R22(Label:13C(6))	CID	1	0	1	1		18548		1	2.74565e+06	Medium	Excluded by Method	Not Used		0	0.0003448	5.42486	0	45.1589	100	3	850.404	2549.2	-2.02849	239.397	46561	46561	MS2	0/0	12AUG14_Rui_cardiac_PE_A.raw
	High			EVYMGNVIQGGEGQAPTr	Unambiguous	1	1	P17764	R18(Label:13C(6)15N(4))	CID	1	0	1	1		17864			20329796	Heavy	Redundant	Not Used	1.09447	0	0.0003352	5.42256	0	12.7779	59	2	958.462	1915.92	-2.48401	232.117	45036	45036	MS2	0/0	12AUG14_Rui_cardiac_PE_A.raw
	High			ALDSTTVAAHESEIYck	Unambiguous	2	1	G3V7U0	C16(Carbamidomethyl); K17(Label:13C(6)15N(2))	CID	1	0	1	1					2.27797e+06		No Quan Values	Not Used		0	0.0007832	5.42224	0	0	100	2	951.951	1902.89	-2.65364	183.001	34711	34711	MS2	0/0	12AUG14_Rui_cardiac_PE_A.raw
High				VEFEcEVSEEGAQVk	Unambiguous	1	1	P56741	C5(Carbamidomethyl); K15(Label:2H(4))	CID	1	0	1	1		16968	1	1	4.07939e+06	Medium	Excluded by Method	Not Used		0	9.574e-05	5.42172	0	26.1369	90	2	872.402	1743.8	-4.17799	221.018	42709	42709	MS2	0/0	12AUG14_Rui_cardiac_PE_A.raw
High				IVYGHLDDPAnQEIEr	Unconsidered	1	1	Q9ER34	N11(Deamidated); R16(Label:13C(6))	CID		0.0018	2	2		15309	1		1.30572e+06	Medium	Excluded by Method	Not Used		0	0.00223	5.4214	0	35.6549	100	2	938.469	1875.93	7.20057	201.931	38697	38697	MS2	0/0	12AUG14_Rui_cardiac_PE_A.raw
	High			EVYMGNVIqGGEGQAPTr	Unconsidered	1	1	P17764	Q9(Deamidated); R18(Label:13C(6)15N(4))	CID		0.0055	2	2					1547676		No Quan Values	Not Used		0	0.001426	5.40405	0	48.1416	100	2	958.963	1916.92	7.44769	229.396	44470	44470	MS2	0/0	12AUG14_Rui_cardiac_PE_A.raw
High				VLNNmEIGTSLYDEEGAk	Unambiguous	1	1	P16617	M5(Oxidation); K18(Label:2H(4))	CID	1	0	1	1					3871783		No Quan Values	Not Used		0	9.815e-05	5.40318	0	39.6373	100	2	1001.98	2002.95	-2.7296	256.63	50199	50199	MS2	0/0	12AUG14_Rui_cardiac_PE_A.raw
High				SQNIITDSSSLNAEAIr	Unambiguous	1	1	G3V6S0	R17(Label:13C(6))	CID	1	0	1	1					3.89657e+06		No Quan Values	Not Used		0	7.733e-06	5.40072	0	21.5592	100	2	912.971	1824.94	-2.21924	276.043	54256	54256	MS2	0/0	12AUG14_Rui_cardiac_PE_A.raw
High				YEMTYSGGGGGGGGGGGGTSr	Unambiguous	1	1	F1LMV6	R21(Label:13C(6))	CID	1	0	1	1					105770		No Quan Values	Not Used		0	1.591e-05	5.39957	0	0	100	2	914.388	1827.77	2.01806	79.8961	13271	13271	MS2	0/0	12AUG14_Rui_cardiac_PE_A.raw
High				LFIGGLSFETTEESLr	Unambiguous	7	1	A7VJC2-2	R16(Label:13C(6))	CID	1	0	1	1		32023			1.24168e+07	Medium	Unique	Used	0.482617	0	1e-05	5.39934	0	15.9485	73	2	902.974	1804.94	-1.25169	405.739	81159	81159	MS2	0/0	12AUG14_Rui_cardiac_PE_A.raw
	High			GFGTDEQAIIDcLGSr	Unambiguous	1	1	Q5XI77	C12(Carbamidomethyl); R16(Label:13C(6)15N(4))	CID	1	0	1	1					705204		No Quan Values	Not Used		0	9.457e-05	5.39847	0	35.225	100	2	874.909	1748.81	-2.70361	384.551	76763	76763	MS2	0/0	12AUG14_Rui_cardiac_PE_A.raw
High				LQDAEEAVEAVNAk	Unambiguous	4	2	G3V885;G3V8B0	K14(Label:2H(4))	CID	1	0	1	1					35412084		No Quan Values	Not Used		0	1.11e-05	5.39766	0	24.5808	46	2	745.885	1490.76	-0.226131	203.122	38951	38951	MS2	0/0	12AUG14_Rui_cardiac_PE_A.raw
	High			LYGSGGPPPTGEEDTSEkDEL	Unambiguous	1	1	P06761	K18(Label:13C(6)15N(2))	CID	1	0	1	1		16340		1	1.19835e+07	Heavy	Excluded by Method	Not Used		0	0.0003453	5.3975	1	26.3437	100	2	1093.49	2185.97	-5.58635	211.968	40812	40812	MS2	0/0	12AUG14_Rui_cardiac_PE_A.raw
	High			LkGADPEETILNAFk	Unambiguous	1	1	P08733	K2(Label:13C(6)15N(2)); K15(Label:13C(6)15N(2))	CID	1	0	1	1							No Quan Values	Not Used		0	0.0004198	5.39669	1	12.1207	90	3	554.64	1661.91	-1.75992	369.24	73607	73607	MS2	0/0	12AUG14_Rui_cardiac_PE_A.raw
High				NMGGPYGGGnYGPGGSGGSGGYGGr	Unambiguous	7	1	A7VJC2-2	N10(Deamidated); R25(Label:13C(6))	CID	1	0	1	1					148338		No Quan Values	Not Used		0	3.333e-06	5.39542	0	34.1136	100	2	1098.97	2196.92	6.93969	164.167	30753	30753	MS2	0/0	12AUG14_Rui_cardiac_PE_A.raw
High				AGSDGESIGNcPFSQr	Unambiguous	4	1	G3V8C4	C11(Carbamidomethyl); R16(Label:13C(6))	CID	1	0	1	1					7.64073e+06		No Quan Values	Not Used		0	7.549e-06	5.39447	0	7.96408	96	2	844.373	1687.74	-2.37755	149.073	27604	27604	MS2	0/0	12AUG14_Rui_cardiac_PE_A.raw
	High			GLGTDEDSLIEIIcSr	Unambiguous	2	1	Q07936	C14(Carbamidomethyl); R16(Label:13C(6)15N(4))	CID	1	0	1	1		32290			2733344	Heavy	Unique	Used	0.255543	0	0.002699	5.39364	0	44.9392	100	2	894.438	1787.87	-1.92208	408.678	81771	81771	MS2	0/0	12AUG14_Rui_cardiac_PE_A.raw
High				TGGLAGGGSDALQTDGLr	Unambiguous	1	1	D4A702	R18(Label:13C(6))	CID	1	0	1	1							No Quan Values	Not Used		0	6.833e-05	5.39286	0	9.37259	26	2	826.419	1651.83	-2.18927	213.066	41040	41040	MS2	0/0	12AUG14_Rui_cardiac_PE_A.raw
High				AAFDIFVLGAEDGcISTk	Unambiguous	1	1	Q4PP99	C14(Carbamidomethyl); K18(Label:2H(4))	CID	1	0	1	1		32348			2.92915e+07	Medium	Redundant	Not Used	0.566129	0	1.297e-05	5.3925	0	46.4256	100	2	959.477	1917.95	-5.19905	409.37	81913	81913	MS2	0/0	12AUG14_Rui_cardiac_PE_A.raw
High				NSNLVGAAHEELQQSr	Unambiguous	2	1	G3V8L3	R16(Label:13C(6))	CID	1	0	1	1		10854	1	1	7327743	Medium	Excluded by Method	Not Used		0	2.716e-06	5.39224	0	9.32514	100	2	879.943	1758.88	-1.76713	154.484	28732	28732	MS2	0/0	12AUG14_Rui_cardiac_PE_A.raw
High				GFGDGYnGYGGGPGGGNFGGSPGYGGGr	Unambiguous	4	1	A7VJC2-2	N7(Deamidated); R28(Label:13C(6))	CID	1	0	1	1					1.06627e+06		No Quan Values	Not Used		0	8.364e-05	5.39104	0	0	100	2	1251.52	2502.03	-3.63334	287.085	56560	56560	MS2	0/0	12AUG14_Rui_cardiac_PE_A.raw
High				ELQELVQYPVEHPDk	Unambiguous	1	1	P46462	K15(Label:2H(4))	CID	1	0	1	1		19050	1		4.4875e+06	Medium	Excluded by Method	Not Used		0	0.0003267	5.38948	0	0	87	2	914.472	1827.94	-2.95246	245.144	47770	47770	MS2	0/0	12AUG14_Rui_cardiac_PE_A.raw
High				AmGVVVATGVNTEIGk	Unambiguous	4	1	P11507-2	M2(Oxidation); K16(Label:2H(4))	CID	1	0	1	1					839185		No Quan Values	Not Used		0	1.666e-05	5.38544	0	42.5534	95	2	783.428	1565.85	-1.08487	211.039	40620	40620	MS2	0/0	12AUG14_Rui_cardiac_PE_A.raw
High				FLDGDEmTLADcNLLPk	Unambiguous	2	1	G3V8C4	M7(Oxidation); C12(Carbamidomethyl); K17(Label:2H(4))	CID	1	0	1	1					417045		No Quan Values	Not Used		0	0.001184	5.37631	0	0	100	2	986.47	1971.93	-0.855331	389.833	77846	77846	MS2	0/0	12AUG14_Rui_cardiac_PE_A.raw
	High			ESTGAQVQVAGDMLPNSTEr	Unambiguous	2	1	Q6AYU5	R20(Label:13C(6)15N(4))	CID	1	0	1	1		19515	1		6.78837e+06	Heavy	Excluded by Method	Not Used		0	0.0008655	5.37205	0	0	100	2	1050.49	2099.98	-3.82145	250.383	48882	48882	MS2	0/0	12AUG14_Rui_cardiac_PE_A.raw
High				LEEAGGATSVqIEMNk	Unambiguous	4	2	G3V885;G3V8B0	Q11(Deamidated); K16(Label:2H(4))	CID	0.0168	0	1	1		15327	1	1	716772	Medium	Excluded by Method	Not Used		0	0.002635	5.37025	0	60.2634	100	2	841.423	1681.84	7.94028	202.128	38739	38739	MS2	0/0	12AUG14_Rui_cardiac_PE_A.raw
High				EVYMGnVIQGGEGQAPTr	Unambiguous	1	1	P17764	N6(Deamidated); R18(Label:13C(6))	CID	0.0298	0	1	1					49420.5		No Quan Values	Not Used		0	2.971e-05	5.36838	0	36.926	100	2	956.969	1912.93	7.517	236.727	45998	45998	MS2	0/0	12AUG14_Rui_cardiac_PE_A.raw
	High			NPDDITQEEYGEFYk	Unambiguous	1	1	P34058	K15(Label:13C(6)15N(2))	CID	1	0	1	1					679245		No Quan Values	Not Used		0	0.0002512	5.36757	0	25.2203	100	2	928.405	1855.8	-4.57394	283.952	55908	55908	MS2	0/0	12AUG14_Rui_cardiac_PE_A.raw
High				DLEEATLQHEATAAALr	Unambiguous	6	2	G3V885;G3V8B0	R17(Label:13C(6))	CID	1	0	1	1		22619		1	44056376	Medium	Excluded by Method	Not Used		0	2.988e-05	5.36557	0	14.5716	29	2	922.974	1844.94	-2.51139	288.478	56850	56850	MS2	0/0	12AUG14_Rui_cardiac_PE_A.raw
High				AAPAPAAAPAAAPEPErPk	Unambiguous	1	1	P16409	R17(Label:13C(6)); K19(Label:2H(4))	CID	1	0	1	1		5610		1	5111436	Medium	Excluded by Method	Not Used		0	2.611e-05	5.36212	0	39.7478	100	2	897	1792.99	-0.966857	90.094	15352	15352	MS2	0/0	12AUG14_Rui_cardiac_PE_A.raw
	High			TnVSGGAIALGHPLGGSGSr	Unambiguous	2	1	G3V9U2	N2(Deamidated); R20(Label:13C(6)15N(4))	CID	1	0	1	1					818075		No Quan Values	Not Used		0	0.0168	5.36152	0	55.5494	100	2	909.979	1818.95	9.90969	178.568	33774	33774	MS2	0/0	12AUG14_Rui_cardiac_PE_A.raw
High				ESTGAQVQVAGDMLPNSTEr	Unambiguous	2	1	Q6AYU5	R20(Label:13C(6))	CID	1	0	1	1					8806314		No Quan Values	Not Used		0	4.531e-06	5.35986	0	0	100	2	1048.5	2096	-2.73131	250.086	48818	48818	MS2	0/0	12AUG14_Rui_cardiac_PE_A.raw
	High			GTSFEAAAASGGSASSEk	Unambiguous	1	1	P13803	K18(Label:13C(6)15N(2))	CID	1	0	1	1					3.52825e+06		No Quan Values	Not Used		0	4.798e-05	5.35579	0	33.6327	100	2	811.87	1622.73	-3.99888	84.7798	14262	14262	MS2	0/0	12AUG14_Rui_cardiac_PE_A.raw
High				LGSSEVEQVQLVVDGVk	Unambiguous	1	1	P00564	K17(Label:2H(4))	CID	1	0	1	1							No Quan Values	Not Used		0	4.613e-05	5.35453	0	14.9678	50	2	895.494	1789.98	-2.41241	371.659	74109	74109	MS2	0/0	12AUG14_Rui_cardiac_PE_A.raw
High				IVYGHLDDPANQEIEr	Unambiguous	1	1	Q9ER34	R16(Label:13C(6))	CID	1	0	1	1		15317		1	3.40522e+06	Medium	Excluded by Method	Not Used		0	9.753e-05	5.35278	0	0	100	2	937.969	1874.93	-2.03687	202.03	38718	38718	MS2	0/0	12AUG14_Rui_cardiac_PE_A.raw
	High			SLPSVETLGcTSVIcSDk	Unambiguous	10	1	P11507-2	C10(Carbamidomethyl); C15(Carbamidomethyl); K18(Label:13C(6)15N(2))	CID	1	0	1	1					10835057		No Quan Values	Not Used		0	9.448e-05	5.3473	0	26.3793	85	2	980.973	1960.94	-3.05571	328.74	65211	65211	MS2	0/0	12AUG14_Rui_cardiac_PE_A.raw
High				LQDAEEAVEAVNAk	Unambiguous	4	2	G3V885;G3V8B0	K14(Label:2H(4))	CID	1	0	1	1		14888		1	70795875	Medium	Excluded by Method	Not Used		0	1.096e-05	5.34629	0	20.8725	47	2	745.885	1490.76	-1.20875	197.354	37727	37727	MS2	0/0	12AUG14_Rui_cardiac_PE_A.raw
High				NPDDITNEEYGEFYk	Unambiguous	1	1	P82995	K15(Label:2H(4))	CID	1	0	1	1					6259777		No Quan Values	Not Used		0	0.0002445	5.34459	0	20.8125	100	2	919.405	1837.8	-2.37059	270.773	53156	53156	MS2	0/0	12AUG14_Rui_cardiac_PE_A.raw
	High			GFGDGYnGYGGGPGGGNFGGSPGYGGGr	Unambiguous	4	1	A7VJC2-2	N7(Deamidated); R28(Label:13C(6)15N(4))	CID	0.0412	0	1	1					1.24325e+06		No Quan Values	Not Used		0	0.006402	5.34357	0	0	100	2	1253.52	2506.02	-2.98666	286.631	56466	56466	MS2	0/0	12AUG14_Rui_cardiac_PE_A.raw
	High			TIGGGDDSFNTFFSETGAGk	Unambiguous	5	1	Q6AYZ1	K20(Label:13C(6)15N(2))	CID	1	0	1	1		29242	1		756825	Heavy	Excluded by Method	Not Used		0	0.001409	5.34171	0	41.7864	100	2	1008.45	2015.9	-3.24216	373.926	74577	74577	MS2	0/0	12AUG14_Rui_cardiac_PE_A.raw
High				NnDPELEEVNLNNIr	Unambiguous	2	1	P70567	N2(Deamidated); R15(Label:13C(6))	CID	0.0187	0	1	1					135460		No Quan Values	Not Used		0	0.001439	5.34017	0	71.9393	100	2	895.441	1789.88	5.10723	292.691	57725	57725	MS2	0/0	12AUG14_Rui_cardiac_PE_A.raw
High				nNDPELEEVNLNNIr	Unambiguous	2	1	P70567	N1(Deamidated); R15(Label:13C(6))	CID	0.0187	0	1	2					135460		No Quan Values	Not Used		0	0.0004877	5.34	0	71.9393	100	2	895.441	1789.88	5.10723	292.691	57725	57725	MS2	0/0	12AUG14_Rui_cardiac_PE_A.raw
	High			WGDAGAEYVVESTGVFTTmEk	Unambiguous	4	1	P04797	M19(Oxidation); K21(Label:13C(6)15N(2))	CID	1	0	1	1					3.12781e+07		No Quan Values	Not Used		0	0.0002159	5.33726	0	13.5135	43	2	1151.03	2301.04	-1.5065	398.903	79732	79732	MS2	0/0	12AUG14_Rui_cardiac_PE_A.raw
High				GPSVDVDVPDVDLEcPEAk	Unambiguous	1	1	M0R9D5	C15(Carbamidomethyl); K19(Label:2H(4))	CID	1	0	1	1					2957743		No Quan Values	Not Used		0	5.664e-05	5.33718	0	12.8836	100	2	1022.98	2044.96	-3.07616	345.708	68734	68734	MS2	0/0	12AUG14_Rui_cardiac_PE_A.raw
	High			VLNNMEIGTSLYDEEGAk	Unambiguous	1	1	P16617	K18(Label:13C(6)15N(2))	CID	1	0	1	1		24924	1		2.95376e+06	Heavy	Excluded by Method	Not Used		0	0.0005876	5.32566	0	0	100	2	995.977	1990.95	-2.51908	317.948	62975	62975	MS2	0/0	12AUG14_Rui_cardiac_PE_A.raw
High				EVYMGNVIqGGEGQAPTr	Unconsidered	1	1	P17764	Q9(Deamidated); R18(Label:13C(6))	CID		0.0184	2	2					8628494		No Quan Values	Not Used		0	0.0001234	5.32516	0	57.4309	100	2	956.969	1912.93	6.87887	228.778	44341	44341	MS2	0/0	12AUG14_Rui_cardiac_PE_A.raw
High				EVYMGNVIQGGEGqAPTr	Unconsidered	1	1	P17764	Q14(Deamidated); R18(Label:13C(6))	CID		0.0203	3	3					8628494		No Quan Values	Not Used		0	0.0007712	5.32224	0	57.4309	100	2	956.969	1912.93	6.87887	228.778	44341	44341	MS2	0/0	12AUG14_Rui_cardiac_PE_A.raw
High				VNQIGSVTESIQAck	Unambiguous	5	2	P15429;M0R5J4	C14(Carbamidomethyl); K15(Label:2H(4))	CID	1	0	1	1					11920774		No Quan Values	Not Used		0	1.994e-06	5.32144	0	31.0435	58	2	819.426	1637.85	-0.725213	220.232	42540	42540	MS2	0/0	12AUG14_Rui_cardiac_PE_A.raw
High				VNQIGSVTESLQAck	Unambiguous	5	2	P15429;M0R5J4	C14(Carbamidomethyl); K15(Label:2H(4))	CID	1	0	1	2					11920774		No Quan Values	Not Used		0	1.994e-06	5.32144	0	31.0435	58	2	819.426	1637.85	-0.725213	220.232	42540	42540	MS2	0/0	12AUG14_Rui_cardiac_PE_A.raw
	High			HADSVAELGEQIDNLQr	Unambiguous	7	2	G3V885;G3V8B0	R17(Label:13C(6)15N(4))	CID	1	0	1	1					805649		No Quan Values	Not Used		0	0.000425	5.31713	0	15.8068	100	2	952.962	1904.92	-8.48973	294.923	58186	58186	MS2	0/0	12AUG14_Rui_cardiac_PE_A.raw
High				LYAQDADGcPIDIk	Unambiguous	1	1	D3ZHA0	C9(Carbamidomethyl); K14(Label:2H(4))	CID	1	0	1	1					21223840		No Quan Values	Not Used		0	1.648e-05	5.31559	0	28.3564	66	2	791.888	1582.77	-1.84596	224.444	43430	43430	MS2	0/0	12AUG14_Rui_cardiac_PE_A.raw
	High			IPSAVGYQPTLATDMGTmQEr	Unambiguous	2	1	G3V6D3	M18(Oxidation); R21(Label:13C(6)15N(4))	CID	1	0	1	1					1.71245e+06		No Quan Values	Not Used		0	0.0003222	5.31518	0	19.3864	100	2	1146.54	2292.07	-6.10424	304.07	60086	60086	MS2	0/0	12AUG14_Rui_cardiac_PE_A.raw
High				NQVAmNPTNTVFDAk	Unambiguous	6	1	P63018	M5(Oxidation); K15(Label:2H(4))	CID	1	0	1	1					15248473		No Quan Values	Not Used		0	0.000314	5.3131	0	6.45858	64	2	835.408	1669.81	-4.05078	176.163	33266	33266	MS2	0/0	12AUG14_Rui_cardiac_PE_A.raw
	High			LEEAGGATSVqIEMNk	Unambiguous	4	2	G3V885;G3V8B0	Q11(Deamidated); K16(Label:13C(6)15N(2))	CID	0.0414	0	1	1					272219		No Quan Values	Not Used		0	0.005548	5.31239	0	34.0192	100	2	843.407	1685.81	-4.5795	201.8	38670	38670	MS2	0/0	12AUG14_Rui_cardiac_PE_A.raw
	High			IVSNAScTTNcLAPLAk	Unambiguous	15	2	P04797;F1M5I8	C7(Carbamidomethyl); C11(Carbamidomethyl); K17(Label:13C(6)15N(2))	CID	1	0	1	1							No Quan Values	Not Used		0	0.001406	5.31101	0	32.4994	79	2	914.461	1827.91	-2.25729	205.346	39424	39424	MS2	0/0	12AUG14_Rui_cardiac_PE_A.raw
High				GDVPSVGLEGPDVDLQGPEGk	Unambiguous	1	1	M0R9D5	K21(Label:2H(4))	CID	1	0	1	1		26723	1		4007203	Medium	Excluded by Method	Not Used		0	7.833e-05	5.30403	0	9.6053	100	2	1035.02	2069.03	-0.895308	340.688	67692	67692	MS2	0/0	12AUG14_Rui_cardiac_PE_A.raw
	High			HELQANcYEEVkDr	Unambiguous	1	1	P45592	C7(Carbamidomethyl); K12(Label:13C(6)15N(2)); R14(Label:13C(6)15N(4))	CID	1	0	1	1					1.75082e+06		No Quan Values	Not Used		0	0.002324	5.30328	1	46.2348	100	3	603.615	1808.83	-3.0231	68.2531	10914	10914	MS2	0/0	12AUG14_Rui_cardiac_PE_A.raw
High				LEDTENWLYEDGEDqPk	Unconsidered	2	1	F1LRV4	Q15(Deamidated); K17(Label:2H(4))	CID		0.0257	2	2		23297	1	1	152575	Medium	Excluded by Method	Not Used		0	0.003922	5.30116	0	61.6055	100	2	1043.46	2085.92	7.19901	296.782	58571	58571	MS2	0/0	12AUG14_Rui_cardiac_PE_A.raw
	High			LYAQDADGcPIDIk	Unambiguous	1	1	D3ZHA0	C9(Carbamidomethyl); K14(Label:13C(6)15N(2))	CID	1	0	1	1					1.31448e+06		No Quan Values	Not Used		0	0.001367	5.29938	0	19.7291	100	2	793.881	1586.76	-3.50623	230.012	44596	44596	MS2	0/0	12AUG14_Rui_cardiac_PE_A.raw
High				GAGAYIcGEETALIESIEGk	Unambiguous	1	1	Q5XIH3	C7(Carbamidomethyl); K20(Label:2H(4))	CID	1	0	1	1		32489		1	2.16547e+06	Medium	Excluded by Method	Not Used		0	0.0003811	5.29812	0	49.2334	100	2	1036.51	2072.01	-4.75842	411.068	82265	82265	MS2	0/0	12AUG14_Rui_cardiac_PE_A.raw
	High			GQHAAEIQPLAQSHATk	Unambiguous	1	1	Q9QZ76	K17(Label:13C(6)15N(2))	CID	1	0	1	1		1525	1		87336016	Heavy	Excluded by Method	Not Used		0	0.000106	5.29769	0	55.6111	37	3	598.981	1794.93	-2.40891	43.377	5837	5837	MS2	0/0	12AUG14_Rui_cardiac_PE_A.raw
	High			SLPSVETLGcTSVIcSDk	Unambiguous	10	1	P11507-2	C10(Carbamidomethyl); C15(Carbamidomethyl); K18(Label:13C(6)15N(2))	CID	1	0	1	1					3.44433e+06		No Quan Values	Not Used		0	0.0007251	5.2976	0	14.2256	45	2	980.968	1960.93	-7.84908	331.012	65684	65684	MS2	0/0	12AUG14_Rui_cardiac_PE_A.raw
	High			EAALVDmVNDGVEDLr	Unambiguous	1	1	P04906	M7(Oxidation); R16(Label:13C(6)15N(4))	CID	1	0	1	1					1.26046e+06		No Quan Values	Not Used		0	0.000172	5.29697	0	68.796	100	2	886.42	1771.83	-4.26554	321.643	63742	63742	MS2	0/0	12AUG14_Rui_cardiac_PE_A.raw
	High			NkDTGTYEDFVEGLr	Unambiguous	1	1	P16409	K2(Label:13C(6)15N(2)); R15(Label:13C(6)15N(4))	CID	1	0	1	1							No Quan Values	Not Used		0	0.0002254	5.29681	1	0	100	2	881.422	1761.84	-2.89259	281.759	55452	55452	MS2	0/0	12AUG14_Rui_cardiac_PE_A.raw
High				VGEATETALTcLVEk	Unambiguous	8	1	P11507-2	C11(Carbamidomethyl); K15(Label:2H(4))	CID	1	0	1	1							No Quan Values	Not Used		0	1.85e-05	5.29612	0	8.97654	23	2	812.922	1624.84	-1.70751	323.046	64032	64032	MS2	0/0	12AUG14_Rui_cardiac_PE_A.raw
	High			VLNNmEIGTSLYDEEGAk	Unambiguous	1	1	P16617	M5(Oxidation); K18(Label:13C(6)15N(2))	CID	1	0	1	1					5.98921e+06		No Quan Values	Not Used		0	0.000194	5.29257	0	39.6873	100	2	1003.97	2006.94	-4.22299	255.563	49976	49976	MS2	0/0	12AUG14_Rui_cardiac_PE_A.raw
High				MTnGFSGADLTEIcQr	Unambiguous	1	1	P46462	N3(Deamidated); C14(Carbamidomethyl); R16(Label:13C(6))	CID	1	0	1	1		24026		1	4619408	Medium	Excluded by Method	Not Used		0	2.386e-05	5.29213	0	8.63305	100	2	903.906	1806.8	-3.01621	306.351	60563	60563	MS2	0/0	12AUG14_Rui_cardiac_PE_A.raw
High				YSGDFGADAQGAmSk	Unambiguous	1	1	Q9QZ76	M13(Oxidation); K15(Label:2H(4))	CID	1	0	1	1							No Quan Values	Not Used		0	3.81e-07	5.291	0	27.7599	100	2	762.83	1524.65	-2.55358	88.2721	14980	14980	MS2	0/0	12AUG14_Rui_cardiac_PE_A.raw
	High			MTnGFSGADLTEIcQr	Unambiguous	1	1	P46462	N3(Deamidated); C14(Carbamidomethyl); R16(Label:13C(6)15N(4))	CID	1	0	1	1							No Quan Values	Not Used		0	0.0001579	5.29004	0	29.7227	100	2	905.902	1810.8	-0.572114	308.058	60919	60919	MS2	0/0	12AUG14_Rui_cardiac_PE_A.raw
High				NMGGPYGGGNYGPGGSGGSGGYGGr	Unambiguous	7	1	A7VJC2-2	R25(Label:13C(6))	CID	1	0	1	1		12227	1		1.02914e+07	Medium	Excluded by Method	Not Used		0	2.087e-05	5.28937	0	0	75	2	1098.46	2195.92	-3.67146	166.99	31346	31346	MS2	0/0	12AUG14_Rui_cardiac_PE_A.raw
High				NPDDITQEEYGEFYk	Unambiguous	1	1	P34058	K15(Label:2H(4))	CID	1	0	1	1							No Quan Values	Not Used		0	5.779e-05	5.2884	0	26.814	100	2	926.41	1851.81	-4.67333	277.377	54535	54535	MS2	0/0	12AUG14_Rui_cardiac_PE_A.raw
	High			TGGLAGGGSDALQTDGLr	Unambiguous	1	1	D4A702	R18(Label:13C(6)15N(4))	CID	1	0	1	1					6214375		No Quan Values	Not Used		0	0.0003723	5.28564	0	8.9401	100	2	828.413	1655.82	-2.4673	209.565	40313	40313	MS2	0/0	12AUG14_Rui_cardiac_PE_A.raw
	High			ISSSNPYSTVTmDELr	Unambiguous	1	1	D3ZCV0	M12(Oxidation); R16(Label:13C(6)15N(4))	CID	1	0	1	1					1.21525e+06		No Quan Values	Not Used		0	0.0006037	5.28242	0	11.5454	98	2	913.425	1825.84	-4.81995	238.657	46403	46403	MS2	0/0	12AUG14_Rui_cardiac_PE_A.raw
High				VLGSEEPTEGDVQcMr	Unambiguous	1	1	D4ABA9	C14(Carbamidomethyl); R16(Label:13C(6))	CID	1	0	1	1		14239		1	9848793	Medium	Excluded by Method	Not Used		0	8.649e-06	5.28188	0	0	93	2	906.911	1812.82	-2.57674	190.977	36389	36389	MS2	0/0	12AUG14_Rui_cardiac_PE_A.raw
High				LEEAGGATSVQIEMnk	Unconsidered	4	2	G3V885;G3V8B0	N15(Deamidated); K16(Label:2H(4))	CID		0.0168	2	2		15327	1	1	716772	Medium	Excluded by Method	Not Used		0	0.005014	5.27954	0	60.2634	100	2	841.423	1681.84	7.94028	202.128	38739	38739	MS2	0/0	12AUG14_Rui_cardiac_PE_A.raw
	High			AAVEQLTEEQkNEFk	Unambiguous	1	1	Q4PP99	K11(Label:13C(6)15N(2)); K15(Label:13C(6)15N(2))	CID	1	0	1	1							No Quan Values	Not Used		0	0.001418	5.27921	1	16.6492	100	2	890.455	1779.9	-3.85628	157.606	29383	29383	MS2	0/0	12AUG14_Rui_cardiac_PE_A.raw
	High			YSGDFGADAQGAmSk	Unambiguous	1	1	Q9QZ76	M13(Oxidation); K15(Label:13C(6)15N(2))	CID	1	0	1	1							No Quan Values	Not Used		0	5.704e-05	5.2775	0	25.1977	100	2	764.825	1528.64	-3.07729	88.5196	15029	15029	MS2	0/0	12AUG14_Rui_cardiac_PE_A.raw
	High			SVSTPSEAGSQDSGDGAVGSr	Unambiguous	6	1	D3ZU74	R21(Label:13C(6)15N(4))	CID	1	0	1	1					1.3823e+06		No Quan Values	Not Used		0	4.082e-05	5.27689	0	50.7752	100	2	980.934	1960.86	-6.17662	69.1969	11108	11108	MS2	0/0	12AUG14_Rui_cardiac_PE_A.raw
High				NmGGPYGGGNYGPGGSGGSGGYGGr	Unambiguous	7	1	A7VJC2-2	M2(Oxidation); R25(Label:13C(6))	CID	1	0	1	1					4.10972e+06		No Quan Values	Not Used		0	1.606e-08	5.27546	0	0	100	2	1106.46	2211.91	-3.00163	122.68	22103	22103	MS2	0/0	12AUG14_Rui_cardiac_PE_A.raw
High				GQSVQQVYYSIGALAk	Unambiguous	2	1	G3V885	K16(Label:2H(4))	CID	1	0	1	1							No Quan Values	Not Used		0	1.981e-05	5.27324	0	12.5336	87	2	858.464	1715.92	-2.96283	366.223	72982	72982	MS2	0/0	12AUG14_Rui_cardiac_PE_A.raw
High				AANEAGYFNEEMAPIEVk	Unambiguous	2	1	G3V9U2	K18(Label:2H(4))	CID	1	0	1	1							No Quan Values	Not Used		0	0.0001916	5.27165	0	48.5885	100	2	993.971	1986.93	-3.58968	336.3	66786	66786	MS2	0/0	12AUG14_Rui_cardiac_PE_A.raw
High				STnGDTFLGGEDFDQALLr	Unambiguous	2	1	F1M953	N3(Deamidated); R19(Label:13C(6))	CID	1	0	1	1		31868		1	10297479	Medium	Excluded by Method	Not Used		0	1.721e-05	5.27076	0	15.2306	84	2	1031.98	2062.96	-3.39528	404.164	80832	80832	MS2	0/0	12AUG14_Rui_cardiac_PE_A.raw
High				TSGGQALAELIVQEk	Unambiguous	1	1	P56741	K15(Label:2H(4))	CID	1	0	1	1		27017		1	1.4239e+06	Medium	Excluded by Method	Not Used		0	9.615e-06	5.26838	0	40.2434	100	2	774.432	1547.86	-1.07995	344.534	68492	68492	MS2	0/0	12AUG14_Rui_cardiac_PE_A.raw
	High			NQVTATTADGSTQVIGTk	Unambiguous	1	1	Q6P6R2	K18(Label:13C(6)15N(2))	CID	1	0	1	1					1.91209e+06		No Quan Values	Not Used		0	0.0001551	5.26738	0	37.0135	100	2	900.464	1799.92	-1.10587	135.586	24779	24779	MS2	0/0	12AUG14_Rui_cardiac_PE_A.raw
High				DAGEGGLSLAVEGPSk	Unambiguous	1	1	D3ZHA0	K16(Label:2H(4))	CID	1	0	1	1					4.98054e+06		No Quan Values	Not Used		0	1.619e-05	5.26734	0	17.4821	100	2	745.882	1490.76	-4.57273	243.228	47370	47370	MS2	0/0	12AUG14_Rui_cardiac_PE_A.raw
	High			SQIFSTASDNQPTVTIk	Unambiguous	1	1	P06761	K17(Label:13C(6)15N(2))	CID	1	0	1	1		19865			7848955	Heavy	Unique	Used	0.621696	0	0.0005784	5.26674	0	39.8082	100	2	922.975	1844.94	-2.84761	254.577	49766	49766	MS2	0/0	12AUG14_Rui_cardiac_PE_A.raw
	High			AANEAGYFNEEmAPIEVk	Unambiguous	2	1	G3V9U2	M12(Oxidation); K18(Label:13C(6)15N(2))	CID	1	0	1	1					1253532		No Quan Values	Not Used		0	0.0009123	5.26467	0	26.3629	100	2	1003.96	2006.92	-1.9716	278.607	54793	54793	MS2	0/0	12AUG14_Rui_cardiac_PE_A.raw
High				TDDYLDQPccETINr	Unambiguous	1	1	P50399	C9(Carbamidomethyl); C10(Carbamidomethyl); R15(Label:13C(6))	CID	1	0	1	1		15718		1	4135957	Medium	Excluded by Method	Not Used		0	0.0003427	5.26428	0	0	100	2	953.405	1905.8	-1.39291	207.148	39805	39805	MS2	0/0	12AUG14_Rui_cardiac_PE_A.raw
	High			DQTNDQVTIDSALATQk	Unambiguous	1	1	P56574	K17(Label:13C(6)15N(2))	CID	1	0	1	1					1.48541e+06		No Quan Values	Not Used		0	0.0006567	5.26169	0	26.7863	100	2	928.457	1855.91	-2.76207	238.239	46315	46315	MS2	0/0	12AUG14_Rui_cardiac_PE_A.raw
	High			ISSSNPYSTVTMDELr	Unambiguous	1	1	D3ZCV0	R16(Label:13C(6)15N(4))	CID	1	0	1	1					2.42705e+06		No Quan Values	Not Used		0	0.0001897	5.26021	0	38.6233	90	2	905.43	1809.85	-2.14145	288.138	56779	56779	MS2	0/0	12AUG14_Rui_cardiac_PE_A.raw
High				SSYYVVSGnDPAAEEPSr	Unambiguous	2	1	F1LRL9	N9(Deamidated); R18(Label:13C(6))	CID	1	0	1	1					1.18292e+06		No Quan Values	Not Used		0	0.004553	5.25068	0	36.7417	100	2	967.946	1934.88	6.67866	194.554	37139	37139	MS2	0/0	12AUG14_Rui_cardiac_PE_A.raw
High				STnGDTFLGGEDFDQALLr	Unambiguous	2	1	F1M953	N3(Deamidated); R19(Label:13C(6))	CID	1	0	1	1		32061			70286932	Medium	Redundant	Not Used	0.547827	0	0.0001288	5.24979	0	22.2068	100	2	1031.98	2062.96	-3.63197	408.325	81698	81698	MS2	0/0	12AUG14_Rui_cardiac_PE_A.raw
High				LEDEEEMNAELTAk	Unambiguous	4	2	G3V885;G3V8B0	K14(Label:2H(4))	CID	1	0	1	1		15157	1	1	15185722	Medium	Excluded by Method	Not Used		0	7.171e-05	5.24513	0	21.607	100	2	813.377	1625.75	-2.83353	200.332	38356	38356	MS2	0/0	12AUG14_Rui_cardiac_PE_A.raw
High				NNDPELEEVNLNnIr	Unconsidered	2	1	P70567	N13(Deamidated); R15(Label:13C(6))	CID		0.0187	3	3					135460		No Quan Values	Not Used		0	0.0005911	5.24447	0	71.9393	100	2	895.441	1789.88	5.10723	292.691	57725	57725	MS2	0/0	12AUG14_Rui_cardiac_PE_A.raw
High				NNDPELEEVNLnNIr	Unconsidered	2	1	P70567	N12(Deamidated); R15(Label:13C(6))	CID		0.0187	3	4					135460		No Quan Values	Not Used		0	0.0005695	5.24375	0	71.9393	100	2	895.441	1789.88	5.10723	292.691	57725	57725	MS2	0/0	12AUG14_Rui_cardiac_PE_A.raw
High				LPAkPEVSSDEDIQYr	Unambiguous	1	1	Q64428	K4(Label:2H(4)); R16(Label:13C(6))	CID	1	0	1	1					3.0348e+06		No Quan Values	Not Used		0	0.000595	5.24312	0	52.4044	97	3	619.658	1856.96	-2.31922	163.101	30526	30526	MS2	0/0	12AUG14_Rui_cardiac_PE_A.raw
High				LEDEEEMNAELTAk	Unambiguous	4	2	G3V885;G3V8B0	K14(Label:2H(4))	CID	1	0	1	1		15497	1		22495684	Medium	Excluded by Method	Not Used		0	0.0001331	5.24268	0	41.5465	81	2	813.379	1625.75	-0.956384	204.104	39161	39161	MS2	0/0	12AUG14_Rui_cardiac_PE_A.raw
	High			cPVmLVVGDQAPHEDAVVEcNSk	Unambiguous	2	1	Q8VBU2-2	C1(Carbamidomethyl); M4(Oxidation); C20(Carbamidomethyl); K23(Label:13C(6)15N(2))	CID	1	0	1	1					1.07382e+06		No Quan Values	Not Used		0	0.007485	5.23715	0	35.9109	100	3	860.063	2578.17	-3.14509	241.413	46986	46986	MS2	0/0	12AUG14_Rui_cardiac_PE_A.raw
High				YTPSGQSGAAASESLFISnHAY	Unambiguous	1	1	P05065	N19(Deamidated)	CID	1	0	1	1							Indistinguishable Channels	Not Used		0	0.0001879	5.23671	0	11.1965	72	2	1130.01	2259.02	-0.337577	323.192	64063	64063	MS2	0/0	12AUG14_Rui_cardiac_PE_A.raw
	High			YTPSGQSGAAASESLFISnHAY	Unambiguous	1	1	P05065	N19(Deamidated)	CID	1	0	1	1							Indistinguishable Channels	Not Used		0	0.0006371	5.23671	0	11.1965	72	2	1130.01	2259.02	-0.337577	323.192	64063	64063	MS2	0/0	12AUG14_Rui_cardiac_PE_A.raw
High				APSSSSAGISEWLDQk	Unambiguous	1	1	P13803	K16(Label:2H(4))	CID	1	0	1	1					1.76201e+06		No Quan Values	Not Used		0	3.289e-05	5.23575	0	35.2549	100	2	833.911	1666.82	-3.84978	292.392	57663	57663	MS2	0/0	12AUG14_Rui_cardiac_PE_A.raw
	High			GcITIIGGGDTATccAk	Selected	1	1	P16617	C2(Carbamidomethyl); C14(Carbamidomethyl); C15(Carbamidomethyl); K17(Label:13C(6)15N(2))	CID	0	0	1	1					4.3889e+06		No Quan Values	Not Used		0	5.574e-05	5.23429	0	44.799	77	2	881.9	1762.79	-4.69479	198.09	37881	37881	MS2	0/0	12AUG14_Rui_cardiac_PE_A.raw
	High			GcITIIGGGnTATccAk	Rejected	1	0		C2(Carbamidomethyl); N10(Deamidated); C14(Carbamidomethyl); C15(Carbamidomethyl); K17(Label:13C(6)15N(2))	CID		0	2	2					4.3889e+06		No Quan Values	Not Used		0	5.573e-05	5.23429	0	44.799	77	2	881.9	1762.79	-4.69253	198.09	37881	37881	MS2	0/0	12AUG14_Rui_cardiac_PE_A.raw
High				VGLIGScTNSSYEDMGr	Unambiguous	1	1	Q9ER34	C7(Carbamidomethyl); R17(Label:13C(6))	CID	1	0	1	1		19355	1		1.33622e+07	Medium	Excluded by Method	Not Used		0	0.0001481	5.23418	0	14.5491	72	2	926.416	1851.83	-2.92647	248.586	48499	48499	MS2	0/0	12AUG14_Rui_cardiac_PE_A.raw
High				NPDDITNEEYGEFYk	Unambiguous	1	1	P82995	K15(Label:2H(4))	CID	1	0	1	1					5101055		No Quan Values	Not Used		0	0.0001424	5.23047	0	40.625	100	2	919.408	1837.81	1.08334	276.289	54308	54308	MS2	0/0	12AUG14_Rui_cardiac_PE_A.raw
High				ETTDTDTADQVIASFk	Unambiguous	1	1	Q9QXQ0	K16(Label:2H(4))	CID	1	0	1	1		25652	1		1.10643e+06	Medium	Excluded by Method	Not Used		0	0.0003076	5.22814	0	0	100	2	873.419	1745.83	-3.79415	327.248	64904	64904	MS2	0/0	12AUG14_Rui_cardiac_PE_A.raw
	High			HNNcMAEcLTPTIYAk	Unambiguous	1	1	P09605	C4(Carbamidomethyl); C8(Carbamidomethyl); K16(Label:13C(6)15N(2))	CID	1	0	1	1		17215	1		1.52821e+06	Heavy	Excluded by Method	Not Used		0	0.0114	5.22781	0	35.5497	100	2	965.936	1930.87	-2.51618	223.924	43319	43319	MS2	0/0	12AUG14_Rui_cardiac_PE_A.raw
High				APLQVAVLGPTGVAEPVEVr	Unambiguous	1	1	D3ZHA0	R20(Label:13C(6))	CID	1	0	1	1					6.76155e+06		No Quan Values	Not Used		0	8.777e-06	5.22668	0	6.26896	100	2	1004.58	2008.15	-2.50842	391.744	78238	78238	MS2	0/0	12AUG14_Rui_cardiac_PE_A.raw
	High			LYGSGGPPPTGEEDTSEkDEL	Unambiguous	1	1	P06761	K18(Label:13C(6)15N(2))	CID	1	0	1	1		16340		1	1.19835e+07	Heavy	Excluded by Method	Not Used		0	0.0004988	5.22565	1	11.9397	100	2	1093.49	2185.98	-3.79938	215.724	41592	41592	MS2	0/0	12AUG14_Rui_cardiac_PE_A.raw
High				IEDEQALALQLQk	Unambiguous	2	1	G3V885	K13(Label:2H(4))	CID	1	0	1	1					9083499		No Quan Values	Not Used		0	6.738e-05	5.21786	0	27.9378	26	2	751.92	1502.83	-2.34027	268.98	52781	52781	MS2	0/0	12AUG14_Rui_cardiac_PE_A.raw
High				NSNLVGAAHEELQQSr	Unambiguous	2	1	G3V8L3	R16(Label:13C(6))	CID	1	0	1	1		10854	1	1	7327743	Medium	Excluded by Method	Not Used		0	8.029e-05	5.21581	0	0	100	2	879.943	1758.88	-2.04474	151.062	28018	28018	MS2	0/0	12AUG14_Rui_cardiac_PE_A.raw
High				GcITIIGGGnTATccAk	Rejected	1	0		C2(Carbamidomethyl); N10(Deamidated); C14(Carbamidomethyl); C15(Carbamidomethyl); K17(Label:2H(4))	CID	0	0	1	1					3.94677e+06		No Quan Values	Not Used		0	3.653e-05	5.21387	0	0	100	2	879.909	1758.81	-0.841339	195.378	37312	37312	MS2	0/0	12AUG14_Rui_cardiac_PE_A.raw
High				GcITIIGGGDTATccAk	Selected	1	1	P16617	C2(Carbamidomethyl); C14(Carbamidomethyl); C15(Carbamidomethyl); K17(Label:2H(4))	CID		0	2	2					3.94677e+06		No Quan Values	Not Used		0	3.653e-05	5.21387	0	0	100	2	879.909	1758.81	-0.843613	195.378	37312	37312	MS2	0/0	12AUG14_Rui_cardiac_PE_A.raw
High				VQANLDTPDINIQGPEAk	Unambiguous	1	1	M0R9D5	K18(Label:2H(4))	CID	1	0	1	1		22107		1	5.58801e+06	Medium	Excluded by Method	Not Used		0	8.049e-05	5.2127	0	58.926	100	2	964.005	1927	-2.46675	281.92	55487	55487	MS2	0/0	12AUG14_Rui_cardiac_PE_A.raw
High				EVYMGNVIqGGEGQAPTr	Unconsidered	1	1	P17764	Q9(Deamidated); R18(Label:13C(6))	CID		0.0298	2	2					49420.5		No Quan Values	Not Used		0	4.4e-05	5.20937	0	36.926	100	2	956.969	1912.93	7.517	236.727	45998	45998	MS2	0/0	12AUG14_Rui_cardiac_PE_A.raw
	High			HNNcmAEcLTPTIYAk	Unambiguous	1	1	P09605	C4(Carbamidomethyl); M5(Oxidation); C8(Carbamidomethyl); K16(Label:13C(6)15N(2))	CID	1	0	1	1		11800		1	1.70511e+06	Heavy	Excluded by Method	Not Used		0	0.002126	5.20526	0	35.359	100	2	973.932	1946.86	-4.27269	161.871	30273	30273	MS2	0/0	12AUG14_Rui_cardiac_PE_A.raw
	High			ILGADTSVDLEETGr	Unambiguous	3	1	F1LP05	R15(Label:13C(6)15N(4))	CID	1	0	1	1					37834276		No Quan Values	Not Used		0	9.973e-05	5.20477	0	54.4526	41	2	793.4	1585.79	-0.72507	258.482	50587	50587	MS2	0/0	12AUG14_Rui_cardiac_PE_A.raw
High				SVTEQGAELSNEEr	Unambiguous	1	1	P63102	R14(Label:13C(6))	CID	1	0	1	1		5755		1	17830096	Medium	Excluded by Method	Not Used		0	9.631e-05	5.20243	0	14.7057	56	2	777.868	1554.73	-2.91025	91.6935	15683	15683	MS2	0/0	12AUG14_Rui_cardiac_PE_A.raw
	High			DATNVGDEGGFAPNILENk	Unambiguous	2	1	M0R5J4	K19(Label:13C(6)15N(2))	CID	1	0	1	1		25992	1		1.49404e+07	Heavy	Excluded by Method	Not Used		0	0.001818	5.19979	0	46.9985	100	2	984.97	1968.93	-2.77359	331.376	65759	65759	MS2	0/0	12AUG14_Rui_cardiac_PE_A.raw
	High			ISADAMMQALLGTr	Unambiguous	1	1	P23693	R14(Label:13C(6)15N(4))	CID	1	0	1	1		32594			2.94372e+06	Heavy	Unique	Used	0.870235	0	0.0002119	5.19836	0	47.8902	100	2	744.38	1487.75	-3.96519	412.273	82515	82515	MS2	0/0	12AUG14_Rui_cardiac_PE_A.raw
High				NNDPELEEVnLNNIr	Unconsidered	2	1	P70567	N10(Deamidated); R15(Label:13C(6))	CID		0.0262	5	5					135460		No Quan Values	Not Used		0	0.0004119	5.19833	0	71.9393	100	2	895.441	1789.88	5.10723	292.691	57725	57725	MS2	0/0	12AUG14_Rui_cardiac_PE_A.raw
High				MEEESGAPcVPSGnGAPVPk	Unambiguous	3	1	F1LV13	C9(Carbamidomethyl); N14(Deamidated); K20(Label:2H(4))	CID	1	0	1	1					1.43575e+06		No Quan Values	Not Used		0	4.969e-06	5.19773	0	50.8373	100	2	1009.46	2017.91	-3.9182	200.039	38295	38295	MS2	0/0	12AUG14_Rui_cardiac_PE_A.raw
	High			HNNcmAEcLTPTIYAk	Unambiguous	1	1	P09605	C4(Carbamidomethyl); M5(Oxidation); C8(Carbamidomethyl); K16(Label:13C(6)15N(2))	CID	1	0	1	1					1.18467e+06		No Quan Values	Not Used		0	0.005393	5.19307	0	0	100	2	973.934	1946.86	-2.07814	162.557	30415	30415	MS2	0/0	12AUG14_Rui_cardiac_PE_A.raw
	High			ISADAMmQALLGTr	Unambiguous	1	1	P23693	M7(Oxidation); R14(Label:13C(6)15N(4))	CID	0.0424	0	1	1		26864	1		2.19728e+06	Heavy	Excluded by Method	Not Used		0	0.000138	5.18978	0	56.1416	100	2	752.378	1503.75	-3.6262	342.377	68044	68044	MS2	0/0	12AUG14_Rui_cardiac_PE_A.raw
High				MEGDLNEmEIQLSQANr	Unambiguous	2	1	G3V885	M8(Oxidation); R17(Label:13C(6))	CID	1	0	1	1					1.35221e+06		No Quan Values	Not Used		0	3.289e-05	5.18824	0	0	100	2	1000.46	1999.91	-2.1515	238.383	46346	46346	MS2	0/0	12AUG14_Rui_cardiac_PE_A.raw
High				SIYGEkFEDENFILk	Unambiguous	1	1	P10111	K6(Label:2H(4)); K15(Label:2H(4))	CID	1	0	1	1					838713		No Quan Values	Not Used		0	0.00756	5.18793	1	69.2314	100	2	920.483	1839.96	-1.96307	329.512	65373	65373	MS2	0/0	12AUG14_Rui_cardiac_PE_A.raw
High				IDQYQGADAVGLEEk	Unambiguous	1	1	Q920J4	K15(Label:2H(4))	CID	1	0	1	1		14618	1	1	999999	Medium	Excluded by Method	Not Used		0	1.918e-05	5.18598	0	71.7026	100	2	820.408	1639.81	-1.43481	194.277	37081	37081	MS2	0/0	12AUG14_Rui_cardiac_PE_A.raw
High				SQIFSTASDnQPTVTIk	Unambiguous	1	1	P06761	N10(Deamidated); K17(Label:2H(4))	CID	0.0058	0	1	1		20108		1	784936	Medium	Excluded by Method	Not Used		0	0.002246	5.18179	0	32.0758	100	2	921.481	1841.95	6.33194	257.488	50380	50380	MS2	0/0	12AUG14_Rui_cardiac_PE_A.raw
High				NFGPTGIGFGGLTHQVEk	Unambiguous	2	1	G3V7U0	K18(Label:2H(4))	CID	1	0	1	1					2696473		No Quan Values	Not Used		0	0.0003709	5.18111	0	18.0927	100	2	931.984	1862.96	-4.54491	306.763	60652	60652	MS2	0/0	12AUG14_Rui_cardiac_PE_A.raw
High				HNNcmAEcLTPTIYAk	Unambiguous	1	1	P09605	C4(Carbamidomethyl); M5(Oxidation); C8(Carbamidomethyl); K16(Label:2H(4))	CID	1	0	1	1		11800		1	7.97563e+06	Medium	Excluded by Method	Not Used		0	0.0001204	5.18029	0	0	100	2	971.94	1942.87	-1.66512	161.275	30148	30148	MS2	0/0	12AUG14_Rui_cardiac_PE_A.raw
High				AcLISmGYDLGEAEFAr	Unambiguous	1	1	D3ZCV0	C2(Carbamidomethyl); M6(Oxidation); R17(Label:13C(6))	CID	1	0	1	1					319499		No Quan Values	Not Used		0	3.099e-05	5.17454	0	51.7579	100	2	962.947	1924.89	-0.744617	373.491	74486	74486	MS2	0/0	12AUG14_Rui_cardiac_PE_A.raw
High				NLTEDNSQNQDFIAk	Unambiguous	1	1	Q9ER24	K15(Label:2H(4))	CID	1	0	1	1					860862		No Quan Values	Not Used		0	9.204e-05	5.1744	0	0	100	2	870.917	1740.83	-4.3306	164.988	30926	30926	MS2	0/0	12AUG14_Rui_cardiac_PE_A.raw
High				GPEnEDPQTESQQLEAk	Unambiguous	1	1	Q5U2U8	N4(Deamidated); K17(Label:2H(4))	CID	0.0232	0	1	1					1.50817e+06		No Quan Values	Not Used		0	0.000378	5.17422	0	37.7413	100	2	952.945	1904.88	8.72998	117.545	21029	21029	MS2	0/0	12AUG14_Rui_cardiac_PE_A.raw
	High			YSGDFGADAQGAMSk	Unambiguous	1	1	Q9QZ76	K15(Label:13C(6)15N(2))	CID	1	0	1	1							No Quan Values	Not Used		0	4.688e-05	5.17402	0	52.5322	47	2	756.827	1512.65	-3.00139	172.27	32449	32449	MS2	0/0	12AUG14_Rui_cardiac_PE_A.raw
High				GPENEDPqTESQQLEAk	Unambiguous	1	1	Q5U2U8	Q8(Deamidated); K17(Label:2H(4))	CID	0.0232	0	1	2					1.50817e+06		No Quan Values	Not Used		0	0.001153	5.17176	0	37.7413	100	2	952.945	1904.88	8.72998	117.545	21029	21029	MS2	0/0	12AUG14_Rui_cardiac_PE_A.raw
High				FASEASGYQDNIAr	Unambiguous	2	1	Q6P725	R14(Label:13C(6))	CID	1	0	1	1		10120		1	508662872	Medium	Excluded by Method	Not Used		0	3.49e-05	5.17108	0	2.1368	8	2	767.863	1534.72	-2.64068	145.947	26947	26947	MS2	0/0	12AUG14_Rui_cardiac_PE_A.raw
	High			YHTSQSGDEmTSLSEYVSr	Unambiguous	2	1	P34058	M10(Oxidation); R19(Label:13C(6)15N(4))	CID	1	0	1	1		12737			17873835	Heavy	Unique	Used	0.527858	0	0.006786	5.16866	0	44.3947	48	3	734.985	2202.94	-3.29563	174.056	32822	32822	MS2	0/0	12AUG14_Rui_cardiac_PE_A.raw
High				LYAQDADGcPIDIk	Unambiguous	1	1	D3ZHA0	C9(Carbamidomethyl); K14(Label:2H(4))	CID	1	0	1	1		17393		1	21223840	Medium	Excluded by Method	Not Used		0	2.865e-05	5.16572	0	20.7736	39	2	791.888	1582.77	-2.38584	226.008	43758	43758	MS2	0/0	12AUG14_Rui_cardiac_PE_A.raw
	High			SQIFSTASDNQPTVTIk	Unambiguous	1	1	P06761	K17(Label:13C(6)15N(2))	CID	1	0	1	1		20057		1	4726825	Heavy	Excluded by Method	Not Used		0	0.002265	5.16542	0	38.1859	100	2	922.975	1844.94	-2.38446	256.897	50255	50255	MS2	0/0	12AUG14_Rui_cardiac_PE_A.raw
High				GPENEDPQTESQQLEAk	Unambiguous	1	1	Q5U2U8	K17(Label:2H(4))	CID	1	0	1	1		8021	1		1.89625e+06	Medium	Excluded by Method	Not Used		0	0.0001147	5.16447	0	58.6321	100	2	952.443	1903.88	-1.58441	118.611	21249	21249	MS2	0/0	12AUG14_Rui_cardiac_PE_A.raw
	High			AEGSDVANAVLDGADcIMLSGETAk	Unambiguous	3	2	P11980;P11980-2	C16(Carbamidomethyl); K25(Label:13C(6)15N(2))	CID	1	0	1	1		32481			5.64263e+06	Heavy	Not Unique	Not Used	0.667506	0	0.001131	5.16393	0	10.8099	100	2	1251.58	2502.15	-2.51199	411.041	82259	82259	MS2	0/0	12AUG14_Rui_cardiac_PE_A.raw
High				GPnVDMSGPDVEIEGPEGk	Unambiguous	1	1	M0R9D5	N3(Deamidated); K19(Label:2H(4))	CID	1	0	1	1		20594	1	1	1.20233e+06	Medium	Excluded by Method	Not Used		0	0.007531	5.16252	0	21.374	100	2	966.452	1931.9	6.82861	263.542	51643	51643	MS2	0/0	12AUG14_Rui_cardiac_PE_A.raw
High				TPSFSVSAPQVSIPDVNVk	Unambiguous	1	1	M0R9D5	K19(Label:2H(4))	CID	1	0	1	1		30950		1	7.29623e+06	Medium	Excluded by Method	Not Used		0	6.606e-05	5.16111	0	45.1549	100	2	988.532	1976.06	-3.83509	394.568	78827	78827	MS2	0/0	12AUG14_Rui_cardiac_PE_A.raw
High				AVNAVGTSENSQESEVIk	Unambiguous	1	1	G3V7K1	K18(Label:2H(4))	CID	1	0	1	1		10075	1		7261723	Medium	Excluded by Method	Not Used		0	0.0001105	5.15867	0	0	100	2	933.469	1865.93	-4.16326	142.085	26139	26139	MS2	0/0	12AUG14_Rui_cardiac_PE_A.raw
High				VIVVGNPANTNcLTASk	Unambiguous	1	1	O88989	C12(Carbamidomethyl); K17(Label:2H(4))	CID	1	0	1	1					296389		No Quan Values	Not Used		0	1.963e-05	5.15779	0	27.8062	100	2	881.476	1761.94	-1.34558	230.282	44652	44652	MS2	0/0	12AUG14_Rui_cardiac_PE_A.raw
High				TIGGGDDSFNTFFSETGAGk	Unambiguous	5	1	Q6AYZ1	K20(Label:2H(4))	CID	1	0	1	1					340735		No Quan Values	Not Used		0	0.0003319	5.15703	0	45.505	100	2	1006.46	2011.92	-0.115289	371.928	74165	74165	MS2	0/0	12AUG14_Rui_cardiac_PE_A.raw
	High			AVTEQGAELSNEEr	Unambiguous	1	1	P68255	R14(Label:13C(6)15N(4))	CID	1	0	1	1		4822			8.22955e+06	Heavy	Unique	Used	0.564932	0	0.0003952	5.15664	0	39.2846	100	2	771.865	1542.72	-3.21302	81.567	13611	13611	MS2	0/0	12AUG14_Rui_cardiac_PE_A.raw
High				IVSNAScTTNcLAPLAk	Unambiguous	15	2	P04797;F1M5I8	C7(Carbamidomethyl); C11(Carbamidomethyl); K17(Label:2H(4))	CID	1	0	1	1							No Quan Values	Not Used		0	0.001217	5.15186	0	0	100	2	912.465	1823.92	-3.55783	213.719	41177	41177	MS2	0/0	12AUG14_Rui_cardiac_PE_A.raw
High				HQIQSYTcEIDALk	Unambiguous	2	1	Q6P725	C8(Carbamidomethyl); K14(Label:2H(4))	CID	1	0	1	1					3.38002e+06		No Quan Values	Not Used		0	0.0001344	5.14931	0	16.8786	100	2	855.426	1709.84	-1.11133	228.391	44260	44260	MS2	0/0	12AUG14_Rui_cardiac_PE_A.raw
High				APSYGAGELLDFSLADAVnQEFLATr	Unambiguous	2	1	Q6P725	N19(Deamidated); R26(Label:13C(6))	CID	0.0311	0	1	1					430890		No Quan Values	Not Used		0	0.0001911	5.14868	0	63.8717	100	2	1381.69	2762.38	5.38889	423.391	84810	84810	MS2	0/0	12AUG14_Rui_cardiac_PE_A.raw
	High			DVGPDDQGSYAVIAGSSk	Unambiguous	1	1	P56741	K18(Label:13C(6)15N(2))	CID	1	0	1	1					1.43086e+06		No Quan Values	Not Used		0	0.0001019	5.14803	0	30.2978	100	2	887.423	1773.84	0.826968	214.717	41385	41385	MS2	0/0	12AUG14_Rui_cardiac_PE_A.raw
High				SQIFSTASDNqPTVTIk	Unconsidered	1	1	P06761	Q11(Deamidated); K17(Label:2H(4))	CID		0.0058	2	2		20108		1	784936	Medium	Excluded by Method	Not Used		0	0.01099	5.14684	0	32.0758	100	2	921.481	1841.95	6.33194	257.488	50380	50380	MS2	0/0	12AUG14_Rui_cardiac_PE_A.raw
High				LQDEDEGTYTFQIQDGk	Unambiguous	1	1	F1M7T8	K17(Label:2H(4))	CID	1	0	1	1					194057		No Quan Values	Not Used		0	0.0004274	5.14681	0	46.0171	100	2	995.955	1990.9	-7.90651	255.011	49857	49857	MS2	0/0	12AUG14_Rui_cardiac_PE_A.raw
High				QTDSHVFETESLSAQGQSSGr	Unambiguous	1	1	D4ABA9	R21(Label:13C(6))	CID	1	0	1	1					30041160		No Quan Values	Not Used		0	0.01091	5.14203	0	56.2548	56	3	753.017	2257.04	-2.50506	150.86	27975	27975	MS2	0/0	12AUG14_Rui_cardiac_PE_A.raw
High				QDHPSSmGVYGQESGGFSGPGENr	Unambiguous	2	1	B1WC50	M7(Oxidation); R24(Label:13C(6))	CID	1	0	1	1					513520		No Quan Values	Not Used		0	8.489e-05	5.13983	0	47.7586	100	3	834.692	2502.06	-2.9368	127.563	23122	23122	MS2	0/0	12AUG14_Rui_cardiac_PE_A.raw
High				NQVTATTADGSTQVIGTk	Unambiguous	1	1	Q6P6R2	K18(Label:2H(4))	CID	1	0	1	1		9582	1	1	5.48977e+06	Medium	Excluded by Method	Not Used		0	1.65e-05	5.13783	0	12.341	99	2	898.468	1795.93	-2.22021	136.411	24951	24951	MS2	0/0	12AUG14_Rui_cardiac_PE_A.raw
High				GPSVDVDVPDVDLEcPEAk	Unambiguous	1	1	M0R9D5	C15(Carbamidomethyl); K19(Label:2H(4))	CID	1	0	1	1		26901		1	3.19661e+06	Medium	Excluded by Method	Not Used		0	5.764e-06	5.12778	0	34.7566	100	2	1022.98	2044.96	-2.89708	342.846	68140	68140	MS2	0/0	12AUG14_Rui_cardiac_PE_A.raw
	High			DLEEATLQHEATAAALr	Unambiguous	6	2	G3V885;G3V8B0	R17(Label:13C(6)15N(4))	CID	1	0	1	1							No Quan Values	Not Used		0	0.001332	5.12297	0	61.3455	100	2	924.968	1848.93	-2.29753	292.568	57700	57700	MS2	0/0	12AUG14_Rui_cardiac_PE_A.raw
	High			MTnGFSGADLTEIcQr	Unambiguous	1	1	P46462	N3(Deamidated); C14(Carbamidomethyl); R16(Label:13C(6)15N(4))	CID	1	0	1	1		24026		1	4300195	Heavy	Excluded by Method	Not Used		0	0.003306	5.12174	0	30.6467	100	2	905.898	1810.79	-4.41464	306.24	60540	60540	MS2	0/0	12AUG14_Rui_cardiac_PE_A.raw
High				NQLTSNPENTVFDAk	Unambiguous	1	1	P06761	K15(Label:2H(4))	CID	1	0	1	1		17200	1		17071065	Medium	Excluded by Method	Not Used		0	0.0002395	5.12087	0	12.9701	100	2	841.416	1681.83	-4.55655	223.72	43276	43276	MS2	0/0	12AUG14_Rui_cardiac_PE_A.raw
High				NNDPDTTEVNLNNIENITTQTLSr	Unambiguous	2	1	A1A5Q0	R24(Label:13C(6))	CID	1	0	1	1		31985			3.88178e+06	Medium	Unique	Used	0.862743	0	0.0005115	5.11977	0	0	100	2	1361.66	2722.31	-5.89587	405.588	81129	81129	MS2	0/0	12AUG14_Rui_cardiac_PE_A.raw
High				NNDPELEEVNLNNIr	Unambiguous	2	1	P70567	R15(Label:13C(6))	CID	1	0	1	1		23303	1		3.9913e+06	Medium	Excluded by Method	Not Used		0	5.84e-05	5.11612	0	28.4428	100	2	894.94	1788.87	-4.57577	296.872	58590	58590	MS2	0/0	12AUG14_Rui_cardiac_PE_A.raw
High				NQVAMNPTNTVFDAk	Unambiguous	6	1	P63018	K15(Label:2H(4))	CID	1	0	1	1					20885946		No Quan Values	Not Used		0	6.396e-05	5.11465	0	21.929	41	2	827.412	1653.82	-1.99786	237.928	46249	46249	MS2	0/0	12AUG14_Rui_cardiac_PE_A.raw
	High			mADSGGQPQLTQPGk	Unambiguous	2	1	Q8VBU2-2	M1(Oxidation); K15(Label:13C(6)15N(2))	CID	1	0	1	1		2106		1	1.22327e+07	Heavy	Excluded by Method	Not Used		0	8.756e-05	5.11411	0	24.4288	100	2	769.871	1538.73	-1.39924	50.1829	7225	7225	MS2	0/0	12AUG14_Rui_cardiac_PE_A.raw
	High			AANEAGYFNEEMAPIEVk	Unambiguous	2	1	G3V9U2	K18(Label:13C(6)15N(2))	CID	1	0	1	1					1833935		No Quan Values	Not Used		0	0.004965	5.1129	0	61.0086	100	2	995.967	1990.93	-1.53717	338.716	67286	67286	MS2	0/0	12AUG14_Rui_cardiac_PE_A.raw
High				VLAQNSGFDLQETLVk	Unambiguous	2	1	Q3MHS9	K16(Label:2H(4))	CID	1	0	1	1							No Quan Values	Not Used		0	0.000116	5.11112	0	46.5362	100	2	883.483	1765.96	-2.91673	341.985	67963	67963	MS2	0/0	12AUG14_Rui_cardiac_PE_A.raw
High				EVYMGNVIQGGEGqAPTr	Unconsidered	1	1	P17764	Q14(Deamidated); R18(Label:13C(6))	CID		0.0484	3	3					49420.5		No Quan Values	Not Used		0	9.343e-05	5.11032	0	36.926	100	2	956.969	1912.93	7.517	236.727	45998	45998	MS2	0/0	12AUG14_Rui_cardiac_PE_A.raw
	High			IEDLSQQAQLAAAEk	Unambiguous	2	1	B2RYX0	K15(Label:13C(6)15N(2))	CID	1	0	1	1		16409	1		9.41178e+06	Heavy	Excluded by Method	Not Used		0	0.0004782	5.1086	0	21.4287	100	2	811.926	1622.84	-2.28034	214.588	41358	41358	MS2	0/0	12AUG14_Rui_cardiac_PE_A.raw
High				LYGSGGPPPTGEEDTSEkDEL	Unambiguous	1	1	P06761	K18(Label:2H(4))	CID	1	0	1	1					10903104		No Quan Values	Not Used		0	0.0006309	5.10679	1	0	100	2	1091.5	2181.99	-1.42075	217.311	41925	41925	MS2	0/0	12AUG14_Rui_cardiac_PE_A.raw
High				MEEESGAPcVPSGnGAPVPk	Unambiguous	3	1	F1LV13	C9(Carbamidomethyl); N14(Deamidated); K20(Label:2H(4))	CID	1	0	1	1		15138	1	1	741224	Medium	Excluded by Method	Not Used		0	1.937e-05	5.10673	0	0	100	2	1009.46	2017.91	-0.349079	200.132	38314	38314	MS2	0/0	12AUG14_Rui_cardiac_PE_A.raw
	High			ESTGAQVQVAGDmLPNSTEr	Unambiguous	2	1	Q6AYU5	M13(Oxidation); R20(Label:13C(6)15N(4))	CID	1	0	1	1					69719.2		No Quan Values	Not Used		0	0.0005856	5.1042	0	0	100	2	1058.49	2115.98	-2.65859	186.214	35392	35392	MS2	0/0	12AUG14_Rui_cardiac_PE_A.raw
	High			GcITIIGGGnTATccAk	Rejected	1	0		C2(Carbamidomethyl); N10(Deamidated); C14(Carbamidomethyl); C15(Carbamidomethyl); K17(Label:13C(6)15N(2))	CID	0	0	1	1					406708		No Quan Values	Not Used		0	0.0004569	5.10327	0	0	100	2	881.9	1762.79	-4.55403	195.96	37435	37435	MS2	0/0	12AUG14_Rui_cardiac_PE_A.raw
	High			GcITIIGGGDTATccAk	Selected	1	1	P16617	C2(Carbamidomethyl); C14(Carbamidomethyl); C15(Carbamidomethyl); K17(Label:13C(6)15N(2))	CID		0	2	2					406708		No Quan Values	Not Used		0	0.000457	5.10327	0	0	100	2	881.9	1762.79	-4.5563	195.96	37435	37435	MS2	0/0	12AUG14_Rui_cardiac_PE_A.raw
High				AmGVVVATGVNTEIGk	Unambiguous	4	1	P11507-2	M2(Oxidation); K16(Label:2H(4))	CID	1	0	1	1					2685504		No Quan Values	Not Used		0	1.895e-05	5.10286	0	53.7451	100	2	783.429	1565.85	-0.305294	212.498	40921	40921	MS2	0/0	12AUG14_Rui_cardiac_PE_A.raw
	High			FGVEQDVDmVFASFIr	Unambiguous	3	2	P11980;P11980-2	M9(Oxidation); R16(Label:13C(6)15N(4))	CID	1	0	1	1		33255			1.47307e+06	Heavy	Not Unique	Not Used	0.58122	0	0.0003083	5.10244	0	24.2575	100	2	943.453	1885.9	-1.97136	421.261	84370	84370	MS2	0/0	12AUG14_Rui_cardiac_PE_A.raw
High				TDVDQQGLLVQEDTAGQLr	Unambiguous	1	1	D4ABA9	R19(Label:13C(6))	CID	1	0	1	1							No Quan Values	Not Used		0	2.186e-05	5.0991	0	0	100	2	1046.53	2092.06	-2.569	284.343	55989	55989	MS2	0/0	12AUG14_Rui_cardiac_PE_A.raw
High				DTVEVALEDkGDNTFr	Unambiguous	1	1	D3ZHA0	K10(Label:2H(4)); R16(Label:13C(6))	CID	1	0	1	1					2269918		No Quan Values	Not Used		0	0.0005788	5.09654	1	50.7162	100	2	909.958	1818.91	-1.88064	234.53	45538	45538	MS2	0/0	12AUG14_Rui_cardiac_PE_A.raw
	High			VIVVGNPANTNcLTASk	Unambiguous	1	1	O88989	C12(Carbamidomethyl); K17(Label:13C(6)15N(2))	CID	1	0	1	1					5.95091e+06		No Quan Values	Not Used		0	0.0002679	5.0956	0	24.8875	46	2	883.47	1765.93	-1.87077	225.236	43597	43597	MS2	0/0	12AUG14_Rui_cardiac_PE_A.raw
High				TGLVmQETGQGLVALTAYSLQPQPTSr	Unambiguous	1	1	D4ABA9	M5(Oxidation); R27(Label:13C(6))	CID	1	0	1	1					1.99952e+06		No Quan Values	Not Used		0	0.0007135	5.09364	0	0	100	2	1434.74	2868.48	-2.03267	404.005	80800	80800	MS2	0/0	12AUG14_Rui_cardiac_PE_A.raw
	High			YASIcQqNGIVPIVEPEILPDGDHDLk	Unambiguous	3	2	P05065;P09117	C5(Carbamidomethyl); Q7(Deamidated); K27(Label:13C(6)15N(2))	CID	0.0472	0	1	1							No Quan Values	Not Used		0	0.01197	5.09304	0	25.1504	19	3	1010.51	3029.5	0.796569	402.124	80407	80407	MS2	0/0	12AUG14_Rui_cardiac_PE_A.raw
High				STGEAFVQFASQEIAEk	Unambiguous	6	1	D3ZYW2	K17(Label:2H(4))	CID	1	0	1	1					4832001		No Quan Values	Not Used		0	5.85e-05	5.09251	0	18.7755	100	2	923.461	1845.92	-0.850293	393.411	78584	78584	MS2	0/0	12AUG14_Rui_cardiac_PE_A.raw
High				DASDDLDDLNFFNQk	Unambiguous	2	1	Q6P685	K15(Label:2H(4))	CID	1	0	1	1		31821		1	5423442	Medium	Excluded by Method	Not Used		0	0.0002981	5.08802	0	51.1341	100	2	880.896	1760.78	-4.25907	403.736	80744	80744	MS2	0/0	12AUG14_Rui_cardiac_PE_A.raw
High				ELAQQVQQVADDYGk	Unambiguous	1	1	E9PT29	K15(Label:2H(4))	CID	1	0	1	1					596379		No Quan Values	Not Used		0	0.0001338	5.08798	0	28.1093	100	2	848.425	1695.84	-3.88579	285.895	56314	56314	MS2	0/0	12AUG14_Rui_cardiac_PE_A.raw
	High			TPSAAYLWVGTGASDAEk	Unambiguous	2	1	Q68FP1-2	K18(Label:13C(6)15N(2))	CID	1	0	1	1		24128		1	650247	Heavy	Excluded by Method	Not Used		0	0.0003937	5.08671	0	15.8663	100	2	916.45	1831.89	-1.46001	307.583	60821	60821	MS2	0/0	12AUG14_Rui_cardiac_PE_A.raw
High				VGLIGScTNSSYEDmGr	Unambiguous	1	1	Q9ER34	C7(Carbamidomethyl); M15(Oxidation); R17(Label:13C(6))	CID	1	0	1	1					7754383		No Quan Values	Not Used		0	4.77e-05	5.08617	0	0	79	2	934.413	1867.82	-3.25065	184.734	35078	35078	MS2	0/0	12AUG14_Rui_cardiac_PE_A.raw
High				LPSGSGAASPTTGSAVDIr	Unambiguous	1	1	M0R9D5	R19(Label:13C(6))	CID	1	0	1	1		13262	1		2.67837e+06	Medium	Excluded by Method	Not Used		0	0.0025	5.08056	0	0	100	2	875.454	1749.9	-4.11236	179.114	33889	33889	MS2	0/0	12AUG14_Rui_cardiac_PE_A.raw
	High			STGEAFVQFASQEIAEk	Unambiguous	6	1	D3ZYW2	K17(Label:13C(6)15N(2))	CID	1	0	1	1		30784	1		1.27849e+07	Heavy	Excluded by Method	Not Used		0	0.0002494	5.07868	0	10.0035	100	2	925.454	1849.9	-3.06839	394.599	78832	78832	MS2	0/0	12AUG14_Rui_cardiac_PE_A.raw
	High			FEDGDLTLYQSNAILr	Unambiguous	2	1	P04906	R16(Label:13C(6)15N(4))	CID	1	0	1	1							No Quan Values	Not Used		0	0.001959	5.07794	0	83.5029	73	2	932.965	1864.92	-4.38241	382.354	76311	76311	MS2	0/0	12AUG14_Rui_cardiac_PE_A.raw
High				VDcTAnSDVcSAQGVr	Unambiguous	1	1	D3ZZC1	C3(Carbamidomethyl); N6(Deamidated); C10(Carbamidomethyl); R16(Label:13C(6))	CID	0.0276	0	1	1							No Quan Values	Not Used		0	0.0007265	5.07689	0	47.2158	100	2	873.386	1745.76	6.47696	80.1501	13324	13324	MS2	0/0	12AUG14_Rui_cardiac_PE_A.raw
	High			VLGSEEPTEGDVQcMr	Unambiguous	1	1	D4ABA9	C14(Carbamidomethyl); R16(Label:13C(6)15N(4))	CID	1	0	1	1		14239		1	3.7764e+06	Heavy	Excluded by Method	Not Used		0	0.001881	5.07551	0	0	100	2	908.905	1816.8	-2.49334	190.199	36228	36228	MS2	0/0	12AUG14_Rui_cardiac_PE_A.raw
	High			GTSFEAAAASGGSASSEk	Unambiguous	1	1	P13803	K18(Label:13C(6)15N(2))	CID	1	0	1	1					1.94523e+06		No Quan Values	Not Used		0	0.0005713	5.07186	0	25.807	100	2	811.871	1622.73	-2.5696	82.911	13883	13883	MS2	0/0	12AUG14_Rui_cardiac_PE_A.raw
	High			GQHAAEIQPLAQSHATk	Unambiguous	1	1	Q9QZ76	K17(Label:13C(6)15N(2))	CID	1	0	1	1		1525	1		87336016	Heavy	Excluded by Method	Not Used		0	0.0007722	5.06804	0	52.5051	30	3	598.981	1794.93	-2.71495	46.7312	6522	6522	MS2	0/0	12AUG14_Rui_cardiac_PE_A.raw
High				TFTTQETITNAETAk	Unambiguous	1	1	Q6P6V0	K15(Label:2H(4))	CID	1	0	1	1		12570	1	1	486626	Medium	Excluded by Method	Not Used		0	0.0001582	5.06744	0	38.4098	100	2	830.421	1659.84	-1.09614	171.122	32212	32212	MS2	0/0	12AUG14_Rui_cardiac_PE_A.raw
	High			FAIQDISVEETSAk	Unambiguous	4	3	D3ZCV0;Q9QXQ0;Q9Z1P2	K14(Label:13C(6)15N(2))	CID	1	0	1	1		23193	1		1.44529e+07	Heavy	Excluded by Method	Not Used		0	0.0006623	5.06725	0	33.7081	100	2	773.396	1545.78	-2.73575	295.541	58315	58315	MS2	0/0	12AUG14_Rui_cardiac_PE_A.raw
	High			kATDAEADVASLNr	Unambiguous	5	1	P04692	K1(Label:13C(6)15N(2)); R14(Label:13C(6)15N(4))	CID	1	0	1	1		6934		1	5825743	Heavy	Excluded by Method	Not Used		0	0.0004653	5.06578	1	8.27518	90	2	739.88	1478.75	-2.30596	105.664	18575	18575	MS2	0/0	12AUG14_Rui_cardiac_PE_A.raw
High				AGAGSATLSmAYAGAr	Unambiguous	1	1	P04636	M10(Oxidation); R16(Label:13C(6))	CID	1	0	1	1		9339		1	74035706	Medium	Excluded by Method	Not Used		0	1.62e-06	5.06575	0	24.7024	35	2	738.862	1476.72	-2.24178	137.053	25085	25085	MS2	0/0	12AUG14_Rui_cardiac_PE_A.raw
	High			ILGADTSVDLEETGr	Unambiguous	3	1	F1LP05	R15(Label:13C(6)15N(4))	CID	1	0	1	1							No Quan Values	Not Used		0	9.917e-05	5.06456	0	27.554	67	2	793.4	1585.79	-1.6488	265.076	51966	51966	MS2	0/0	12AUG14_Rui_cardiac_PE_A.raw
High				YEMTYSGGGGGGGGGGGGTSr	Unambiguous	1	1	F1LMV6	R21(Label:13C(6))	CID	1	0	1	1					162632		No Quan Values	Not Used		0	2.547e-05	5.06345	0	0	100	2	914.386	1827.77	-0.252681	78.9186	13071	13071	MS2	0/0	12AUG14_Rui_cardiac_PE_A.raw
High				GAGTGGLGLAIEGPSEAk	Unambiguous	1	1	D3ZHA0	K18(Label:2H(4))	CID	1	0	1	1					5.11652e+06		No Quan Values	Not Used		0	0.0001152	5.06221	0	39.1283	63	2	794.925	1588.84	-2.79124	252.904	49412	49412	MS2	0/0	12AUG14_Rui_cardiac_PE_A.raw
High				LYAQDADGcPIDIk	Unambiguous	1	1	D3ZHA0	C9(Carbamidomethyl); K14(Label:2H(4))	CID	1	0	1	1		17671	1	1	6131678	Medium	Excluded by Method	Not Used		0	0.0002159	5.06207	0	36.3736	63	2	791.887	1582.77	-3.00283	229.198	44427	44427	MS2	0/0	12AUG14_Rui_cardiac_PE_A.raw
High				VEGDLkGPEIDIEcPEGk	Unambiguous	1	1	M0R9D5	K6(Label:2H(4)); C14(Carbamidomethyl); K18(Label:2H(4))	CID	1	0	1	1		18717		1	7.36902e+06	Medium	Excluded by Method	Not Used		0	0.0003777	5.06104	1	65.2093	65	3	665.006	1993	-0.712469	241.75	47055	47055	MS2	0/0	12AUG14_Rui_cardiac_PE_A.raw
	High			NAVTQEFGPVPDTAr	Unambiguous	1	1	Q9ER34	R15(Label:13C(6)15N(4))	CID	1	0	1	1					5697790		No Quan Values	Not Used		0	0.001595	5.05756	0	17.5117	55	2	806.399	1611.79	-5.41687	232.228	45059	45059	MS2	0/0	12AUG14_Rui_cardiac_PE_A.raw
High				FLDGDEmTLADcNLLPk	Unambiguous	2	1	G3V8C4	M7(Oxidation); C12(Carbamidomethyl); K17(Label:2H(4))	CID	1	0	1	1		30667	1		2.5581e+06	Medium	Excluded by Method	Not Used		0	0.0004461	5.0561	0	11.8182	100	2	986.467	1971.93	-3.88863	391.771	78244	78244	MS2	0/0	12AUG14_Rui_cardiac_PE_A.raw
	High			VDATEESDLAQQYGVr	Unambiguous	1	1	P04785	R16(Label:13C(6)15N(4))	CID	1	0	1	1					5.03413e+06		No Quan Values	Not Used		0	0.0003475	5.05121	0	28.8584	100	2	895.924	1790.84	-1.74604	251.32	49078	49078	MS2	0/0	12AUG14_Rui_cardiac_PE_A.raw
High				SQIFSTASDNQPTVTIk	Unambiguous	1	1	P06761	K17(Label:2H(4))	CID	1	0	1	1					2.77508e+06		No Quan Values	Not Used		0	5.539e-05	5.05076	0	0	100	2	920.981	1840.95	-2.81123	252.577	49343	49343	MS2	0/0	12AUG14_Rui_cardiac_PE_A.raw
	High			GADYLVTEVEnGGSLGSk	Unambiguous	4	2	P11980;P11980-2	N11(Deamidated); K18(Label:13C(6)15N(2))	CID	1	0	1	1					11674367		No Quan Values	Not Used		0	0.001717	5.04998	0	1.70383	38	2	902.936	1804.87	-2.14106	289.974	57161	57161	MS2	0/0	12AUG14_Rui_cardiac_PE_A.raw
High				LASGGPVDTGPEYqQEVDr	Unambiguous	1	1	P21571	Q14(Deamidated); R19(Label:13C(6))	CID	0.0079	0	1	1					251887		No Quan Values	Not Used		0	0.003922	5.04778	0	48.086	100	2	1012.99	2024.97	7.95172	185.741	35292	35292	MS2	0/0	12AUG14_Rui_cardiac_PE_A.raw
High				VIVVGNPANTNcLTASk	Unambiguous	1	1	O88989	C12(Carbamidomethyl); K17(Label:2H(4))	CID	1	0	1	1					11910018		No Quan Values	Not Used		0	0.000138	5.04673	0	0	37	2	881.475	1761.94	-2.0384	225.017	43551	43551	MS2	0/0	12AUG14_Rui_cardiac_PE_A.raw
High				GPENEDPQTESQqLEAk	Unconsidered	1	1	Q5U2U8	Q13(Deamidated); K17(Label:2H(4))	CID		0.0232	3	3					1.50817e+06		No Quan Values	Not Used		0	0.00164	5.04534	0	37.7413	100	2	952.945	1904.88	8.72998	117.545	21029	21029	MS2	0/0	12AUG14_Rui_cardiac_PE_A.raw
High				AQFGQPEILLGTIPGAGGTQr	Unambiguous	1	1	P14604	R21(Label:13C(6))	CID	1	0	1	1		31381			53389796	Medium	Unique	Used	0.589203	0	5.185e-05	5.04522	0	20.1085	22	2	1059.07	2117.14	-2.44122	399.021	79757	79757	MS2	0/0	12AUG14_Rui_cardiac_PE_A.raw
High				VSGTDATAALSVGAPDVTLk	Unambiguous	1	1	M0R9D5	K20(Label:2H(4))	CID	1	0	1	1		26113	1	1	887535	Medium	Excluded by Method	Not Used		0	0.0001339	5.04395	0	72.1484	100	2	939.009	1877.01	-3.43681	332.872	66073	66073	MS2	0/0	12AUG14_Rui_cardiac_PE_A.raw
High				YSGDFGADAQGAmSk	Unambiguous	1	1	Q9QZ76	M13(Oxidation); K15(Label:2H(4))	CID	1	0	1	1							No Quan Values	Not Used		0	5.056e-05	5.04051	0	10.1807	100	2	762.831	1524.66	-1.43267	99.1875	17232	17232	MS2	0/0	12AUG14_Rui_cardiac_PE_A.raw
High				TQTAIASEDMPNTLTEAEk	Unambiguous	1	1	G3V6S0	K19(Label:2H(4))	CID	1	0	1	1					1897396		No Quan Values	Not Used		0	0.0001049	5.0402	0	27.698	100	2	1027.5	2053.99	-2.21193	254.112	49668	49668	MS2	0/0	12AUG14_Rui_cardiac_PE_A.raw
	High			STGEAFVQFASQEIAEk	Unambiguous	6	1	D3ZYW2	K17(Label:13C(6)15N(2))	CID	1	0	1	1		30784	1		1.27849e+07	Heavy	Excluded by Method	Not Used		0	0.002783	5.04002	0	37.5977	100	2	925.454	1849.9	-3.26635	392.975	78494	78494	MS2	0/0	12AUG14_Rui_cardiac_PE_A.raw
High				SYELPDGQVITIGNEr	Unambiguous	9	3	P68035;V9GZ85;D3ZRN3	R16(Label:13C(6))	CID	1	0	1	1							No Quan Values	Not Used		0	0.0001809	5.03838	0	4.58569	6	2	898.957	1796.91	-3.0366	352.072	70057	70057	MS2	0/0	12AUG14_Rui_cardiac_PE_A.raw
High				IEDEQALGSQLQk	Unambiguous	2	1	G3V8B0	K13(Label:2H(4))	CID	1	0	1	1		11796		1	1.94432e+06	Medium	Excluded by Method	Not Used		0	4.976e-05	5.0371	0	69.2905	100	2	731.886	1462.77	-2.27782	161.834	30265	30265	MS2	0/0	12AUG14_Rui_cardiac_PE_A.raw
	High			VDATEESDLAQQYGVr	Unambiguous	1	1	P04785	R16(Label:13C(6)15N(4))	CID	1	0	1	1		19760	1		9328649	Heavy	Excluded by Method	Not Used		0	0.002466	5.03515	0	0	100	2	895.922	1790.84	-3.04116	255.242	49907	49907	MS2	0/0	12AUG14_Rui_cardiac_PE_A.raw
High				STAGDTHLGGEDFDNr	Unambiguous	6	1	P63018	R16(Label:13C(6))	CID	1	0	1	1		6470	1		9.89609e+06	Medium	Excluded by Method	Not Used		0	2.85e-05	5.03328	0	0	100	2	849.374	1697.74	-3.0288	100.454	17494	17494	MS2	0/0	12AUG14_Rui_cardiac_PE_A.raw
	High			SQIENInLTNGNSGGTQr	Unambiguous	2	1	A1A5Q0	N7(Deamidated); R18(Label:13C(6)15N(4))	CID	0.006	0	1	1					696638		No Quan Values	Not Used		0	0.004899	5.03304	0	40.853	100	2	957.461	1913.91	-2.56038	181.553	34404	34404	MS2	0/0	12AUG14_Rui_cardiac_PE_A.raw
	High			cPVMLVVGDQAPHEDAVVEcnSk	Unambiguous	2	1	Q8VBU2-2	C1(Carbamidomethyl); C20(Carbamidomethyl); N21(Deamidated); K23(Label:13C(6)15N(2))	CID	0.0119	0	1	1		27152	1		649372	Heavy	Excluded by Method	Not Used		0	0.007506	5.02678	0	62.0328	100	2	1282.08	2563.15	-6.81185	346.141	68825	68825	MS2	0/0	12AUG14_Rui_cardiac_PE_A.raw
High				AVAQGNLSSADVQAAk	Unambiguous	1	1	P32551	K16(Label:2H(4))	CID	1	0	1	1					6938857		No Quan Values	Not Used		0	5.855e-05	5.0264	0	21.7176	100	2	767.411	1533.81	-1.31	107.617	18974	18974	MS2	0/0	12AUG14_Rui_cardiac_PE_A.raw
High				AEAGGGWEGSASYk	Unambiguous	2	1	G3V721	K14(Label:2H(4))	CID	1	0	1	1		6412	1		10963893	Medium	Excluded by Method	Not Used		0	1.015e-05	5.02462	0	50.5369	84	2	687.316	1373.63	-1.46379	100.6	17525	17525	MS2	0/0	12AUG14_Rui_cardiac_PE_A.raw
High				SQNIITDSSSLnAEAIr	Unambiguous	1	1	G3V6S0	N12(Deamidated); R17(Label:13C(6))	CID	0.002	0	1	1					2.596e+06		No Quan Values	Not Used		0	3.31e-05	5.02236	0	55.8353	100	2	913.472	1825.94	7.80605	277.293	54518	54518	MS2	0/0	12AUG14_Rui_cardiac_PE_A.raw
High				SPFEVQVSPEAGAQk	Unambiguous	1	1	D3ZHA0	K15(Label:2H(4))	CID	1	0	1	1					17391452		No Quan Values	Not Used		0	7.968e-05	5.02212	0	3.1433	31	2	789.407	1577.81	-2.71399	212.949	41015	41015	MS2	0/0	12AUG14_Rui_cardiac_PE_A.raw
	High			MTnGFSGADLTEIcQr	Unambiguous	1	1	P46462	N3(Deamidated); C14(Carbamidomethyl); R16(Label:13C(6)15N(4))	CID	1	0	1	1					214145		No Quan Values	Not Used		0	0.0006484	5.01996	0	27.4734	100	2	905.898	1810.79	-4.61688	310.945	61521	61521	MS2	0/0	12AUG14_Rui_cardiac_PE_A.raw
	High			SYELPDGQVITIGNEr	Unambiguous	9	3	P68035;V9GZ85;D3ZRN3	R16(Label:13C(6)15N(4))	CID	1	0	1	1							No Quan Values	Not Used		0	0.0007844	5.01685	0	20.9312	7	2	900.951	1800.89	-3.15479	351.473	69932	69932	MS2	0/0	12AUG14_Rui_cardiac_PE_A.raw
High				TIGGGDDSFNTFFSETGAGk	Unambiguous	5	1	Q6AYZ1	K20(Label:2H(4))	CID	1	0	1	1					457794		No Quan Values	Not Used		0	0.0003166	5.01169	0	20.0783	100	2	1006.46	2011.92	-0.054615	378.587	75536	75536	MS2	0/0	12AUG14_Rui_cardiac_PE_A.raw
High				SQIFSTASDNQPTVTIk	Unambiguous	1	1	P06761	K17(Label:2H(4))	CID	1	0	1	1		19865			12625077	Medium	Redundant	Not Used	0.621696	0	9.293e-06	5.01099	0	7.77288	66	2	920.982	1840.96	-1.41876	254.68	49787	49787	MS2	0/0	12AUG14_Rui_cardiac_PE_A.raw
	High			GADYLVTEVEnGGSLGSk	Unambiguous	4	2	P11980;P11980-2	N11(Deamidated); K18(Label:13C(6)15N(2))	CID	1	0	1	1					5288272		No Quan Values	Not Used		0	0.0196	5.0107	0	1.39563	28	2	902.936	1804.87	-2.20869	288.122	56775	56775	MS2	0/0	12AUG14_Rui_cardiac_PE_A.raw
High				LASGGPVDTGPEYQqEVDr	Unconsidered	1	1	P21571	Q15(Deamidated); R19(Label:13C(6))	CID		0.0079	2	2					251887		No Quan Values	Not Used		0	0.005761	5.0098	0	48.086	100	2	1012.99	2024.97	7.95172	185.741	35292	35292	MS2	0/0	12AUG14_Rui_cardiac_PE_A.raw
High				GGDDLDPNYVLSSr	Unambiguous	1	1	P00564	R14(Label:13C(6))	CID	1	0	1	1					66277988		No Quan Values	Not Used		0	3.279e-05	5.00976	0	12.6707	19	2	757.363	1513.72	-2.29802	264.456	51833	51833	MS2	0/0	12AUG14_Rui_cardiac_PE_A.raw
High				IVSNAScTTNcLAPLAk	Unambiguous	15	2	P04797;F1M5I8	C7(Carbamidomethyl); C11(Carbamidomethyl); K17(Label:2H(4))	CID	1	0	1	1		15691		1	85408404	Medium	Excluded by Method	Not Used		0	0.0001957	5.00891	0	9.69894	20	2	912.467	1823.93	-1.61693	206.278	39622	39622	MS2	0/0	12AUG14_Rui_cardiac_PE_A.raw
High				FASEASGYQDNIAr	Unambiguous	2	1	Q6P725	R14(Label:13C(6))	CID	1	0	1	1		10120		1	508662872	Medium	Excluded by Method	Not Used		0	0.0001235	5.00806	0	6.09562	8	2	767.863	1534.72	-2.4816	142.541	26236	26236	MS2	0/0	12AUG14_Rui_cardiac_PE_A.raw
High				GPSVDVEVPDVDLEcPEAk	Unambiguous	1	1	M0R9D5	C15(Carbamidomethyl); K19(Label:2H(4))	CID	1	0	1	1					371045		No Quan Values	Not Used		0	3.78e-05	5.0071	0	9.81448	100	2	1029.99	2058.97	-4.49026	356.812	71040	71040	MS2	0/0	12AUG14_Rui_cardiac_PE_A.raw
	High			TQTAIASEDMPNTLTEAEk	Unambiguous	1	1	G3V6S0	K19(Label:13C(6)15N(2))	CID	1	0	1	1		19788		1	1.379e+06	Heavy	Excluded by Method	Not Used		0	0.004486	5.00661	0	27.8542	100	2	1029.49	2057.98	0.00829181	253.717	49584	49584	MS2	0/0	12AUG14_Rui_cardiac_PE_A.raw
High				IINEPTAAAIAYGLDk	Unambiguous	6	2	P63018;P06761	K16(Label:2H(4))	CID	1	0	1	1					33585716		No Quan Values	Not Used		0	9.624e-07	5.00635	0	7.33435	25	2	832.462	1663.92	-1.65162	347.986	69209	69209	MS2	0/0	12AUG14_Rui_cardiac_PE_A.raw
High				SqNIITDSSSLNAEAIr	Unconsidered	1	1	G3V6S0	Q2(Deamidated); R17(Label:13C(6))	CID		0.002	2	2					2.596e+06		No Quan Values	Not Used		0	2.295e-05	5.00511	0	55.8353	100	2	913.472	1825.94	7.80605	277.293	54518	54518	MS2	0/0	12AUG14_Rui_cardiac_PE_A.raw
High				TSVQTEDDQLIAGQSAr	Unambiguous	2	1	Q5U302	R17(Label:13C(6))	CID	1	0	1	1		12353	1	1	1.13249e+06	Medium	Excluded by Method	Not Used		0	0.0001788	5.00502	0	0	100	2	912.953	1824.9	-2.21761	168.467	31658	31658	MS2	0/0	12AUG14_Rui_cardiac_PE_A.raw
High				DATNVGDEGGFAPNILENk	Unambiguous	2	1	M0R5J4	K19(Label:2H(4))	CID	1	0	1	1					9925795		No Quan Values	Not Used		0	0.0001393	5.00482	0	25.4558	88	2	982.974	1964.94	-4.54097	330.043	65482	65482	MS2	0/0	12AUG14_Rui_cardiac_PE_A.raw
High				LPSGSGAASPTTGSAVDIr	Unambiguous	1	1	M0R9D5	R19(Label:13C(6))	CID	1	0	1	1					2.60214e+06		No Quan Values	Not Used		0	4.611e-05	5.00449	0	0	100	2	875.456	1749.9	-1.81033	180.844	34256	34256	MS2	0/0	12AUG14_Rui_cardiac_PE_A.raw
High				HIDcAQVYQNEk	Unambiguous	1	1	P07943	C4(Carbamidomethyl); K12(Label:2H(4))	CID	1	0	1	1		1526		1	8.00568e+06	Medium	Excluded by Method	Not Used		0	0.0002782	5.00295	0	0	100	2	754.857	1508.71	-2.05177	45.6761	6307	6307	MS2	0/0	12AUG14_Rui_cardiac_PE_A.raw
High				EAGDGVFEcEYYPVIPGk	Unambiguous	1	1	D3ZHA0	C9(Carbamidomethyl); K18(Label:2H(4))	CID	1	0	1	1					6.26938e+06		No Quan Values	Not Used		0	0.008817	5.00201	0	24.6792	100	2	1017.47	2033.94	-3.01344	375.335	74867	74867	MS2	0/0	12AUG14_Rui_cardiac_PE_A.raw
High				nIIVFYGSQTGTAEEFANr	Unambiguous	1	1	P00388	N1(Deamidated); R19(Label:13C(6))	CID	0.05	0	1	1		28614	1	1	658777	Medium	Excluded by Method	Not Used		0	0.0006251	5.00143	0	41.3963	100	2	1062.53	2124.05	6.06686	365.468	72827	72827	MS2	0/0	12AUG14_Rui_cardiac_PE_A.raw
	High			SQIENINLTnGNSGGTQr	Unconsidered	2	1	A1A5Q0	N10(Deamidated); R18(Label:13C(6)15N(4))	CID		0.006	2	2					696638		No Quan Values	Not Used		0	0.002584	5.00136	0	40.853	100	2	957.461	1913.91	-2.56038	181.553	34404	34404	MS2	0/0	12AUG14_Rui_cardiac_PE_A.raw
High				QTDSHVFETESLSAQGQSSGr	Unambiguous	1	1	D4ABA9	R21(Label:13C(6))	CID	1	0	1	1					30041160		No Quan Values	Not Used		0	0.003654	4.99892	0	55.8447	40	3	753.017	2257.04	-2.18056	154.449	28724	28724	MS2	0/0	12AUG14_Rui_cardiac_PE_A.raw
	High			VINEPTAAALAYGLDk	Unambiguous	3	1	F1M953	K16(Label:13C(6)15N(2))	CID	1	0	1	1					1.65413e+06		No Quan Values	Not Used		0	0.001448	4.99839	0	14.7838	100	2	827.448	1653.89	-3.24385	338.707	67284	67284	MS2	0/0	12AUG14_Rui_cardiac_PE_A.raw
	High			LGSSEVEQVQLVVDGVk	Unambiguous	1	1	P00564	K17(Label:13C(6)15N(2))	CID	1	0	1	1					5887607		No Quan Values	Not Used		0	0.0005126	4.99469	0	28.9715	100	2	897.488	1793.97	-3.13116	369.014	73561	73561	MS2	0/0	12AUG14_Rui_cardiac_PE_A.raw
	High			FASEIAGVDDLGTTGr	Unambiguous	1	1	Q66HF1	R16(Label:13C(6)15N(4))	CID	1	0	1	1					1.00476e+06		No Quan Values	Not Used		0	0.00459	4.99249	0	44.8565	100	2	809.9	1618.79	-1.74981	285.323	56195	56195	MS2	0/0	12AUG14_Rui_cardiac_PE_A.raw
High				APSYGAGELLDFSLADAVNqEFLATr	Unconsidered	2	1	Q6P725	Q20(Deamidated); R26(Label:13C(6))	CID		0.0311	2	2					430890		No Quan Values	Not Used		0	0.000628	4.99223	0	63.8717	100	2	1381.69	2762.38	5.38889	423.391	84810	84810	MS2	0/0	12AUG14_Rui_cardiac_PE_A.raw
High				LEDEEEmNAELTAk	Unambiguous	4	2	G3V885;G3V8B0	M7(Oxidation); K14(Label:2H(4))	CID	1	0	1	1					2.55564e+06		No Quan Values	Not Used		0	0.000181	4.98946	0	0	100	2	821.376	1641.75	-0.675205	114.646	20430	20430	MS2	0/0	12AUG14_Rui_cardiac_PE_A.raw
High				IIGAVDQIqLTQAQLEEr	Unambiguous	2	1	G3V8L9	Q9(Deamidated); R18(Label:13C(6))	CID	0.01	0	1	1					171993		No Quan Values	Not Used		0	0.0001198	4.9877	0	23.8636	100	2	1016.56	2032.12	7.08629	357.593	71202	71202	MS2	0/0	12AUG14_Rui_cardiac_PE_A.raw
High				YIDSTDLEPSTLQEEPVr	Unambiguous	1	1	B1WC02	R18(Label:13C(6))	CID	1	0	1	1					414627		No Quan Values	Not Used		0	0.001381	4.984	0	0	100	2	1049.51	2098.01	-6.94029	307.982	60904	60904	MS2	0/0	12AUG14_Rui_cardiac_PE_A.raw
High				ISSSNPYSTVTmDELr	Unambiguous	1	1	D3ZCV0	M12(Oxidation); R16(Label:13C(6))	CID	1	0	1	1					16808808		No Quan Values	Not Used		0	2.406e-05	4.98338	0	7.5903	67	2	911.431	1821.86	-4.238	241.12	46924	46924	MS2	0/0	12AUG14_Rui_cardiac_PE_A.raw
High				IINEPTAAAIAYGLDk	Unambiguous	6	2	P63018;P06761	K16(Label:2H(4))	CID	1	0	1	1							No Quan Values	Not Used		0	9.979e-07	4.98335	0	37.5035	98	2	832.46	1663.91	-4.21934	352.196	70084	70084	MS2	0/0	12AUG14_Rui_cardiac_PE_A.raw
High				DLAVDSASPVYQAVIk	Unambiguous	1	1	Q5XIG1	K16(Label:2H(4))	CID	1	0	1	1					3502550		No Quan Values	Not Used		0	0.0001503	4.98217	0	16.8299	100	2	840.46	1679.91	-1.36723	359.342	71563	71563	MS2	0/0	12AUG14_Rui_cardiac_PE_A.raw
High				GPSVDVEVPDVDLEcPEAk	Unambiguous	1	1	M0R9D5	C15(Carbamidomethyl); K19(Label:2H(4))	CID	1	0	1	1					548956		No Quan Values	Not Used		0	3.371e-05	4.9821	0	24.3171	100	2	1029.99	2058.97	-4.84598	349.728	69571	69571	MS2	0/0	12AUG14_Rui_cardiac_PE_A.raw
	High			LQNEIEDLmVDVEr	Unambiguous	4	2	G3V885;G3V8B0	M9(Oxidation); R14(Label:13C(6)15N(4))	CID	1	0	1	1							No Quan Values	Not Used		0	0.0007116	4.98173	0	32.708	100	2	864.917	1728.83	-4.60046	328.036	65065	65065	MS2	0/0	12AUG14_Rui_cardiac_PE_A.raw
High				TFGGAPGFSLGSPLSSPVFPr	Unambiguous	2	1	Q6P725	R21(Label:13C(6))	CID	1	0	1	1		32293			1.46218e+07	Medium	Unique	Used	0.357881	0	4.51e-05	4.98142	0	7.45444	100	2	1042.55	2084.08	-3.82856	408.735	81782	81782	MS2	0/0	12AUG14_Rui_cardiac_PE_A.raw
High				kATDAEADVASLNr	Unambiguous	5	1	P04692	K1(Label:2H(4)); R14(Label:13C(6))	CID	1	0	1	1							No Quan Values	Not Used		0	0.000142	4.98119	1	51.4645	100	2	735.892	1470.78	-1.94626	107.568	18965	18965	MS2	0/0	12AUG14_Rui_cardiac_PE_A.raw
High				GTGGVDTAAVADVYDISnIDr	Unambiguous	2	2	P09605;M0R6J6	N18(Deamidated); R21(Label:13C(6))	CID	1	0	1	1							No Quan Values	Not Used		0	0.000318	4.98073	0	33.0124	100	2	1058.52	2116.03	7.03949	396.176	79163	79163	MS2	0/0	12AUG14_Rui_cardiac_PE_A.raw
High				TGGLAGGGSDALQTDGLr	Unambiguous	1	1	D4A702	R18(Label:13C(6))	CID	1	0	1	1							No Quan Values	Not Used		0	1.64e-05	4.98067	0	37.1769	100	2	826.419	1651.83	-2.41097	216.445	41742	41742	MS2	0/0	12AUG14_Rui_cardiac_PE_A.raw
High				QHPLPPPAQNQNQVr	Unambiguous	1	1	D4A7U1	R15(Label:13C(6))	CID	1	0	1	1		625	1		2.74371e+06	Medium	Excluded by Method	Not Used		0	0.0007147	4.97838	0	24.5259	100	3	577.311	1729.92	-1.03064	32.0263	3563	3563	MS2	0/0	12AUG14_Rui_cardiac_PE_A.raw
	High			IVYGHLDDPANQEIEr	Unambiguous	1	1	Q9ER34	R16(Label:13C(6)15N(4))	CID	1	0	1	1		15177			1.4296e+08	Heavy	Redundant	Not Used	0.790737	0	4.076e-05	4.97779	0	44.1604	21	3	626.977	1878.92	-3.00402	200.549	38402	38402	MS2	0/0	12AUG14_Rui_cardiac_PE_A.raw
	High			NmVNEEDESQDTETVFk	Unambiguous	2	1	Q9Z2J4-2	M2(Oxidation); K17(Label:13C(6)15N(2))	CID	1	0	1	1							No Quan Values	Not Used		0	0.0005144	4.97746	0	0	100	2	1019.93	2038.86	-2.9927	172.694	32538	32538	MS2	0/0	12AUG14_Rui_cardiac_PE_A.raw
High				TQEQLASEMAELTAr	Unambiguous	2	1	F1LP60	R15(Label:13C(6))	CID	1	0	1	1					406191		No Quan Values	Not Used		0	5.999e-05	4.97397	0	42.7753	100	2	842.417	1683.83	-2.30312	329.384	65346	65346	MS2	0/0	12AUG14_Rui_cardiac_PE_A.raw
	High			ISADAmMQALLGTr	Unconsidered	1	1	P23693	M6(Oxidation); R14(Label:13C(6)15N(4))	CID		0.0424	2	2		26864	1		2.19728e+06	Heavy	Excluded by Method	Not Used		0	0.0007763	4.97386	0	56.1416	100	2	752.378	1503.75	-3.6262	342.377	68044	68044	MS2	0/0	12AUG14_Rui_cardiac_PE_A.raw
	High			cPVMLVVGDqAPHEDAVVEcNSk	Unconsidered	2	1	Q8VBU2-2	C1(Carbamidomethyl); Q10(Deamidated); C20(Carbamidomethyl); K23(Label:13C(6)15N(2))	CID		0.0119	2	2		27152	1		649372	Heavy	Excluded by Method	Not Used		0	0.005791	4.97302	0	62.0328	100	2	1282.08	2563.15	-6.81185	346.141	68825	68825	MS2	0/0	12AUG14_Rui_cardiac_PE_A.raw
	High			AGSDGESIGNcPFSQr	Unambiguous	4	1	G3V8C4	C11(Carbamidomethyl); R16(Label:13C(6)15N(4))	CID	1	0	1	1					1.66472e+06		No Quan Values	Not Used		0	0.002804	4.97228	0	41.6326	100	2	846.367	1691.73	-3.44296	147.848	27347	27347	MS2	0/0	12AUG14_Rui_cardiac_PE_A.raw
	High			STAGDTHLGGEDFDNr	Unambiguous	6	1	P63018	R16(Label:13C(6)15N(4))	CID	1	0	1	1					638210		No Quan Values	Not Used		0	0.002554	4.97006	0	41.1681	100	2	851.369	1701.73	-2.43656	101.316	17675	17675	MS2	0/0	12AUG14_Rui_cardiac_PE_A.raw
High				ASAGPGGGGPQTQTQMNQLk	Unambiguous	1	1	D3ZD73	K20(Label:2H(4))	CID	1	0	1	1					402638		No Quan Values	Not Used		0	0.001483	4.96984	0	0	100	2	966.479	1931.95	-1.57293	112.643	20012	20012	MS2	0/0	12AUG14_Rui_cardiac_PE_A.raw
	High			VVDSLQTSLDAETr	Unambiguous	4	2	G3V885;G3V8B0	R14(Label:13C(6)15N(4))	CID	1	0	1	1					25049714		No Quan Values	Not Used		0	0.0002387	4.96909	0	18.046	47	2	772.393	1543.78	-2.7476	219.621	42409	42409	MS2	0/0	12AUG14_Rui_cardiac_PE_A.raw
High				NkDTGTYEDFVEGLr	Unambiguous	1	1	P16409	K2(Label:2H(4)); R15(Label:13C(6))	CID	1	0	1	1							No Quan Values	Not Used		0	0.0002233	4.96779	1	28.1113	84	2	877.434	1753.86	-1.6192	282.839	55677	55677	MS2	0/0	12AUG14_Rui_cardiac_PE_A.raw
	High			IINEPTAAAIAYGLDk	Unambiguous	6	2	P63018;P06761	K16(Label:13C(6)15N(2))	CID	1	0	1	1							No Quan Values	Not Used		0	0.0001293	4.96321	0	46.7042	80	2	834.456	1667.9	-3.45115	350.268	69682	69682	MS2	0/0	12AUG14_Rui_cardiac_PE_A.raw
High				SEIGIAmGSGTAVAk	Unambiguous	4	1	P11507-2	M7(Oxidation); K15(Label:2H(4))	CID	1	0	1	1					3.88483e+06		No Quan Values	Not Used		0	0.001677	4.96066	0	49.5437	100	2	706.371	1411.73	-3.78014	128.874	23397	23397	MS2	0/0	12AUG14_Rui_cardiac_PE_A.raw
	High			NkDTGTYEDFVEGLr	Unambiguous	1	1	P16409	K2(Label:13C(6)15N(2)); R15(Label:13C(6)15N(4))	CID	1	0	1	1					14349890		No Quan Values	Not Used		0	0.003929	4.95939	1	29.9058	43	3	587.951	1761.84	-2.27665	283.935	55904	55904	MS2	0/0	12AUG14_Rui_cardiac_PE_A.raw
High				IEDEQALALQLQk	Unambiguous	2	1	G3V885	K13(Label:2H(4))	CID	1	0	1	1					17400644		No Quan Values	Not Used		0	6.823e-05	4.9568	0	29.6167	31	2	751.92	1502.83	-1.93413	270.508	53100	53100	MS2	0/0	12AUG14_Rui_cardiac_PE_A.raw
	High			IVSNAScTTncLAPLAk	Unambiguous	15	2	P04797;F1M5I8	C7(Carbamidomethyl); N10(Deamidated); C11(Carbamidomethyl); K17(Label:13C(6)15N(2))	CID	1	0	1	1					915617		No Quan Values	Not Used		0	0.007017	4.95569	0	44.3567	100	2	914.954	1828.9	-1.0586	221.429	42796	42796	MS2	0/0	12AUG14_Rui_cardiac_PE_A.raw
	High			STAGDTHLGGEDFDNr	Unambiguous	6	1	P63018	R16(Label:13C(6)15N(4))	CID	1	0	1	1					1.23945e+06		No Quan Values	Not Used		0	0.00179	4.95293	0	46.9526	100	2	851.367	1701.73	-3.94296	100.985	17606	17606	MS2	0/0	12AUG14_Rui_cardiac_PE_A.raw
High				NPDDITnEEYGEFYk	Unambiguous	1	1	P82995	N7(Deamidated); K15(Label:2H(4))	CID	0.0141	0	1	1					5097952		No Quan Values	Not Used		0	0.00204	4.9523	0	63.8405	100	2	919.906	1838.8	7.85017	269.636	52920	52920	MS2	0/0	12AUG14_Rui_cardiac_PE_A.raw
	High			VDNSSLTGESEPQTr	Unambiguous	5	1	P06685	R15(Label:13C(6)15N(4))	CID	1	0	1	1		4608			1.43807e+07	Heavy	Unique	Used	0.673731	0	0.00117	4.95184	0	5.03678	100	2	815.38	1629.75	-3.2892	77.8804	12856	12856	MS2	0/0	12AUG14_Rui_cardiac_PE_A.raw
High				VVDSLQTSLDAETr	Unambiguous	4	2	G3V885;G3V8B0	R14(Label:13C(6))	CID	1	0	1	1		17256	1		178038152	Medium	Excluded by Method	Not Used		0	1.229e-05	4.95182	0	15.3338	20	2	770.399	1539.79	-2.76717	224.413	43422	43422	MS2	0/0	12AUG14_Rui_cardiac_PE_A.raw
High				FGQGGAGPVGGQGPr	Unambiguous	1	1	F1LQW3	R15(Label:13C(6))	CID	1	0	1	1		4415		1	7.22243e+07	Medium	Excluded by Method	Not Used		0	3.383e-05	4.95154	0	4.22995	30	2	674.345	1347.68	-2.68584	75.5275	12386	12386	MS2	0/0	12AUG14_Rui_cardiac_PE_A.raw
High				NQLTSNPENTVFDAk	Unambiguous	1	1	P06761	K15(Label:2H(4))	CID	1	0	1	1		16897		1	25235834	Medium	Excluded by Method	Not Used		0	0.0001993	4.95132	0	0	63	2	841.418	1681.83	-2.3065	221.483	42807	42807	MS2	0/0	12AUG14_Rui_cardiac_PE_A.raw
High				LSLDGQNIYnAccTLr	Unambiguous	4	1	D3ZB30	N10(Deamidated); C12(Carbamidomethyl); C13(Carbamidomethyl); R16(Label:13C(6))	CID	0.0222	0	1	1							No Quan Values	Not Used		0	0.0004043	4.95114	0	63.5033	100	2	952.955	1904.9	4.81669	316.02	62575	62575	MS2	0/0	12AUG14_Rui_cardiac_PE_A.raw
High				IIGAVDQIQLTQAQLEEr	Unambiguous	2	1	G3V8L9	R18(Label:13C(6))	CID	1	0	1	1					1.33011e+06		No Quan Values	Not Used		0	1e-06	4.9503	0	22.1858	100	2	1016.06	2031.11	-1.86159	361.166	71938	71938	MS2	0/0	12AUG14_Rui_cardiac_PE_A.raw
High				VLNNMEIGTSLYDEEGAk	Unambiguous	1	1	P16617	K18(Label:2H(4))	CID	1	0	1	1					3416113		No Quan Values	Not Used		0	5.122e-05	4.94896	0	0	100	2	993.981	1986.95	-4.38924	316.038	62579	62579	MS2	0/0	12AUG14_Rui_cardiac_PE_A.raw
	High			TSVQTEDDqLIAGQSAr	Unambiguous	2	1	Q5U302	Q9(Deamidated); R17(Label:13C(6)15N(4))	CID	1	0	1	1					775223		No Quan Values	Not Used		0	0.008303	4.94647	0	42.7433	100	2	915.449	1829.89	8.46843	169.168	31806	31806	MS2	0/0	12AUG14_Rui_cardiac_PE_A.raw
	High			GPSVDVDVPDVDLEcPEAk	Unambiguous	1	1	M0R9D5	C15(Carbamidomethyl); K19(Label:13C(6)15N(2))	CID	1	0	1	1					562625		No Quan Values	Not Used		0	0.002062	4.94564	0	33.1026	100	2	1024.98	2048.95	-1.79771	346.114	68819	68819	MS2	0/0	12AUG14_Rui_cardiac_PE_A.raw
High				LATAEAQSLHQQVLSr	Unambiguous	1	1	D4ABA9	R16(Label:13C(6))	CID	1	0	1	1		11980	1		758180	Medium	Excluded by Method	Not Used		0	0.001727	4.94526	0	0	100	2	879.482	1757.96	-2.25717	164.407	30803	30803	MS2	0/0	12AUG14_Rui_cardiac_PE_A.raw
High				IIGAVDqIQLTQAQLEEr	Unconsidered	2	1	G3V8L9	Q7(Deamidated); R18(Label:13C(6))	CID		0.01	2	2					171993		No Quan Values	Not Used		0	0.0001868	4.94304	0	23.8636	100	2	1016.56	2032.12	7.08629	357.593	71202	71202	MS2	0/0	12AUG14_Rui_cardiac_PE_A.raw
	High			IEDLSQQAQLAAAEk	Unambiguous	2	1	B2RYX0	K15(Label:13C(6)15N(2))	CID	1	0	1	1					1950017		No Quan Values	Not Used		0	0.0007052	4.94161	0	24.7613	100	2	811.925	1622.84	-2.43078	211.759	40770	40770	MS2	0/0	12AUG14_Rui_cardiac_PE_A.raw
High				GPENEDPQTESqQLEAk	Unconsidered	1	1	Q5U2U8	Q12(Deamidated); K17(Label:2H(4))	CID		0.0445	4	4					1.50817e+06		No Quan Values	Not Used		0	0.003359	4.94129	0	37.7413	100	2	952.945	1904.88	8.72998	117.545	21029	21029	MS2	0/0	12AUG14_Rui_cardiac_PE_A.raw
High				VEFEcEVSEEGAQVk	Unambiguous	1	1	P56741	C5(Carbamidomethyl); K15(Label:2H(4))	CID	1	0	1	1							No Quan Values	Not Used		0	0.0001386	4.94099	0	27.1562	100	2	872.402	1743.8	-4.38799	223.543	43240	43240	MS2	0/0	12AUG14_Rui_cardiac_PE_A.raw
High				VDcTANSDVcSAqGVr	Unconsidered	1	1	D3ZZC1	C3(Carbamidomethyl); C10(Carbamidomethyl); Q13(Deamidated); R16(Label:13C(6))	CID		0.0276	2	2							No Quan Values	Not Used		0	0.01465	4.93983	0	47.2158	100	2	873.386	1745.76	6.47696	80.1501	13324	13324	MS2	0/0	12AUG14_Rui_cardiac_PE_A.raw
High				AVAQGNLSSADVQAAk	Unambiguous	1	1	P32551	K16(Label:2H(4))	CID	1	0	1	1					885128		No Quan Values	Not Used		0	0.0003	4.93879	0	76.2285	100	2	767.408	1533.81	-4.89139	109.819	19430	19430	MS2	0/0	12AUG14_Rui_cardiac_PE_A.raw
High				VLGSEEPTEGDVQcMr	Unambiguous	1	1	D4ABA9	C14(Carbamidomethyl); R16(Label:13C(6))	CID	1	0	1	1					4612579		No Quan Values	Not Used		0	0.0003566	4.93859	0	32.8109	100	2	906.91	1812.81	-3.58681	187.588	35678	35678	MS2	0/0	12AUG14_Rui_cardiac_PE_A.raw
High				GIsLEEGALPDVSATr	Unambiguous	1	1	D4ABA9	S3(Phospho); R16(Label:13C(6))	CID	1	0	1	1	S(3): 100.0; S(13): 0.0; T(15): 0.0						No Quan Values	Not Used		0	0.0006512	4.93849	0	30.8162	91	2	850.911	1700.82	-2.45169	366.462	73032	73032	MS2	0/0	12AUG14_Rui_cardiac_PE_A.raw
High				SQnIITDSSSLNAEAIr	Unconsidered	1	1	G3V6S0	N3(Deamidated); R17(Label:13C(6))	CID		0.0159	3	3					2.596e+06		No Quan Values	Not Used		0	2.425e-05	4.93756	0	55.8353	100	2	913.472	1825.94	7.80605	277.293	54518	54518	MS2	0/0	12AUG14_Rui_cardiac_PE_A.raw
	High			NQVAmNPTNTVFDAk	Unambiguous	6	1	P63018	M5(Oxidation); K15(Label:13C(6)15N(2))	CID	1	0	1	1					6869580		No Quan Values	Not Used		0	0.0004997	4.93753	0	8.60502	76	2	837.404	1673.8	-2.26466	175.582	33143	33143	MS2	0/0	12AUG14_Rui_cardiac_PE_A.raw
High				VGLIGScTNSSYEDMGr	Unambiguous	1	1	Q9ER34	C7(Carbamidomethyl); R17(Label:13C(6))	CID	1	0	1	1					4415065		No Quan Values	Not Used		0	0.0006639	4.93588	0	35.1899	100	2	926.416	1851.83	-2.86055	245.063	47753	47753	MS2	0/0	12AUG14_Rui_cardiac_PE_A.raw
High				IVSNAScTTncLAPLAk	Unambiguous	15	2	P04797;F1M5I8	C7(Carbamidomethyl); N10(Deamidated); C11(Carbamidomethyl); K17(Label:2H(4))	CID	1	0	1	1		17118	1		4.45395e+06	Medium	Excluded by Method	Not Used		0	0.0001735	4.93204	0	21.8982	100	2	912.96	1824.91	-0.148409	223.33	43194	43194	MS2	0/0	12AUG14_Rui_cardiac_PE_A.raw
High				VINEPTAAALAYGLDk	Unambiguous	3	1	F1M953	K16(Label:2H(4))	CID	1	0	1	1					3.52116e+06		No Quan Values	Not Used		0	1.404e-05	4.93015	0	40.3255	100	2	825.453	1649.9	-3.20422	335.7	66661	66661	MS2	0/0	12AUG14_Rui_cardiac_PE_A.raw
	High			NMVnEEDESQDTETVFk	Unambiguous	2	1	Q9Z2J4-2	N4(Deamidated); K17(Label:13C(6)15N(2))	CID	0.0203	0	1	1		17544	1		1.4672e+06	Heavy	Excluded by Method	Not Used		0	0.004289	4.93006	0	42.3038	100	2	1012.44	2023.87	7.43686	227.639	44103	44103	MS2	0/0	12AUG14_Rui_cardiac_PE_A.raw
	High			LAEDAPNFDGPAAEGQPGQk	Unambiguous	2	1	M0RAS7	K20(Label:13C(6)15N(2))	CID	1	0	1	1					566688		No Quan Values	Not Used		0	0.00804	4.9295	0	29.4761	100	2	1010.48	2019.94	-3.08879	192.01	36609	36609	MS2	0/0	12AUG14_Rui_cardiac_PE_A.raw
High				NETLGGTcLNVGcIPSk	Unambiguous	1	1	Q6P6R2	C8(Carbamidomethyl); C13(Carbamidomethyl); K17(Label:2H(4))	CID	1	0	1	1		21380	1		4.69739e+06	Medium	Excluded by Method	Not Used		0	9.674e-05	4.92789	0	34.6741	100	2	912.447	1823.89	-3.42237	272.865	53595	53595	MS2	0/0	12AUG14_Rui_cardiac_PE_A.raw
	High			VLDSGAPIkIPVGPETLGr	Unambiguous	2	1	G3V6D3	K9(Label:13C(6)15N(2)); R19(Label:13C(6)15N(4))	CID	1	0	1	1							No Quan Values	Not Used		0	0.0008666	4.92626	1	33.9251	100	3	646.377	1937.12	-1.76128	345.134	68617	68617	MS2	0/0	12AUG14_Rui_cardiac_PE_A.raw
High				LQDAEEAVEAVNAk	Unambiguous	4	2	G3V885;G3V8B0	K14(Label:2H(4))	CID	1	0	1	1							No Quan Values	Not Used		0	0.0003015	4.92625	0	58.8418	58	2	745.885	1490.76	-1.20875	203.712	39076	39076	MS2	0/0	12AUG14_Rui_cardiac_PE_A.raw
	High			EAALVDmVNDGVEDLr	Unambiguous	1	1	P04906	M7(Oxidation); R16(Label:13C(6)15N(4))	CID	1	0	1	1					746207		No Quan Values	Not Used		0	0.003703	4.92433	0	47.2054	100	2	886.423	1771.84	-1.57863	323.481	64125	64125	MS2	0/0	12AUG14_Rui_cardiac_PE_A.raw
High				NQLTSNPENTVFDAk	Unambiguous	1	1	P06761	K15(Label:2H(4))	CID	1	0	1	1		16897		1	25235834	Medium	Excluded by Method	Not Used		0	4.623e-05	4.92099	0	28.9131	100	2	841.417	1681.83	-3.5404	219.149	42309	42309	MS2	0/0	12AUG14_Rui_cardiac_PE_A.raw
High				SLEDALNQTATVTr	Unambiguous	1	1	Q3KR86	R14(Label:13C(6))	CID	1	0	1	1					9.8888e+06		No Quan Values	Not Used		0	1.8e-05	4.91795	0	30.9332	95	2	762.9	1524.79	-2.05013	265.067	51964	51964	MS2	0/0	12AUG14_Rui_cardiac_PE_A.raw
High				MGGGGTMNMGDPYGSGGQk	Unambiguous	1	1	F1LQW3	K19(Label:2H(4))	CID	1	0	1	1					518190		No Quan Values	Not Used		0	0.001742	4.91759	0	28.4824	100	2	903.375	1805.74	-6.56817	158.114	29489	29489	MS2	0/0	12AUG14_Rui_cardiac_PE_A.raw
High				IDSDGDGLVTTEELk	Unambiguous	1	1	D3ZUB0	K15(Label:2H(4))	CID	1	0	1	1					566662		No Quan Values	Not Used		0	0.0001311	4.91376	0	62.9386	100	2	798.399	1595.79	-2.57503	241.776	47061	47061	MS2	0/0	12AUG14_Rui_cardiac_PE_A.raw
High				ELAQQVQQVADDYGk	Unambiguous	1	1	E9PT29	K15(Label:2H(4))	CID	1	0	1	1					1.32402e+06		No Quan Values	Not Used		0	0.0001101	4.90608	0	13.2792	100	2	848.427	1695.85	-1.43839	283.733	55862	55862	MS2	0/0	12AUG14_Rui_cardiac_PE_A.raw
High				GVVPLAGTnGETTTQGLDGLSEr	Unambiguous	1	1	P05065	N9(Deamidated); R23(Label:13C(6))	CID	1	0	1	1							No Quan Values	Not Used		0	0.0008084	4.90002	0	8.7297	62	2	1140.07	2279.14	-2.68095	348.815	69382	69382	MS2	0/0	12AUG14_Rui_cardiac_PE_A.raw
	High			FASEASGYQDNIAr	Unambiguous	2	1	Q6P725	R14(Label:13C(6)15N(4))	CID	1	0	1	1							No Quan Values	Not Used		0	0.0005765	4.89986	0	48.8583	75	2	769.857	1538.71	-2.2247	141.202	25953	25953	MS2	0/0	12AUG14_Rui_cardiac_PE_A.raw
	High			VDNSSLTGESEPQTr	Unambiguous	5	1	P06685	R15(Label:13C(6)15N(4))	CID	1	0	1	1		4608			1.43807e+07	Heavy	Redundant	Not Used	0.673731	0	0.0004052	4.89701	0	53.0154	100	2	815.383	1629.76	-0.517862	79.2879	13147	13147	MS2	0/0	12AUG14_Rui_cardiac_PE_A.raw
High				ELEVAEGGGQVELEr	Unambiguous	1	1	Q63692	R15(Label:13C(6))	CID	1	0	1	1		17580		1	3.88597e+06	Medium	Excluded by Method	Not Used		0	1.429e-05	4.89633	0	56.4201	100	2	810.909	1620.81	-4.36455	228.144	44208	44208	MS2	0/0	12AUG14_Rui_cardiac_PE_A.raw
	High			NQVTATTADGSTQVIGTk	Unambiguous	1	1	Q6P6R2	K18(Label:13C(6)15N(2))	CID	1	0	1	1					2126567		No Quan Values	Not Used		0	0.000272	4.89516	0	41.014	100	2	900.462	1799.92	-3.68303	136.736	25018	25018	MS2	0/0	12AUG14_Rui_cardiac_PE_A.raw
	High			VNAGDQPGADLGPLITPQAk	Unambiguous	2	1	G3V7J0	K20(Label:13C(6)15N(2))	CID	1	0	1	1		23591	1		3.79034e+06	Heavy	Excluded by Method	Not Used		0	0.001299	4.89432	0	45.411	100	2	985.523	1970.04	-2.23461	300.584	59361	59361	MS2	0/0	12AUG14_Rui_cardiac_PE_A.raw
High				ISLGLPVGAVINcADNTGAk	Unambiguous	1	1	P62832	C13(Carbamidomethyl); K20(Label:2H(4))	CID	1	0	1	1		31447	1		5.5163e+06	Medium	Excluded by Method	Not Used		0	4.259e-05	4.89378	0	13.2192	100	2	987.536	1974.06	0.638349	399.683	79896	79896	MS2	0/0	12AUG14_Rui_cardiac_PE_A.raw
High				AEDGSVIDYELIDqDAr	Unambiguous	2	1	Q07936	Q14(Deamidated); R17(Label:13C(6))	CID	1	0	1	1					91150.4		No Quan Values	Not Used		0	0.009372	4.89323	0	48.5231	100	2	958.452	1915.9	5.49188	335.84	66690	66690	MS2	0/0	12AUG14_Rui_cardiac_PE_A.raw
	High			ELAQQVQQVAAEYcr	Unambiguous	1	1	Q6AYI1	C14(Carbamidomethyl); R15(Label:13C(6)15N(4))	CID	1	0	1	1					2.33405e+06		No Quan Values	Not Used		0	0.008531	4.89158	0	50.3789	100	2	901.937	1802.87	-3.12676	317.912	62967	62967	MS2	0/0	12AUG14_Rui_cardiac_PE_A.raw
	High			TVYHAEEIQcnGr	Unambiguous	2	1	G3V7U0	C10(Carbamidomethyl); N11(Deamidated); R13(Label:13C(6)15N(4))	CID	1	0	1	1		3374		1	8.0123e+06	Heavy	Excluded by Method	Not Used		0	0.001862	4.89049	0	4.07253	100	2	794.356	1587.7	-3.27958	63.8851	10020	10020	MS2	0/0	12AUG14_Rui_cardiac_PE_A.raw
High				ENQSILITGESGAGk	Unambiguous	11	4	G3V885;G3V8B0;G3V6D8;G3V6E1	K15(Label:2H(4))	CID	1	0	1	1		11413	1	1	6.79449e+06	Medium	Excluded by Method	Not Used		0	6.155e-06	4.88814	0	22.7968	84	2	754.397	1507.79	-1.71451	157.343	29327	29327	MS2	0/0	12AUG14_Rui_cardiac_PE_A.raw
	High			SLGYAYVNFQQPADAEr	Unambiguous	3	2	Q9EPH8;D3ZSR2	R17(Label:13C(6)15N(4))	CID	1	0	1	1					1.32734e+06		No Quan Values	Not Used		0	0.005133	4.88653	0	30.033	100	2	969.963	1938.92	-1.76573	305.35	60354	60354	MS2	0/0	12AUG14_Rui_cardiac_PE_A.raw
	High			GGDDLDPNYVLSSr	Unambiguous	1	1	P00564	R14(Label:13C(6)15N(4))	CID	1	0	1	1		20587	1		89168692	Heavy	Excluded by Method	Not Used		0	0.0009759	4.88626	0	49.7663	22	2	759.357	1517.71	-2.6815	263.379	51608	51608	MS2	0/0	12AUG14_Rui_cardiac_PE_A.raw
	High			cIGAIAMTEPGAGSDLQGVr	Unambiguous	1	1	P15650	C1(Carbamidomethyl); R20(Label:13C(6)15N(4))	CID	1	0	1	1					519559		No Quan Values	Not Used		0	0.005824	4.88151	0	27.7961	100	2	1006.99	2012.98	-0.00499788	309.98	61321	61321	MS2	0/0	12AUG14_Rui_cardiac_PE_A.raw
High				nPDDITNEEYGEFYk	Unconsidered	1	1	P82995	N1(Deamidated); K15(Label:2H(4))	CID		0.0141	2	2					5097952		No Quan Values	Not Used		0	0.002301	4.87585	0	63.8405	100	2	919.906	1838.8	7.85017	269.636	52920	52920	MS2	0/0	12AUG14_Rui_cardiac_PE_A.raw
High				MDADLSQLQTEVEEAVQEcr	Unambiguous	4	2	G3V885;G3V8B0	C19(Carbamidomethyl); R20(Label:13C(6))	CID	1	0	1	1		32649			4.66957e+06	Medium	Not Unique	Not Used	0.581042	0	0.0005965	4.87547	0	47.6825	100	2	1179.03	2357.06	-5.52145	412.971	82659	82659	MS2	0/0	12AUG14_Rui_cardiac_PE_A.raw
High				ENQSILITGESGAGk	Unambiguous	11	4	G3V885;G3V8B0;G3V6D8;G3V6E1	K15(Label:2H(4))	CID	1	0	1	1		11413	1	1	6.79449e+06	Medium	Excluded by Method	Not Used		0	0.0008479	4.87482	0	8.8537	100	2	754.398	1507.79	-0.823949	158.918	29658	29658	MS2	0/0	12AUG14_Rui_cardiac_PE_A.raw
High				SQIENINLTnGNSGGTQr	Unambiguous	2	1	A1A5Q0	N10(Deamidated); R18(Label:13C(6))	CID	0.0164	0	1	1					784541		No Quan Values	Not Used		0	4.773e-06	4.87096	0	71.2859	100	2	955.467	1909.93	-2.19228	180.94	34275	34275	MS2	0/0	12AUG14_Rui_cardiac_PE_A.raw
High				YTPSGQSGAAASESLFISNHAY	Unambiguous	1	1	P05065		CID	1	0	1	1					13962528		Indistinguishable Channels	Not Used		0	0.0001103	4.87081	0	0	30	2	1129.52	2258.03	-3.41598	320.157	63432	63432	MS2	0/0	12AUG14_Rui_cardiac_PE_A.raw
	High			YTPSGQSGAAASESLFISNHAY	Unambiguous	1	1	P05065		CID	1	0	1	1					13962528		Indistinguishable Channels	Not Used		0	0.001505	4.87081	0	0	30	2	1129.52	2258.03	-3.41598	320.157	63432	63432	MS2	0/0	12AUG14_Rui_cardiac_PE_A.raw
High				NQVAMNPTNTVFDAk	Unambiguous	6	1	P63018	K15(Label:2H(4))	CID	1	0	1	1					20885946		No Quan Values	Not Used		0	8.81e-05	4.87055	0	25.0539	43	2	827.413	1653.82	-1.48118	235.91	45826	45826	MS2	0/0	12AUG14_Rui_cardiac_PE_A.raw
	High			DLDVAVLVGSMPr	Unambiguous	1	1	O88989	R13(Label:13C(6)15N(4))	CID	1	0	1	1		32292		1	2164141	Heavy	Excluded by Method	Not Used		0	0.001051	4.8705	0	12.3607	100	2	691.371	1381.73	-2.62821	408.836	81804	81804	MS2	0/0	12AUG14_Rui_cardiac_PE_A.raw
High				IIGAVDQIQLTQAQLEEr	Unambiguous	2	1	G3V8L9	R18(Label:13C(6))	CID	1	0	1	1		28064	1		1.01872e+06	Medium	Excluded by Method	Not Used		0	5.088e-05	4.86779	0	0	100	2	1016.06	2031.11	-2.16209	357.773	71238	71238	MS2	0/0	12AUG14_Rui_cardiac_PE_A.raw
	High			TSVQTEDDQLIAGQSAr	Unambiguous	2	1	Q5U302	R17(Label:13C(6)15N(4))	CID	1	0	1	1					471812		No Quan Values	Not Used		0	0.006871	4.86655	0	0	100	2	914.946	1828.89	-3.27022	170.799	32145	32145	MS2	0/0	12AUG14_Rui_cardiac_PE_A.raw
	High			EnGGLDSEESYPYEAk	Unambiguous	1	1	P07154	N2(Deamidated); K16(Label:13C(6)15N(2))	CID	1	0	1	1					1.31674e+06		No Quan Values	Not Used		0	0.002134	4.86465	0	0	100	2	898.88	1796.75	-3.29985	190.172	36222	36222	MS2	0/0	12AUG14_Rui_cardiac_PE_A.raw
	High			NkDTGTYEDFVEGLr	Unambiguous	1	1	P16409	K2(Label:13C(6)15N(2)); R15(Label:13C(6)15N(4))	CID	1	0	1	1					18383696		No Quan Values	Not Used		0	0.006191	4.86362	1	23.1044	16	3	587.95	1761.83	-3.93952	280.821	55252	55252	MS2	0/0	12AUG14_Rui_cardiac_PE_A.raw
High				kATDAEADVASLNr	Unambiguous	5	1	P04692	K1(Label:2H(4)); R14(Label:13C(6))	CID	1	0	1	1		6934		1	2.16476e+07	Medium	Excluded by Method	Not Used		0	4.632e-05	4.86359	1	48.233	64	2	735.891	1470.77	-3.10822	105.758	18594	18594	MS2	0/0	12AUG14_Rui_cardiac_PE_A.raw
	High			SSQSSSQQFSGIGr	Unambiguous	1	1	Q568Z8	R14(Label:13C(6)15N(4))	CID	1	0	1	1					625820		No Quan Values	Not Used		0	0.01325	4.86256	0	0	100	2	733.347	1465.69	-2.15242	77.7684	12833	12833	MS2	0/0	12AUG14_Rui_cardiac_PE_A.raw
	High			qVELALWDTAGQEDYDr	Unconsidered	4	2	P61589;B2RYP0	Q1(Deamidated); R17(Label:13C(6)15N(4))	CID		0.0162	2	2					186813		No Quan Values	Not Used		0	0.008925	4.86148	0	58.8213	100	2	1010.47	2019.93	4.95228	372.964	74379	74379	MS2	0/0	12AUG14_Rui_cardiac_PE_A.raw
High				LcEAIcPAQAITIEAEPr	Unambiguous	1	1	B0BNE6	C2(Carbamidomethyl); C6(Carbamidomethyl); R18(Label:13C(6))	CID	1	0	1	1					169048		No Quan Values	Not Used		0	0.0004868	4.85866	0	0	100	2	1024.51	2048.02	-4.07872	339.287	67404	67404	MS2	0/0	12AUG14_Rui_cardiac_PE_A.raw
High				NMGGPYGGGnYGPGGSGGSGGYGGr	Unambiguous	7	1	A7VJC2-2	N10(Deamidated); R25(Label:13C(6))	CID	1	0	1	1							No Quan Values	Not Used		0	3.968e-05	4.85703	0	39.684	100	2	1098.97	2196.92	6.60631	170.925	32172	32172	MS2	0/0	12AUG14_Rui_cardiac_PE_A.raw
High				TEAAEIVEGEDSAYSVr	Unambiguous	1	1	D3ZHA0	R17(Label:13C(6))	CID	1	0	1	1							No Quan Values	Not Used		0	1.654e-05	4.85511	0	54.2108	100	2	916.434	1831.86	-2.50947	256.676	50209	50209	MS2	0/0	12AUG14_Rui_cardiac_PE_A.raw
	High			TDDYLDQPccETINr	Unambiguous	1	1	P50399	C9(Carbamidomethyl); C10(Carbamidomethyl); R15(Label:13C(6)15N(4))	CID	1	0	1	1					775144		No Quan Values	Not Used		0	0.01001	4.85486	0	0	100	2	955.396	1909.78	-4.57588	204.729	39294	39294	MS2	0/0	12AUG14_Rui_cardiac_PE_A.raw
	High			LkGADPEETILNAFk	Unambiguous	1	1	P08733	K2(Label:13C(6)15N(2)); K15(Label:13C(6)15N(2))	CID	1	0	1	1					3.32019e+06		No Quan Values	Not Used		0	0.0002456	4.85245	1	38.0926	100	3	554.64	1661.9	-1.98027	365.86	72907	72907	MS2	0/0	12AUG14_Rui_cardiac_PE_A.raw
High				VQANLDTPDINIQGPEAk	Unambiguous	1	1	M0R9D5	K18(Label:2H(4))	CID	1	0	1	1		22386	1	1	3.24038e+06	Medium	Excluded by Method	Not Used		0	0.001102	4.85239	0	0	100	2	964.003	1927	-4.55722	285.425	56216	56216	MS2	0/0	12AUG14_Rui_cardiac_PE_A.raw
	High			YASIcqQNGIVPIVEPEILPDGDHDLk	Unconsidered	3	2	P05065;P09117	C5(Carbamidomethyl); Q6(Deamidated); K27(Label:13C(6)15N(2))	CID		0.0472	2	2							No Quan Values	Not Used		0	0.01715	4.85191	0	25.1504	19	3	1010.51	3029.5	0.796569	402.124	80407	80407	MS2	0/0	12AUG14_Rui_cardiac_PE_A.raw
	High			LEEAGGATSVQIEmNk	Unambiguous	4	2	G3V885;G3V8B0	M14(Oxidation); K16(Label:13C(6)15N(2))	CID	1	0	1	1					172116		No Quan Values	Not Used		0	0.0005393	4.85114	0	0	100	2	850.915	1700.82	-1.11447	133.979	24452	24452	MS2	0/0	12AUG14_Rui_cardiac_PE_A.raw
High				HNDDEQYAWESSAGGSFTVr	Unambiguous	2	2	P82995;P34058	R20(Label:13C(6))	CID	1	0	1	1					367528		No Quan Values	Not Used		0	0.0008333	4.85073	0	0	100	2	1131.49	2261.97	-4.42029	264.024	51743	51743	MS2	0/0	12AUG14_Rui_cardiac_PE_A.raw
	High			YASIcQQnGIVPIVEPEILPDGDHDLk	Unconsidered	3	2	P05065;P09117	C5(Carbamidomethyl); N8(Deamidated); K27(Label:13C(6)15N(2))	CID		0.0472	2	3							No Quan Values	Not Used		0	0.01717	4.84998	0	25.1504	19	3	1010.51	3029.5	0.796569	402.124	80407	80407	MS2	0/0	12AUG14_Rui_cardiac_PE_A.raw
	High			AVnAVGTSENSQESEVIk	Unambiguous	1	1	G3V7K1	N3(Deamidated); K18(Label:13C(6)15N(2))	CID	1	0	1	1					582545		No Quan Values	Not Used		0	0.01203	4.84981	0	44.6447	100	2	935.967	1870.93	7.87263	140.427	25793	25793	MS2	0/0	12AUG14_Rui_cardiac_PE_A.raw
High				IGDVVGSSGANQQTSGk	Unambiguous	1	1	P54319	K17(Label:2H(4))	CID	1	0	1	1		2257		1	1.81096e+06	Medium	Excluded by Method	Not Used		0	0.0002644	4.8489	0	0	100	2	804.91	1608.81	0.0194983	51.8546	7565	7565	MS2	0/0	12AUG14_Rui_cardiac_PE_A.raw
High				FkLEAPDADELPr	Unambiguous	1	1	Q9ER34	K2(Label:2H(4)); R13(Label:13C(6))	CID	1	0	1	1							No Quan Values	Not Used		0	0.0001049	4.8487	1	67.8147	100	3	504.274	1510.81	-4.22034	271.485	53304	53304	MS2	0/0	12AUG14_Rui_cardiac_PE_A.raw
	High			NDLQLQVQAEQDNLADAEEr	Unambiguous	4	2	G3V885;G3V8B0	R20(Label:13C(6)15N(4))	CID	1	0	1	1					9062424		No Quan Values	Not Used		0	0.0008744	4.84706	0	67.1019	100	2	1155.05	2309.09	1.43169	306.847	60669	60669	MS2	0/0	12AUG14_Rui_cardiac_PE_A.raw
	High			NQLTSNPENTVFDAk	Unambiguous	1	1	P06761	K15(Label:13C(6)15N(2))	CID	1	0	1	1		16897		1	7.05186e+06	Heavy	Excluded by Method	Not Used		0	0.001955	4.84404	0	44.3059	86	2	843.412	1685.82	-3.50607	220.129	42517	42517	MS2	0/0	12AUG14_Rui_cardiac_PE_A.raw
High				IEDGNNFGVAVQEk	Unambiguous	2	1	Q6P9V7	K14(Label:2H(4))	CID	1	0	1	1		13309	1		2.94083e+06	Medium	Excluded by Method	Not Used		0	4.661e-05	4.84356	0	22.9468	100	2	762.384	1523.76	-1.63947	179.629	33998	33998	MS2	0/0	12AUG14_Rui_cardiac_PE_A.raw
High				LSLDGQnIYNAccTLr	Unconsidered	4	1	D3ZB30	N7(Deamidated); C12(Carbamidomethyl); C13(Carbamidomethyl); R16(Label:13C(6))	CID		0.0222	2	2							No Quan Values	Not Used		0	0.001074	4.84108	0	63.5033	100	2	952.955	1904.9	4.81669	316.02	62575	62575	MS2	0/0	12AUG14_Rui_cardiac_PE_A.raw
High				GPSVDVDVPDVDLEcPEAk	Unambiguous	1	1	M0R9D5	C15(Carbamidomethyl); K19(Label:2H(4))	CID	1	0	1	1		27265	1	1	2957743	Medium	Excluded by Method	Not Used		0	0.0004055	4.8406	0	75.3816	100	2	1022.98	2044.96	-4.80728	347.393	69086	69086	MS2	0/0	12AUG14_Rui_cardiac_PE_A.raw
	High			IINEPTAAAIAYGLDk	Unambiguous	6	2	P63018;P06761	K16(Label:13C(6)15N(2))	CID	1	0	1	1							No Quan Values	Not Used		0	4.97e-05	4.83948	0	38.0185	67	2	834.456	1667.9	-3.01202	346.305	68857	68857	MS2	0/0	12AUG14_Rui_cardiac_PE_A.raw
	High			LEDEEEMNAELTAk	Unambiguous	4	2	G3V885;G3V8B0	K14(Label:13C(6)15N(2))	CID	1	0	1	1					4.13843e+06		No Quan Values	Not Used		0	0.0009955	4.83853	0	73.8056	93	2	815.371	1629.73	-3.69858	201.151	38531	38531	MS2	0/0	12AUG14_Rui_cardiac_PE_A.raw
High				LAEQELIETSEr	Unambiguous	4	2	G3V885;G3V8B0	R12(Label:13C(6))	CID	1	0	1	1		15196	1		90238664	Medium	Excluded by Method	Not Used		0	0.000739	4.83837	0	7.63662	17	2	712.371	1423.73	-2.23074	200.777	38450	38450	MS2	0/0	12AUG14_Rui_cardiac_PE_A.raw
High				VcVQTVESGAmTk	Unambiguous	1	1	P56574	C2(Carbamidomethyl); M11(Oxidation); K13(Label:2H(4))	CID	1	0	1	1					3.43744e+06		No Quan Values	Not Used		0	0.0001345	4.83733	0	26.4361	100	2	715.351	1429.69	-1.5009	86.216	14558	14558	MS2	0/0	12AUG14_Rui_cardiac_PE_A.raw
	High			HIFGESDELIGQk	Unambiguous	2	1	P48500	K13(Label:13C(6)15N(2))	CID	1	0	1	1							No Quan Values	Not Used		0	0.003625	4.83723	0	23.4219	100	2	740.878	1480.75	-2.14706	221.845	42884	42884	MS2	0/0	12AUG14_Rui_cardiac_PE_A.raw
High				AGSDGESIGNcPFSQr	Unambiguous	4	1	G3V8C4	C11(Carbamidomethyl); R16(Label:13C(6))	CID	1	0	1	1		10413	1		9.0115e+06	Medium	Excluded by Method	Not Used		0	0.004373	4.83636	0	0	100	2	844.372	1687.74	-3.89643	145.797	26917	26917	MS2	0/0	12AUG14_Rui_cardiac_PE_A.raw
	High			AcLISmGYDLGEAEFAr	Unambiguous	1	1	D3ZCV0	C2(Carbamidomethyl); M6(Oxidation); R17(Label:13C(6)15N(4))	CID	1	0	1	1					510234		No Quan Values	Not Used		0	0.0008158	4.83612	0	48.4766	100	2	964.937	1928.87	-4.84673	375.108	74821	74821	MS2	0/0	12AUG14_Rui_cardiac_PE_A.raw
	High			EQIEQFIPQmTAGk	Unambiguous	1	1	P15650	M10(Oxidation); K14(Label:13C(6)15N(2))	CID	1	0	1	1					1.67391e+06		No Quan Values	Not Used		0	0.01113	4.83424	0	23.6135	100	2	822.41	1643.81	-3.75563	246.978	48157	48157	MS2	0/0	12AUG14_Rui_cardiac_PE_A.raw
High				VNVDIINFGEEEVNTEk	Unambiguous	1	1	O88321	K17(Label:2H(4))	CID	1	0	1	1							No Quan Values	Not Used		0	0.0004884	4.83331	0	29.8654	100	2	976.988	1952.97	-3.5029	384.91	76836	76836	MS2	0/0	12AUG14_Rui_cardiac_PE_A.raw
	High			THYPAQQGEYQPQQPVYHk	Unambiguous	1	1	Q5U2U8	K19(Label:13C(6)15N(2))	CID	1	0	1	1					1.48217e+06		No Quan Values	Not Used		0	0.005589	4.83292	0	29.1876	100	3	769.705	2307.1	-1.36903	97.7878	16944	16944	MS2	0/0	12AUG14_Rui_cardiac_PE_A.raw
	High			nMVNEEDESQDTETVFk	Unconsidered	2	1	Q9Z2J4-2	N1(Deamidated); K17(Label:13C(6)15N(2))	CID		0.0203	2	2		17544	1		1.4672e+06	Heavy	Excluded by Method	Not Used		0	0.006574	4.83131	0	42.3038	100	2	1012.44	2023.87	7.43686	227.639	44103	44103	MS2	0/0	12AUG14_Rui_cardiac_PE_A.raw
High				SPFEVQVSPEAGAQk	Unambiguous	1	1	D3ZHA0	K15(Label:2H(4))	CID	1	0	1	1					9555379		No Quan Values	Not Used		0	0.0004877	4.8313	0	2.45093	40	2	789.406	1577.8	-3.8745	211.273	40670	40670	MS2	0/0	12AUG14_Rui_cardiac_PE_A.raw
	High			LcYVALDFENEmATAASSSSLEk	Unambiguous	4	1	P68035	C2(Carbamidomethyl); M12(Oxidation); K23(Label:13C(6)15N(2))	CID	1	0	1	1					1.57473e+06		No Quan Values	Not Used		0	0.003627	4.83108	0	13.9813	100	2	1280.58	2560.16	-4.62633	382.848	76413	76413	MS2	0/0	12AUG14_Rui_cardiac_PE_A.raw
	High			NFGPTGIGFGGLTHqVEk	Unambiguous	2	1	G3V7U0	Q15(Deamidated); K18(Label:13C(6)15N(2))	CID	1	0	1	1					301053		No Quan Values	Not Used		0	0.01753	4.8293	0	61.3574	100	2	934.481	1867.95	6.0081	309.174	61152	61152	MS2	0/0	12AUG14_Rui_cardiac_PE_A.raw
	High			TQEQLASEMAELTAr	Unambiguous	2	1	F1LP60	R15(Label:13C(6)15N(4))	CID	1	0	1	1					1.28554e+06		No Quan Values	Not Used		0	0.001655	4.82909	0	71.0749	100	2	844.412	1687.82	-2.14166	332.231	65938	65938	MS2	0/0	12AUG14_Rui_cardiac_PE_A.raw
	High			YDDVEEAnYFQQASELAk	Unambiguous	1	1	Q66HF1	N8(Deamidated); K18(Label:13C(6)15N(2))	CID	1	0	1	1					472051		No Quan Values	Not Used		0	0.0009442	4.82782	0	30.6466	100	2	1064.97	2128.94	-2.45763	372.235	74229	74229	MS2	0/0	12AUG14_Rui_cardiac_PE_A.raw
High				DDPLTNLNTAFDVAEr	Unambiguous	1	1	Q9Z1P2	R16(Label:13C(6))	CID	1	0	1	1		31938		1	899974	Medium	Excluded by Method	Not Used		0	0.0003557	4.82405	0	28.5638	100	2	898.938	1796.87	-3.38021	404.857	80977	80977	MS2	0/0	12AUG14_Rui_cardiac_PE_A.raw
High				IINEPTAAAIAYGLDk	Unambiguous	6	2	P63018;P06761	K16(Label:2H(4))	CID	1	0	1	1					33585716		No Quan Values	Not Used		0	3.144e-05	4.82361	0	9.96754	49	2	832.463	1663.92	-1.50489	345.827	68759	68759	MS2	0/0	12AUG14_Rui_cardiac_PE_A.raw
High				ALGQNPTQAEVLr	Unambiguous	1	1	P16409	R13(Label:13C(6))	CID	1	0	1	1		12038		1	709176256	Medium	Excluded by Method	Not Used		0	0.004203	4.82338	0	3.94071	3	2	701.889	1402.77	-2.02902	168.15	31590	31590	MS2	0/0	12AUG14_Rui_cardiac_PE_A.raw
High				SSIQITGALEDQMNQLk	Unambiguous	1	1	D3ZCV0	K17(Label:2H(4))	CID	1	0	1	1					697860		No Quan Values	Not Used		0	3.229e-05	4.82315	0	20.8544	100	2	940.487	1879.97	-3.14662	378.362	75490	75490	MS2	0/0	12AUG14_Rui_cardiac_PE_A.raw
	High			SYELPDGQVITIGnEr	Unambiguous	9	3	P68035;V9GZ85;D3ZRN3	N14(Deamidated); R16(Label:13C(6)15N(4))	CID	1	0	1	1							No Quan Values	Not Used		0	0.001033	4.82024	0	17.9857	100	2	901.444	1801.88	-2.07313	377.374	75286	75286	MS2	0/0	12AUG14_Rui_cardiac_PE_A.raw
High				VVDSLQTSLDAETr	Unambiguous	4	2	G3V885;G3V8B0	R14(Label:13C(6))	CID	1	0	1	1		16967	1	1	30968688	Medium	Excluded by Method	Not Used		0	0.0001283	4.81794	0	12.7089	12	2	770.4	1539.79	-2.13295	221.013	42707	42707	MS2	0/0	12AUG14_Rui_cardiac_PE_A.raw
High				DcDLQEDAcYNcGr	Unambiguous	1	1	P62634	C2(Carbamidomethyl); C9(Carbamidomethyl); C12(Carbamidomethyl); R14(Label:13C(6))	CID	1	0	1	1		9304		1	7189770	Medium	Excluded by Method	Not Used		0	0.0001248	4.8152	0	28.1159	100	2	891.332	1781.66	-3.05927	133.159	24283	24283	MS2	0/0	12AUG14_Rui_cardiac_PE_A.raw
High				FGVEQDVDmVFASFIr	Unambiguous	3	2	P11980;P11980-2	M9(Oxidation); R16(Label:13C(6))	CID	1	0	1	1		33255			2.53444e+06	Medium	Redundant	Not Used	0.58122	0	8.497e-05	4.81359	0	25.8859	100	2	941.458	1881.91	-3.67222	421.915	84504	84504	MS2	0/0	12AUG14_Rui_cardiac_PE_A.raw
High				YTPSGQSGAAASESLFISNHAY	Unambiguous	1	1	P05065		CID	1	0	1	1					20198142		Indistinguishable Channels	Not Used		0	0.000387	4.81316	0	0	23	2	1129.52	2258.03	-2.65913	316.789	62732	62732	MS2	0/0	12AUG14_Rui_cardiac_PE_A.raw
	High			YTPSGQSGAAASESLFISNHAY	Unambiguous	1	1	P05065		CID	1	0	1	1					20198142		Indistinguishable Channels	Not Used		0	0.003245	4.81316	0	0	23	2	1129.52	2258.03	-2.65913	316.789	62732	62732	MS2	0/0	12AUG14_Rui_cardiac_PE_A.raw
High				DVGPDDqGSYAVIAGSSk	Unambiguous	1	1	P56741	Q7(Deamidated); K18(Label:2H(4))	CID	1	0	1	1					248146		No Quan Values	Not Used		0	0.003615	4.8112	0	36.6239	100	2	885.926	1770.84	6.59	215.043	41452	41452	MS2	0/0	12AUG14_Rui_cardiac_PE_A.raw
	High			SQIEnINLTNGNSGGTQr	Unconsidered	2	1	A1A5Q0	N5(Deamidated); R18(Label:13C(6)15N(4))	CID		0.0437	3	3					696638		No Quan Values	Not Used		0	0.01457	4.80982	0	40.853	100	2	957.461	1913.91	-2.56038	181.553	34404	34404	MS2	0/0	12AUG14_Rui_cardiac_PE_A.raw
	High			HELQANcYEEVkDr	Unambiguous	1	1	P45592	C7(Carbamidomethyl); K12(Label:13C(6)15N(2)); R14(Label:13C(6)15N(4))	CID	1	0	1	1		3612		1	5.69303e+06	Heavy	Excluded by Method	Not Used		0	0.004366	4.80919	1	62.8991	100	3	603.615	1808.83	-3.12433	66.5983	10577	10577	MS2	0/0	12AUG14_Rui_cardiac_PE_A.raw
High				SVTEQGAELSNEEr	Unambiguous	1	1	P63102	R14(Label:13C(6))	CID	1	0	1	1		5564	1		42648374	Medium	Excluded by Method	Not Used		0	2.996e-05	4.80377	0	34.503	100	2	777.868	1554.73	-3.1458	89.5474	15239	15239	MS2	0/0	12AUG14_Rui_cardiac_PE_A.raw
	High			AAPAPAAAPAAAPEPErPk	Unambiguous	1	1	P16409	R17(Label:13C(6)15N(4)); K19(Label:13C(6)15N(2))	CID	1	0	1	1		5610		1	3.70462e+06	Heavy	Excluded by Method	Not Used		0	0.001315	4.80153	0	25.027	100	2	900.989	1800.97	-1.26654	90.7519	15488	15488	MS2	0/0	12AUG14_Rui_cardiac_PE_A.raw
High				TDDYLDqPccETINr	Unconsidered	1	1	P50399	Q7(Deamidated); C9(Carbamidomethyl); C10(Carbamidomethyl); R15(Label:13C(6))	CID		0.0041	2	2		15411	1		303372	Medium	Excluded by Method	Not Used		0	0.01612	4.79943	0	0	100	2	953.907	1906.81	9.48713	203.194	38967	38967	MS2	0/0	12AUG14_Rui_cardiac_PE_A.raw
High				HFIcEGcEQLLSGr	Unambiguous	1	1	Q6AYF2	C4(Carbamidomethyl); C7(Carbamidomethyl); R14(Label:13C(6))	CID	1	0	1	1					4284700		No Quan Values	Not Used		0	0.0001958	4.79877	0	0	100	2	856.401	1711.79	-2.74296	235.327	45705	45705	MS2	0/0	12AUG14_Rui_cardiac_PE_A.raw
High				ALEQNPDDAQYYcQr	Unambiguous	1	1	B0BN85	C13(Carbamidomethyl); R15(Label:13C(6))	CID	1	0	1	1		10508	1	1	470582	Medium	Excluded by Method	Not Used		0	0.0007979	4.79718	0	0	100	2	938.911	1876.82	-3.81338	146.842	27138	27138	MS2	0/0	12AUG14_Rui_cardiac_PE_A.raw
	High			SQIENINLTNGnSGGTQr	Unconsidered	2	1	A1A5Q0	N12(Deamidated); R18(Label:13C(6)15N(4))	CID		0.0457	4	4					696638		No Quan Values	Not Used		0	0.01625	4.79621	0	40.853	100	2	957.461	1913.91	-2.56038	181.553	34404	34404	MS2	0/0	12AUG14_Rui_cardiac_PE_A.raw
High				EAGEQVASSPADVAEk	Unambiguous	1	1	P29266	K16(Label:2H(4))	CID	1	0	1	1					6.30481e+06		No Quan Values	Not Used		0	4.069e-05	4.79618	0	15.4425	100	2	796.389	1591.77	-2.09598	101.965	17809	17809	MS2	0/0	12AUG14_Rui_cardiac_PE_A.raw
	High			GADYLVTEVENGGSLGSk	Unambiguous	4	2	P11980;P11980-2	K18(Label:13C(6)15N(2))	CID	1	0	1	1							No Quan Values	Not Used		0	0.006544	4.79533	0	0	100	2	902.441	1803.88	-5.45412	322.115	63838	63838	MS2	0/0	12AUG14_Rui_cardiac_PE_A.raw
High				kATDAEADVASLNr	Unambiguous	5	1	P04692	K1(Label:2H(4)); R14(Label:13C(6))	CID	1	0	1	1		6774		1	1.13096e+07	Medium	Excluded by Method	Not Used		0	0.0002453	4.79508	1	42.5188	59	2	735.891	1470.78	-2.44424	103.956	18216	18216	MS2	0/0	12AUG14_Rui_cardiac_PE_A.raw
	High			SVTEQGAELSNEEr	Unambiguous	1	1	P63102	R14(Label:13C(6)15N(4))	CID	1	0	1	1					1.63148e+06		No Quan Values	Not Used		0	0.0007395	4.79304	0	50.6354	100	2	779.863	1558.72	-2.10735	89.5837	15247	15247	MS2	0/0	12AUG14_Rui_cardiac_PE_A.raw
High				GFGVDTETPNLEGTLTGPk	Unambiguous	1	1	M0R9D5	K19(Label:2H(4))	CID	1	0	1	1		27157	1		4.45698e+06	Medium	Excluded by Method	Not Used		0	0.01339	4.7917	0	31.746	100	2	968.992	1936.98	-1.68513	346.211	68838	68838	MS2	0/0	12AUG14_Rui_cardiac_PE_A.raw
High				SQIENINLTNGnSGGTQr	Unconsidered	2	1	A1A5Q0	N12(Deamidated); R18(Label:13C(6))	CID		0.0164	2	2					784541		No Quan Values	Not Used		0	1.811e-05	4.79029	0	71.2859	100	2	955.467	1909.93	-2.19228	180.94	34275	34275	MS2	0/0	12AUG14_Rui_cardiac_PE_A.raw
High				SSIQITGALEDQMNQLk	Unambiguous	1	1	D3ZCV0	K17(Label:2H(4))	CID	1	0	1	1					1.3605e+06		No Quan Values	Not Used		0	0.0004787	4.7892	0	29.9433	100	2	940.489	1879.97	-0.873994	379.672	75759	75759	MS2	0/0	12AUG14_Rui_cardiac_PE_A.raw
High				rQAEEAEEQANTNLSk	Unambiguous	4	2	G3V885;G3V8B0	R1(Label:13C(6)); K16(Label:2H(4))	CID	1	0	1	1		417	1		8.55837e+06	Medium	Excluded by Method	Not Used		0	0.006674	4.78689	1	52.0611	100	3	609.972	1827.9	-2.6594	29.0982	3004	3004	MS2	0/0	12AUG14_Rui_cardiac_PE_A.raw
High				mDADLSQLQTEVEEAVQEcr	Unambiguous	4	2	G3V885;G3V8B0	M1(Oxidation); C19(Carbamidomethyl); R20(Label:13C(6))	CID	1	0	1	1		32328			1.17328e+07	Medium	Not Unique	Not Used	0.541913	0	0.0004494	4.78523	0	27.0817	100	2	1187.03	2373.05	-3.85581	409.172	81873	81873	MS2	0/0	12AUG14_Rui_cardiac_PE_A.raw
High				TDDYLDQPccETINr	Unambiguous	1	1	P50399	C9(Carbamidomethyl); C10(Carbamidomethyl); R15(Label:13C(6))	CID	1	0	1	1		15466	1	1	4889318	Medium	Excluded by Method	Not Used		0	0.002649	4.78487	0	0	100	2	953.406	1905.8	-0.496181	203.784	39092	39092	MS2	0/0	12AUG14_Rui_cardiac_PE_A.raw
High				GQSVQQVYYSIGALAk	Unambiguous	2	1	G3V885	K16(Label:2H(4))	CID	1	0	1	1							No Quan Values	Not Used		0	0.0006973	4.78437	0	21.9215	100	2	858.464	1715.92	-3.31853	361.897	72090	72090	MS2	0/0	12AUG14_Rui_cardiac_PE_A.raw
High				NkDTGTYEDFVEGLr	Unambiguous	1	1	P16409	K2(Label:2H(4)); R15(Label:13C(6))	CID	1	0	1	1		21981	1		6.47714e+06	Medium	Excluded by Method	Not Used		0	1.955e-05	4.78354	1	54.8862	70	2	877.433	1753.86	-3.08083	280.35	55154	55154	MS2	0/0	12AUG14_Rui_cardiac_PE_A.raw
	High			LmAGQEDSNGcINYEAFVk	Unambiguous	1	1	P16409	M2(Oxidation); C11(Carbamidomethyl); K19(Label:13C(6)15N(2))	CID	1	0	1	1					571706		No Quan Values	Not Used		0	0.005346	4.78319	0	16.9146	100	2	1085.48	2169.96	-2.17947	302.293	59719	59719	MS2	0/0	12AUG14_Rui_cardiac_PE_A.raw
	High			EAGEQVASSPADVAEk	Unambiguous	1	1	P29266	K16(Label:13C(6)15N(2))	CID	1	0	1	1					3.23036e+06		No Quan Values	Not Used		0	0.0001304	4.78198	0	19.2731	100	2	798.384	1595.76	-2.59881	102.529	17926	17926	MS2	0/0	12AUG14_Rui_cardiac_PE_A.raw
High				VEQLGAEGNVEESQk	Unambiguous	1	1	B2RYP6	K15(Label:2H(4))	CID	1	0	1	1		5456	1	1	2.63563e+06	Medium	Excluded by Method	Not Used		0	1.006e-05	4.77848	0	53.7344	100	2	810.903	1620.8	-1.86381	88.2992	14986	14986	MS2	0/0	12AUG14_Rui_cardiac_PE_A.raw
High				ATAGDTHLGGEDFDNr	Unambiguous	2	1	Q07439	R16(Label:13C(6))	CID	1	0	1	1		6700	1		447061	Medium	Excluded by Method	Not Used		0	0.003976	4.77814	0	0	100	2	841.38	1681.75	0.88398	103.053	18033	18033	MS2	0/0	12AUG14_Rui_cardiac_PE_A.raw
High				APSWIDTGLSEMr	Unambiguous	1	1	P23928	R13(Label:13C(6))	CID	1	0	1	1							No Quan Values	Not Used		0	0.0001763	4.77676	0	10.7928	100	2	734.862	1468.72	-2.60935	360.905	71884	71884	MS2	0/0	12AUG14_Rui_cardiac_PE_A.raw
High				NQVALNPQNTVFDAk	Unambiguous	1	1	Q07439	K15(Label:2H(4))	CID	1	0	1	1					5102177		No Quan Values	Not Used		0	0.0001838	4.77537	0	19.1815	100	2	831.941	1662.87	-0.0209528	249.956	48791	48791	MS2	0/0	12AUG14_Rui_cardiac_PE_A.raw
High				IPSAVGYQPTLATDmGTMQEr	Unambiguous	2	1	G3V6D3	M15(Oxidation); R21(Label:13C(6))	CID	0.0356	0	1	1					1.18608e+07		No Quan Values	Not Used		0	2.198e-06	4.77498	0	0	100	2	1144.55	2288.09	-3.50909	281.075	55308	55308	MS2	0/0	12AUG14_Rui_cardiac_PE_A.raw
High				TSIDAYDNFDNISLAQr	Unambiguous	2	1	F1M779	R17(Label:13C(6))	CID	1	0	1	1					1.101e+06		No Quan Values	Not Used		0	0.001319	4.7696	0	0	100	2	974.969	1948.93	-2.09701	357.24	71129	71129	MS2	0/0	12AUG14_Rui_cardiac_PE_A.raw
High				AISFVGSNQAGEYIFEr	Unambiguous	2	1	G3V7J0	R17(Label:13C(6))	CID	1	0	1	1							No Quan Values	Not Used		0	0.005168	4.76494	0	21.5326	100	2	947.469	1893.93	-6.37408	377.194	75250	75250	MS2	0/0	12AUG14_Rui_cardiac_PE_A.raw
	High			VQANLDTPDINIQGPEAk	Unambiguous	1	1	M0R9D5	K18(Label:13C(6)15N(2))	CID	1	0	1	1		22107		1	2.18548e+06	Heavy	Excluded by Method	Not Used		0	0.003158	4.7631	0	38.9816	100	2	966	1930.99	-1.87005	282.635	55635	55635	MS2	0/0	12AUG14_Rui_cardiac_PE_A.raw
	High			VAVGEEQAFLVNTr	Unambiguous	1	1	D3ZHA0	R14(Label:13C(6)15N(4))	CID	1	0	1	1		20934	1		4123162	Heavy	Excluded by Method	Not Used		0	0.004932	4.76283	0	37.4394	100	2	771.91	1542.81	-1.56249	267.447	52460	52460	MS2	0/0	12AUG14_Rui_cardiac_PE_A.raw
High				IVSnAScTTNcLAPLAk	Unambiguous	15	2	P04797;F1M5I8	N4(Deamidated); C7(Carbamidomethyl); C11(Carbamidomethyl); K17(Label:2H(4))	CID	1	0	1	1							No Quan Values	Not Used		0	0.0007656	4.76159	0	50.4494	100	2	912.957	1824.91	-3.22541	250.454	48897	48897	MS2	0/0	12AUG14_Rui_cardiac_PE_A.raw
High				HFIcEGcEqLLSGr	Unambiguous	1	1	Q6AYF2	C4(Carbamidomethyl); C7(Carbamidomethyl); Q9(Deamidated); R14(Label:13C(6))	CID	1	0	1	1		18281	1	1	1.37707e+06	Medium	Excluded by Method	Not Used		0	0.0003502	4.76073	0	33.1675	100	2	856.902	1712.8	7.80233	236.063	45859	45859	MS2	0/0	12AUG14_Rui_cardiac_PE_A.raw
	High			SYELPDGQVITIGNEr	Unambiguous	9	3	P68035;V9GZ85;D3ZRN3	R16(Label:13C(6)15N(4))	CID	1	0	1	1							No Quan Values	Not Used		0	0.0008209	4.76012	0	5.25073	86	2	900.951	1800.89	-3.42593	358.133	71315	71315	MS2	0/0	12AUG14_Rui_cardiac_PE_A.raw
High				DFSPEDIIVTTSNNHIEVr	Unambiguous	2	1	B5DFG4	R19(Label:13C(6))	CID	1	0	1	1					6.3069e+06		No Quan Values	Not Used		0	4.207e-05	4.75933	0	0	100	2	1096.55	2192.09	-1.57903	391.02	78088	78088	MS2	0/0	12AUG14_Rui_cardiac_PE_A.raw
High				IINEPTAAAIAYGLDk	Unambiguous	6	2	P63018;P06761	K16(Label:2H(4))	CID	1	0	1	1					33585716		No Quan Values	Not Used		0	1.973e-05	4.75889	0	16.2859	39	2	832.462	1663.92	-2.31189	350.033	69634	69634	MS2	0/0	12AUG14_Rui_cardiac_PE_A.raw
High				TIGTGLVTDVPAmTEEDk	Unambiguous	1	1	P85834	M13(Oxidation); K18(Label:2H(4))	CID	1	0	1	1		20649	1		3.06741e+06	Medium	Excluded by Method	Not Used		0	0.0001673	4.75731	0	51.5658	100	2	948.971	1896.94	-3.08767	264.051	51749	51749	MS2	0/0	12AUG14_Rui_cardiac_PE_A.raw
High				EAEkLESEHPDQAQAILSr	Unambiguous	1	1	G3V6S0	K4(Label:2H(4)); R19(Label:13C(6))	CID	1	0	1	1		11238		1	5.41482e+06	Medium	Excluded by Method	Not Used		0	0.00229	4.75688	1	55.3353	100	3	721.042	2161.11	-0.638968	155.41	28924	28924	MS2	0/0	12AUG14_Rui_cardiac_PE_A.raw
High				SYELPDGQVITIGnEr	Unambiguous	9	3	P68035;V9GZ85;D3ZRN3	N14(Deamidated); R16(Label:13C(6))	CID	1	0	1	1					3845068		No Quan Values	Not Used		0	0.0002646	4.75546	0	10.0727	100	2	899.451	1797.89	-0.866264	374.829	74763	74763	MS2	0/0	12AUG14_Rui_cardiac_PE_A.raw
High				NIIVFYGSqTGTAEEFANr	Unconsidered	1	1	P00388	Q9(Deamidated); R19(Label:13C(6))	CID		0.05	2	2		28614	1	1	658777	Medium	Excluded by Method	Not Used		0	0.0002834	4.75483	0	41.3963	100	2	1062.53	2124.05	6.06686	365.468	72827	72827	MS2	0/0	12AUG14_Rui_cardiac_PE_A.raw
High				GSVAEAEDcYnTALr	Unambiguous	2	1	G3V6F4	C9(Carbamidomethyl); N11(Deamidated); R15(Label:13C(6))	CID	1	0	1	1					980878		No Quan Values	Not Used		0	0.0232	4.75478	0	58.3334	100	2	831.879	1662.75	7.95279	194.425	37112	37112	MS2	0/0	12AUG14_Rui_cardiac_PE_A.raw
	High			NVTELNEPLSNEEr	Unambiguous	1	1	P61983	R14(Label:13C(6)15N(4))	CID	0.4716	0	1	1					4346070		No Quan Values	Not Used		0	0.0009928	4.75444	0	14.9355	81	2	827.399	1653.79	-2.65879	182.399	34580	34580	MS2	0/0	12AUG14_Rui_cardiac_PE_A.raw
	High			GFGTDEQAIIDcLGSr	Unambiguous	1	1	Q5XI77	C12(Carbamidomethyl); R16(Label:13C(6)15N(4))	CID	1	0	1	1		30338	1		1.13553e+06	Heavy	Excluded by Method	Not Used		0	0.001664	4.75383	0	64.5785	100	2	874.91	1748.81	-1.30757	387.589	77386	77386	MS2	0/0	12AUG14_Rui_cardiac_PE_A.raw
	High			GADYLVTEVEnGGSLGSk	Unambiguous	4	2	P11980;P11980-2	N11(Deamidated); K18(Label:13C(6)15N(2))	CID	1	0	1	1					142971		No Quan Values	Not Used		0	0.02087	4.75221	0	30.683	100	2	902.944	1804.88	6.31314	324.91	64419	64419	MS2	0/0	12AUG14_Rui_cardiac_PE_A.raw
	High			VALVYGQmNEPPGAr	Unambiguous	2	1	G3V6D3	M8(Oxidation); R15(Label:13C(6)15N(4))	CID	1	0	1	1					12049075		No Quan Values	Not Used		0	0.001913	4.75106	0	6.37219	40	2	814.408	1627.81	-2.96092	178.842	33831	33831	MS2	0/0	12AUG14_Rui_cardiac_PE_A.raw
High				AGAGSATLSmAYAGAr	Unambiguous	1	1	P04636	M10(Oxidation); R16(Label:13C(6))	CID	1	0	1	1		9339		1	74035706	Medium	Excluded by Method	Not Used		0	2.015e-05	4.74991	0	24.518	53	2	738.863	1476.72	-1.00183	133.631	24380	24380	MS2	0/0	12AUG14_Rui_cardiac_PE_A.raw
High				ELAQQVQQVAAEYcr	Unambiguous	1	1	Q6AYI1	C14(Carbamidomethyl); R15(Label:13C(6))	CID	1	0	1	1					4914749		No Quan Values	Not Used		0	0.0005417	4.74739	0	57.8615	100	2	899.944	1798.88	-1.92289	314.535	62269	62269	MS2	0/0	12AUG14_Rui_cardiac_PE_A.raw
	High			YSGDFGADAQGAMSk	Unambiguous	1	1	Q9QZ76	K15(Label:13C(6)15N(2))	CID	1	0	1	1							No Quan Values	Not Used		0	0.0001252	4.74702	0	52.3483	100	2	756.826	1512.65	-3.96979	164.461	30814	30814	MS2	0/0	12AUG14_Rui_cardiac_PE_A.raw
High				HADSVAELGEQIDNLQr	Unambiguous	7	2	G3V885;G3V8B0	R17(Label:13C(6))	CID	1	0	1	1					181889		No Quan Values	Not Used		0	2.047e-05	4.74466	0	37.2089	100	2	950.975	1900.94	-1.90336	287.003	56543	56543	MS2	0/0	12AUG14_Rui_cardiac_PE_A.raw
	High			ALSAGNIDDALQcYSEAIk	Unambiguous	2	1	O35814	C13(Carbamidomethyl); K19(Label:13C(6)15N(2))	CID	1	0	1	1		31532	1		5.13617e+06	Heavy	Excluded by Method	Not Used		0	0.004225	4.74217	0	21.5818	100	2	1024	2046.99	-0.645662	400.62	80092	80092	MS2	0/0	12AUG14_Rui_cardiac_PE_A.raw
	High			GTGGVDTAAVGAVFDISNADr	Unambiguous	1	1	P00564	R21(Label:13C(6)15N(4))	CID	1	0	1	1		30832		1	16749501	Heavy	Excluded by Method	Not Used		0	0.004301	4.74178	0	59.9775	100	2	1001.98	2002.96	-3.90233	393.401	78582	78582	MS2	0/0	12AUG14_Rui_cardiac_PE_A.raw
	High			LQDAEEAVEAVNAk	Unambiguous	4	2	G3V885;G3V8B0	K14(Label:13C(6)15N(2))	CID	1	0	1	1							No Quan Values	Not Used		0	0.003867	4.74172	0	49.4607	100	2	747.876	1494.75	-4.68791	203.854	39107	39107	MS2	0/0	12AUG14_Rui_cardiac_PE_A.raw
High				GVVPLAGTnGETTTQGLDGLSEr	Unambiguous	1	1	P05065	N9(Deamidated); R23(Label:13C(6))	CID	1	0	1	1							No Quan Values	Not Used		0	0.0001333	4.74124	0	20.2733	100	2	1140.08	2279.14	-0.645677	350.779	69788	69788	MS2	0/0	12AUG14_Rui_cardiac_PE_A.raw
High				HNDDEQYAWESSAGGSFTVr	Unambiguous	2	2	P82995;P34058	R20(Label:13C(6))	CID	1	0	1	1							No Quan Values	Not Used		0	0.0005169	4.74085	0	61.9027	100	2	1131.49	2261.97	-3.55683	265.234	51999	51999	MS2	0/0	12AUG14_Rui_cardiac_PE_A.raw
	High			AASDGQYEnQSPEATSPr	Unambiguous	1	1	F1LN42	N9(Deamidated); R18(Label:13C(6)15N(4))	CID	0.038	0	1	1							No Quan Values	Not Used		0	0.01375	4.73506	0	31.8422	100	2	959.927	1918.85	9.77542	60.9123	9412	9412	MS2	0/0	12AUG14_Rui_cardiac_PE_A.raw
	High			AcLISmGYDLGEAEFAr	Unambiguous	1	1	D3ZCV0	C2(Carbamidomethyl); M6(Oxidation); R17(Label:13C(6)15N(4))	CID	1	0	1	1					149604		No Quan Values	Not Used		0	0.0016	4.73489	0	38.51	100	2	964.94	1928.87	-1.30271	373.077	74402	74402	MS2	0/0	12AUG14_Rui_cardiac_PE_A.raw
	High			ISSSNPYSTVTmDELr	Unambiguous	1	1	D3ZCV0	M12(Oxidation); R16(Label:13C(6)15N(4))	CID	1	0	1	1		18648	1		1.56333e+07	Heavy	Excluded by Method	Not Used		0	0.001638	4.7348	0	38.3547	100	2	913.425	1825.84	-4.28509	242.768	47272	47272	MS2	0/0	12AUG14_Rui_cardiac_PE_A.raw
High				TDDYLDqPccETINr	Unambiguous	1	1	P50399	Q7(Deamidated); C9(Carbamidomethyl); C10(Carbamidomethyl); R15(Label:13C(6))	CID	0.0275	0	1	1					1.44277e+06		No Quan Values	Not Used		0	0.001667	4.73401	0	26.4785	100	2	953.906	1906.81	8.78294	208.447	40076	40076	MS2	0/0	12AUG14_Rui_cardiac_PE_A.raw
High				NDLQLQVQAEQDNLADAEEr	Unambiguous	4	2	G3V885;G3V8B0	R20(Label:13C(6))	CID	1	0	1	1							No Quan Values	Not Used		0	0.0005001	4.73361	0	0	100	2	1153.05	2305.09	-2.44	306.611	60619	60619	MS2	0/0	12AUG14_Rui_cardiac_PE_A.raw
High				ELDALDANDELTPLGr	Unambiguous	1	1	D4A9D6	R16(Label:13C(6))	CID	1	0	1	1					954514		No Quan Values	Not Used		0	0.00182	4.73238	0	19.3699	100	2	874.448	1747.89	5.25533	356.46	70967	70967	MS2	0/0	12AUG14_Rui_cardiac_PE_A.raw
	High			AGAGSATLSMAYAGAr	Unambiguous	1	1	P04636	R16(Label:13C(6)15N(4))	CID	1	0	1	1							No Quan Values	Not Used		0	0.0002017	4.73147	0	20.8421	26	2	732.858	1464.71	-3.05183	202.913	38905	38905	MS2	0/0	12AUG14_Rui_cardiac_PE_A.raw
High				YSGDFGADAqGAMSk	Unambiguous	1	1	Q9QZ76	Q10(Deamidated); K15(Label:2H(4))	CID	1	0	1	1							No Quan Values	Not Used		0	0.00164	4.73107	0	44.5034	100	2	755.334	1509.66	9.41127	163.388	30588	30588	MS2	0/0	12AUG14_Rui_cardiac_PE_A.raw
High				VDcTAnSDVcSAQGVr	Unambiguous	1	1	D3ZZC1	C3(Carbamidomethyl); N6(Deamidated); C10(Carbamidomethyl); R16(Label:13C(6))	CID	0.0148	0	1	1					129148		No Quan Values	Not Used		0	0.002987	4.73104	0	44.5625	100	2	873.387	1745.77	8.22504	78.694	13025	13025	MS2	0/0	12AUG14_Rui_cardiac_PE_A.raw
High				EADESLNFEEQILEAAk	Unambiguous	1	1	G3V852	K17(Label:2H(4))	CID	1	0	1	1					1.91092e+06		No Quan Values	Not Used		0	0.001405	4.73055	0	72.4887	100	2	970.473	1939.94	-2.4496	404.691	80942	80942	MS2	0/0	12AUG14_Rui_cardiac_PE_A.raw
	High			AGAGSATLSMAYAGAr	Unambiguous	1	1	P04636	R16(Label:13C(6)15N(4))	CID	1	0	1	1							No Quan Values	Not Used		0	0.0009677	4.73002	0	20.0304	43	2	732.858	1464.71	-2.96849	204.17	39174	39174	MS2	0/0	12AUG14_Rui_cardiac_PE_A.raw
High				GFGVDTETPNLEGTLTGPk	Unambiguous	1	1	M0R9D5	K19(Label:2H(4))	CID	1	0	1	1		27398		1	5.31515e+06	Medium	Excluded by Method	Not Used		0	0.000178	4.73	0	23.1094	100	2	968.99	1936.97	-3.57577	348.945	69409	69409	MS2	0/0	12AUG14_Rui_cardiac_PE_A.raw
	High			APLQVAVLGPTGVAEPVEVr	Unambiguous	1	1	D3ZHA0	R20(Label:13C(6)15N(4))	CID	1	0	1	1					1.5611e+06		No Quan Values	Not Used		0	0.001663	4.72832	0	42.9785	100	2	1006.57	2012.14	-2.25124	391.29	78144	78144	MS2	0/0	12AUG14_Rui_cardiac_PE_A.raw
High				VLGSEEPTEGDVQcMr	Unambiguous	1	1	D4ABA9	C14(Carbamidomethyl); R16(Label:13C(6))	CID	1	0	1	1		14046	1		1.72041e+07	Medium	Excluded by Method	Not Used		0	0.0001276	4.72734	0	28.6649	100	2	906.911	1812.82	-2.64408	188.051	35776	35776	MS2	0/0	12AUG14_Rui_cardiac_PE_A.raw
High				GQSVQQVYYSIGALAk	Unambiguous	2	1	G3V885	K16(Label:2H(4))	CID	1	0	1	1					1.98818e+06		No Quan Values	Not Used		0	1.81e-05	4.72341	0	23.1506	100	2	858.465	1715.92	-2.10915	367.925	73336	73336	MS2	0/0	12AUG14_Rui_cardiac_PE_A.raw
	High			ELEVAEGGGQVELEr	Unambiguous	1	1	Q63692	R15(Label:13C(6)15N(4))	CID	1	0	1	1		17360		1	596908	Heavy	Excluded by Method	Not Used		0	0.007459	4.72189	0	0	100	2	812.904	1624.8	-2.91457	225.543	43663	43663	MS2	0/0	12AUG14_Rui_cardiac_PE_A.raw
High				TVYHAEEIQcnGr	Unambiguous	2	1	G3V7U0	C10(Carbamidomethyl); N11(Deamidated); R13(Label:13C(6))	CID	0.0445	0	1	1		3374		1	3.51916e+06	Medium	Excluded by Method	Not Used		0	3.079e-05	4.72165	0	11.9514	100	2	792.362	1583.72	-2.83747	64.347	10116	10116	MS2	0/0	12AUG14_Rui_cardiac_PE_A.raw
	High			NFGPTGIGFGGLTHQVEk	Unambiguous	2	1	G3V7U0	K18(Label:13C(6)15N(2))	CID	1	0	1	1					1.68577e+06		No Quan Values	Not Used		0	0.008662	4.71665	0	50.2643	100	2	933.982	1866.96	-1.11175	307.818	60869	60869	MS2	0/0	12AUG14_Rui_cardiac_PE_A.raw
High				SLGYAYVNFQQPADAEr	Unambiguous	3	2	Q9EPH8;D3ZSR2	R17(Label:13C(6))	CID	1	0	1	1		24186		1	506359	Medium	Excluded by Method	Not Used		0	4.315e-05	4.71553	0	18.713	100	2	967.966	1934.93	-4.36589	308.301	60971	60971	MS2	0/0	12AUG14_Rui_cardiac_PE_A.raw
	High			IEDEQALGSQLQk	Unambiguous	2	1	G3V8B0	K13(Label:13C(6)15N(2))	CID	0.2627	0	1	1					594991		No Quan Values	Not Used		0	0.0008357	4.71511	0	66.7243	100	2	733.882	1466.76	-1.07665	161.32	30158	30158	MS2	0/0	12AUG14_Rui_cardiac_PE_A.raw
High				LSLDGqNIYNAccTLr	Unconsidered	4	1	D3ZB30	Q6(Deamidated); C12(Carbamidomethyl); C13(Carbamidomethyl); R16(Label:13C(6))	CID		0.0485	3	3							No Quan Values	Not Used		0	0.002553	4.71476	0	63.5033	100	2	952.955	1904.9	4.81669	316.02	62575	62575	MS2	0/0	12AUG14_Rui_cardiac_PE_A.raw
High				VLNNMEIGTSLYDEEGAk	Unambiguous	1	1	P16617	K18(Label:2H(4))	CID	1	0	1	1					3416113		No Quan Values	Not Used		0	9.784e-05	4.71417	0	0	100	2	993.983	1986.96	-2.36185	318.144	63015	63015	MS2	0/0	12AUG14_Rui_cardiac_PE_A.raw
High				YTPSGQSGAAASESLFISnHAY	Unambiguous	1	1	P05065	N19(Deamidated)	CID	1	0	1	1							Indistinguishable Channels	Not Used		0	1.873e-05	4.71287	0	19.7513	100	2	1130.01	2259.01	-4.87669	326.592	64767	64767	MS2	0/0	12AUG14_Rui_cardiac_PE_A.raw
	High			YTPSGQSGAAASESLFISnHAY	Unambiguous	1	1	P05065	N19(Deamidated)	CID	1	0	1	1							Indistinguishable Channels	Not Used		0	0.0004849	4.71287	0	19.7513	100	2	1130.01	2259.01	-4.87669	326.592	64767	64767	MS2	0/0	12AUG14_Rui_cardiac_PE_A.raw
	High			AAVPSGASTGIYEALELr	Unambiguous	6	2	P15429;M0R5J4	R18(Label:13C(6)15N(4))	CID	1	0	1	1							No Quan Values	Not Used		0	0.001414	4.71247	0	18.3523	100	2	907.979	1814.95	-1.40812	389.177	77711	77711	MS2	0/0	12AUG14_Rui_cardiac_PE_A.raw
	High			MADSGGQPQLTQPGk	Unambiguous	2	1	Q8VBU2-2	K15(Label:13C(6)15N(2))	CID	1	0	1	1					24719254		No Quan Values	Not Used		0	0.005324	4.71108	0	13.0868	52	2	761.873	1522.74	-1.62688	83.9652	14098	14098	MS2	0/0	12AUG14_Rui_cardiac_PE_A.raw
	High			VALVYGQmNEPPGAr	Unambiguous	2	1	G3V6D3	M8(Oxidation); R15(Label:13C(6)15N(4))	CID	1	0	1	1		12996		1	23499192	Heavy	Excluded by Method	Not Used		0	0.0006946	4.71059	0	9.66192	40	2	814.409	1627.81	-2.06103	176.528	33343	33343	MS2	0/0	12AUG14_Rui_cardiac_PE_A.raw
High				SMVHPNVIcDGcnGPVVGTr	Unambiguous	3	1	O08623	C9(Carbamidomethyl); C12(Carbamidomethyl); N13(Deamidated); R20(Label:13C(6))	CID	1	0	1	1		17728		1	1.18197e+06	Medium	Excluded by Method	Not Used		0	8.921e-06	4.71027	0	48.4589	91	3	726.006	2176	-0.552633	229.816	44556	44556	MS2	0/0	12AUG14_Rui_cardiac_PE_A.raw
	High			TVYHAEEIQcnGr	Unambiguous	2	1	G3V7U0	C10(Carbamidomethyl); N11(Deamidated); R13(Label:13C(6)15N(4))	CID	0.0382	0	1	1		3239		1	1.42393e+06	Heavy	Excluded by Method	Not Used		0	0.0005699	4.70973	0	0	100	2	794.357	1587.71	-1.74188	62.3784	9713	9713	MS2	0/0	12AUG14_Rui_cardiac_PE_A.raw
	High			TVYHAEEIQcnGr	Unambiguous	2	1	G3V7U0	C10(Carbamidomethyl); N11(Deamidated); R13(Label:13C(6)15N(4))	CID	1	0	1	1					43224252		No Quan Values	Not Used		0	0.003486	4.708	0	55.2143	27	3	529.907	1587.71	-2.36543	62.4726	9732	9732	MS2	0/0	12AUG14_Rui_cardiac_PE_A.raw
High				GAISAEVYTEEDAASYVr	Unambiguous	1	1	P09456	R18(Label:13C(6))	CID	1	0	1	1					776337		No Quan Values	Not Used		0	0.002012	4.70577	0	25.3144	100	2	968.963	1936.92	-2.04723	315.361	62438	62438	MS2	0/0	12AUG14_Rui_cardiac_PE_A.raw
High				SVTEQGAELSNEEr	Unambiguous	1	1	P63102	R14(Label:13C(6))	CID	1	0	1	1							No Quan Values	Not Used		0	0.001291	4.70128	0	0	100	2	777.868	1554.73	-2.98877	87.2817	14777	14777	MS2	0/0	12AUG14_Rui_cardiac_PE_A.raw
	High			LQNEIEDLmVDVEr	Unambiguous	4	2	G3V885;G3V8B0	M9(Oxidation); R14(Label:13C(6)15N(4))	CID	1	0	1	1							No Quan Values	Not Used		0	0.0007875	4.7004	0	52.6913	100	2	864.919	1728.83	-2.27037	329.467	65363	65363	MS2	0/0	12AUG14_Rui_cardiac_PE_A.raw
High				SPPAVQQDNVDEDLIr	Unambiguous	1	1	Q5U300	R16(Label:13C(6))	CID	1	0	1	1		18431	1		1.8376e+06	Medium	Excluded by Method	Not Used		0	0.0004965	4.69841	0	41.9002	100	2	901.453	1801.9	-1.71085	237.999	46265	46265	MS2	0/0	12AUG14_Rui_cardiac_PE_A.raw
High				FASEASGYQDNIAr	Unambiguous	2	1	Q6P725	R14(Label:13C(6))	CID	1	0	1	1							No Quan Values	Not Used		0	3.237e-06	4.69768	0	27.6177	100	2	767.864	1534.72	-1.84529	149.657	27725	27725	MS2	0/0	12AUG14_Rui_cardiac_PE_A.raw
	High			VVANSPAnADYQEr	Unambiguous	1	1	Q5XIG1	N8(Deamidated); R14(Label:13C(6)15N(4))	CID	1	0	1	1					94536.9		No Quan Values	Not Used		0	0.006678	4.69572	0	33.7905	100	2	772.869	1544.73	5.56333	71.3772	11548	11548	MS2	0/0	12AUG14_Rui_cardiac_PE_A.raw
	High			AVNAVGTSENSQESEVIk	Unambiguous	1	1	G3V7K1	K18(Label:13C(6)15N(2))	CID	1	0	1	1					1.86554e+06		No Quan Values	Not Used		0	0.00182	4.69495	0	18.8045	100	2	935.465	1869.92	-2.76008	141.963	26112	26112	MS2	0/0	12AUG14_Rui_cardiac_PE_A.raw
High				QTQTFTTYSDnQPGVLIQVYEGEr	Unambiguous	6	2	P63018;Q07439	N11(Deamidated); R24(Label:13C(6))	CID	0.0043	0	1	1							No Quan Values	Not Used		0	0.001528	4.69477	0	24.8498	100	2	1391.17	2781.33	1.35118	395.69	79059	79059	MS2	0/0	12AUG14_Rui_cardiac_PE_A.raw
	High			LEDEEEmNAELTAk	Unambiguous	4	2	G3V885;G3V8B0	M7(Oxidation); K14(Label:13C(6)15N(2))	CID	1	0	1	1					1.04961e+06		No Quan Values	Not Used		0	0.009517	4.69363	0	37.5795	100	2	823.367	1645.73	-5.17161	114.546	20409	20409	MS2	0/0	12AUG14_Rui_cardiac_PE_A.raw
	High			YGINTTDIFQTVDLWEGk	Unambiguous	1	1	Q5XFX0	K18(Label:13C(6)15N(2))	CID	1	0	1	1		33003			800123	Heavy	Unique	Used	0.519937	0	0.002167	4.69178	0	62.8481	100	2	1054.52	2108.04	-2.16161	417.245	83542	83542	MS2	0/0	12AUG14_Rui_cardiac_PE_A.raw
	High			GPSVDVEVPDVDLEcPEAk	Unambiguous	1	1	M0R9D5	C15(Carbamidomethyl); K19(Label:13C(6)15N(2))	CID	1	0	1	1		27793		1	1.95832e+06	Heavy	Excluded by Method	Not Used		0	0.002715	4.68904	0	38.1134	100	2	1031.98	2062.96	-5.34796	354.028	70463	70463	MS2	0/0	12AUG14_Rui_cardiac_PE_A.raw
	High			DQTNDQVTIDSALATQk	Unambiguous	1	1	P56574	K17(Label:13C(6)15N(2))	CID	1	0	1	1		18954	1		1.07878e+06	Heavy	Excluded by Method	Not Used		0	0.01952	4.68643	0	52.8063	100	2	928.458	1855.91	-2.30165	244.033	47538	47538	MS2	0/0	12AUG14_Rui_cardiac_PE_A.raw
	High			cQLPEDVDPTSVTSALr	Unambiguous	1	1	B5DFG4	C1(Carbamidomethyl); R17(Label:13C(6)15N(4))	CID	1	0	1	1					969668		No Quan Values	Not Used		0	0.005359	4.68481	0	41.1364	100	2	949.462	1897.92	-1.31525	347.288	69065	69065	MS2	0/0	12AUG14_Rui_cardiac_PE_A.raw
High				FGVEQDVDmVFASFIr	Unambiguous	3	2	P11980;P11980-2	M9(Oxidation); R16(Label:13C(6))	CID	1	0	1	1		33255			2.53444e+06	Medium	Redundant	Not Used	0.58122	0	2.546e-05	4.68244	0	48.6141	100	2	941.458	1881.91	-3.08844	421.103	84337	84337	MS2	0/0	12AUG14_Rui_cardiac_PE_A.raw
	High			GFGTDEQAIIDcLGSr	Unambiguous	1	1	Q5XI77	C12(Carbamidomethyl); R16(Label:13C(6)15N(4))	CID	1	0	1	1					187622		No Quan Values	Not Used		0	0.01709	4.68206	0	42.8572	100	2	874.909	1748.81	-2.1452	382.122	76263	76263	MS2	0/0	12AUG14_Rui_cardiac_PE_A.raw
High				GPNVDMSGPDVEIEGPEGk	Unambiguous	1	1	M0R9D5	K19(Label:2H(4))	CID	1	0	1	1		20692	1		1.41766e+06	Medium	Excluded by Method	Not Used		0	0.0107	4.68199	0	0	100	2	965.95	1930.89	-4.1011	264.505	51845	51845	MS2	0/0	12AUG14_Rui_cardiac_PE_A.raw
High				NTNAGAPPGTAYQSPLSLSr	Unambiguous	1	1	Q5XI78	R20(Label:13C(6))	CID	1	0	1	1		19431		1	11309592	Medium	Excluded by Method	Not Used		0	0.002601	4.67914	0	45.9504	71	2	1004.51	2008.01	-4.41774	249.38	48668	48668	MS2	0/0	12AUG14_Rui_cardiac_PE_A.raw
High				NkDTGTYEDFVEGLr	Unambiguous	1	1	P16409	K2(Label:2H(4)); R15(Label:13C(6))	CID	1	0	1	1							No Quan Values	Not Used		0	0.001495	4.67874	1	53.9425	60	3	585.29	1753.85	-5.38534	286.204	56377	56377	MS2	0/0	12AUG14_Rui_cardiac_PE_A.raw
High				AAPAPAAAPAAAPEPErPk	Unambiguous	1	1	P16409	R17(Label:13C(6)); K19(Label:2H(4))	CID	1	0	1	1		5610		1	5111436	Medium	Excluded by Method	Not Used		0	2.525e-05	4.67863	0	19.6895	100	2	897	1792.99	-1.78384	88.1682	14959	14959	MS2	0/0	12AUG14_Rui_cardiac_PE_A.raw
	High			ISADAMmQALLGTr	Unambiguous	1	1	P23693	M7(Oxidation); R14(Label:13C(6)15N(4))	CID	1	0	1	1		27074	1		917389	Heavy	Excluded by Method	Not Used		0	0.001181	4.67734	0	55.5465	100	2	752.378	1503.75	-3.13914	345.247	68640	68640	MS2	0/0	12AUG14_Rui_cardiac_PE_A.raw
	High			AEDGSVIDYELIDQDAr	Unambiguous	2	1	Q07936	R17(Label:13C(6)15N(4))	CID	1	0	1	1					825698		No Quan Values	Not Used		0	0.005122	4.67687	0	35.6298	100	2	959.946	1918.89	-2.58205	342.003	67967	67967	MS2	0/0	12AUG14_Rui_cardiac_PE_A.raw
	High			VLNNMEIGTSLYDEEGAk	Unambiguous	1	1	P16617	K18(Label:13C(6)15N(2))	CID	1	0	1	1					345843		No Quan Values	Not Used		0	0.004208	4.67654	0	69.3168	100	2	995.979	1990.95	-0.741012	321.458	63704	63704	MS2	0/0	12AUG14_Rui_cardiac_PE_A.raw
High				LcYVALDFEQEMATAASSSSLEk	Unambiguous	3	1	V9GZ85	C2(Carbamidomethyl); K23(Label:2H(4))	CID	1	0	1	1		32496			2.05924e+06	Medium	Unique	Used	1.29992	0	0.01317	4.67526	0	0	100	2	1277.6	2554.19	-4.2175	411.401	82334	82334	MS2	0/0	12AUG14_Rui_cardiac_PE_A.raw
	High			VGLIGScTNSSYEDmGr	Unambiguous	1	1	Q9ER34	C7(Carbamidomethyl); M15(Oxidation); R17(Label:13C(6)15N(4))	CID	1	0	1	1					1.99294e+06		No Quan Values	Not Used		0	0.003773	4.67406	0	47.442	98	2	936.409	1871.81	-1.86395	183.685	34855	34855	MS2	0/0	12AUG14_Rui_cardiac_PE_A.raw
High				MTnGFSGADLTEIcQr	Unambiguous	1	1	P46462	N3(Deamidated); C14(Carbamidomethyl); R16(Label:13C(6))	CID	1	0	1	1					1.03647e+06		No Quan Values	Not Used		0	0.0007304	4.67388	0	15.5469	100	2	903.906	1806.81	-2.07034	309.867	61298	61298	MS2	0/0	12AUG14_Rui_cardiac_PE_A.raw
High				NEEDATELVTLAQAVNAr	Unambiguous	1	1	Q5U300	R18(Label:13C(6))	CID	1	0	1	1		31431		1	1.25118e+07	Medium	Excluded by Method	Not Used		0	3.069e-05	4.67349	0	20.3397	100	2	975.496	1949.99	-1.06019	399.536	79865	79865	MS2	0/0	12AUG14_Rui_cardiac_PE_A.raw
	High			TQEQLASEMAELTAr	Unambiguous	2	1	F1LP60	R15(Label:13C(6)15N(4))	CID	1	0	1	1					869423		No Quan Values	Not Used		0	0.0004059	4.67346	0	14.5089	100	2	844.411	1687.82	-2.35864	330.457	65569	65569	MS2	0/0	12AUG14_Rui_cardiac_PE_A.raw
	High			GADYLVTEVEnGGSLGSk	Unambiguous	4	2	P11980;P11980-2	N11(Deamidated); K18(Label:13C(6)15N(2))	CID	1	0	1	1							No Quan Values	Not Used		0	0.006865	4.67316	0	34.0334	100	2	902.936	1804.86	-2.74977	334.153	66340	66340	MS2	0/0	12AUG14_Rui_cardiac_PE_A.raw
High				ANDDLkENIAIVEr	Unambiguous	4	2	G3V885;G3V8B0	K6(Label:2H(4)); R14(Label:13C(6))	CID	1	0	1	1					3452105		No Quan Values	Not Used		0	9.962e-05	4.67191	1	47.0071	100	2	805.441	1609.88	-2.30177	204.195	39180	39180	MS2	0/0	12AUG14_Rui_cardiac_PE_A.raw
High				SYELPDGQVITIGnEr	Unambiguous	9	3	P68035;V9GZ85;D3ZRN3	N14(Deamidated); R16(Label:13C(6))	CID	1	0	1	1							No Quan Values	Not Used		0	4.96e-05	4.66985	0	15.7083	100	2	899.45	1797.89	-1.88471	378.231	75463	75463	MS2	0/0	12AUG14_Rui_cardiac_PE_A.raw
High				QTQTFTTYSDNqPGVLIQVYEGEr	Unconsidered	6	2	P63018;Q07439	Q12(Deamidated); R24(Label:13C(6))	CID		0.0043	2	2							No Quan Values	Not Used		0	0.001393	4.66791	0	24.8498	100	2	1391.17	2781.33	1.35118	395.69	79059	79059	MS2	0/0	12AUG14_Rui_cardiac_PE_A.raw
High				kLAEQELIETSEr	Unambiguous	4	2	G3V885;G3V8B0	K1(Label:2H(4)); R13(Label:13C(6))	CID	1	0	1	1					2.64895e+06		No Quan Values	Not Used		0	0.004407	4.66656	1	60.7831	100	2	778.431	1555.85	-2.09394	159.21	29717	29717	MS2	0/0	12AUG14_Rui_cardiac_PE_A.raw
High				EnGGLDSEESYPYEAk	Unambiguous	1	1	P07154	N2(Deamidated); K16(Label:2H(4))	CID	1	0	1	1					1.16789e+06		No Quan Values	Not Used		0	0.0004164	4.66634	0	63.766	100	2	896.886	1792.76	-3.05923	188.556	35884	35884	MS2	0/0	12AUG14_Rui_cardiac_PE_A.raw
	High			GLVYETSVLDPDEGIr	Unambiguous	2	1	G3V936	R16(Label:13C(6)15N(4))	CID	1	0	1	1		27584		1	6.82222e+06	Heavy	Excluded by Method	Not Used		0	0.002684	4.66528	0	53.1962	79	2	886.949	1772.89	-1.87582	351.486	69936	69936	MS2	0/0	12AUG14_Rui_cardiac_PE_A.raw
	High			AGGAGVPAFYTSTGYGTLVQEGGSPIk	Unambiguous	1	1	B2GV06	K27(Label:13C(6)15N(2))	CID	1	0	1	1		30907			5.68852e+06	Heavy	Unique	Used	0.456996	0	0.002062	4.66522	0	27.7858	100	2	1297.15	2593.3	-0.934667	394.618	78836	78836	MS2	0/0	12AUG14_Rui_cardiac_PE_A.raw
	High			IEDEQALALQLQk	Unambiguous	2	1	G3V885	K13(Label:13C(6)15N(2))	CID	1	0	1	1							No Quan Values	Not Used		0	0.0008143	4.66485	0	53.1836	98	2	753.915	1506.82	-1.41391	272.184	53450	53450	MS2	0/0	12AUG14_Rui_cardiac_PE_A.raw
High				VDcTANSDVcSAqGVr	Unconsidered	1	1	D3ZZC1	C3(Carbamidomethyl); C10(Carbamidomethyl); Q13(Deamidated); R16(Label:13C(6))	CID		0.0148	2	2					129148		No Quan Values	Not Used		0	0.02509	4.66385	0	44.5625	100	2	873.387	1745.77	8.22504	78.694	13025	13025	MS2	0/0	12AUG14_Rui_cardiac_PE_A.raw
High				AAPAPAAAPAAAPEPErPk	Unambiguous	1	1	P16409	R17(Label:13C(6)); K19(Label:2H(4))	CID	1	0	1	1		5610		1	5111436	Medium	Excluded by Method	Not Used		0	0.0001358	4.6628	0	30.7016	100	2	897	1792.99	-1.78384	88.4505	15016	15016	MS2	0/0	12AUG14_Rui_cardiac_PE_A.raw
High				VLAQNSGFDLQETLVk	Unambiguous	2	1	Q3MHS9	K16(Label:2H(4))	CID	1	0	1	1							No Quan Values	Not Used		0	4.56e-05	4.6624	0	62.2256	100	2	883.482	1765.96	-4.29922	341.277	67815	67815	MS2	0/0	12AUG14_Rui_cardiac_PE_A.raw
	High			ELQELVQYPVEHPDk	Unambiguous	1	1	P46462	K15(Label:13C(6)15N(2))	CID	1	0	1	1					533176		No Quan Values	Not Used		0	0.003175	4.6623	0	54.5553	100	2	916.468	1831.93	-1.52282	243.31	47388	47388	MS2	0/0	12AUG14_Rui_cardiac_PE_A.raw
	High			VDINAPDVDVQGPDWHLk	Unambiguous	1	1	M0R9D5	K18(Label:13C(6)15N(2))	CID	1	0	1	1					4.55807e+06		No Quan Values	Not Used		0	0.001068	4.66157	0	43.0905	30	3	676.006	2026	-4.4696	339.555	67457	67457	MS2	0/0	12AUG14_Rui_cardiac_PE_A.raw
High				GGDDLDPNYVLSSr	Unambiguous	1	1	P00564	R14(Label:13C(6))	CID	1	0	1	1					66277988		No Quan Values	Not Used		0	0.001256	4.66067	0	18.6058	39	2	757.363	1513.72	-2.13674	261.958	51310	51310	MS2	0/0	12AUG14_Rui_cardiac_PE_A.raw
High				AISFVGSNQAGEYIFEr	Unambiguous	2	1	G3V7J0	R17(Label:13C(6))	CID	1	0	1	1							No Quan Values	Not Used		0	0.002324	4.65978	0	4.64446	60	2	947.468	1893.93	-7.79207	380.89	76009	76009	MS2	0/0	12AUG14_Rui_cardiac_PE_A.raw
High				QQSQVLDAmQDSFTr	Unambiguous	2	1	G3V836	M9(Oxidation); R15(Label:13C(6))	CID	1	0	1	1		12993	1	1	2.60085e+06	Medium	Excluded by Method	Not Used		0	0.0001647	4.65939	0	0	100	2	888.416	1775.82	-4.56514	175.996	33232	33232	MS2	0/0	12AUG14_Rui_cardiac_PE_A.raw
High				TSIDAYDNFDNISLAQr	Unambiguous	2	1	F1M779	R17(Label:13C(6))	CID	1	0	1	1							No Quan Values	Not Used		0	0.0004066	4.65311	0	32.9389	100	2	974.971	1948.93	-0.092702	354.677	70598	70598	MS2	0/0	12AUG14_Rui_cardiac_PE_A.raw
	High			LEDTENWLYEDGEDQPk	Unambiguous	2	1	F1LRV4	K17(Label:13C(6)15N(2))	CID	1	0	1	1					525803		No Quan Values	Not Used		0	0.005837	4.65254	0	49.5081	100	2	1044.96	2088.91	-1.43562	292.411	57667	57667	MS2	0/0	12AUG14_Rui_cardiac_PE_A.raw
High				SSGSPYGGGYGSGGGSGGYGSr	Unambiguous	3	1	Q6URK4-2	R22(Label:13C(6))	CID	1	0	1	1		5808	1	1	267313	Medium	Excluded by Method	Not Used		0	0.0005136	4.65148	0	0	100	2	958.907	1916.81	-1.68923	92.4598	15840	15840	MS2	0/0	12AUG14_Rui_cardiac_PE_A.raw
High				DTGTYEDFVEGLr	Unambiguous	1	1	P16409	R13(Label:13C(6))	CID	1	0	1	1							No Quan Values	Not Used		0	5.199e-05	4.65138	0	21.2675	34	2	754.352	1507.7	-2.17882	371.771	74132	74132	MS2	0/0	12AUG14_Rui_cardiac_PE_A.raw
High				FNSANEDNVTQVr	Unambiguous	1	1	P04762	R13(Label:13C(6))	CID	1	0	1	1		6704	1	1	17909530	Medium	Excluded by Method	Not Used		0	0.0002168	4.65073	0	6.02538	80	2	750.361	1499.72	-1.65133	103.109	18044	18044	MS2	0/0	12AUG14_Rui_cardiac_PE_A.raw
High				VNQIGSVTESIQAck	Unambiguous	5	2	P15429;M0R5J4	C14(Carbamidomethyl); K15(Label:2H(4))	CID	1	0	1	1					10562809		No Quan Values	Not Used		0	6.766e-05	4.64951	0	36.5944	74	2	819.426	1637.84	-1.61959	217.029	41865	41865	MS2	0/0	12AUG14_Rui_cardiac_PE_A.raw
High				VNQIGSVTESLQAck	Unambiguous	5	2	P15429;M0R5J4	C14(Carbamidomethyl); K15(Label:2H(4))	CID	1	0	1	2					10562809		No Quan Values	Not Used		0	6.766e-05	4.64951	0	36.5944	74	2	819.426	1637.84	-1.61959	217.029	41865	41865	MS2	0/0	12AUG14_Rui_cardiac_PE_A.raw
High				SDQVnGVLVLSLLDk	Unambiguous	2	1	G3V8L9	N5(Deamidated); K15(Label:2H(4))	CID	1	0	1	1		32786	1		2.20115e+06	Medium	Excluded by Method	Not Used		0	0.0002828	4.64679	0	26.7722	100	2	802.955	1604.9	-1.0323	414.616	83000	83000	MS2	0/0	12AUG14_Rui_cardiac_PE_A.raw
High				VNQIGSVTESLQAck	Unambiguous	5	2	P15429;M0R5J4	C14(Carbamidomethyl); K15(Label:2H(4))	CID	1	0	1	1							No Quan Values	Not Used		0	1.09e-05	4.64587	0	68.2141	100	2	819.424	1637.84	-3.18475	205.435	39444	39444	MS2	0/0	12AUG14_Rui_cardiac_PE_A.raw
High				VNQIGSVTESIQAck	Unambiguous	5	2	P15429;M0R5J4	C14(Carbamidomethyl); K15(Label:2H(4))	CID	1	0	1	2							No Quan Values	Not Used		0	1.09e-05	4.64587	0	68.2141	100	2	819.424	1637.84	-3.18475	205.435	39444	39444	MS2	0/0	12AUG14_Rui_cardiac_PE_A.raw
High				NNDPELEEVNLNNIr	Unambiguous	2	1	P70567	R15(Label:13C(6))	CID	1	0	1	1		23025		1	6.32963e+06	Medium	Excluded by Method	Not Used		0	6.98e-05	4.64528	0	31.7408	100	2	894.942	1788.88	-2.73332	293.546	57902	57902	MS2	0/0	12AUG14_Rui_cardiac_PE_A.raw
High				ITGLDPAGPNFEYAEAPSr	Unambiguous	1	1	Q06000	R19(Label:13C(6))	CID	1	0	1	1		25372			1.11707e+06	Medium	Unique	Used	1.01862	0	0.000595	4.64409	0	25.1031	100	2	1005.99	2010.98	-2.00046	323.499	64129	64129	MS2	0/0	12AUG14_Rui_cardiac_PE_A.raw
	High			VEqLGAEGNVEESQk	Unambiguous	1	1	B2RYP6	Q3(Deamidated); K15(Label:13C(6)15N(2))	CID	0.0259	0	1	1					1.0873e+06		No Quan Values	Not Used		0	0.01521	4.64356	0	36.782	100	2	813.398	1625.79	8.60102	87.6679	14855	14855	MS2	0/0	12AUG14_Rui_cardiac_PE_A.raw
High				STAGDTHLGGEDFDNr	Unambiguous	6	1	P63018	R16(Label:13C(6))	CID	1	0	1	1					4875523		No Quan Values	Not Used		0	8.607e-05	4.64244	0	29.8329	100	2	849.375	1697.74	-2.30978	97.0975	16801	16801	MS2	0/0	12AUG14_Rui_cardiac_PE_A.raw
	High			VAVGEEQAFLVNTr	Unambiguous	1	1	D3ZHA0	R14(Label:13C(6)15N(4))	CID	1	0	1	1		21094	1		1.41172e+06	Heavy	Excluded by Method	Not Used		0	0.00913	4.64066	0	67.9385	100	2	771.908	1542.81	-4.25265	269.38	52866	52866	MS2	0/0	12AUG14_Rui_cardiac_PE_A.raw
High				ALLVTASQcQQPAGNk	Unambiguous	1	1	Q08163	C9(Carbamidomethyl); K16(Label:2H(4))	CID	1	0	1	1		8800	1		2.74618e+06	Medium	Excluded by Method	Not Used		0	1.901e-05	4.63728	0	73.739	100	2	845.446	1689.89	-2.25506	127.419	23091	23091	MS2	0/0	12AUG14_Rui_cardiac_PE_A.raw
	High			GGDDLDPNYVLSSr	Unambiguous	1	1	P00564	R14(Label:13C(6)15N(4))	CID	1	0	1	1							No Quan Values	Not Used		0	0.003029	4.63695	0	34.818	63	2	759.357	1517.71	-2.6815	267.3	52429	52429	MS2	0/0	12AUG14_Rui_cardiac_PE_A.raw
	High			AAPAPAAAPAAAPEPErPk	Unambiguous	1	1	P16409	R17(Label:13C(6)15N(4)); K19(Label:13C(6)15N(2))	CID	1	0	1	1					960805		No Quan Values	Not Used		0	0.001605	4.63576	0	32.3041	100	2	900.987	1800.97	-2.55437	88.8464	15096	15096	MS2	0/0	12AUG14_Rui_cardiac_PE_A.raw
High				VDcTANSDVcSAQGVr	Unambiguous	1	1	D3ZZC1	C3(Carbamidomethyl); C10(Carbamidomethyl); R16(Label:13C(6))	CID	1	0	1	1		4756	1		869386	Medium	Excluded by Method	Not Used		0	0.0003183	4.63498	0	0	100	2	872.885	1744.76	-3.10024	79.6571	13221	13221	MS2	0/0	12AUG14_Rui_cardiac_PE_A.raw
	High			FEDGDLTLYQSNAILr	Unambiguous	2	1	P04906	R16(Label:13C(6)15N(4))	CID	1	0	1	1					2.525e+06		No Quan Values	Not Used		0	0.0004576	4.63471	0	42.5009	100	2	932.967	1864.93	-2.54964	378.484	75515	75515	MS2	0/0	12AUG14_Rui_cardiac_PE_A.raw
High				GITINAAHVEYSTAAr	Unambiguous	1	1	P85834	R16(Label:13C(6))	CID	1	0	1	1					183665		No Quan Values	Not Used		0	0.0002433	4.63203	0	38.2873	100	2	840.441	1679.87	-4.04872	189.339	36049	36049	MS2	0/0	12AUG14_Rui_cardiac_PE_A.raw
High				AQDTAELFFEDVr	Unambiguous	1	1	P15650	R13(Label:13C(6))	CID	1	0	1	1							No Quan Values	Not Used		0	4.366e-05	4.62834	0	42.6995	89	2	773.876	1546.74	-2.08291	371.546	74086	74086	MS2	0/0	12AUG14_Rui_cardiac_PE_A.raw
High				EQIEQFIPQmTAGk	Unambiguous	1	1	P15650	M10(Oxidation); K14(Label:2H(4))	CID	1	0	1	1							No Quan Values	Not Used		0	0.009138	4.62707	0	38.0473	100	2	820.418	1639.83	-0.590476	251.302	49074	49074	MS2	0/0	12AUG14_Rui_cardiac_PE_A.raw
	High			SSIQITGALEDQmNQLk	Unambiguous	1	1	D3ZCV0	M13(Oxidation); K17(Label:13C(6)15N(2))	CID	1	0	1	1					1.0881e+06		No Quan Values	Not Used		0	0.003725	4.62337	0	0	100	2	950.478	1899.95	-4.65457	280.271	55137	55137	MS2	0/0	12AUG14_Rui_cardiac_PE_A.raw
High				LYAQDADGcPIDIk	Unambiguous	1	1	D3ZHA0	C9(Carbamidomethyl); K14(Label:2H(4))	CID	1	0	1	1		17137	1		241864	Medium	Excluded by Method	Not Used		0	7.547e-05	4.62202	0	44.9393	100	2	791.889	1582.77	-1.38321	223.159	43157	43157	MS2	0/0	12AUG14_Rui_cardiac_PE_A.raw
High				ASAELALGENSEVLk	Unambiguous	1	1	P00507	K15(Label:2H(4))	CID	1	0	1	1					10738512		No Quan Values	Not Used		0	0.0001686	4.62073	0	18.8008	57	2	767.915	1534.82	-1.7164	256.462	50162	50162	MS2	0/0	12AUG14_Rui_cardiac_PE_A.raw
	High			LGDVYVNDAFGTAHr	Unambiguous	3	1	P16617	R15(Label:13C(6)15N(4))	CID	1	0	1	1					7.07409e+06		No Quan Values	Not Used		0	0.0009879	4.61621	0	68.2271	48	3	548.937	1644.8	-3.09888	239.128	46503	46503	MS2	0/0	12AUG14_Rui_cardiac_PE_A.raw
High				EVYmGNVIQGGEGQAPTr	Unambiguous	1	1	P17764	M4(Oxidation); R18(Label:13C(6))	CID	1	0	1	1		11330			2.10702e+07	Medium	Redundant	Not Used	0.810764	0	0.0001598	4.61438	0	0	100	2	964.463	1927.92	-4.71635	156.754	29202	29202	MS2	0/0	12AUG14_Rui_cardiac_PE_A.raw
High				GPENEDPQTESQQLEAk	Unambiguous	1	1	Q5U2U8	K17(Label:2H(4))	CID	1	0	1	1		7985		1	872011	Medium	Excluded by Method	Not Used		0	2.331e-05	4.61298	0	51.9946	100	2	952.443	1903.88	-1.84088	117.462	21012	21012	MS2	0/0	12AUG14_Rui_cardiac_PE_A.raw
High				FAIQDISVEETSAk	Unambiguous	4	3	D3ZCV0;Q9QXQ0;Q9Z1P2	K14(Label:2H(4))	CID	1	0	1	1							No Quan Values	Not Used		0	0.0004808	4.61213	0	11.1089	38	2	771.403	1541.8	-1.10854	293.466	57884	57884	MS2	0/0	12AUG14_Rui_cardiac_PE_A.raw
High				GAGTDEAcLIEILASr	Unambiguous	1	1	Q5XI77	C8(Carbamidomethyl); R16(Label:13C(6))	CID	1	0	1	1		32039			6.4071e+06	Medium	Unique	Used	1.06026	0	5.04e-05	4.6103	0	25.2115	100	2	841.429	1681.85	-0.849477	405.97	81207	81207	MS2	0/0	12AUG14_Rui_cardiac_PE_A.raw
	High			cQPLVLDGLGFEELQDLcr	Unambiguous	1	1	P23693	C1(Carbamidomethyl); C18(Carbamidomethyl); R19(Label:13C(6)15N(4))	CID	1	0	1	1		32793			7.08041e+06	Heavy	Unique	Used	0.765519	0	0.007065	4.6089	0	37.2333	100	2	1136.55	2272.09	-2.68386	414.702	83017	83017	MS2	0/0	12AUG14_Rui_cardiac_PE_A.raw
High				VGLIGScTNSSYEDmGr	Unambiguous	1	1	Q9ER34	C7(Carbamidomethyl); M15(Oxidation); R17(Label:13C(6))	CID	1	0	1	1					628024		No Quan Values	Not Used		0	0.001323	4.60786	0	0	100	2	934.415	1867.82	-1.1593	181.423	34377	34377	MS2	0/0	12AUG14_Rui_cardiac_PE_A.raw
High				DVSDIEEDkDGIEk	Unambiguous	1	1	P27881	K9(Label:2H(4)); K14(Label:2H(4))	CID	1	0	1	1		9870	1		4.73613e+06	Medium	Excluded by Method	Not Used		0	0.002239	4.60682	1	47.1952	100	2	800.394	1599.78	-1.85529	139.708	25641	25641	MS2	0/0	12AUG14_Rui_cardiac_PE_A.raw
	High			VGLIGScTNSSYEDMGr	Unambiguous	1	1	Q9ER34	C7(Carbamidomethyl); R17(Label:13C(6)15N(4))	CID	1	0	1	1		19573	1		2.05496e+06	Heavy	Excluded by Method	Not Used		0	0.003753	4.60549	0	33.9064	100	2	928.405	1855.8	-8.36941	251.099	49032	49032	MS2	0/0	12AUG14_Rui_cardiac_PE_A.raw
	High			TLGDAYEFTVDmr	Unambiguous	2	1	B5DFG4	M12(Oxidation); R13(Label:13C(6)15N(4))	CID	1	0	1	1							No Quan Values	Not Used		0	0.004125	4.60362	0	51.9976	83	2	772.349	1543.69	-4.1989	279.135	54902	54902	MS2	0/0	12AUG14_Rui_cardiac_PE_A.raw
High				DcDLqEDAcYNcGr	Unambiguous	1	1	P62634	C2(Carbamidomethyl); Q5(Deamidated); C9(Carbamidomethyl); C12(Carbamidomethyl); R14(Label:13C(6))	CID	0.0348	0	1	1		9100	1	1	2.38563e+06	Medium	Excluded by Method	Not Used		0	0.00116	4.6036	0	57.1369	100	2	891.833	1782.66	7.48379	130.659	23770	23770	MS2	0/0	12AUG14_Rui_cardiac_PE_A.raw
High				GVGIISEGNETVEDIAAr	Unambiguous	3	1	P06685	R18(Label:13C(6))	CID	1	0	1	1		26605		1	3.10279e+06	Medium	Excluded by Method	Not Used		0	0.0007146	4.6033	0	17.2239	100	2	918.472	1835.94	-3.81217	337.664	67067	67067	MS2	0/0	12AUG14_Rui_cardiac_PE_A.raw
High				ISSSNPYSTVTMDELr	Unambiguous	1	1	D3ZCV0	R16(Label:13C(6))	CID	1	0	1	1							No Quan Values	Not Used		0	0.0006836	4.60314	0	20.7082	100	2	903.438	1805.87	-0.128902	292.374	57659	57659	MS2	0/0	12AUG14_Rui_cardiac_PE_A.raw
High				VcVQTVESGAmTk	Unambiguous	1	1	P56574	C2(Carbamidomethyl); M11(Oxidation); K13(Label:2H(4))	CID	1	0	1	1					3.43744e+06		No Quan Values	Not Used		0	3.167e-05	4.60303	0	0	90	2	715.351	1429.69	-1.67167	87.7425	14870	14870	MS2	0/0	12AUG14_Rui_cardiac_PE_A.raw
	High			VLGSEEPTEGDVqcMr	Unambiguous	1	1	D4ABA9	Q13(Deamidated); C14(Carbamidomethyl); R16(Label:13C(6)15N(4))	CID	1	0	1	1					964549		No Quan Values	Not Used		0	0.007451	4.60298	0	75.7078	100	2	909.408	1817.81	9.12145	189.607	36105	36105	MS2	0/0	12AUG14_Rui_cardiac_PE_A.raw
High				rQAEEAEEQANTNLSk	Unambiguous	4	2	G3V885;G3V8B0	R1(Label:13C(6)); K16(Label:2H(4))	CID	1	0	1	1					454208		No Quan Values	Not Used		0	0.02329	4.60237	1	32.6678	100	2	914.455	1827.9	-3.11951	29.2181	3026	3026	MS2	0/0	12AUG14_Rui_cardiac_PE_A.raw
High				TDDYLDQPccETInr	Unconsidered	1	1	P50399	C9(Carbamidomethyl); C10(Carbamidomethyl); N14(Deamidated); R15(Label:13C(6))	CID		0.0275	2	2					1.44277e+06		No Quan Values	Not Used		0	0.01776	4.60048	0	26.4785	100	2	953.906	1906.81	8.78294	208.447	40076	40076	MS2	0/0	12AUG14_Rui_cardiac_PE_A.raw
	High			VPQTFTVDcSQAGr	Unambiguous	1	1	D3ZHA0	C9(Carbamidomethyl); R14(Label:13C(6)15N(4))	CID	1	0	1	1					3.84379e+06		No Quan Values	Not Used		0	0.0004137	4.60011	0	68.1075	100	2	788.373	1575.74	-4.94849	157.388	29337	29337	MS2	0/0	12AUG14_Rui_cardiac_PE_A.raw
	High			VDQSILTGESVSVIk	Unambiguous	6	1	P11507-2	K15(Label:13C(6)15N(2))	CID	1	0	1	1					9078376		No Quan Values	Not Used		0	0.002742	4.59964	0	42.7092	99	2	791.941	1582.87	-2.07912	316.557	62684	62684	MS2	0/0	12AUG14_Rui_cardiac_PE_A.raw
High				ELEVAEGGGQVELEr	Unambiguous	1	1	Q63692	R15(Label:13C(6))	CID	1	0	1	1		17360		1	1.41177e+06	Medium	Excluded by Method	Not Used		0	3.377e-05	4.59795	0	46.6279	100	2	810.911	1620.81	-1.80386	225.651	43686	43686	MS2	0/0	12AUG14_Rui_cardiac_PE_A.raw
High				VVANSPANADYQEr	Unambiguous	1	1	Q5XIG1	R14(Label:13C(6))	CID	1	0	1	1							No Quan Values	Not Used		0	6.733e-05	4.59696	0	16.4656	100	2	770.375	1539.74	-4.33639	70.569	11386	11386	MS2	0/0	12AUG14_Rui_cardiac_PE_A.raw
	High			LELDDVTSNMEQIIk	Unambiguous	3	2	G3V8B0;G3V885	K15(Label:13C(6)15N(2))	CID	1	0	1	1		32057		1	1.54032e+06	Heavy	Excluded by Method	Not Used		0	0.003433	4.59682	0	55.2638	100	2	878.445	1755.88	-5.15971	406.172	81250	81250	MS2	0/0	12AUG14_Rui_cardiac_PE_A.raw
High				SEIGIAmGSGTAVAk	Unambiguous	4	1	P11507-2	M7(Oxidation); K15(Label:2H(4))	CID	1	0	1	1					3.57287e+06		No Quan Values	Not Used		0	0.0001064	4.59655	0	21.4819	100	2	706.372	1411.74	-1.79137	131.421	23929	23929	MS2	0/0	12AUG14_Rui_cardiac_PE_A.raw
High				IPSAVGYQPTLATDMGTmQEr	Unconsidered	2	1	G3V6D3	M18(Oxidation); R21(Label:13C(6))	CID		0.0356	2	2					1.18608e+07		No Quan Values	Not Used		0	0.0001371	4.59533	0	0	100	2	1144.55	2288.09	-3.50909	281.075	55308	55308	MS2	0/0	12AUG14_Rui_cardiac_PE_A.raw
High				YTPSGQSGAAASESLFISnHAY	Unambiguous	1	1	P05065	N19(Deamidated)	CID	1	0	1	1					570652		Indistinguishable Channels	Not Used		0	0.0006019	4.59365	0	0	100	2	1130.01	2259.02	0.0947183	331.318	65748	65748	MS2	0/0	12AUG14_Rui_cardiac_PE_A.raw
	High			YTPSGQSGAAASESLFISnHAY	Unambiguous	1	1	P05065	N19(Deamidated)	CID	1	0	1	1					570652		Indistinguishable Channels	Not Used		0	0.003349	4.59365	0	0	100	2	1130.01	2259.02	0.0947183	331.318	65748	65748	MS2	0/0	12AUG14_Rui_cardiac_PE_A.raw
High				NQVALNPQNTVFDAk	Unambiguous	1	1	Q07439	K15(Label:2H(4))	CID	1	0	1	1					2.83914e+06		No Quan Values	Not Used		0	0.0003096	4.59301	0	29.7662	100	2	831.94	1662.87	-1.63596	248.129	48399	48399	MS2	0/0	12AUG14_Rui_cardiac_PE_A.raw
	High			IVSNAScTTNcLAPLAk	Unambiguous	15	2	P04797;F1M5I8	C7(Carbamidomethyl); C11(Carbamidomethyl); K17(Label:13C(6)15N(2))	CID	1	0	1	1							No Quan Values	Not Used		0	0.007374	4.5907	0	65.4649	100	2	914.46	1827.91	-2.79154	213.486	41129	41129	MS2	0/0	12AUG14_Rui_cardiac_PE_A.raw
High				ISSSNPYSTVTMDELr	Unambiguous	1	1	D3ZCV0	R16(Label:13C(6))	CID	1	0	1	1							No Quan Values	Not Used		0	0.0004995	4.58973	0	12.0195	100	2	903.436	1805.87	-1.48083	292.036	57590	57590	MS2	0/0	12AUG14_Rui_cardiac_PE_A.raw
	High			EAALVDmVNDGVEDLr	Unambiguous	1	1	P04906	M7(Oxidation); R16(Label:13C(6)15N(4))	CID	1	0	1	1					972344		No Quan Values	Not Used		0	0.005085	4.58828	0	41.5619	100	2	886.422	1771.84	-1.85421	319.524	63302	63302	MS2	0/0	12AUG14_Rui_cardiac_PE_A.raw
High				FSEVATQYSEDk	Unambiguous	1	1	M0RCP9	K12(Label:2H(4))	CID	1	0	1	1					1685051		No Quan Values	Not Used		0	0.0001808	4.58741	0	59.5591	100	2	704.33	1407.65	-2.88157	123.158	22200	22200	MS2	0/0	12AUG14_Rui_cardiac_PE_A.raw
High				LPAkPEVSSDEDIQYr	Unambiguous	1	1	Q64428	K4(Label:2H(4)); R16(Label:13C(6))	CID	1	0	1	1					7863660		No Quan Values	Not Used		0	0.000289	4.58725	0	73.0643	61	3	619.658	1856.96	-1.62899	166.013	31141	31141	MS2	0/0	12AUG14_Rui_cardiac_PE_A.raw
High				YIDSTDLEPSTLqEEPVr	Unambiguous	1	1	B1WC02	Q13(Deamidated); R18(Label:13C(6))	CID	1	0	1	1					602375		No Quan Values	Not Used		0	0.009181	4.58679	0	58.7088	100	2	1050.02	2099.03	8.23824	307.686	60842	60842	MS2	0/0	12AUG14_Rui_cardiac_PE_A.raw
High				FSNEEIAMATVTALr	Unambiguous	1	1	P05065	R15(Label:13C(6))	CID	1	0	1	1		31070		1	5.10004e+06	Medium	Excluded by Method	Not Used		0	3.488e-05	4.58602	0	30.4921	100	2	829.928	1658.85	-1.22824	396.924	79319	79319	MS2	0/0	12AUG14_Rui_cardiac_PE_A.raw
High				EQIEQFIPQmTAGk	Unambiguous	1	1	P15650	M10(Oxidation); K14(Label:2H(4))	CID	1	0	1	1					521533		No Quan Values	Not Used		0	0.02424	4.58192	0	31.1964	100	2	820.417	1639.83	-1.78153	245.858	47918	47918	MS2	0/0	12AUG14_Rui_cardiac_PE_A.raw
	High			NQVAmNPTNTVFDAk	Unambiguous	6	1	P63018	M5(Oxidation); K15(Label:13C(6)15N(2))	CID	1	0	1	1		12793		1	1.52281e+07	Heavy	Excluded by Method	Not Used		0	0.0008853	4.58081	0	29.0036	63	2	837.403	1673.8	-3.13982	173.709	32749	32749	MS2	0/0	12AUG14_Rui_cardiac_PE_A.raw
High				GQSVQQVYYSIGALAk	Unambiguous	2	1	G3V885	K16(Label:2H(4))	CID	1	0	1	1					3.3762e+06		No Quan Values	Not Used		0	1.903e-05	4.57999	0	12.7873	100	2	858.463	1715.92	-4.95475	364.29	72582	72582	MS2	0/0	12AUG14_Rui_cardiac_PE_A.raw
	High			AQSELSGAADEAAr	Unambiguous	2	1	G3V7Y3	R14(Label:13C(6)15N(4))	CID	1	0	1	1					13191955		No Quan Values	Not Used		0	0.0003799	4.57981	0	9.97132	100	2	693.329	1385.65	-2.40496	75.1728	12313	12313	MS2	0/0	12AUG14_Rui_cardiac_PE_A.raw
High				EALENANTNTEVLk	Unambiguous	2	1	M0RCH6	K14(Label:2H(4))	CID	1	0	1	1					5.50376e+06		No Quan Values	Not Used		0	0.001913	4.57933	0	51.314	100	2	775.402	1549.8	-1.94431	153.445	28517	28517	MS2	0/0	12AUG14_Rui_cardiac_PE_A.raw
	High			NLTEEmAGLDEIIAk	Unambiguous	2	1	G3V885	M6(Oxidation); K15(Label:13C(6)15N(2))	CID	1	0	1	1		26294		1	1.59424e+06	Heavy	Excluded by Method	Not Used		0	0.004357	4.57886	0	45.8427	100	2	835.921	1670.84	-2.56068	335.598	66640	66640	MS2	0/0	12AUG14_Rui_cardiac_PE_A.raw
High				QATLGAGLPIATPcTTVNk	Unambiguous	1	1	P17764	C14(Carbamidomethyl); K19(Label:2H(4))	CID	1	0	1	1					21635896		No Quan Values	Not Used		0	8.074e-05	4.57857	0	2.54029	38	2	959.022	1917.04	-2.4651	310.883	61507	61507	MS2	0/0	12AUG14_Rui_cardiac_PE_A.raw
High				LGTDEScFNmILATr	Unambiguous	1	1	Q6IRJ7	C7(Carbamidomethyl); M10(Oxidation); R15(Label:13C(6))	CID	0.321	0	1	1							No Quan Values	Not Used		0	0.001088	4.57828	0	25.7421	100	2	875.413	1749.82	-3.19929	329.097	65286	65286	MS2	0/0	12AUG14_Rui_cardiac_PE_A.raw
	High			STAGDTHLGGEDFDNr	Unambiguous	6	1	P63018	R16(Label:13C(6)15N(4))	CID	1	0	1	1		6238	1		2.53221e+06	Heavy	Excluded by Method	Not Used		0	0.001941	4.57535	0	55.7028	100	2	851.368	1701.73	-3.3691	97.5934	16904	16904	MS2	0/0	12AUG14_Rui_cardiac_PE_A.raw
High				qTQTFTTYSDNQPGVLIQVYEGEr	Unconsidered	6	2	P63018;Q07439	Q1(Deamidated); R24(Label:13C(6))	CID		0.0235	3	3							No Quan Values	Not Used		0	0.002558	4.57535	0	24.8498	100	2	1391.17	2781.33	1.35118	395.69	79059	79059	MS2	0/0	12AUG14_Rui_cardiac_PE_A.raw
High				QTqTFTTYSDNQPGVLIQVYEGEr	Unconsidered	6	2	P63018;Q07439	Q3(Deamidated); R24(Label:13C(6))	CID		0.0235	3	4							No Quan Values	Not Used		0	0.002558	4.57535	0	24.8498	100	2	1391.17	2781.33	1.35118	395.69	79059	79059	MS2	0/0	12AUG14_Rui_cardiac_PE_A.raw
High				SSEVVLSGDDEDYQr	Unambiguous	1	1	M0R9D5	R15(Label:13C(6))	CID	1	0	1	1					6013471		No Quan Values	Not Used		0	0.0002434	4.57473	0	19.5346	89	2	852.884	1704.76	-2.26778	162.056	30311	30311	MS2	0/0	12AUG14_Rui_cardiac_PE_A.raw
High				WVVIGDENYGEGSSr	Unambiguous	1	1	Q9ER34	R15(Label:13C(6))	CID	1	0	1	1					5.63766e+06		No Quan Values	Not Used		0	3.604e-05	4.57153	0	22.8689	74	2	837.395	1673.78	-2.48556	267.42	52454	52454	MS2	0/0	12AUG14_Rui_cardiac_PE_A.raw
High				FLDGDEmTLADcNLLPk	Unambiguous	2	1	G3V8C4	M7(Oxidation); C12(Carbamidomethyl); K17(Label:2H(4))	CID	1	0	1	1		30667	1		2.5581e+06	Medium	Excluded by Method	Not Used		0	0.002299	4.57055	0	11.9278	100	2	986.466	1971.93	-4.38387	392.127	78317	78317	MS2	0/0	12AUG14_Rui_cardiac_PE_A.raw
High				NQVAmNPTNTVFDAk	Unambiguous	6	1	P63018	M5(Oxidation); K15(Label:2H(4))	CID	1	0	1	1							No Quan Values	Not Used		0	0.0002625	4.56933	0	19.8756	100	2	835.41	1669.81	-2.07695	177.813	33614	33614	MS2	0/0	12AUG14_Rui_cardiac_PE_A.raw
High				VDNSSLTGESEPQTr	Unambiguous	5	1	P06685	R15(Label:13C(6))	CID	1	0	1	1		4608			18511982	Medium	Redundant	Not Used	0.673731	0	3.977e-05	4.56809	0	0	99	2	813.387	1625.77	-2.48313	78.4585	12977	12977	MS2	0/0	12AUG14_Rui_cardiac_PE_A.raw
	High			VIVVGNPANTNcLTASk	Unambiguous	1	1	O88989	C12(Carbamidomethyl); K17(Label:13C(6)15N(2))	CID	1	0	1	1					15504920		No Quan Values	Not Used		0	0.0002024	4.56773	0	25.5803	50	2	883.469	1765.93	-2.97678	227.995	44177	44177	MS2	0/0	12AUG14_Rui_cardiac_PE_A.raw
High				LAEDAPNFDGPAAEGQPGqk	Unambiguous	2	1	M0RAS7	Q19(Deamidated); K20(Label:2H(4))	CID	0.0066	0	1	1					1.06917e+06		No Quan Values	Not Used		0	0.0005697	4.56314	0	32.224	100	2	1008.98	2016.96	8.62262	192.111	36630	36630	MS2	0/0	12AUG14_Rui_cardiac_PE_A.raw
High				LPsGSGAASPTTGSAVDIr	Unambiguous	1	1	M0R9D5	S3(Phospho); R19(Label:13C(6))	CID	1	0	1	1	S(3): 90.2; S(5): 9.8; S(9): 0.0; T(11): 0.0; T(12): 0.0; S(14): 0.0				432207		No Quan Values	Not Used		0	9.355e-05	4.56299	0	15.376	100	2	915.439	1829.87	-1.54333	225.935	43743	43743	MS2	0/0	12AUG14_Rui_cardiac_PE_A.raw
High				GAGTGGLGLAIEGPSEAk	Unambiguous	1	1	D3ZHA0	K18(Label:2H(4))	CID	1	0	1	1					3.60776e+06		No Quan Values	Not Used		0	0.0001382	4.56139	0	54.0331	100	2	794.926	1588.84	-2.33026	250.748	48959	48959	MS2	0/0	12AUG14_Rui_cardiac_PE_A.raw
	High			FVTVQTISGTGALr	Unambiguous	1	1	P00507	R14(Label:13C(6)15N(4))	CID	1	0	1	1		22112	1		6.86575e+06	Heavy	Excluded by Method	Not Used		0	0.0007302	4.56109	0	52.3518	100	2	730.409	1459.81	-2.48235	281.997	55502	55502	MS2	0/0	12AUG14_Rui_cardiac_PE_A.raw
High				ENQSILITGESGAGk	Unambiguous	11	4	G3V885;G3V8B0;G3V6D8;G3V6E1	K15(Label:2H(4))	CID	1	0	1	1					3.34592e+06		No Quan Values	Not Used		0	9.358e-05	4.55919	0	43.2995	96	2	754.398	1507.79	-1.30971	154.941	28826	28826	MS2	0/0	12AUG14_Rui_cardiac_PE_A.raw
High				IDQYQGADAVGLEEk	Unambiguous	1	1	Q920J4	K15(Label:2H(4))	CID	1	0	1	1		14778	1		3.01329e+06	Medium	Excluded by Method	Not Used		0	4.18e-05	4.5573	0	77.3633	100	2	820.406	1639.81	-3.59363	196.195	37485	37485	MS2	0/0	12AUG14_Rui_cardiac_PE_A.raw
High				rSENEEFVEVGr	Unambiguous	1	1	P09456	R1(Label:13C(6)); R12(Label:13C(6))	CID	1	0	1	1					1.29165e+06		No Quan Values	Not Used		0	0.003722	4.55669	1	55.2021	100	2	731.867	1462.73	-3.4776	101.191	17648	17648	MS2	0/0	12AUG14_Rui_cardiac_PE_A.raw
	High			VGLIGScTNSSYEDMGr	Unambiguous	1	1	Q9ER34	C7(Carbamidomethyl); R17(Label:13C(6)15N(4))	CID	1	0	1	1					4.13126e+06		No Quan Values	Not Used		0	0.005354	4.5548	0	70.4517	100	2	928.412	1855.82	-1.66008	245.207	47784	47784	MS2	0/0	12AUG14_Rui_cardiac_PE_A.raw
High				ANcLVQTTEWSAcSk	Unambiguous	1	1	Q9R1E9	C3(Carbamidomethyl); C13(Carbamidomethyl); K15(Label:2H(4))	CID	1	0	1	1					850525		No Quan Values	Not Used		0	0.0007332	4.55417	0	19.9645	100	2	879.907	1758.81	-1.69011	215.436	41533	41533	MS2	0/0	12AUG14_Rui_cardiac_PE_A.raw
High				LYGSGGPPPTGEEDTSEkDEL	Unambiguous	1	1	P06761	K18(Label:2H(4))	CID	1	0	1	1					10903104		No Quan Values	Not Used		0	0.002364	4.55262	1	0	100	2	1091.5	2181.99	-4.55365	217.047	41869	41869	MS2	0/0	12AUG14_Rui_cardiac_PE_A.raw
High				YTDQSGEEEEDYESEEQIQHr	Unambiguous	1	1	Q68FT1	R21(Label:13C(6))	CID	1	0	1	1		9842		1	36845148	Medium	Excluded by Method	Not Used		0	0.0001832	4.55209	0	37.4374	27	3	869.692	2607.06	-3.45069	139.553	25608	25608	MS2	0/0	12AUG14_Rui_cardiac_PE_A.raw
High				GYDVIAQAQSGTGk	Unambiguous	2	1	Q6P3V8	K14(Label:2H(4))	CID	1	0	1	1		10944	1		1.09753e+07	Medium	Excluded by Method	Not Used		0	0.0001128	4.55182	0	6.98111	100	2	699.86	1398.71	-2.15622	152.095	28237	28237	MS2	0/0	12AUG14_Rui_cardiac_PE_A.raw
	High			ELQELVQYPVEHPDk	Unambiguous	1	1	P46462	K15(Label:13C(6)15N(2))	CID	1	0	1	1					1705498		No Quan Values	Not Used		0	0.006923	4.55104	0	0	100	2	916.465	1831.92	-4.98785	247.087	48180	48180	MS2	0/0	12AUG14_Rui_cardiac_PE_A.raw
High				LSEEEAqASAISVGSr	Unambiguous	1	1	Q1RP74	Q7(Deamidated); R16(Label:13C(6))	CID	1	0	1	1					599102		No Quan Values	Not Used		0	0.000386	4.55025	0	61.9619	100	2	820.912	1640.82	6.35909	190.825	36359	36359	MS2	0/0	12AUG14_Rui_cardiac_PE_A.raw
High				LSVEALNSLTGEFk	Unambiguous	1	1	P00564	K14(Label:2H(4))	CID	1	0	1	1		31267		1	21573878	Medium	Excluded by Method	Not Used		0	0.0002308	4.54997	0	43.9599	100	2	756.414	1511.82	-2.86792	397.772	79496	79496	MS2	0/0	12AUG14_Rui_cardiac_PE_A.raw
	High			ENQSILITGESGAGk	Unambiguous	11	4	G3V885;G3V8B0;G3V6D8;G3V6E1	K15(Label:13C(6)15N(2))	CID	1	0	1	1					7.66845e+06		No Quan Values	Not Used		0	0.003023	4.54991	0	29.0812	100	2	756.391	1511.78	-2.73075	155.821	29008	29008	MS2	0/0	12AUG14_Rui_cardiac_PE_A.raw
High				sASPAPADVAPAQEDLr	Unambiguous	1	1	D3ZYS7	S1(Phospho); R17(Label:13C(6))	CID	0.0044	0	1	1	S(1): 8.3; S(3): 91.7				1.39986e+06		No Quan Values	Not Used		0	0.006374	4.54978	0	77.0778	100	2	890.914	1780.82	-0.337598	208.967	40186	40186	MS2	0/0	12AUG14_Rui_cardiac_PE_A.raw
High				TSVQTEDDQLIAGQSAr	Unambiguous	2	1	Q5U302	R17(Label:13C(6))	CID	1	0	1	1		12533	1		3.1141e+06	Medium	Excluded by Method	Not Used		0	0.0007157	4.54974	0	17.2422	100	2	912.951	1824.89	-4.69261	170.591	32103	32103	MS2	0/0	12AUG14_Rui_cardiac_PE_A.raw
High				TIGGGDDSFNTFFSETGAGk	Unambiguous	5	1	Q6AYZ1	K20(Label:2H(4))	CID	1	0	1	1					340735		No Quan Values	Not Used		0	0.004586	4.54411	0	53.5475	100	2	1006.46	2011.91	-3.5737	372.163	74213	74213	MS2	0/0	12AUG14_Rui_cardiac_PE_A.raw
High				VNQPASFAVQLnGAr	Unambiguous	1	1	D3ZHA0	N12(Deamidated); R15(Label:13C(6))	CID	1	0	1	1							No Quan Values	Not Used		0	8.446e-06	4.54371	0	21.0274	53	2	789.919	1578.83	-2.02981	252.076	49237	49237	MS2	0/0	12AUG14_Rui_cardiac_PE_A.raw
High				SIDDLEDELYAQk	Unambiguous	1	1	P04692	K13(Label:2H(4))	CID	1	0	1	1							No Quan Values	Not Used		0	0.0008531	4.54341	0	16.424	79	2	771.875	1542.74	-2.68269	337.022	66934	66934	MS2	0/0	12AUG14_Rui_cardiac_PE_A.raw
	High			SVTEQGAELSNEEr	Unambiguous	1	1	P63102	R14(Label:13C(6)15N(4))	CID	1	0	1	1		5882	1		1.87985e+07	Heavy	Excluded by Method	Not Used		0	0.002277	4.54238	0	30.3764	100	2	779.863	1558.72	-2.3423	93.3092	16018	16018	MS2	0/0	12AUG14_Rui_cardiac_PE_A.raw
	High			VEFEcEVSEEGAQVk	Unambiguous	1	1	P56741	C5(Carbamidomethyl); K15(Label:13C(6)15N(2))	CID	1	0	1	1					3.0923e+06		No Quan Values	Not Used		0	0.001358	4.54183	0	43.8015	100	2	874.399	1747.79	-2.11798	220.914	42686	42686	MS2	0/0	12AUG14_Rui_cardiac_PE_A.raw
	High			HIDcAQVYQNEk	Unambiguous	1	1	P07943	C4(Carbamidomethyl); K12(Label:13C(6)15N(2))	CID	1	0	1	1		1526		1	3825773	Heavy	Excluded by Method	Not Used		0	0.0007875	4.54148	0	21.6317	100	2	756.851	1512.7	-2.42093	43.385	5839	5839	MS2	0/0	12AUG14_Rui_cardiac_PE_A.raw
High				FTQAGSEVSALLGr	Unambiguous	2	1	G3V6D3	R14(Label:13C(6))	CID	1	0	1	1							No Quan Values	Not Used		0	9.086e-05	4.54123	0	13.9217	44	2	721.389	1441.77	-1.74525	316.669	62707	62707	MS2	0/0	12AUG14_Rui_cardiac_PE_A.raw
	High			LGYILTcPSNLGTGLr	Unambiguous	4	2	P09605;M0R6J6	C7(Carbamidomethyl); R16(Label:13C(6)15N(4))	CID	1	0	1	1							No Quan Values	Not Used		0	0.0007959	4.5393	0	30.2512	100	2	872.965	1744.92	-3.17767	376.048	75013	75013	MS2	0/0	12AUG14_Rui_cardiac_PE_A.raw
High				GVNLPGAAVDLPAVSEk	Unambiguous	4	2	P11980;P11980-2	K17(Label:2H(4))	CID	1	0	1	1					4382328		No Quan Values	Not Used		0	1.518e-05	4.53925	0	40.8061	100	2	820.96	1640.91	-1.32155	342.48	68065	68065	MS2	0/0	12AUG14_Rui_cardiac_PE_A.raw
	High			WGDAGAEYVVESTGVFTTMEk	Unambiguous	4	1	P04797	K21(Label:13C(6)15N(2))	CID	1	0	1	1					4.91743e+06		No Quan Values	Not Used		0	0.000351	4.53845	0	58.9157	100	2	1143.03	2285.04	-3.31502	406.786	81379	81379	MS2	0/0	12AUG14_Rui_cardiac_PE_A.raw
High				GSYGDLGGPIITTQVTIPk	Unambiguous	3	1	P61980	K19(Label:2H(4))	CID	1	0	1	1		30244	1		3.49607e+06	Medium	Excluded by Method	Not Used		0	1.107e-05	4.53602	0	0	100	2	961.03	1921.05	-3.01224	386.24	77109	77109	MS2	0/0	12AUG14_Rui_cardiac_PE_A.raw
	High			ELQELVQYPVEHPDk	Unambiguous	1	1	P46462	K15(Label:13C(6)15N(2))	CID	1	0	1	1					4.01555e+06		No Quan Values	Not Used		0	0.001668	4.53331	0	37.4915	100	2	916.465	1831.92	-4.5214	246.013	47951	47951	MS2	0/0	12AUG14_Rui_cardiac_PE_A.raw
	High			TVYHAEEIqcNGr	Unconsidered	2	1	G3V7U0	Q9(Deamidated); C10(Carbamidomethyl); R13(Label:13C(6)15N(4))	CID		0.0382	2	2		3239		1	1.42393e+06	Heavy	Excluded by Method	Not Used		0	0.002097	4.53154	0	0	100	2	794.357	1587.71	-1.74188	62.3784	9713	9713	MS2	0/0	12AUG14_Rui_cardiac_PE_A.raw
High				LVSIGAEEIVDGNVk	Unambiguous	2	2	D3ZCV0;Q9Z1P2	K15(Label:2H(4))	CID	1	0	1	1					2101893		No Quan Values	Not Used		0	0.0007879	4.53118	0	60.4388	100	2	773.933	1546.86	-2.26389	307.547	60813	60813	MS2	0/0	12AUG14_Rui_cardiac_PE_A.raw
High				IVSNAScTTncLAPLAk	Unambiguous	15	2	P04797;F1M5I8	C7(Carbamidomethyl); N10(Deamidated); C11(Carbamidomethyl); K17(Label:2H(4))	CID	1	0	1	1		17118	1		4.45395e+06	Medium	Excluded by Method	Not Used		0	0.001116	4.53104	0	51.692	100	2	912.958	1824.91	-2.55649	222.693	43061	43061	MS2	0/0	12AUG14_Rui_cardiac_PE_A.raw
High				TPVQSqQPSATAPSGADEk	Unambiguous	1	1	Q4FZT9	Q6(Deamidated); K19(Label:2H(4))	CID	0.0243	0	1	1		3187		1	2.11634e+06	Medium	Excluded by Method	Not Used		0	0.001327	4.53097	0	46.6215	100	2	952.47	1903.93	8.02811	61.7578	9587	9587	MS2	0/0	12AUG14_Rui_cardiac_PE_A.raw
High				NkDTGTYEDFVEGLr	Unambiguous	1	1	P16409	K2(Label:2H(4)); R15(Label:13C(6))	CID	1	0	1	1					84802864		No Quan Values	Not Used		0	0.0026	4.53004	1	53.2621	8	3	585.29	1753.86	-4.23692	280.815	55250	55250	MS2	0/0	12AUG14_Rui_cardiac_PE_A.raw
High				SAsPAPADVAPAQEDLr	Unconsidered	1	1	D3ZYS7	S3(Phospho); R17(Label:13C(6))	CID		0.0044	2	2	S(1): 8.3; S(3): 91.7				1.39986e+06		No Quan Values	Not Used		0	0.006508	4.5292	0	77.0778	100	2	890.914	1780.82	-0.337598	208.967	40186	40186	MS2	0/0	12AUG14_Rui_cardiac_PE_A.raw
High				GLSEGQTFQVAEFIVDTr	Unambiguous	1	1	D3ZHA0	R18(Label:13C(6))	CID	1	0	1	1		32256	1		3.31497e+06	Medium	Excluded by Method	Not Used		0	0.0002352	4.52895	0	0	100	2	1002.01	2003.01	-1.72867	408.343	81702	81702	MS2	0/0	12AUG14_Rui_cardiac_PE_A.raw
High				ITGEAFVQFASQELAEk	Unambiguous	2	1	Q794E4	K17(Label:2H(4))	CID	1	0	1	1		32244			3.99167e+06	Medium	Unique	Used	0.854455	0	0.001151	4.52756	0	53.7944	100	2	936.486	1871.96	-2.48903	408.214	81675	81675	MS2	0/0	12AUG14_Rui_cardiac_PE_A.raw
High				VNVEAPDVNVEGLGGk	Unambiguous	1	1	M0R9D5	K16(Label:2H(4))	CID	1	0	1	1		21799		1	18141098	Medium	Excluded by Method	Not Used		0	0.0002004	4.52699	0	46.6549	64	2	800.926	1600.84	-2.61156	278.075	54681	54681	MS2	0/0	12AUG14_Rui_cardiac_PE_A.raw
High				ELQELVQYPVEHPDk	Unambiguous	1	1	P46462	K15(Label:2H(4))	CID	1	0	1	1		19289	1		7566084	Medium	Excluded by Method	Not Used		0	0.0009769	4.52534	0	11.4212	100	2	914.472	1827.94	-3.08602	247.772	48324	48324	MS2	0/0	12AUG14_Rui_cardiac_PE_A.raw
High				LAEDAPnFDGPAAEGQPGQk	Unconsidered	2	1	M0RAS7	N7(Deamidated); K20(Label:2H(4))	CID		0.0066	2	2					1.06917e+06		No Quan Values	Not Used		0	0.001284	4.52524	0	32.224	100	2	1008.98	2016.96	8.62262	192.111	36630	36630	MS2	0/0	12AUG14_Rui_cardiac_PE_A.raw
High				GYATDESTVSSVQGSr	Unambiguous	1	1	Q5XI81	R16(Label:13C(6))	CID	1	0	1	1					1.60551e+06		No Quan Values	Not Used		0	0.0001399	4.52407	0	19.7179	100	2	825.387	1649.77	-2.88491	110.598	19591	19591	MS2	0/0	12AUG14_Rui_cardiac_PE_A.raw
High				MTnGFSGADLTEIcQr	Unambiguous	1	1	P46462	N3(Deamidated); C14(Carbamidomethyl); R16(Label:13C(6))	CID	1	0	1	1					170891		No Quan Values	Not Used		0	0.0002878	4.52387	0	0	100	2	903.906	1806.81	-2.07034	303.023	59871	59871	MS2	0/0	12AUG14_Rui_cardiac_PE_A.raw
High				AGAGSATLSMAYAGAr	Unambiguous	1	1	P04636	R16(Label:13C(6))	CID	1	0	1	1							No Quan Values	Not Used		0	0.001427	4.52033	0	43.654	73	2	730.866	1460.73	-0.315531	198.666	38002	38002	MS2	0/0	12AUG14_Rui_cardiac_PE_A.raw
High				QVELALWDTAGQEDYDr	Unambiguous	4	2	P61589;B2RYP0	R17(Label:13C(6))	CID	1	0	1	1					537021		No Quan Values	Not Used		0	0.0002261	4.51813	0	0	100	2	1007.98	2014.94	-0.130338	368.416	73438	73438	MS2	0/0	12AUG14_Rui_cardiac_PE_A.raw
High				VINEPTAAALAYGLDk	Unambiguous	3	1	F1M953	K16(Label:2H(4))	CID	1	0	1	1					3.52116e+06		No Quan Values	Not Used		0	0.0002094	4.51799	0	51.9889	100	2	825.454	1649.9	-2.98226	333.922	66292	66292	MS2	0/0	12AUG14_Rui_cardiac_PE_A.raw
	High			ENQSILITGESGAGk	Unambiguous	11	4	G3V885;G3V8B0;G3V6D8;G3V6E1	K15(Label:13C(6)15N(2))	CID	1	0	1	1					7.66845e+06		No Quan Values	Not Used		0	0.0006354	4.51617	0	32.9693	100	2	756.391	1511.78	-2.32702	158.05	29475	29475	MS2	0/0	12AUG14_Rui_cardiac_PE_A.raw
High				TDEHVIDQGDDGDNFYVIEr	Unambiguous	2	1	G3V8Q6	R20(Label:13C(6))	CID	1	0	1	1		22374	1	1	1515480	Medium	Excluded by Method	Not Used		0	0.0002358	4.5155	0	22.778	100	3	781.687	2343.05	0.254853	285.314	56193	56193	MS2	0/0	12AUG14_Rui_cardiac_PE_A.raw
	High			TLGDAYEFTVDmr	Unambiguous	2	1	B5DFG4	M12(Oxidation); R13(Label:13C(6)15N(4))	CID	1	0	1	1							No Quan Values	Not Used		0	0.00445	4.51535	0	43.5539	60	2	772.35	1543.69	-3.40813	276.498	54350	54350	MS2	0/0	12AUG14_Rui_cardiac_PE_A.raw
	High			NPDDITNEEYGEFYk	Unambiguous	1	1	P82995	K15(Label:13C(6)15N(2))	CID	1	0	1	1		21250	1		2.51993e+06	Heavy	Excluded by Method	Not Used		0	0.004609	4.51307	0	61.1192	100	2	921.397	1841.79	-4.99284	271.263	53258	53258	MS2	0/0	12AUG14_Rui_cardiac_PE_A.raw
	High			LQNEIEDLmVDVEr	Unambiguous	4	2	G3V885;G3V8B0	M9(Oxidation); R14(Label:13C(6)15N(4))	CID	1	0	1	1		25547		1	835150	Heavy	Excluded by Method	Not Used		0	0.002285	4.51125	0	52.2913	100	2	864.919	1728.83	-2.27037	325.778	64598	64598	MS2	0/0	12AUG14_Rui_cardiac_PE_A.raw
High				VEQLGAEGnVEESQk	Unambiguous	1	1	B2RYP6	N9(Deamidated); K15(Label:2H(4))	CID	0.0488	0	1	1					739466		No Quan Values	Not Used		0	0.007102	4.51017	0	74.0544	100	2	811.404	1621.8	9.72422	86.9206	14702	14702	MS2	0/0	12AUG14_Rui_cardiac_PE_A.raw
High				SQGDMQDLnGNNQSVTr	Unambiguous	1	1	P52631	N9(Deamidated); R17(Label:13C(6))	CID	0.0177	0	1	1							No Quan Values	Not Used		0	0.001221	4.51013	0	0	100	2	935.915	1870.82	-3.42352	106.088	18664	18664	MS2	0/0	12AUG14_Rui_cardiac_PE_A.raw
High				TVYHAEEIqcNGr	Unconsidered	2	1	G3V7U0	Q9(Deamidated); C10(Carbamidomethyl); R13(Label:13C(6))	CID		0.0445	2	2		3374		1	3.51916e+06	Medium	Excluded by Method	Not Used		0	4.299e-05	4.50832	0	11.9514	100	2	792.362	1583.72	-2.83747	64.347	10116	10116	MS2	0/0	12AUG14_Rui_cardiac_PE_A.raw
High				VINEPTAAALAYGLDk	Unambiguous	3	1	F1M953	K16(Label:2H(4))	CID	1	0	1	1					7203382		No Quan Values	Not Used		0	4.088e-05	4.50749	0	35.9632	85	2	825.454	1649.9	-2.90827	338.371	67215	67215	MS2	0/0	12AUG14_Rui_cardiac_PE_A.raw
	High			NQVALNPQNTVFDAk	Unambiguous	1	1	Q07439	K15(Label:13C(6)15N(2))	CID	1	0	1	1					1.77056e+06		No Quan Values	Not Used		0	0.0108	4.5072	0	41.0366	100	2	833.931	1666.86	-5.0478	249.043	48595	48595	MS2	0/0	12AUG14_Rui_cardiac_PE_A.raw
High				SWASPVYTETEGTFSSTQr	Unambiguous	1	1	E9PTK8	R19(Label:13C(6))	CID	1	0	1	1					598518		No Quan Values	Not Used		0	0.001215	4.50719	0	31.1911	100	2	1070.5	2139.99	1.10764	310.599	61450	61450	MS2	0/0	12AUG14_Rui_cardiac_PE_A.raw
High				NQVAmNPTNTVFDAk	Unambiguous	6	1	P63018	M5(Oxidation); K15(Label:2H(4))	CID	1	0	1	1							No Quan Values	Not Used		0	0.001695	4.50688	0	0	100	2	835.409	1669.81	-2.51558	170.324	32047	32047	MS2	0/0	12AUG14_Rui_cardiac_PE_A.raw
High				IQVLQQQADDAEEr	Unambiguous	3	1	Q63610-3	R14(Label:13C(6))	CID	1	0	1	1		10753	1		3503163	Medium	Excluded by Method	Not Used		0	0.0001021	4.50572	0	0	100	2	824.914	1648.82	-1.93735	149.867	27770	27770	MS2	0/0	12AUG14_Rui_cardiac_PE_A.raw
High				NLTEEmAGLDEIIAk	Unambiguous	2	1	G3V885	M6(Oxidation); K15(Label:2H(4))	CID	1	0	1	1					1.3966e+06		No Quan Values	Not Used		0	2.074e-05	4.50517	0	14.9988	100	2	833.928	1666.85	-1.27484	333.574	66219	66219	MS2	0/0	12AUG14_Rui_cardiac_PE_A.raw
	High			GQHAAEIQPLAQSHATk	Unambiguous	1	1	Q9QZ76	K17(Label:13C(6)15N(2))	CID	1	0	1	1					744910		No Quan Values	Not Used		0	0.0007877	4.5042	0	45.8904	100	3	598.982	1794.93	-2.10287	39.9838	5144	5144	MS2	0/0	12AUG14_Rui_cardiac_PE_A.raw
High				NAcIEcSVNQNSIr	Unambiguous	1	1	Q9ER24	C3(Carbamidomethyl); C6(Carbamidomethyl); R14(Label:13C(6))	CID	1	0	1	1					4558389		No Quan Values	Not Used		0	0.0003951	4.50403	0	78.2852	100	2	835.885	1670.76	-2.6999	138.231	25330	25330	MS2	0/0	12AUG14_Rui_cardiac_PE_A.raw
	High			NMVNEEDESqDTETVFk	Unconsidered	2	1	Q9Z2J4-2	Q10(Deamidated); K17(Label:13C(6)15N(2))	CID		0.0022	2	2					350586		No Quan Values	Not Used		0	0.007654	4.50399	0	64.2123	100	2	1012.44	2023.87	7.07497	225.953	43747	43747	MS2	0/0	12AUG14_Rui_cardiac_PE_A.raw
High				GVVPLAGTnGETTTQGLDGLSEr	Unambiguous	1	1	P05065	N9(Deamidated); R23(Label:13C(6))	CID	0.0444	0	1	1					20364172		No Quan Values	Not Used		0	0.00154	4.49894	0	14.6932	47	2	1140.07	2279.14	-2.78807	343.419	68259	68259	MS2	0/0	12AUG14_Rui_cardiac_PE_A.raw
High				EnGGLDSEESYPYEAk	Unambiguous	1	1	P07154	N2(Deamidated); K16(Label:2H(4))	CID	1	0	1	1		14435	1		5.21387e+06	Medium	Excluded by Method	Not Used		0	0.005301	4.49878	0	0	100	2	896.885	1792.76	-3.74014	192.33	36676	36676	MS2	0/0	12AUG14_Rui_cardiac_PE_A.raw
	High			TLGDAYEFTVDmr	Unambiguous	2	1	B5DFG4	M12(Oxidation); R13(Label:13C(6)15N(4))	CID	1	0	1	1					3.99777e+06		No Quan Values	Not Used		0	0.004222	4.4971	0	37.1627	79	2	772.35	1543.69	-2.4592	275.179	54077	54077	MS2	0/0	12AUG14_Rui_cardiac_PE_A.raw
High				VLQLTSWDEDAWASk	Unambiguous	2	1	P85972	K15(Label:2H(4))	CID	1	0	1	1							No Quan Values	Not Used		0	0.00114	4.49576	0	37.6416	100	2	876.937	1752.87	-4.03069	389.213	77719	77719	MS2	0/0	12AUG14_Rui_cardiac_PE_A.raw
	High			rQAEEAEEQANTNLSk	Unambiguous	4	2	G3V885;G3V8B0	R1(Label:13C(6)15N(4)); K16(Label:13C(6)15N(2))	CID	1	0	1	1					2227451		No Quan Values	Not Used		0	0.003882	4.49576	1	27.5852	100	3	612.632	1835.88	-1.88216	28.9985	2986	2986	MS2	0/0	12AUG14_Rui_cardiac_PE_A.raw
High				NSYVAGqYDDPASYk	Unambiguous	1	1	P05370	Q7(Deamidated); K15(Label:2H(4))	CID	0.0156	0	1	1					674077		No Quan Values	Not Used		0	0.005018	4.49496	0	27.3249	100	2	841.886	1682.76	9.32948	186.693	35492	35492	MS2	0/0	12AUG14_Rui_cardiac_PE_A.raw
	High			STSQGSINSPVYSr	Unambiguous	1	1	F1LWK7	R14(Label:13C(6)15N(4))	CID	1	0	1	1		5550	1		7.02844e+06	Heavy	Excluded by Method	Not Used		0	0.0009782	4.49425	0	29.1652	100	2	746.866	1492.72	-1.80593	89.3679	15203	15203	MS2	0/0	12AUG14_Rui_cardiac_PE_A.raw
High				NQLTSNPENTVFDAk	Unambiguous	1	1	P06761	K15(Label:2H(4))	CID	1	0	1	1							No Quan Values	Not Used		0	0.0001678	4.49239	0	50.5003	100	2	841.413	1681.82	-8.1131	218.256	42123	42123	MS2	0/0	12AUG14_Rui_cardiac_PE_A.raw
High				APLqVAVLGPTGVAEPVEVr	Unambiguous	1	1	D3ZHA0	Q4(Deamidated); R20(Label:13C(6))	CID	1	0	1	1		30951	1		6.86066e+06	Medium	Excluded by Method	Not Used		0	0.007813	4.49025	0	68.6308	100	2	1005.08	2009.15	6.84585	394.577	78829	78829	MS2	0/0	12AUG14_Rui_cardiac_PE_A.raw
High				AVAQGNLSSADVQAAk	Unambiguous	1	1	P32551	K16(Label:2H(4))	CID	1	0	1	1		6986	1		6.98423e+06	Medium	Excluded by Method	Not Used		0	2.12e-05	4.49023	0	73.692	100	2	767.408	1533.81	-5.36891	106.283	18704	18704	MS2	0/0	12AUG14_Rui_cardiac_PE_A.raw
High				cQLPEDVDPTSVTSALr	Unambiguous	1	1	B5DFG4	C1(Carbamidomethyl); R17(Label:13C(6))	CID	1	0	1	1							No Quan Values	Not Used		0	6.72e-05	4.48976	0	24.8861	100	2	947.469	1893.93	-1.00588	348.608	69340	69340	MS2	0/0	12AUG14_Rui_cardiac_PE_A.raw
High				IINEPTAAAIAYGLDk	Unambiguous	6	2	P63018;P06761	K16(Label:2H(4))	CID	1	0	1	1							No Quan Values	Not Used		0	5.458e-06	4.48863	0	44.4249	100	2	832.461	1663.91	-3.99925	344.011	68382	68382	MS2	0/0	12AUG14_Rui_cardiac_PE_A.raw
	High			VLAIDHLNEDQLr	Unambiguous	4	1	F1LMI8	R13(Label:13C(6)15N(4))	CID	1	0	1	1		18401		1	2.94892e+07	Heavy	Excluded by Method	Not Used		0	0.003203	4.48674	0	12.8069	29	2	773.415	1545.82	-2.52372	237.585	46178	46178	MS2	0/0	12AUG14_Rui_cardiac_PE_A.raw
High				QTQTFTTYSDNQPGVLIqVYEGEr	Unconsidered	6	2	P63018;Q07439	Q18(Deamidated); R24(Label:13C(6))	CID		0.0426	5	5							No Quan Values	Not Used		0	0.001503	4.4854	0	24.8498	100	2	1391.17	2781.33	1.35118	395.69	79059	79059	MS2	0/0	12AUG14_Rui_cardiac_PE_A.raw
High				VGLIGScTNSSYEDmGr	Unambiguous	1	1	Q9ER34	C7(Carbamidomethyl); M15(Oxidation); R17(Label:13C(6))	CID	1	0	1	1					123277		No Quan Values	Not Used		0	6.198e-05	4.48536	0	16.1783	100	2	934.416	1867.83	-0.0482796	187.805	35724	35724	MS2	0/0	12AUG14_Rui_cardiac_PE_A.raw
	High			VEQLGAEGnVEESQk	Unconsidered	1	1	B2RYP6	N9(Deamidated); K15(Label:13C(6)15N(2))	CID		0.0345	3	3					1.0873e+06		No Quan Values	Not Used		0	0.01121	4.48392	0	36.782	100	2	813.398	1625.79	8.60102	87.6679	14855	14855	MS2	0/0	12AUG14_Rui_cardiac_PE_A.raw
High				AcLISMGYDLGEAEFAr	Unambiguous	1	1	D3ZCV0	C2(Carbamidomethyl); R17(Label:13C(6))	CID	1	0	1	1					1.30201e+06		No Quan Values	Not Used		0	7.662e-05	4.48328	0	58.6157	100	2	954.946	1908.88	-4.37395	404.7	80944	80944	MS2	0/0	12AUG14_Rui_cardiac_PE_A.raw
High				GLVYETSVLDPDEGIr	Unambiguous	2	1	G3V936	R16(Label:13C(6))	CID	1	0	1	1		27584		1	3.59304e+07	Medium	Excluded by Method	Not Used		0	0.0002141	4.48277	0	6.14603	48	2	884.955	1768.9	-1.75288	352.078	70059	70059	MS2	0/0	12AUG14_Rui_cardiac_PE_A.raw
High				LGPNYLQIPVNcPYr	Unambiguous	1	1	P04762	C12(Carbamidomethyl); R15(Label:13C(6))	CID	1	0	1	1							No Quan Values	Not Used		0	0.01839	4.4819	0	12.4927	100	2	905.472	1809.94	-2.84626	359.324	71559	71559	MS2	0/0	12AUG14_Rui_cardiac_PE_A.raw
High				AQDTAELFFEDVr	Unambiguous	1	1	P15650	R13(Label:13C(6))	CID	1	0	1	1					198415		No Quan Values	Not Used		0	0.0007082	4.47789	0	86.9161	100	2	773.875	1546.74	-2.87212	366.911	73127	73127	MS2	0/0	12AUG14_Rui_cardiac_PE_A.raw
High				YHTSQSGDEmTSLSEYVSr	Unambiguous	2	1	P34058	M10(Oxidation); R19(Label:13C(6))	CID	1	0	1	1		12737			4.08866e+07	Medium	Redundant	Not Used	0.527858	0	0.001314	4.47784	0	28.8974	40	3	733.657	2198.96	-1.75596	173.103	32622	32622	MS2	0/0	12AUG14_Rui_cardiac_PE_A.raw
	High			MEEESGAPcVPSGnGAPVPk	Unambiguous	3	1	F1LV13	C9(Carbamidomethyl); N14(Deamidated); K20(Label:13C(6)15N(2))	CID	1	0	1	1					851925		No Quan Values	Not Used		0	0.01341	4.47696	0	22.8926	100	2	1011.45	2021.89	-5.09632	200.405	38372	38372	MS2	0/0	12AUG14_Rui_cardiac_PE_A.raw
High				cDENILWLDYk	Unambiguous	4	2	P11980;P11980-2	C1(Carbamidomethyl); K11(Label:2H(4))	CID	1	0	1	1							No Quan Values	Not Used		0	0.0008829	4.47679	0	52.9856	100	2	736.854	1472.7	-1.60606	367.067	73159	73159	MS2	0/0	12AUG14_Rui_cardiac_PE_A.raw
High				VLAIDHLNEDQLr	Unambiguous	4	1	F1LMI8	R13(Label:13C(6))	CID	1	0	1	1					24395502		No Quan Values	Not Used		0	0.0008388	4.47522	0	17.1859	60	2	771.421	1541.83	-2.14682	241.715	47047	47047	MS2	0/0	12AUG14_Rui_cardiac_PE_A.raw
	High			NYDIGAALDTIQYSk	Unambiguous	2	1	O08623	K15(Label:13C(6)15N(2))	CID	1	0	1	1					1240606		No Quan Values	Not Used		0	0.0002356	4.47509	0	49.1713	100	2	840.419	1679.83	-3.03586	370.829	73938	73938	MS2	0/0	12AUG14_Rui_cardiac_PE_A.raw
High				DPTGQPGGELmLGGTDSr	Unambiguous	2	1	P24268	M11(Oxidation); R18(Label:13C(6))	CID	1	0	1	1					1.66799e+06		No Quan Values	Not Used		0	0.002457	4.47476	0	0	100	2	905.419	1809.83	-3.61183	195.987	37441	37441	MS2	0/0	12AUG14_Rui_cardiac_PE_A.raw
	High			GPENEDPQTESQQLEAk	Unambiguous	1	1	Q5U2U8	K17(Label:13C(6)15N(2))	CID	1	0	1	1		7985		1	1.32292e+06	Heavy	Excluded by Method	Not Used		0	0.001665	4.47346	0	0	100	2	954.436	1907.86	-3.34969	118.178	21159	21159	MS2	0/0	12AUG14_Rui_cardiac_PE_A.raw
	High			GYATDESTVSSVQGSr	Unambiguous	1	1	Q5XI81	R16(Label:13C(6)15N(4))	CID	1	0	1	1					351313		No Quan Values	Not Used		0	0.01068	4.47308	0	48.071	100	2	827.381	1653.75	-2.71872	110.689	19610	19610	MS2	0/0	12AUG14_Rui_cardiac_PE_A.raw
High				EAGDGVFEcEYYPVIPGk	Unambiguous	1	1	D3ZHA0	C9(Carbamidomethyl); K18(Label:2H(4))	CID	1	0	1	1		29083		1	6325322	Medium	Excluded by Method	Not Used		0	0.001796	4.47276	0	25.5732	100	2	1017.47	2033.94	-2.95342	371.9	74159	74159	MS2	0/0	12AUG14_Rui_cardiac_PE_A.raw
	High			VEQLGAEGNVEESQk	Unambiguous	1	1	B2RYP6	K15(Label:13C(6)15N(2))	CID	1	0	1	1					799835		No Quan Values	Not Used		0	0.001887	4.47226	0	73.3533	100	2	812.898	1624.79	-1.3064	88.1502	14955	14955	MS2	0/0	12AUG14_Rui_cardiac_PE_A.raw
High				EAFQEALAAAGDk	Unambiguous	1	1	P11232	K13(Label:2H(4))	CID	1	0	1	1					7.77582e+06		No Quan Values	Not Used		0	0.0002255	4.46956	0	48.5382	67	2	662.838	1324.67	0.500156	245.51	47845	47845	MS2	0/0	12AUG14_Rui_cardiac_PE_A.raw
High				FSNEEIAmATVTALr	Unambiguous	1	1	P05065	M8(Oxidation); R15(Label:13C(6))	CID	1	0	1	1							No Quan Values	Not Used		0	3.285e-05	4.46906	0	21.5103	100	2	837.926	1674.84	-1.38733	341.037	67765	67765	MS2	0/0	12AUG14_Rui_cardiac_PE_A.raw
	High			EIIAVScGPPQcQETIr	Unambiguous	1	1	Q68FU3	C7(Carbamidomethyl); C12(Carbamidomethyl); R17(Label:13C(6)15N(4))	CID	1	0	1	1		18615	1		5.66188e+06	Heavy	Excluded by Method	Not Used		0	0.002885	4.46856	0	25.8612	100	2	984.476	1967.94	-5.892	240.073	46703	46703	MS2	0/0	12AUG14_Rui_cardiac_PE_A.raw
High				APSYGAGELLDFSLADAVNQEFLATr	Unambiguous	2	1	Q6P725	R26(Label:13C(6))	CID	1	0	1	1					232663		No Quan Values	Not Used		0	0.0001506	4.4677	0	18.5027	100	2	1381.19	2761.36	-4.99506	423.56	84844	84844	MS2	0/0	12AUG14_Rui_cardiac_PE_A.raw
	High			VEFEcEVSEEGAQVk	Unambiguous	1	1	P56741	C5(Carbamidomethyl); K15(Label:13C(6)15N(2))	CID	1	0	1	1					860736		No Quan Values	Not Used		0	0.000928	4.4664	0	36.7995	100	2	874.397	1747.79	-4.07358	223.186	43163	43163	MS2	0/0	12AUG14_Rui_cardiac_PE_A.raw
High				mEGDLNEMEIQLSQANr	Unambiguous	2	1	G3V885	M1(Oxidation); R17(Label:13C(6))	CID	1	0	1	1		24525		1	2.12983e+06	Medium	Excluded by Method	Not Used		0	4.856e-06	4.46565	0	84.6763	100	2	1000.46	1999.91	-2.27358	312.589	61861	61861	MS2	0/0	12AUG14_Rui_cardiac_PE_A.raw
	High			GYLGPEQLPDcLk	Unambiguous	1	1	P04636	C11(Carbamidomethyl); K13(Label:13C(6)15N(2))	CID	1	0	1	1							No Quan Values	Not Used		0	0.02123	4.46406	0	34.6941	36	2	749.376	1497.75	-2.85316	309.571	61234	61234	MS2	0/0	12AUG14_Rui_cardiac_PE_A.raw
High				DcVGSEVENAcANPAAGTVILLENLr	Unambiguous	1	1	P16617	C2(Carbamidomethyl); C11(Carbamidomethyl); R26(Label:13C(6))	CID	1	0	1	1		32899			1.00841e+07	Medium	Unique	Used	0.603752	0	0.0001358	4.46387	0	12.1098	100	2	1389.67	2778.34	-3.50248	415.981	83280	83280	MS2	0/0	12AUG14_Rui_cardiac_PE_A.raw
High				NLEAVETLGSTSTIcSDk	Unambiguous	4	1	P06685	C15(Carbamidomethyl); K18(Label:2H(4))	CID	1	0	1	1					1228246		No Quan Values	Not Used		0	0.0002238	4.46374	0	30.3789	100	2	964.971	1928.94	-3.57509	280.159	55114	55114	MS2	0/0	12AUG14_Rui_cardiac_PE_A.raw
	High			LcYVALDFENEmATAASSSSLEk	Unambiguous	4	1	P68035	C2(Carbamidomethyl); M12(Oxidation); K23(Label:13C(6)15N(2))	CID	1	0	1	1					1.57473e+06		No Quan Values	Not Used		0	0.001405	4.4637	0	12.1603	100	2	1280.58	2560.16	-3.10054	381.5	76134	76134	MS2	0/0	12AUG14_Rui_cardiac_PE_A.raw
	High			AQDTAELFFEDVr	Unambiguous	1	1	P15650	R13(Label:13C(6)15N(4))	CID	0.4798	0	1	1					675885		No Quan Values	Not Used		0	0.002301	4.46339	0	29.9883	100	2	775.869	1550.73	-3.24595	369.877	73740	73740	MS2	0/0	12AUG14_Rui_cardiac_PE_A.raw
	High			YSGDFGADAQGAmSk	Unambiguous	1	1	Q9QZ76	M13(Oxidation); K15(Label:13C(6)15N(2))	CID	1	0	1	1							No Quan Values	Not Used		0	0.001529	4.46316	0	25.8563	100	2	764.826	1528.64	-1.32047	99.692	17337	17337	MS2	0/0	12AUG14_Rui_cardiac_PE_A.raw
High				ASnGDAWVEAHGk	Unambiguous	3	1	F1M953	N3(Deamidated); K13(Label:2H(4))	CID	1	0	1	1					1.88155e+06		No Quan Values	Not Used		0	0.003329	4.46115	0	55.452	100	2	673.814	1346.62	-4.28084	70.3627	11344	11344	MS2	0/0	12AUG14_Rui_cardiac_PE_A.raw
High				TSGGAGGLGSLr	Unambiguous	2	1	Q6P725	R12(Label:13C(6))	CID	1	0	1	1		4263	1		1.60169e+08	Medium	Excluded by Method	Not Used		0	0.0002058	4.46098	0	9.27867	14	2	519.784	1038.56	-3.09278	73.9214	12060	12060	MS2	0/0	12AUG14_Rui_cardiac_PE_A.raw
High				DTGTYEDFVEGLr	Unambiguous	1	1	P16409	R13(Label:13C(6))	CID	1	0	1	1					134464480		No Quan Values	Not Used		0	0.0001494	4.46044	0	3.23785	10	2	754.353	1507.7	-1.36917	365.017	72732	72732	MS2	0/0	12AUG14_Rui_cardiac_PE_A.raw
High				VGEATETALTcLVEk	Unambiguous	8	1	P11507-2	C11(Carbamidomethyl); K15(Label:2H(4))	CID	1	0	1	1							No Quan Values	Not Used		0	4.676e-05	4.46033	0	50.2044	100	2	812.923	1624.84	-1.10649	325.827	64607	64607	MS2	0/0	12AUG14_Rui_cardiac_PE_A.raw
High				AGGAGVPAFYTSTGYGTLVQEGGSPIk	Unambiguous	1	1	B2GV06	K27(Label:2H(4))	CID	1	0	1	1		30907			9062907	Medium	Redundant	Not Used	0.456996	0	0.00355	4.45908	0	14.5089	100	2	1295.16	2589.31	-1.75445	394.142	78738	78738	MS2	0/0	12AUG14_Rui_cardiac_PE_A.raw
	High			GQSVQQVYYSIGALAk	Unambiguous	2	1	G3V885	K16(Label:13C(6)15N(2))	CID	1	0	1	1					657407		No Quan Values	Not Used		0	0.001329	4.45908	0	10.3434	100	2	860.459	1719.91	-2.4337	363.135	72344	72344	MS2	0/0	12AUG14_Rui_cardiac_PE_A.raw
High				SIDDLEDELYAQk	Unambiguous	1	1	P04692	K13(Label:2H(4))	CID	1	0	1	1							No Quan Values	Not Used		0	0.0008676	4.4567	0	49.502	100	2	771.875	1542.74	-2.36619	339.206	67386	67386	MS2	0/0	12AUG14_Rui_cardiac_PE_A.raw
High				APSSSSAGISEWLDQk	Unambiguous	1	1	P13803	K16(Label:2H(4))	CID	1	0	1	1		23131	1	1	1.19107e+06	Medium	Excluded by Method	Not Used		0	0.0002299	4.45443	0	23.2089	100	2	833.913	1666.82	-2.16536	294.846	58171	58171	MS2	0/0	12AUG14_Rui_cardiac_PE_A.raw
High				SEIGIAMGSGTAVAk	Unambiguous	4	1	P11507-2	K15(Label:2H(4))	CID	1	0	1	1					8576713		No Quan Values	Not Used		0	0.0002072	4.4544	0	33.8354	93	2	698.374	1395.74	-2.48151	213.692	41171	41171	MS2	0/0	12AUG14_Rui_cardiac_PE_A.raw
High				LAEDAPNFDGPAAEGqPGQk	Unconsidered	2	1	M0RAS7	Q16(Deamidated); K20(Label:2H(4))	CID		0.0241	3	3					1.06917e+06		No Quan Values	Not Used		0	0.001856	4.45397	0	32.224	100	2	1008.98	2016.96	8.62262	192.111	36630	36630	MS2	0/0	12AUG14_Rui_cardiac_PE_A.raw
High				AAVPSGASTGIYEALELr	Unambiguous	6	2	P15429;M0R5J4	R18(Label:13C(6))	CID	1	0	1	1							No Quan Values	Not Used		0	1.008e-05	4.45393	0	13.3391	100	2	905.984	1810.96	-2.16328	389.158	77707	77707	MS2	0/0	12AUG14_Rui_cardiac_PE_A.raw
High				QLQTGSNETLTAr	Unambiguous	2	1	F1LMC2	R13(Label:13C(6))	CID	1	0	1	1					2.25609e+06		No Quan Values	Not Used		0	0.01236	4.45364	0	60.8343	100	2	712.875	1424.74	-0.858493	78.2667	12937	12937	MS2	0/0	12AUG14_Rui_cardiac_PE_A.raw
	High			TVYHAEEIQcnGr	Unambiguous	2	1	G3V7U0	C10(Carbamidomethyl); N11(Deamidated); R13(Label:13C(6)15N(4))	CID	0.0337	0	1	1					937950		No Quan Values	Not Used		0	0.00054	4.45213	0	20.5855	100	2	794.356	1587.7	-3.27958	66.5301	10564	10564	MS2	0/0	12AUG14_Rui_cardiac_PE_A.raw
	High			LEDEEEMNAELTAk	Unambiguous	4	2	G3V885;G3V8B0	K14(Label:13C(6)15N(2))	CID	1	0	1	1					3682207		No Quan Values	Not Used		0	0.0005108	4.45201	0	58.2542	100	2	815.373	1629.74	-1.15191	203.609	39055	39055	MS2	0/0	12AUG14_Rui_cardiac_PE_A.raw
High				VAVGEEQAFLVNTr	Unambiguous	1	1	D3ZHA0	R14(Label:13C(6))	CID	1	0	1	1		21286	1		12230565	Medium	Excluded by Method	Not Used		0	0.0002689	4.45173	0	54.383	100	2	769.915	1538.82	-3.24488	271.746	53360	53360	MS2	0/0	12AUG14_Rui_cardiac_PE_A.raw
High				IPSAVGYQPTLATDMGTmQEr	Unambiguous	2	1	G3V6D3	M18(Oxidation); R21(Label:13C(6))	CID	1	0	1	1		23518	1		2.65362e+06	Medium	Excluded by Method	Not Used		0	0.003193	4.45027	0	0	100	2	1144.55	2288.09	-3.08228	299.79	59198	59198	MS2	0/0	12AUG14_Rui_cardiac_PE_A.raw
High				SYELPDGQVITIGNEr	Unambiguous	9	3	P68035;V9GZ85;D3ZRN3	R16(Label:13C(6))	CID	1	0	1	1							No Quan Values	Not Used		0	0.0006003	4.45004	0	18.0887	100	2	898.956	1796.91	-3.58007	358.6	71411	71411	MS2	0/0	12AUG14_Rui_cardiac_PE_A.raw
High				cIGAIAMTEPGAGSDLQGVr	Unambiguous	1	1	P15650	C1(Carbamidomethyl); R20(Label:13C(6))	CID	1	0	1	1					468413		No Quan Values	Not Used		0	9.942e-05	4.44982	0	0	100	2	1004.99	2008.98	-4.32868	311.663	61671	61671	MS2	0/0	12AUG14_Rui_cardiac_PE_A.raw
High				cSGcDEIIFSEDYQr	Unambiguous	1	1	Q6AYF2	C1(Carbamidomethyl); C4(Carbamidomethyl); R15(Label:13C(6))	CID	1	0	1	1					529559		No Quan Values	Not Used		0	0.001133	4.4498	0	0	100	2	942.893	1884.78	-2.65194	271.068	53218	53218	MS2	0/0	12AUG14_Rui_cardiac_PE_A.raw
	High			SSIQITGALEDQmNQLk	Unambiguous	1	1	D3ZCV0	M13(Oxidation); K17(Label:13C(6)15N(2))	CID	1	0	1	1					468245		No Quan Values	Not Used		0	0.01001	4.44905	0	40.6241	100	2	950.479	1899.95	-3.36958	278.266	54722	54722	MS2	0/0	12AUG14_Rui_cardiac_PE_A.raw
High				VDcTAnSDVcSAQGVr	Unambiguous	1	1	D3ZZC1	C3(Carbamidomethyl); N6(Deamidated); C10(Carbamidomethyl); R16(Label:13C(6))	CID	1	0	1	1					153020		No Quan Values	Not Used		0	0.02132	4.44661	0	40.375	100	2	873.385	1745.76	5.9875	81.4938	13596	13596	MS2	0/0	12AUG14_Rui_cardiac_PE_A.raw
	High			NkDTGTYEDFVEGLr	Unambiguous	1	1	P16409	K2(Label:13C(6)15N(2)); R15(Label:13C(6)15N(4))	CID	1	0	1	1					14537071		No Quan Values	Not Used		0	0.01682	4.4466	1	40.0622	29	3	587.95	1761.84	-3.10808	278.648	54800	54800	MS2	0/0	12AUG14_Rui_cardiac_PE_A.raw
	High			TVYHAEEIQcnGr	Unambiguous	2	1	G3V7U0	C10(Carbamidomethyl); N11(Deamidated); R13(Label:13C(6)15N(4))	CID	0.3865	0	1	1					42437072		No Quan Values	Not Used		0	0.001629	4.44658	0	63.0652	36	3	529.906	1587.7	-4.09534	65.7314	10401	10401	MS2	0/0	12AUG14_Rui_cardiac_PE_A.raw
High				DcDLQEDAcYncGr	Unconsidered	1	1	P62634	C2(Carbamidomethyl); C9(Carbamidomethyl); N11(Deamidated); C12(Carbamidomethyl); R14(Label:13C(6))	CID		0.0348	2	2		9100	1	1	2.38563e+06	Medium	Excluded by Method	Not Used		0	0.001093	4.44472	0	57.1369	100	2	891.833	1782.66	7.48379	130.659	23770	23770	MS2	0/0	12AUG14_Rui_cardiac_PE_A.raw
	High			NLTEDNSqNQDFIAk	Unconsidered	1	1	Q9ER24	Q8(Deamidated); K15(Label:13C(6)15N(2))	CID		0.041	3	3					1.16491e+06		No Quan Values	Not Used		0	0.01999	4.44332	0	25.3814	100	2	873.412	1745.82	5.98118	163.137	30534	30534	MS2	0/0	12AUG14_Rui_cardiac_PE_A.raw
	High			TASLTSAASIDGSr	Unambiguous	2	1	Q8VBU2-2	R14(Label:13C(6)15N(4))	CID	1	0	1	1		10079		1	31202601	Heavy	Excluded by Method	Not Used		0	0.004018	4.44198	0	36.1496	39	2	673.841	1346.67	-3.07738	142.126	26146	26146	MS2	0/0	12AUG14_Rui_cardiac_PE_A.raw
High				TEQGPQVDETQFk	Unambiguous	2	1	P11884	K13(Label:2H(4))	CID	1	0	1	1		8918	1	1	4910352	Medium	Excluded by Method	Not Used		0	0.0003581	4.44179	0	46.0774	100	2	755.869	1510.73	-1.63125	128.682	23356	23356	MS2	0/0	12AUG14_Rui_cardiac_PE_A.raw
	High			VNAGDQPGADLGPLITPQAk	Unambiguous	2	1	G3V7J0	K20(Label:13C(6)15N(2))	CID	1	0	1	1					3.51335e+06		No Quan Values	Not Used		0	3.396e-05	4.43901	0	15.3919	93	2	985.523	1970.04	-2.85425	304.573	60190	60190	MS2	0/0	12AUG14_Rui_cardiac_PE_A.raw
High				MQSSVSESSFQmGr	Unambiguous	1	1	D4A702	M12(Oxidation); R14(Label:13C(6))	CID	1	0	1	1					4239544		No Quan Values	Not Used		0	8.766e-05	4.43896	0	39.2439	100	2	791.851	1582.69	0.346172	113.538	20198	20198	MS2	0/0	12AUG14_Rui_cardiac_PE_A.raw
	High			NLTEDNSQnQDFIAk	Unconsidered	1	1	Q9ER24	N9(Deamidated); K15(Label:13C(6)15N(2))	CID		0.041	3	4					1.16491e+06		No Quan Values	Not Used		0	0.01359	4.43843	0	25.3814	100	2	873.412	1745.82	5.98118	163.137	30534	30534	MS2	0/0	12AUG14_Rui_cardiac_PE_A.raw
High				ANcLVqTTEWSAcSk	Unambiguous	1	1	Q9R1E9	C3(Carbamidomethyl); Q6(Deamidated); C13(Carbamidomethyl); K15(Label:2H(4))	CID	1	0	1	1					483488		No Quan Values	Not Used		0	0.01621	4.43608	0	50.4616	100	2	880.407	1759.81	8.43415	214.653	41371	41371	MS2	0/0	12AUG14_Rui_cardiac_PE_A.raw
High				SVSTPSEAGSqDSGDGAVGSr	Unambiguous	6	1	D3ZU74	Q11(Deamidated); R21(Label:13C(6))	CID	1	0	1	1					2.52429e+06		No Quan Values	Not Used		0	0.003206	4.43564	0	46.6337	100	2	979.444	1957.88	6.89362	70.4756	11367	11367	MS2	0/0	12AUG14_Rui_cardiac_PE_A.raw
High				VNQIGSVTESLQAck	Unambiguous	5	2	P15429;M0R5J4	C14(Carbamidomethyl); K15(Label:2H(4))	CID	1	0	1	1					11920774		No Quan Values	Not Used		0	0.0003221	4.43534	0	75.25	100	2	819.425	1637.84	-2.51396	221.744	42863	42863	MS2	0/0	12AUG14_Rui_cardiac_PE_A.raw
High				VNQIGSVTESIQAck	Unambiguous	5	2	P15429;M0R5J4	C14(Carbamidomethyl); K15(Label:2H(4))	CID	1	0	1	2					11920774		No Quan Values	Not Used		0	0.0003221	4.43534	0	75.25	100	2	819.425	1637.84	-2.51396	221.744	42863	42863	MS2	0/0	12AUG14_Rui_cardiac_PE_A.raw
High				SQGDMQDLNGnNQSVTr	Unconsidered	1	1	P52631	N11(Deamidated); R17(Label:13C(6))	CID		0.0177	2	2							No Quan Values	Not Used		0	0.002419	4.43355	0	0	100	2	935.915	1870.82	-3.42352	106.088	18664	18664	MS2	0/0	12AUG14_Rui_cardiac_PE_A.raw
High				DTGTYEDFVEGLr	Unambiguous	1	1	P16409	R13(Label:13C(6))	CID	1	0	1	1					134464480		No Quan Values	Not Used		0	0.000393	4.43353	0	3.64634	9	2	754.352	1507.7	-2.17882	368.392	73432	73432	MS2	0/0	12AUG14_Rui_cardiac_PE_A.raw
	High			NQVAMNPTNTVFDAk	Unambiguous	6	1	P63018	K15(Label:13C(6)15N(2))	CID	1	0	1	1					7791893		No Quan Values	Not Used		0	0.000781	4.43345	0	46.5983	99	2	829.407	1657.81	-2.0403	234.642	45561	45561	MS2	0/0	12AUG14_Rui_cardiac_PE_A.raw
	High			IINEPTAAAIAYGLDr	Unambiguous	1	1	Q07439	R16(Label:13C(6)15N(4))	CID	1	0	1	1							No Quan Values	Not Used		0	0.006051	4.43334	0	64.947	100	2	849.457	1697.91	-1.21911	360.339	71769	71769	MS2	0/0	12AUG14_Rui_cardiac_PE_A.raw
High				GPENEDPqTESQQLEAk	Unambiguous	1	1	Q5U2U8	Q8(Deamidated); K17(Label:2H(4))	CID	0.0316	0	1	1							No Quan Values	Not Used		0	0.01195	4.43263	0	38.8527	100	2	952.944	1904.88	7.70466	116.042	20717	20717	MS2	0/0	12AUG14_Rui_cardiac_PE_A.raw
High				TDDYLDQPcLETINr	Unambiguous	1	1	P50398	C9(Carbamidomethyl); R15(Label:13C(6))	CID	1	0	1	1					2302589		No Quan Values	Not Used		0	0.003883	4.43115	0	86.5191	100	2	929.93	1858.85	-2.51715	297.228	58663	58663	MS2	0/0	12AUG14_Rui_cardiac_PE_A.raw
High				cSGcDEIIFSEDYQr	Unambiguous	1	1	Q6AYF2	C1(Carbamidomethyl); C4(Carbamidomethyl); R15(Label:13C(6))	CID	1	0	1	1		21022	1	1	1.79068e+06	Medium	Excluded by Method	Not Used		0	0.0002458	4.4301	0	0	100	2	942.893	1884.78	-2.91101	268.533	52687	52687	MS2	0/0	12AUG14_Rui_cardiac_PE_A.raw
	High			DLGATWVVLGHSEr	Unambiguous	2	1	P48500	R14(Label:13C(6)15N(4))	CID	1	0	1	1							No Quan Values	Not Used		0	0.005675	4.4291	0	73.752	100	2	775.401	1549.79	-3.17003	316.367	62646	62646	MS2	0/0	12AUG14_Rui_cardiac_PE_A.raw
	High			FTQAGSEVSALLGr	Unambiguous	2	1	G3V6D3	R14(Label:13C(6)15N(4))	CID	1	0	1	1							No Quan Values	Not Used		0	0.01005	4.42909	0	52.4946	100	2	723.385	1445.76	-0.122939	314.814	62327	62327	MS2	0/0	12AUG14_Rui_cardiac_PE_A.raw
High				mQSSVSESSFQMGr	Unambiguous	1	1	D4A702	M1(Oxidation); R14(Label:13C(6))	CID	1	0	1	1					68043.4		No Quan Values	Not Used		0	0.0001497	4.42901	0	33.1573	100	2	791.849	1582.69	-1.19639	142.169	26156	26156	MS2	0/0	12AUG14_Rui_cardiac_PE_A.raw
High				VVDSLQTSLDAETr	Unambiguous	4	2	G3V885;G3V8B0	R14(Label:13C(6))	CID	1	0	1	1							No Quan Values	Not Used		0	6.456e-05	4.42835	0	61.6905	100	2	770.4	1539.79	-1.9744	217.69	42006	42006	MS2	0/0	12AUG14_Rui_cardiac_PE_A.raw
	High			GIsLEEGALPDVSATr	Unambiguous	1	1	D4ABA9	S3(Phospho); R16(Label:13C(6)15N(4))	CID	1	0	1	1					1.54564e+06		No Quan Values	Not Used		0	0.01664	4.42527	0	41.4572	100	2	852.905	1704.8	-3.36556	367.103	73167	73167	MS2	0/0	12AUG14_Rui_cardiac_PE_A.raw
High				nSYVAGQYDDPASYk	Unconsidered	1	1	P05370	N1(Deamidated); K15(Label:2H(4))	CID		0.0156	2	2					674077		No Quan Values	Not Used		0	0.01329	4.42492	0	27.3249	100	2	841.886	1682.76	9.32948	186.693	35492	35492	MS2	0/0	12AUG14_Rui_cardiac_PE_A.raw
High				IEELEEEIEAEr	Unambiguous	11	4	G3V885;G3V8B0;G3V6D8;G3V6E1	R12(Label:13C(6))	CID	1	0	1	1					13862928		No Quan Values	Not Used		0	0.0003804	4.42292	0	11.0775	19	2	747.865	1494.72	-2.29351	272.779	53575	53575	MS2	0/0	12AUG14_Rui_cardiac_PE_A.raw
High				IEELEEELEAEr	Unambiguous	11	4	G3V885;G3V8B0;G3V6D8;G3V6E1	R12(Label:13C(6))	CID	1	0	1	2					13862928		No Quan Values	Not Used		0	0.0003804	4.42292	0	11.0775	19	2	747.865	1494.72	-2.29351	272.779	53575	53575	MS2	0/0	12AUG14_Rui_cardiac_PE_A.raw
High				FSEVATQYSEDk	Unambiguous	1	1	M0RCP9	K12(Label:2H(4))	CID	1	0	1	1		8191	1	1	1.8424e+06	Medium	Excluded by Method	Not Used		0	0.0003137	4.42241	0	72.3839	100	2	704.329	1407.65	-5.48315	121.826	21922	21922	MS2	0/0	12AUG14_Rui_cardiac_PE_A.raw
	High			LLGAPQEADASEEGVQr	Unambiguous	1	1	P14841	R17(Label:13C(6)15N(4))	CID	1	0	1	1					3.58988e+06		No Quan Values	Not Used		0	0.001256	4.4221	0	15.7232	100	2	890.438	1779.87	-3.42742	180.705	34227	34227	MS2	0/0	12AUG14_Rui_cardiac_PE_A.raw
	High			QcGQVPAAATAQPPTAHGPEr	Unambiguous	1	1	Q5U2U8	C2(Carbamidomethyl); R21(Label:13C(6)15N(4))	CID	1	0	1	1					1367390		No Quan Values	Not Used		0	0.006878	4.4214	0	54.9546	100	3	718.683	2154.03	-2.34578	97.9924	16986	16986	MS2	0/0	12AUG14_Rui_cardiac_PE_A.raw
High				VDINAPDVDVQGPDWHLk	Unambiguous	1	1	M0R9D5	K18(Label:2H(4))	CID	1	0	1	1					1.60845e+06		No Quan Values	Not Used		0	0.0009152	4.42118	0	7.92037	100	2	1011.51	2022.02	-3.43691	341.882	67942	67942	MS2	0/0	12AUG14_Rui_cardiac_PE_A.raw
	High			kATDAEADVASLNr	Unambiguous	5	1	P04692	K1(Label:13C(6)15N(2)); R14(Label:13C(6)15N(4))	CID	1	0	1	1					134384		No Quan Values	Not Used		0	0.005816	4.42044	1	0	100	2	739.879	1478.75	-3.70931	102.349	17890	17890	MS2	0/0	12AUG14_Rui_cardiac_PE_A.raw
High				EVDEQmLNVQNk	Unambiguous	6	2	G3V7C6;P69897	M6(Oxidation); K12(Label:2H(4))	CID	1	0	1	1					381060		No Quan Values	Not Used		0	0.009358	4.42035	0	18.849	100	2	733.857	1466.71	-2.34068	83.0137	13904	13904	MS2	0/0	12AUG14_Rui_cardiac_PE_A.raw
High				SPPAVQQDNVDEDLIr	Unambiguous	1	1	Q5U300	R16(Label:13C(6))	CID	1	0	1	1					802573		No Quan Values	Not Used		0	0.0009012	4.4202	0	0	100	2	901.451	1801.89	-4.08195	235.408	45723	45723	MS2	0/0	12AUG14_Rui_cardiac_PE_A.raw
High				VTPNPDLLDLVQTADEk	Unambiguous	3	1	Q9Z327-3	K17(Label:2H(4))	CID	1	0	1	1		31536	1		1.99242e+07	Medium	Excluded by Method	Not Used		0	0.0001813	4.41944	0	61.8503	100	2	936.497	1871.99	-1.64761	400.647	80098	80098	MS2	0/0	12AUG14_Rui_cardiac_PE_A.raw
	High			LISWYDNEYGYSNr	Unambiguous	15	1	P04797	R14(Label:13C(6)15N(4))	CID	1	0	1	1		23723	1		33057308	Heavy	Excluded by Method	Not Used		0	0.004238	4.41817	0	9.60297	32	2	895.403	1789.8	-3.81979	302.243	59707	59707	MS2	0/0	12AUG14_Rui_cardiac_PE_A.raw
High				FEDGDLTLYQSnAILr	Unambiguous	2	1	P04906	N12(Deamidated); R16(Label:13C(6))	CID	0.0158	0	1	1		30536	1		597438	Medium	Excluded by Method	Not Used		0	0.0004176	4.41813	0	77.7164	100	2	931.465	1861.92	-2.10899	390.359	77954	77954	MS2	0/0	12AUG14_Rui_cardiac_PE_A.raw
High				FASEASGYQDNIAr	Unambiguous	2	1	Q6P725	R14(Label:13C(6))	CID	1	0	1	1							No Quan Values	Not Used		0	5.313e-05	4.41807	0	35.5632	100	2	767.864	1534.72	-2.00437	150.156	27829	27829	MS2	0/0	12AUG14_Rui_cardiac_PE_A.raw
High				ALLVTASQcQqPAGNk	Unambiguous	1	1	Q08163	C9(Carbamidomethyl); Q11(Deamidated); K16(Label:2H(4))	CID	0.0158	0	1	1					208226		No Quan Values	Not Used		0	0.02587	4.41776	0	48.9585	100	2	845.948	1690.89	8.85974	130.302	23695	23695	MS2	0/0	12AUG14_Rui_cardiac_PE_A.raw
High				SVSTPSEAGSQDSGDGAVGSr	Unambiguous	6	1	D3ZU74	R21(Label:13C(6))	CID	1	0	1	1					726764		No Quan Values	Not Used		0	5.659e-05	4.41746	0	20.4964	100	2	978.943	1956.88	-3.07999	70.1555	11305	11305	MS2	0/0	12AUG14_Rui_cardiac_PE_A.raw
High				STSQGSINSPVYSr	Unambiguous	1	1	F1LWK7	R14(Label:13C(6))	CID	1	0	1	1					2.10162e+06		No Quan Values	Not Used		0	9.676e-05	4.41739	0	18.4269	100	2	744.872	1488.74	-1.57766	90.3686	15407	15407	MS2	0/0	12AUG14_Rui_cardiac_PE_A.raw
High				IFqNAPTDPTQDFSTQVAk	Unambiguous	1	1	D3ZVQ0	Q3(Deamidated); K19(Label:2H(4))	CID	0.0475	0	1	1		22769	1	1	626655	Medium	Excluded by Method	Not Used		0	0.02937	4.41738	0	41.9488	100	2	1057.03	2113.05	5.05417	290.276	57225	57225	MS2	0/0	12AUG14_Rui_cardiac_PE_A.raw
High				TPVQSQqPSATAPSGADEk	Unconsidered	1	1	Q4FZT9	Q7(Deamidated); K19(Label:2H(4))	CID		0.0243	2	2		3187		1	2.11634e+06	Medium	Excluded by Method	Not Used		0	0.001329	4.41735	0	46.6215	100	2	952.47	1903.93	8.02811	61.7578	9587	9587	MS2	0/0	12AUG14_Rui_cardiac_PE_A.raw
	High			NMGGPYGGGNYGPGGSGGSGGYGGr	Unambiguous	7	1	A7VJC2-2	R25(Label:13C(6)15N(4))	CID	1	0	1	1							No Quan Values	Not Used		0	0.0002445	4.4173	0	0	100	2	1100.46	2199.91	-2.6018	170.369	32057	32057	MS2	0/0	12AUG14_Rui_cardiac_PE_A.raw
High				SPFPVHVAEAcNPNAcr	Unambiguous	1	1	D3ZHA0	C11(Carbamidomethyl); C16(Carbamidomethyl); R17(Label:13C(6))	CID	1	0	1	1		13470	1	1	350239	Medium	Excluded by Method	Not Used		0	0.005502	4.4167	0	18.3515	100	2	966.45	1931.89	-0.961977	181.432	34379	34379	MS2	0/0	12AUG14_Rui_cardiac_PE_A.raw
High				MEQFTAQNEEEk	Unambiguous	1	1	D4A702	K12(Label:2H(4))	CID	1	0	1	1		4180	1	1	293885	Medium	Excluded by Method	Not Used		0	0.000209	4.4165	0	7.00504	100	2	744.334	1487.66	-0.308946	73.0098	11875	11875	MS2	0/0	12AUG14_Rui_cardiac_PE_A.raw
High				VALVYGQmNEPPGAr	Unambiguous	2	1	G3V6D3	M8(Oxidation); R15(Label:13C(6))	CID	1	0	1	1		12996		1	16524509	Medium	Excluded by Method	Not Used		0	0.0003252	4.41639	0	7.49847	26	2	812.414	1623.82	-2.82965	176.036	33239	33239	MS2	0/0	12AUG14_Rui_cardiac_PE_A.raw
High				SLGYAYVNFQQPADAEr	Unambiguous	3	2	Q9EPH8;D3ZSR2	R17(Label:13C(6))	CID	1	0	1	1					3.39175e+06		No Quan Values	Not Used		0	0.00247	4.41014	0	29.8394	100	2	967.969	1934.93	-1.40075	306.924	60684	60684	MS2	0/0	12AUG14_Rui_cardiac_PE_A.raw
High				NQEqLAAELAEFTAk	Unambiguous	1	1	E9PT65	Q4(Deamidated); K15(Label:2H(4))	CID	0.0068	0	1	1		30901	1		802171	Medium	Excluded by Method	Not Used		0	0.006918	4.40979	0	82.5729	100	2	834.431	1667.85	6.89941	394.069	78723	78723	MS2	0/0	12AUG14_Rui_cardiac_PE_A.raw
High				AEAGGGWEGSASYk	Unambiguous	2	1	G3V721	K14(Label:2H(4))	CID	1	0	1	1							No Quan Values	Not Used		0	0.0005583	4.40898	0	80.952	100	2	687.316	1373.63	-1.01946	104.908	18416	18416	MS2	0/0	12AUG14_Rui_cardiac_PE_A.raw
High				NcAQFVTGSQAr	Unambiguous	2	1	D3ZWT8	C2(Carbamidomethyl); R12(Label:13C(6))	CID	1	0	1	1					11161546		No Quan Values	Not Used		0	0.0008277	4.40893	0	21.8419	73	2	672.823	1344.64	-2.14671	66.1207	10479	10479	MS2	0/0	12AUG14_Rui_cardiac_PE_A.raw
	High			VIDPATATSVDLr	Unambiguous	1	1	Q7TPB1	R13(Label:13C(6)15N(4))	CID	1	0	1	1					6.42676e+06		No Quan Values	Not Used		0	0.002318	4.40889	0	66.8389	100	2	684.372	1367.74	-3.20143	245.162	47774	47774	MS2	0/0	12AUG14_Rui_cardiac_PE_A.raw
	High			ALDFSEAPSFTQPLTNr	Unambiguous	1	1	P56741	R17(Label:13C(6)15N(4))	CID	1	0	1	1							No Quan Values	Not Used		0	0.003107	4.4082	0	10.456	100	2	952.471	1903.94	-3.73961	383.063	76457	76457	MS2	0/0	12AUG14_Rui_cardiac_PE_A.raw
	High			DASDDLDDLNFFNQk	Unambiguous	2	1	Q6P685	K15(Label:13C(6)15N(2))	CID	1	0	1	1		31821		1	1.88086e+06	Heavy	Excluded by Method	Not Used		0	0.007233	4.408	0	68.8563	100	2	882.892	1764.78	-2.28787	404.08	80815	80815	MS2	0/0	12AUG14_Rui_cardiac_PE_A.raw
High				ASLnGADIYSGccTLk	Unambiguous	2	1	F2Z3R2	N4(Deamidated); C12(Carbamidomethyl); C13(Carbamidomethyl); K16(Label:2H(4))	CID	1	0	1	1					2.32943e+06		No Quan Values	Not Used		0	0.001332	4.40768	0	13.1599	100	2	867.898	1734.79	-5.44087	249.678	48732	48732	MS2	0/0	12AUG14_Rui_cardiac_PE_A.raw
High				LISWYDNEYGYSNr	Unambiguous	15	1	P04797	R14(Label:13C(6))	CID	1	0	1	1							No Quan Values	Not Used		0	0.002579	4.40699	0	12.0151	15	2	893.41	1785.81	-2.95043	306.096	60509	60509	MS2	0/0	12AUG14_Rui_cardiac_PE_A.raw
High				ENAIDrAEQAEADk	Unambiguous	7	1	P04692	R6(Label:13C(6)); K14(Label:2H(4))	CID	1	0	1	1		8030	1	1	2.9172e+06	Medium	Excluded by Method	Not Used		0	0.008781	4.4064	1	48.3021	100	2	785.39	1569.77	-1.30755	118.696	21266	21266	MS2	0/0	12AUG14_Rui_cardiac_PE_A.raw
High				ENALDrAEQAEADk	Unambiguous	7	1	P04692	R6(Label:13C(6)); K14(Label:2H(4))	CID	1	0	1	2		8030	1	1	2.9172e+06	Medium	Excluded by Method	Not Used		0	0.008781	4.4064	1	48.3021	100	2	785.39	1569.77	-1.30755	118.696	21266	21266	MS2	0/0	12AUG14_Rui_cardiac_PE_A.raw
	High			TPVQSQQPSATAPSGADEk	Unambiguous	1	1	Q4FZT9	K19(Label:13C(6)15N(2))	CID	1	0	1	1		2926			4.14941e+06	Heavy	Redundant	Not Used	0.647059	0	0.00624	4.40548	0	0	100	2	953.962	1906.92	-3.60837	58.989	9021	9021	MS2	0/0	12AUG14_Rui_cardiac_PE_A.raw
	High			AGDWQcPNPGcGNQNFAWr	Unambiguous	2	1	B1WC50	C6(Carbamidomethyl); C11(Carbamidomethyl); R19(Label:13C(6)15N(4))	CID	1	0	1	1					535161		No Quan Values	Not Used		0	0.001835	4.40525	0	24.4044	100	2	1122.97	2244.92	-3.5993	287.719	56693	56693	MS2	0/0	12AUG14_Rui_cardiac_PE_A.raw
High				MEQFTAQNEEEk	Unambiguous	1	1	D4A702	K12(Label:2H(4))	CID	1	0	1	1							No Quan Values	Not Used		0	0.0001276	4.40517	0	34.4687	100	2	744.332	1487.66	-3.83733	71.359	11544	11544	MS2	0/0	12AUG14_Rui_cardiac_PE_A.raw
High				LEQGQPIDDLMPAQk	Unambiguous	1	1	P07335	K15(Label:2H(4))	CID	1	0	1	1					1.13337e+06		No Quan Values	Not Used		0	0.0002615	4.40382	0	0	100	2	843.937	1686.87	0.0680127	270.09	53014	53014	MS2	0/0	12AUG14_Rui_cardiac_PE_A.raw
	High			TQEQLASEMAELTAr	Unambiguous	2	1	F1LP60	R15(Label:13C(6)15N(4))	CID	1	0	1	1					1.28554e+06		No Quan Values	Not Used		0	0.0003404	4.40377	0	45.5856	100	2	844.412	1687.82	-1.49074	332.863	66071	66071	MS2	0/0	12AUG14_Rui_cardiac_PE_A.raw
High				YHTSQSGDEMTSLSEYVSr	Unambiguous	2	1	P34058	R19(Label:13C(6))	CID	1	0	1	1		19616	1	1	1.74027e+06	Medium	Excluded by Method	Not Used		0	0.002071	4.40361	0	56.1503	63	3	728.325	2182.96	-1.72165	251.658	49149	49149	MS2	0/0	12AUG14_Rui_cardiac_PE_A.raw
	High			GYLGPEQLPDcLk	Unambiguous	1	1	P04636	C11(Carbamidomethyl); K13(Label:13C(6)15N(2))	CID	1	0	1	1					22684956		No Quan Values	Not Used		0	0.005817	4.40019	0	32.3496	34	2	749.377	1497.75	-2.52715	307.886	60882	60882	MS2	0/0	12AUG14_Rui_cardiac_PE_A.raw
High				LGDVYVNDAFGTAHr	Unambiguous	3	1	P16617	R15(Label:13C(6))	CID	1	0	1	1		18465	1	1	20827022	Medium	Excluded by Method	Not Used		0	0.0003924	4.39984	0	28.6002	16	3	547.608	1640.81	-2.03935	238.404	46349	46349	MS2	0/0	12AUG14_Rui_cardiac_PE_A.raw
High				VDQSILTGESVSVIk	Unambiguous	6	1	P11507-2	K15(Label:2H(4))	CID	1	0	1	1							No Quan Values	Not Used		0	0.0001849	4.39975	0	28.667	99	2	789.947	1578.89	-1.1843	317.061	62790	62790	MS2	0/0	12AUG14_Rui_cardiac_PE_A.raw
High				MEQFTAQNEEEk	Unambiguous	1	1	D4A702	K12(Label:2H(4))	CID	1	0	1	1		4598	1		4.26935e+06	Medium	Excluded by Method	Not Used		0	0.0001435	4.39893	0	0	100	2	744.332	1487.66	-3.50911	77.722	12823	12823	MS2	0/0	12AUG14_Rui_cardiac_PE_A.raw
High				LALSQNQQSSGAAGPTGk	Unambiguous	1	1	D3ZFB2	K18(Label:2H(4))	CID	1	0	1	1							No Quan Values	Not Used		0	0.001813	4.39793	0	0	100	2	859.95	1718.89	-2.70914	80.0501	13303	13303	MS2	0/0	12AUG14_Rui_cardiac_PE_A.raw
High				TASEmVLADDNFSTIVAAVEEGr	Unambiguous	6	1	P11507-2	M5(Oxidation); R23(Label:13C(6))	CID	1	0	1	1					13741502		No Quan Values	Not Used		0	0.001767	4.39738	0	0	100	2	1224.09	2447.16	-2.63952	413.351	82738	82738	MS2	0/0	12AUG14_Rui_cardiac_PE_A.raw
	High			NLEAVETLGSTSTIcSDk	Unambiguous	4	1	P06685	C15(Carbamidomethyl); K18(Label:13C(6)15N(2))	CID	1	0	1	1					846718		No Quan Values	Not Used		0	0.001687	4.3966	0	67.3264	100	2	966.966	1932.92	-3.73454	280.887	55268	55268	MS2	0/0	12AUG14_Rui_cardiac_PE_A.raw
High				SQGDMQDLNGNnQSVTr	Unconsidered	1	1	P52631	N12(Deamidated); R17(Label:13C(6))	CID		0.0244	3	3							No Quan Values	Not Used		0	0.00733	4.39655	0	0	100	2	935.915	1870.82	-3.42352	106.088	18664	18664	MS2	0/0	12AUG14_Rui_cardiac_PE_A.raw
High				FSEVATQYSEDk	Unambiguous	1	1	M0RCP9	K12(Label:2H(4))	CID	1	0	1	1		8561	1	1	1.71367e+06	Medium	Excluded by Method	Not Used		0	0.000557	4.39573	0	37.6891	100	2	704.33	1407.65	-3.4886	124.629	22507	22507	MS2	0/0	12AUG14_Rui_cardiac_PE_A.raw
High				cSGcDEIIFSEDYQr	Unambiguous	1	1	Q6AYF2	C1(Carbamidomethyl); C4(Carbamidomethyl); R15(Label:13C(6))	CID	1	0	1	1		20993	1	1	1371737	Medium	Excluded by Method	Not Used		0	0.0009205	4.39432	0	33.5192	100	2	942.894	1884.78	-1.16231	268.217	52620	52620	MS2	0/0	12AUG14_Rui_cardiac_PE_A.raw
High				TPIGSFLGSLASQPATk	Unambiguous	1	1	P17764	K17(Label:2H(4))	CID	1	0	1	1		30988	1		1.19869e+07	Medium	Excluded by Method	Not Used		0	0.0001969	4.39399	0	63.1125	100	2	839.966	1678.92	-4.42103	395.025	78921	78921	MS2	0/0	12AUG14_Rui_cardiac_PE_A.raw
High				SEALGVGEVALPGQGGLPk	Unambiguous	1	1	Q6AYF2	K19(Label:2H(4))	CID	1	0	1	1		26850	1		2.88148e+06	Medium	Excluded by Method	Not Used		0	0.0006369	4.3926	0	58.4684	100	2	891.996	1782.98	-2.80284	342.21	68009	68009	MS2	0/0	12AUG14_Rui_cardiac_PE_A.raw
High				IPSAVGYQPTLATDmGTMQEr	Unambiguous	2	1	G3V6D3	M15(Oxidation); R21(Label:13C(6))	CID	1	0	1	1		21771	1	1	6669455	Medium	Excluded by Method	Not Used		0	0.004266	4.3914	0	0	100	2	1144.55	2288.09	-3.82919	277.738	54610	54610	MS2	0/0	12AUG14_Rui_cardiac_PE_A.raw
High				cSGcDEIIFSEDYQr	Unambiguous	1	1	Q6AYF2	C1(Carbamidomethyl); C4(Carbamidomethyl); R15(Label:13C(6))	CID	1	0	1	1					1.15468e+06		No Quan Values	Not Used		0	0.0009244	4.39128	0	0	100	2	942.893	1884.78	-3.04054	270.332	53064	53064	MS2	0/0	12AUG14_Rui_cardiac_PE_A.raw
High				SIDDLEDELYAQk	Unambiguous	1	1	P04692	K13(Label:2H(4))	CID	1	0	1	1							No Quan Values	Not Used		0	0.0007166	4.38697	0	43.9075	100	2	771.877	1542.75	-0.704556	325.958	64634	64634	MS2	0/0	12AUG14_Rui_cardiac_PE_A.raw
	High			HIDcAQVYQNEk	Unambiguous	1	1	P07943	C4(Carbamidomethyl); K12(Label:13C(6)15N(2))	CID	1	0	1	1					62625.8		No Quan Values	Not Used		0	0.001076	4.38688	0	17.0883	100	2	756.852	1512.7	-1.12977	46.6257	6501	6501	MS2	0/0	12AUG14_Rui_cardiac_PE_A.raw
High				LcEAIcPAQAITIEAEPr	Unambiguous	1	1	B0BNE6	C2(Carbamidomethyl); C6(Carbamidomethyl); R18(Label:13C(6))	CID	1	0	1	1					1.44459e+06		No Quan Values	Not Used		0	0.0001458	4.38626	0	23.9662	100	2	1024.51	2048.02	-2.88663	341.407	67842	67842	MS2	0/0	12AUG14_Rui_cardiac_PE_A.raw
	High			APSSSSAGISEWLDQk	Unambiguous	1	1	P13803	K16(Label:13C(6)15N(2))	CID	1	0	1	1					211594		No Quan Values	Not Used		0	0.0005931	4.38574	0	72.3148	100	2	835.908	1670.81	-1.33034	294.491	58098	58098	MS2	0/0	12AUG14_Rui_cardiac_PE_A.raw
High				LALSQNQQSSGAAGPTGk	Unambiguous	1	1	D3ZFB2	K18(Label:2H(4))	CID	1	0	1	1					130620		No Quan Values	Not Used		0	0.0002468	4.3851	0	27.5866	100	2	859.951	1718.89	-1.57287	78.5901	13004	13004	MS2	0/0	12AUG14_Rui_cardiac_PE_A.raw
	High			AQSELSGAADEAAr	Unambiguous	2	1	G3V7Y3	R14(Label:13C(6)15N(4))	CID	1	0	1	1							No Quan Values	Not Used		0	0.0005338	4.38433	0	0	100	2	693.33	1385.65	-0.643034	72.8361	11841	11841	MS2	0/0	12AUG14_Rui_cardiac_PE_A.raw
High				SVSTPSEAGSqDSGDGAVGSr	Unambiguous	6	1	D3ZU74	Q11(Deamidated); R21(Label:13C(6))	CID	1	0	1	1					2.25187e+06		No Quan Values	Not Used		0	0.0001729	4.38382	0	49.5208	100	2	979.445	1957.88	7.76649	67.8141	10827	10827	MS2	0/0	12AUG14_Rui_cardiac_PE_A.raw
	High			IVYGHLDDPANQEIEr	Unambiguous	1	1	Q9ER34	R16(Label:13C(6)15N(4))	CID	1	0	1	1					655019		No Quan Values	Not Used		0	0.01025	4.3828	0	0	100	2	939.964	1878.92	-0.463097	202.964	38917	38917	MS2	0/0	12AUG14_Rui_cardiac_PE_A.raw
	High			LEEGPPVTTVLTr	Unambiguous	3	1	F7FKI5	R13(Label:13C(6)15N(4))	CID	1	0	1	1		20353		1	2067250	Heavy	Excluded by Method	Not Used		0	0.001436	4.38263	0	58.4299	78	2	711.395	1421.78	-3.3042	260.653	51037	51037	MS2	0/0	12AUG14_Rui_cardiac_PE_A.raw
High				VALVYGQMNEPPGAr	Unambiguous	2	1	G3V6D3	R15(Label:13C(6))	CID	1	0	1	1					50788136		No Quan Values	Not Used		0	0.002413	4.38222	0	17.8703	23	2	804.417	1607.83	-2.30025	237.222	46101	46101	MS2	0/0	12AUG14_Rui_cardiac_PE_A.raw
	High			AVNAVGTSENSQESEVIk	Unambiguous	1	1	G3V7K1	K18(Label:13C(6)15N(2))	CID	1	0	1	1					1.05653e+06		No Quan Values	Not Used		0	0.003518	4.38134	0	19.3059	100	2	935.464	1869.92	-3.47817	140.684	25846	25846	MS2	0/0	12AUG14_Rui_cardiac_PE_A.raw
	High			QATLGAGLPIATPcTTVNk	Unambiguous	1	1	P17764	C14(Carbamidomethyl); K19(Label:13C(6)15N(2))	CID	1	0	1	1					5941821		No Quan Values	Not Used		0	0.001069	4.38131	0	29.2911	100	2	961.015	1921.02	-3.83519	308.73	61059	61059	MS2	0/0	12AUG14_Rui_cardiac_PE_A.raw
	High			NVTELNEPLSNEEr	Unambiguous	1	1	P61983	R14(Label:13C(6)15N(4))	CID	1	0	1	1					5.06236e+06		No Quan Values	Not Used		0	0.002708	4.38111	0	17.6455	100	2	827.399	1653.79	-2.36354	184.521	35034	35034	MS2	0/0	12AUG14_Rui_cardiac_PE_A.raw
High				LYGPSSVSFADDFVr	Unambiguous	2	1	P29457	R15(Label:13C(6))	CID	1	0	1	1							No Quan Values	Not Used		0	3.091e-05	4.38035	0	32.1409	100	2	833.414	1665.82	-0.104236	388.791	77632	77632	MS2	0/0	12AUG14_Rui_cardiac_PE_A.raw
High				QHPLPPPAQNQNQVr	Unambiguous	1	1	D4A7U1	R15(Label:13C(6))	CID	1	0	1	1		877	1	1	235931	Medium	Excluded by Method	Not Used		0	0.0003311	4.37964	0	16.1524	100	3	577.31	1729.91	-2.72419	35.4153	4227	4227	MS2	0/0	12AUG14_Rui_cardiac_PE_A.raw
	High			VEFEcEVSEEGAQVk	Unambiguous	1	1	P56741	C5(Carbamidomethyl); K15(Label:13C(6)15N(2))	CID	1	0	1	1		16798		1	758404	Heavy	Excluded by Method	Not Used		0	0.003864	4.37937	0	47.0248	100	2	874.4	1747.79	-0.930651	218.942	42267	42267	MS2	0/0	12AUG14_Rui_cardiac_PE_A.raw
	High			LYGSGGPPPTGEEDTSEkDEL	Unambiguous	1	1	P06761	K18(Label:13C(6)15N(2))	CID	1	0	1	1					9112628		No Quan Values	Not Used		0	0.00758	4.37712	1	18.9106	100	2	1093.5	2185.99	0.444644	217.458	41956	41956	MS2	0/0	12AUG14_Rui_cardiac_PE_A.raw
	High			GAGTDEAcLIEILASr	Unambiguous	1	1	Q5XI77	C8(Carbamidomethyl); R16(Label:13C(6)15N(4))	CID	1	0	1	1		32039			7.87427e+06	Heavy	Redundant	Not Used	1.06026	0	0.0002942	4.3766	0	40.0121	95	2	843.422	1685.84	-2.50151	406.238	81263	81263	MS2	0/0	12AUG14_Rui_cardiac_PE_A.raw
High				nQEQLAAELAEFTAk	Unconsidered	1	1	E9PT65	N1(Deamidated); K15(Label:2H(4))	CID		0.0068	2	2		30901	1		802171	Medium	Excluded by Method	Not Used		0	0.01175	4.37617	0	82.5729	100	2	834.431	1667.85	6.89941	394.069	78723	78723	MS2	0/0	12AUG14_Rui_cardiac_PE_A.raw
High				HEYQAnGPEDLNr	Unambiguous	1	1	Q7M0E3	N6(Deamidated); R13(Label:13C(6))	CID	1	0	1	1		3343		1	356120	Medium	Excluded by Method	Not Used		0	0.001783	4.37588	0	0	100	2	775.352	1549.7	-0.106567	63.5557	9953	9953	MS2	0/0	12AUG14_Rui_cardiac_PE_A.raw
High				VQANLDTPDINIQGPEAk	Unambiguous	1	1	M0R9D5	K18(Label:2H(4))	CID	1	0	1	1		22420	1	1	2.87682e+06	Medium	Excluded by Method	Not Used		0	0.0002376	4.37563	0	0	100	2	964.005	1927	-2.59345	285.785	56291	56291	MS2	0/0	12AUG14_Rui_cardiac_PE_A.raw
High				NqEQLAAELAEFTAk	Unconsidered	1	1	E9PT65	Q2(Deamidated); K15(Label:2H(4))	CID		0.0068	2	3		30901	1		802171	Medium	Excluded by Method	Not Used		0	0.01175	4.37559	0	82.5729	100	2	834.431	1667.85	6.89941	394.069	78723	78723	MS2	0/0	12AUG14_Rui_cardiac_PE_A.raw
High				ALDFSEAPSFTQPLTNr	Unambiguous	1	1	P56741	R17(Label:13C(6))	CID	1	0	1	1		29818	1	1	1247999	Medium	Excluded by Method	Not Used		0	7.795e-05	4.3745	0	21.1848	100	2	950.478	1899.95	-2.60106	381.124	76057	76057	MS2	0/0	12AUG14_Rui_cardiac_PE_A.raw
	High			NAVTQEFGPVPDTAr	Unambiguous	1	1	Q9ER34	R15(Label:13C(6)15N(4))	CID	1	0	1	1					13226656		No Quan Values	Not Used		0	0.007739	4.37279	0	25.5556	94	2	806.402	1611.8	-2.61464	229.342	44458	44458	MS2	0/0	12AUG14_Rui_cardiac_PE_A.raw
High				YHTSQSGDEMTSLSEYVSr	Unambiguous	2	1	P34058	R19(Label:13C(6))	CID	1	0	1	1							No Quan Values	Not Used		0	0.0006486	4.37192	0	42.8663	52	3	728.325	2182.96	-2.64433	254.095	49664	49664	MS2	0/0	12AUG14_Rui_cardiac_PE_A.raw
High				LYGPSSVSFADDFVr	Unambiguous	2	1	P29457	R15(Label:13C(6))	CID	1	0	1	1					2.34466e+06		No Quan Values	Not Used		0	0.0005689	4.37046	0	21.6891	100	2	833.412	1665.82	-2.59574	385.62	76982	76982	MS2	0/0	12AUG14_Rui_cardiac_PE_A.raw
High				AANAASGAGGSSAAAGSrPGDGGSLGSGAr	Unambiguous	1	1	Q5XIM5	R18(Label:13C(6)); R30(Label:13C(6))	CID	1	0	1	1		2364		1	1.0135e+06	Medium	Excluded by Method	Not Used		0	0.00019	4.37001	0	77.1722	100	3	819.732	2457.18	-1.63603	53.1074	7821	7821	MS2	0/0	12AUG14_Rui_cardiac_PE_A.raw
High				YIDSTDLEPSTLqEEPVr	Unambiguous	1	1	B1WC02	Q13(Deamidated); R18(Label:13C(6))	CID	1	0	1	1					380322		No Quan Values	Not Used		0	0.02373	4.36992	0	36.8727	100	2	1050.02	2099.02	5.09786	309.39	61196	61196	MS2	0/0	12AUG14_Rui_cardiac_PE_A.raw
High				AQDTAELFFEDVr	Unambiguous	1	1	P15650	R13(Label:13C(6))	CID	1	0	1	1							No Quan Values	Not Used		0	0.0003689	4.36808	0	48.231	100	2	773.877	1546.75	-0.978014	375.054	74809	74809	MS2	0/0	12AUG14_Rui_cardiac_PE_A.raw
High				DSYLILETLPTEYDSr	Unambiguous	2	1	Q63569	R16(Label:13C(6))	CID	1	0	1	1		32174		1	6.96631e+06	Medium	Excluded by Method	Not Used		0	0.002413	4.36794	0	13.7425	100	2	960.978	1920.95	-2.16353	407.6	81548	81548	MS2	0/0	12AUG14_Rui_cardiac_PE_A.raw
High				APPQTqLPSGASSGTGSASATHGGGPLPGTr	Unambiguous	2	1	Q6MG49-2	Q6(Deamidated); R31(Label:13C(6))	CID	0.0389	0	1	1					366577		No Quan Values	Not Used		0	0.01235	4.36743	0	45.9479	100	3	937.137	2809.4	5.26686	173.175	32638	32638	MS2	0/0	12AUG14_Rui_cardiac_PE_A.raw
High				LTVELADPDAEVk	Unambiguous	1	1	P56741	K13(Label:2H(4))	CID	1	0	1	1							No Quan Values	Not Used		0	0.0009451	4.36677	0	52.4079	73	2	702.379	1403.75	-3.6002	266.823	52331	52331	MS2	0/0	12AUG14_Rui_cardiac_PE_A.raw
	High			VSTVTTHSSDSEVPSr	Unambiguous	2	1	G3V836	R16(Label:13C(6)15N(4))	CID	1	0	1	1		1039			1.57511e+06	Heavy	Unique	Used	1.14482	0	0.003133	4.36644	0	20.1322	100	2	849.91	1698.81	-2.49623	37.917	4726	4726	MS2	0/0	12AUG14_Rui_cardiac_PE_A.raw
High				ILGADTSVDLEETGr	Unambiguous	3	1	F1LP05	R15(Label:13C(6))	CID	1	0	1	1		20681	1		67666126	Medium	Excluded by Method	Not Used		0	8.134e-07	4.3663	0	37.7987	46	2	791.405	1581.8	-2.51397	264.373	51816	51816	MS2	0/0	12AUG14_Rui_cardiac_PE_A.raw
	High			QVELALWDTAGQEDYDr	Unambiguous	4	2	P61589;B2RYP0	R17(Label:13C(6)15N(4))	CID	1	0	1	1		29107		1	277376	Heavy	Excluded by Method	Not Used		0	0.01257	4.36496	0	37.1042	100	2	1009.97	2018.92	-4.05068	372.19	74219	74219	MS2	0/0	12AUG14_Rui_cardiac_PE_A.raw
	High			NVIIWGNHSSTQYPDVNHAk	Unambiguous	1	1	O88989	K20(Label:13C(6)15N(2))	CID	1	0	1	1					16628692		No Quan Values	Not Used		0	0.01898	4.36427	0	36.9248	31	3	763.378	2288.12	-4.56767	203.114	38949	38949	MS2	0/0	12AUG14_Rui_cardiac_PE_A.raw
	High			LEEAGGATSVQIEmNk	Unambiguous	4	2	G3V885;G3V8B0	M14(Oxidation); K16(Label:13C(6)15N(2))	CID	1	0	1	1		9694		1	422420	Heavy	Excluded by Method	Not Used		0	7.673e-05	4.3617	0	19.7458	100	2	850.916	1700.83	-0.0378987	137.723	25225	25225	MS2	0/0	12AUG14_Rui_cardiac_PE_A.raw
High				GFGTDEQAIIDcLGSr	Unambiguous	1	1	Q5XI77	C12(Carbamidomethyl); R16(Label:13C(6))	CID	1	0	1	1					1.15835e+06		No Quan Values	Not Used		0	0.0001211	4.3603	0	59.7187	100	2	872.915	1744.82	-2.37098	386.874	77240	77240	MS2	0/0	12AUG14_Rui_cardiac_PE_A.raw
High				VVANSPANADYQEr	Unambiguous	1	1	Q5XIG1	R14(Label:13C(6))	CID	1	0	1	1					14716643		No Quan Values	Not Used		0	3.428e-05	4.35808	0	15.5461	86	2	770.377	1539.75	-2.19583	66.8175	10621	10621	MS2	0/0	12AUG14_Rui_cardiac_PE_A.raw
High				EVDEQmLNVQNk	Unambiguous	6	2	G3V7C6;P69897	M6(Oxidation); K12(Label:2H(4))	CID	1	0	1	1		5211	1		3.35577e+06	Medium	Excluded by Method	Not Used		0	0.004737	4.35752	0	0	100	2	733.857	1466.71	-2.50713	85.0229	14312	14312	MS2	0/0	12AUG14_Rui_cardiac_PE_A.raw
High				AQDTAELFFEDVr	Unambiguous	1	1	P15650	R13(Label:13C(6))	CID	1	0	1	1		28902	1		6.94422e+06	Medium	Excluded by Method	Not Used		0	0.000233	4.35667	0	53.6641	100	2	773.876	1546.75	-1.84614	369.259	73611	73611	MS2	0/0	12AUG14_Rui_cardiac_PE_A.raw
	High			LNDGNLmPVLGFGTFASk	Unambiguous	1	1	D3ZF77	M7(Oxidation); K18(Label:13C(6)15N(2))	CID	1	0	1	1		31364		1	8.88322e+06	Heavy	Excluded by Method	Not Used		0	0.007803	4.35462	0	80.9685	100	2	952.989	1904.97	1.79797	398.854	79723	79723	MS2	0/0	12AUG14_Rui_cardiac_PE_A.raw
High				VLAIDHLNEDQLr	Unambiguous	4	1	F1LMI8	R13(Label:13C(6))	CID	1	0	1	1					38264436		No Quan Values	Not Used		0	0.0003492	4.35458	0	4.57158	21	2	771.421	1541.84	-1.83013	238.288	46324	46324	MS2	0/0	12AUG14_Rui_cardiac_PE_A.raw
High				DLGATWVVLGHSEr	Unambiguous	2	1	P48500	R14(Label:13C(6))	CID	1	0	1	1					2.85665e+06		No Quan Values	Not Used		0	4.646e-05	4.35327	0	68.4482	100	2	773.407	1545.81	-3.42752	316.472	62667	62667	MS2	0/0	12AUG14_Rui_cardiac_PE_A.raw
High				QGGGGAGGSVPGIEr	Unambiguous	2	1	F1LV13	R15(Label:13C(6))	CID	1	0	1	1		4833		1	1.25777e+07	Medium	Excluded by Method	Not Used		0	5.593e-05	4.35178	0	22.0702	69	2	652.835	1304.66	-2.34349	80.6497	13424	13424	MS2	0/0	12AUG14_Rui_cardiac_PE_A.raw
	High			YDDVEEAnYFQQASELAk	Unambiguous	1	1	Q66HF1	N8(Deamidated); K18(Label:13C(6)15N(2))	CID	1	0	1	1					736464		No Quan Values	Not Used		0	0.009553	4.3515	0	54.3359	100	2	1064.97	2128.94	-1.0815	375.257	74852	74852	MS2	0/0	12AUG14_Rui_cardiac_PE_A.raw
High				MEEESGAPcVPSGnGAPVPk	Unambiguous	3	1	F1LV13	C9(Carbamidomethyl); N14(Deamidated); K20(Label:2H(4))	CID	1	0	1	1					1.39199e+06		No Quan Values	Not Used		0	2.159e-05	4.35105	0	0	100	2	1009.46	2017.91	-3.85771	197.661	37793	37793	MS2	0/0	12AUG14_Rui_cardiac_PE_A.raw
High				APSWIDTGLSEMr	Unambiguous	1	1	P23928	R13(Label:13C(6))	CID	1	0	1	1					1.82717e+06		No Quan Values	Not Used		0	0.0003882	4.35087	0	30.2963	100	2	734.862	1468.72	-2.36001	357.511	71184	71184	MS2	0/0	12AUG14_Rui_cardiac_PE_A.raw
High				GAGTGGLGLTVEGPcEAk	Unambiguous	2	1	D3ZHA0	C15(Carbamidomethyl); K18(Label:2H(4))	CID	1	0	1	1					300126		No Quan Values	Not Used		0	0.002273	4.35044	0	67.2951	100	2	839.422	1677.84	-2.93643	226.042	43766	43766	MS2	0/0	12AUG14_Rui_cardiac_PE_A.raw
High				LGDVISIQPcPDVk	Unambiguous	1	1	P46462	C10(Carbamidomethyl); K14(Label:2H(4))	CID	1	0	1	1		22620	1		4.26414e+07	Medium	Excluded by Method	Not Used		0	0.0007857	4.34994	0	16.1971	34	2	772.917	1544.83	-1.97103	288.486	56852	56852	MS2	0/0	12AUG14_Rui_cardiac_PE_A.raw
	High			LSEEEAQASAISVGSr	Unambiguous	1	1	Q1RP74	R16(Label:13C(6)15N(4))	CID	1	0	1	1					1.394e+06		No Quan Values	Not Used		0	0.002234	4.34983	0	16.2084	100	2	822.409	1643.81	-0.171361	191.104	36416	36416	MS2	0/0	12AUG14_Rui_cardiac_PE_A.raw
High				VAVGEEQAFLVNTr	Unambiguous	1	1	D3ZHA0	R14(Label:13C(6))	CID	1	0	1	1							No Quan Values	Not Used		0	6.889e-05	4.34982	0	20.221	36	2	769.915	1538.82	-2.61026	268.277	52633	52633	MS2	0/0	12AUG14_Rui_cardiac_PE_A.raw
	High			SLESTNVTDkDGELYck	Unambiguous	2	1	G3V7U0	K10(Label:13C(6)15N(2)); C16(Carbamidomethyl); K17(Label:13C(6)15N(2))	CID	1	0	1	1					802796		No Quan Values	Not Used		0	0.01368	4.34782	1	0	100	2	987.967	1974.93	-1.80276	151.309	28070	28070	MS2	0/0	12AUG14_Rui_cardiac_PE_A.raw
High				TGTLTTNQMSVcr	Unambiguous	8	1	P11507-2	C12(Carbamidomethyl); R13(Label:13C(6))	CID	1	0	1	1		8269	1	1	44530168	Medium	Excluded by Method	Not Used		0	0.001528	4.34764	0	13.3839	33	2	737.856	1474.71	-2.09834	121.232	21797	21797	MS2	0/0	12AUG14_Rui_cardiac_PE_A.raw
High				ISSSNPYSTVTmDELr	Unambiguous	1	1	D3ZCV0	M12(Oxidation); R16(Label:13C(6))	CID	1	0	1	1					1.16118e+06		No Quan Values	Not Used		0	0.0004025	4.34714	0	19.428	100	2	911.432	1821.86	-3.76897	237.724	46207	46207	MS2	0/0	12AUG14_Rui_cardiac_PE_A.raw
High				FEDGDLTLYqSNAILr	Unconsidered	2	1	P04906	Q10(Deamidated); R16(Label:13C(6))	CID		0.0158	2	2		30536	1		597438	Medium	Excluded by Method	Not Used		0	0.002147	4.34621	0	77.7164	100	2	931.465	1861.92	-2.10899	390.359	77954	77954	MS2	0/0	12AUG14_Rui_cardiac_PE_A.raw
High				AIAELGIYPAVDPLDSTSr	Unambiguous	2	1	G3V6D3	R19(Label:13C(6))	CID	1	0	1	1		31705			233352823	Medium	Redundant	Not Used	0.613746	0	0.000795	4.34617	0	38.2819	100	2	997.529	1994.05	-1.02152	402.564	80500	80500	MS2	0/0	12AUG14_Rui_cardiac_PE_A.raw
	High			TDYnASVSVPDSSGPEr	Unambiguous	3	1	P61980	N4(Deamidated); R17(Label:13C(6)15N(4))	CID	1	0	1	1					1.2708e+06		No Quan Values	Not Used		0	0.01625	4.34396	0	0	100	2	896.396	1791.78	-3.85383	182.014	34500	34500	MS2	0/0	12AUG14_Rui_cardiac_PE_A.raw
	High			TINEVETQILTr	Unambiguous	1	1	D3ZCV0	R12(Label:13C(6)15N(4))	CID	1	0	1	1							No Quan Values	Not Used		0	0.003582	4.34306	0	79.8322	100	2	713.892	1426.78	-0.923469	272.874	53597	53597	MS2	0/0	12AUG14_Rui_cardiac_PE_A.raw
	High			LVSIGAEEIVDGNVk	Unambiguous	2	2	D3ZCV0;Q9Z1P2	K15(Label:13C(6)15N(2))	CID	1	0	1	1					1.75252e+06		No Quan Values	Not Used		0	0.003407	4.34262	0	71.7582	100	2	775.926	1550.85	-4.11895	306.96	60692	60692	MS2	0/0	12AUG14_Rui_cardiac_PE_A.raw
High				HIDcAQVYQnEk	Unambiguous	1	1	P07943	C4(Carbamidomethyl); N10(Deamidated); K12(Label:2H(4))	CID	0.0092	0	1	1		1980	1	1	307504	Medium	Excluded by Method	Not Used		0	0.002199	4.3424	0	23.1348	100	2	755.351	1509.69	-0.114623	48.929	6970	6970	MS2	0/0	12AUG14_Rui_cardiac_PE_A.raw
	High			QATLGAGLPIATPcTTVNk	Unambiguous	1	1	P17764	C14(Carbamidomethyl); K19(Label:13C(6)15N(2))	CID	1	0	1	1							No Quan Values	Not Used		0	0.0005214	4.34226	0	35.1932	100	2	961.016	1921.02	-2.94556	314.156	62188	62188	MS2	0/0	12AUG14_Rui_cardiac_PE_A.raw
High				GAGTGGLGLTVEGPcEAk	Unambiguous	2	1	D3ZHA0	C15(Carbamidomethyl); K18(Label:2H(4))	CID	1	0	1	1					11912498		No Quan Values	Not Used		0	6.357e-05	4.34191	0	22.3579	53	2	839.422	1677.84	-3.22745	229.435	44477	44477	MS2	0/0	12AUG14_Rui_cardiac_PE_A.raw
	High			SVSTPSEAGSqDSGDGAVGSr	Unambiguous	6	1	D3ZU74	Q11(Deamidated); R21(Label:13C(6)15N(4))	CID	1	0	1	1					603820		No Quan Values	Not Used		0	0.009701	4.34073	0	29.5957	100	2	981.438	1961.87	6.9516	68.0977	10884	10884	MS2	0/0	12AUG14_Rui_cardiac_PE_A.raw
	High			APSWIDTGLSEMr	Unambiguous	1	1	P23928	R13(Label:13C(6)15N(4))	CID	1	0	1	1							No Quan Values	Not Used		0	0.002375	4.33962	0	57.0589	100	2	736.856	1472.7	-2.75503	361.265	71959	71959	MS2	0/0	12AUG14_Rui_cardiac_PE_A.raw
High				HQIqSYTcEIDALk	Unambiguous	2	1	Q6P725	Q4(Deamidated); C8(Carbamidomethyl); K14(Label:2H(4))	CID	0.0023	0	1	1					8.34446e+06		No Quan Values	Not Used		0	0.0002798	4.33907	0	64.4893	100	2	855.927	1710.85	8.94557	229.157	44420	44420	MS2	0/0	12AUG14_Rui_cardiac_PE_A.raw
High				GPqVcGELQGSGTDVNLk	Unambiguous	1	1	M0R9D5	Q3(Deamidated); C5(Carbamidomethyl); K18(Label:2H(4))	CID	0.0392	0	1	1					518597		No Quan Values	Not Used		0	0.002205	4.33868	0	67.6811	100	2	932.462	1863.92	5.76156	210.854	40582	40582	MS2	0/0	12AUG14_Rui_cardiac_PE_A.raw
	High			WVDVGGAYVGPTQNr	Unambiguous	2	1	G3V9Z3	R15(Label:13C(6)15N(4))	CID	1	0	1	1					2.0033e+06		No Quan Values	Not Used		0	0.003677	4.33759	0	64.8385	100	2	814.905	1628.8	-1.71189	250.122	48826	48826	MS2	0/0	12AUG14_Rui_cardiac_PE_A.raw
High				IEDLSQQAqLAAAEk	Unambiguous	2	1	B2RYX0	Q9(Deamidated); K15(Label:2H(4))	CID	0.0046	0	1	1					769412		No Quan Values	Not Used		0	0.000432	4.33743	0	69.9221	100	2	810.432	1619.86	8.15887	210.723	40555	40555	MS2	0/0	12AUG14_Rui_cardiac_PE_A.raw
	High			TINEVETQILTr	Unambiguous	1	1	D3ZCV0	R12(Label:13C(6)15N(4))	CID	1	0	1	1					8185546		No Quan Values	Not Used		0	0.002008	4.33713	0	35.2222	61	2	713.891	1426.77	-1.8646	271.237	53252	53252	MS2	0/0	12AUG14_Rui_cardiac_PE_A.raw
High				EAALVDmVNDGVEDLr	Unambiguous	1	1	P04906	M7(Oxidation); R16(Label:13C(6))	CID	1	0	1	1		25115	1		1.07186e+07	Medium	Excluded by Method	Not Used		0	0.0002927	4.33643	0	71.0071	100	2	884.428	1767.85	-1.73114	320.517	63507	63507	MS2	0/0	12AUG14_Rui_cardiac_PE_A.raw
High				IEDLSQqAQLAAAEk	Unambiguous	2	1	B2RYX0	Q7(Deamidated); K15(Label:2H(4))	CID	0.0046	0	1	2					769412		No Quan Values	Not Used		0	0.000659	4.33554	0	69.9221	100	2	810.432	1619.86	8.15887	210.723	40555	40555	MS2	0/0	12AUG14_Rui_cardiac_PE_A.raw
	High			ELEVAEGGGQVELEr	Unambiguous	1	1	Q63692	R15(Label:13C(6)15N(4))	CID	1	0	1	1					596908		No Quan Values	Not Used		0	0.0008226	4.33526	0	24.5737	100	2	812.904	1624.8	-3.06483	227.236	44016	44016	MS2	0/0	12AUG14_Rui_cardiac_PE_A.raw
	High			EAITTAILQTDQSLTEk	Unambiguous	1	1	D3ZKU6	K17(Label:13C(6)15N(2))	CID	1	0	1	1					122710		No Quan Values	Not Used		0	0.009848	4.33302	0	13.233	100	2	935.493	1869.98	-5.8969	375.699	74942	74942	MS2	0/0	12AUG14_Rui_cardiac_PE_A.raw
High				SPFEVQVSPEAGAQk	Unambiguous	1	1	D3ZHA0	K15(Label:2H(4))	CID	1	0	1	1		16449	1	1	14296218	Medium	Excluded by Method	Not Used		0	0.0003048	4.33299	0	13.2321	60	2	789.407	1577.81	-2.71399	214.98	41438	41438	MS2	0/0	12AUG14_Rui_cardiac_PE_A.raw
	High			NLTEDNSQNQDFIAk	Unambiguous	1	1	Q9ER24	K15(Label:13C(6)15N(2))	CID	1	0	1	1					845158		No Quan Values	Not Used		0	0.01113	4.33184	0	47.4744	100	2	872.914	1744.82	-1.63708	162.824	30471	30471	MS2	0/0	12AUG14_Rui_cardiac_PE_A.raw
High				SYELPDGQVITIGNEr	Unambiguous	9	3	P68035;V9GZ85;D3ZRN3	R16(Label:13C(6))	CID	1	0	1	1							No Quan Values	Not Used		0	8.06e-05	4.33074	0	8.63452	21	2	898.957	1796.91	-2.90073	355.81	70832	70832	MS2	0/0	12AUG14_Rui_cardiac_PE_A.raw
High				MQSSVSESSFQMGr	Unambiguous	1	1	D4A702	R14(Label:13C(6))	CID	1	0	1	1		13382		1	1.33731e+07	Medium	Excluded by Method	Not Used		0	3.448e-05	4.33061	0	12.5869	83	2	783.851	1566.69	-2.89598	180.448	34173	34173	MS2	0/0	12AUG14_Rui_cardiac_PE_A.raw
High				SGTAHEYSScPDDAIFQSLAr	Unambiguous	1	1	P15087	C10(Carbamidomethyl); R21(Label:13C(6))	CID	1	0	1	1		23420	1		2.10373e+06	Medium	Excluded by Method	Not Used		0	0.01093	4.32971	0	59.0608	100	3	773.348	2318.03	-6.21283	298.32	58890	58890	MS2	0/0	12AUG14_Rui_cardiac_PE_A.raw
High				GVGIISEGNETVEDIAAr	Unambiguous	3	1	P06685	R18(Label:13C(6))	CID	1	0	1	1							No Quan Values	Not Used		0	0.001218	4.32888	0	37.7061	100	2	918.472	1835.94	-3.81217	334.256	66361	66361	MS2	0/0	12AUG14_Rui_cardiac_PE_A.raw
High				kATDAEADVASLNr	Unambiguous	5	1	P04692	K1(Label:2H(4)); R14(Label:13C(6))	CID	1	0	1	1		6774		1	1.13096e+07	Medium	Excluded by Method	Not Used		0	0.001358	4.32841	1	52.5748	100	2	735.891	1470.77	-3.44021	102.093	17836	17836	MS2	0/0	12AUG14_Rui_cardiac_PE_A.raw
High				nAcIEcSVNQNSIr	Unambiguous	1	1	Q9ER24	N1(Deamidated); C3(Carbamidomethyl); C6(Carbamidomethyl); R14(Label:13C(6))	CID	0.0139	0	1	1					363220		No Quan Values	Not Used		0	0.01343	4.32811	0	36.4237	100	2	836.383	1671.76	3.50402	135.491	24760	24760	MS2	0/0	12AUG14_Rui_cardiac_PE_A.raw
High				LDQLIYIPLPDEk	Unambiguous	1	1	P46462	K13(Label:2H(4))	CID	1	0	1	1		31878			5.99746e+07	Medium	Unique	Used	0.613218	0	0.001943	4.32675	0	10.7986	18	2	780.943	1560.88	-2.31963	404.285	80857	80857	MS2	0/0	12AUG14_Rui_cardiac_PE_A.raw
	High			LQNEIEDLmVDVEr	Unambiguous	4	2	G3V885;G3V8B0	M9(Oxidation); R14(Label:13C(6)15N(4))	CID	1	0	1	1							No Quan Values	Not Used		0	0.001191	4.32675	0	69.4937	100	2	864.919	1728.83	-2.4822	331.385	65761	65761	MS2	0/0	12AUG14_Rui_cardiac_PE_A.raw
High				ELWQSIHNLEAEkFDLQEk	Unambiguous	4	1	F1LMI8	K13(Label:2H(4)); K19(Label:2H(4))	CID	1	0	1	1							No Quan Values	Not Used		0	0.000157	4.32647	1	88.5225	100	3	789.079	2365.22	-1.62705	378.138	75444	75444	MS2	0/0	12AUG14_Rui_cardiac_PE_A.raw
	High			NVNIQNFHTSWk	Unambiguous	1	1	D3ZCV0	K12(Label:13C(6)15N(2))	CID	0.0323	0	1	1							No Quan Values	Not Used		0	0.009005	4.32614	0	29.7831	100	2	748.379	1495.75	-1.71977	205.246	39403	39403	MS2	0/0	12AUG14_Rui_cardiac_PE_A.raw
High				ALYDYAGQEADELSFr	Unambiguous	1	1	G3V9N7	R16(Label:13C(6))	CID	1	0	1	1					603270		No Quan Values	Not Used		0	5.884e-05	4.32522	0	77.0236	100	2	927.435	1853.86	-0.809904	366.072	72952	72952	MS2	0/0	12AUG14_Rui_cardiac_PE_A.raw
High				HqIQSYTcEIDALk	Unconsidered	2	1	Q6P725	Q2(Deamidated); C8(Carbamidomethyl); K14(Label:2H(4))	CID		0.0023	2	2					8.34446e+06		No Quan Values	Not Used		0	0.0004982	4.32505	0	64.4893	100	2	855.927	1710.85	8.94557	229.157	44420	44420	MS2	0/0	12AUG14_Rui_cardiac_PE_A.raw
High				ELGEYGLQAYTEVk	Unambiguous	2	1	P11884	K14(Label:2H(4))	CID	1	0	1	1		24330	1	1	585722	Medium	Excluded by Method	Not Used		0	0.002196	4.32404	0	39.5902	100	2	802.41	1603.81	-1.82992	310.18	61363	61363	MS2	0/0	12AUG14_Rui_cardiac_PE_A.raw
High				TINEVETQILTr	Unambiguous	1	1	D3ZCV0	R12(Label:13C(6))	CID	1	0	1	1							No Quan Values	Not Used		0	0.0001925	4.32336	0	40.3375	31	2	711.897	1422.79	-1.45432	269.43	52875	52875	MS2	0/0	12AUG14_Rui_cardiac_PE_A.raw
High				DSLLQDGEFTmDLr	Unambiguous	1	1	P62963	M11(Oxidation); R14(Label:13C(6))	CID	1	0	1	1							No Quan Values	Not Used		0	0.0002913	4.32284	0	0	100	2	831.392	1661.78	-1.30863	362.347	72182	72182	MS2	0/0	12AUG14_Rui_cardiac_PE_A.raw
High				IEDLSqQAQLAAAEk	Unconsidered	2	1	B2RYX0	Q6(Deamidated); K15(Label:2H(4))	CID		0.0046	3	3					769412		No Quan Values	Not Used		0	0.0006758	4.32212	0	69.9221	100	2	810.432	1619.86	8.15887	210.723	40555	40555	MS2	0/0	12AUG14_Rui_cardiac_PE_A.raw
High				LISWYDNEYGYSNr	Unambiguous	15	1	P04797	R14(Label:13C(6))	CID	1	0	1	1							No Quan Values	Not Used		0	0.0009778	4.32146	0	4.90142	27	2	893.41	1785.81	-2.54029	302.609	59784	59784	MS2	0/0	12AUG14_Rui_cardiac_PE_A.raw
	High			GADPEETILNAFk	Unambiguous	1	1	P08733	K13(Label:13C(6)15N(2))	CID	1	0	1	1		31369			177581544	Heavy	Unique	Used	0.672582	0	0.007733	4.31926	0	51.2878	71	2	706.859	1412.71	-2.44848	398.912	79734	79734	MS2	0/0	12AUG14_Rui_cardiac_PE_A.raw
High				NSNLVGAAHEELqQSr	Unambiguous	2	1	G3V8L3	Q13(Deamidated); R16(Label:13C(6))	CID	0.0278	0	1	1					697889		No Quan Values	Not Used		0	0.004045	4.31921	0	57.8378	100	2	880.445	1759.88	8.84228	150.828	27970	27970	MS2	0/0	12AUG14_Rui_cardiac_PE_A.raw
	High			TEQGPQVDETQFk	Unambiguous	2	1	P11884	K13(Label:13C(6)15N(2))	CID	1	0	1	1					3.32529e+06		No Quan Values	Not Used		0	0.01128	4.31761	0	0	100	2	757.862	1514.72	-2.72633	130.781	23795	23795	MS2	0/0	12AUG14_Rui_cardiac_PE_A.raw
	High			GAGTGGLGLTVEGPcEAk	Unambiguous	2	1	D3ZHA0	C15(Carbamidomethyl); K18(Label:13C(6)15N(2))	CID	1	0	1	1							No Quan Values	Not Used		0	0.007256	4.31707	0	61.216	100	2	841.418	1681.83	-1.0889	227.227	44014	44014	MS2	0/0	12AUG14_Rui_cardiac_PE_A.raw
	High			TNEkVELQELNDr	Unambiguous	4	2	Q6P725;G3V8C3	K4(Label:13C(6)15N(2)); R13(Label:13C(6)15N(4))	CID	0.206	0	1	1		8956	1		1.26349e+07	Heavy	Excluded by Method	Not Used		0	0.007649	4.31643	1	59.3627	59	3	535.944	1605.82	-2.33844	129.143	23452	23452	MS2	0/0	12AUG14_Rui_cardiac_PE_A.raw
	High			SVSTPSEAGSqDSGDGAVGSr	Unambiguous	6	1	D3ZU74	Q11(Deamidated); R21(Label:13C(6)15N(4))	CID	1	0	1	1					696299		No Quan Values	Not Used		0	0.01081	4.31574	0	46.6716	100	2	981.439	1961.87	7.26271	70.2249	11318	11318	MS2	0/0	12AUG14_Rui_cardiac_PE_A.raw
	High			ATSPSTLVSTGSSSr	Unambiguous	2	1	Q5M7W5-2	R15(Label:13C(6)15N(4))	CID	1	0	1	1		6212		1	2.15732e+06	Heavy	Excluded by Method	Not Used		0	0.002248	4.31435	0	78.9477	100	2	724.365	1447.72	-2.48421	97.2281	16828	16828	MS2	0/0	12AUG14_Rui_cardiac_PE_A.raw
High				GAISAEVYTEEDAASYVr	Unambiguous	1	1	P09456	R18(Label:13C(6))	CID	1	0	1	1					3.44043e+06		No Quan Values	Not Used		0	9.943e-05	4.3111	0	0	100	2	968.965	1936.92	-0.471656	311.579	61654	61654	MS2	0/0	12AUG14_Rui_cardiac_PE_A.raw
	High			APSSSSAGISEWLDQk	Unambiguous	1	1	P13803	K16(Label:13C(6)15N(2))	CID	1	0	1	1		22920	1		1.05433e+06	Heavy	Excluded by Method	Not Used		0	0.00257	4.31083	0	50.6505	100	2	835.907	1670.81	-3.15686	292.242	57632	57632	MS2	0/0	12AUG14_Rui_cardiac_PE_A.raw
High				VPTPNVSVVDLTcr	Unambiguous	7	1	P04797	C13(Carbamidomethyl); R14(Label:13C(6))	CID	1	0	1	1					134145408		No Quan Values	Not Used		0	4.44e-05	4.30799	0	8.11056	14	2	781.917	1562.83	-2.69185	306.679	60632	60632	MS2	0/0	12AUG14_Rui_cardiac_PE_A.raw
High				mADcGGLPQISQPAk	Unambiguous	1	1	Q6JE36	M1(Oxidation); C4(Carbamidomethyl); K15(Label:2H(4))	CID	1	0	1	1		12235	1		1.61819e+06	Medium	Excluded by Method	Not Used		0	0.0001328	4.30762	0	23.1769	100	2	796.888	1592.77	-1.80396	167.053	31360	31360	MS2	0/0	12AUG14_Rui_cardiac_PE_A.raw
High				NLVHIITHGEEkD	Unambiguous	1	1	P08733	K12(Label:2H(4))	CID	1	0	1	1		10445	1		6.17111e+06	Medium	Excluded by Method	Not Used		0	0.003636	4.30678	1	54.6891	100	2	754.901	1508.79	-4.0543	146.103	26982	26982	MS2	0/0	12AUG14_Rui_cardiac_PE_A.raw
	High			VcVQTVESGAmTk	Unambiguous	1	1	P56574	C2(Carbamidomethyl); M11(Oxidation); K13(Label:13C(6)15N(2))	CID	1	0	1	1							No Quan Values	Not Used		0	0.001544	4.3066	0	13.0564	100	2	717.344	1433.68	-3.59484	87.6225	14845	14845	MS2	0/0	12AUG14_Rui_cardiac_PE_A.raw
High				ASAELALGENSEVLk	Unambiguous	1	1	P00507	K15(Label:2H(4))	CID	1	0	1	1							No Quan Values	Not Used		0	0.0003078	4.30529	0	47.453	100	2	767.915	1534.82	-2.59128	258.145	50518	50518	MS2	0/0	12AUG14_Rui_cardiac_PE_A.raw
	High			ASAELALGENSEVLk	Unambiguous	1	1	P00507	K15(Label:13C(6)15N(2))	CID	1	0	1	1		19899		1	7.30425e+06	Heavy	Excluded by Method	Not Used		0	0.002941	4.30486	0	25.0527	81	2	769.909	1538.81	-2.31815	254.938	49841	49841	MS2	0/0	12AUG14_Rui_cardiac_PE_A.raw
High				ASGcEGEDVVTLLk	Unambiguous	1	1	P27881	C4(Carbamidomethyl); K14(Label:2H(4))	CID	1	0	1	1		22023	1	1	4.62921e+06	Medium	Excluded by Method	Not Used		0	0.002084	4.30311	0	16.3644	100	2	741.375	1481.74	-1.93758	280.868	55264	55264	MS2	0/0	12AUG14_Rui_cardiac_PE_A.raw
	High			LVSIGAEEIVDGNVk	Unambiguous	2	2	D3ZCV0;Q9Z1P2	K15(Label:13C(6)15N(2))	CID	1	0	1	1					4104060		No Quan Values	Not Used		0	0.004906	4.30279	0	69.2542	100	2	775.927	1550.85	-3.33183	309.641	61250	61250	MS2	0/0	12AUG14_Rui_cardiac_PE_A.raw
	High			SLESTNVTDkDGELYck	Unambiguous	2	1	G3V7U0	K10(Label:13C(6)15N(2)); C16(Carbamidomethyl); K17(Label:13C(6)15N(2))	CID	1	0	1	1		11026	1		1.84561e+06	Heavy	Excluded by Method	Not Used		0	0.005434	4.30278	1	0	100	2	987.966	1974.93	-2.29724	153.068	28438	28438	MS2	0/0	12AUG14_Rui_cardiac_PE_A.raw
High				ALLVTASQcqQPAGNk	Unconsidered	1	1	Q08163	C9(Carbamidomethyl); Q10(Deamidated); K16(Label:2H(4))	CID		0.0271	3	3					208226		No Quan Values	Not Used		0	0.02686	4.30258	0	48.9585	100	2	845.948	1690.89	8.85974	130.302	23695	23695	MS2	0/0	12AUG14_Rui_cardiac_PE_A.raw
High				HIDcAQVYqNEk	Unconsidered	1	1	P07943	C4(Carbamidomethyl); Q9(Deamidated); K12(Label:2H(4))	CID		0.0092	2	2		1980	1	1	307504	Medium	Excluded by Method	Not Used		0	0.00182	4.30234	0	23.1348	100	2	755.351	1509.69	-0.114623	48.929	6970	6970	MS2	0/0	12AUG14_Rui_cardiac_PE_A.raw
	High			TVYHAEEIQcnGr	Unambiguous	2	1	G3V7U0	C10(Carbamidomethyl); N11(Deamidated); R13(Label:13C(6)15N(4))	CID	0.0442	0	1	1							No Quan Values	Not Used		0	0.004145	4.30039	0	61.2945	100	2	794.356	1587.7	-3.58712	60.5284	9333	9333	MS2	0/0	12AUG14_Rui_cardiac_PE_A.raw
High				GTGGVDTAAVADVYDISnIDr	Unambiguous	2	2	P09605;M0R6J6	N18(Deamidated); R21(Label:13C(6))	CID	1	0	1	1							No Quan Values	Not Used		0	0.0009248	4.30035	0	60.0746	100	2	1058.52	2116.03	9.347	390.088	77898	77898	MS2	0/0	12AUG14_Rui_cardiac_PE_A.raw
High				FYPEDVSEELIQDITQr	Unambiguous	2	1	F1LP60	R17(Label:13C(6))	CID	1	0	1	1		32995		1	2.33393e+06	Medium	Excluded by Method	Not Used		0	0.0004825	4.30024	0	54.4778	100	2	1044.51	2088.02	-2.12745	417.173	83526	83526	MS2	0/0	12AUG14_Rui_cardiac_PE_A.raw
	High			TVYHAEEIqcNGr	Unconsidered	2	1	G3V7U0	Q9(Deamidated); C10(Carbamidomethyl); R13(Label:13C(6)15N(4))	CID		0.0337	2	2					937950		No Quan Values	Not Used		0	0.001695	4.29896	0	20.5855	100	2	794.356	1587.7	-3.27958	66.5301	10564	10564	MS2	0/0	12AUG14_Rui_cardiac_PE_A.raw
High				VALVYGQmNEPPGAr	Unambiguous	2	1	G3V6D3	M8(Oxidation); R15(Label:13C(6))	CID	1	0	1	1					15289408		No Quan Values	Not Used		0	4.805e-05	4.29878	0	0	34	2	812.415	1623.82	-2.22825	179.493	33969	33969	MS2	0/0	12AUG14_Rui_cardiac_PE_A.raw
High				ESTPGTAEGAPATPEEk	Unambiguous	1	1	Q925F0	K17(Label:2H(4))	CID	1	0	1	1					3.66691e+06		No Quan Values	Not Used		0	0.001842	4.29839	0	8.2997	100	2	838.397	1675.79	-5.71299	68.8154	11029	11029	MS2	0/0	12AUG14_Rui_cardiac_PE_A.raw
	High			VALVYGQmNEPPGAr	Unambiguous	2	1	G3V6D3	M8(Oxidation); R15(Label:13C(6)15N(4))	CID	1	0	1	1					12049075		No Quan Values	Not Used		0	0.01034	4.29835	0	14.2972	57	2	814.408	1627.81	-2.81094	180.103	34098	34098	MS2	0/0	12AUG14_Rui_cardiac_PE_A.raw
	High			VALVYGQmNEPPGAr	Unambiguous	2	1	G3V6D3	M8(Oxidation); R15(Label:13C(6)15N(4))	CID	1	0	1	1					514372		No Quan Values	Not Used		0	0.001848	4.29759	0	9.43763	100	2	814.407	1627.81	-3.86081	181.633	34421	34421	MS2	0/0	12AUG14_Rui_cardiac_PE_A.raw
High				SPFEVNVGmALGDANk	Unambiguous	1	1	D3ZHA0	M9(Oxidation); K16(Label:2H(4))	CID	1	0	1	1					1.07459e+06		No Quan Values	Not Used		0	0.0002014	4.29741	0	52.3842	100	2	834.912	1668.82	-1.64485	316.265	62625	62625	MS2	0/0	12AUG14_Rui_cardiac_PE_A.raw
High				GVVPLAGTNGETTTqGLDGLSEr	Unconsidered	1	1	P05065	Q15(Deamidated); R23(Label:13C(6))	CID		0.0444	2	2					20364172		No Quan Values	Not Used		0	0.003829	4.29692	0	14.6932	47	2	1140.07	2279.14	-2.78807	343.419	68259	68259	MS2	0/0	12AUG14_Rui_cardiac_PE_A.raw
	High			AANEAGYFNEEmAPIEVk	Unambiguous	2	1	G3V9U2	M12(Oxidation); K18(Label:13C(6)15N(2))	CID	1	0	1	1					1253532		No Quan Values	Not Used		0	0.005162	4.29514	0	0	100	2	1003.96	2006.91	-7.20256	279.041	54883	54883	MS2	0/0	12AUG14_Rui_cardiac_PE_A.raw
	High			GcITIIGGGnTATccAk	Rejected	1	0		C2(Carbamidomethyl); N10(Deamidated); C14(Carbamidomethyl); C15(Carbamidomethyl); K17(Label:13C(6)15N(2))	CID	0	0	1	1		15135	1		1.29485e+07	Heavy	Excluded by Method	Not Used		0	0.01629	4.2947	0	31.4998	100	2	881.901	1762.8	-3.3768	201.868	38683	38683	MS2	0/0	12AUG14_Rui_cardiac_PE_A.raw
	High			GcITIIGGGDTATccAk	Selected	1	1	P16617	C2(Carbamidomethyl); C14(Carbamidomethyl); C15(Carbamidomethyl); K17(Label:13C(6)15N(2))	CID		0	2	2		15135	1		1.29485e+07	Heavy	Excluded by Method	Not Used		0	0.0163	4.2947	0	31.4998	100	2	881.901	1762.8	-3.37907	201.868	38683	38683	MS2	0/0	12AUG14_Rui_cardiac_PE_A.raw
High				VPTPNVSVVDLTcr	Unambiguous	7	1	P04797	C13(Carbamidomethyl); R14(Label:13C(6))	CID	1	0	1	1					141528928		No Quan Values	Not Used		0	5.835e-05	4.29371	0	6.77903	8	2	781.917	1562.83	-2.30131	310.037	61332	61332	MS2	0/0	12AUG14_Rui_cardiac_PE_A.raw
	High			LEQGQPIDDLMPAQk	Unambiguous	1	1	P07335	K15(Label:13C(6)15N(2))	CID	1	0	1	1					2.14199e+06		No Quan Values	Not Used		0	0.006469	4.29292	0	18.2748	100	2	845.93	1690.85	-2.07211	270.229	53043	53043	MS2	0/0	12AUG14_Rui_cardiac_PE_A.raw
High				MEQFTAQNEEEk	Unambiguous	1	1	D4A702	K12(Label:2H(4))	CID	1	0	1	1							No Quan Values	Not Used		0	0.001394	4.2929	0	0	100	2	744.331	1487.65	-5.31434	69.8257	11236	11236	MS2	0/0	12AUG14_Rui_cardiac_PE_A.raw
High				IQALQQQADDAEDr	Unambiguous	1	1	P09495	R14(Label:13C(6))	CID	1	0	1	1					1.95871e+06		No Quan Values	Not Used		0	0.0002209	4.29056	0	0	100	2	803.89	1606.77	-2.09332	109.226	19307	19307	MS2	0/0	12AUG14_Rui_cardiac_PE_A.raw
High				mEGDLNEMEIQLSQANr	Unambiguous	2	1	G3V885	M1(Oxidation); R17(Label:13C(6))	CID	1	0	1	1					1.2757e+06		No Quan Values	Not Used		0	9.064e-05	4.29007	0	12.2761	100	2	1000.46	1999.91	-2.57877	309.232	61163	61163	MS2	0/0	12AUG14_Rui_cardiac_PE_A.raw
	High			SYELPDGQVITIGnEr	Unambiguous	9	3	P68035;V9GZ85;D3ZRN3	N14(Deamidated); R16(Label:13C(6)15N(4))	CID	0.0163	0	1	1					947654		No Quan Values	Not Used		0	0.0148	4.28926	0	24.7914	100	2	901.441	1801.87	-5.73144	379.821	75790	75790	MS2	0/0	12AUG14_Rui_cardiac_PE_A.raw
High				GPEnEDPQTESQQLEAk	Unconsidered	1	1	Q5U2U8	N4(Deamidated); K17(Label:2H(4))	CID		0.0316	2	2							No Quan Values	Not Used		0	0.01223	4.28881	0	38.8527	100	2	952.944	1904.88	7.70466	116.042	20717	20717	MS2	0/0	12AUG14_Rui_cardiac_PE_A.raw
High				QVELALWDTAGQEDYDr	Unambiguous	4	2	P61589;B2RYP0	R17(Label:13C(6))	CID	1	0	1	1							No Quan Values	Not Used		0	0.0003163	4.28722	0	28.544	100	2	1007.98	2014.95	0.111992	370.631	73898	73898	MS2	0/0	12AUG14_Rui_cardiac_PE_A.raw
High				VEQLGAEGNVEESqk	Unconsidered	1	1	B2RYP6	Q14(Deamidated); K15(Label:2H(4))	CID		0.0488	2	2					739466		No Quan Values	Not Used		0	0.01566	4.28697	0	74.0544	100	2	811.404	1621.8	9.72422	86.9206	14702	14702	MS2	0/0	12AUG14_Rui_cardiac_PE_A.raw
High				IAQDLEmYGVNYFSIk	Unambiguous	2	1	F1LP60	M7(Oxidation); K16(Label:2H(4))	CID	1	0	1	1		31254		1	1.0157e+06	Medium	Excluded by Method	Not Used		0	0.01015	4.28632	0	66.6314	100	2	955.977	1910.95	-2.41283	397.662	79473	79473	MS2	0/0	12AUG14_Rui_cardiac_PE_A.raw
	High			DINQEVYNFLATAGAk	Unambiguous	1	1	Q9ER34	K16(Label:13C(6)15N(2))	CID	1	0	1	1		32912			7625098	Heavy	Unique	Used	0.869973	0	0.001267	4.28495	0	50.6308	100	2	881.447	1761.89	-1.72767	416.11	83307	83307	MS2	0/0	12AUG14_Rui_cardiac_PE_A.raw
High				VTVLFAGQNIEr	Unambiguous	1	1	D3ZHA0	R12(Label:13C(6))	CID	1	0	1	1					3.96763e+06		No Quan Values	Not Used		0	0.001124	4.28278	0	36.5877	61	2	676.884	1352.76	-2.16964	271.613	53331	53331	MS2	0/0	12AUG14_Rui_cardiac_PE_A.raw
High				QQSQVLDAMQDSFTr	Unambiguous	2	1	G3V836	R15(Label:13C(6))	CID	1	0	1	1					1.29521e+06		No Quan Values	Not Used		0	0.0007795	4.27962	0	13.9811	100	2	880.42	1759.83	-2.84866	304.426	60159	60159	MS2	0/0	12AUG14_Rui_cardiac_PE_A.raw
High				TIEAEAAHGTVTr	Unambiguous	1	1	P56574	R13(Label:13C(6))	CID	1	0	1	1					6318613		No Quan Values	Not Used		0	0.002242	4.27936	0	16.2564	100	2	681.358	1361.71	-1.58779	45.7891	6330	6330	MS2	0/0	12AUG14_Rui_cardiac_PE_A.raw
	High			MEEESGAPcVPSGnGAPVPk	Unambiguous	3	1	F1LV13	C9(Carbamidomethyl); N14(Deamidated); K20(Label:13C(6)15N(2))	CID	1	0	1	1					851925		No Quan Values	Not Used		0	0.009804	4.27886	0	26.533	100	2	1011.45	2021.9	-3.64734	198.275	37922	37922	MS2	0/0	12AUG14_Rui_cardiac_PE_A.raw
	High			NFILDQTNVSAAAQr	Unambiguous	1	1	Q6IMY8	R15(Label:13C(6)15N(4))	CID	1	0	1	1		21011		1	7.78294e+06	Heavy	Excluded by Method	Not Used		0	0.003173	4.27816	0	59.1922	100	2	829.427	1657.85	-4.37642	270.634	53127	53127	MS2	0/0	12AUG14_Rui_cardiac_PE_A.raw
	High			LLGAPQEADASEEGVQr	Unambiguous	1	1	P14841	R17(Label:13C(6)15N(4))	CID	1	0	1	1					959730		No Quan Values	Not Used		0	0.01985	4.27724	0	0	100	2	890.438	1779.87	-3.29025	179.239	33916	33916	MS2	0/0	12AUG14_Rui_cardiac_PE_A.raw
High				TVYHAEEIQcnGr	Unambiguous	2	1	G3V7U0	C10(Carbamidomethyl); N11(Deamidated); R13(Label:13C(6))	CID	1	0	1	1					68908552		No Quan Values	Not Used		0	0.001191	4.27723	0	30.7829	17	3	528.576	1583.71	-4.50316	65.6217	10378	10378	MS2	0/0	12AUG14_Rui_cardiac_PE_A.raw
High				DLISHDELFSDIYk	Unambiguous	2	1	M0R8Q2	K14(Label:2H(4))	CID	1	0	1	1							No Quan Values	Not Used		0	0.0008049	4.27589	0	5.0293	100	2	849.928	1698.85	-2.30864	387.109	77288	77288	MS2	0/0	12AUG14_Rui_cardiac_PE_A.raw
High				ALIAAQYSGAQIr	Unambiguous	1	1	Q68FR6	R13(Label:13C(6))	CID	1	0	1	1					1.33239e+06		No Quan Values	Not Used		0	0.001172	4.2755	0	61.877	100	2	684.389	1367.77	-2.78939	218.265	42125	42125	MS2	0/0	12AUG14_Rui_cardiac_PE_A.raw
	High			VGLIGScTNSSYEDmGr	Unambiguous	1	1	Q9ER34	C7(Carbamidomethyl); M15(Oxidation); R17(Label:13C(6)15N(4))	CID	1	0	1	1					1.33886e+06		No Quan Values	Not Used		0	0.004928	4.27515	0	17.3307	100	2	936.408	1871.81	-2.71175	181.535	34400	34400	MS2	0/0	12AUG14_Rui_cardiac_PE_A.raw
High				ATAGDTHLGGEDFDNr	Unambiguous	2	1	Q07439	R16(Label:13C(6))	CID	1	0	1	1		6503	1	1	575154	Medium	Excluded by Method	Not Used		0	0.004629	4.27377	0	31.6033	100	2	841.377	1681.75	-2.52753	100.88	17583	17583	MS2	0/0	12AUG14_Rui_cardiac_PE_A.raw
High				DVAGDIFHQQck	Unambiguous	1	1	P05370	C11(Carbamidomethyl); K12(Label:2H(4))	CID	1	0	1	1					1.29558e+06		No Quan Values	Not Used		0	0.0008862	4.27375	0	51.1039	100	2	711.342	1421.68	-0.955885	177.316	33510	33510	MS2	0/0	12AUG14_Rui_cardiac_PE_A.raw
High				ADTGDAPVPAPAGDQk	Unambiguous	1	1	Q63083	K16(Label:2H(4))	CID	1	0	1	1		4499		1	655815	Medium	Excluded by Method	Not Used		0	0.0007365	4.27272	0	17.7136	100	2	757.375	1513.74	0.183322	77.1544	12712	12712	MS2	0/0	12AUG14_Rui_cardiac_PE_A.raw
	High			AEGSDVAnAVLDGADcIMLSGETAk	Unambiguous	3	2	P11980;P11980-2	N8(Deamidated); C16(Carbamidomethyl); K25(Label:13C(6)15N(2))	CID	1	0	1	1							No Quan Values	Not Used		0	0.01481	4.27186	0	46.9934	100	2	1252.08	2503.15	4.16716	411.594	82375	82375	MS2	0/0	12AUG14_Rui_cardiac_PE_A.raw
High				QEYDEAGPSIVHr	Unambiguous	3	1	P68035	R13(Label:13C(6))	CID	1	0	1	1		7674	1		52043060	Medium	Excluded by Method	Not Used		0	0.0008855	4.27183	0	43.3845	37	3	502.913	1506.73	-1.89784	114.511	20401	20401	MS2	0/0	12AUG14_Rui_cardiac_PE_A.raw
High				VLNnMEIGTSLYDEEGAk	Unambiguous	1	1	P16617	N4(Deamidated); K18(Label:2H(4))	CID	0.0094	0	1	1					323451		No Quan Values	Not Used		0	0.009694	4.27179	0	0	100	2	994.481	1987.96	4.26745	314.938	62352	62352	MS2	0/0	12AUG14_Rui_cardiac_PE_A.raw
	High			LGDVISIQPcPDVk	Unambiguous	1	1	P46462	C10(Carbamidomethyl); K14(Label:13C(6)15N(2))	CID	1	0	1	1					7.84545e+06		No Quan Values	Not Used		0	0.001488	4.27055	0	37.696	63	2	774.91	1548.81	-3.04113	287.05	56552	56552	MS2	0/0	12AUG14_Rui_cardiac_PE_A.raw
High				VSTVTTHSSDSEVPSr	Unambiguous	2	1	G3V836	R16(Label:13C(6))	CID	1	0	1	1		1039			1.37586e+06	Medium	Redundant	Not Used	1.14482	0	0.000778	4.26924	0	0	100	2	847.915	1694.82	-3.44976	37.2973	4603	4603	MS2	0/0	12AUG14_Rui_cardiac_PE_A.raw
High				ELGEYGLQAYTEVk	Unambiguous	2	1	P11884	K14(Label:2H(4))	CID	1	0	1	1		24330	1	1	585722	Medium	Excluded by Method	Not Used		0	0.0006027	4.26877	0	35.7204	100	2	802.409	1603.81	-2.28659	310.648	61459	61459	MS2	0/0	12AUG14_Rui_cardiac_PE_A.raw
High				NAcIEcSVNqNSIr	Unconsidered	1	1	Q9ER24	C3(Carbamidomethyl); C6(Carbamidomethyl); Q10(Deamidated); R14(Label:13C(6))	CID		0.0139	2	2					363220		No Quan Values	Not Used		0	0.00375	4.26781	0	36.4237	100	2	836.383	1671.76	3.50402	135.491	24760	24760	MS2	0/0	12AUG14_Rui_cardiac_PE_A.raw
High				ISADAMmQALLGTr	Unambiguous	1	1	P23693	M7(Oxidation); R14(Label:13C(6))	CID	1	0	1	1							No Quan Values	Not Used		0	0.0004092	4.26766	0	51.8877	100	2	750.383	1499.76	-3.81142	344.893	68567	68567	MS2	0/0	12AUG14_Rui_cardiac_PE_A.raw
High				NAcIEcSVnQNSIr	Unconsidered	1	1	Q9ER24	C3(Carbamidomethyl); C6(Carbamidomethyl); N9(Deamidated); R14(Label:13C(6))	CID		0.0139	2	3					363220		No Quan Values	Not Used		0	0.006761	4.26735	0	36.4237	100	2	836.383	1671.76	3.50402	135.491	24760	24760	MS2	0/0	12AUG14_Rui_cardiac_PE_A.raw
	High			EAALVDmVNDGVEDLr	Unambiguous	1	1	P04906	M7(Oxidation); R16(Label:13C(6)15N(4))	CID	1	0	1	1					733250		No Quan Values	Not Used		0	0.004868	4.26688	0	27.2478	100	2	886.421	1771.83	-3.43879	322.751	63971	63971	MS2	0/0	12AUG14_Rui_cardiac_PE_A.raw
High				NVQAEEMVEFSSGLk	Unambiguous	3	1	F1LP05	K15(Label:2H(4))	CID	1	0	1	1		25379	1	1	212674	Medium	Excluded by Method	Not Used		0	0.02649	4.26655	0	78.7351	100	2	836.411	1671.81	-3.11492	323.583	64146	64146	MS2	0/0	12AUG14_Rui_cardiac_PE_A.raw
	High			ELAQQVQQVADDYGk	Unambiguous	1	1	E9PT29	K15(Label:13C(6)15N(2))	CID	1	0	1	1					827779		No Quan Values	Not Used		0	0.006579	4.26557	0	45.8315	100	2	850.421	1699.83	-1.98379	283.39	55791	55791	MS2	0/0	12AUG14_Rui_cardiac_PE_A.raw
High				ASAELALGENSEVLk	Unambiguous	1	1	P00507	K15(Label:2H(4))	CID	1	0	1	1					5.04285e+06		No Quan Values	Not Used		0	0.001054	4.26304	0	8.78269	67	2	767.916	1534.83	-0.682462	253.758	49593	49593	MS2	0/0	12AUG14_Rui_cardiac_PE_A.raw
High				LPsGSGAASPTTGSAVDIr	Unambiguous	1	1	M0R9D5	S3(Phospho); R19(Label:13C(6))	CID	0.0446	0	1	1	S(3): 98.7; S(5): 1.3; S(9): 0.0; T(11): 0.0; T(12): 0.0; S(14): 0.0				903859		No Quan Values	Not Used		0	0.0003677	4.26212	0	36.6362	100	2	915.44	1829.87	-0.94294	227.272	44024	44024	MS2	0/0	12AUG14_Rui_cardiac_PE_A.raw
High				GLVYETSVLDPDEGIr	Unambiguous	2	1	G3V936	R16(Label:13C(6))	CID	1	0	1	1					10826740		No Quan Values	Not Used		0	0.0001713	4.26133	0	17.9034	100	2	884.956	1768.9	-1.2008	355.569	70782	70782	MS2	0/0	12AUG14_Rui_cardiac_PE_A.raw
High				LATAEAQSLHQQVLSr	Unambiguous	1	1	D4ABA9	R16(Label:13C(6))	CID	1	0	1	1		11980	1		758180	Medium	Excluded by Method	Not Used		0	0.0009127	4.25701	0	48.8073	100	2	879.492	1757.98	9.06124	163.873	30690	30690	MS2	0/0	12AUG14_Rui_cardiac_PE_A.raw
High				FGQGGAGPVGGQGPr	Unambiguous	1	1	F1LQW3	R15(Label:13C(6))	CID	1	0	1	1		4702		1	22850356	Medium	Excluded by Method	Not Used		0	0.0001964	4.2568	0	31.8161	70	2	674.345	1347.68	-2.14237	79.0344	13093	13093	MS2	0/0	12AUG14_Rui_cardiac_PE_A.raw
	High			TITLEVEPSDTIENVk	Unambiguous	6	1	P0CG51	K16(Label:13C(6)15N(2))	CID	1	0	1	1							No Quan Values	Not Used		0	0.006779	4.25641	0	44.0637	34	2	898.471	1795.93	-3.94472	327.029	64857	64857	MS2	0/0	12AUG14_Rui_cardiac_PE_A.raw
	High			LEDEEEmNAELTAk	Unambiguous	4	2	G3V885;G3V8B0	M7(Oxidation); K14(Label:13C(6)15N(2))	CID	1	0	1	1					3.08281e+06		No Quan Values	Not Used		0	0.004159	4.25392	0	33.478	100	2	823.368	1645.73	-3.53978	112.761	20034	20034	MS2	0/0	12AUG14_Rui_cardiac_PE_A.raw
High				IVSNAScTTNcLAPLAk	Unambiguous	15	2	P04797;F1M5I8	C7(Carbamidomethyl); C11(Carbamidomethyl); K17(Label:2H(4))	CID	1	0	1	1							No Quan Values	Not Used		0	0.000252	4.25372	0	37.3634	81	2	912.468	1823.93	-0.479172	204.76	39299	39299	MS2	0/0	12AUG14_Rui_cardiac_PE_A.raw
High				VVPEESEAqAEGcSEEr	Unambiguous	1	1	B1WC56	Q9(Deamidated); C13(Carbamidomethyl); R17(Label:13C(6))	CID	1	0	1	1					531536		No Quan Values	Not Used		0	0.007937	4.25216	0	62.0636	100	2	956.921	1912.83	8.86424	101.445	17702	17702	MS2	0/0	12AUG14_Rui_cardiac_PE_A.raw
	High			SSIQITGALEDQmNQLk	Unambiguous	1	1	D3ZCV0	M13(Oxidation); K17(Label:13C(6)15N(2))	CID	1	0	1	1					1.0881e+06		No Quan Values	Not Used		0	0.002428	4.2495	0	53.3115	100	2	950.478	1899.95	-4.78307	280.186	55120	55120	MS2	0/0	12AUG14_Rui_cardiac_PE_A.raw
High				NLTEEmAGLDEIIAk	Unambiguous	2	1	G3V885	M6(Oxidation); K15(Label:2H(4))	CID	1	0	1	1							No Quan Values	Not Used		0	1.847e-05	4.24871	0	13.52	100	2	833.929	1666.85	-0.542494	335.934	66709	66709	MS2	0/0	12AUG14_Rui_cardiac_PE_A.raw
High				HGcTVLTALGTILk	Unambiguous	1	1	Q9QZ76	C3(Carbamidomethyl); K14(Label:2H(4))	CID	1	0	1	1					3726296		No Quan Values	Not Used		0	3.551e-05	4.24859	0	52.2713	100	2	744.43	1487.85	-2.0579	396.451	79221	79221	MS2	0/0	12AUG14_Rui_cardiac_PE_A.raw
High				NLVHIITHGEEkD	Unambiguous	1	1	P08733	K12(Label:2H(4))	CID	1	0	1	1		10263		1	4.48126e+06	Medium	Excluded by Method	Not Used		0	0.005465	4.2481	1	22.6247	94	2	754.903	1508.8	-0.818064	144.282	26600	26600	MS2	0/0	12AUG14_Rui_cardiac_PE_A.raw
High				GAGTGGLGLTVEGPcEAk	Unambiguous	2	1	D3ZHA0	C15(Carbamidomethyl); K18(Label:2H(4))	CID	1	0	1	1					7980122		No Quan Values	Not Used		0	0.0005254	4.24724	0	26.2462	100	2	839.423	1677.84	-1.62685	232.608	45138	45138	MS2	0/0	12AUG14_Rui_cardiac_PE_A.raw
	High			VAVGEEqAFLVNTr	Unambiguous	1	1	D3ZHA0	Q7(Deamidated); R14(Label:13C(6)15N(4))	CID	1	0	1	1							No Quan Values	Not Used		0	0.01096	4.24591	0	54.1092	100	2	772.4	1543.79	-4.5709	269.582	52908	52908	MS2	0/0	12AUG14_Rui_cardiac_PE_A.raw
	High			VEGDLAGHGQEVLISLFk	Unambiguous	1	1	Q9QZ76	K18(Label:13C(6)15N(2))	CID	1	0	1	1		31670			1.28834e+07	Heavy	Unique	Used	0.583401	0	0.000812	4.24498	0	25.9089	66	2	960.518	1920.03	-1.5709	402.964	80582	80582	MS2	0/0	12AUG14_Rui_cardiac_PE_A.raw
	High			WVVIGDENYGEGSSr	Unambiguous	1	1	Q9ER34	R15(Label:13C(6)15N(4))	CID	1	0	1	1		20462	1		1.1064e+07	Heavy	Excluded by Method	Not Used		0	0.0006726	4.2448	0	29.0256	91	2	839.388	1677.77	-2.75925	263.412	51616	51616	MS2	0/0	12AUG14_Rui_cardiac_PE_A.raw
High				TITLEVEPSDTIENVk	Unambiguous	6	1	P0CG51	K16(Label:2H(4))	CID	1	0	1	1							No Quan Values	Not Used		0	0.001476	4.24252	0	41.5018	43	2	896.478	1791.95	-2.41111	327.888	65034	65034	MS2	0/0	12AUG14_Rui_cardiac_PE_A.raw
High				HGGYENAVHSGALDD	Unambiguous	1	1	P28480		CID	1	0	1	1					1.08577e+06		Indistinguishable Channels	Not Used		0	0.004395	4.24035	0	0	100	2	771.333	1541.66	-2.23957	92.2273	15792	15792	MS2	0/0	12AUG14_Rui_cardiac_PE_A.raw
	High			HGGYENAVHSGALDD	Unambiguous	1	1	P28480		CID	1	0	1	1					1.08577e+06		Indistinguishable Channels	Not Used		0	0.008073	4.24035	0	0	100	2	771.333	1541.66	-2.23957	92.2273	15792	15792	MS2	0/0	12AUG14_Rui_cardiac_PE_A.raw
High				SFYPEEVSSMVLTk	Unambiguous	4	1	P63018	K14(Label:2H(4))	CID	1	0	1	1							No Quan Values	Not Used		0	6.409e-05	4.23962	0	13.2092	100	2	810.908	1620.81	-2.11902	380.647	75959	75959	MS2	0/0	12AUG14_Rui_cardiac_PE_A.raw
High				AISEELDHALNDMTsI	Unambiguous	1	1	P04692	S15(Phospho)	CID	1	0	1	1	S(3): 0.0; T(14): 0.5; S(15): 99.5				1.01737e+07		Indistinguishable Channels	Not Used		0	0.01472	4.23933	0	43.9278	100	2	919.894	1838.78	-3.70835	408.66	81767	81767	MS2	0/0	12AUG14_Rui_cardiac_PE_A.raw
High				AQQVSQGLDVLTAk	Unambiguous	2	1	P85972	K14(Label:2H(4))	CID	1	0	1	1					3.94537e+06		No Quan Values	Not Used		0	0.001135	4.23877	0	66.0776	100	2	731.414	1461.82	-0.777444	229.704	44533	44533	MS2	0/0	12AUG14_Rui_cardiac_PE_A.raw
High				TVYHAEEIQcnGr	Unambiguous	2	1	G3V7U0	C10(Carbamidomethyl); N11(Deamidated); R13(Label:13C(6))	CID	0.0354	0	1	1		3110	1	1	219147	Medium	Excluded by Method	Not Used		0	0.0003865	4.23822	0	0	100	2	792.362	1583.72	-3.53118	61.0091	9433	9433	MS2	0/0	12AUG14_Rui_cardiac_PE_A.raw
	High			NETLGGTcLNVGcIPSk	Unambiguous	1	1	Q6P6R2	C8(Carbamidomethyl); C13(Carbamidomethyl); K17(Label:13C(6)15N(2))	CID	1	0	1	1					457679		No Quan Values	Not Used		0	0.005034	4.23549	0	43.8075	100	2	914.442	1827.88	-2.99028	271.152	53235	53235	MS2	0/0	12AUG14_Rui_cardiac_PE_A.raw
High				VLnNMEIGTSLYDEEGAk	Unconsidered	1	1	P16617	N3(Deamidated); K18(Label:2H(4))	CID		0.0094	2	2					323451		No Quan Values	Not Used		0	0.009591	4.23431	0	0	100	2	994.481	1987.96	4.26745	314.938	62352	62352	MS2	0/0	12AUG14_Rui_cardiac_PE_A.raw
High				NSSVGLIQLNrPk	Unambiguous	1	1	P14604	R11(Label:13C(6)); K13(Label:2H(4))	CID	1	0	1	1					4.33894e+06		No Quan Values	Not Used		0	0.0002827	4.2342	0	53.4196	100	2	718.433	1435.86	-2.50929	167.687	31494	31494	MS2	0/0	12AUG14_Rui_cardiac_PE_A.raw
High				VTnGAFTGEISPGMIk	Unambiguous	2	1	P48500	N3(Deamidated); K16(Label:2H(4))	CID	1	0	1	1							No Quan Values	Not Used		0	0.0003899	4.23381	0	12.4588	100	2	813.92	1626.83	-1.34571	313.326	62015	62015	MS2	0/0	12AUG14_Rui_cardiac_PE_A.raw
High				ALGQNPTQAEVLr	Unambiguous	1	1	P16409	R13(Label:13C(6))	CID	1	0	1	1		12038		1	709176256	Medium	Excluded by Method	Not Used		0	0.01026	4.23353	0	2.1269	2	2	701.889	1402.77	-3.07328	164.695	30862	30862	MS2	0/0	12AUG14_Rui_cardiac_PE_A.raw
High				WVVIGDENYGEGSSr	Unambiguous	1	1	Q9ER34	R15(Label:13C(6))	CID	1	0	1	1							No Quan Values	Not Used		0	5.974e-05	4.23311	0	18.1792	58	2	837.395	1673.78	-2.1209	264.572	51858	51858	MS2	0/0	12AUG14_Rui_cardiac_PE_A.raw
High				ALLVTASqcQQPAGNk	Unconsidered	1	1	Q08163	Q8(Deamidated); C9(Carbamidomethyl); K16(Label:2H(4))	CID		0.043	4	4					208226		No Quan Values	Not Used		0	0.0263	4.23302	0	48.9585	100	2	845.948	1690.89	8.85974	130.302	23695	23695	MS2	0/0	12AUG14_Rui_cardiac_PE_A.raw
High				SELSDGIAmLVAGNDr	Unambiguous	1	1	Q5XIH6	M9(Oxidation); R16(Label:13C(6))	CID	1	0	1	1							No Quan Values	Not Used		0	0.007775	4.23276	0	68.5506	100	2	835.409	1669.81	-3.48613	392.004	78292	78292	MS2	0/0	12AUG14_Rui_cardiac_PE_A.raw
	High			ITGLDPAGPnFEYAEAPSr	Unambiguous	1	1	Q06000	N10(Deamidated); R19(Label:13C(6)15N(4))	CID	1	0	1	1							No Quan Values	Not Used		0	0.0202	4.23266	0	46.0386	100	2	1008.49	2015.97	5.76103	324.08	64248	64248	MS2	0/0	12AUG14_Rui_cardiac_PE_A.raw
	High			FSFcFSPEPEAEAAAGPGPcEr	Unambiguous	3	1	O08623	C4(Carbamidomethyl); C20(Carbamidomethyl); R22(Label:13C(6)15N(4))	CID	1	0	1	1					382586		No Quan Values	Not Used		0	0.003603	4.23235	0	26.8959	100	2	1212.02	2423.03	-0.583495	381.546	76144	76144	MS2	0/0	12AUG14_Rui_cardiac_PE_A.raw
High				IQVLQQqADDAEEr	Unambiguous	3	1	Q63610-3	Q7(Deamidated); R14(Label:13C(6))	CID	0.0024	0	1	1		10919	1	1	1.08233e+06	Medium	Excluded by Method	Not Used		0	0.001302	4.23065	0	45.5368	100	2	825.413	1649.82	7.38221	151.758	28164	28164	MS2	0/0	12AUG14_Rui_cardiac_PE_A.raw
High				IEDGNNFGVAVQEk	Unambiguous	2	1	Q6P9V7	K14(Label:2H(4))	CID	1	0	1	1		13478	1		3.28703e+06	Medium	Excluded by Method	Not Used		0	0.002322	4.2286	0	38.0218	100	2	762.384	1523.76	-1.47925	181.526	34398	34398	MS2	0/0	12AUG14_Rui_cardiac_PE_A.raw
High				FEDGDLTLYQSNAILr	Unambiguous	2	1	P04906	R16(Label:13C(6))	CID	1	0	1	1					231684		No Quan Values	Not Used		0	0.0001569	4.22794	0	80.5711	100	2	930.976	1860.95	1.17356	389.45	77767	77767	MS2	0/0	12AUG14_Rui_cardiac_PE_A.raw
High				AHSSmVGVNLPQk	Unambiguous	2	1	P16617	M5(Oxidation); K13(Label:2H(4))	CID	1	0	1	1		3515		1	1.6259e+06	Medium	Excluded by Method	Not Used		0	0.0006003	4.22786	0	15.8109	100	2	694.367	1387.73	-2.94262	66.7948	10618	10618	MS2	0/0	12AUG14_Rui_cardiac_PE_A.raw
High				MHEDInEEWISDk	Unambiguous	1	1	Q66HF1	N6(Deamidated); K13(Label:2H(4))	CID	1	0	1	1							No Quan Values	Not Used		0	0.01067	4.22565	0	58.9864	100	2	825.873	1650.74	8.089	207.541	39888	39888	MS2	0/0	12AUG14_Rui_cardiac_PE_A.raw
High				HEYQANGPEDLNr	Unambiguous	1	1	Q7M0E3	R13(Label:13C(6))	CID	1	0	1	1					763835		No Quan Values	Not Used		0	9.426e-05	4.22551	0	50.865	100	2	774.859	1548.71	-1.67839	45.2103	6211	6211	MS2	0/0	12AUG14_Rui_cardiac_PE_A.raw
High				MEQFTAQNEEEk	Unambiguous	1	1	D4A702	K12(Label:2H(4))	CID	1	0	1	1		4730	1	1	120492	Medium	Excluded by Method	Not Used		0	0.001608	4.22543	0	61.0172	100	2	744.333	1487.66	-1.70389	79.3618	13162	13162	MS2	0/0	12AUG14_Rui_cardiac_PE_A.raw
	High			ASAELALGENSEVLk	Unambiguous	1	1	P00507	K15(Label:13C(6)15N(2))	CID	1	0	1	1							No Quan Values	Not Used		0	0.002607	4.22493	0	29.53	87	2	769.91	1538.81	-2.08016	257.064	50289	50289	MS2	0/0	12AUG14_Rui_cardiac_PE_A.raw
	High			VALVYGQMNEPPGAr	Unambiguous	2	1	G3V6D3	R15(Label:13C(6)15N(4))	CID	0.0427	0	1	1					15065217		No Quan Values	Not Used		0	0.004192	4.22441	0	21.9693	47	2	806.41	1611.81	-3.57015	234.485	45528	45528	MS2	0/0	12AUG14_Rui_cardiac_PE_A.raw
High				LGDVISIQPcPDVk	Unambiguous	1	1	P46462	C10(Carbamidomethyl); K14(Label:2H(4))	CID	1	0	1	1		22400	1	1	2.91529e+06	Medium	Excluded by Method	Not Used		0	0.000676	4.22321	0	29.1128	63	2	772.916	1544.82	-3.15631	285.595	56250	56250	MS2	0/0	12AUG14_Rui_cardiac_PE_A.raw
High				AAFGLSEAGFNTAcLTk	Unambiguous	1	1	Q920L2	C14(Carbamidomethyl); K17(Label:2H(4))	CID	1	0	1	1		28316		1	180832	Medium	Excluded by Method	Not Used		0	0.001971	4.22098	0	55.0137	100	2	881.441	1761.87	-2.23815	361.202	71946	71946	MS2	0/0	12AUG14_Rui_cardiac_PE_A.raw
	High			LQSIGTENTEENr	Unambiguous	2	1	P05065	R13(Label:13C(6)15N(4))	CID	1	0	1	1					1.61323e+06		No Quan Values	Not Used		0	0.006841	4.2207	0	15.909	100	2	750.861	1500.71	-1.70287	61.3542	9504	9504	MS2	0/0	12AUG14_Rui_cardiac_PE_A.raw
	High			TASLTSAASIDGSr	Unambiguous	2	1	Q8VBU2-2	R14(Label:13C(6)15N(4))	CID	1	0	1	1		10225		1	25096764	Heavy	Excluded by Method	Not Used		0	0.004605	4.21996	0	29.1354	67	2	673.842	1346.68	-1.5364	146.435	27051	27051	MS2	0/0	12AUG14_Rui_cardiac_PE_A.raw
	High			LYGPSSVSFADDFVr	Unambiguous	2	1	P29457	R15(Label:13C(6)15N(4))	CID	1	0	1	1							No Quan Values	Not Used		0	0.007533	4.21844	0	31.9936	100	2	835.408	1669.81	-0.384918	388.424	77557	77557	MS2	0/0	12AUG14_Rui_cardiac_PE_A.raw
High				IQVLQqQADDAEEr	Unconsidered	3	1	Q63610-3	Q6(Deamidated); R14(Label:13C(6))	CID		0.0024	2	2		10919	1	1	1.08233e+06	Medium	Excluded by Method	Not Used		0	0.002789	4.21681	0	45.5368	100	2	825.413	1649.82	7.38221	151.758	28164	28164	MS2	0/0	12AUG14_Rui_cardiac_PE_A.raw
	High			SPPNPENIAPGYSGPLk	Unambiguous	1	1	D3ZX18	K17(Label:13C(6)15N(2))	CID	1	0	1	1							No Quan Values	Not Used		0	0.019	4.21614	0	11.8746	100	2	873.449	1745.89	-2.91095	259.966	50897	50897	MS2	0/0	12AUG14_Rui_cardiac_PE_A.raw
High				IFVGGLSPDTPEEk	Unambiguous	8	1	P17132	K14(Label:2H(4))	CID	1	0	1	1		19583	1	1	1502836	Medium	Excluded by Method	Not Used		0	0.00216	4.21609	0	15.5637	100	2	746.892	1492.78	-3.75328	251.219	49057	49057	MS2	0/0	12AUG14_Rui_cardiac_PE_A.raw
	High			LSVEALnSLTGEFk	Unambiguous	1	1	P00564	N7(Deamidated); K14(Label:13C(6)15N(2))	CID	1	0	1	1					297162		No Quan Values	Not Used		0	0.0022	4.21264	0	28.544	100	2	758.902	1516.8	-0.983408	371.609	74100	74100	MS2	0/0	12AUG14_Rui_cardiac_PE_A.raw
High				GIsLEEGALPDVSATr	Unambiguous	1	1	D4ABA9	S3(Phospho); R16(Label:13C(6))	CID	1	0	1	1	S(3): 100.0; S(13): 0.0; T(15): 0.0						No Quan Values	Not Used		0	0.0008671	4.21063	0	34.6435	100	2	850.913	1700.82	-1.01626	369.886	73742	73742	MS2	0/0	12AUG14_Rui_cardiac_PE_A.raw
High				ITGLDPAGPNFEYAEAPSr	Unambiguous	1	1	Q06000	R19(Label:13C(6))	CID	1	0	1	1					810592		No Quan Values	Not Used		0	0.004848	4.20979	0	22.9627	100	2	1005.99	2010.98	-2.36468	321.802	63775	63775	MS2	0/0	12AUG14_Rui_cardiac_PE_A.raw
High				TQEQLASEMAELTAr	Unambiguous	2	1	F1LP60	R15(Label:13C(6))	CID	1	0	1	1					1.84101e+06		No Quan Values	Not Used		0	9.217e-05	4.20866	0	43.4173	100	2	842.418	1683.83	-1.79565	332.704	66038	66038	MS2	0/0	12AUG14_Rui_cardiac_PE_A.raw
	High			IDQYqGADAVGLEEk	Unambiguous	1	1	Q920J4	Q5(Deamidated); K15(Label:13C(6)15N(2))	CID	0.0356	0	1	1					1.57058e+06		No Quan Values	Not Used		0	0.005107	4.20822	0	49.125	100	2	822.904	1644.8	9.64992	194.132	37051	37051	MS2	0/0	12AUG14_Rui_cardiac_PE_A.raw
High				EQIEQFIPQMTAGk	Unambiguous	1	1	P15650	K14(Label:2H(4))	CID	1	0	1	1					3.12124e+06		No Quan Values	Not Used		0	0.007078	4.20701	0	38.3964	86	2	812.42	1623.83	-0.795979	336.776	66884	66884	MS2	0/0	12AUG14_Rui_cardiac_PE_A.raw
High				AHSSmVGVNLPQk	Unambiguous	2	1	P16617	M5(Oxidation); K13(Label:2H(4))	CID	1	0	1	1					575263		No Quan Values	Not Used		0	0.003092	4.20647	0	50.5185	100	2	694.368	1387.73	-1.44723	64.8054	10210	10210	MS2	0/0	12AUG14_Rui_cardiac_PE_A.raw
High				IFVGGLNPEATEEk	Unambiguous	2	1	Q9QX80	K14(Label:2H(4))	CID	1	0	1	1					531390		No Quan Values	Not Used		0	0.002877	4.20545	0	49.3139	100	2	754.398	1507.79	-3.09194	249.915	48784	48784	MS2	0/0	12AUG14_Rui_cardiac_PE_A.raw
	High			SYELPDGQVITIGnEr	Unambiguous	9	3	P68035;V9GZ85;D3ZRN3	N14(Deamidated); R16(Label:13C(6)15N(4))	CID	1	0	1	1					2.268e+06		No Quan Values	Not Used		0	0.001625	4.20453	0	35.6027	100	2	901.444	1801.88	-1.86989	375.344	74869	74869	MS2	0/0	12AUG14_Rui_cardiac_PE_A.raw
	High			ELLALDSVDPEGr	Unambiguous	1	1	Q5U2U8	R13(Label:13C(6)15N(4))	CID	1	0	1	1							No Quan Values	Not Used		0	0.0167	4.20383	0	53.8595	100	2	712.367	1423.73	-3.05575	326.935	64838	64838	MS2	0/0	12AUG14_Rui_cardiac_PE_A.raw
	High			APLQVAVLGPTGVAEPVEVr	Unambiguous	1	1	D3ZHA0	R20(Label:13C(6)15N(4))	CID	1	0	1	1					1.5611e+06		No Quan Values	Not Used		0	0.0007732	4.20377	0	44.1252	100	2	1006.58	2012.15	3.45143	392.109	78313	78313	MS2	0/0	12AUG14_Rui_cardiac_PE_A.raw
High				VAVSADPNVPNVIVTr	Unambiguous	1	1	Q5XI73	R16(Label:13C(6))	CID	1	0	1	1					808821		No Quan Values	Not Used		0	0.001417	4.2032	0	43.4858	100	2	828.97	1656.93	-3.32293	282.79	55668	55668	MS2	0/0	12AUG14_Rui_cardiac_PE_A.raw
	High			AVTELNEPLSNEDr	Unambiguous	1	1	P68511	R14(Label:13C(6)15N(4))	CID	1	0	1	1					1.47698e+06		No Quan Values	Not Used		0	0.003934	4.20202	0	14.0433	100	2	798.889	1596.77	-2.23386	177.795	33610	33610	MS2	0/0	12AUG14_Rui_cardiac_PE_A.raw
High				HVAAGTQQPYTDGVr	Unambiguous	1	1	Q6P0K8	R15(Label:13C(6))	CID	1	0	1	1		2581	1	1	107934	Medium	Excluded by Method	Not Used		0	0.0002132	4.20171	0	37.7401	100	2	803.404	1605.8	-4.58451	55.2493	8259	8259	MS2	0/0	12AUG14_Rui_cardiac_PE_A.raw
High				rFNSANEDNVTQVr	Unambiguous	1	1	P04762	R1(Label:13C(6)); R14(Label:13C(6))	CID	1	0	1	1					1.60296e+06		No Quan Values	Not Used		0	0.006934	4.20069	1	25.3845	100	2	831.419	1661.83	-4.74224	76.0369	12492	12492	MS2	0/0	12AUG14_Rui_cardiac_PE_A.raw
	High			VcVQTVESGAMTk	Unambiguous	1	1	P56574	C2(Carbamidomethyl); K13(Label:13C(6)15N(2))	CID	1	0	1	1					3.2636e+06		No Quan Values	Not Used		0	0.002827	4.19968	0	31.6372	100	2	709.348	1417.69	-1.62538	143.956	26533	26533	MS2	0/0	12AUG14_Rui_cardiac_PE_A.raw
High				APPqTQLPSGASSGTGSASATHGGGPLPGTr	Unconsidered	2	1	Q6MG49-2	Q4(Deamidated); R31(Label:13C(6))	CID		0.0389	2	2					366577		No Quan Values	Not Used		0	0.009381	4.19887	0	45.9479	100	3	937.137	2809.4	5.26686	173.175	32638	32638	MS2	0/0	12AUG14_Rui_cardiac_PE_A.raw
High				NSNLVGAAHEELQqSr	Unconsidered	2	1	G3V8L3	Q14(Deamidated); R16(Label:13C(6))	CID		0.0278	2	2					697889		No Quan Values	Not Used		0	0.01928	4.19828	0	57.8378	100	2	880.445	1759.88	8.84228	150.828	27970	27970	MS2	0/0	12AUG14_Rui_cardiac_PE_A.raw
High				TGGLAGGGSDALQTDGLr	Unambiguous	1	1	D4A702	R18(Label:13C(6))	CID	1	0	1	1					855089		No Quan Values	Not Used		0	0.001421	4.19537	0	21.406	100	2	826.419	1651.83	-2.26317	203.637	39061	39061	MS2	0/0	12AUG14_Rui_cardiac_PE_A.raw
High				APPAGEDTcQFDk	Unambiguous	1	1	A0JPQ4	C9(Carbamidomethyl); K13(Label:2H(4))	CID	1	0	1	1					8550871		No Quan Values	Not Used		0	0.001042	4.19439	0	3.28482	73	2	720.323	1439.64	-2.09445	70.5148	11374	11374	MS2	0/0	12AUG14_Rui_cardiac_PE_A.raw
High				AANEAGYFNEEmAPIEVk	Unambiguous	2	1	G3V9U2	M12(Oxidation); K18(Label:2H(4))	CID	1	0	1	1					2.26656e+06		No Quan Values	Not Used		0	0.01845	4.19408	0	53.9623	100	2	1001.97	2002.93	-2.9725	277.386	54537	54537	MS2	0/0	12AUG14_Rui_cardiac_PE_A.raw
High				NQYDNDVTVWSPQGr	Unambiguous	1	1	P18420	R15(Label:13C(6))	CID	1	0	1	1					1.27809e+06		No Quan Values	Not Used		0	0.0008562	4.19393	0	40.1518	100	2	892.915	1784.82	-3.30922	242.008	47109	47109	MS2	0/0	12AUG14_Rui_cardiac_PE_A.raw
High				VAPEEHPVLLTEAPLNPk	Unambiguous	3	1	V9GZ85	K18(Label:2H(4))	CID	1	0	1	1					856348		No Quan Values	Not Used		0	0.01144	4.19077	0	0	100	2	979.545	1958.08	-3.2219	266.613	52289	52289	MS2	0/0	12AUG14_Rui_cardiac_PE_A.raw
High				DQLLLGPTYATPk	Unambiguous	1	1	Q60587	K13(Label:2H(4))	CID	1	0	1	1					5.34009e+06		No Quan Values	Not Used		0	0.0004477	4.19071	0	52.5614	100	2	710.902	1420.8	-1.77525	285.972	56329	56329	MS2	0/0	12AUG14_Rui_cardiac_PE_A.raw
High				DcDLQEDAcYNcGr	Unambiguous	1	1	P62634	C2(Carbamidomethyl); C9(Carbamidomethyl); C12(Carbamidomethyl); R14(Label:13C(6))	CID	1	0	1	1		9026	1		784219	Medium	Excluded by Method	Not Used		0	0.0003537	4.19032	0	0	100	2	891.332	1781.66	-2.57966	129.813	23593	23593	MS2	0/0	12AUG14_Rui_cardiac_PE_A.raw
	High			TASLTSAASIDGSr	Unambiguous	2	1	Q8VBU2-2	R14(Label:13C(6)15N(4))	CID	1	0	1	1		10079		1	31202601	Heavy	Excluded by Method	Not Used		0	0.01212	4.19023	0	41.241	100	2	673.841	1346.68	-2.44285	140.712	25852	25852	MS2	0/0	12AUG14_Rui_cardiac_PE_A.raw
High				TNVSGGAIALGHPLGGSGSr	Unambiguous	2	1	G3V9U2	R20(Label:13C(6))	CID	1	0	1	1					363673		No Quan Values	Not Used		0	0.0003416	4.19021	0	0	100	2	907.482	1813.96	-2.51921	183.969	34917	34917	MS2	0/0	12AUG14_Rui_cardiac_PE_A.raw
High				HQIQSYTcEIDALk	Unambiguous	2	1	Q6P725	C8(Carbamidomethyl); K14(Label:2H(4))	CID	1	0	1	1		17371		1	1.65106e+07	Medium	Excluded by Method	Not Used		0	0.003642	4.19006	0	40.6829	51	2	855.425	1709.84	-2.11083	225.71	43697	43697	MS2	0/0	12AUG14_Rui_cardiac_PE_A.raw
	High			QATLGAGLPIATPcTTVNk	Unambiguous	1	1	P17764	C14(Carbamidomethyl); K19(Label:13C(6)15N(2))	CID	1	0	1	1					9854479		No Quan Values	Not Used		0	0.001792	4.18956	0	14.3905	61	2	961.017	1921.03	-2.37366	311.973	61734	61734	MS2	0/0	12AUG14_Rui_cardiac_PE_A.raw
	High			AAVEEGIVLGGGcALLr	Unambiguous	1	1	P63039	C13(Carbamidomethyl); R17(Label:13C(6)15N(4))	CID	1	0	1	1					1.29157e+06		No Quan Values	Not Used		0	0.0006339	4.1871	0	64.3966	100	2	847.96	1694.91	-0.543459	372.518	74286	74286	MS2	0/0	12AUG14_Rui_cardiac_PE_A.raw
High				AEDNADTLALVFEAPNQEk	Unambiguous	1	1	P04961	K19(Label:2H(4))	CID	1	0	1	1					547079		No Quan Values	Not Used		0	0.00275	4.18657	0	0	100	2	1040.01	2079.01	-4.86203	388.442	77561	77561	MS2	0/0	12AUG14_Rui_cardiac_PE_A.raw
	High			GLVYETSVLDPDEGIr	Unambiguous	2	1	G3V936	R16(Label:13C(6)15N(4))	CID	1	0	1	1							No Quan Values	Not Used		0	0.002213	4.18602	0	51.0292	100	2	886.95	1772.89	-1.18728	354.364	70532	70532	MS2	0/0	12AUG14_Rui_cardiac_PE_A.raw
	High			WVDVGGAYVGPTQNr	Unambiguous	2	1	G3V9Z3	R15(Label:13C(6)15N(4))	CID	1	0	1	1		19296	1		5.28782e+06	Heavy	Excluded by Method	Not Used		0	0.005592	4.18589	0	54.852	100	2	814.905	1628.8	-1.48705	247.892	48349	48349	MS2	0/0	12AUG14_Rui_cardiac_PE_A.raw
	High			VDnSSLTGESEPQTr	Unambiguous	5	1	P06685	N3(Deamidated); R15(Label:13C(6)15N(4))	CID	0.031	0	1	1							No Quan Values	Not Used		0	0.01858	4.185	0	47.57	100	2	815.883	1630.76	9.20918	80.341	13362	13362	MS2	0/0	12AUG14_Rui_cardiac_PE_A.raw
High				TDYnASVSVPDSSGPEr	Unambiguous	3	1	P61980	N4(Deamidated); R17(Label:13C(6))	CID	1	0	1	1					120577		No Quan Values	Not Used		0	0.016	4.18396	0	0	100	2	894.404	1787.8	-1.27852	180.759	34239	34239	MS2	0/0	12AUG14_Rui_cardiac_PE_A.raw
High				LYGSGGPPPTGEEDTSEkDEL	Unambiguous	1	1	P06761	K18(Label:2H(4))	CID	1	0	1	1		16812	1		736218	Medium	Excluded by Method	Not Used		0	0.008195	4.18253	1	0	100	2	1091.5	2182	-0.189977	219.074	42294	42294	MS2	0/0	12AUG14_Rui_cardiac_PE_A.raw
High				LcGSGFQSIVSGcQEIcSk	Unambiguous	2	1	G3V9U2	C2(Carbamidomethyl); C13(Carbamidomethyl); C17(Carbamidomethyl); K19(Label:2H(4))	CID	1	0	1	1		23528		1	3.91318e+06	Medium	Excluded by Method	Not Used		0	0.01291	4.18227	0	55.1011	100	2	1060.99	2120.96	-3.90487	299.808	59202	59202	MS2	0/0	12AUG14_Rui_cardiac_PE_A.raw
High				nSNLVGAAHEELQQSr	Unconsidered	2	1	G3V8L3	N1(Deamidated); R16(Label:13C(6))	CID		0.0324	3	3					697889		No Quan Values	Not Used		0	0.00358	4.18159	0	57.8378	100	2	880.445	1759.88	8.84228	150.828	27970	27970	MS2	0/0	12AUG14_Rui_cardiac_PE_A.raw
High				AVTELNEPLSNEDr	Unambiguous	1	1	P68511	R14(Label:13C(6))	CID	1	0	1	1					1.07937e+07		No Quan Values	Not Used		0	0.0004464	4.17972	0	70.7342	100	2	796.895	1592.78	-1.86829	178.284	33712	33712	MS2	0/0	12AUG14_Rui_cardiac_PE_A.raw
High				GSYGDLGGPIITTQVTIPk	Unambiguous	3	1	P61980	K19(Label:2H(4))	CID	1	0	1	1					4.21956e+06		No Quan Values	Not Used		0	0.0001101	4.17873	0	34.1124	100	2	961.031	1921.05	-1.86846	382.617	76365	76365	MS2	0/0	12AUG14_Rui_cardiac_PE_A.raw
High				QVELALWDTAGqEDYDr	Unambiguous	4	2	P61589;B2RYP0	Q12(Deamidated); R17(Label:13C(6))	CID	0.0335	0	1	1					615600		No Quan Values	Not Used		0	0.007131	4.1766	0	80.022	100	2	1008.48	2015.94	7.49576	370.5	73871	73871	MS2	0/0	12AUG14_Rui_cardiac_PE_A.raw
High				GADPEETILNAFk	Unambiguous	1	1	P08733	K13(Label:2H(4))	CID	1	0	1	1							No Quan Values	Not Used		0	0.001827	4.17543	0	56.6287	100	2	704.865	1408.72	-2.2265	403.295	80652	80652	MS2	0/0	12AUG14_Rui_cardiac_PE_A.raw
High				ENALDrAEQAEADk	Unambiguous	7	1	P04692	R6(Label:13C(6)); K14(Label:2H(4))	CID	1	0	1	1					4.26819e+06		No Quan Values	Not Used		0	0.008509	4.17499	1	50.7342	100	2	785.389	1569.77	-2.24071	117.095	20935	20935	MS2	0/0	12AUG14_Rui_cardiac_PE_A.raw
High				ENAIDrAEQAEADk	Unambiguous	7	1	P04692	R6(Label:13C(6)); K14(Label:2H(4))	CID	1	0	1	2					4.26819e+06		No Quan Values	Not Used		0	0.008509	4.17499	1	50.7342	100	2	785.389	1569.77	-2.24071	117.095	20935	20935	MS2	0/0	12AUG14_Rui_cardiac_PE_A.raw
High				mDIDVPDVNIEGPEGk	Unambiguous	1	1	M0R9D5	M1(Oxidation); K16(Label:2H(4))	CID	1	0	1	1							No Quan Values	Not Used		0	0.001126	4.17409	0	0	47	2	874.419	1747.83	-2.60262	307.174	60736	60736	MS2	0/0	12AUG14_Rui_cardiac_PE_A.raw
High				VALTGLTVAEYFr	Unambiguous	2	1	G3V6D3	R13(Label:13C(6))	CID	1	0	1	1		31688			4.53912e+07	Medium	Unique	Used	0.685474	0	0.0002199	4.17228	0	56.1887	60	2	723.406	1445.81	-2.85989	402.372	80459	80459	MS2	0/0	12AUG14_Rui_cardiac_PE_A.raw
High				nTLLQAELEELr	Unambiguous	2	1	G3V885	N1(Deamidated); R12(Label:13C(6))	CID	1	0	1	1		32320		1	3.17221e+06	Medium	Excluded by Method	Not Used		0	0.0003837	4.17221	0	46.7516	100	2	718.39	1435.77	-0.347884	409.023	81842	81842	MS2	0/0	12AUG14_Rui_cardiac_PE_A.raw
High				VQGLEQAVDNFEGk	Unambiguous	1	1	Q5U2U8	K14(Label:2H(4))	CID	1	0	1	1					897899		No Quan Values	Not Used		0	0.0001359	4.16941	0	31.0315	100	2	769.391	1537.77	-3.62532	300.593	59363	59363	MS2	0/0	12AUG14_Rui_cardiac_PE_A.raw
High				AQQVSQGLDVLTAk	Unambiguous	2	1	P85972	K14(Label:2H(4))	CID	1	0	1	1		17840		1	6.22928e+06	Medium	Excluded by Method	Not Used		0	0.0003467	4.16889	0	50.1744	100	2	731.413	1461.82	-1.27848	231.291	44863	44863	MS2	0/0	12AUG14_Rui_cardiac_PE_A.raw
High				LDYDEDASAMLr	Unambiguous	1	1	P50503	R12(Label:13C(6))	CID	1	0	1	1							No Quan Values	Not Used		0	0.0001559	4.16884	0	33.2768	94	2	702.822	1404.64	-2.67671	274.231	53881	53881	MS2	0/0	12AUG14_Rui_cardiac_PE_A.raw
	High			NPDDITNEEYGEFYk	Unambiguous	1	1	P82995	K15(Label:13C(6)15N(2))	CID	1	0	1	1					1124622		No Quan Values	Not Used		0	0.006613	4.16756	0	55.6369	100	2	921.398	1841.79	-3.66727	275.771	54200	54200	MS2	0/0	12AUG14_Rui_cardiac_PE_A.raw
	High			GYLGPEQLPDcLk	Unambiguous	1	1	P04636	C11(Carbamidomethyl); K13(Label:13C(6)15N(2))	CID	1	0	1	1					12752480		No Quan Values	Not Used		0	0.008403	4.16731	0	39.4002	56	2	749.377	1497.75	-2.52715	306.205	60532	60532	MS2	0/0	12AUG14_Rui_cardiac_PE_A.raw
High				ALLVTASqcQQPAGNk	Unambiguous	1	1	Q08163	Q8(Deamidated); C9(Carbamidomethyl); K16(Label:2H(4))	CID	0.0072	0	1	1							No Quan Values	Not Used		0	0.01923	4.16635	0	62.2517	100	2	845.948	1690.89	8.64316	127.321	23070	23070	MS2	0/0	12AUG14_Rui_cardiac_PE_A.raw
High				GPQVcGELqGSGTDVNLk	Unconsidered	1	1	M0R9D5	C5(Carbamidomethyl); Q9(Deamidated); K18(Label:2H(4))	CID		0.0392	2	2					518597		No Quan Values	Not Used		0	0.0006219	4.16618	0	67.6811	100	2	932.462	1863.92	5.76156	210.854	40582	40582	MS2	0/0	12AUG14_Rui_cardiac_PE_A.raw
	High			LQSIGTENTEENr	Unambiguous	2	1	P05065	R13(Label:13C(6)15N(4))	CID	1	0	1	1		3324	1		488359	Heavy	Excluded by Method	Not Used		0	0.006698	4.16546	0	0	100	2	750.86	1500.71	-2.19092	63.2989	9902	9902	MS2	0/0	12AUG14_Rui_cardiac_PE_A.raw
	High			NPDDITNEEYGEFYk	Unambiguous	1	1	P82995	K15(Label:13C(6)15N(2))	CID	1	0	1	1		21724	1		548261	Heavy	Excluded by Method	Not Used		0	0.01653	4.16524	0	29.6277	100	2	921.401	1841.8	-0.154531	277.149	54487	54487	MS2	0/0	12AUG14_Rui_cardiac_PE_A.raw
High				VLAIDHLNEDQLr	Unambiguous	4	1	F1LMI8	R13(Label:13C(6))	CID	1	0	1	1							No Quan Values	Not Used		0	0.001927	4.16508	0	57.5527	100	2	771.421	1541.83	-2.22599	234.881	45613	45613	MS2	0/0	12AUG14_Rui_cardiac_PE_A.raw
High				AVAQGNLSSADVqAAk	Unambiguous	1	1	P32551	Q13(Deamidated); K16(Label:2H(4))	CID	0.0048	0	1	1							No Quan Values	Not Used		0	0.01169	4.16286	0	75.3076	100	2	767.911	1534.82	9.50281	106.207	18689	18689	MS2	0/0	12AUG14_Rui_cardiac_PE_A.raw
High				IQVLqQQADDAEEr	Unconsidered	3	1	Q63610-3	Q5(Deamidated); R14(Label:13C(6))	CID		0.0165	3	3		10919	1	1	1.08233e+06	Medium	Excluded by Method	Not Used		0	0.003056	4.16219	0	45.5368	100	2	825.413	1649.82	7.38221	151.758	28164	28164	MS2	0/0	12AUG14_Rui_cardiac_PE_A.raw
High				TSIDAYDNFDNISLAQr	Unambiguous	2	1	F1M779	R17(Label:13C(6))	CID	1	0	1	1							No Quan Values	Not Used		0	0.00313	4.16048	0	76.6595	100	2	974.97	1948.93	-0.656412	353.804	70417	70417	MS2	0/0	12AUG14_Rui_cardiac_PE_A.raw
High				ITEIYEGTSEIQr	Unambiguous	2	1	P15651	R13(Label:13C(6))	CID	1	0	1	1		15219	1		4.75552e+06	Medium	Excluded by Method	Not Used		0	0.0009621	4.16037	0	23.2675	100	2	772.898	1544.79	-1.19682	201.047	38508	38508	MS2	0/0	12AUG14_Rui_cardiac_PE_A.raw
High				LGDVYVNDAFGTAHr	Unambiguous	3	1	P16617	R15(Label:13C(6))	CID	1	0	1	1					20827022		No Quan Values	Not Used		0	0.0003178	4.15973	0	52.4418	39	3	547.608	1640.81	-2.37414	240.409	46774	46774	MS2	0/0	12AUG14_Rui_cardiac_PE_A.raw
High				SAsPAPADVAPAQEDLr	Unambiguous	1	1	D3ZYS7	S3(Phospho); R17(Label:13C(6))	CID	0.0048	0	1	1	S(1): 7.8; S(3): 92.2				388429		No Quan Values	Not Used		0	0.004793	4.15918	0	43.4902	100	2	890.913	1780.82	-1.22871	206.346	39638	39638	MS2	0/0	12AUG14_Rui_cardiac_PE_A.raw
	High			NFILDQTNVSAAAQr	Unambiguous	1	1	Q6IMY8	R15(Label:13C(6)15N(4))	CID	1	0	1	1		21011		1	7.78294e+06	Heavy	Excluded by Method	Not Used		0	0.004219	4.15883	0	64.9912	100	2	829.429	1657.85	-1.7993	268.433	52666	52666	MS2	0/0	12AUG14_Rui_cardiac_PE_A.raw
	High			LAEQELIETSEr	Unambiguous	4	2	G3V885;G3V8B0	R12(Label:13C(6)15N(4))	CID	1	0	1	1					18654426		No Quan Values	Not Used		0	0.005544	4.15719	0	55.6523	100	2	714.367	1427.73	0.524924	198.581	37985	37985	MS2	0/0	12AUG14_Rui_cardiac_PE_A.raw
	High			NLIDEDGNNQWPEGLk	Unambiguous	1	1	D4A781	K16(Label:13C(6)15N(2))	CID	1	0	1	1					425818		No Quan Values	Not Used		0	0.02025	4.15494	0	70.9441	100	2	925.44	1849.87	-4.71625	322.274	63871	63871	MS2	0/0	12AUG14_Rui_cardiac_PE_A.raw
High				VDInAPDVDVQGPDWHLk	Unambiguous	1	1	M0R9D5	N4(Deamidated); K18(Label:2H(4))	CID	0.0024	0	1	1					1.84838e+06		No Quan Values	Not Used		0	0.01705	4.1532	0	0	100	2	1012.01	2023.02	6.57777	342.395	68048	68048	MS2	0/0	12AUG14_Rui_cardiac_PE_A.raw
High				ALnEAcESVIQTAck	Unambiguous	2	1	G3V8G5	N3(Deamidated); C6(Carbamidomethyl); C14(Carbamidomethyl); K15(Label:2H(4))	CID	1	0	1	1		14771		1	907275	Medium	Excluded by Method	Not Used		0	0.004674	4.15291	0	49.9233	100	2	849.91	1698.81	9.2404	196.115	37468	37468	MS2	0/0	12AUG14_Rui_cardiac_PE_A.raw
High				NAGNEQDLGIQYr	Unambiguous	1	1	Q5U302	R13(Label:13C(6))	CID	1	0	1	1					3.53924e+06		No Quan Values	Not Used		0	0.002662	4.15164	0	21.0256	100	2	742.364	1483.72	-1.96658	154.213	28676	28676	MS2	0/0	12AUG14_Rui_cardiac_PE_A.raw
	High			WVVIGDENYGEGSSr	Unambiguous	1	1	Q9ER34	R15(Label:13C(6)15N(4))	CID	1	0	1	1		20462	1		1.1064e+07	Heavy	Excluded by Method	Not Used		0	0.001642	4.14992	0	39.966	100	2	839.388	1677.77	-3.19579	261.782	51274	51274	MS2	0/0	12AUG14_Rui_cardiac_PE_A.raw
High				rGTGGVDTAAVGAVFDISNADr	Unambiguous	1	1	P00564	R1(Label:13C(6)); R22(Label:13C(6))	CID	1	0	1	1					8956131		No Quan Values	Not Used		0	0.001987	4.1498	1	39.2789	54	3	721.039	2161.1	0.0525578	342.08	67982	67982	MS2	0/0	12AUG14_Rui_cardiac_PE_A.raw
High				GITINAAHVEYSTAAr	Unambiguous	1	1	P85834	R16(Label:13C(6))	CID	1	0	1	1		14365	1	1	249664	Medium	Excluded by Method	Not Used		0	0.0001905	4.14814	0	70.8327	100	2	840.442	1679.88	-2.30472	191.521	36505	36505	MS2	0/0	12AUG14_Rui_cardiac_PE_A.raw
High				GYDVIAQAQSGTGk	Unambiguous	2	1	Q6P3V8	K14(Label:2H(4))	CID	1	0	1	1		11336	1	1	14301779	Medium	Excluded by Method	Not Used		0	0.0001451	4.14768	0	63.5279	100	2	699.86	1398.71	-2.59259	156.529	29156	29156	MS2	0/0	12AUG14_Rui_cardiac_PE_A.raw
High				YGGDEIPYSPFr	Unambiguous	1	1	D3ZHA0	R12(Label:13C(6))	CID	1	0	1	1							No Quan Values	Not Used		0	0.0002439	4.1475	0	26.4302	83	2	703.836	1406.66	-2.9646	317.996	62984	62984	MS2	0/0	12AUG14_Rui_cardiac_PE_A.raw
	High			LMAGQEDSnGcINYEAFVk	Unambiguous	1	1	P16409	N9(Deamidated); C11(Carbamidomethyl); K19(Label:13C(6)15N(2))	CID	1	0	1	1					330264		No Quan Values	Not Used		0	0.001586	4.14716	0	35.4146	100	2	1077.98	2154.95	-4.61433	344.92	68573	68573	MS2	0/0	12AUG14_Rui_cardiac_PE_A.raw
	High			DQEGQDVLLFIDNIFr	Unambiguous	2	1	G3V6D3	R16(Label:13C(6)15N(4))	CID	1	0	1	1		33688			976819	Heavy	Unique	Used	0.613028	0	0.008224	4.14597	0	49.1772	100	2	966.49	1931.97	-0.683546	435.694	87302	87302	MS2	0/0	12AUG14_Rui_cardiac_PE_A.raw
High				NAcIEcSVNQnSIr	Unconsidered	1	1	Q9ER24	C3(Carbamidomethyl); C6(Carbamidomethyl); N11(Deamidated); R14(Label:13C(6))	CID		0.0416	4	4					363220		No Quan Values	Not Used		0	0.004402	4.14561	0	36.4237	100	2	836.383	1671.76	3.50402	135.491	24760	24760	MS2	0/0	12AUG14_Rui_cardiac_PE_A.raw
	High			LFIGGLSFETTEESLr	Unambiguous	7	1	A7VJC2-2	R16(Label:13C(6)15N(4))	CID	1	0	1	1		32023			5992586	Heavy	Redundant	Not Used	0.482617	0	0.001039	4.14509	0	52.9394	100	2	904.968	1808.93	-0.496023	406.033	81221	81221	MS2	0/0	12AUG14_Rui_cardiac_PE_A.raw
High				sASPAPADVAPAQEDLr	Unconsidered	1	1	D3ZYS7	S1(Phospho); R17(Label:13C(6))	CID		0.0048	2	2	S(1): 7.8; S(3): 92.2				388429		No Quan Values	Not Used		0	0.004867	4.14469	0	43.4902	100	2	890.913	1780.82	-1.22871	206.346	39638	39638	MS2	0/0	12AUG14_Rui_cardiac_PE_A.raw
High				LSLDGQNIYNAccTLr	Unambiguous	4	1	D3ZB30	C12(Carbamidomethyl); C13(Carbamidomethyl); R16(Label:13C(6))	CID	1	0	1	1		24724	1		1.73884e+06	Medium	Excluded by Method	Not Used		0	0.0008432	4.14386	0	36.3245	100	2	952.455	1903.9	-3.38382	315.397	62446	62446	MS2	0/0	12AUG14_Rui_cardiac_PE_A.raw
High				VDINAPDVDVqGPDWHLk	Unconsidered	1	1	M0R9D5	Q11(Deamidated); K18(Label:2H(4))	CID		0.0024	2	2					1.84838e+06		No Quan Values	Not Used		0	0.004009	4.14333	0	0	100	2	1012.01	2023.02	6.57777	342.395	68048	68048	MS2	0/0	12AUG14_Rui_cardiac_PE_A.raw
High				ASEEEEIGGPEDSEAVQPr	Unambiguous	2	1	G3V7Z3	R19(Label:13C(6))	CID	1	0	1	1		12278	1		586242	Medium	Excluded by Method	Not Used		0	0.0003332	4.1431	0	29.4633	100	2	1017.96	2034.91	-2.82391	167.513	31458	31458	MS2	0/0	12AUG14_Rui_cardiac_PE_A.raw
	High			QEYDEAGPSIVHr	Unambiguous	3	1	P68035	R13(Label:13C(6)15N(4))	CID	1	0	1	1					96847704		No Quan Values	Not Used		0	0.000957	4.14253	0	45.4851	14	3	504.242	1510.71	-3.65781	112.996	20082	20082	MS2	0/0	12AUG14_Rui_cardiac_PE_A.raw
	High			TPVDYIDLPYSSSPSr	Unambiguous	5	1	F1M865	R16(Label:13C(6)15N(4))	CID	1	0	1	1							No Quan Values	Not Used		0	0.002369	4.14039	0	0	100	2	903.94	1806.87	-3.6342	331.902	65869	65869	MS2	0/0	12AUG14_Rui_cardiac_PE_A.raw
High				mDIDVPDVNIEGPEGk	Unambiguous	1	1	M0R9D5	M1(Oxidation); K16(Label:2H(4))	CID	1	0	1	1					3.35057e+06		No Quan Values	Not Used		0	0.0003709	4.1397	0	4.27838	68	2	874.421	1747.83	-1.06612	304.667	60209	60209	MS2	0/0	12AUG14_Rui_cardiac_PE_A.raw
High				VINEPTAAALAYGLDk	Unambiguous	3	1	F1M953	K16(Label:2H(4))	CID	1	0	1	1					831692		No Quan Values	Not Used		0	0.0108	4.13967	0	43.7685	100	2	825.456	1649.9	-0.39273	340.427	67638	67638	MS2	0/0	12AUG14_Rui_cardiac_PE_A.raw
High				LASADIETYLLEk	Unambiguous	11	4	G3V885;G3V8B0;G3V6D8;G3V6E1	K13(Label:2H(4))	CID	1	0	1	1							No Quan Values	Not Used		0	3.822e-05	4.13857	0	62.3463	100	2	735.404	1469.8	-2.06395	385.517	76961	76961	MS2	0/0	12AUG14_Rui_cardiac_PE_A.raw
High				ELAQQVQQVAAEYcr	Unambiguous	1	1	Q6AYI1	C14(Carbamidomethyl); R15(Label:13C(6))	CID	1	0	1	1					4914749		No Quan Values	Not Used		0	0.002348	4.13813	0	70.8204	100	2	899.941	1798.87	-5.92659	316.183	62607	62607	MS2	0/0	12AUG14_Rui_cardiac_PE_A.raw
High				AVAqGNLSSADVQAAk	Unconsidered	1	1	P32551	Q4(Deamidated); K16(Label:2H(4))	CID		0.0048	2	2							No Quan Values	Not Used		0	0.008751	4.13717	0	75.3076	100	2	767.911	1534.82	9.50281	106.207	18689	18689	MS2	0/0	12AUG14_Rui_cardiac_PE_A.raw
High				VLGSEEPTEGDVQcmr	Unambiguous	1	1	D4ABA9	C14(Carbamidomethyl); M15(Oxidation); R16(Label:13C(6))	CID	1	0	1	1		8793	1		4.23202e+06	Medium	Excluded by Method	Not Used		0	0.001039	4.13716	0	26.6795	100	2	914.909	1828.81	-2.57714	127.33	23072	23072	MS2	0/0	12AUG14_Rui_cardiac_PE_A.raw
	High			HTGPNSPDTANDGFVr	Unambiguous	6	1	D3ZYW2	R16(Label:13C(6)15N(4))	CID	1	0	1	1		4619	1		1.7891e+06	Heavy	Excluded by Method	Not Used		0	0.001553	4.13522	0	53.8528	100	2	847.89	1694.77	-1.39681	78.0119	12883	12883	MS2	0/0	12AUG14_Rui_cardiac_PE_A.raw
High				VFDkEGnGTVMGAELr	Unambiguous	4	2	Q64119;P16409	K4(Label:2H(4)); N7(Deamidated); R16(Label:13C(6))	CID	1	0	1	1							No Quan Values	Not Used		0	0.005363	4.13485	1	61.3151	30	3	578.629	1733.87	-2.01275	227.772	44129	44129	MS2	0/0	12AUG14_Rui_cardiac_PE_A.raw
High				VFDkEGnGTVMGAEIr	Unambiguous	4	2	Q64119;P16409	K4(Label:2H(4)); N7(Deamidated); R16(Label:13C(6))	CID	1	0	1	2							No Quan Values	Not Used		0	0.005363	4.13485	1	61.3151	30	3	578.629	1733.87	-2.01275	227.772	44129	44129	MS2	0/0	12AUG14_Rui_cardiac_PE_A.raw
High				AmDSDWFAQNYMGr	Unambiguous	1	1	Q60587	M2(Oxidation); R14(Label:13C(6))	CID	1	0	1	1		24673		1	1.67222e+06	Medium	Excluded by Method	Not Used		0	0.0006726	4.13452	0	54.4847	100	2	857.356	1713.71	-2.31516	314.639	62290	62290	MS2	0/0	12AUG14_Rui_cardiac_PE_A.raw
High				IQALQQQADDAEDr	Unambiguous	1	1	P09495	R14(Label:13C(6))	CID	1	0	1	1					1.39759e+06		No Quan Values	Not Used		0	9.796e-05	4.13428	0	14.4836	100	2	803.89	1606.77	-2.09332	107.905	19034	19034	MS2	0/0	12AUG14_Rui_cardiac_PE_A.raw
	High			GADPEETILNAFk	Unambiguous	1	1	P08733	K13(Label:13C(6)15N(2))	CID	1	0	1	1		31369			177581544	Heavy	Redundant	Not Used	0.672582	0	0.01469	4.13356	0	25.4828	20	2	706.859	1412.71	-2.79411	401.414	80257	80257	MS2	0/0	12AUG14_Rui_cardiac_PE_A.raw
High				HEYQAnGPEDLNr	Unambiguous	1	1	Q7M0E3	N6(Deamidated); R13(Label:13C(6))	CID	1	0	1	1					1.574e+06		No Quan Values	Not Used		0	0.001144	4.1328	0	20.4265	100	2	775.35	1549.69	-2.39091	67.0796	10675	10675	MS2	0/0	12AUG14_Rui_cardiac_PE_A.raw
High				LFEAEAQDLFr	Unambiguous	1	1	Q8R3Z7	R11(Label:13C(6))	CID	1	0	1	1							No Quan Values	Not Used		0	0.0008811	4.13256	0	44.54	100	2	672.847	1344.69	-1.83631	369.023	73563	73563	MS2	0/0	12AUG14_Rui_cardiac_PE_A.raw
	High			EVDEQmLNVQNk	Unambiguous	6	2	G3V7C6;P69897	M6(Oxidation); K12(Label:13C(6)15N(2))	CID	1	0	1	1		5114	1		2.1881e+06	Heavy	Excluded by Method	Not Used		0	0.01292	4.13209	0	34.3265	100	2	735.852	1470.7	-0.810552	84.0292	14112	14112	MS2	0/0	12AUG14_Rui_cardiac_PE_A.raw
High				SSFFVnGLTLGGQk	Unambiguous	1	1	P62963	N6(Deamidated); K14(Label:2H(4))	CID	1	0	1	1							No Quan Values	Not Used		0	0.005897	4.13149	0	31.3798	100	2	730.389	1459.77	-1.00175	367.32	73211	73211	MS2	0/0	12AUG14_Rui_cardiac_PE_A.raw
High				ESTPGTAEGAPATPEEk	Unambiguous	1	1	Q925F0	K17(Label:2H(4))	CID	1	0	1	1		3965		1	9463955	Medium	Excluded by Method	Not Used		0	0.001016	4.13105	0	7.52929	74	2	838.399	1675.79	-2.72639	70.4203	11355	11355	MS2	0/0	12AUG14_Rui_cardiac_PE_A.raw
High				TPSAAYLWVGTGASDAEk	Unambiguous	2	1	Q68FP1-2	K18(Label:2H(4))	CID	1	0	1	1							No Quan Values	Not Used		0	0.003827	4.1294	0	15.2537	100	2	914.452	1827.9	-4.82622	307.107	60723	60723	MS2	0/0	12AUG14_Rui_cardiac_PE_A.raw
High				LEEGPPVTTVLTr	Unambiguous	3	1	F7FKI5	R13(Label:13C(6))	CID	1	0	1	1					48350536		No Quan Values	Not Used		0	0.0001094	4.12907	0	25.5124	19	2	709.401	1417.8	-2.63823	263.021	51533	51533	MS2	0/0	12AUG14_Rui_cardiac_PE_A.raw
High				LAEQELIETSEr	Unambiguous	4	2	G3V885;G3V8B0	R12(Label:13C(6))	CID	1	0	1	1		15502	1		55291534	Medium	Excluded by Method	Not Used		0	0.0002992	4.1247	0	23.7285	50	2	712.371	1423.73	-1.97352	204.178	39176	39176	MS2	0/0	12AUG14_Rui_cardiac_PE_A.raw
High				GGGGNFGPGPGSNFr	Unambiguous	7	1	A7VJC2-2	R15(Label:13C(6))	CID	1	0	1	1		9812	1		6.0962e+07	Medium	Excluded by Method	Not Used		0	0.001408	4.12468	0	29.9956	36	2	692.327	1383.65	-1.90081	139.09	25510	25510	MS2	0/0	12AUG14_Rui_cardiac_PE_A.raw
	High			AEDNADTLALVFEAPNQEk	Unambiguous	1	1	P04961	K19(Label:13C(6)15N(2))	CID	1	0	1	1					464827		No Quan Values	Not Used		0	0.009162	4.12366	0	38.6759	100	2	1042	2083	-3.71826	390.052	77890	77890	MS2	0/0	12AUG14_Rui_cardiac_PE_A.raw
	High			VGSDASSQQEFTScLk	Unambiguous	2	1	G3V907	C14(Carbamidomethyl); K16(Label:13C(6)15N(2))	CID	1	0	1	1					464489		No Quan Values	Not Used		0	0.01668	4.12346	0	40.0541	100	2	876.401	1751.8	-2.47667	174.823	32982	32982	MS2	0/0	12AUG14_Rui_cardiac_PE_A.raw
High				ITEGDLSQLTASIr	Unambiguous	1	1	D3ZHA0	R14(Label:13C(6))	CID	1	0	1	1							No Quan Values	Not Used		0	6.58e-05	4.12197	0	53.6649	57	2	755.413	1509.82	-2.29798	357.624	71207	71207	MS2	0/0	12AUG14_Rui_cardiac_PE_A.raw
	High			MTPSGYTLDQcIQTGVDNPGHPFIk	Unambiguous	1	1	P09605	C11(Carbamidomethyl); K25(Label:13C(6)15N(2))	CID	1	0	1	1					4681259		No Quan Values	Not Used		0	0.004033	4.11968	0	47.6063	100	3	928.774	2784.31	-5.15978	346.801	68963	68963	MS2	0/0	12AUG14_Rui_cardiac_PE_A.raw
High				GGLVGTPAPFSIDTk	Unambiguous	1	1	D3ZHA0	K15(Label:2H(4))	CID	1	0	1	1		25541	1	1	3.31629e+06	Medium	Excluded by Method	Not Used		0	0.0001575	4.11885	0	46.308	70	2	732.405	1463.8	-1.2095	325.715	64584	64584	MS2	0/0	12AUG14_Rui_cardiac_PE_A.raw
High				EIADGLcLEVEGk	Unambiguous	3	1	M0R8Q2	C7(Carbamidomethyl); K13(Label:2H(4))	CID	1	0	1	1					1.57263e+06		No Quan Values	Not Used		0	0.0008848	4.11749	0	38.323	100	2	718.862	1436.72	-5.15896	287.094	56562	56562	MS2	0/0	12AUG14_Rui_cardiac_PE_A.raw
High				SAIqANPALTELSLr	Unambiguous	2	1	E2RUH2	Q4(Deamidated); R15(Label:13C(6))	CID	0.0024	0	1	1							No Quan Values	Not Used		0	0.001138	4.11593	0	66.7713	100	2	795.951	1590.89	9.79245	333.693	66244	66244	MS2	0/0	12AUG14_Rui_cardiac_PE_A.raw
High				VGLIGScTnSSYEDMGr	Unambiguous	1	1	Q9ER34	C7(Carbamidomethyl); N9(Deamidated); R17(Label:13C(6))	CID	1	0	1	1					1.12308e+06		No Quan Values	Not Used		0	0.001639	4.11487	0	53.9859	100	2	926.909	1852.81	-2.1382	271.921	53397	53397	MS2	0/0	12AUG14_Rui_cardiac_PE_A.raw
High				DFSPEDIIVTTSnNHIEVr	Unambiguous	2	1	B5DFG4	N13(Deamidated); R19(Label:13C(6))	CID	0.0146	0	1	1					4447939		No Quan Values	Not Used		0	0.005122	4.11422	0	42.5292	100	2	1097.04	2193.08	2.25904	394.078	78725	78725	MS2	0/0	12AUG14_Rui_cardiac_PE_A.raw
	High			VFDkEGnGTVMGAEIr	Unambiguous	4	2	P16409;Q64119	K4(Label:13C(6)15N(2)); N7(Deamidated); R16(Label:13C(6)15N(4))	CID	1	0	1	1		17343	1		31825106	Heavy	Excluded by Method	Not Used		0	0.01246	4.11316	1	40.8639	23	3	581.288	1741.85	-3.0887	225.363	43624	43624	MS2	0/0	12AUG14_Rui_cardiac_PE_A.raw
	High			VFDkEGnGTVMGAELr	Unambiguous	4	2	P16409;Q64119	K4(Label:13C(6)15N(2)); N7(Deamidated); R16(Label:13C(6)15N(4))	CID	1	0	1	2		17343	1		31825106	Heavy	Excluded by Method	Not Used		0	0.01246	4.11316	1	40.8639	23	3	581.288	1741.85	-3.0887	225.363	43624	43624	MS2	0/0	12AUG14_Rui_cardiac_PE_A.raw
High				IEELEEELEAEr	Unambiguous	11	4	G3V885;G3V8B0;G3V6D8;G3V6E1	R12(Label:13C(6))	CID	1	0	1	1							No Quan Values	Not Used		0	0.0005809	4.11302	0	8.28389	36	2	747.865	1494.72	-3.02852	276.144	54277	54277	MS2	0/0	12AUG14_Rui_cardiac_PE_A.raw
High				IEELEEEIEAEr	Unambiguous	11	4	G3V885;G3V8B0;G3V6D8;G3V6E1	R12(Label:13C(6))	CID	1	0	1	2							No Quan Values	Not Used		0	0.0005809	4.11302	0	8.28389	36	2	747.865	1494.72	-3.02852	276.144	54277	54277	MS2	0/0	12AUG14_Rui_cardiac_PE_A.raw
High				AHGGYSVFAGVGEr	Unambiguous	2	1	G3V6D3	R14(Label:13C(6))	CID	1	0	1	1					3498889		No Quan Values	Not Used		0	0.001735	4.11232	0	37.9873	100	2	706.852	1412.7	-2.75714	171.596	32307	32307	MS2	0/0	12AUG14_Rui_cardiac_PE_A.raw
High				SAIQAnPALTELSLr	Unconsidered	2	1	E2RUH2	N6(Deamidated); R15(Label:13C(6))	CID		0.0024	2	2							No Quan Values	Not Used		0	0.00136	4.11228	0	66.7713	100	2	795.951	1590.89	9.79245	333.693	66244	66244	MS2	0/0	12AUG14_Rui_cardiac_PE_A.raw
	High			TVYHAEEIqcNGr	Unconsidered	2	1	G3V7U0	Q9(Deamidated); C10(Carbamidomethyl); R13(Label:13C(6)15N(4))	CID		0.0442	2	2							No Quan Values	Not Used		0	0.01818	4.11223	0	61.2945	100	2	794.356	1587.7	-3.58712	60.5284	9333	9333	MS2	0/0	12AUG14_Rui_cardiac_PE_A.raw
High				NLNSEIDNILVNLr	Unambiguous	1	1	Q64428	R14(Label:13C(6))	CID	1	0	1	1		32761			3.9799e+06	Medium	Unique	Used	0.586516	0	0.0002721	4.1112	0	34.7853	100	2	816.95	1632.89	-4.92763	414.329	82940	82940	MS2	0/0	12AUG14_Rui_cardiac_PE_A.raw
	High			VNQIGSVTESIQAck	Unambiguous	5	2	P15429;M0R5J4	C14(Carbamidomethyl); K15(Label:13C(6)15N(2))	CID	1	0	1	1		16794		1	8.75629e+06	Heavy	Excluded by Method	Not Used		0	0.003297	4.11072	0	52.1354	61	2	821.419	1641.83	-2.77861	218.906	42259	42259	MS2	0/0	12AUG14_Rui_cardiac_PE_A.raw
	High			VNQIGSVTESLQAck	Unambiguous	5	2	P15429;M0R5J4	C14(Carbamidomethyl); K15(Label:13C(6)15N(2))	CID	1	0	1	2		16794		1	8.75629e+06	Heavy	Excluded by Method	Not Used		0	0.003297	4.11072	0	52.1354	61	2	821.419	1641.83	-2.77861	218.906	42259	42259	MS2	0/0	12AUG14_Rui_cardiac_PE_A.raw
High				QYVQETVIDTPEDEEIPk	Unambiguous	2	1	F1LMC2	K18(Label:2H(4))	CID	1	0	1	1					630873		No Quan Values	Not Used		0	0.005991	4.10946	0	0	100	2	1069.03	2137.05	-1.57446	297.883	58800	58800	MS2	0/0	12AUG14_Rui_cardiac_PE_A.raw
	High			ImNVIGEPIDEr	Unambiguous	2	1	G3V6D3	M2(Oxidation); R12(Label:13C(6)15N(4))	CID	1	0	1	1					1.2063e+06		No Quan Values	Not Used		0	0.0172	4.1091	0	61.2485	72	2	706.358	1411.71	-2.95647	213.091	41046	41046	MS2	0/0	12AUG14_Rui_cardiac_PE_A.raw
High				ESTPGTAEGAPATPEEk	Unambiguous	1	1	Q925F0	K17(Label:2H(4))	CID	1	0	1	1							No Quan Values	Not Used		0	0.0001047	4.10901	0	23.3082	100	2	838.4	1675.79	-2.43502	67.1646	10692	10692	MS2	0/0	12AUG14_Rui_cardiac_PE_A.raw
High				NVNIQNFHTSWk	Unambiguous	1	1	D3ZCV0	K12(Label:2H(4))	CID	1	0	1	1							No Quan Values	Not Used		0	0.002328	4.10597	0	22.7941	90	2	746.384	1491.76	-2.16284	207.256	39828	39828	MS2	0/0	12AUG14_Rui_cardiac_PE_A.raw
	High			DLAVDSASPVYQAVIk	Unambiguous	1	1	Q5XIG1	K16(Label:13C(6)15N(2))	CID	1	0	1	1							No Quan Values	Not Used		0	0.003252	4.10548	0	46.9397	100	2	842.454	1683.9	-2.4979	360.792	71861	71861	MS2	0/0	12AUG14_Rui_cardiac_PE_A.raw
High				cIGAIAMTEPGAGSDLQGVr	Unambiguous	1	1	P15650	C1(Carbamidomethyl); R20(Label:13C(6))	CID	1	0	1	1					2.05249e+06		No Quan Values	Not Used		0	0.0003217	4.10387	0	23.8454	100	2	1005	2008.99	-1.53361	309.399	61198	61198	MS2	0/0	12AUG14_Rui_cardiac_PE_A.raw
High				DGEVVSEATQQQHEVL	Unambiguous	2	1	Q6P725		CID	1	0	1	1					332683272		Indistinguishable Channels	Not Used		0	0.01116	4.10387	0	1.17114	5	2	884.92	1768.83	-1.44067	231.631	44934	44934	MS2	0/0	12AUG14_Rui_cardiac_PE_A.raw
High				APSGNEEPcLLk	Unambiguous	1	1	D3ZHA0	C9(Carbamidomethyl); K12(Label:2H(4))	CID	1	0	1	1		9057	1	1	24324584	Medium	Excluded by Method	Not Used		0	0.005429	4.10384	0	65.6278	100	2	659.833	1318.66	-2.17922	130.134	23660	23660	MS2	0/0	12AUG14_Rui_cardiac_PE_A.raw
High				TGTLTTNQMSVcr	Unambiguous	8	1	P11507-2	C12(Carbamidomethyl); R13(Label:13C(6))	CID	1	0	1	1					19018376		No Quan Values	Not Used		0	0.0007152	4.10375	0	18.6461	35	2	737.855	1474.7	-3.25721	124.66	22512	22512	MS2	0/0	12AUG14_Rui_cardiac_PE_A.raw
	High			TFVQEDVYDEFVEr	Unambiguous	2	1	P11884	R14(Label:13C(6)15N(4))	CID	1	0	1	1					1.58317e+06		No Quan Values	Not Used		0	0.001431	4.1034	0	63.826	100	2	893.411	1785.81	-3.2161	381.021	76036	76036	MS2	0/0	12AUG14_Rui_cardiac_PE_A.raw
	High			NAGNEQDLGIQYr	Unambiguous	1	1	Q5U302	R13(Label:13C(6)15N(4))	CID	1	0	1	1		10853	1		832812	Heavy	Excluded by Method	Not Used		0	0.009911	4.10134	0	29.3749	100	2	744.358	1487.71	-1.94842	151.053	28016	28016	MS2	0/0	12AUG14_Rui_cardiac_PE_A.raw
	High			HEYQAnGPEDLNr	Unambiguous	1	1	Q7M0E3	N6(Deamidated); R13(Label:13C(6)15N(4))	CID	1	0	1	1		3343		1	1.46133e+06	Heavy	Excluded by Method	Not Used		0	0.005891	4.10131	0	14.1009	100	2	777.343	1553.68	-3.78667	64.2713	10101	10101	MS2	0/0	12AUG14_Rui_cardiac_PE_A.raw
	High			FNSANEDNVTQVr	Unambiguous	1	1	P04762	R13(Label:13C(6)15N(4))	CID	1	0	1	1		6768	1		8405208	Heavy	Excluded by Method	Not Used		0	0.001311	4.10113	0	22.3072	100	2	752.355	1503.7	-2.93308	103.862	18197	18197	MS2	0/0	12AUG14_Rui_cardiac_PE_A.raw
High				mLGQMTDQVADLr	Unambiguous	2	1	P85972	M1(Oxidation); R13(Label:13C(6))	CID	1	0	1	1					897216		No Quan Values	Not Used		0	0.001458	4.10096	0	83.9291	100	2	750.367	1499.73	-1.36095	247.579	48284	48284	MS2	0/0	12AUG14_Rui_cardiac_PE_A.raw
High				IAEQVASFQEEk	Unambiguous	1	1	Q5U302	K12(Label:2H(4))	CID	1	0	1	1					2.96782e+06		No Quan Values	Not Used		0	0.0006962	4.10002	0	81.6639	100	2	691.859	1382.71	-0.212557	150.563	27914	27914	MS2	0/0	12AUG14_Rui_cardiac_PE_A.raw
	High			IDQYQGADAVGLEEk	Unambiguous	1	1	Q920J4	K15(Label:13C(6)15N(2))	CID	1	0	1	1					987090		No Quan Values	Not Used		0	0.004442	4.09952	0	16.546	100	2	822.403	1643.8	-0.810626	193.354	36889	36889	MS2	0/0	12AUG14_Rui_cardiac_PE_A.raw
High				EQIEQFIPQMTAGk	Unambiguous	1	1	P15650	K14(Label:2H(4))	CID	1	0	1	1							No Quan Values	Not Used		0	0.003776	4.09938	0	39.5243	93	2	812.42	1623.83	-0.871153	339.31	67407	67407	MS2	0/0	12AUG14_Rui_cardiac_PE_A.raw
High				QQSQVLDAmQDSFTr	Unambiguous	2	1	G3V836	M9(Oxidation); R15(Label:13C(6))	CID	1	0	1	1		12925	1	1	3.09336e+06	Medium	Excluded by Method	Not Used		0	0.0008912	4.09927	0	21.4367	100	2	888.418	1775.83	-1.95301	175.175	33057	33057	MS2	0/0	12AUG14_Rui_cardiac_PE_A.raw
High				YTPSGQSGAAASESLFISNHAY	Unambiguous	1	1	P05065		CID	1	0	1	1							Indistinguishable Channels	Not Used		0	6.336e-06	4.09828	0	14.1812	100	2	1129.52	2258.03	-2.76726	313.488	62050	62050	MS2	0/0	12AUG14_Rui_cardiac_PE_A.raw
	High			YTPSGQSGAAASESLFISNHAY	Unambiguous	1	1	P05065		CID	1	0	1	1							Indistinguishable Channels	Not Used		0	0.000321	4.09828	0	14.1812	100	2	1129.52	2258.03	-2.76726	313.488	62050	62050	MS2	0/0	12AUG14_Rui_cardiac_PE_A.raw
High				SQSPAASDcSSSSSSASLPSSGr	Unambiguous	1	1	Q5U2U8	C9(Carbamidomethyl); R23(Label:13C(6))	CID	1	0	1	1		4531	1		2.21386e+06	Medium	Excluded by Method	Not Used		0	3.056e-06	4.09794	0	0	100	2	1103.48	2205.95	-3.81396	76.9875	12677	12677	MS2	0/0	12AUG14_Rui_cardiac_PE_A.raw
	High			LIAPVADDETAVPNNk	Unambiguous	1	1	P42123	K16(Label:13C(6)15N(2))	CID	1	0	1	1		15514	1		125512084	Heavy	Excluded by Method	Not Used		0	0.001193	4.09762	0	26.3078	12	2	837.941	1674.87	-2.97415	204.281	39197	39197	MS2	0/0	12AUG14_Rui_cardiac_PE_A.raw
High				LPmGMTAENLAAk	Unambiguous	2	1	G3V9U2	M3(Oxidation); K13(Label:2H(4))	CID	1	0	1	1					2.40235e+06		No Quan Values	Not Used		0	0.0013	4.09742	0	28.6756	100	2	683.853	1366.7	-1.64584	185.906	35326	35326	MS2	0/0	12AUG14_Rui_cardiac_PE_A.raw
	High			NQVAMNPTNTVFDAk	Unambiguous	6	1	P63018	K15(Label:13C(6)15N(2))	CID	1	0	1	1					8749443		No Quan Values	Not Used		0	0.003393	4.09688	0	36.6586	71	2	829.406	1657.81	-2.40847	237.818	46226	46226	MS2	0/0	12AUG14_Rui_cardiac_PE_A.raw
High				VNQIGSVTESLQAck	Unambiguous	5	2	P15429;M0R5J4	C14(Carbamidomethyl); K15(Label:2H(4))	CID	1	0	1	1		15826		1	4284568	Medium	Excluded by Method	Not Used		0	1.567e-05	4.09675	0	32.6332	100	2	819.426	1637.84	-1.39599	207.727	39926	39926	MS2	0/0	12AUG14_Rui_cardiac_PE_A.raw
High				VNQIGSVTESIQAck	Unambiguous	5	2	P15429;M0R5J4	C14(Carbamidomethyl); K15(Label:2H(4))	CID	1	0	1	2		15826		1	4284568	Medium	Excluded by Method	Not Used		0	1.567e-05	4.09675	0	32.6332	100	2	819.426	1637.84	-1.39599	207.727	39926	39926	MS2	0/0	12AUG14_Rui_cardiac_PE_A.raw
High				GFGDGYnGYGGGPGGGNFGGSPGYGGGr	Unambiguous	4	1	A7VJC2-2	N7(Deamidated); R28(Label:13C(6))	CID	1	0	1	1					227077		No Quan Values	Not Used		0	0.0003571	4.09597	0	0	100	2	1251.52	2502.03	-4.41395	280.412	55168	55168	MS2	0/0	12AUG14_Rui_cardiac_PE_A.raw
	High			WVVIGDENYGEGSSr	Unambiguous	1	1	Q9ER34	R15(Label:13C(6)15N(4))	CID	1	0	1	1		20975	1		3.58751e+06	Heavy	Excluded by Method	Not Used		0	0.001215	4.09571	0	8.58705	100	2	839.389	1677.77	-2.54097	267.911	52556	52556	MS2	0/0	12AUG14_Rui_cardiac_PE_A.raw
High				AVAQGnLSSADVQAAk	Unconsidered	1	1	P32551	N6(Deamidated); K16(Label:2H(4))	CID		0.0144	3	3							No Quan Values	Not Used		0	0.005752	4.09559	0	75.3076	100	2	767.911	1534.82	9.50281	106.207	18689	18689	MS2	0/0	12AUG14_Rui_cardiac_PE_A.raw
High				GGLVGTPAPFSIDTk	Unambiguous	1	1	D3ZHA0	K15(Label:2H(4))	CID	1	0	1	1							No Quan Values	Not Used		0	0.0005745	4.09516	0	69.2856	100	2	732.405	1463.8	-1.62646	320.422	63488	63488	MS2	0/0	12AUG14_Rui_cardiac_PE_A.raw
High				HNNcMAEcLTPTIYAk	Unambiguous	1	1	P09605	C4(Carbamidomethyl); C8(Carbamidomethyl); K16(Label:2H(4))	CID	1	0	1	1					8.61847e+06		No Quan Values	Not Used		0	0.01353	4.09509	0	65.5352	100	2	963.944	1926.88	0.0533214	220.601	42619	42619	MS2	0/0	12AUG14_Rui_cardiac_PE_A.raw
High				ALGQNPTQAEVLr	Unambiguous	1	1	P16409	R13(Label:13C(6))	CID	1	0	1	1							No Quan Values	Not Used		0	0.001803	4.09482	0	16.7929	37	2	701.889	1402.77	-2.81221	161.258	30144	30144	MS2	0/0	12AUG14_Rui_cardiac_PE_A.raw
	High			ESTPGTAEGAPATPEEk	Unambiguous	1	1	Q925F0	K17(Label:13C(6)15N(2))	CID	1	0	1	1		3965		1	16586869	Heavy	Excluded by Method	Not Used		0	0.0002284	4.09435	0	23.3104	96	2	840.393	1679.78	-3.71127	71.106	11492	11492	MS2	0/0	12AUG14_Rui_cardiac_PE_A.raw
High				GAGTGGLGLAIEGPSEAk	Unambiguous	1	1	D3ZHA0	K18(Label:2H(4))	CID	1	0	1	1					15300600		No Quan Values	Not Used		0	0.0004456	4.09371	0	54.5741	51	2	794.924	1588.84	-4.32784	256.112	50089	50089	MS2	0/0	12AUG14_Rui_cardiac_PE_A.raw
High				DTGTYEDFVEGLr	Unambiguous	1	1	P16409	R13(Label:13C(6))	CID	1	0	1	1							No Quan Values	Not Used		0	0.0001819	4.09347	0	17.4751	67	2	754.353	1507.7	-1.85496	361.617	72032	72032	MS2	0/0	12AUG14_Rui_cardiac_PE_A.raw
	High			ASLnGADIYSGccTLk	Unambiguous	2	1	F2Z3R2	N4(Deamidated); C12(Carbamidomethyl); C13(Carbamidomethyl); K16(Label:13C(6)15N(2))	CID	1	0	1	1					1.04786e+06		No Quan Values	Not Used		0	0.00608	4.09258	0	79.0114	100	2	869.895	1738.78	-2.59504	248.01	48374	48374	MS2	0/0	12AUG14_Rui_cardiac_PE_A.raw
High				LVQAAQmLQSDPYSVPAr	Unambiguous	2	1	P85972	M7(Oxidation); R18(Label:13C(6))	CID	1	0	1	1		19056	1	1	1.90807e+06	Medium	Excluded by Method	Not Used		0	0.01001	4.09227	0	78.5984	100	2	998.515	1996.02	-2.2831	245.198	47782	47782	MS2	0/0	12AUG14_Rui_cardiac_PE_A.raw
High				AANEAGYFnEEMAPIEVk	Unambiguous	2	1	G3V9U2	N9(Deamidated); K18(Label:2H(4))	CID	1	0	1	1							No Quan Values	Not Used		0	0.02115	4.09219	0	100	100	2	994.476	1987.94	9.24222	340.079	67567	67567	MS2	0/0	12AUG14_Rui_cardiac_PE_A.raw
High				DPTGQPGGELmLGGTDSr	Unambiguous	2	1	P24268	M11(Oxidation); R18(Label:13C(6))	CID	1	0	1	1					1.10064e+06		No Quan Values	Not Used		0	0.000502	4.09208	0	0	100	2	905.42	1809.83	-3.20714	197.652	37791	37791	MS2	0/0	12AUG14_Rui_cardiac_PE_A.raw
	High			QcGQVPAAATAQPPTAHGPEr	Unambiguous	1	1	Q5U2U8	C2(Carbamidomethyl); R21(Label:13C(6)15N(4))	CID	1	0	1	1					4.52796e+06		No Quan Values	Not Used		0	0.01661	4.09184	0	30.3466	70	3	718.683	2154.04	-1.32571	99.6468	17327	17327	MS2	0/0	12AUG14_Rui_cardiac_PE_A.raw
High				NPDDITQEEYGEFYk	Unambiguous	1	1	P34058	K15(Label:2H(4))	CID	1	0	1	1					311716		No Quan Values	Not Used		0	0.001777	4.09169	0	55.7258	100	2	926.414	1851.82	-1.24552	284.808	56085	56085	MS2	0/0	12AUG14_Rui_cardiac_PE_A.raw
High				DTDLQQTQATEPr	Unambiguous	2	1	P34926	R13(Label:13C(6))	CID	1	0	1	1					331885		No Quan Values	Not Used		0	0.01098	4.09149	0	0	100	2	754.863	1508.72	-6.96569	69.844	11240	11240	MS2	0/0	12AUG14_Rui_cardiac_PE_A.raw
High				EVYMGNVIQGGEGQAPTr	Unambiguous	1	1	P17764	R18(Label:13C(6))	CID	0.0196	0	1	1							No Quan Values	Not Used		0	0.0003444	4.09103	0	36.2877	100	2	956.468	1911.93	-2.11614	228.057	44191	44191	MS2	0/0	12AUG14_Rui_cardiac_PE_A.raw
High				ILGADTSVDLEETGr	Unambiguous	3	1	F1LP05	R15(Label:13C(6))	CID	1	0	1	1					58822728		No Quan Values	Not Used		0	1.604e-05	4.0909	0	22.0823	11	2	791.405	1581.8	-2.05094	261.353	51183	51183	MS2	0/0	12AUG14_Rui_cardiac_PE_A.raw
High				VALVYGqMNEPPGAr	Unambiguous	2	1	G3V6D3	Q7(Deamidated); R15(Label:13C(6))	CID	0.0244	0	1	1							No Quan Values	Not Used		0	0.005835	4.09082	0	48.0031	100	2	804.917	1608.83	7.93987	241.181	46938	46938	MS2	0/0	12AUG14_Rui_cardiac_PE_A.raw
High				IFVGGLNPEATEEk	Unambiguous	2	1	Q9QX80	K14(Label:2H(4))	CID	1	0	1	1		19578	1	1	1.68407e+06	Medium	Excluded by Method	Not Used		0	0.000554	4.09033	0	75.1883	100	2	754.398	1507.79	-3.33482	251.155	49043	49043	MS2	0/0	12AUG14_Rui_cardiac_PE_A.raw
	High			TVYHAEEIQcnGr	Unambiguous	2	1	G3V7U0	C10(Carbamidomethyl); N11(Deamidated); R13(Label:13C(6)15N(4))	CID	1	0	1	1					43224252		No Quan Values	Not Used		0	0.002456	4.08949	0	49.6899	22	3	529.906	1587.7	-3.5187	64.45	10137	10137	MS2	0/0	12AUG14_Rui_cardiac_PE_A.raw
	High			HEYQANGPEDLNr	Unambiguous	1	1	Q7M0E3	R13(Label:13C(6)15N(4))	CID	1	0	1	1					181587		No Quan Values	Not Used		0	0.0003602	4.08923	0	61.2502	100	2	776.851	1552.69	-4.17752	47.3195	6641	6641	MS2	0/0	12AUG14_Rui_cardiac_PE_A.raw
High				TVYHAEEIqcNGr	Unconsidered	2	1	G3V7U0	Q9(Deamidated); C10(Carbamidomethyl); R13(Label:13C(6))	CID		0.0354	2	2		3110	1	1	219147	Medium	Excluded by Method	Not Used		0	0.003601	4.08887	0	0	100	2	792.362	1583.72	-3.53118	61.0091	9433	9433	MS2	0/0	12AUG14_Rui_cardiac_PE_A.raw
	High			IQVLQQQADDAEEr	Unambiguous	3	1	Q63610-3	R14(Label:13C(6)15N(4))	CID	1	0	1	1					569323		No Quan Values	Not Used		0	0.008231	4.0867	0	0	100	2	826.908	1652.81	-1.84721	150.82	27968	27968	MS2	0/0	12AUG14_Rui_cardiac_PE_A.raw
High				SVSTPSEAGSQDSGDGAVGSr	Unambiguous	6	1	D3ZU74	R21(Label:13C(6))	CID	1	0	1	1		3652	1	1	1678080	Medium	Excluded by Method	Not Used		0	0.0002477	4.08537	0	0	100	2	978.942	1956.88	-3.70379	66.9937	10658	10658	MS2	0/0	12AUG14_Rui_cardiac_PE_A.raw
	High			TASLTSAASIDGSr	Unambiguous	2	1	Q8VBU2-2	R14(Label:13C(6)15N(4))	CID	1	0	1	1		10225		1	25096764	Heavy	Excluded by Method	Not Used		0	0.002829	4.08476	0	30.5014	30	2	673.842	1346.68	-1.62704	144.379	26619	26619	MS2	0/0	12AUG14_Rui_cardiac_PE_A.raw
High				NFYQEHPDLAr	Unambiguous	1	1	Q6AYI1	R11(Label:13C(6))	CID	1	0	1	1					932510		No Quan Values	Not Used		0	0.02498	4.08388	0	78.5827	100	2	698.339	1395.67	-3.43264	129.637	23556	23556	MS2	0/0	12AUG14_Rui_cardiac_PE_A.raw
High				TTGIVmDSGDGVTHTVPIYEGYALPHAILr	Unambiguous	3	1	V9GZ85	M6(Oxidation); R30(Label:13C(6))	CID	1	0	1	1		30790	1		875918	Medium	Excluded by Method	Not Used		0	0.0108	4.0821	0	44.172	100	3	1069.21	3205.62	-4.30168	393.02	78504	78504	MS2	0/0	12AUG14_Rui_cardiac_PE_A.raw
	High			ALLVTASQcQQPAGNk	Unambiguous	1	1	Q08163	C9(Carbamidomethyl); K16(Label:13C(6)15N(2))	CID	1	0	1	1		8843	1		2.46407e+06	Heavy	Excluded by Method	Not Used		0	0.005622	4.08179	0	29.2707	100	2	847.441	1693.87	-2.0798	127.896	23191	23191	MS2	0/0	12AUG14_Rui_cardiac_PE_A.raw
High				NSSYAHGGLDSnGkPADAVYGQk	Unambiguous	1	1	D3ZYS7	N12(Deamidated); K14(Label:2H(4)); K23(Label:2H(4))	CID	1	0	1	1							No Quan Values	Not Used		0	0.01769	4.08131	0	20.6636	100	3	782.379	2345.12	-0.367126	114.228	20342	20342	MS2	0/0	12AUG14_Rui_cardiac_PE_A.raw
High				FASEIAGVDDLGTTGr	Unambiguous	1	1	Q66HF1	R16(Label:13C(6))	CID	1	0	1	1							No Quan Values	Not Used		0	1.231e-05	4.0811	0	51.2454	86	2	807.906	1614.8	-1.61482	282.829	55675	55675	MS2	0/0	12AUG14_Rui_cardiac_PE_A.raw
High				AmDSDWFAQNYMGr	Unambiguous	1	1	Q60587	M2(Oxidation); R14(Label:13C(6))	CID	1	0	1	1							No Quan Values	Not Used		0	0.0005509	4.08097	0	49.3893	100	2	857.358	1713.71	-0.178208	316.071	62584	62584	MS2	0/0	12AUG14_Rui_cardiac_PE_A.raw
High				YTPSGQSGAAASESLFISnHAY	Unambiguous	1	1	P05065	N19(Deamidated)	CID	1	0	1	1							Indistinguishable Channels	Not Used		0	0.00902	4.0795	0	0	100	2	1130.01	2259.02	-2.17483	327.587	64973	64973	MS2	0/0	12AUG14_Rui_cardiac_PE_A.raw
	High			YTPSGQSGAAASESLFISnHAY	Unambiguous	1	1	P05065	N19(Deamidated)	CID	1	0	1	1							Indistinguishable Channels	Not Used		0	0.01625	4.0795	0	0	100	2	1130.01	2259.02	-2.17483	327.587	64973	64973	MS2	0/0	12AUG14_Rui_cardiac_PE_A.raw
	High			NQLTSNPENTVFDAk	Unambiguous	1	1	P06761	K15(Label:13C(6)15N(2))	CID	1	0	1	1					4264700		No Quan Values	Not Used		0	0.0196	4.07833	0	23.1492	100	2	843.412	1685.82	-3.43366	223.276	43182	43182	MS2	0/0	12AUG14_Rui_cardiac_PE_A.raw
High				TSQLNVGTSTDVSLk	Unambiguous	1	1	D3ZHA0	K15(Label:2H(4))	CID	1	0	1	1		15516		1	8145727	Medium	Excluded by Method	Not Used		0	0.0003072	4.0773	0	43.6894	91	2	777.418	1553.83	-1.5722	204.312	39205	39205	MS2	0/0	12AUG14_Rui_cardiac_PE_A.raw
High				AEAGGGWEGSASYk	Unambiguous	2	1	G3V721	K14(Label:2H(4))	CID	1	0	1	1					159835		No Quan Values	Not Used		0	0.002276	4.07578	0	33.8176	100	2	687.315	1373.62	-3.86322	97.7968	16946	16946	MS2	0/0	12AUG14_Rui_cardiac_PE_A.raw
High				LPSGsGAASPTTGSAVDIr	Unconsidered	1	1	M0R9D5	S5(Phospho); R19(Label:13C(6))	CID		0.0446	2	2	S(3): 98.7; S(5): 1.3; S(9): 0.0; T(11): 0.0; T(12): 0.0; S(14): 0.0				903859		No Quan Values	Not Used		0	0.001186	4.07354	0	36.6362	100	2	915.44	1829.87	-0.94294	227.272	44024	44024	MS2	0/0	12AUG14_Rui_cardiac_PE_A.raw
	High			FNSANEDNVTQVr	Unambiguous	1	1	P04762	R13(Label:13C(6)15N(4))	CID	1	0	1	1					11864444		No Quan Values	Not Used		0	0.002538	4.07283	0	33.7497	100	2	752.354	1503.7	-3.50134	99.8785	17375	17375	MS2	0/0	12AUG14_Rui_cardiac_PE_A.raw
High				VDINAPDVDVQGPDWHLk	Unambiguous	1	1	M0R9D5	K18(Label:2H(4))	CID	1	0	1	1					504155		No Quan Values	Not Used		0	0.00118	4.07249	0	30.721	100	2	1011.51	2022.02	-2.71246	338.061	67150	67150	MS2	0/0	12AUG14_Rui_cardiac_PE_A.raw
	High			GQSVQQVYYSIGALAk	Unambiguous	2	1	G3V885	K16(Label:13C(6)15N(2))	CID	1	0	1	1					4.32377e+06		No Quan Values	Not Used		0	0.002077	4.0711	0	25.7253	100	2	860.459	1719.91	-2.64662	366.736	73090	73090	MS2	0/0	12AUG14_Rui_cardiac_PE_A.raw
High				SkQLEDELVSLQk	Unambiguous	3	1	P04692	K2(Label:2H(4)); K13(Label:2H(4))	CID	1	0	1	1					3422107		No Quan Values	Not Used		0	0.002396	4.06952	1	69.1631	45	2	762.935	1524.86	-6.48397	224.09	43355	43355	MS2	0/0	12AUG14_Rui_cardiac_PE_A.raw
	High			VNVkNEEIDEMIk	Unambiguous	1	1	P08733	K4(Label:13C(6)15N(2)); K13(Label:13C(6)15N(2))	CID	1	0	1	1		15088		1	2.5148e+07	Heavy	Excluded by Method	Not Used		0	0.002856	4.06875	1	41.7518	36	3	526.278	1576.82	-2.57409	199.718	38225	38225	MS2	0/0	12AUG14_Rui_cardiac_PE_A.raw
High				DNPGVVTcLDEAr	Unambiguous	1	1	Q5U300	C8(Carbamidomethyl); R13(Label:13C(6))	CID	1	0	1	1		15746		1	8.08903e+06	Medium	Excluded by Method	Not Used		0	0.006014	4.06585	0	30.3143	100	2	726.349	1451.69	0.679742	206.878	39749	39749	MS2	0/0	12AUG14_Rui_cardiac_PE_A.raw
	High			NMGGPYGGGNYGPGGSGGSGGYGGr	Unambiguous	7	1	A7VJC2-2	R25(Label:13C(6)15N(4))	CID	1	0	1	1					2.42157e+06		No Quan Values	Not Used		0	0.01005	4.06408	0	17.2565	100	2	1100.46	2199.91	-0.826154	164.787	30884	30884	MS2	0/0	12AUG14_Rui_cardiac_PE_A.raw
High				SQNIITDSSSLNAEAIr	Unambiguous	1	1	G3V6S0	R17(Label:13C(6))	CID	1	0	1	1		21419	1		4.68426e+06	Medium	Excluded by Method	Not Used		0	0.0001271	4.06394	0	50.4336	100	2	912.971	1824.94	-2.28613	273.399	53706	53706	MS2	0/0	12AUG14_Rui_cardiac_PE_A.raw
High				IMEGPAFnFLDAPAVr	Unambiguous	1	1	P49432	N8(Deamidated); R16(Label:13C(6))	CID	1	0	1	1					2.3205e+06		No Quan Values	Not Used		0	0.02109	4.06369	0	79.9941	100	2	877.956	1754.9	9.74328	404.941	80994	80994	MS2	0/0	12AUG14_Rui_cardiac_PE_A.raw
	High			kLEEEGEEFVk	Unambiguous	3	1	P11915-2	K1(Label:13C(6)15N(2)); K11(Label:13C(6)15N(2))	CID	1	0	1	1		8485		1	4.0603e+06	Heavy	Excluded by Method	Not Used		0	0.02121	4.06292	1	21.1082	100	2	676.847	1352.69	-3.68767	123.688	22309	22309	MS2	0/0	12AUG14_Rui_cardiac_PE_A.raw
High				DSLLQDGEFTmDLr	Unambiguous	1	1	P62963	M11(Oxidation); R14(Label:13C(6))	CID	1	0	1	1					555219		No Quan Values	Not Used		0	0.0003604	4.06279	0	52.1917	100	2	831.391	1661.77	-2.70433	359.003	71494	71494	MS2	0/0	12AUG14_Rui_cardiac_PE_A.raw
High				rIESLNEEIAFLk	Unambiguous	2	1	Q6P725	R1(Label:13C(6)); K13(Label:2H(4))	CID	1	0	1	1		26356	1	1	1.19429e+06	Medium	Excluded by Method	Not Used		0	0.01514	4.06195	1	63.3309	100	2	786.455	1571.9	-0.396672	336.091	66742	66742	MS2	0/0	12AUG14_Rui_cardiac_PE_A.raw
High				AGDWQcPNPGcGNQNFAWr	Unambiguous	2	1	B1WC50	C6(Carbamidomethyl); C11(Carbamidomethyl); R19(Label:13C(6))	CID	1	0	1	1		22658	1	1	704003	Medium	Excluded by Method	Not Used		0	0.002016	4.06142	0	0	100	2	1120.97	2240.93	-4.32241	288.976	56954	56954	MS2	0/0	12AUG14_Rui_cardiac_PE_A.raw
High				EATEAATVAAAAEAr	Unambiguous	1	1	Q3MIE4	R15(Label:13C(6))	CID	1	0	1	1					3.13462e+06		No Quan Values	Not Used		0	0.002004	4.0597	0	70.9815	100	2	719.363	1437.72	-5.80393	173.896	32790	32790	MS2	0/0	12AUG14_Rui_cardiac_PE_A.raw
High				GLVYETSVLDPDEGIr	Unambiguous	2	1	G3V936	R16(Label:13C(6))	CID	1	0	1	1							No Quan Values	Not Used		0	0.003202	4.05915	0	38.1419	100	2	884.954	1768.9	-2.58099	348.702	69359	69359	MS2	0/0	12AUG14_Rui_cardiac_PE_A.raw
	High			IDqYQGADAVGLEEk	Unconsidered	1	1	Q920J4	Q3(Deamidated); K15(Label:13C(6)15N(2))	CID		0.0356	2	2					1.57058e+06		No Quan Values	Not Used		0	0.01286	4.05824	0	49.125	100	2	822.904	1644.8	9.64992	194.132	37051	37051	MS2	0/0	12AUG14_Rui_cardiac_PE_A.raw
High				FASEIAGVDDLGTTGr	Unambiguous	1	1	Q66HF1	R16(Label:13C(6))	CID	1	0	1	1							No Quan Values	Not Used		0	4.985e-05	4.05641	0	49.6024	88	2	807.904	1614.8	-3.20231	279.74	55027	55027	MS2	0/0	12AUG14_Rui_cardiac_PE_A.raw
	High			IPSAVGYQPTLATDmGTMQEr	Unambiguous	2	1	G3V6D3	M15(Oxidation); R21(Label:13C(6)15N(4))	CID	0.0443	0	1	1					820837		No Quan Values	Not Used		0	0.01454	4.05626	0	13.2346	100	2	1146.55	2292.08	-2.05666	281.956	55495	55495	MS2	0/0	12AUG14_Rui_cardiac_PE_A.raw
	High			LAEQELIETSEr	Unambiguous	4	2	G3V885;G3V8B0	R12(Label:13C(6)15N(4))	CID	1	0	1	1							No Quan Values	Not Used		0	0.004109	4.05618	0	45.3854	100	2	714.365	1427.72	-1.95458	204.684	39284	39284	MS2	0/0	12AUG14_Rui_cardiac_PE_A.raw
High				GmSADPEEYDLADLSSLPEIDk	Unambiguous	1	1	P00388	M2(Oxidation); K22(Label:2H(4))	CID	1	0	1	1					1509449		No Quan Values	Not Used		0	0.007632	4.05305	0	14.6503	100	2	1208.05	2415.1	-2.9783	403.521	80700	80700	MS2	0/0	12AUG14_Rui_cardiac_PE_A.raw
High				IPSAVGYQPTLATDMGTmQEr	Unambiguous	2	1	G3V6D3	M18(Oxidation); R21(Label:13C(6))	CID	1	0	1	1		23518	1		2.65362e+06	Medium	Excluded by Method	Not Used		0	0.001685	4.05158	0	0	100	2	1144.55	2288.09	-3.08228	299.698	59179	59179	MS2	0/0	12AUG14_Rui_cardiac_PE_A.raw
	High			DQGTYEDYVEGLr	Unambiguous	1	1	Q64119	R13(Label:13C(6)15N(4))	CID	1	0	1	1		23454		1	1.08677e+06	Heavy	Excluded by Method	Not Used		0	0.004052	4.05094	0	57.4475	100	2	777.849	1554.69	-2.29799	298.789	58988	58988	MS2	0/0	12AUG14_Rui_cardiac_PE_A.raw
	High			HIFGESDELIGQk	Unambiguous	2	1	P48500	K13(Label:13C(6)15N(2))	CID	0.1506	0	1	1					599397		No Quan Values	Not Used		0	0.007924	4.05049	0	47.5339	100	2	740.878	1480.75	-2.2295	218.475	42169	42169	MS2	0/0	12AUG14_Rui_cardiac_PE_A.raw
High				VNMSGVSSSnGVVDPr	Unambiguous	2	1	D3ZFY8	N10(Deamidated); R16(Label:13C(6))	CID	1	0	1	1					946186		No Quan Values	Not Used		0	0.0003832	4.0493	0	73.0523	100	2	806.388	1611.77	-3.30321	179.435	33958	33958	MS2	0/0	12AUG14_Rui_cardiac_PE_A.raw
High				LYAQDADGcPIDIk	Unambiguous	1	1	D3ZHA0	C9(Carbamidomethyl); K14(Label:2H(4))	CID	1	0	1	1		17137	1		241864	Medium	Excluded by Method	Not Used		0	0.01089	4.04873	0	54.0476	100	2	791.889	1582.77	-1.30609	222.963	43117	43117	MS2	0/0	12AUG14_Rui_cardiac_PE_A.raw
High				LISWYDNEYGYSNr	Unambiguous	15	1	P04797	R14(Label:13C(6))	CID	1	0	1	1							No Quan Values	Not Used		0	0.002217	4.0485	0	25.9047	100	2	893.41	1785.81	-2.47194	299.333	59102	59102	MS2	0/0	12AUG14_Rui_cardiac_PE_A.raw
	High			HEYQANGPEDLNr	Unambiguous	1	1	Q7M0E3	R13(Label:13C(6)15N(4))	CID	1	0	1	1		1737	1		584758	Heavy	Excluded by Method	Not Used		0	0.001538	4.04591	0	0	100	2	776.856	1552.7	1.64023	45.9635	6367	6367	MS2	0/0	12AUG14_Rui_cardiac_PE_A.raw
High				TDYNASVSVPDSSGPEr	Unambiguous	3	1	P61980	R17(Label:13C(6))	CID	1	0	1	1		12503		1	37169542	Medium	Excluded by Method	Not Used		0	0.0005139	4.0458	0	8.01613	30	2	893.911	1786.81	-2.43658	170.177	32014	32014	MS2	0/0	12AUG14_Rui_cardiac_PE_A.raw
High				DFSPEDIIVTTSNnHIEVr	Unconsidered	2	1	B5DFG4	N14(Deamidated); R19(Label:13C(6))	CID		0.0146	2	2					4447939		No Quan Values	Not Used		0	0.004672	4.04557	0	42.5292	100	2	1097.04	2193.08	2.25904	394.078	78725	78725	MS2	0/0	12AUG14_Rui_cardiac_PE_A.raw
High				LLGAPqEADASEEGVQr	Unambiguous	1	1	P14841	Q6(Deamidated); R17(Label:13C(6))	CID	1	0	1	1					613112		No Quan Values	Not Used		0	0.01849	4.04376	0	55.91	100	2	888.945	1776.88	7.33773	179.462	33964	33964	MS2	0/0	12AUG14_Rui_cardiac_PE_A.raw
	High			HEYQANGPEDLNr	Unambiguous	1	1	Q7M0E3	R13(Label:13C(6)15N(4))	CID	1	0	1	1		1550		1	628547	Heavy	Excluded by Method	Not Used		0	0.002221	4.04271	0	23.4725	100	2	776.852	1552.7	-2.841	43.6424	5893	5893	MS2	0/0	12AUG14_Rui_cardiac_PE_A.raw
High				ADNFEYSDPVDGSISk	Unambiguous	2	1	P38652	K16(Label:2H(4))	CID	1	0	1	1		19011		1	1.63895e+06	Medium	Excluded by Method	Not Used		0	0.003016	4.04157	0	64.6962	100	2	874.398	1747.79	-3.92965	245.537	47851	47851	MS2	0/0	12AUG14_Rui_cardiac_PE_A.raw
	High			TASGSSVTSLEGTr	Unambiguous	1	1	Q6JE36	R14(Label:13C(6)15N(4))	CID	1	0	1	1					2.13504e+06		No Quan Values	Not Used		0	0.01878	4.04135	0	33.116	100	2	681.839	1362.67	-1.90381	92.5676	15863	15863	MS2	0/0	12AUG14_Rui_cardiac_PE_A.raw
	High			VAVGEEQAFLVNTr	Unambiguous	1	1	D3ZHA0	R14(Label:13C(6)15N(4))	CID	1	0	1	1		20759		1	4.45706e+06	Heavy	Excluded by Method	Not Used		0	0.005591	4.04039	0	73.1213	100	2	771.91	1542.81	-2.03722	265.225	51997	51997	MS2	0/0	12AUG14_Rui_cardiac_PE_A.raw
High				VTnGAFTGEISPGMIk	Unambiguous	2	1	P48500	N3(Deamidated); K16(Label:2H(4))	CID	1	0	1	1					3.36594e+06		No Quan Values	Not Used		0	0.0001292	4.03927	0	57.2619	100	2	813.918	1626.83	-3.97196	311.407	61617	61617	MS2	0/0	12AUG14_Rui_cardiac_PE_A.raw
High				NAVTQEFGPVPDTAr	Unambiguous	1	1	Q9ER34	R15(Label:13C(6))	CID	1	0	1	1					20842592		No Quan Values	Not Used		0	0.002908	4.03663	0	6.52576	47	2	804.408	1607.81	-1.94974	230.256	44646	44646	MS2	0/0	12AUG14_Rui_cardiac_PE_A.raw
	High			FSFcFSPEPEAEAAAGPGPcEr	Unambiguous	3	1	O08623	C4(Carbamidomethyl); C20(Carbamidomethyl); R22(Label:13C(6)15N(4))	CID	1	0	1	1					933550		No Quan Values	Not Used		0	0.01208	4.03605	0	26.3278	100	2	1212.01	2423.02	-3.70702	380.066	75840	75840	MS2	0/0	12AUG14_Rui_cardiac_PE_A.raw
High				YDYEEVEAEGANk	Unambiguous	2	1	P38652	K13(Label:2H(4))	CID	1	0	1	1		11480	1		2.24301e+06	Medium	Excluded by Method	Not Used		0	0.0001338	4.03546	0	75.8015	100	2	760.834	1520.66	-4.80028	158.069	29479	29479	MS2	0/0	12AUG14_Rui_cardiac_PE_A.raw
	High			TGAIVDVPVGDELLGr	Unambiguous	2	1	F1LP05	R16(Label:13C(6)15N(4))	CID	1	0	1	1		30673		1	99773956	Heavy	Excluded by Method	Not Used		0	0.0005058	4.03536	0	14.7339	44	2	810.944	1620.88	-2.08033	391.839	78257	78257	MS2	0/0	12AUG14_Rui_cardiac_PE_A.raw
High				ESTPGTAEGAPATPEEk	Unambiguous	1	1	Q925F0	K17(Label:2H(4))	CID	1	0	1	1		4192	1	1	9514473	Medium	Excluded by Method	Not Used		0	0.001082	4.0348	0	44.3074	100	2	838.399	1675.79	-2.87208	73.1606	11906	11906	MS2	0/0	12AUG14_Rui_cardiac_PE_A.raw
	High			VSTVTTHSSDSEVPSr	Unambiguous	2	1	G3V836	R16(Label:13C(6)15N(4))	CID	1	0	1	1		1039			1.57511e+06	Heavy	Redundant	Not Used	1.14482	0	0.0004114	4.03346	0	0	100	2	849.909	1698.81	-4.14893	35.622	4266	4266	MS2	0/0	12AUG14_Rui_cardiac_PE_A.raw
High				VDSSnGFLIDGYPr	Unambiguous	1	1	P39069	N5(Deamidated); R14(Label:13C(6))	CID	1	0	1	1							No Quan Values	Not Used		0	0.0005191	4.03321	0	55.5561	100	2	773.876	1546.74	-2.2317	313.051	61957	61957	MS2	0/0	12AUG14_Rui_cardiac_PE_A.raw
	High			TScGSPNYAAPEVISGr	Unambiguous	3	1	G3V715	C3(Carbamidomethyl); R17(Label:13C(6)15N(4))	CID	1	0	1	1					1.26706e+06		No Quan Values	Not Used		0	0.01184	4.03258	0	28.9432	100	2	888.414	1775.82	-2.60262	190.07	36201	36201	MS2	0/0	12AUG14_Rui_cardiac_PE_A.raw
High				LTVELADPDAEVk	Unambiguous	1	1	P56741	K13(Label:2H(4))	CID	1	0	1	1					3.05555e+06		No Quan Values	Not Used		0	0.00478	4.03159	0	71.1519	100	2	702.378	1403.75	-6.0351	269.942	52983	52983	MS2	0/0	12AUG14_Rui_cardiac_PE_A.raw
High				EYQISAGDFPEVk	Unambiguous	1	1	Q8R3Z7	K13(Label:2H(4))	CID	1	0	1	1					4.14602e+06		No Quan Values	Not Used		0	0.001118	4.0309	0	23.1659	71	2	743.87	1486.73	-2.22672	295.412	58288	58288	MS2	0/0	12AUG14_Rui_cardiac_PE_A.raw
High				cQLPEDVDPTSVTSALr	Unambiguous	1	1	B5DFG4	C1(Carbamidomethyl); R17(Label:13C(6))	CID	1	0	1	1							No Quan Values	Not Used		0	0.0004693	4.03063	0	22.2308	100	2	947.47	1893.93	0.154285	347.869	69184	69184	MS2	0/0	12AUG14_Rui_cardiac_PE_A.raw
High				ELEVAEGGGqVELEr	Unambiguous	1	1	Q63692	Q10(Deamidated); R15(Label:13C(6))	CID	1	0	1	1							No Quan Values	Not Used		0	0.002027	4.02987	0	66.8085	100	2	811.408	1621.81	4.28951	225.8	43717	43717	MS2	0/0	12AUG14_Rui_cardiac_PE_A.raw
High				NAGNEQDLGIQYr	Unambiguous	1	1	Q5U302	R13(Label:13C(6))	CID	1	0	1	1		10826	1	1	7.98699e+06	Medium	Excluded by Method	Not Used		0	0.004077	4.02984	0	28.2476	100	2	742.363	1483.72	-2.78932	150.792	27962	27962	MS2	0/0	12AUG14_Rui_cardiac_PE_A.raw
High				LGGLTQAPGNPVLAVQINQDk	Unambiguous	1	1	F2Z3T9	K21(Label:2H(4))	CID	1	0	1	1					327753		No Quan Values	Not Used		0	0.02374	4.02961	0	21.3811	100	2	1069.1	2137.18	-3.42912	350.452	69721	69721	MS2	0/0	12AUG14_Rui_cardiac_PE_A.raw
High				GTGGVDTAAVADVYDISNIDr	Unambiguous	2	2	P09605;M0R6J6	R21(Label:13C(6))	CID	1	0	1	1							No Quan Values	Not Used		0	0.0002651	4.02878	0	46.2555	100	2	1058.01	2115.02	-4.32378	390.191	77919	77919	MS2	0/0	12AUG14_Rui_cardiac_PE_A.raw
High				LLGAPQEADASEEGVQr	Unambiguous	1	1	P14841	R17(Label:13C(6))	CID	1	0	1	1		13334	1		1.82283e+06	Medium	Excluded by Method	Not Used		0	0.0008656	4.02855	0	0	100	2	888.445	1775.88	-1.7962	179.911	34058	34058	MS2	0/0	12AUG14_Rui_cardiac_PE_A.raw
	High			VNALDLAVLDQVEAr	Unambiguous	1	1	Q6AYH5	R15(Label:13C(6)15N(4))	CID	1	0	1	1					1.87127e+06		No Quan Values	Not Used		0	0.002248	4.02841	0	71.8011	100	2	818.449	1635.89	-2.07697	402.778	80544	80544	MS2	0/0	12AUG14_Rui_cardiac_PE_A.raw
High				VEGEIkVPEVDIk	Unambiguous	1	1	M0R9D5	K6(Label:2H(4)); K13(Label:2H(4))	CID	1	0	1	1		19166	1		1.95468e+07	Medium	Excluded by Method	Not Used		0	0.01287	4.02822	1	64.3461	80	2	731.931	1462.86	-3.32839	246.438	48043	48043	MS2	0/0	12AUG14_Rui_cardiac_PE_A.raw
High				ISFLEGENNELQSr	Unambiguous	2	1	Q5EB94	R14(Label:13C(6))	CID	1	0	1	1					597683		No Quan Values	Not Used		0	0.00229	4.02801	0	0	100	2	821.411	1641.81	-2.19265	271.427	53293	53293	MS2	0/0	12AUG14_Rui_cardiac_PE_A.raw
	High			SLEDALNQTATVTr	Unambiguous	1	1	Q3KR86	R14(Label:13C(6)15N(4))	CID	1	0	1	1					1.41194e+06		No Quan Values	Not Used		0	0.002994	4.02632	0	42.9162	100	2	764.895	1528.78	-1.07406	263.756	51687	51687	MS2	0/0	12AUG14_Rui_cardiac_PE_A.raw
High				NNDPDTTEVNLNNIENITTQTLSr	Unambiguous	2	1	A1A5Q0	R24(Label:13C(6))	CID	1	0	1	1		31985			3.88178e+06	Medium	Redundant	Not Used	0.862743	0	0.01008	4.02562	0	0	100	2	1361.66	2722.32	-2.57764	405.302	81069	81069	MS2	0/0	12AUG14_Rui_cardiac_PE_A.raw
High				MIAEAIPELk	Unambiguous	1	1	P04636	K10(Label:2H(4))	CID	1	0	1	1		22060		1	1.52959e+06	Medium	Excluded by Method	Not Used		0	0.004309	4.02557	0	60.3096	78	2	559.823	1118.64	-3.13638	282.367	55579	55579	MS2	0/0	12AUG14_Rui_cardiac_PE_A.raw
	High			TVGEcLDATAQr	Unambiguous	1	1	Q499N5	C5(Carbamidomethyl); R12(Label:13C(6)15N(4))	CID	1	0	1	1					7.36971e+06		No Quan Values	Not Used		0	0.01174	4.02488	0	65.4546	100	2	665.818	1330.63	-1.29193	97.8912	16965	16965	MS2	0/0	12AUG14_Rui_cardiac_PE_A.raw
High				NTGIIcTIGPASr	Unambiguous	4	2	P11980;P11980-2	C6(Carbamidomethyl); R13(Label:13C(6))	CID	1	0	1	1		15067		1	183502854	Medium	Excluded by Method	Not Used		0	0.001801	4.02478	0	9.31335	9	2	683.364	1365.72	-3.00899	199.483	38175	38175	MS2	0/0	12AUG14_Rui_cardiac_PE_A.raw
High				TPQISmSDIDLNMk	Unambiguous	1	1	M0R9D5	M6(Oxidation); K14(Label:2H(4))	CID	1	0	1	1					991600		No Quan Values	Not Used		0	0.004414	4.02444	0	37.7608	100	2	806.894	1612.78	-3.12002	263.955	51730	51730	MS2	0/0	12AUG14_Rui_cardiac_PE_A.raw
	High			GVGIISEGNETVEDIAAr	Unambiguous	3	1	P06685	R18(Label:13C(6)15N(4))	CID	1	0	1	1					1558788		No Quan Values	Not Used		0	0.008423	4.02385	0	17.962	100	2	920.467	1839.93	-3.13003	337.355	67004	67004	MS2	0/0	12AUG14_Rui_cardiac_PE_A.raw
	High			GADYLVTEVEnGGSLGSk	Unambiguous	4	2	P11980;P11980-2	N11(Deamidated); K18(Label:13C(6)15N(2))	CID	1	0	1	1		26506		1	824101	Heavy	Excluded by Method	Not Used		0	0.01263	4.02345	0	63.0691	100	2	902.94	1804.87	1.57881	337.908	67117	67117	MS2	0/0	12AUG14_Rui_cardiac_PE_A.raw
High				DVSDIEEDkDGIEk	Unambiguous	1	1	P27881	K9(Label:2H(4)); K14(Label:2H(4))	CID	1	0	1	1		10076	1	1	581767	Medium	Excluded by Method	Not Used		0	0.003108	4.02233	1	31.5579	100	2	800.393	1599.78	-2.92355	142.094	26141	26141	MS2	0/0	12AUG14_Rui_cardiac_PE_A.raw
High				ASGIIDTLFQDr	Unambiguous	2	1	G3V836	R12(Label:13C(6))	CID	1	0	1	1							No Quan Values	Not Used		0	0.0006282	4.02049	0	53.4528	100	2	671.357	1341.71	-2.18615	387.092	77284	77284	MS2	0/0	12AUG14_Rui_cardiac_PE_A.raw
	High			ANDDLkENIAIVEr	Unambiguous	4	2	G3V885;G3V8B0	K6(Label:13C(6)15N(2)); R14(Label:13C(6)15N(4))	CID	1	0	1	1		15430	1		26208456	Heavy	Excluded by Method	Not Used		0	0.01964	4.02019	1	55.0218	36	3	539.956	1617.85	-2.52392	203.38	39007	39007	MS2	0/0	12AUG14_Rui_cardiac_PE_A.raw
	High			ELGEYGLQAYTEVk	Unambiguous	2	1	P11884	K14(Label:13C(6)15N(2))	CID	1	0	1	1					399618		No Quan Values	Not Used		0	0.00751	4.0195	0	61.9239	100	2	804.404	1607.8	-2.70926	308.165	60942	60942	MS2	0/0	12AUG14_Rui_cardiac_PE_A.raw
	High			HrVIGSGcNLDSAr	Unambiguous	1	1	P42123	R2(Label:13C(6)15N(4)); C8(Carbamidomethyl); R14(Label:13C(6)15N(4))	CID	1	0	1	1					122431		No Quan Values	Not Used		0	0.01639	4.01726	1	70.0162	100	3	521.263	1561.77	-2.17299	45.3147	6232	6232	MS2	0/0	12AUG14_Rui_cardiac_PE_A.raw
High				DFTATDLTEFAAr	Unambiguous	2	1	G3V9U2	R13(Label:13C(6))	CID	1	0	1	1							No Quan Values	Not Used		0	0.00194	4.01376	0	55.8902	100	2	732.358	1463.71	-2.11041	377.261	75263	75263	MS2	0/0	12AUG14_Rui_cardiac_PE_A.raw
	High			VDNSSLTGESEPQTr	Unambiguous	5	1	P06685	R15(Label:13C(6)15N(4))	CID	1	0	1	1					693562		No Quan Values	Not Used		0	0.001906	4.01305	0	0	100	2	815.382	1629.76	-1.04217	76.105	12505	12505	MS2	0/0	12AUG14_Rui_cardiac_PE_A.raw
	High			HNNcmAEcLTPTIYAk	Unambiguous	1	1	P09605	C4(Carbamidomethyl); M5(Oxidation); C8(Carbamidomethyl); K16(Label:13C(6)15N(2))	CID	1	0	1	1					886615		No Quan Values	Not Used		0	0.01683	4.01273	0	0	100	2	973.936	1946.86	-0.259812	159.354	29748	29748	MS2	0/0	12AUG14_Rui_cardiac_PE_A.raw
High				LQSIGTENTEENr	Unambiguous	2	1	P05065	R13(Label:13C(6))	CID	1	0	1	1					4498293		No Quan Values	Not Used		0	0.0009786	4.00951	0	11.2537	100	2	748.867	1496.73	-0.904634	60.0119	9227	9227	MS2	0/0	12AUG14_Rui_cardiac_PE_A.raw
High				GEVITTYcPAnNEPIAr	Unconsidered	1	0		C8(Carbamidomethyl); N11(Deamidated); R17(Label:13C(6))	CID		0.0196	2	2							No Quan Values	Not Used		0	0.02109	4.0094	0	36.2877	100	2	956.468	1911.93	3.76797	228.057	44191	44191	MS2	0/0	12AUG14_Rui_cardiac_PE_A.raw
	High			EQIEQFIPQmTAGk	Unambiguous	1	1	P15650	M10(Oxidation); K14(Label:13C(6)15N(2))	CID	1	0	1	1		19433	1		6587778	Heavy	Excluded by Method	Not Used		0	0.009697	4.00902	0	18.9771	100	2	822.411	1643.81	-2.86451	249.398	48672	48672	MS2	0/0	12AUG14_Rui_cardiac_PE_A.raw
High				GcDVVVIPAGVPr	Unambiguous	1	1	P04636	C2(Carbamidomethyl); R13(Label:13C(6))	CID	1	0	1	1							No Quan Values	Not Used		0	0.01055	4.00652	0	77.7905	100	2	672.872	1344.74	-2.81888	288.056	56762	56762	MS2	0/0	12AUG14_Rui_cardiac_PE_A.raw
High				GEVITTYcPANnEPIAr	Unconsidered	1	0		C8(Carbamidomethyl); N12(Deamidated); R17(Label:13C(6))	CID		0.0196	2	3							No Quan Values	Not Used		0	0.01654	4.00613	0	36.2877	100	2	956.468	1911.93	3.76797	228.057	44191	44191	MS2	0/0	12AUG14_Rui_cardiac_PE_A.raw
High				GTGGVDTAAVGGVFDVSNADr	Unambiguous	1	1	P07335	R21(Label:13C(6))	CID	1	0	1	1							No Quan Values	Not Used		0	0.0003929	4.00502	0	22.2996	100	2	985.978	1970.95	-1.03914	315.37	62440	62440	MS2	0/0	12AUG14_Rui_cardiac_PE_A.raw
	High			LDIDSAPITAr	Unambiguous	5	2	P11980;P11980-2	R11(Label:13C(6)15N(4))	CID	1	0	1	1					45434832		No Quan Values	Not Used		0	0.008832	4.00389	0	40.1194	33	2	591.322	1181.64	-2.99423	217.276	41917	41917	MS2	0/0	12AUG14_Rui_cardiac_PE_A.raw
High				QISQAYEVLADSk	Unambiguous	1	1	P63036	K13(Label:2H(4))	CID	1	0	1	1					1.67649e+06		No Quan Values	Not Used		0	0.01057	4.0002	0	16.2681	100	2	728.383	1455.76	-2.56052	241.028	46905	46905	MS2	0/0	12AUG14_Rui_cardiac_PE_A.raw
	High			LAQAAQSSVATITr	Unambiguous	1	1	G3V852	R14(Label:13C(6)15N(4))	CID	1	0	1	1					1.24974e+06		No Quan Values	Not Used		0	0.009712	4.0002	0	76.0131	100	2	713.897	1426.79	-1.61459	145.548	26865	26865	MS2	0/0	12AUG14_Rui_cardiac_PE_A.raw
High				GVVPLAGTnGETTTQGLDGLSEr	Unambiguous	1	1	P05065	N9(Deamidated); R23(Label:13C(6))	CID	1	0	1	1					3.56514e+06		No Quan Values	Not Used		0	0.0005374	3.99922	0	10.9893	100	2	1140.07	2279.14	-2.25247	336.794	66888	66888	MS2	0/0	12AUG14_Rui_cardiac_PE_A.raw
	High			VAPEEHPTLLTEAPLNPk	Unambiguous	4	1	P68035	K18(Label:13C(6)15N(2))	CID	1	0	1	1		19618			8677451	Heavy	Unique	Used	2.17179	0	0.01355	3.99809	0	11.7648	100	2	982.529	1964.05	-3.63099	251.675	49153	49153	MS2	0/0	12AUG14_Rui_cardiac_PE_A.raw
High				GSYGDLGGPIITTQVTIPk	Unambiguous	3	1	P61980	K19(Label:2H(4))	CID	1	0	1	1					298133		No Quan Values	Not Used		0	0.02249	3.9976	0	16.7082	100	2	961.029	1921.05	-4.21957	389.345	77746	77746	MS2	0/0	12AUG14_Rui_cardiac_PE_A.raw
	High			GEDFYcVTcHETk	Unambiguous	3	1	Q9WUH4	C6(Carbamidomethyl); C9(Carbamidomethyl); K13(Label:13C(6)15N(2))	CID	1	0	1	1					525011		No Quan Values	Not Used		0	0.006985	3.9974	0	51.3607	100	2	827.339	1653.67	-3.64802	129.197	23464	23464	MS2	0/0	12AUG14_Rui_cardiac_PE_A.raw
	High			ASDLDGDLTATr	Unambiguous	2	1	D3ZUB0	R12(Label:13C(6)15N(4))	CID	1	0	1	1							No Quan Values	Not Used		0	0.01245	3.99412	0	76.7179	100	2	622.802	1244.6	-1.78918	135.797	24825	24825	MS2	0/0	12AUG14_Rui_cardiac_PE_A.raw
High				VDFPQDQLATLTGr	Unambiguous	1	1	P04636	R14(Label:13C(6))	CID	1	0	1	1							No Quan Values	Not Used		0	0.0007703	3.99386	0	4.3489	13	2	783.913	1566.82	-1.80811	358.103	71307	71307	MS2	0/0	12AUG14_Rui_cardiac_PE_A.raw
High				mFVLDEADEMLSr	Unambiguous	2	1	Q6P3V8	M1(Oxidation); R13(Label:13C(6))	CID	1	0	1	1							No Quan Values	Not Used		0	0.003717	3.9904	0	47.1637	100	2	789.363	1577.72	-5.90449	389.573	77792	77792	MS2	0/0	12AUG14_Rui_cardiac_PE_A.raw
High				FkLEAPDADELPr	Unambiguous	1	1	Q9ER34	K2(Label:2H(4)); R13(Label:13C(6))	CID	1	0	1	1							No Quan Values	Not Used		0	0.0006936	3.98962	1	63.8882	100	3	504.274	1510.81	-3.79615	273.87	53806	53806	MS2	0/0	12AUG14_Rui_cardiac_PE_A.raw
High				VALVYGQMnEPPGAr	Unconsidered	2	1	G3V6D3	N9(Deamidated); R15(Label:13C(6))	CID		0.0244	2	2							No Quan Values	Not Used		0	0.009996	3.98939	0	48.0031	100	2	804.917	1608.83	7.93987	241.181	46938	46938	MS2	0/0	12AUG14_Rui_cardiac_PE_A.raw
High				NLIDEDGNNQWPEGLk	Unambiguous	1	1	D4A781	K16(Label:2H(4))	CID	1	0	1	1					1.16053e+06		No Quan Values	Not Used		0	0.002649	3.98863	0	29.8308	100	2	923.449	1845.89	-0.782269	322.733	63967	63967	MS2	0/0	12AUG14_Rui_cardiac_PE_A.raw
	High			AQQVSQGLDVLTAk	Unambiguous	2	1	P85972	K14(Label:13C(6)15N(2))	CID	1	0	1	1		17840		1	2514981	Heavy	Excluded by Method	Not Used		0	0.01017	3.98831	0	47.5548	100	2	733.408	1465.81	-1.16188	231.058	44813	44813	MS2	0/0	12AUG14_Rui_cardiac_PE_A.raw
High				DLDDFQSWLSr	Unambiguous	1	1	G3V6S0	R11(Label:13C(6))	CID	1	0	1	1					5748889		No Quan Values	Not Used		0	0.002367	3.98794	0	24.8865	100	2	694.33	1387.65	-3.66978	406.145	81244	81244	MS2	0/0	12AUG14_Rui_cardiac_PE_A.raw
High				NEASASqcIAcQNPNk	Unambiguous	2	1	D4A054	Q7(Deamidated); C8(Carbamidomethyl); C11(Carbamidomethyl); K16(Label:2H(4))	CID	0.015	0	1	1					72625.9		No Quan Values	Not Used		0	0.001709	3.98584	0	48.191	100	2	898.904	1796.8	9.06515	48.4373	6870	6870	MS2	0/0	12AUG14_Rui_cardiac_PE_A.raw
High				TGTLTTNQmSVcr	Unambiguous	8	1	P11507-2	M9(Oxidation); C12(Carbamidomethyl); R13(Label:13C(6))	CID	1	0	1	1		1483			3.00606e+07	Medium	Unique	Used	0.580957	0	0.00245	3.98444	0	5.59744	100	2	745.854	1490.7	-2.10397	46.2754	6430	6430	MS2	0/0	12AUG14_Rui_cardiac_PE_A.raw
High				ALYDYAGQEADELSFr	Unambiguous	1	1	G3V9N7	R16(Label:13C(6))	CID	1	0	1	1					500187		No Quan Values	Not Used		0	0.0002622	3.98396	0	44.9368	100	2	927.434	1853.86	-2.52192	368.127	73379	73379	MS2	0/0	12AUG14_Rui_cardiac_PE_A.raw
	High			FSNEEIAmATVTALr	Unambiguous	1	1	P05065	M8(Oxidation); R15(Label:13C(6)15N(4))	CID	1	0	1	1							No Quan Values	Not Used		0	0.000923	3.98292	0	44.126	100	2	839.919	1678.83	-2.68142	341.371	67834	67834	MS2	0/0	12AUG14_Rui_cardiac_PE_A.raw
High				TGTLTTNQmSVcr	Unambiguous	8	1	P11507-2	M9(Oxidation); C12(Carbamidomethyl); R13(Label:13C(6))	CID	1	0	1	1		1483			3.00606e+07	Medium	Redundant	Not Used	0.580957	0	0.0001968	3.98137	0	0	100	2	745.854	1490.7	-2.34963	42.9203	5743	5743	MS2	0/0	12AUG14_Rui_cardiac_PE_A.raw
	High			TSGGQALAELIVQEk	Unambiguous	1	1	P56741	K15(Label:13C(6)15N(2))	CID	1	0	1	1							No Quan Values	Not Used		0	0.004333	3.98135	0	87.3302	100	2	776.425	1551.84	-3.25151	345.359	68663	68663	MS2	0/0	12AUG14_Rui_cardiac_PE_A.raw
	High			AGGAGVPAFYTSTGYGTLVQEGGSPIk	Unambiguous	1	1	B2GV06	K27(Label:13C(6)15N(2))	CID	1	0	1	1		30907			5.68852e+06	Heavy	Redundant	Not Used	0.456996	0	0.01305	3.98072	0	19.9069	100	2	1297.15	2593.29	-4.7004	394.998	78915	78915	MS2	0/0	12AUG14_Rui_cardiac_PE_A.raw
High				NQVAMNPTNTVFDAk	Unambiguous	6	1	P63018	K15(Label:2H(4))	CID	1	0	1	1							No Quan Values	Not Used		0	0.0002917	3.98056	0	45.5831	76	2	827.414	1653.82	0.659341	234.01	45430	45430	MS2	0/0	12AUG14_Rui_cardiac_PE_A.raw
	High			GILAADESTGSIAk	Unambiguous	2	1	P05065	K14(Label:13C(6)15N(2))	CID	1	0	1	1					46898908		No Quan Values	Not Used		0	0.005307	3.97996	0	33.4007	26	2	670.86	1340.71	-1.94262	179.841	34042	34042	MS2	0/0	12AUG14_Rui_cardiac_PE_A.raw
	High			AcTGSLNmTLQr	Unambiguous	1	1	Q62920	C2(Carbamidomethyl); M8(Oxidation); R12(Label:13C(6)15N(4))	CID	1	0	1	1					3.10164e+06		No Quan Values	Not Used		0	0.006521	3.97901	0	33.6819	100	2	689.328	1377.65	-0.49965	89.1028	15147	15147	MS2	0/0	12AUG14_Rui_cardiac_PE_A.raw
	High			LSVEALNSLTGEFk	Unambiguous	1	1	P00564	K14(Label:13C(6)15N(2))	CID	1	0	1	1		31267		1	4.06381e+07	Heavy	Excluded by Method	Not Used		0	0.0004702	3.97798	0	43.2157	100	2	758.409	1515.81	-1.94567	397.959	79534	79534	MS2	0/0	12AUG14_Rui_cardiac_PE_A.raw
High				LGGNYGPTVAVQQEAQk	Unambiguous	2	1	G3V8U8	K17(Label:2H(4))	CID	1	0	1	1					464824		No Quan Values	Not Used		0	0.006255	3.97767	0	0	100	2	882.461	1763.91	-4.9052	185.961	35338	35338	MS2	0/0	12AUG14_Rui_cardiac_PE_A.raw
High				IcSLQEEQQQLr	Unambiguous	1	1	F1LR42	C2(Carbamidomethyl); R12(Label:13C(6))	CID	1	0	1	1					1167548		No Quan Values	Not Used		0	0.00086	3.97702	0	77.1953	100	2	769.388	1537.77	-3.50527	155.173	28874	28874	MS2	0/0	12AUG14_Rui_cardiac_PE_A.raw
High				SVSTPSEAGSQDSGDGAVGSr	Unambiguous	6	1	D3ZU74	R21(Label:13C(6))	CID	1	0	1	1		3652	1	1	1678080	Medium	Excluded by Method	Not Used		0	1.506e-05	3.97685	0	0	100	2	978.942	1956.88	-3.70379	68.3165	10928	10928	MS2	0/0	12AUG14_Rui_cardiac_PE_A.raw
High				FLEQQNAALAAEVNr	Unambiguous	2	1	Q6P725	R15(Label:13C(6))	CID	1	0	1	1							No Quan Values	Not Used		0	2.377e-05	3.97633	0	28.0325	100	2	840.441	1679.87	-3.98796	261.046	51120	51120	MS2	0/0	12AUG14_Rui_cardiac_PE_A.raw
High				sTSQGSINSPVYSr	Unambiguous	1	1	F1LWK7	S1(Phospho); R14(Label:13C(6))	CID	1	0	1	1	S(1): 4.5; T(2): 47.7; S(3): 47.7; S(6): 0.0; S(9): 0.0; Y(12): 0.0; S(13): 0.0				1.21818e+06		No Quan Values	Not Used		0	0.008737	3.97607	0	47.6045	100	2	784.851	1568.7	-5.86925	139.043	25499	25499	MS2	0/0	12AUG14_Rui_cardiac_PE_A.raw
High				ALYDYAGQEADELSFr	Unambiguous	1	1	G3V9N7	R16(Label:13C(6))	CID	1	0	1	1					500187		No Quan Values	Not Used		0	0.0005662	3.97576	0	55.0818	100	2	927.436	1853.86	-0.414825	367.637	73277	73277	MS2	0/0	12AUG14_Rui_cardiac_PE_A.raw
	High			SIYGEkFEDENFILk	Unambiguous	1	1	P10111	K6(Label:13C(6)15N(2)); K15(Label:13C(6)15N(2))	CID	1	0	1	1					412561		No Quan Values	Not Used		0	0.01748	3.9752	1	27.317	100	2	924.471	1847.94	-2.43571	330.366	65550	65550	MS2	0/0	12AUG14_Rui_cardiac_PE_A.raw
	High			AGDGrPcPTAESASAPSEDPNVNFLk	Unambiguous	1	1	O08623	R5(Label:13C(6)15N(4)); C7(Carbamidomethyl); K26(Label:13C(6)15N(2))	CID	1	0	1	1					2.34993e+06		No Quan Values	Not Used		0	0.01785	3.9749	0	35.0209	100	3	902.422	2705.25	-3.00214	242.759	47270	47270	MS2	0/0	12AUG14_Rui_cardiac_PE_A.raw
High				HEYQANGPEDLNr	Unambiguous	1	1	Q7M0E3	R13(Label:13C(6))	CID	1	0	1	1					28479.8		No Quan Values	Not Used		0	0.001796	3.97474	0	0	100	2	774.859	1548.71	-1.75721	41.8125	5517	5517	MS2	0/0	12AUG14_Rui_cardiac_PE_A.raw
	High			EnGGLDSEESYPYEAk	Unambiguous	1	1	P07154	N2(Deamidated); K16(Label:13C(6)15N(2))	CID	1	0	1	1		14047	1		1.44149e+06	Heavy	Excluded by Method	Not Used		0	0.01004	3.97449	0	55.4809	100	2	898.88	1796.75	-2.89221	188.06	35778	35778	MS2	0/0	12AUG14_Rui_cardiac_PE_A.raw
	High			GYDVIAQAQSGTGk	Unambiguous	2	1	Q6P3V8	K14(Label:13C(6)15N(2))	CID	1	0	1	1					1.12446e+06		No Quan Values	Not Used		0	0.01193	3.97411	0	55.8602	100	2	701.854	1402.7	-2.81511	152.273	28273	28273	MS2	0/0	12AUG14_Rui_cardiac_PE_A.raw
High				FVTVQTISGTGALr	Unambiguous	1	1	P00507	R14(Label:13C(6))	CID	1	0	1	1		21831	1	1	5687464	Medium	Excluded by Method	Not Used		0	0.0004179	3.97319	0	45.6912	100	2	728.415	1455.82	-1.91537	278.525	54775	54775	MS2	0/0	12AUG14_Rui_cardiac_PE_A.raw
High				QGAIVAVTGDGVNDSPALk	Unambiguous	3	1	P06685	K19(Label:2H(4))	CID	1	0	1	1					2.63482e+06		No Quan Values	Not Used		0	0.004112	3.97289	0	51.7219	100	2	908.485	1815.96	-6.63013	258.433	50578	50578	MS2	0/0	12AUG14_Rui_cardiac_PE_A.raw
	High			SQIFSTASDNQPTVTIk	Unambiguous	1	1	P06761	K17(Label:13C(6)15N(2))	CID	1	0	1	1		19865			7848955	Heavy	Redundant	Not Used	0.621696	0	0.005015	3.97272	0	44.7146	100	2	922.974	1844.94	-3.90625	253.083	49451	49451	MS2	0/0	12AUG14_Rui_cardiac_PE_A.raw
High				VVPEESEAQAEGcSEEr	Unambiguous	1	1	B1WC56	C13(Carbamidomethyl); R17(Label:13C(6))	CID	1	0	1	1		6526	1		1.23348e+06	Medium	Excluded by Method	Not Used		0	0.0001935	3.97267	0	0	100	2	956.421	1911.83	0.444465	101.109	17631	17631	MS2	0/0	12AUG14_Rui_cardiac_PE_A.raw
High				LQGNIGmDDAcASk	Unambiguous	1	1	M0R9D5	M7(Oxidation); C11(Carbamidomethyl); K14(Label:2H(4))	CID	1	0	1	1					2674892		No Quan Values	Not Used		0	0.003134	3.97218	0	6.80437	100	2	750.342	1499.68	0.120147	49.1088	7006	7006	MS2	0/0	12AUG14_Rui_cardiac_PE_A.raw
High				SYELPDGQVITIGnEr	Unambiguous	9	3	P68035;V9GZ85;D3ZRN3	N14(Deamidated); R16(Label:13C(6))	CID	0.0076	0	1	1					847917		No Quan Values	Not Used		0	0.001155	3.9718	0	38.1169	100	2	899.449	1797.89	-3.03895	368.782	73513	73513	MS2	0/0	12AUG14_Rui_cardiac_PE_A.raw
High				APVPTGEVYFADSFDr	Unambiguous	1	1	P35565	R16(Label:13C(6))	CID	1	0	1	1		27911	1	1	1.55347e+06	Medium	Excluded by Method	Not Used		0	0.0002019	3.97136	0	49.7551	100	2	888.929	1776.85	-1.16063	355.753	70821	70821	MS2	0/0	12AUG14_Rui_cardiac_PE_A.raw
	High			MADSGGQPQLTQPGk	Unambiguous	2	1	Q8VBU2-2	K15(Label:13C(6)15N(2))	CID	1	0	1	1							No Quan Values	Not Used		0	0.01033	3.96888	0	32.9375	100	2	761.871	1522.73	-4.19217	80.591	13413	13413	MS2	0/0	12AUG14_Rui_cardiac_PE_A.raw
High				LDIDSAPITAr	Unambiguous	5	2	P11980;P11980-2	R11(Label:13C(6))	CID	1	0	1	1		16886		1	26322756	Medium	Excluded by Method	Not Used		0	0.0007093	3.9679	0	10.9295	8	2	589.328	1177.65	-2.50238	219.962	42480	42480	MS2	0/0	12AUG14_Rui_cardiac_PE_A.raw
High				GcDVVVIPAGVPr	Unambiguous	1	1	P04636	C2(Carbamidomethyl); R13(Label:13C(6))	CID	1	0	1	1							No Quan Values	Not Used		0	0.01631	3.96764	0	28.7948	35	2	672.872	1344.74	-2.36499	284.644	56050	56050	MS2	0/0	12AUG14_Rui_cardiac_PE_A.raw
High				EnGGLDSEESYPYEAk	Unambiguous	1	1	P07154	N2(Deamidated); K16(Label:2H(4))	CID	1	0	1	1					1102672		No Quan Values	Not Used		0	0.0007563	3.96707	0	21.2414	100	2	896.886	1792.76	-2.99114	191.004	36395	36395	MS2	0/0	12AUG14_Rui_cardiac_PE_A.raw
High				QTQVSVLPEGGETPLFk	Unambiguous	2	1	Q68FP1-2	K17(Label:2H(4))	CID	1	0	1	1					452851		No Quan Values	Not Used		0	0.000766	3.96604	0	27.4149	100	2	917.495	1833.98	-3.26077	349.277	69479	69479	MS2	0/0	12AUG14_Rui_cardiac_PE_A.raw
High				GTGGVDTAAVGAVFDISNADr	Unambiguous	1	1	P00564	R21(Label:13C(6))	CID	1	0	1	1		30832		1	4.8448e+06	Medium	Excluded by Method	Not Used		0	0.005653	3.96535	0	88.8595	100	2	999.991	1998.97	-4.22504	393.641	78632	78632	MS2	0/0	12AUG14_Rui_cardiac_PE_A.raw
High				AHGGYSVFAGVGEr	Unambiguous	2	1	G3V6D3	R14(Label:13C(6))	CID	1	0	1	1					6031556		No Quan Values	Not Used		0	0.0001403	3.96375	0	77.4174	100	2	706.853	1412.7	-1.89305	168.182	31598	31598	MS2	0/0	12AUG14_Rui_cardiac_PE_A.raw
	High			SPPNPENIAPGYSGPLk	Unambiguous	1	1	D3ZX18	K17(Label:13C(6)15N(2))	CID	1	0	1	1					10355824		No Quan Values	Not Used		0	0.001109	3.96334	0	13.6963	100	2	873.448	1745.89	-3.68006	259.315	50762	50762	MS2	0/0	12AUG14_Rui_cardiac_PE_A.raw
High				IYQIYEGTAQIQr	Unambiguous	2	1	G3V796	R13(Label:13C(6))	CID	1	0	1	1					952886		No Quan Values	Not Used		0	0.00178	3.96199	0	70.0347	100	2	794.923	1588.84	-2.51865	237.646	46192	46192	MS2	0/0	12AUG14_Rui_cardiac_PE_A.raw
	High			TEQGPQVDETQFk	Unambiguous	2	1	P11884	K13(Label:13C(6)15N(2))	CID	1	0	1	1		8910	1		3.97696e+06	Heavy	Excluded by Method	Not Used		0	0.01888	3.96125	0	46.0203	100	2	757.861	1514.71	-4.57989	128.606	23341	23341	MS2	0/0	12AUG14_Rui_cardiac_PE_A.raw
	High			IPSAVGYQPTLATDmGTMQEr	Unambiguous	2	1	G3V6D3	M15(Oxidation); R21(Label:13C(6)15N(4))	CID	1	0	1	1					820837		No Quan Values	Not Used		0	0.008189	3.96123	0	0	100	2	1146.54	2292.08	-3.65438	283.025	55716	55716	MS2	0/0	12AUG14_Rui_cardiac_PE_A.raw
	High			DATNVGDEGGFAPNILENk	Unambiguous	2	1	M0R5J4	K19(Label:13C(6)15N(2))	CID	1	0	1	1							No Quan Values	Not Used		0	0.003462	3.96011	0	37.7248	100	2	984.971	1968.93	-2.21561	329.522	65375	65375	MS2	0/0	12AUG14_Rui_cardiac_PE_A.raw
	High			LPAkPEVSSDEDIQYr	Unambiguous	1	1	Q64428	K4(Label:13C(6)15N(2)); R16(Label:13C(6)15N(4))	CID	1	0	1	1					3.6046e+06		No Quan Values	Not Used		0	0.003492	3.95852	0	43.9938	78	3	622.315	1864.93	-5.77745	166.166	31176	31176	MS2	0/0	12AUG14_Rui_cardiac_PE_A.raw
High				IFVGGLSPDTPEEk	Unambiguous	8	1	P17132	K14(Label:2H(4))	CID	1	0	1	1					346406		No Quan Values	Not Used		0	0.004094	3.9578	0	75.5209	100	2	746.892	1492.78	-4.08038	249.33	48657	48657	MS2	0/0	12AUG14_Rui_cardiac_PE_A.raw
High				DAGEGGLSLAVEGPSk	Unambiguous	1	1	D3ZHA0	K16(Label:2H(4))	CID	1	0	1	1					4.98054e+06		No Quan Values	Not Used		0	0.002895	3.95618	0	30.7318	100	2	745.883	1490.76	-2.85315	244.742	47686	47686	MS2	0/0	12AUG14_Rui_cardiac_PE_A.raw
High				VNVDIINFGEEEVNTEk	Unambiguous	1	1	O88321	K17(Label:2H(4))	CID	1	0	1	1					373100		No Quan Values	Not Used		0	0.006123	3.95542	0	40.0952	100	2	976.988	1952.97	-3.19037	386.555	77175	77175	MS2	0/0	12AUG14_Rui_cardiac_PE_A.raw
High				GSYGDLGGPIITTQVTIPk	Unambiguous	3	1	P61980	K19(Label:2H(4))	CID	1	0	1	1		30244	1		3.49607e+06	Medium	Excluded by Method	Not Used		0	0.02637	3.95424	0	88.4134	100	2	961.031	1921.05	-1.80492	387.458	77359	77359	MS2	0/0	12AUG14_Rui_cardiac_PE_A.raw
High				HTGPNSPDTANDGFVr	Unambiguous	6	1	D3ZYW2	R16(Label:13C(6))	CID	1	0	1	1		4670	1		1.93943e+06	Medium	Excluded by Method	Not Used		0	0.0008512	3.9537	0	43.8577	100	2	845.895	1690.78	-3.36078	78.6576	13017	13017	MS2	0/0	12AUG14_Rui_cardiac_PE_A.raw
High				NTGIIcTIGPASr	Unambiguous	4	2	P11980;P11980-2	C6(Carbamidomethyl); R13(Label:13C(6))	CID	1	0	1	1							No Quan Values	Not Used		0	0.0003891	3.95345	0	13.5318	21	2	683.365	1365.72	-2.29393	203.008	38926	38926	MS2	0/0	12AUG14_Rui_cardiac_PE_A.raw
High				EVDEQMLNVQNk	Unambiguous	6	2	G3V7C6;P69897	K12(Label:2H(4))	CID	1	0	1	1					9683216		No Quan Values	Not Used		0	0.001715	3.95261	0	38.4201	59	2	725.858	1450.71	-3.59975	167.109	31371	31371	MS2	0/0	12AUG14_Rui_cardiac_PE_A.raw
High				DQLLLGPTYATPk	Unambiguous	1	1	Q60587	K13(Label:2H(4))	CID	1	0	1	1							No Quan Values	Not Used		0	0.004641	3.95218	0	6.65541	35	2	710.902	1420.8	-1.86116	289.144	56988	56988	MS2	0/0	12AUG14_Rui_cardiac_PE_A.raw
[truncated: 6,015 more rows]
