# Supplementary material for: Quantitative Non-canonical Amino Acid Tagging (QuaNCAT) Proteomics Identifies Distinct Patterns of Protein Synthesis Rapidly Induced by Hypertrophic Agents in Cardiomyocytes, Revealing New Aspects of Metabolic Remodeling
Source: Mol Cell Proteomics. 2016 Aug 9;15(10):3170–89. doi: 10.1074/mcp.M115.054312 (PMC5054342; doi:10.1074/mcp.M115.054312)
Supplement: Supplemental Data [file 10.1074_M115.054312_mcp.M115.054312-27.xlsx]

## Sheet: Sheet1
Supplementary Table X. PE+Rapa_vs_PE_Replicate_2_proteins
Accession	Description	ΣCoverage	Σ# Proteins	Σ# Unique Peptides	Σ# Peptides	Σ# PSMs	Area	A11: Heavy/Medium	A11: Heavy/Medium Count	A11: Heavy/Medium Variability [%]	Score A(3,6,8,9)	Coverage A(3,6,8,9)	# Peptides A(3,6,8,9)	# PSM A(3,6,8,9)	# AAs	MW [kDa]	calc. pI
P08733	Myosin regulatory light chain 2, ventricular/cardiac muscle isoform OS=Rattus norvegicus GN=Myl2 PE=1 SV=2 - [MLRV_RAT]	80.12	3	12	12	68	2.12335e+08	0.667648	4	29.8591	178.701	80.12	25	68	166	18.8684	4.93213
P16409	Myosin light chain 3 OS=Rattus norvegicus GN=Myl3 PE=2 SV=2 - [MYL3_RAT]	66	6	10	13	109	9.23403e+08	0.649512	4	17.3	320.645	66	34	109	200	22.1421	5.09717
P0CG51	Polyubiquitin-B OS=Rattus norvegicus GN=Ubb PE=1 SV=1 - [UBB_RAT]	61.64	9	2	4	42	2.15522e+08				105.905	61.64	11	42	305	34.3475	7.53271
P68035	Actin, alpha cardiac muscle 1 OS=Rattus norvegicus GN=Actc1 PE=2 SV=1 - [ACTC_RAT]	49.87	7	7	12	94	1.36337e+08	0.763049	3	11.7976	250.462	49.87	29	94	377	41.9919	5.38916
G3V6D3	ATP synthase subunit beta OS=Rattus norvegicus GN=Atp5b PE=3 SV=1 - [G3V6D3_RAT]	49.15	2	20	20	135	2.24327e+08	0.664311	11	12.0138	363.469	49.15	52	135	529	56.3095	5.2749
P10111	Peptidyl-prolyl cis-trans isomerase A OS=Rattus norvegicus GN=Ppia PE=1 SV=2 - [PPIA_RAT]	48.17	2	6	6	30	2.21785e+07				55.7774	48.17	11	30	164	17.8628	8.1626
P13437	3-ketoacyl-CoA thiolase, mitochondrial OS=Rattus norvegicus GN=Acaa2 PE=2 SV=1 - [THIM_RAT]	46.6	2	10	10	55	6.05659e+07				196.415	46.6	19	55	397	41.8445	7.94287
P48675	Desmin OS=Rattus norvegicus GN=Des PE=1 SV=2 - [DESM_RAT]	46.48	2	16	17	79	4.54409e+08	0.425851	3	1.1829	219.463	46.48	40	79	469	53.424	5.2749
P11980	Pyruvate kinase PKM OS=Rattus norvegicus GN=Pkm PE=1 SV=3 - [KPYM_RAT]	46.33	6	2	18	94	2.42474e+08				262.518	46.33	40	94	531	57.7809	7.06396
M0R5J4	Uncharacterized protein OS=Rattus norvegicus PE=3 SV=1 - [M0R5J4_RAT]	46.31	11	9	13	61	3.70296e+07	0.532719	4	40.0272	157.185	46.31	27	61	434	47.0452	6.3667
P04636	Malate dehydrogenase, mitochondrial OS=Rattus norvegicus GN=Mdh2 PE=1 SV=2 - [MDHM_RAT]	46.15	1	12	12	76	1.00553e+08	0.690788	6	21.5607	230.988	46.15	28	76	338	35.6608	8.67529
Q9QZ76	Myoglobin OS=Rattus norvegicus GN=Mb PE=1 SV=3 - [MYG_RAT]	46.1	1	6	6	67	2.11726e+08	0.656518	6	16.5733	195.709	46.1	17	67	154	17.146	8.104
P11980-2	Isoform M2 of Pyruvate kinase PKM OS=Rattus norvegicus GN=Pkm - [KPYM_RAT]	44.82	8	1	17	80	2.42474e+08	1.04771	1		246.577	44.82	36	80	531	57.744	7.44482
M0R9D5	Uncharacterized protein OS=Rattus norvegicus GN=Ahnak PE=4 SV=1 - [M0R9D5_RAT]	44.7	1	76	77	298	1.00421e+08	0.392437	6	43.9773	735.723	44.7	134	298	5363	571.304	6.22705
P04797	Glyceraldehyde-3-phosphate dehydrogenase OS=Rattus norvegicus GN=Gapdh PE=1 SV=3 - [G3P_RAT]	43.24	42	8	10	72	2.29596e+08	0.56747	2	6.0748	213.428	43.24	23	72	333	35.8052	8.03076
P05065	Fructose-bisphosphate aldolase A OS=Rattus norvegicus GN=Aldoa PE=1 SV=2 - [ALDOA_RAT]	42.86	2	9	10	76	6.47013e+07	0.408439	3	16.9194	188.766	42.86	22	76	364	39.3273	8.08936
D3ZD09	Cytochrome c oxidase subunit 6B1 OS=Rattus norvegicus GN=Cox6b1 PE=4 SV=1 - [D3ZD09_RAT]	41.86	1	3	3	24	1.35957e+07				46.2603	41.86	10	24	86	10.0649	8.71924
Q9WUH4	Four and a half LIM domains protein 1 OS=Rattus norvegicus GN=Fhl1 PE=2 SV=1 - [FHL1_RAT]	41.79	3	8	8	26	1.00219e+07	0.914055	3	10.9378	63.0348	41.79	15	26	280	31.8819	8.36768
Q5XFX0	Transgelin-2 OS=Rattus norvegicus GN=Tagln2 PE=2 SV=1 - [TAGL2_RAT]	41.71	2	7	7	24	1.4289e+07	0.82121	4	4.05289	74.742	41.71	11	24	199	22.3791	8.25049
P42123	L-lactate dehydrogenase B chain OS=Rattus norvegicus GN=Ldhb PE=1 SV=2 - [LDHB_RAT]	41.32	2	10	11	45	8.26379e+07	0.730343	8	13.3858	114.471	41.32	25	45	334	36.5891	6.04932
V9GZ85	Protein LOC100361457 (Fragment) OS=Rattus norvegicus GN=LOC100361457 PE=3 SV=1 - [V9GZ85_RAT]	40.37	6	5	10	73	1.21469e+08	1.72024	2	1.44507	193.352	40.37	22	73	374	41.5927	5.70654
P16617	Phosphoglycerate kinase 1 OS=Rattus norvegicus GN=Pgk1 PE=1 SV=2 - [PGK1_RAT]	40.05	2	11	11	62	4.41798e+07				178.675	40.05	24	62	417	44.51	7.89893
Q3T1J1	Eukaryotic translation initiation factor 5A-1 OS=Rattus norvegicus GN=Eif5a PE=1 SV=3 - [IF5A1_RAT]	39.61	2	4	4	13	3.55087e+06				34.2341	39.61	7	13	154	16.8214	5.23682
P09605	Creatine kinase S-type, mitochondrial OS=Rattus norvegicus GN=Ckmt2 PE=1 SV=2 - [KCRS_RAT]	38.9	6	5	12	107	83022671	0.685046	2	36.538	279.803	38.9	31	107	419	47.3553	8.51416
P23928	Alpha-crystallin B chain OS=Rattus norvegicus GN=Cryab PE=1 SV=1 - [CRYAB_RAT]	38.86	1	6	6	17	2.84298e+07	0.779314	2	30.0682	47.3868	38.86	10	17	175	20.0763	7.32764
Q925F0	Small muscular protein OS=Rattus norvegicus GN=Smpx PE=3 SV=1 - [SMPX_RAT]	38.82	1	3	3	11	2.1238e+06				28.6421	38.82	6	11	85	9.11481	9.99365
M0R8A2	Uncharacterized protein (Fragment) OS=Rattus norvegicus PE=4 SV=1 - [M0R8A2_RAT]	37.62	2	2	2	2	858989				7.89499	37.62	2	2	101	11.5395	7.50342
D4ABA9	Protein LOC100910104 OS=Rattus norvegicus GN=LOC100910104 PE=4 SV=1 - [D4ABA9_RAT]	37.62	1	25	25	129	1.27561e+08	0.486689	9	18.2305	372.668	37.62	59	129	1127	122.388	5.22412
D3ZX18	Myozenin 2 (Predicted), isoform CRA_b OS=Rattus norvegicus GN=Myoz2 PE=4 SV=1 - [D3ZX18_RAT]	37.3	1	5	5	23	1.71583e+07				54.1771	37.3	11	23	185	20.5753	5.021
B5DFG4	Heat shock 27kD protein family, member 7 (Cardiovascular) OS=Rattus norvegicus GN=Hspb7 PE=2 SV=1 - [B5DFG4_RAT]	37.28	2	4	4	40	1.44166e+07	0.708335	1		106.132	37.28	12	40	169	18.607	6.41748
P04692	Tropomyosin alpha-1 chain OS=Rattus norvegicus GN=Tpm1 PE=1 SV=3 - [TPM1_RAT]	36.97	8	6	11	72	1.49929e+08	0.480176	1		212.13	36.97	30	72	284	32.6607	4.7417
A7VJC2-2	Isoform A2 of Heterogeneous nuclear ribonucleoproteins A2/B1 OS=Rattus norvegicus GN=Hnrnpa2b1 - [ROA2_RAT]	36.07	7	8	8	66	3.74571e+07	0.530495	1		202.513	36.07	24	66	341	36.0319	8.646
F1M0Q4	Protein LOC679594 (Fragment) OS=Rattus norvegicus GN=LOC679594 PE=4 SV=1 - [F1M0Q4_RAT]	35.71	3	1	3	27	1.35551e+08				60.3813	35.71	6	27	84	9.47219	9.34912
O88767	Protein DJ-1 OS=Rattus norvegicus GN=Park7 PE=1 SV=1 - [PARK7_RAT]	34.92	2	4	4	8	15205364	0.53377	1		23.6228	34.92	6	8	189	19.9614	6.771
P19804	Nucleoside diphosphate kinase B OS=Rattus norvegicus GN=Nme2 PE=1 SV=1 - [NDKB_RAT]	34.21	3	4	4	16	2.88253e+07				21.2524	34.21	11	16	152	17.2719	7.44482
P63018	Heat shock cognate 71 kDa protein OS=Rattus norvegicus GN=Hspa8 PE=1 SV=1 - [HSP7C_RAT]	34.06	8	12	18	160	1.89697e+08	0.716189	3	4.86146	436.131	34.06	47	160	646	70.8272	5.51611
G3V7U0	Cysteine and glycine-rich protein 3 OS=Rattus norvegicus GN=Csrp3 PE=4 SV=1 - [G3V7U0_RAT]	33.51	2	4	4	58	5.12358e+07	1.00513	5	19.1827	170.29	33.51	12	58	194	20.8479	8.54346
Q64119	Myosin light polypeptide 6 OS=Rattus norvegicus GN=Myl6 PE=1 SV=3 - [MYL6_RAT]	33.11	6	2	5	29	35707379				82.3212	33.11	14	29	151	16.9641	4.55127
O08623	Sequestosome-1 OS=Rattus norvegicus GN=Sqstm1 PE=1 SV=1 - [SQSTM_RAT]	33.03	3	7	7	24	4.98658e+06				67.3687	33.03	13	24	439	47.651	5.17334
P19234	NADH dehydrogenase [ubiquinone] flavoprotein 2, mitochondrial OS=Rattus norvegicus GN=Ndufv2 PE=1 SV=2 - [NDUV2_RAT]	32.66	1	5	5	25	1.18586e+07	0.657444	1		62.8229	32.66	13	25	248	27.3609	6.68311
P13803	Electron transfer flavoprotein subunit alpha, mitochondrial OS=Rattus norvegicus GN=Etfa PE=1 SV=4 - [ETFA_RAT]	32.43	1	7	7	28	7.70412e+06	0.60615	2	15.8592	92.8667	32.43	15	28	333	34.9295	8.38232
P62963	Profilin-1 OS=Rattus norvegicus GN=Pfn1 PE=1 SV=2 - [PROF1_RAT]	31.43	1	3	3	8	6.88222e+06	0.512158	1		19.5197	31.43	5	8	140	14.9475	8.27979
G3V885	Myosin-6 OS=Rattus norvegicus GN=Myh6 PE=4 SV=1 - [G3V885_RAT]	31.36	17	14	48	214	128460941	0.575559	3	16.3464	668.821	31.36	114	214	1939	223.371	5.73193
F1LP05	ATP synthase subunit alpha OS=Rattus norvegicus GN=Atp5a1 PE=3 SV=1 - [F1LP05_RAT]	31.28	3	15	15	74	3.65777e+07	0.686559	4	16.2614	191.576	31.28	36	74	553	59.7757	9.26123
P46462	Transitional endoplasmic reticulum ATPase OS=Rattus norvegicus GN=Vcp PE=1 SV=3 - [TERA_RAT]	31.27	4	18	18	80	3.93519e+07	0.723675	3	6.3489	215.01	31.27	44	80	806	89.2927	5.26221
Q5XIG1	Ldb3 protein OS=Rattus norvegicus GN=Ldb3 PE=2 SV=1 - [Q5XIG1_RAT]	31.1	1	6	6	25	1.43271e+07	0.824699	3	16.8608	73.0522	31.1	11	25	283	30.9688	9.18799
P00564	Creatine kinase M-type OS=Rattus norvegicus GN=Ckm PE=1 SV=2 - [KCRM_RAT]	30.97	1	10	10	62	6.06827e+07	0.780829	2	6.64402	192.632	30.97	27	62	381	43.0178	7.06396
Q8VBU2-2	Isoform 2 of Protein NDRG2 OS=Rattus norvegicus GN=Ndrg2 - [NDRG2_RAT]	30.81	2	7	7	46	2.20459e+07	0.510669	4	14.088	95.7457	30.81	17	46	357	39.2453	5.49072
P06761	78 kDa glucose-regulated protein OS=Rattus norvegicus GN=Hspa5 PE=1 SV=1 - [GRP78_RAT]	30.28	1	12	14	77	4.06584e+07	0.909741	1		243.511	30.28	29	77	654	72.3024	5.16064
D3ZWT8	Uncharacterized protein OS=Rattus norvegicus GN=Atp5h PE=4 SV=2 - [D3ZWT8_RAT]	29.92	2	3	3	12	5.40598e+06				21.2683	29.92	8	12	127	14.5505	8.55811
P17764	Acetyl-CoA acetyltransferase, mitochondrial OS=Rattus norvegicus GN=Acat1 PE=1 SV=1 - [THIL_RAT]	29.72	1	8	8	63	2.2632e+07				179.353	29.72	25	63	424	44.6664	8.76318
P63312	Thymosin beta-10 OS=Rattus norvegicus GN=Tmsb10 PE=2 SV=2 - [TYB10_RAT]	29.55	1	1	1	1	698464				3.3213	29.55	1	1	44	5.02255	5.36377
P62329	Thymosin beta-4 OS=Rattus norvegicus GN=Tmsb4x PE=2 SV=2 - [TYB4_RAT]	29.55	1	1	1	2	1.08873e+07				2.11276	29.55	1	2	44	5.04952	5.05908
Q60587	Trifunctional enzyme subunit beta, mitochondrial OS=Rattus norvegicus GN=Hadhb PE=1 SV=1 - [ECHB_RAT]	29.05	1	11	11	45	2.88543e+07				112.269	29.05	25	45	475	51.3815	9.46631
D3ZCV0	Protein Actn2 OS=Rattus norvegicus GN=Actn2 PE=4 SV=1 - [D3ZCV0_RAT]	28.97	2	16	21	74	3.51602e+07	0.779924	1		204.732	28.97	51	74	894	103.768	5.45264
P27605	Hypoxanthine-guanine phosphoribosyltransferase OS=Rattus norvegicus GN=Hprt1 PE=1 SV=1 - [HPRT_RAT]	28.9	2	5	5	8	6.69524e+06	0.782353	1		18.7222	28.9	8	8	218	24.4615	6.53662
P09456	cAMP-dependent protein kinase type I-alpha regulatory subunit OS=Rattus norvegicus GN=Prkar1a PE=2 SV=2 - [KAP0_RAT]	28.08	3	8	8	28	13491026	0.501207	1		73.4313	28.08	18	28	381	43.068	5.35107
B2RZD6	Ndufa4 protein OS=Rattus norvegicus GN=Ndufa4 PE=4 SV=1 - [B2RZD6_RAT]	28.05	1	3	3	12	15268665				21.4383	28.05	8	12	82	9.32087	9.5249
P05765	40S ribosomal protein S21 OS=Rattus norvegicus GN=Rps21 PE=1 SV=1 - [RS21_RAT]	27.71	4	2	2	3	909744				9.65164	27.71	3	3	83	9.12154	8.51416
D3ZHA0	Protein Flnc OS=Rattus norvegicus GN=Flnc PE=4 SV=1 - [D3ZHA0_RAT]	27.62	3	50	50	233	7.66351e+07	0.489075	9	14.161	663.79	27.62	115	233	2726	290.804	5.89697
F1M953	Stress-70 protein, mitochondrial OS=Rattus norvegicus GN=Hspa9 PE=3 SV=1 - [F1M953_RAT]	27.54	3	14	14	69	5.83363e+07	0.614775	3	10.6399	188.095	27.54	37	69	679	73.6988	6.16357
P11762	Galectin-1 OS=Rattus norvegicus GN=Lgals1 PE=1 SV=2 - [LEG1_RAT]	27.41	1	2	2	5	1.01963e+06				11.4263	27.41	5	5	135	14.8472	5.26221
P63039	60 kDa heat shock protein, mitochondrial OS=Rattus norvegicus GN=Hspd1 PE=1 SV=1 - [CH60_RAT]	27.05	3	13	13	47	2.67019e+07	1.33162	1		107.252	27.05	29	47	573	60.9174	6.17627
P23693	Troponin I, cardiac muscle OS=Rattus norvegicus GN=Tnni3 PE=1 SV=2 - [TNNI3_RAT]	26.54	1	5	5	46	3.88956e+07	0.66934	3	8.3993	109.828	26.54	17	46	211	24.1447	9.5542
P80254	D-dopachrome decarboxylase OS=Rattus norvegicus GN=Ddt PE=1 SV=3 - [DOPD_RAT]	26.27	1	3	3	5	2.30757e+06	0.373625	1		10.0057	26.27	4	5	118	13.1248	6.53662
Q62651	Delta(3,5)-Delta(2,4)-dienoyl-CoA isomerase, mitochondrial OS=Rattus norvegicus GN=Ech1 PE=1 SV=2 - [ECH1_RAT]	25.99	1	7	7	21	5.18027e+06				41.0694	25.99	13	21	327	36.1484	7.98682
O88989	Malate dehydrogenase, cytoplasmic OS=Rattus norvegicus GN=Mdh1 PE=1 SV=3 - [MDHC_RAT]	25.45	1	7	7	38	5.87538e+07	0.623166	3	3.31749	112.139	25.45	16	38	334	36.46	6.58057
P62076	Mitochondrial import inner membrane translocase subunit Tim13 OS=Rattus norvegicus GN=Timm13 PE=3 SV=1 - [TIM13_RAT]	25.26	1	2	2	10	7.73864e+06				18.3069	25.26	6	10	95	10.4509	8.17725
F1LMI8	Troponin T, cardiac muscle OS=Rattus norvegicus GN=Tnnt2 PE=4 SV=2 - [F1LMI8_RAT]	25.26	4	8	8	46	2.84173e+08	0.671489	3	6.588	96.0755	25.26	16	46	289	34.3444	5.32568
D4A8K3	Protein Sox15 OS=Rattus norvegicus GN=Sox15 PE=4 SV=2 - [D4A8K3_RAT]	25.23	1	1	1	5	6.28648e+06				0	25.23	1	5	111	11.9014	11.6196
P56574	Isocitrate dehydrogenase [NADP], mitochondrial OS=Rattus norvegicus GN=Idh2 PE=1 SV=2 - [IDHP_RAT]	25.22	1	9	9	28	1.55734e+07	1.03671	1		88.3074	25.22	16	28	452	50.9349	8.68994
M0RCH6	Protein Chmp4b OS=Rattus norvegicus GN=Chmp4b PE=4 SV=1 - [M0RCH6_RAT]	25.12	2	4	4	12	8.51781e+06				33.6696	25.12	9	12	203	22.3894	4.76709
Q8R3Z7	EH-domain containing 4 OS=Rattus norvegicus GN=Ehd4 PE=2 SV=1 - [Q8R3Z7_RAT]	24.95	2	11	11	30	9.07347e+06				82.8592	24.95	20	30	541	61.4285	6.75635
G3V7C6	RCG45400 OS=Rattus norvegicus GN=Tubb4b PE=3 SV=1 - [G3V7C6_RAT]	24.72	10	8	8	22	9.026e+06	0.765419	1		59.7478	24.72	15	22	445	49.799	4.89404
P07335	Creatine kinase B-type OS=Rattus norvegicus GN=Ckb PE=1 SV=2 - [KCRB_RAT]	24.67	1	6	7	24	1.12586e+07	0.85512	1		71.2597	24.67	12	24	381	42.6983	5.66846
P04762	Catalase OS=Rattus norvegicus GN=Cat PE=1 SV=3 - [CATA_RAT]	24.48	1	11	11	63	3.72051e+07	0.708291	3	1.10903	159.056	24.48	31	63	527	59.7195	7.50342
D3ZYW2	Heterogeneous nuclear ribonucleoprotein H OS=Rattus norvegicus GN=Hnrnph1 PE=4 SV=1 - [D3ZYW2_RAT]	24.48	7	5	7	42	6.11395e+06				122.481	24.48	16	42	429	47.0454	6.34131
G3V836	Clusterin OS=Rattus norvegicus GN=Clu PE=3 SV=1 - [G3V836_RAT]	24.38	2	8	8	46	4.13624e+07	0.810823	2	4.89024	115.518	24.38	15	46	447	51.3873	5.80811
Q9ER34	Aconitate hydratase, mitochondrial OS=Rattus norvegicus GN=Aco2 PE=1 SV=2 - [ACON_RAT]	23.85	1	14	15	82	1.46775e+08	0.799658	5	18.0223	236.715	23.85	36	82	780	85.38	7.82568
Q5U2U8	Bcl2-associated athanogene 3 OS=Rattus norvegicus GN=Bag3 PE=2 SV=1 - [Q5U2U8_RAT]	23.69	1	9	9	28	1.59354e+07	0.743137	4	3.73487	66.1284	23.69	18	28	574	61.453	7.03467
M0R4U4	Triosephosphate isomerase (Fragment) OS=Rattus norvegicus PE=3 SV=1 - [M0R4U4_RAT]	23.58	2	4	4	13	6.59307e+06				37.6458	23.58	9	13	246	26.4034	7.54736
P08494	Matrix Gla protein OS=Rattus norvegicus GN=Mgp PE=1 SV=2 - [MGP_RAT]	23.3	2	2	2	7	4.0976e+06	0.583935	1		10.8226	23.3	5	7	103	12.029	9.14404
Q6AYF2	LIM and cysteine-rich domains 1 OS=Rattus norvegicus GN=Lmcd1 PE=2 SV=1 - [Q6AYF2_RAT]	23.29	1	6	6	21	3.94645e+07	0.310806	1		63.6815	23.29	12	21	365	41.0582	8.01611
P11232	Thioredoxin OS=Rattus norvegicus GN=Txn PE=1 SV=2 - [THIO_RAT]	22.86	2	2	2	4	7745602				9.92784	22.86	4	4	105	11.6657	4.91943
M0R6J6	Creatine kinase S-type, mitochondrial OS=Rattus norvegicus GN=Ckmt2 PE=3 SV=1 - [M0R6J6_RAT]	22.82	6	3	10	49	90083995	0.576491	1		141.508	22.82	23	49	412	46.4213	9.49561
D3ZF77	Protein Akr1cl OS=Rattus norvegicus GN=Akr1cl PE=4 SV=1 - [D3ZF77_RAT]	22.53	1	5	5	32	1.46058e+07				85.657	22.53	12	32	324	37.1711	7.45947
P34058	Heat shock protein HSP 90-beta OS=Rattus norvegicus GN=Hsp90ab1 PE=1 SV=4 - [HS90B_RAT]	22.51	7	6	13	48	2.05251e+07				155.022	22.51	26	48	724	83.2291	5.03369
G3V8B0	Myosin-7 OS=Rattus norvegicus GN=Myh7 PE=4 SV=1 - [G3V8B0_RAT]	22.38	17	1	35	171	1.2327e+08				526.74	22.38	86	171	1935	222.762	5.75732
Q5RJR9	Serine (Or cysteine) proteinase inhibitor, clade H, member 1, isoform CRA_b OS=Rattus norvegicus GN=Serpinh1 PE=2 SV=1 - [Q5RJR9_RAT]	22.3	2	7	7	24	6.22804e+06	0.64221	2	0.60864	56.9385	22.3	16	24	417	46.5322	8.82178
F1M861	Protein Stfa2l3 (Fragment) OS=Rattus norvegicus GN=Stfa2l3 PE=4 SV=2 - [F1M861_RAT]	22.11	1	1	1	1	0				0	22.11	1	1	95	10.7495	5.90967
Q5XIH6	Tripartite motif-containing protein 54 OS=Rattus norvegicus GN=Trim54 PE=2 SV=1 - [TRI54_RAT]	21.7	2	3	4	5	5.41428e+06				15.6892	21.7	5	5	364	41.0042	5.12256
Q9JI92	Syntenin-1 OS=Rattus norvegicus GN=Sdcbp PE=1 SV=1 - [SDCB1_RAT]	21.33	1	4	4	8	5.91405e+06	0.501057	1		9.89519	21.33	6	8	300	32.4027	7.48877
P23358	60S ribosomal protein L12 OS=Rattus norvegicus GN=Rpl12 PE=2 SV=1 - [RL12_RAT]	21.21	4	2	2	2	1.55595e+06				6.72615	21.21	2	2	165	17.8346	9.42236
P14604	Enoyl-CoA hydratase, mitochondrial OS=Rattus norvegicus GN=Echs1 PE=1 SV=1 - [ECHM_RAT]	21.03	1	4	4	24	3.36395e+07	0.611528	2	4.35947	58.4688	21.03	13	24	290	31.4962	8.1333
P61980	Heterogeneous nuclear ribonucleoprotein K OS=Rattus norvegicus GN=Hnrnpk PE=1 SV=1 - [HNRPK_RAT]	20.95	4	8	8	62	6.4587e+07	0.847108	7	56.32	148.511	20.95	22	62	463	50.9444	5.5415
P11507-2	Isoform 2 of Sarcoplasmic/endoplasmic reticulum calcium ATPase 2 OS=Rattus norvegicus GN=Atp2a2 - [AT2A2_RAT]	20.86	10	16	16	64	8.54033e+07	0.569432	5	9.8646	184.339	20.86	33	64	997	109.61	5.36377
Q91Y81	Septin-2 OS=Rattus norvegicus GN=Sept2 PE=1 SV=1 - [SEPT2_RAT]	20.78	1	3	4	13	1.78003e+06	0.437189	1		25.7543	20.78	8	13	361	41.5663	6.59521
Q66HF1	NADH-ubiquinone oxidoreductase 75 kDa subunit, mitochondrial OS=Rattus norvegicus GN=Ndufs1 PE=1 SV=1 - [NDUS1_RAT]	20.77	1	11	11	33	8.21518e+06				85.8515	20.77	22	33	727	79.3616	5.89697
Q07439	Heat shock 70 kDa protein 1A/1B OS=Rattus norvegicus GN=Hspa1a PE=2 SV=2 - [HSP71_RAT]	20.75	1	5	8	37	1.22818e+08				97.5922	20.75	18	37	641	70.1421	5.8208
F1LXA0	NADH dehydrogenase (Ubiquinone) 1 alpha subcomplex, 12 (Predicted), isoform CRA_b OS=Rattus norvegicus GN=Ndufa12 PE=4 SV=2 - [F1LXA0_RAT]	20.69	1	2	2	10	2.7026e+06				28.726	20.69	3	10	145	17.1667	9.70068
Q4PP99	Cardiac troponin C OS=Rattus norvegicus GN=Tnnc1 PE=2 SV=1 - [Q4PP99_RAT]	20.5	1	2	2	7	6.78771e+07	0.680709	1		18.1572	20.5	4	7	161	18.4085	4.18311
B2RZ50	Cyclin-dependent kinase inhibitor 3 OS=Rattus norvegicus GN=Cdkn3 PE=2 SV=1 - [CDKN3_RAT]	20.28	1	1	1	1	0				0	20.28	1	1	212	23.7589	6.37939
F1LV13	Heterogeneous nuclear ribonucleoprotein M OS=Rattus norvegicus GN=Hnrnpm PE=4 SV=1 - [F1LV13_RAT]	19.86	4	9	9	33	7.5998e+06	0.45168	2	21.444	89.1228	19.86	19	33	690	73.6734	8.74854
Q63083	Nucleobindin-1 OS=Rattus norvegicus GN=Nucb1 PE=1 SV=1 - [NUCB1_RAT]	19.83	1	7	7	15	4.04744e+06	0.701889	2	42.8491	45.5058	19.83	12	15	459	53.4739	5.12256
P15650	Long-chain specific acyl-CoA dehydrogenase, mitochondrial OS=Rattus norvegicus GN=Acadl PE=1 SV=1 - [ACADL_RAT]	19.77	1	6	6	34	16815195	0.42383	1		109.827	19.77	15	34	430	47.8424	7.73779
F1LQW3	Protein Sfpq (Fragment) OS=Rattus norvegicus GN=Sfpq PE=4 SV=1 - [F1LQW3_RAT]	19.64	1	9	10	37	3.2091e+07	0.630153	1		91.8578	19.64	23	37	606	65.6544	8.80713
P85834	Elongation factor Tu, mitochondrial OS=Rattus norvegicus GN=Tufm PE=1 SV=1 - [EFTU_RAT]	19.47	7	8	8	39	1.34016e+07	0.670009	1		98.5539	19.47	18	39	452	49.491	7.56201
O88321	Antisecretory factor OS=Rattus norvegicus GN=Psmd4 PE=2 SV=1 - [O88321_RAT]	19.47	1	5	5	8	4.98806e+06				23.6872	19.47	8	8	380	41.0474	4.80518
Q6AYI1	DEAD (Asp-Glu-Ala-Asp) box polypeptide 5 OS=Rattus norvegicus GN=Ddx5 PE=1 SV=1 - [Q6AYI1_RAT]	19.35	1	7	10	48	1.17497e+07	1.49767	1		104.891	19.35	26	48	615	69.1958	8.92432
E9PT39	Uncharacterized protein (Fragment) OS=Rattus norvegicus PE=4 SV=2 - [E9PT39_RAT]	19.35	1	3	3	7	2.95767e+06				21.4623	19.35	5	7	248	28.1843	9.0415
Q07936	Annexin A2 OS=Rattus norvegicus GN=Anxa2 PE=1 SV=2 - [ANXA2_RAT]	19.17	2	6	6	9	4.41558e+06				24.879	19.17	9	9	339	38.6538	7.69385
R9PXR7	Prostaglandin E synthase 3 (Fragment) OS=Rattus norvegicus GN=Ptges3 PE=4 SV=1 - [R9PXR7_RAT]	18.87	2	2	2	6	3.54565e+06				22.1738	18.87	4	6	159	18.6064	4.57666
F1LWK7	Protein Ablim1 OS=Rattus norvegicus GN=Ablim1 PE=4 SV=2 - [F1LWK7_RAT]	18.83	2	5	5	36	6.253e+06				58.42	18.83	8	36	409	45.6587	7.91357
Q68FU3	Electron transfer flavoprotein subunit beta OS=Rattus norvegicus GN=Etfb PE=2 SV=3 - [ETFB_RAT]	18.82	1	3	3	14	8.4247e+06				33.2321	18.82	8	14	255	27.6701	7.75244
D3ZH53	Protein RGD1561871 OS=Rattus norvegicus GN=RGD1561871 PE=4 SV=1 - [D3ZH53_RAT]	18.63	6	2	2	2	799960				5.88591	18.63	2	2	161	18.6085	9.5542
P82995	Heat shock protein HSP 90-alpha OS=Rattus norvegicus GN=Hsp90aa1 PE=1 SV=3 - [HS90A_RAT]	18.28	6	5	12	37	1.33772e+07				102.594	18.28	24	37	733	84.7618	5.0083
F1LTU9	Uncharacterized protein (Fragment) OS=Rattus norvegicus PE=4 SV=1 - [F1LTU9_RAT]	17.95	1	1	1	2	1.27107e+06				2.68112	17.95	1	2	117	12.8553	7.25439
F1LP60	Moesin (Fragment) OS=Rattus norvegicus GN=Msn PE=4 SV=1 - [F1LP60_RAT]	17.88	3	8	9	41	9.98589e+06	0.696082	2	20.9028	93.3054	17.88	21	41	576	67.6098	6.46826
P15429	Beta-enolase OS=Rattus norvegicus GN=Eno3 PE=1 SV=3 - [ENOB_RAT]	17.74	4	2	6	26	8.49574e+06	0.848707	1		59.0366	17.74	13	26	434	46.9843	7.44482
P21571	ATP synthase-coupling factor 6, mitochondrial OS=Rattus norvegicus GN=Atp5j PE=1 SV=1 - [ATP5J_RAT]	17.59	1	1	1	3	906577				10.268	17.59	1	3	108	12.4866	9.43701
P62859	40S ribosomal protein S28 OS=Rattus norvegicus GN=Rps28 PE=1 SV=1 - [RS28_RAT]	17.39	1	1	1	5	1.81989e+06				8.9467	17.39	3	5	69	7.8362	10.6968
P25113	Phosphoglycerate mutase 1 OS=Rattus norvegicus GN=Pgam1 PE=1 SV=4 - [PGAM1_RAT]	17.32	2	3	3	7	2.72617e+06	0.99603	1		15.1192	17.32	5	7	254	28.8139	7.18115
M0RAM6	Uncharacterized protein OS=Rattus norvegicus PE=4 SV=1 - [M0RAM6_RAT]	17.14	1	1	1	1	696109				2.22035	17.14	1	1	105	12.3362	8.30908
D3ZFY8	Protein LOC100912618 OS=Rattus norvegicus GN=LOC100912618 PE=4 SV=1 - [D3ZFY8_RAT]	17.01	3	2	2	4	6.99762e+06				9.99587	17.01	3	4	147	16.3442	7.95752
A1A5Q0	Leiomodin-2 OS=Rattus norvegicus GN=Lmod2 PE=2 SV=1 - [LMOD2_RAT]	16.94	2	7	7	25	7.24041e+06	0.793921	1		58.2665	16.94	16	25	549	61.6794	5.8208
Q6AYH5	Dynactin subunit 2 OS=Rattus norvegicus GN=Dctn2 PE=1 SV=1 - [DCTN2_RAT]	16.92	1	4	4	5	5.32077e+06	0.765898	1		18.6033	16.92	5	5	402	44.1207	5.26221
P29419	ATP synthase subunit e, mitochondrial OS=Rattus norvegicus GN=Atp5i PE=1 SV=3 - [ATP5I_RAT]	16.9	1	1	1	1	0				4.03375	16.9	1	1	71	8.24948	9.34912
Q06647	ATP synthase subunit O, mitochondrial OS=Rattus norvegicus GN=Atp5o PE=1 SV=1 - [ATPO_RAT]	16.9	1	3	3	3	4.60801e+06				8.81564	16.9	3	3	213	23.3828	10.0229
G3V8L9	Polymerase I and transcript release factor OS=Rattus norvegicus GN=Ptrf PE=4 SV=1 - [G3V8L9_RAT]	16.58	2	4	4	11	1.18607e+07	0.254292	1		35.6074	16.58	7	11	392	43.882	5.51611
D4A4G0	Uncharacterized protein OS=Rattus norvegicus PE=4 SV=2 - [D4A4G0_RAT]	16.56	2	2	2	5	5590283				17.3101	16.56	3	5	163	18.4495	9.64209
Q5XI78	2-oxoglutarate dehydrogenase, mitochondrial OS=Rattus norvegicus GN=Ogdh PE=1 SV=1 - [ODO1_RAT]	16.52	2	12	12	35	1.12965e+07	0.83075	1		79.8047	16.52	24	35	1023	116.221	6.771
Q5XI77	Annexin OS=Rattus norvegicus GN=Anxa11 PE=2 SV=1 - [Q5XI77_RAT]	16.5	4	6	6	31	1.41088e+07	0.556668	1		84.6873	16.5	15	31	503	54.1258	7.6499
G3V9N7	Protein Pacsin3 OS=Rattus norvegicus GN=Pacsin3 PE=4 SV=2 - [G3V9N7_RAT]	16.43	1	5	5	28	3.6666e+06				80.6134	16.43	13	28	426	48.6969	6.1001
M0R785	Protein LOC100910788 OS=Rattus norvegicus GN=Chchd2 PE=4 SV=1 - [M0R785_RAT]	16.23	2	1	1	1	2.09113e+07				4.50068	16.23	1	1	154	15.8389	9.33447
M0R8Q2	Protein LOC100360791 OS=Rattus norvegicus GN=LOC100360791 PE=4 SV=1 - [M0R8Q2_RAT]	15.7	3	2	2	7	2949687				23.5931	15.7	4	7	172	19.3905	4.99561
P50411	Protein phosphatase inhibitor 2 OS=Rattus norvegicus GN=Ppp1r2 PE=2 SV=2 - [IPP2_RAT]	15.61	1	2	2	3	8.10372e+06	0.938802	1		9.6798	15.61	3	3	205	23.057	4.84326
P62074	Mitochondrial import inner membrane translocase subunit Tim10 OS=Rattus norvegicus GN=Timm10 PE=3 SV=1 - [TIM10_RAT]	15.56	1	1	1	6	1.50266e+06				11.659	15.56	2	6	90	10.3259	6.29053
M0R776	Protein Mrps36 OS=Rattus norvegicus GN=Mrps36 PE=4 SV=1 - [M0R776_RAT]	15.53	1	1	1	2	2.17618e+06	1.06053	2	44.0906	2.75046	15.53	1	2	103	11.406	10.3452
P04692-5	Isoform 5 of Tropomyosin alpha-1 chain OS=Rattus norvegicus GN=Tpm1 - [TPM1_RAT]	15.51	6	1	6	39	1.13753e+08				111.856	15.51	16	39	245	28.3265	4.76709
P07943	Aldose reductase OS=Rattus norvegicus GN=Akr1b1 PE=1 SV=3 - [ALDR_RAT]	15.51	6	4	4	10	7.54215e+06	0.763997	1		27.0468	15.51	6	10	316	35.7743	6.7124
A0JPQ4	Tripartite motif-containing protein 72 OS=Rattus norvegicus GN=Trim72 PE=2 SV=1 - [TRI72_RAT]	15.51	1	5	5	14	9.98213e+06	0.813173	1		35.5467	15.51	9	14	477	52.7978	6.26514
G3V8C4	Chloride intracellular channel 4, isoform CRA_b OS=Rattus norvegicus GN=Clic4 PE=4 SV=1 - [G3V8C4_RAT]	15.42	7	3	3	10	5.73292e+06	0.634719	1		35.6003	15.42	6	10	253	28.6507	5.59229
P00507	Aspartate aminotransferase, mitochondrial OS=Rattus norvegicus GN=Got2 PE=1 SV=2 - [AATM_RAT]	15.35	2	3	5	21	7.47562e+06				72.7803	15.35	12	21	430	47.2841	8.99756
P04906	Glutathione S-transferase P OS=Rattus norvegicus GN=Gstp1 PE=1 SV=2 - [GSTP1_RAT]	15.24	2	2	2	7	3.34081e+06				29.0469	15.24	4	7	210	23.4241	7.35693
F7FKI5	Pyruvate dehydrogenase E1 component subunit alpha, somatic form, mitochondrial OS=Rattus norvegicus GN=Pdha1 PE=4 SV=1 - [F7FKI5_RAT]	15.13	3	6	6	30	9.03801e+06	0.864398	2	68.5071	67.2492	15.13	14	30	390	43.2227	8.19189
P68255	14-3-3 protein theta OS=Rattus norvegicus GN=Ywhaq PE=1 SV=1 - [1433T_RAT]	15.1	1	3	3	9	2.95409e+06	0.806104	1		21.4935	15.1	8	9	245	27.7608	4.77979
P45592	Cofilin-1 OS=Rattus norvegicus GN=Cfl1 PE=1 SV=3 - [COF1_RAT]	15.06	2	2	2	9	1.94368e+07	0.950198	1		36.5996	15.06	5	9	166	18.5207	8.08936
P07154	Cathepsin L1 OS=Rattus norvegicus GN=Ctsl PE=1 SV=2 - [CATL1_RAT]	14.97	1	3	3	7	2.53363e+06				25.5855	14.97	5	7	334	37.636	6.82959
P04785	Protein disulfide-isomerase OS=Rattus norvegicus GN=P4hb PE=1 SV=2 - [PDIA1_RAT]	14.93	3	7	7	16	1.70163e+07	0.680305	2	1.16547	49.9543	14.93	10	16	509	56.9157	4.93213
P38983	40S ribosomal protein SA OS=Rattus norvegicus GN=Rpsa PE=1 SV=3 - [RSSA_RAT]	14.92	1	2	2	2	3.06197e+06	1.57302	1		8.49441	14.92	2	2	295	32.8034	4.86865
Q9EPX0	Heat shock protein beta-8 OS=Rattus norvegicus GN=Hspb8 PE=1 SV=1 - [HSPB8_RAT]	14.8	1	3	3	7	1.78871e+07				7.77639	14.8	4	7	196	21.5787	5.021
F1LNF7	Isocitrate dehydrogenase [NAD] subunit alpha, mitochondrial OS=Rattus norvegicus GN=Idh3a PE=3 SV=1 - [F1LNF7_RAT]	14.75	2	5	5	18	1.15574e+07	0.929463	1		42.4103	14.75	11	18	366	39.557	6.91748
P11915-2	Isoform SCP2 of Non-specific lipid-transfer protein OS=Rattus norvegicus GN=Scp2 - [NLTP_RAT]	14.69	3	2	2	4	1.57987e+07				11.4265	14.69	3	4	143	15.2879	8.57275
Q64428	Trifunctional enzyme subunit alpha, mitochondrial OS=Rattus norvegicus GN=Hadha PE=1 SV=2 - [ECHA_RAT]	14.68	1	8	8	24	2.06186e+07	0.473122	5	15.6835	74.5762	14.68	16	24	763	82.6125	9.05615
B1PRL5	Muscle-related coiled-coil protein OS=Rattus norvegicus GN=Murc PE=2 SV=1 - [MURC_RAT]	14.64	1	3	3	7	4.92092e+06	0.357313	2	97.3849	15.5755	14.64	4	7	362	41.0684	8.63135
B2GV06	Succinyl-CoA:3-ketoacid coenzyme A transferase 1, mitochondrial OS=Rattus norvegicus GN=Oxct1 PE=1 SV=1 - [SCOT1_RAT]	14.62	1	4	4	12	4.24256e+06	0.501829	1		39.6967	14.62	6	12	520	56.1681	8.47021
Q7M0E3	Destrin OS=Rattus norvegicus GN=Dstn PE=1 SV=3 - [DEST_RAT]	14.55	2	2	2	15	4.88984e+06				39.975	14.55	4	15	165	18.5215	8.03076
P70567	Tropomodulin-1 OS=Rattus norvegicus GN=Tmod1 PE=2 SV=1 - [TMOD1_RAT]	14.48	2	4	4	10	3.78287e+06				25.6623	14.48	6	10	359	40.4548	5.04639
F1LN88	Aldehyde dehydrogenase, mitochondrial OS=Rattus norvegicus GN=Aldh2 PE=3 SV=2 - [F1LN88_RAT]	14.45	2	6	6	21	6.10646e+06	0.56223	1		64.9748	14.45	12	21	519	56.4807	7.32764
P56741	Myosin-binding protein C, cardiac-type OS=Rattus norvegicus GN=Mybpc3 PE=2 SV=2 - [MYPC_RAT]	14.44	1	13	13	40	8.8902e+06				111.355	14.44	23	40	1274	140.674	6.53662
D4A465	Protein Lamtor2 OS=Rattus norvegicus GN=Lamtor2 PE=4 SV=1 - [D4A465_RAT]	14.4	1	1	1	2	3.83411e+06				3.31732	14.4	2	2	125	13.4718	5.40186
P07483	Fatty acid-binding protein, heart OS=Rattus norvegicus GN=Fabp3 PE=1 SV=2 - [FABPH_RAT]	14.29	1	2	2	6	34550360				12.4938	14.29	4	6	133	14.7656	6.32861
G3V8L3	Lamin A, isoform CRA_b OS=Rattus norvegicus GN=Lmna PE=3 SV=1 - [G3V8L3_RAT]	14.29	2	7	7	27	6.15168e+06				51.4791	14.29	14	27	665	74.2667	6.97607
Q794E4	Heterogeneous nuclear ribonucleoprotein F OS=Rattus norvegicus GN=Hnrnpf PE=1 SV=3 - [HNRPF_RAT]	14.22	2	2	4	14	5.53494e+06				38.7638	14.22	6	14	415	45.7009	5.49072
P85972	Vinculin OS=Rattus norvegicus GN=Vcl PE=1 SV=1 - [VINC_RAT]	14.17	2	10	10	27	1.11414e+07	0.961513	2	48.2961	72.8632	14.17	19	27	1066	116.542	6.0874
P29266	3-hydroxyisobutyrate dehydrogenase, mitochondrial OS=Rattus norvegicus GN=Hibadh PE=1 SV=3 - [3HIDH_RAT]	14.03	1	3	3	6	7.39114e+06				23.5491	14.03	4	6	335	35.2796	8.47021
Q63692	Hsp90 co-chaperone Cdc37 OS=Rattus norvegicus GN=Cdc37 PE=1 SV=2 - [CDC37_RAT]	13.98	1	3	3	8	2.30013e+06				26.894	13.98	6	8	379	44.4819	5.33838
P39069	Adenylate kinase isoenzyme 1 OS=Rattus norvegicus GN=Ak1 PE=1 SV=3 - [KAD1_RAT]	13.92	2	2	2	13	4.00598e+06				31.4847	13.92	5	13	194	21.5702	7.89893
P04642	L-lactate dehydrogenase A chain OS=Rattus norvegicus GN=Ldha PE=1 SV=1 - [LDHA_RAT]	13.86	6	3	4	11	2.34401e+07	0.434481	1		29.6481	13.86	7	11	332	36.4273	8.26514
G3V7J0	Aldehyde dehydrogenase family 6, subfamily A1, isoform CRA_b OS=Rattus norvegicus GN=Aldh6a1 PE=3 SV=1 - [G3V7J0_RAT]	13.83	2	4	4	17	9.3901e+06				58.8604	13.83	7	17	535	57.7105	8.17725
Q499N5	Acyl-CoA synthetase family member 2, mitochondrial OS=Rattus norvegicus GN=Acsf2 PE=2 SV=1 - [ACSF2_RAT]	13.82	1	7	7	27	7.49286e+06	0.301092	1		70.834	13.82	15	27	615	67.8429	8.11865
M0R757	Elongation factor 1-alpha OS=Rattus norvegicus GN=LOC100360413 PE=3 SV=1 - [M0R757_RAT]	13.64	6	2	4	17	5.78697e+07				45.0623	13.64	12	17	462	50.0761	9.01221
P18418	Calreticulin OS=Rattus norvegicus GN=Calr PE=1 SV=1 - [CALR_RAT]	13.46	3	4	4	4	4.29589e+06				11.2132	13.46	4	4	416	47.9658	4.48779
O35244	Peroxiredoxin-6 OS=Rattus norvegicus GN=Prdx6 PE=1 SV=3 - [PRDX6_RAT]	13.39	1	3	3	10	17145297				16.0596	13.39	6	10	224	24.803	5.93506
P62078	Mitochondrial import inner membrane translocase subunit Tim8 B OS=Rattus norvegicus GN=Timm8b PE=3 SV=1 - [TIM8B_RAT]	13.25	1	1	1	2	1.96799e+06				6.18493	13.25	1	2	83	9.28052	5.12256
P13084-2	Isoform B23.2 of Nucleophosmin OS=Rattus norvegicus GN=Npm1 - [NPM_RAT]	13.23	4	2	2	6	7.02678e+06	0.616851	2	38.2863	9.26699	13.23	5	6	257	28.3677	4.69092
D4A6A2	Heterogeneous nuclear ribonucleoprotein A3 OS=Rattus norvegicus GN=Hnrnpa3 PE=4 SV=2 - [D4A6A2_RAT]	13.2	7	3	3	17	2.0078e+07				66.4585	13.2	8	17	356	36.82	8.03076
G3V721	WW domain binding protein 2, isoform CRA_b OS=Rattus norvegicus GN=Wbp2 PE=4 SV=1 - [G3V721_RAT]	12.98	2	3	3	11	8.01108e+06	0.643578	1		31.0153	12.98	7	11	262	28.1405	6.78564
Q62658	Peptidyl-prolyl cis-trans isomerase FKBP1A OS=Rattus norvegicus GN=Fkbp1a PE=1 SV=3 - [FKB1A_RAT]	12.96	1	1	1	3	5052973				12.9051	12.96	2	3	108	11.9151	8.1626
Q5XIH3	NADH dehydrogenase (Ubiquinone) flavoprotein 1 OS=Rattus norvegicus GN=Ndufv1 PE=2 SV=1 - [Q5XIH3_RAT]	12.93	1	5	5	6	6.63904e+06	0.931331	1		9.78233	12.93	6	6	464	50.6986	8.07471
Q920L2	Succinate dehydrogenase [ubiquinone] flavoprotein subunit, mitochondrial OS=Rattus norvegicus GN=Sdha PE=1 SV=1 - [SDHA_RAT]	12.8	1	5	5	8	8.06212e+06				23.4394	12.8	5	8	656	71.5697	7.1665
D4A511	Signal recognition particle 9 kDa protein OS=Rattus norvegicus GN=Srp9 PE=3 SV=1 - [D4A511_RAT]	12.79	1	1	1	2	0				5.65141	12.79	2	2	86	10.1302	7.98682
F1M556	Uncharacterized protein (Fragment) OS=Rattus norvegicus GN=Timm8a1 PE=4 SV=2 - [F1M556_RAT]	12.79	3	1	1	2	6.00903e+06				2.42339	12.79	2	2	86	10.1989	4.95752
F1M2K3	Uncharacterized protein (Fragment) OS=Rattus norvegicus PE=4 SV=1 - [F1M2K3_RAT]	12.77	3	1	1	2	4.13234e+06				5.70674	12.77	2	2	94	10.7484	6.55127
Q05175	Brain acid soluble protein 1 OS=Rattus norvegicus GN=Basp1 PE=1 SV=2 - [BASP1_RAT]	12.73	1	1	1	3	723617				0	12.73	1	3	220	21.7774	4.51318
Q5XIM5	Protein CDV3 homolog OS=Rattus norvegicus GN=Cdv3 PE=2 SV=1 - [CDV3_RAT]	12.71	1	1	1	3	1.40601e+06				6.02141	12.71	2	3	236	24.2957	5.85889
P62628	Dynein light chain roadblock-type 1 OS=Rattus norvegicus GN=Dynlrb1 PE=1 SV=3 - [DLRB1_RAT]	12.5	1	1	1	6	5.34992e+06				13.3215	12.5	2	6	96	10.9828	7.25439
Q3MHS9	Chaperonin containing Tcp1, subunit 6A (Zeta 1) OS=Rattus norvegicus GN=Cct6a PE=2 SV=1 - [Q3MHS9_RAT]	12.43	4	4	4	7	4.46114e+06				21.8441	12.43	5	7	531	57.9807	7.07861
Q9ER24	Ataxin-10 OS=Rattus norvegicus GN=Atxn10 PE=1 SV=1 - [ATX10_RAT]	12.42	1	4	4	12	3.23119e+06	0.68297	1		35.5694	12.42	6	12	475	53.6925	5.14795
Q6AY24	Bone marrow stromal cell-derived ubiquitin-like protein OS=Rattus norvegicus GN=Ubl7 PE=2 SV=1 - [Q6AY24_RAT]	12.34	1	1	1	2	0				0	12.34	1	2	381	40.5374	5.0083
P55272	Cyclin-dependent kinase 4 inhibitor B OS=Rattus norvegicus GN=Cdkn2b PE=2 SV=1 - [CDN2B_RAT]	12.31	1	1	1	1	380522				3.25697	12.31	1	1	130	13.7399	5.74463
E9PT29	Uncharacterized protein OS=Rattus norvegicus PE=4 SV=2 - [E9PT29_RAT]	12.2	1	1	4	18	6.2843e+06				46.2402	12.2	10	18	418	47.3551	8.01611
Q6P6R2	Dihydrolipoyl dehydrogenase, mitochondrial OS=Rattus norvegicus GN=Dld PE=1 SV=1 - [DLDH_RAT]	12.18	1	4	4	23	7.88423e+06				82.7325	12.18	10	23	509	54.0041	7.86963
D4A164	Uncharacterized protein OS=Rattus norvegicus GN=Nebl PE=4 SV=1 - [D4A164_RAT]	12.17	1	4	4	6	1.93277e+06				18.2182	12.17	5	6	452	51.9639	6.68311
P14841	Cystatin-C OS=Rattus norvegicus GN=Cst3 PE=1 SV=2 - [CYTC_RAT]	12.14	1	1	1	11	6.6748e+06				29.9935	12.14	4	11	140	15.4268	9.21729
P08010	Glutathione S-transferase Mu 2 OS=Rattus norvegicus GN=Gstm2 PE=1 SV=2 - [GSTM2_RAT]	11.93	1	2	2	7	8.98e+06				20.1625	11.93	5	7	218	25.686	7.38623
I6L9G6	Protein Tardbp OS=Rattus norvegicus GN=Tardbp PE=2 SV=1 - [I6L9G6_RAT]	11.93	1	3	3	4	4.81419e+06	0.5665	1		10.8659	11.93	4	4	285	32.1271	6.99072
D4A702	Protein Synpo2 OS=Rattus norvegicus GN=Synpo2 PE=4 SV=2 - [D4A702_RAT]	11.81	1	10	10	72	9.79927e+07	0.24026	3	7.8903	194.533	11.81	20	72	1262	135.941	8.51416
Q63610-3	Isoform 3 of Tropomyosin alpha-3 chain OS=Rattus norvegicus GN=Tpm3 - [TPM3_RAT]	11.74	4	1	4	37	1.13753e+08				83.3455	11.74	11	37	247	28.6918	4.79248
M0R5M7	Protein RGD1560568 OS=Rattus norvegicus GN=RGD1563812 PE=4 SV=1 - [M0R5M7_RAT]	11.73	2	1	1	1	639740				2.53671	11.73	1	1	162	17.6732	7.50342
B5DFN4	Prefoldin 5 (Predicted), isoform CRA_a OS=Rattus norvegicus GN=Pfdn5 PE=2 SV=1 - [B5DFN4_RAT]	11.69	1	1	1	3	0				3.18048	11.69	1	3	154	17.315	6.32861
F1M8A5	Protein Hypk (Fragment) OS=Rattus norvegicus GN=Hypk PE=4 SV=1 - [F1M8A5_RAT]	11.63	1	1	1	2	4.8969e+06				0	11.63	2	2	129	14.6524	4.93213
G3V8C3	Vimentin OS=Rattus norvegicus GN=Vim PE=3 SV=1 - [G3V8C3_RAT]	11.59	2	3	4	13	5.78406e+06				18.4869	11.59	7	13	466	53.6681	5.12256
P09117	Fructose-bisphosphate aldolase C OS=Rattus norvegicus GN=Aldoc PE=1 SV=3 - [ALDOC_RAT]	11.57	1	1	2	2	5.71354e+07				7.10296	11.57	2	2	363	39.2592	7.12256
Q68FR8	Tubulin alpha-3 chain OS=Rattus norvegicus GN=Tuba3a PE=2 SV=1 - [TBA3_RAT]	11.56	7	3	3	8	1.5893e+06				38.4012	11.56	4	8	450	49.9276	5.09717
D3Z802	Protein Nrap OS=Rattus norvegicus GN=Nrap PE=4 SV=1 - [D3Z802_RAT]	11.52	2	18	18	56	1.49648e+07	1.36306	4	34.8041	124.977	11.52	37	56	1692	192.162	9.30518
Q6AYU5	Poly(RC) binding protein 2 OS=Rattus norvegicus GN=Pcbp2 PE=2 SV=1 - [Q6AYU5_RAT]	11.51	3	3	3	27	1.96892e+07	0.731947	2	17.7388	78.8396	11.51	12	27	365	38.5556	6.78564
Q5XIF3	NADH dehydrogenase [ubiquinone] iron-sulfur protein 4, mitochondrial OS=Rattus norvegicus GN=Ndufs4 PE=1 SV=1 - [NDUS4_RAT]	11.43	1	2	2	5	4.56473e+06				14.2688	11.43	4	5	175	19.7282	10.1401
Q6JE36	Protein NDRG1 OS=Rattus norvegicus GN=Ndrg1 PE=1 SV=1 - [NDRG1_RAT]	11.42	1	3	3	8	3.5544e+06	0.562447	1		18.8445	11.42	8	8	394	42.9269	6.18896
P41498	Low molecular weight phosphotyrosine protein phosphatase OS=Rattus norvegicus GN=Acp1 PE=1 SV=3 - [PPAC_RAT]	11.39	1	1	1	3	1.10508e+06				11.8713	11.39	1	3	158	18.1398	6.52197
G3V907	Protein LOC100911356 OS=Rattus norvegicus GN=LOC100360976 PE=4 SV=1 - [G3V907_RAT]	11.37	2	2	2	12	8.39834e+06				27.2515	11.37	6	12	299	32.4605	4.36084
M0R6L4	40S ribosomal protein S3a OS=Rattus norvegicus GN=LOC100365839 PE=3 SV=1 - [M0R6L4_RAT]	11.36	2	3	3	9	4433382				14.0081	11.36	7	9	264	29.8887	9.72998
D3ZCL3	U1 small nuclear ribonucleoprotein C OS=Rattus norvegicus GN=Snrpc PE=3 SV=1 - [RU1C_RAT]	11.32	1	1	1	7	7691594				13.6815	11.32	4	7	159	17.3512	9.67139
D4A4D5	Protein LOC100362751 OS=Rattus norvegicus GN=LOC498555 PE=3 SV=1 - [D4A4D5_RAT]	11.3	2	1	1	1	0				3.07596	11.3	1	1	115	11.6989	4.53857
D3ZEN2	Glyceraldehyde-3-phosphate dehydrogenase OS=Rattus norvegicus PE=3 SV=1 - [D3ZEN2_RAT]	11.21	2	1	2	8	2.16854e+08				23.4084	11.21	5	8	330	35.94	8.11865
M0R7S5	Protein Plin4 OS=Rattus norvegicus GN=Plin4 PE=4 SV=1 - [M0R7S5_RAT]	11.2	1	1	1	1	4702123				3.61178	11.2	1	1	1339	135.43	9.12939
D4A269	Uncharacterized protein OS=Rattus norvegicus PE=4 SV=1 - [D4A269_RAT]	11.11	2	1	1	3	1.89076e+07				10.0002	11.11	2	3	126	13.7672	7.59131
B1WC56	Nola2 protein OS=Rattus norvegicus GN=LOC100910210 PE=2 SV=1 - [B1WC56_RAT]	11.11	1	1	1	1	372601				3.80333	11.11	1	1	153	17.281	7.97217
Q9JLJ3	4-trimethylaminobutyraldehyde dehydrogenase OS=Rattus norvegicus GN=Aldh9a1 PE=1 SV=1 - [AL9A1_RAT]	10.93	1	3	3	10	4.72675e+06				11.6712	10.93	6	10	494	53.618	6.91748
Q6PCT3	Tumor protein D54 OS=Rattus norvegicus GN=Tpd52l2 PE=2 SV=1 - [TPD54_RAT]	10.91	1	1	1	4	2.75951e+06				5.6235	10.91	2	4	220	23.9771	6.15088
Q9EPH8	Polyadenylate-binding protein 1 OS=Rattus norvegicus GN=Pabpc1 PE=1 SV=1 - [PABP1_RAT]	10.69	4	2	5	22	3.68944e+06				46.9603	10.69	12	22	636	70.6559	9.49561
P21913	Succinate dehydrogenase [ubiquinone] iron-sulfur subunit, mitochondrial OS=Rattus norvegicus GN=Sdhb PE=2 SV=2 - [SDHB_RAT]	10.64	1	2	2	7	3.92953e+06				15.9776	10.64	5	7	282	31.8089	8.67529
P63102	14-3-3 protein zeta/delta OS=Rattus norvegicus GN=Ywhaz PE=1 SV=1 - [1433Z_RAT]	10.61	1	2	2	11	1.33715e+07	0.491125	2	7.93255	28.1107	10.61	5	11	245	27.7537	4.79248
D4A3X3	Interferon, alpha-inducible protein (Clone IFI-15K) (Predicted) OS=Rattus norvegicus GN=Isg15 PE=4 SV=1 - [D4A3X3_RAT]	10.56	1	1	1	3	1.13972e+06				9.13243	10.56	1	3	161	18.2131	8.01611
P11598	Protein disulfide-isomerase A3 OS=Rattus norvegicus GN=Pdia3 PE=1 SV=2 - [PDIA3_RAT]	10.5	1	5	5	11	881670				25.2461	10.5	7	11	505	56.5877	6.21436
D4A5L9	Protein LOC679794 OS=Rattus norvegicus GN=LOC679794 PE=3 SV=1 - [D4A5L9_RAT]	10.48	2	1	1	1	1.15822e+06				0	10.48	1	1	105	11.628	9.5835
Q68FY0	Cytochrome b-c1 complex subunit 1, mitochondrial OS=Rattus norvegicus GN=Uqcrc1 PE=1 SV=1 - [QCR1_RAT]	10.42	1	4	4	9	5.08662e+06	0.459252	1		20.1846	10.42	7	9	480	52.8154	5.88428
F1LRB8	S-adenosylmethionine synthase OS=Rattus norvegicus GN=LOC100363915 PE=3 SV=2 - [F1LRB8_RAT]	10.38	4	3	3	5	2.827e+06				13.3101	10.38	5	5	395	43.6473	6.3667
F1LXI9	Uncharacterized protein (Fragment) OS=Rattus norvegicus PE=4 SV=2 - [F1LXI9_RAT]	10.37	1	1	3	9	7.28313e+06				28.869	10.37	6	9	434	48.3153	8.77783
F1LRV4	Heat shock 70 kDa protein 4 OS=Rattus norvegicus GN=Hspa4 PE=3 SV=1 - [F1LRV4_RAT]	10.36	3	5	6	18	5.83607e+06				62.03	10.36	14	18	840	93.9671	5.21143
P50399	Rab GDP dissociation inhibitor beta OS=Rattus norvegicus GN=Gdi2 PE=1 SV=2 - [GDIB_RAT]	10.34	1	2	3	10	4.47271e+06				36.7467	10.34	5	10	445	50.5047	6.25244
D4AA63	Protein Ubqln2 OS=Rattus norvegicus GN=Ubqln2 PE=4 SV=1 - [D4AA63_RAT]	10.34	3	4	4	5	885150				14.2029	10.34	4	5	638	67.2175	5.22412
Q1RP74	Protein LOC100911774 OS=Rattus norvegicus GN=LOC100911774 PE=2 SV=1 - [Q1RP74_RAT]	10.25	1	2	2	8	2.52329e+06				17.5052	10.25	5	8	244	27.2303	4.99561
A2RUW1	Toll-interacting protein OS=Rattus norvegicus GN=Tollip PE=2 SV=1 - [TOLIP_RAT]	10.22	1	2	2	4	6.06583e+06				12.0263	10.22	2	4	274	30.2949	5.17334
Q5M9G3	Caprin-1 OS=Rattus norvegicus GN=Caprin1 PE=1 SV=2 - [CAPR1_RAT]	10.18	1	3	3	12	2.63962e+06				34.1354	10.18	6	12	707	78.0729	5.24951
Q68FQ0	T-complex protein 1 subunit epsilon OS=Rattus norvegicus GN=Cct5 PE=1 SV=1 - [TCPE_RAT]	10.17	1	3	4	22	6.95391e+06	0.480324	1		36.5907	10.17	9	22	541	59.4988	5.71924
Q6DGF2	Enthoprotin OS=Rattus norvegicus GN=Clint1 PE=2 SV=1 - [Q6DGF2_RAT]	10.17	1	3	3	6	1.47828e+06	0.62181	1		17.3367	10.17	5	6	472	52.1075	6.25244
P97584	Prostaglandin reductase 1 OS=Rattus norvegicus GN=Ptgr1 PE=2 SV=3 - [PTGR1_RAT]	10.03	1	2	2	3	2.20482e+06				7.61915	10.03	2	3	329	35.6954	8.01611
Q7TPB1	T-complex protein 1 subunit delta OS=Rattus norvegicus GN=Cct4 PE=1 SV=3 - [TCPD_RAT]	10.02	1	3	4	17	4.23363e+06				32.2053	10.02	7	17	539	58.0628	8.01611
Q9EPC6	Profilin-2 OS=Rattus norvegicus GN=Pfn2 PE=1 SV=3 - [PROF2_RAT]	10	2	1	1	2	4.06372e+06	1.01598	1		5.55448	10	2	2	140	14.9923	6.99072
M0RDS9	Protein Bbs9 OS=Rattus norvegicus GN=Bbs9 PE=4 SV=1 - [M0RDS9_RAT]	9.91	1	1	1	1	7.28437e+06				0	9.91	1	1	222	25.603	7.75244
Q5BJQ0	Chaperone activity of bc1 complex-like, mitochondrial OS=Rattus norvegicus GN=Adck3 PE=2 SV=1 - [ADCK3_RAT]	9.86	1	5	5	13	958520				34.2653	9.86	10	13	649	72.1797	6.45557
D3ZN21	Protein RGD1309586 OS=Rattus norvegicus GN=RGD1309586 PE=4 SV=1 - [D3ZN21_RAT]	9.86	4	5	6	7	3.99191e+06	0.509685	1		17.2767	9.86	7	7	659	72.9491	7.03467
P55260	Annexin A4 OS=Rattus norvegicus GN=Anxa4 PE=1 SV=3 - [ANXA4_RAT]	9.72	2	2	2	2	1.5199e+06				7.25152	9.72	2	2	319	35.826	5.43994
Q568Z8	Ddx17 protein OS=Rattus norvegicus GN=Ddx17 PE=2 SV=1 - [Q568Z8_RAT]	9.7	1	2	2	7	3.93072e+06				22.7289	9.7	5	7	268	28.8588	9.02686
Q5U302	Catenin (Cadherin associated protein), alpha 1 OS=Rattus norvegicus GN=Ctnna1 PE=2 SV=1 - [Q5U302_RAT]	9.69	2	6	6	26	1.25456e+07				76.1535	9.69	13	26	908	100.174	6.22705
Q6PDW8	Glutathione peroxidase OS=Rattus norvegicus GN=Gpx1 PE=2 SV=1 - [Q6PDW8_RAT]	9.66	2	1	1	1	1.98986e+06	0.822089	1		2.73444	9.66	1	1	145	16.4784	7.25439
A0JPM9	Eukaryotic translation initiation factor 3 subunit J OS=Rattus norvegicus GN=Eif3j PE=2 SV=1 - [EIF3J_RAT]	9.65	2	2	2	3	2.05078e+06				8.8252	9.65	3	3	259	29.1695	4.80518
Q9Z1P2	Alpha-actinin-1 OS=Rattus norvegicus GN=Actn1 PE=1 SV=1 - [ACTN1_RAT]	9.64	2	2	7	18	6.13089e+06				48.7022	9.64	14	18	892	102.896	5.37646
Q63716	Peroxiredoxin-1 OS=Rattus norvegicus GN=Prdx1 PE=1 SV=1 - [PRDX1_RAT]	9.55	2	2	2	6	4.11e+06				13.6968	9.55	3	6	199	22.0953	8.1333
Q68FP1-2	Isoform 2 of Gelsolin OS=Rattus norvegicus GN=Gsn - [GELS_RAT]	9.44	2	5	5	14	3.69411e+06				40.2344	9.44	7	14	731	80.8784	5.69385
P12007	Isovaleryl-CoA dehydrogenase, mitochondrial OS=Rattus norvegicus GN=Ivd PE=1 SV=2 - [IVD_RAT]	9.43	1	4	4	7	8.9301e+06	1.18354	1		13.035	9.43	6	7	424	46.4058	7.89893
Q499N6	UBX domain-containing protein 1 OS=Rattus norvegicus GN=Ubxn1 PE=3 SV=2 - [UBXN1_RAT]	9.43	1	2	2	4	2.66347e+06	0.830512	1		6.86947	9.43	4	4	297	33.5611	5.26221
Q3KR86	Mitochondrial inner membrane protein (Fragment) OS=Rattus norvegicus GN=Immt PE=1 SV=1 - [IMMT_RAT]	9.36	1	4	4	6	1.8644e+06				21.0391	9.36	5	6	609	67.1352	5.79541
G3V9Z3	Amine oxidase [flavin-containing] A OS=Rattus norvegicus GN=Maoa PE=4 SV=1 - [G3V9Z3_RAT]	9.32	2	4	4	25	3.6616e+06				45.9904	9.32	14	25	526	59.4827	7.92822
F1M5C9	Ubiquitin-conjugating enzyme E2 D2 (Fragment) OS=Rattus norvegicus GN=Ube2d2 PE=3 SV=1 - [F1M5C9_RAT]	9.32	5	1	1	2	5.26296e+06				6.71295	9.32	1	2	118	13.5939	8.29443
P02650	Apolipoprotein E OS=Rattus norvegicus GN=Apoe PE=1 SV=2 - [APOE_RAT]	9.29	1	2	2	14	2964746				35.6819	9.29	6	14	312	35.7313	5.2749
Q68FR9	Elongation factor 1-delta OS=Rattus norvegicus GN=Eef1d PE=1 SV=2 - [EF1D_RAT]	9.25	2	2	2	2	1.20547e+06	0.655675	1		5.63463	9.25	2	2	281	31.3109	5.05908
M0RCP9	Protein Pin4 OS=Rattus norvegicus GN=Pin4 PE=4 SV=1 - [M0RCP9_RAT]	9.16	1	1	1	6	3126639				19.8966	9.16	3	6	131	13.806	9.77393
B5DF55	Protein Stam OS=Rattus norvegicus GN=Stam PE=2 SV=1 - [B5DF55_RAT]	9.14	2	4	4	8	3.41802e+06				18.0536	9.14	6	8	547	59.5544	4.85596
Q6P3V8	Eukaryotic translation initiation factor 4A1 OS=Rattus norvegicus GN=Eif4a1 PE=2 SV=1 - [Q6P3V8_RAT]	9.11	2	3	3	4	2.41856e+06				11.9335	9.11	3	4	406	46.1246	5.47803
D3ZUQ0	RILP-like protein 1 OS=Rattus norvegicus GN=Rilpl1 PE=1 SV=1 - [RIPL1_RAT]	9.11	2	3	3	4	548484				12.7125	9.11	3	4	406	47.3013	5.23682
Q8R560	Ankyrin repeat domain-containing protein 1 OS=Rattus norvegicus GN=Ankrd1 PE=1 SV=1 - [ANKR1_RAT]	9.09	1	2	2	6	3.24781e+06				16.0121	9.09	5	6	319	36.041	8.35303
M0R4V3	Synaptosomal-associated protein OS=Rattus norvegicus GN=Snap23 PE=3 SV=1 - [M0R4V3_RAT]	9.05	2	1	1	2	0				2.34172	9.05	1	2	210	23.1333	5.74463
B2RYS2	Cytochrome b-c1 complex subunit 7 OS=Rattus norvegicus GN=LOC685596 PE=3 SV=1 - [B2RYS2_RAT]	9.01	1	1	1	4	1.03443e+07				12.1649	9.01	2	4	111	13.5499	9.30518
Q6AYE7	Interferon-induced protein with tetratricopeptide repeats 3 OS=Rattus norvegicus GN=Ifit3 PE=2 SV=1 - [Q6AYE7_RAT]	9	1	3	3	8	3.09857e+06				15.1826	9	4	8	411	48.0246	5.56689
P84817-3	Isoform 3 of Mitochondrial fission 1 protein OS=Rattus norvegicus GN=Fis1 - [FIS1_RAT]	8.97	3	1	1	1	1.1923e+06				2.63603	8.97	1	1	145	16.2405	9.24658
M0RBT1	Pyruvate kinase OS=Rattus norvegicus PE=3 SV=1 - [M0RBT1_RAT]	8.96	2	1	4	9	4.56168e+06				17.684	8.96	6	9	491	53.7798	6.53662
O70593	Small glutamine-rich tetratricopeptide repeat-containing protein alpha OS=Rattus norvegicus GN=Sgta PE=1 SV=1 - [SGTA_RAT]	8.92	1	2	2	6	3.62652e+06				15.9664	8.92	4	6	314	34.1359	5.12256
F1M5I8	Glyceraldehyde-3-phosphate dehydrogenase (Fragment) OS=Rattus norvegicus PE=3 SV=1 - [F1M5I8_RAT]	8.87	3	1	2	25	6.78927e+07				82.8804	8.87	5	25	327	35.6189	7.44482
D4A7U1	Protein Zyx OS=Rattus norvegicus GN=Zyx PE=4 SV=1 - [D4A7U1_RAT]	8.87	1	3	3	9	2.3536e+06				20.1759	8.87	7	9	564	60.2648	6.46826
P17132	Heterogeneous nuclear ribonucleoprotein C (Fragment) OS=Rattus norvegicus GN=Hnrnpc PE=2 SV=1 - [HNRPC_RAT]	8.86	8	1	1	3	6.88893e+06				10.8633	8.86	2	3	158	18.0082	9.65674
Q62785	28 kDa heat- and acid-stable phosphoprotein OS=Rattus norvegicus GN=Pdap1 PE=1 SV=1 - [HAP28_RAT]	8.84	1	1	1	7	3.07446e+06				19.2961	8.84	2	7	181	20.5925	7.38623
B2RYP0	Protein Rhoc OS=Rattus norvegicus GN=Rhoc PE=2 SV=1 - [B2RYP0_RAT]	8.81	4	1	1	7	950266				26.6619	8.81	2	7	193	22.0223	6.58057
Q66HA7	Core-binding factor, beta subunit OS=Rattus norvegicus GN=Cbfb PE=2 SV=1 - [Q66HA7_RAT]	8.79	1	1	1	10	1.19565e+06				17.2818	8.79	2	10	182	21.5037	6.80029
A0JN30	Canopy 2 homolog (Zebrafish) OS=Rattus norvegicus GN=Cnpy2 PE=2 SV=1 - [A0JN30_RAT]	8.79	1	1	1	1	3.12178e+06				2.63712	8.79	1	1	182	20.6963	5.13525
B1WC50	Ewsr1 protein OS=Rattus norvegicus GN=Ewsr1 PE=2 SV=1 - [B1WC50_RAT]	8.7	2	3	3	28	6280816				83.0484	8.7	8	28	655	68.2887	9.33447
D4AEE6	Protein Ip6k3 OS=Rattus norvegicus GN=Ip6k3 PE=4 SV=2 - [D4AEE6_RAT]	8.65	1	1	1	1	691386				0	8.65	1	1	370	41.7173	8.88037
P62142	Serine/threonine-protein phosphatase PP1-beta catalytic subunit OS=Rattus norvegicus GN=Ppp1cb PE=1 SV=3 - [PP1B_RAT]	8.56	7	2	2	2	2.7638e+06				7.62741	8.56	2	2	327	37.1626	6.18896
P00787	Cathepsin B OS=Rattus norvegicus GN=Ctsb PE=1 SV=2 - [CATB_RAT]	8.55	2	2	2	8	3.60289e+06				19.4571	8.55	5	8	339	37.4456	5.60498
G3V778	Pyruvate dehydrogenase kinase, isoenzyme 4 OS=Rattus norvegicus GN=Pdk4 PE=4 SV=1 - [G3V778_RAT]	8.5	2	3	3	5	2.32866e+06				10.579	8.5	4	5	412	46.5796	7.07861
B0BNE6	NADH dehydrogenase (Ubiquinone) Fe-S protein 8 (Predicted), isoform CRA_a OS=Rattus norvegicus GN=Ndufs8 PE=2 SV=1 - [B0BNE6_RAT]	8.49	1	1	1	6	2.63999e+06				19.9652	8.49	3	6	212	23.9547	6.21436
M0RA73	Protein Adat2 OS=Rattus norvegicus GN=Adat2 PE=4 SV=1 - [M0RA73_RAT]	8.47	1	1	1	1	1.27281e+06				2.47885	8.47	1	1	189	20.8693	8.04541
P62501	TSC22 domain family protein 1 OS=Rattus norvegicus GN=Tsc22d1 PE=2 SV=1 - [T22D1_RAT]	8.39	2	1	1	1	9300881				2.27533	8.39	1	1	143	15.5729	5.19873
M0R744	Olfactory receptor OS=Rattus norvegicus GN=LOC100910420 PE=3 SV=1 - [M0R744_RAT]	8.36	1	1	1	1	552541				3.06423	8.36	1	1	323	35.9545	8.1626
P14408-2	Isoform Cytoplasmic of Fumarate hydratase, mitochondrial OS=Rattus norvegicus GN=Fh - [FUMH_RAT]	8.35	3	2	2	3	2.51045e+06				7.64414	8.35	3	3	467	50.1377	8.19189
Q9QYU2	Elongation factor Ts, mitochondrial OS=Rattus norvegicus GN=Tsfm PE=2 SV=1 - [EFTS_RAT]	8.33	1	1	1	1	785137				5.01439	8.33	1	1	324	35.1559	6.43018
G3V7Y3	ATP synthase subunit delta, mitochondrial OS=Rattus norvegicus GN=Atp5d PE=3 SV=1 - [G3V7Y3_RAT]	8.33	2	1	1	8	9.68465e+06	0.697573	2	18.8125	24.7404	8.33	4	8	168	17.5522	5.23682
D3ZUB0	Protein Rcn1 OS=Rattus norvegicus GN=Rcn1 PE=4 SV=1 - [D3ZUB0_RAT]	8.31	2	2	2	5	3.15422e+06				18.4472	8.31	3	5	325	38.0666	4.81787
P23965	Enoyl-CoA delta isomerase 1, mitochondrial OS=Rattus norvegicus GN=Eci1 PE=1 SV=1 - [ECI1_RAT]	8.3	2	2	2	2	4.08716e+06				3.29327	8.3	2	2	289	32.234	9.53955
A0JPQ3	Protein RGD1562533 OS=Rattus norvegicus GN=Mtus2 PE=2 SV=1 - [A0JPQ3_RAT]	8.25	1	2	2	3	871706				8.45252	8.25	2	3	315	36.8857	5.43994
F1LPM3	Sorbin and SH3 domain-containing protein 2 OS=Rattus norvegicus GN=Sorbs2 PE=4 SV=2 - [F1LPM3_RAT]	8.11	5	4	5	9	9.03316e+06	0.45337	1		32.9682	8.11	6	9	1196	134.055	8.41162
F1LQH9	Protein Bag2 (Fragment) OS=Rattus norvegicus GN=Bag2 PE=4 SV=1 - [F1LQH9_RAT]	8.09	1	1	1	1	0				3.2154	8.09	1	1	173	19.458	5.90967
D4ABV5	Calmodulin OS=Rattus norvegicus GN=Calm2 PE=4 SV=1 - [D4ABV5_RAT]	8.05	2	1	1	1	0				2.7721	8.05	1	1	149	16.8048	4.22119
F1LTZ6	Protein RGD1559921 (Fragment) OS=Rattus norvegicus GN=RGD1559921 PE=4 SV=1 - [F1LTZ6_RAT]	8.04	4	1	1	4	1.85675e+06				4.39546	8.04	2	4	112	12.3281	6.771
Q5FVM4	Non-POU domain-containing octamer-binding protein OS=Rattus norvegicus GN=Nono PE=2 SV=3 - [NONO_RAT]	7.98	1	2	3	13	8.76335e+06				32.0362	7.98	6	13	476	54.8906	8.95361
M0R907	Protein Snrpd3 OS=Rattus norvegicus GN=Snrpd3 PE=4 SV=1 - [M0R907_RAT]	7.94	1	1	1	2	1.80252e+06				5.50974	7.94	1	2	126	13.9073	10.3159
P62634	Cellular nucleic acid-binding protein OS=Rattus norvegicus GN=Cnbp PE=2 SV=1 - [CNBP_RAT]	7.91	1	1	1	7	9945744				22.6371	7.91	3	7	177	19.4496	7.7085
Q5XI73	Rho GDP-dissociation inhibitor 1 OS=Rattus norvegicus GN=Arhgdia PE=1 SV=1 - [GDIR1_RAT]	7.84	1	1	1	4	3.81222e+06				9.48585	7.84	1	4	204	23.3928	5.19873
P54921	Alpha-soluble NSF attachment protein OS=Rattus norvegicus GN=Napa PE=1 SV=2 - [SNAA_RAT]	7.8	1	2	2	3	1.98598e+06				9.84891	7.8	2	3	295	33.1712	5.45264
P08461	Dihydrolipoyllysine-residue acetyltransferase component of pyruvate dehydrogenase complex, mitochondrial OS=Rattus norvegicus GN=Dlat PE=1 SV=3 - [ODP2_RAT]	7.75	2	3	3	4	8.01414e+06	0.987337	1		7.58398	7.75	4	4	632	67.1234	8.52881
F1M865	Sorbin and SH3 domain-containing protein 1 (Fragment) OS=Rattus norvegicus GN=Sorbs1 PE=4 SV=1 - [F1M865_RAT]	7.7	6	3	4	4	2.94686e+06				12.159	7.7	4	4	740	83.0009	7.63525
P57093	Phytanoyl-CoA dioxygenase, peroxisomal OS=Rattus norvegicus GN=Phyh PE=1 SV=2 - [PAHX_RAT]	7.69	1	2	2	15	5.08881e+06				28.2113	7.69	3	15	338	38.5635	8.48486
P50398	Rab GDP dissociation inhibitor alpha OS=Rattus norvegicus GN=Gdi1 PE=1 SV=1 - [GDIA_RAT]	7.61	1	1	2	2	1.55449e+06				6.61918	7.61	2	2	447	50.5042	5.13525
Q920J4	Thioredoxin-like protein 1 OS=Rattus norvegicus GN=Txnl1 PE=1 SV=3 - [TXNL1_RAT]	7.61	1	2	2	5	5.45369e+06				18.29	7.61	3	5	289	32.2288	4.95752
F7EPH4	Protein Ppa1 OS=Rattus norvegicus GN=Ppa1 PE=4 SV=1 - [F7EPH4_RAT]	7.61	1	1	1	2	18170385	0.60855	1		3.51223	7.61	2	2	289	32.7501	5.46533
Q63560-2	Isoform 2 of Microtubule-associated protein 6 OS=Rattus norvegicus GN=Map6 - [MAP6_RAT]	7.58	2	1	1	2	1.41825e+06				7.14548	7.58	1	2	660	70.5794	9.67139
P62632	Elongation factor 1-alpha 2 OS=Rattus norvegicus GN=Eef1a2 PE=2 SV=1 - [EF1A2_RAT]	7.56	2	1	3	11	5.69663e+07				22.5004	7.56	9	11	463	50.4223	9.02686
P11960	2-oxoisovalerate dehydrogenase subunit alpha, mitochondrial (Fragment) OS=Rattus norvegicus GN=Bckdha PE=1 SV=1 - [ODBA_RAT]	7.48	2	3	3	10	5.14975e+06				21.3445	7.48	5	10	441	50.1329	7.82568
Q5PQP1	RNA-binding motif, single-stranded-interacting protein 1 OS=Rattus norvegicus GN=Rbms1 PE=2 SV=1 - [RBMS1_RAT]	7.44	3	2	2	7	3.79021e+06				17.1384	7.44	4	7	403	44.0396	8.66064
Q5XI81	Fragile X mental retardation syndrome-related protein 1 OS=Rattus norvegicus GN=Fxr1 PE=2 SV=1 - [FXR1_RAT]	7.39	2	3	3	7	2.01234e+06				22.6271	7.39	5	7	568	63.9079	6.39209
D4A0E2	Protein Napg OS=Rattus norvegicus GN=Napg PE=4 SV=1 - [D4A0E2_RAT]	7.39	1	1	1	4	1.78712e+06				11.0711	7.39	2	4	230	25.5857	4.90674
Q6PEC4	S-phase kinase-associated protein 1 OS=Rattus norvegicus GN=Skp1 PE=2 SV=3 - [SKP1_RAT]	7.36	1	1	1	1	0				3.81181	7.36	1	1	163	18.6603	4.53857
B0BN81	40S ribosomal protein S5 OS=Rattus norvegicus GN=Rps5 PE=2 SV=1 - [B0BN81_RAT]	7.35	1	1	1	1	1.11293e+06				3.87233	7.35	1	1	204	22.8921	9.71533
P45953	Very long-chain specific acyl-CoA dehydrogenase, mitochondrial OS=Rattus norvegicus GN=Acadvl PE=1 SV=1 - [ACADV_RAT]	7.33	2	3	3	6	354722				10.986	7.33	6	6	655	70.7046	8.89502
P06685	Sodium/potassium-transporting ATPase subunit alpha-1 OS=Rattus norvegicus GN=Atp1a1 PE=1 SV=1 - [AT1A1_RAT]	7.33	5	2	5	23	4.50371e+06				52.5762	7.33	11	23	1023	112.982	5.45264
Q4QQV8	Charged multivesicular body protein 5 OS=Rattus norvegicus GN=Chmp5 PE=2 SV=1 - [CHMP5_RAT]	7.31	1	1	1	1	876119				0	7.31	1	1	219	24.5603	4.79248
P32551	Cytochrome b-c1 complex subunit 2, mitochondrial OS=Rattus norvegicus GN=Uqcrc2 PE=1 SV=2 - [QCR2_RAT]	7.3	1	2	2	6	6.46719e+06				15.4311	7.3	3	6	452	48.3662	9.14404
Q63569	26S protease regulatory subunit 6A OS=Rattus norvegicus GN=Psmc3 PE=2 SV=1 - [PRS6A_RAT]	7.29	2	2	2	2	4.96885e+06	0.691913	2	7.07266	7.2766	7.29	2	2	439	49.1294	5.23682
P04961	Proliferating cell nuclear antigen OS=Rattus norvegicus GN=Pcna PE=1 SV=1 - [PCNA_RAT]	7.28	1	1	1	6	1.21603e+06				16.5658	7.28	2	6	261	28.7303	4.69092
F7ESN1	Protein Taf15 OS=Rattus norvegicus GN=Taf15 PE=4 SV=1 - [F7ESN1_RAT]	7.23	4	1	2	3	1.19011e+06				9.27495	7.23	3	3	553	58.2177	8.54346
M0R9D9	Uncharacterized protein (Fragment) OS=Rattus norvegicus PE=4 SV=1 - [M0R9D9_RAT]	7.18	2	1	1	7	3.21287e+06	1.14424	1		21.2442	7.18	2	7	209	22.9773	7.75244
Q08163	Adenylyl cyclase-associated protein 1 OS=Rattus norvegicus GN=Cap1 PE=1 SV=3 - [CAP1_RAT]	7.17	1	2	2	8	1.22767e+06				19.4055	7.17	3	8	474	51.5565	7.51807
Q6MG51	Uncharacterized protein C6orf47 homolog OS=Rattus norvegicus GN=G4 PE=2 SV=1 - [CF047_RAT]	7.17	1	1	1	1	1.60973e+06				4.05927	7.17	1	1	293	31.8057	7.1665
Q9JIL3	Interleukin enhancer-binding factor 3 OS=Rattus norvegicus GN=Ilf3 PE=1 SV=2 - [ILF3_RAT]	7.13	3	3	3	5	1.79604e+06				12.1036	7.13	4	5	897	95.8753	8.74854
D4A532	Mesenchyme homeobox 1 (Predicted) OS=Rattus norvegicus GN=Meox1 PE=3 SV=1 - [D4A532_RAT]	7.11	1	1	1	2	7283473				4.29672	7.11	1	2	253	27.8877	7.56201
Q66HR2	Microtubule-associated protein RP/EB family member 1 OS=Rattus norvegicus GN=Mapre1 PE=1 SV=3 - [MARE1_RAT]	7.09	1	1	1	2	882558				1.77571	7.09	2	2	268	29.9852	5.22412
D3ZW55	Inosine triphosphate pyrophosphatase OS=Rattus norvegicus GN=Itpa PE=3 SV=1 - [ITPA_RAT]	7.07	1	1	1	3	2.02468e+06				2.97857	7.07	3	3	198	21.9131	5.65576
P41562	Isocitrate dehydrogenase [NADP] cytoplasmic OS=Rattus norvegicus GN=Idh1 PE=1 SV=1 - [IDHC_RAT]	7	1	2	2	4	900658				9.57021	7	3	4	414	46.7045	6.99072
G3V6S3	Calumenin OS=Rattus norvegicus GN=Calu PE=4 SV=1 - [G3V6S3_RAT]	6.98	2	3	3	5	1.22069e+06	0.463341	1		2.77612	6.98	4	5	315	37.0405	4.66553
P31044	Phosphatidylethanolamine-binding protein 1 OS=Rattus norvegicus GN=Pebp1 PE=1 SV=3 - [PEBP1_RAT]	6.95	1	1	1	4	5163477				11.1694	6.95	3	4	187	20.7884	5.79541
F1MAE8	Protein Gdf7 OS=Rattus norvegicus GN=Gdf7 PE=3 SV=2 - [F1MAE8_RAT]	6.9	1	1	1	1	1430283				2.96863	6.9	1	1	449	46.8448	9.23193
B2RYP6	LUC7-like 2 (S. cerevisiae) OS=Rattus norvegicus GN=Luc7l2 PE=2 SV=1 - [B2RYP6_RAT]	6.89	2	2	2	9	1.05711e+06				18.7902	6.89	3	9	392	46.5547	10.0962
F1LN42	Protein Tns1 OS=Rattus norvegicus GN=Tns1 PE=4 SV=2 - [F1LN42_RAT]	6.86	4	9	9	31	7.13364e+06	0.563836	1		68.7683	6.86	20	31	1909	203.784	7.76709
G3V9N0	Pabpc4 protein OS=Rattus norvegicus GN=Pabpc4 PE=2 SV=2 - [G3V9N0_RAT]	6.83	3	1	3	17	2.32007e+06				41.4832	6.83	7	17	644	70.789	9.26123
O35814	Stress-induced-phosphoprotein 1 OS=Rattus norvegicus GN=Stip1 PE=1 SV=1 - [STIP1_RAT]	6.81	2	3	3	4	1.45346e+06				7.44159	6.81	4	4	543	62.5304	6.80029
P50503	Hsc70-interacting protein OS=Rattus norvegicus GN=St13 PE=1 SV=1 - [F10A1_RAT]	6.79	1	2	2	11	2.36687e+07	0.416155	1		31.8131	6.79	5	11	368	41.2534	5.38916
Q68FT1	Ubiquinone biosynthesis protein COQ9, mitochondrial OS=Rattus norvegicus GN=Coq9 PE=2 SV=2 - [COQ9_RAT]	6.73	1	1	1	4	59967854				14.3418	6.73	3	4	312	35.1235	5.77002
Q6IRJ7	Annexin OS=Rattus norvegicus GN=Anxa7 PE=2 SV=1 - [Q6IRJ7_RAT]	6.7	1	2	2	11	2.11192e+06				31.5203	6.7	4	11	463	49.9873	6.17627
Q9WVK7	Hydroxyacyl-coenzyme A dehydrogenase, mitochondrial OS=Rattus norvegicus GN=Hadh PE=2 SV=1 - [HCDH_RAT]	6.69	1	2	2	4	1.20828e+07	0.591415	1		5.40954	6.69	4	4	314	34.4259	8.76318
B5DF80	Poly(A) binding protein, cytoplasmic 3 OS=Rattus norvegicus GN=Pabpc6 PE=2 SV=1 - [B5DF80_RAT]	6.69	3	1	3	11	1.38042e+06				16.7927	6.69	7	11	643	70.9845	9.26123
F7EWC1	Protein Vasp OS=Rattus norvegicus GN=Vasp PE=4 SV=1 - [F7EWC1_RAT]	6.65	1	1	1	2	3.17183e+06				7.17393	6.65	1	2	376	39.6851	8.36768
Q5M7W5-2	Isoform 2 of Microtubule-associated protein 4 OS=Rattus norvegicus GN=Map4 - [MAP4_RAT]	6.61	2	4	4	23	7.20782e+06	0.6814	1		62.6811	6.61	11	23	983	102.777	4.57666
D3ZKU6	Protein Gbp1 OS=Rattus norvegicus GN=Gbp1 PE=4 SV=2 - [D3ZKU6_RAT]	6.58	1	2	3	3	1.68274e+07	1.37424	1		5.94987	6.58	3	3	593	68.3719	5.99854
D3ZLT1	NADH dehydrogenase (Ubiquinone) 1 beta subcomplex, 7 (Predicted) OS=Rattus norvegicus GN=Ndufb7 PE=4 SV=1 - [D3ZLT1_RAT]	6.57	1	1	1	2	1.52453e+06				2.21531	6.57	2	2	137	16.5572	8.45557
G3V734	2,4-dienoyl CoA reductase 1, mitochondrial, isoform CRA_a OS=Rattus norvegicus GN=Decr1 PE=4 SV=1 - [G3V734_RAT]	6.57	2	1	1	3	4441162				4.3277	6.57	1	3	335	36.1097	8.93896
D3ZRS6	Protein LOC100360260 OS=Rattus norvegicus GN=LOC100360260 PE=4 SV=1 - [D3ZRS6_RAT]	6.56	2	1	1	5	0				7.26061	6.56	3	5	183	20.7984	5.32568
P63036	DnaJ homolog subfamily A member 1 OS=Rattus norvegicus GN=Dnaja1 PE=2 SV=1 - [DNJA1_RAT]	6.55	1	2	2	3	4.40723e+06				10.5937	6.55	3	3	397	44.8395	7.07861
B0BMW2	3-hydroxyacyl-CoA dehydrogenase type-2 OS=Rattus norvegicus GN=Hsd17b10 PE=2 SV=1 - [B0BMW2_RAT]	6.51	2	1	1	3	1.10381e+06				10.1464	6.51	2	3	261	27.2325	8.5874
Q64122	Myosin regulatory light polypeptide 9 OS=Rattus norvegicus GN=Myl9 PE=1 SV=2 - [MYL9_RAT]	6.43	4	1	1	7	29642604				17.8445	6.43	4	7	171	19.7073	4.91943
P60825	Cold-inducible RNA-binding protein OS=Rattus norvegicus GN=Cirbp PE=2 SV=1 - [CIRBP_RAT]	6.4	1	1	1	4	2.3607e+06				6.51425	6.4	2	4	172	18.5958	9.61279
M0RDD7	RCG29880 OS=Rattus norvegicus GN=rCG_29880 PE=4 SV=1 - [M0RDD7_RAT]	6.4	1	1	1	1	314008				3.18751	6.4	1	1	203	22.1229	11.9712
Q5XIM9	T-complex protein 1 subunit beta OS=Rattus norvegicus GN=Cct2 PE=1 SV=3 - [TCPB_RAT]	6.36	1	2	2	5	2.29504e+07	0.659942	1		12.2279	6.36	4	5	535	57.4221	6.45557
P07895	Superoxide dismutase [Mn], mitochondrial OS=Rattus norvegicus GN=Sod2 PE=1 SV=2 - [SODM_RAT]	6.31	1	1	1	4	16327883				13.8575	6.31	2	4	222	24.6586	8.80713
E9PTM1	Protein Six3 (Fragment) OS=Rattus norvegicus GN=Six3 PE=3 SV=2 - [E9PTM1_RAT]	6.31	1	1	1	1	2.74103e+06				4.1108	6.31	1	1	333	35.2284	8.45557
O35077	Glycerol-3-phosphate dehydrogenase [NAD(+)], cytoplasmic OS=Rattus norvegicus GN=Gpd1 PE=1 SV=4 - [GPDA_RAT]	6.3	1	1	1	2	2.13087e+06				2.79973	6.3	2	2	349	37.4282	6.59521
F1LVC3	Protein Rab6b OS=Rattus norvegicus GN=Rab6b PE=3 SV=2 - [F1LVC3_RAT]	6.29	29	1	1	4	1.41756e+07	0.443428	1		9.42448	6.29	2	4	175	19.865	5.04639
P06686	Sodium/potassium-transporting ATPase subunit alpha-2 OS=Rattus norvegicus GN=Atp1a2 PE=1 SV=1 - [AT1A2_RAT]	6.27	5	1	4	21	3.76429e+06				47.3922	6.27	9	21	1020	112.145	5.5542
F1LMC2	Xin actin-binding repeat-containing protein 2 OS=Rattus norvegicus GN=Xirp2 PE=4 SV=1 - [F1LMC2_RAT]	6.24	2	16	16	42	8.01218e+06	1.00815	6	31.1358	108.451	6.24	30	42	3302	373.833	6.03662
P22062	Protein-L-isoaspartate(D-aspartate) O-methyltransferase OS=Rattus norvegicus GN=Pcmt1 PE=1 SV=2 - [PIMT_RAT]	6.17	1	1	1	2	738778				3.0567	6.17	2	2	227	24.6257	7.6792
P61023	Calcineurin B homologous protein 1 OS=Rattus norvegicus GN=Chp1 PE=1 SV=2 - [CHP1_RAT]	6.15	1	1	1	2	0				2.88294	6.15	2	2	195	22.4183	5.09717
F2Z3R2	Protein Hnrnpl OS=Rattus norvegicus GN=Hnrnpl PE=4 SV=1 - [F2Z3R2_RAT]	6.14	4	3	3	9	6.66375e+06	0.565875	1		15.9412	6.14	7	9	586	63.9233	8.104
D4ABR6	Annexin (Fragment) OS=Rattus norvegicus GN=Anxa6 PE=3 SV=2 - [D4ABR6_RAT]	6.11	2	2	3	13	3.58333e+06	0.466079	1		28.6348	6.11	8	13	671	75.5565	5.68115
F1M0E9	Uncharacterized protein (Fragment) OS=Rattus norvegicus PE=4 SV=1 - [F1M0E9_RAT]	6.11	5	1	1	2	0				4.55847	6.11	1	2	311	35.1215	9.979
D3ZH98	Uncharacterized protein OS=Rattus norvegicus PE=3 SV=1 - [D3ZH98_RAT]	6.1	1	1	3	32	2.44078e+07				87.3536	6.1	6	32	623	68.814	5.75732
Q66HG3	Beta-Ala-His dipeptidase OS=Rattus norvegicus GN=Cndp1 PE=1 SV=1 - [CNDP1_RAT]	6.1	1	1	1	1	2.4663e+06				0	6.1	1	1	492	54.8928	5.21143
Q9QZA2	Programmed cell death 6-interacting protein OS=Rattus norvegicus GN=Pdcd6ip PE=1 SV=2 - [PDC6I_RAT]	6.07	1	3	3	9	2.10708e+06				23.9981	6.07	5	9	873	96.5705	6.52197
P48004-2	Isoform RC6-IS of Proteasome subunit alpha type-7 OS=Rattus norvegicus GN=Psma7 - [PSA7_RAT]	6.05	3	1	1	1	900724				3.19632	6.05	1	1	248	27.7666	8.67529
F1LZG4	Uncharacterized protein OS=Rattus norvegicus PE=4 SV=2 - [F1LZG4_RAT]	5.99	19	1	1	1	943400				3.32277	5.99	1	1	317	36.0556	8.42627
Q5U2U2	Crk-like protein OS=Rattus norvegicus GN=Crkl PE=1 SV=1 - [CRKL_RAT]	5.94	1	1	1	1	602924				3.71705	5.94	1	1	303	33.844	6.7417
Q62920	PDZ and LIM domain protein 5 OS=Rattus norvegicus GN=Pdlim5 PE=1 SV=2 - [PDLI5_RAT]	5.92	1	3	3	9	1.45605e+07				19.921	5.92	6	9	591	63.1612	8.38232
D3ZME6	Uncharacterized protein (Fragment) OS=Rattus norvegicus GN=Syncrip PE=4 SV=2 - [D3ZME6_RAT]	5.92	7	2	2	4	1.21203e+06				8.49766	5.92	3	4	338	38.257	9.05615
Q6P0K8	Junction plakoglobin OS=Rattus norvegicus GN=Jup PE=1 SV=1 - [PLAK_RAT]	5.91	1	3	3	4	1.40103e+06				11.169	5.91	4	4	745	81.7488	6.13818
B1WC28	Histone H2A OS=Rattus norvegicus GN=H2afy2 PE=2 SV=1 - [B1WC28_RAT]	5.91	1	1	1	1	1.11978e+06				2.94465	5.91	1	1	372	40.0674	9.68604
P62994-2	Isoform 2 of Growth factor receptor-bound protein 2 OS=Rattus norvegicus GN=Grb2 - [GRB2_RAT]	5.91	2	1	1	3	634835	0.994725	1		5.49099	5.91	2	3	203	23.5407	6.80029
Q63798	Proteasome activator complex subunit 2 OS=Rattus norvegicus GN=Psme2 PE=2 SV=3 - [PSME2_RAT]	5.88	1	1	1	2	1.33876e+06				6.93452	5.88	2	2	238	26.84	5.71924
P41565	Isocitrate dehydrogenase [NAD] subunit gamma 1, mitochondrial OS=Rattus norvegicus GN=Idh3g PE=2 SV=2 - [IDHG1_RAT]	5.85	2	1	1	4	1.22299e+06				10.562	5.85	4	4	393	42.8242	8.89502
P18421	Proteasome subunit beta type-1 OS=Rattus norvegicus GN=Psmb1 PE=1 SV=3 - [PSB1_RAT]	5.83	2	1	1	1	2.18354e+06				3.50648	5.83	1	1	240	26.4623	7.35693
G3V6I5	Protein Dnaja3 OS=Rattus norvegicus GN=Dnaja3 PE=3 SV=1 - [G3V6I5_RAT]	5.83	1	2	2	2	3.11319e+06				2.59423	5.83	2	2	480	52.3704	9.27588
M0R919	Protein Vbp1 OS=Rattus norvegicus GN=Vbp1 PE=4 SV=1 - [M0R919_RAT]	5.78	1	1	1	2	0				4.38949	5.78	1	2	173	19.5891	6.07471
P52555	Endoplasmic reticulum resident protein 29 OS=Rattus norvegicus GN=Erp29 PE=1 SV=2 - [ERP29_RAT]	5.77	1	1	1	1	510813				3.13522	5.77	1	1	260	28.5569	6.62451
B1WC02	CTP synthase OS=Rattus norvegicus GN=Ctps1 PE=2 SV=1 - [B1WC02_RAT]	5.75	1	2	2	5	726863				11.0515	5.75	2	5	591	66.5981	6.58057
F1M177	Uncharacterized protein (Fragment) OS=Rattus norvegicus PE=4 SV=1 - [F1M177_RAT]	5.73	3	1	1	1	56638.3				2.20101	5.73	1	1	314	36.3575	4.60205
P18420	Proteasome subunit alpha type-1 OS=Rattus norvegicus GN=Psma1 PE=1 SV=2 - [PSA1_RAT]	5.7	1	1	1	6	5690826				15.6365	5.7	1	6	263	29.4988	6.60986
P68511	14-3-3 protein eta OS=Rattus norvegicus GN=Ywhah PE=1 SV=2 - [1433F_RAT]	5.69	1	1	1	6	5229484				12.4194	5.69	4	6	246	28.194	4.89404
P61983	14-3-3 protein gamma OS=Rattus norvegicus GN=Ywhag PE=1 SV=2 - [1433G_RAT]	5.67	1	1	1	4	13234066				12.7688	5.67	2	4	247	28.2849	4.89404
D4ACB8	Chaperonin subunit 8 (Theta) (Predicted), isoform CRA_a OS=Rattus norvegicus GN=Cct8 PE=3 SV=1 - [D4ACB8_RAT]	5.66	1	2	2	2	1.39491e+06				6.58973	5.66	2	2	548	59.5505	5.5415
P70470	Acyl-protein thioesterase 1 OS=Rattus norvegicus GN=Lypla1 PE=1 SV=1 - [LYPA1_RAT]	5.65	1	1	1	4	2.66788e+06				8.89877	5.65	2	4	230	24.6923	6.50732
M0R464	Uncharacterized protein OS=Rattus norvegicus PE=4 SV=1 - [M0R464_RAT]	5.63	2	1	1	1	7.11011e+06				2.33748	5.63	1	1	284	32.2206	8.5874
Q6P9V7	Proteasome (Prosome, macropain) activator subunit 1 OS=Rattus norvegicus GN=Psme1 PE=2 SV=1 - [Q6P9V7_RAT]	5.62	2	1	1	3	3.05037e+06				8.48415	5.62	2	3	249	28.617	5.80811
O35303-2	Isoform 2 of Dynamin-1-like protein OS=Rattus norvegicus GN=Dnm1l - [DNM1L_RAT]	5.59	7	3	3	5	1.88244e+06				15.306	5.59	4	5	716	79.9012	6.93213
D4A1N0	Protein Rtp3 OS=Rattus norvegicus GN=Rtp3 PE=4 SV=1 - [D4A1N0_RAT]	5.59	1	1	2	3	1.25349e+07				5.29659	5.59	2	3	465	50.1629	7.98682
Q5EB94	Myocardial zonula adherens protein OS=Rattus norvegicus GN=Myzap PE=1 SV=1 - [MYZAP_RAT]	5.58	2	2	2	7	5.00835e+06				12.9332	5.58	4	7	466	53.9216	6.59521
Q64686	Alpha-N-acetylgalactosaminide alpha-2,6-sialyltransferase 3 OS=Rattus norvegicus GN=St6galnac3 PE=2 SV=1 - [SIA7C_RAT]	5.57	1	1	1	1	5.09035e+06				0	5.57	1	1	305	35.1265	8.51416
M0R5T4	Protein Rac3 (Fragment) OS=Rattus norvegicus GN=Rac3 PE=3 SV=1 - [M0R5T4_RAT]	5.56	3	1	1	1	1.46619e+06				2.39989	5.56	1	1	180	20.1645	8.22119
Q66H38	Protein FAM71B OS=Rattus norvegicus GN=Fam71b PE=2 SV=1 - [FA71B_RAT]	5.56	1	1	1	1	0				2.2918	5.56	1	1	647	68.0296	9.65674
Q5XII9	Mitochondrial fission regulator 1-like OS=Rattus norvegicus GN=Mtfr1l PE=2 SV=1 - [MFR1L_RAT]	5.54	1	1	1	2	379562				8.86372	5.54	1	2	289	31.7102	6.1001
D3ZZ46	Protein Cln6 OS=Rattus norvegicus GN=Cln6 PE=4 SV=1 - [D3ZZ46_RAT]	5.52	1	1	1	1	0				0	5.52	1	1	308	35.7887	8.89502
E2RUH2	Ribonuclease inhibitor OS=Rattus norvegicus GN=Rnh1 PE=2 SV=1 - [E2RUH2_RAT]	5.48	2	2	2	6	9.4971e+06				14.4256	5.48	4	6	456	49.8871	4.79248
D4A706	Protein Olr1513 OS=Rattus norvegicus GN=Olr1513 PE=3 SV=1 - [D4A706_RAT]	5.45	2	1	1	1	0				3.43554	5.45	1	1	312	35.1591	9.29053
D3ZWB7	Protein Neu4 OS=Rattus norvegicus GN=Neu4 PE=4 SV=1 - [D3ZWB7_RAT]	5.44	1	1	1	1	2192621				3.57164	5.44	1	1	478	52.0119	6.7417
D4AAK6	Uncharacterized protein OS=Rattus norvegicus PE=4 SV=2 - [D4AAK6_RAT]	5.44	1	1	1	2	26966179				0	5.44	1	2	349	39.9764	4.81787
P70536	Oxytocin receptor OS=Rattus norvegicus GN=Oxtr PE=2 SV=2 - [OXYR_RAT]	5.41	1	1	1	1	34416308				0	5.41	1	1	388	42.8405	9.40771
Q4G079	Protein Aimp1 OS=Rattus norvegicus GN=Aimp1 PE=2 SV=1 - [Q4G079_RAT]	5.4	1	1	1	2	1.82749e+06				6.75673	5.4	2	2	315	34.552	8.29443
P62909	40S ribosomal protein S3 OS=Rattus norvegicus GN=Rps3 PE=1 SV=1 - [RS3_RAT]	5.35	1	1	1	1	5.73564e+06				3.56735	5.35	1	1	243	26.6574	9.65674
D4ACQ9	GA repeat binding protein, alpha (Predicted) OS=Rattus norvegicus GN=Gabpa PE=3 SV=1 - [D4ACQ9_RAT]	5.29	1	1	1	1	0				2.01483	5.29	1	1	454	51.2321	4.97021
D4A781	Protein Ipo5 OS=Rattus norvegicus GN=Ipo5 PE=4 SV=1 - [D4A781_RAT]	5.29	2	4	4	12	1.32692e+06				25.4933	5.29	5	12	1097	123.626	4.95752
Q6J2U6	E3 ubiquitin-protein ligase RNF114 OS=Rattus norvegicus GN=Rnf114 PE=2 SV=1 - [RN114_RAT]	5.24	1	1	1	1	737625				3.97456	5.24	1	1	229	25.6473	6.81494
Q66HD0	Endoplasmin OS=Rattus norvegicus GN=Hsp90b1 PE=1 SV=2 - [ENPL_RAT]	5.22	2	4	4	10	3.84645e+06				24.4888	5.22	7	10	804	92.7134	4.80518
Q5XIG8	Serine-threonine kinase receptor-associated protein OS=Rattus norvegicus GN=Strap PE=1 SV=1 - [STRAP_RAT]	5.14	1	1	1	2	683517				8.40132	5.14	2	2	350	38.432	5.12256
P67874	Casein kinase II subunit beta OS=Rattus norvegicus GN=Csnk2b PE=1 SV=1 - [CSK2B_RAT]	5.12	1	1	1	2	3806613	1.85419	1		3.2895	5.12	2	2	215	24.926	5.5542
F1M835	Carbonyl reductase family member 4 OS=Rattus norvegicus GN=Cbr4 PE=3 SV=2 - [F1M835_RAT]	5.11	1	1	1	1	301128				3.41922	5.11	1	1	235	24.9413	9.5249
P62260	14-3-3 protein epsilon OS=Rattus norvegicus GN=Ywhae PE=1 SV=1 - [1433E_RAT]	5.1	1	1	1	2	1.06626e+06				5.68077	5.1	2	2	255	29.1554	4.7417
P97576	GrpE protein homolog 1, mitochondrial OS=Rattus norvegicus GN=Grpel1 PE=1 SV=2 - [GRPE1_RAT]	5.07	1	1	1	1	4.41888e+06				2.15696	5.07	1	1	217	24.2819	8.38232
E9PSY2	Protein Mageb4 OS=Rattus norvegicus GN=Mageb4 PE=4 SV=1 - [E9PSY2_RAT]	5.06	1	1	1	1	0				3.46979	5.06	1	1	316	34.2648	9.56885
P05370	Glucose-6-phosphate 1-dehydrogenase OS=Rattus norvegicus GN=G6pdx PE=1 SV=3 - [G6PD_RAT]	5.05	1	2	2	5	1.09772e+06				13.8682	5.05	2	5	515	59.3378	6.37939
P14668	Annexin A5 OS=Rattus norvegicus GN=Anxa5 PE=1 SV=3 - [ANXA5_RAT]	5.02	2	1	1	2	1.38964e+06				3.87163	5.02	2	2	319	35.7223	5.04639
Q5PQK2	Fusion, derived from t(1216) malignant liposarcoma (Human) OS=Rattus norvegicus GN=Fus PE=2 SV=1 - [Q5PQK2_RAT]	5.02	3	1	2	3	2.05653e+06				6.78576	5.02	3	3	518	52.6415	9.36377
D3ZUS2	Protein Six5 OS=Rattus norvegicus GN=Six5 PE=3 SV=2 - [D3ZUS2_RAT]	5.01	1	1	1	5	252283				0	5.01	1	5	719	73.533	5.09717
Q5XHX8-2	Isoform 2 of Testicular haploid expressed gene protein OS=Rattus norvegicus GN=Theg - [THEG_RAT]	5	2	1	1	1	4540112				2.57293	5	1	1	340	39.088	8.83643
G3V8Q6	Protein kinase, cAMP-dependent, regulatory, type 2, alpha, isoform CRA_a OS=Rattus norvegicus GN=Prkar2a PE=4 SV=1 - [G3V8Q6_RAT]	4.99	2	1	1	1	4.4218e+06				3.6022	4.99	1	1	401	45.4517	4.93213
Q4FZT9	26S proteasome non-ATPase regulatory subunit 2 OS=Rattus norvegicus GN=Psmd2 PE=2 SV=1 - [PSMD2_RAT]	4.96	1	3	3	8	4.74681e+06	0.86987	1		24.9694	4.96	5	8	908	100.124	5.19873
F1LQT3	Rho-associated protein kinase 2 (Fragment) OS=Rattus norvegicus GN=Rock2 PE=4 SV=2 - [F1LQT3_RAT]	4.93	6	5	5	6	1.55406e+06				17.0205	4.93	5	6	1318	152.939	6.06201
Q03346	Mitochondrial-processing peptidase subunit beta OS=Rattus norvegicus GN=Pmpcb PE=1 SV=3 - [MPPB_RAT]	4.91	1	2	2	2	1.94855e+06				5.2738	4.91	2	2	489	54.2304	6.69775
F1M896	Protein Psme3 (Fragment) OS=Rattus norvegicus GN=Psme3 PE=4 SV=2 - [F1M896_RAT]	4.87	1	1	1	1	0				2.20703	4.87	1	1	226	26.3478	5.43994
Q6AZ26	C-terminal binding protein 1 OS=Rattus norvegicus GN=Ctbp1 PE=1 SV=1 - [Q6AZ26_RAT]	4.86	2	1	1	2	0				2.49848	4.86	1	2	391	42.6028	6.58057
B5DF65	Biliverdin reductase B (Flavin reductase (NADPH)) OS=Rattus norvegicus GN=LOC681468 PE=2 SV=1 - [B5DF65_RAT]	4.85	1	1	1	8	7915434				13.2314	4.85	4	8	206	22.0803	6.80029
Q5M9F0	UPF0705 protein C11orf49 homolog OS=Rattus norvegicus PE=2 SV=1 - [CK049_RAT]	4.83	1	1	1	1	0				2.49264	4.83	1	1	331	37.4515	5.41455
D3ZPX9	Elongation of very long chain fatty acids protein OS=Rattus norvegicus GN=Elovl3 PE=3 SV=1 - [D3ZPX9_RAT]	4.8	1	1	1	1	3.14375e+06				0	4.8	1	1	271	32.1176	9.68604
G3V7L0	Adrenodoxin, mitochondrial OS=Rattus norvegicus GN=Fdx1 PE=4 SV=1 - [G3V7L0_RAT]	4.79	2	1	1	3	2.87835e+06	0.391465	1		2.48519	4.79	3	3	188	20.136	5.88428
Q66HS7-2	Isoform 2 of PDZ and LIM domain protein 3 OS=Rattus norvegicus GN=Pdlim3 - [PDLI3_RAT]	4.78	3	1	1	9	2.38929e+06				15.8389	4.78	3	9	314	34.0981	7.86963
F1LVY9	Protein Pdf OS=Rattus norvegicus GN=Pdf PE=3 SV=2 - [F1LVY9_RAT]	4.76	1	1	1	1	0				0	4.76	1	1	231	25.8626	9.26123
P20788	Cytochrome b-c1 complex subunit Rieske, mitochondrial OS=Rattus norvegicus GN=Uqcrfs1 PE=1 SV=2 - [UCRI_RAT]	4.74	1	1	1	1	5.30018e+06				2.37104	4.74	1	1	274	29.4272	8.86572
B2GUU9	Cryptochrome 2 (Photolyase-like) OS=Rattus norvegicus GN=Cry2 PE=2 SV=1 - [B2GUU9_RAT]	4.71	1	1	1	1	448890				4.16592	4.71	1	1	594	67.0649	8.45557
Q5XIP1	Protein pelota homolog OS=Rattus norvegicus GN=Pelo PE=2 SV=1 - [PELO_RAT]	4.68	1	1	1	1	101217				1.89345	4.68	1	1	385	43.38	5.98584
O35115	Four and a half LIM domains protein 2 OS=Rattus norvegicus GN=Fhl2 PE=1 SV=1 - [FHL2_RAT]	4.66	1	1	1	1	260567				3.58755	4.66	1	1	279	32.0645	7.29834
D3ZC00	Protein Ahnak2 (Fragment) OS=Rattus norvegicus GN=Ahnak2 PE=4 SV=2 - [D3ZC00_RAT]	4.65	1	1	1	1	485681	0.486183	1		2.17434	4.65	1	1	409	45.7226	8.27979
Q5U300	Ubiquitin-like modifier-activating enzyme 1 OS=Rattus norvegicus GN=Uba1 PE=1 SV=1 - [UBA1_RAT]	4.63	1	3	3	9	1.95384e+06				18.5336	4.63	5	9	1058	117.713	5.56689
Q9Z2J4-2	Isoform 2 of Nexilin OS=Rattus norvegicus GN=Nexn - [NEXN_RAT]	4.62	2	2	2	12	4.51314e+06				35.2398	4.62	4	12	606	71.8987	5.03369
F1M8N9	Sodium-dependent phosphate transporter 2 OS=Rattus norvegicus GN=Slc20a2 PE=4 SV=2 - [F1M8N9_RAT]	4.59	2	1	1	1	2.36083e+06				3.86149	4.59	1	1	654	70.4582	6.68311
G3V6D8	Myosin-3 OS=Rattus norvegicus GN=Myh3 PE=4 SV=1 - [G3V6D8_RAT]	4.54	11	1	8	22	5.7245e+07				66.9784	4.54	16	22	1940	223.647	5.80811
Q8R5G2	A/G-specific adenine DNA glycosylase OS=Rattus norvegicus GN=Mutyh PE=2 SV=1 - [MUTYH_RAT]	4.46	1	1	1	1	3.44765e+06				4.25455	4.46	1	1	516	57.8829	9.65674
P49432	Pyruvate dehydrogenase E1 component subunit beta, mitochondrial OS=Rattus norvegicus GN=Pdhb PE=1 SV=2 - [ODPB_RAT]	4.46	1	1	1	4	1.95914e+06				19.0888	4.46	2	4	359	38.957	6.65381
B0BN85	Suppressor of G2 allele of SKP1 homolog OS=Rattus norvegicus GN=Sugt1 PE=2 SV=1 - [SUGT1_RAT]	4.46	1	1	1	12	1.39792e+06				23.0483	4.46	1	12	336	38.0669	5.2876
E9PTK8	Protein Lmo7 OS=Rattus norvegicus GN=Lmo7 PE=4 SV=1 - [E9PTK8_RAT]	4.46	1	4	4	9	2.78428e+06				26.3288	4.46	5	9	1726	195.276	6.63916
D3ZSN4	Protein Zfp330 OS=Rattus norvegicus GN=Zfp330 PE=4 SV=1 - [D3ZSN4_RAT]	4.42	1	1	1	6	8.21969e+06				10.958	4.42	2	6	317	35.7011	6.20166
C0KUC5	LIM and senescent cell antigen-like domains 1 isoform D OS=Rattus norvegicus GN=Lims1 PE=2 SV=1 - [C0KUC5_RAT]	4.42	1	1	1	1	418246				2.91036	4.42	1	1	362	41.5811	8.04541
P15087	Carboxypeptidase E OS=Rattus norvegicus GN=Cpe PE=1 SV=1 - [CBPE_RAT]	4.41	1	1	1	2	2261243				8.13119	4.41	2	2	476	53.2754	5.18604
G3V852	Protein Tln1 OS=Rattus norvegicus GN=Tln1 PE=4 SV=1 - [G3V852_RAT]	4.41	1	6	6	16	3.72414e+06				40.1508	4.41	8	16	2541	269.504	6.20166
G3V7D4	Ephrin B3 (Predicted) OS=Rattus norvegicus GN=Efnb3 PE=3 SV=1 - [G3V7D4_RAT]	4.41	1	1	1	1	1.90561e+06				3.32942	4.41	1	1	340	35.77	8.42627
Q32PX7	Far upstream element-binding protein 1 OS=Rattus norvegicus GN=Fubp1 PE=1 SV=1 - [FUBP1_RAT]	4.38	1	2	2	4	8.27633e+06				11.0736	4.38	3	4	639	67.1553	7.60596
Q80W66	Heparan sulfate glucosamine 3-O-sulfotransferase 2 OS=Rattus norvegicus GN=Hs3st2 PE=1 SV=1 - [HS3S2_RAT]	4.36	1	1	1	1	1.50626e+06				3.38098	4.36	1	1	367	41.3516	9.94971
Q5EAJ6-2	Isoform 2 of Inhibitor of nuclear factor kappa-B kinase-interacting protein OS=Rattus norvegicus GN=Ikbip - [IKIP_RAT]	4.35	1	1	1	4	4.78764e+06				0	4.35	1	4	345	38.3225	9.18799
G3V8U8	Branched-chain-amino-acid aminotransferase OS=Rattus norvegicus GN=Bcat2 PE=3 SV=1 - [G3V8U8_RAT]	4.33	2	1	1	1	2.18901e+06				5.01633	4.33	1	1	393	44.2009	8.1626
P46152	Transcription factor GATA-4 OS=Rattus norvegicus GN=Gata4 PE=1 SV=1 - [GATA4_RAT]	4.32	1	1	1	2	1.87915e+06				4.60025	4.32	2	2	440	44.5695	9.26123
Q811Q1	Single-strand selective monofunctional uracil-DNA glycosylase OS=Rattus norvegicus GN=Smug1 PE=2 SV=1 - [SMUG1_RAT]	4.32	1	1	1	1	485105				2.26522	4.32	1	1	278	30.5427	6.85889
O35987	NSFL1 cofactor p47 OS=Rattus norvegicus GN=Nsfl1c PE=1 SV=1 - [NSF1C_RAT]	4.32	1	1	1	1	636856				0	4.32	1	1	370	40.6554	5.14795
Q63570	26S protease regulatory subunit 6B OS=Rattus norvegicus GN=Psmc4 PE=1 SV=1 - [PRS6B_RAT]	4.31	1	1	1	2	259473				7.37968	4.31	1	2	418	47.3786	5.21143
P09606	Glutamine synthetase OS=Rattus norvegicus GN=Glul PE=1 SV=3 - [GLNA_RAT]	4.29	1	1	1	9	5189037	3.29311	1		25.2981	4.29	1	9	373	42.2403	7.07861
Q64305	Pancreas transcription factor 1 subunit alpha OS=Rattus norvegicus GN=Ptf1a PE=1 SV=1 - [PTF1A_RAT]	4.29	1	1	1	1	1.98368e+06				3.02114	4.29	1	1	326	35.2834	5.26221
P52944	PDZ and LIM domain protein 1 OS=Rattus norvegicus GN=Pdlim1 PE=2 SV=4 - [PDLI1_RAT]	4.28	1	1	1	5	6.37182e+06	0.224565	1		6.31107	4.28	3	5	327	35.5618	7.23975
G3V7I0	Peroxiredoxin 3 OS=Rattus norvegicus GN=Prdx3 PE=4 SV=1 - [G3V7I0_RAT]	4.28	2	1	1	2	13061145				4.63505	4.28	2	2	257	28.2815	7.54736
M0R3P9	Cdc42-interacting protein 4 OS=Rattus norvegicus GN=Trip10 PE=4 SV=1 - [M0R3P9_RAT]	4.28	2	2	2	3	817455				7.93767	4.28	2	3	537	61.4925	5.33838
F1M8D6	Protein Ube4b (Fragment) OS=Rattus norvegicus GN=Ube4b PE=4 SV=2 - [F1M8D6_RAT]	4.24	2	1	1	2	0				3.36937	4.24	1	2	425	46.4339	5.40186
G3V7K9	GTP-binding protein RAD OS=Rattus norvegicus GN=Rrad PE=4 SV=1 - [G3V7K9_RAT]	4.23	1	1	1	1	1.12989e+06				2.28305	4.23	1	1	307	33.2619	9.26123
Q5PQN5	Tripartite motif-containing protein 55 OS=Rattus norvegicus GN=Trim55 PE=2 SV=1 - [TRI55_RAT]	4.22	2	1	2	2	1.87611e+06				6.11967	4.22	2	2	545	59.942	4.65283
B2RZ74	Protein Snrnp70 OS=Rattus norvegicus GN=Snrnp70 PE=2 SV=1 - [B2RZ74_RAT]	4.21	1	1	1	1	0				3.10578	4.21	1	1	451	52.102	9.93506
Q4V8B4	Chromatin assembly factor 1, subunit B (P60) OS=Rattus norvegicus GN=Chaf1b PE=2 SV=1 - [Q4V8B4_RAT]	4.2	1	1	1	1	11854648				2.50243	4.2	1	1	572	62.6944	6.16357
Q6IFU7	Keratin, type I cytoskeletal 42 OS=Rattus norvegicus GN=Krt42 PE=3 SV=1 - [K1C42_RAT]	4.2	1	1	1	1	9.10957e+06				0	4.2	1	1	452	50.1819	5.16064
Q5XI67	F-box only protein 30 OS=Rattus norvegicus GN=Fbxo30 PE=2 SV=1 - [FBX30_RAT]	4.18	1	2	2	3	3.0403e+06				8.74987	4.18	2	3	742	81.9583	5.19873
Q6IMY8	Heterogeneous nuclear ribonucleoprotein U OS=Rattus norvegicus GN=Hnrnpu PE=2 SV=1 - [Q6IMY8_RAT]	4.14	1	2	2	4	2.08898e+06				15.5145	4.14	3	4	798	87.6776	6.23975
D3ZD73	Protein Ddx6 OS=Rattus norvegicus GN=Ddx6 PE=4 SV=1 - [D3ZD73_RAT]	4.14	1	1	1	2	0				9.42855	4.14	2	2	483	54.2102	8.66064
O35824	DnaJ homolog subfamily A member 2 OS=Rattus norvegicus GN=Dnaja2 PE=2 SV=1 - [DNJA2_RAT]	4.13	2	1	1	1	1.25219e+06				3.24156	4.13	1	1	412	45.7366	6.48096
P00884	Fructose-bisphosphate aldolase B OS=Rattus norvegicus GN=Aldob PE=1 SV=2 - [ALDOB_RAT]	4.12	2	1	1	1	0				2.17357	4.12	1	1	364	39.5932	8.39697
Q5M827	Pirin OS=Rattus norvegicus GN=Pir PE=1 SV=1 - [PIR_RAT]	4.12	1	1	1	1	192047				3.37711	4.12	1	1	291	32.1583	6.69775
Q5PQX1-3	Isoform 3 of Torsin-1A-interacting protein 1 OS=Rattus norvegicus GN=Tor1aip1 - [TOIP1_RAT]	4.11	4	1	1	1	1.64673e+06				2.62012	4.11	1	1	462	51.6579	6.03662
Q4KM73	UMP-CMP kinase OS=Rattus norvegicus GN=Cmpk1 PE=1 SV=2 - [KCY_RAT]	4.08	1	1	1	1	710616				0	4.08	1	1	196	22.1552	5.8335
P43244	Matrin-3 OS=Rattus norvegicus GN=Matr3 PE=1 SV=2 - [MATR3_RAT]	4.02	1	3	3	13	2.26209e+06				22.9093	4.02	6	13	845	94.3887	6.20166
Q06000	Lipoprotein lipase OS=Rattus norvegicus GN=Lpl PE=1 SV=1 - [LIPL_RAT]	4.01	1	1	1	4	1845881				11.1531	4.01	2	4	474	53.0489	8.1333
D3ZGY2	OTU domain containing 6B (Predicted), isoform CRA_b OS=Rattus norvegicus GN=Otud6b PE=4 SV=1 - [D3ZGY2_RAT]	4.01	1	1	1	1	1.94865e+06				3.59267	4.01	1	1	324	37.085	6.26514
Q4QR81	Protein Rbms2 OS=Rattus norvegicus GN=Rbms2 PE=2 SV=1 - [Q4QR81_RAT]	3.96	1	1	1	1	0				4.1049	3.96	1	1	379	40.5792	9.0708
Q810U0	Coiled-coil domain-containing protein 50 OS=Rattus norvegicus GN=Ccdc50 PE=2 SV=1 - [CCD50_RAT]	3.93	1	1	1	1	1.0204e+06				2.43253	3.93	1	1	305	35.1366	6.84424
P27881	Hexokinase-2 OS=Rattus norvegicus GN=Hk2 PE=1 SV=1 - [HXK2_RAT]	3.93	1	3	3	4	2.80174e+06	0.606376	1		13.2492	3.93	3	4	917	102.478	6.1001
B2GV73	Actin related protein 2/3 complex, subunit 3 OS=Rattus norvegicus GN=Arpc3 PE=2 SV=1 - [B2GV73_RAT]	3.93	1	1	1	1	2.26789e+06				1.93092	3.93	1	1	178	20.5223	8.60205
Q5BK81-2	Isoform 2 of Prostaglandin reductase 2 OS=Rattus norvegicus GN=Ptgr2 - [PTGR2_RAT]	3.91	2	1	1	1	320361				2.39787	3.91	1	1	281	29.8778	5.021
Q5PPG2	Legumain OS=Rattus norvegicus GN=Lgmn PE=2 SV=1 - [Q5PPG2_RAT]	3.91	2	1	1	1	1.15128e+06				4.50495	3.91	1	1	435	49.4484	6.58057
F1LPQ9	A-kinase anchor protein 2 OS=Rattus norvegicus GN=Akap2 PE=4 SV=2 - [F1LPQ9_RAT]	3.91	2	2	2	3	854205				8.35061	3.91	2	3	870	95.8833	5.17334
D3ZGB5	Sodium-driven chloride bicarbonate exchanger OS=Rattus norvegicus GN=Slc4a10 PE=4 SV=1 - [D3ZGB5_RAT]	3.91	9	1	1	1	2.26093e+07				3.02206	3.91	1	1	460	51.7261	6.13818
M0R3R6	Protein LOC100911677 OS=Rattus norvegicus GN=LOC100911677 PE=4 SV=1 - [M0R3R6_RAT]	3.89	3	1	1	1	612642				3.32597	3.89	1	1	617	63.0699	9.61279
F1MA52	Nuclear RNA export factor 1 OS=Rattus norvegicus GN=Nxf1 PE=4 SV=1 - [F1MA52_RAT]	3.88	2	1	1	1	12394806				0	3.88	1	1	618	70.4406	8.646
Q62902	Protein ERGIC-53 OS=Rattus norvegicus GN=Lman1 PE=1 SV=1 - [LMAN1_RAT]	3.87	2	1	1	1	2.45598e+06				3.57339	3.87	1	1	517	57.9208	6.34131
D3ZZC1	Protein Txndc5 OS=Rattus norvegicus GN=Txndc5 PE=3 SV=1 - [D3ZZC1_RAT]	3.84	1	1	1	4	803471				20.2574	3.84	2	4	417	46.324	5.88428
Q6AXY8	Dehydrogenase/reductase (SDR family) member 1 OS=Rattus norvegicus GN=Dhrs1 PE=2 SV=1 - [Q6AXY8_RAT]	3.83	1	1	1	1	2.50495e+06				3.59844	3.83	1	1	313	33.9934	8.20654
D4AB13	Protein Mypop OS=Rattus norvegicus GN=Mypop PE=4 SV=1 - [D4AB13_RAT]	3.83	1	1	1	2	0				0	3.83	1	2	392	41.7	10.1401
Q64303	Serine/threonine-protein kinase PAK 2 OS=Rattus norvegicus GN=Pak2 PE=1 SV=1 - [PAK2_RAT]	3.82	1	1	1	1	1.33875e+06				4.26161	3.82	1	1	524	57.9238	5.77002
P68101	Eukaryotic translation initiation factor 2 subunit 1 OS=Rattus norvegicus GN=Eif2s1 PE=1 SV=2 - [IF2A_RAT]	3.81	1	1	1	1	1.39663e+06				2.30074	3.81	1	1	315	36.0854	5.08447
E9PT65	Protein Rdx OS=Rattus norvegicus GN=Rdx PE=4 SV=1 - [E9PT65_RAT]	3.78	1	1	2	4	455079				5.32856	3.78	2	4	582	68.3481	5.98584
Q71UF4	Histone-binding protein RBBP7 OS=Rattus norvegicus GN=Rbbp7 PE=2 SV=1 - [RBBP7_RAT]	3.76	1	1	1	4	540085	0.857288	1		10.979	3.76	2	4	425	47.7902	5.04639
P07150	Annexin A1 OS=Rattus norvegicus GN=Anxa1 PE=1 SV=2 - [ANXA1_RAT]	3.76	1	1	1	1	2.2787e+06				1.99992	3.76	1	1	346	38.8049	7.34229
G3V6W6	Protein Psmc6 OS=Rattus norvegicus GN=Psmc6 PE=4 SV=1 - [G3V6W6_RAT]	3.72	1	1	1	1	5.79746e+06				2.99669	3.72	1	1	403	45.768	7.78174
Q3MIE4	Synaptic vesicle membrane protein VAT-1 homolog OS=Rattus norvegicus GN=Vat1 PE=1 SV=1 - [VAT1_RAT]	3.71	1	1	1	1	3.22738e+06				3.9124	3.71	1	1	404	43.091	6.62451
M0RD70	Calpain-10 (Fragment) OS=Rattus norvegicus GN=Capn10 PE=4 SV=1 - [M0RD70_RAT]	3.71	2	1	1	1	554273				3.52975	3.71	1	1	620	69.0978	7.03467
Q9Z2S9-3	Isoform 4 of Flotillin-2 OS=Rattus norvegicus GN=Flot2 - [FLOT2_RAT]	3.69	3	1	1	1	351484				3.43933	3.69	1	1	379	41.7252	5.2876
Q9Z1E1-2	Isoform 2 of Flotillin-1 OS=Rattus norvegicus GN=Flot1 - [FLOT1_RAT]	3.69	2	1	1	6	2.87737e+06				7.9847	3.69	3	6	352	39.7453	7.41553
P63004	Platelet-activating factor acetylhydrolase IB subunit alpha OS=Rattus norvegicus GN=Pafah1b1 PE=1 SV=2 - [LIS1_RAT]	3.66	1	1	1	2	1.27696e+06				6.67901	3.66	1	2	410	46.6401	7.37158
D3ZYS7	Protein G3bp1 OS=Rattus norvegicus GN=G3bp1 PE=4 SV=1 - [D3ZYS7_RAT]	3.66	1	1	1	8	5.49014e+06				14.9871	3.66	4	8	465	51.7548	5.59229
F1LM47	Protein Sucla2 OS=Rattus norvegicus GN=Sucla2 PE=3 SV=1 - [F1LM47_RAT]	3.66	1	2	2	4	7.18312e+06				4.73181	3.66	3	4	465	50.2742	7.69385
F1LZP9	Uncharacterized protein (Fragment) OS=Rattus norvegicus PE=4 SV=2 - [F1LZP9_RAT]	3.63	1	1	1	1	6019399				0	3.63	1	1	633	70.3208	8.36768
F1M6U4	Uncharacterized protein (Fragment) OS=Rattus norvegicus PE=3 SV=1 - [F1M6U4_RAT]	3.62	1	1	1	1	2.61058e+06				2.80015	3.62	1	1	414	44.5956	6.16357
D4AE41	RNA binding motif protein, X-linked-like-1 OS=Rattus norvegicus GN=Rbmxl1 PE=3 SV=1 - [RMXL1_RAT]	3.61	3	1	1	1	1.47683e+06				4.12448	3.61	1	1	388	42.2243	9.83252
Q5XIP0	DnaJ (Hsp40) homolog, subfamily B, member 4 OS=Rattus norvegicus GN=Dnajb4 PE=2 SV=1 - [Q5XIP0_RAT]	3.56	2	1	1	1	0				2.88525	3.56	1	1	337	37.7982	8.5874
Q6AYE2	Endophilin-B1 OS=Rattus norvegicus GN=Sh3glb1 PE=2 SV=1 - [SHLB1_RAT]	3.56	1	1	1	1	2.01069e+06				3.0472	3.56	1	1	365	40.7618	6.03662
Q568Z6	IST1 homolog OS=Rattus norvegicus GN=Ist1 PE=2 SV=1 - [IST1_RAT]	3.55	1	1	1	1	1.03593e+06				0	3.55	1	1	366	39.9166	5.43994
P83953	Importin subunit alpha-5 OS=Rattus norvegicus GN=Kpna1 PE=1 SV=1 - [IMA5_RAT]	3.53	2	1	1	1	595960				3.68411	3.53	1	1	538	60.0984	4.97021
F1LXE2	Olfactory receptor OS=Rattus norvegicus GN=LOC100912684 PE=3 SV=2 - [F1LXE2_RAT]	3.53	1	1	1	1	9844725				3.05764	3.53	1	1	312	35.2569	8.95361
D4AE17	Protein Zak OS=Rattus norvegicus GN=Zak PE=4 SV=1 - [D4AE17_RAT]	3.53	1	1	1	3	1850254				6.51674	3.53	1	3	453	51.2841	5.30029
G3V6S0	Protein Sptbn1 OS=Rattus norvegicus GN=Sptbn1 PE=4 SV=2 - [G3V6S0_RAT]	3.52	1	6	6	15	4.24718e+06				44.2071	3.52	9	15	2357	273.317	5.71924
Q5M9F1	RNA-binding protein 34 OS=Rattus norvegicus GN=Rbm34 PE=2 SV=1 - [RBM34_RAT]	3.5	1	1	1	1	5985719				2.42987	3.5	1	1	428	47.6316	10.1987
D3ZBS6	Protein RGD1559864 OS=Rattus norvegicus GN=RGD1559864 PE=4 SV=1 - [D3ZBS6_RAT]	3.5	1	1	1	1	1.30479e+06				0	3.5	1	1	400	45.0663	5.75732
Q5XI21	Protein Tom1 OS=Rattus norvegicus GN=Tom1 PE=2 SV=1 - [Q5XI21_RAT]	3.46	1	1	1	2	152732				6.71746	3.46	1	2	492	54.0552	4.95752
Q68FS2	COP9 signalosome complex subunit 4 OS=Rattus norvegicus GN=Cops4 PE=2 SV=1 - [CSN4_RAT]	3.45	1	1	1	1	3.12011e+06				0	3.45	1	1	406	46.2607	5.84619
Q2YDU3-2	Isoform 2 of OTU domain-containing protein 5 OS=Rattus norvegicus GN=Otud5 - [OTUD5_RAT]	3.44	2	1	1	2	5.40686e+06				7.05961	3.44	1	2	523	56.4987	6.04932
Q5U2V1	FK506 binding protein 10 OS=Rattus norvegicus GN=Fkbp10 PE=2 SV=1 - [Q5U2V1_RAT]	3.44	1	1	1	1	3.57712e+06				0	3.44	1	1	581	64.7456	5.50342
D3ZU74	Cytoplasmic dynein 1 intermediate chain 2 OS=Rattus norvegicus GN=Dync1i2 PE=4 SV=1 - [D3ZU74_RAT]	3.43	6	1	1	9	1.51514e+06	0.796294	2	82.0662	34.3196	3.43	2	9	612	68.3207	5.2876
G3V936	Citrate synthase OS=Rattus norvegicus GN=Cs PE=3 SV=1 - [G3V936_RAT]	3.43	2	1	1	5	23347792				20.8628	3.43	2	5	466	51.7975	8.41162
D3ZBD5	Thioredoxin domain-containing protein 3 OS=Rattus norvegicus GN=Nme8 PE=4 SV=1 - [D3ZBD5_RAT]	3.38	4	1	1	1	1.45354e+06				2.87012	3.38	1	1	533	60.8833	4.94482
B5DF91	ELAV (Embryonic lethal, abnormal vision, Drosophila)-like 1 (Hu antigen R) OS=Rattus norvegicus GN=Elavl1 PE=2 SV=1 - [B5DF91_RAT]	3.37	1	1	1	2	4.94332e+06				3.0016	3.37	2	2	326	36.1461	9.0415
Q4V8H5	Aspartyl aminopeptidase OS=Rattus norvegicus GN=Dnpep PE=2 SV=1 - [Q4V8H5_RAT]	3.37	1	1	1	3	1.47986e+06				9.86355	3.37	2	3	475	52.5219	7.25439
Q5I0D2	Protein RGD1311458 OS=Rattus norvegicus GN=RGD1311458 PE=2 SV=1 - [Q5I0D2_RAT]	3.36	1	1	1	1	6.64281e+07				0	3.36	1	1	566	63.4239	10.0962
F8WFP9	ERO1-like protein alpha OS=Rattus norvegicus GN=Ero1l PE=4 SV=2 - [F8WFP9_RAT]	3.35	3	1	1	1	188498				3.12226	3.35	1	1	358	41.546	5.50342
O70509	CD44 antigen OS=Rattus norvegicus GN=Cd44 PE=2 SV=1 - [O70509_RAT]	3.3	5	1	1	5	1.80752e+06				8.7299	3.3	2	5	364	39.7004	5.13525
P97852	Peroxisomal multifunctional enzyme type 2 OS=Rattus norvegicus GN=Hsd17b4 PE=1 SV=3 - [DHB4_RAT]	3.27	1	2	2	2	1.15016e+06				5.51382	3.27	2	2	735	79.378	8.57275
P54319	Phospholipase A-2-activating protein OS=Rattus norvegicus GN=Plaa PE=2 SV=3 - [PLAP_RAT]	3.27	1	2	2	9	1.2963e+06	1.00006	1		15.3927	3.27	3	9	795	87.0284	6.0874
G3V6B2	Serine (Or cysteine) peptidase inhibitor, clade B (Ovalbumin), member 10 OS=Rattus norvegicus GN=Serpinb10 PE=3 SV=1 - [G3V6B2_RAT]	3.27	2	1	1	1	6928473				0	3.27	1	1	397	45.2857	6.55127
F1LPV8	Protein Suclg2 OS=Rattus norvegicus GN=Suclg2 PE=3 SV=2 - [F1LPV8_RAT]	3.25	1	1	1	1	1785882				3.47888	3.25	1	1	431	46.6095	7.7085
D3ZRE8	Protein Efcc1 OS=Rattus norvegicus GN=Efcc1 PE=4 SV=2 - [D3ZRE8_RAT]	3.25	1	1	1	2	78118112				0	3.25	1	2	554	61.7766	6.771
M0RA08	Perilipin OS=Rattus norvegicus GN=Plin3 PE=3 SV=1 - [M0RA08_RAT]	3.2	1	1	1	1	716325				2.56886	3.2	1	1	438	47.3139	5.71924
Q63081	Protein disulfide-isomerase A6 OS=Rattus norvegicus GN=Pdia6 PE=1 SV=2 - [PDIA6_RAT]	3.18	1	1	1	3	2.68159e+06				5.47768	3.18	3	3	440	48.1433	5.13525
P15651	Short-chain specific acyl-CoA dehydrogenase, mitochondrial OS=Rattus norvegicus GN=Acads PE=1 SV=2 - [ACADS_RAT]	3.16	2	1	1	3	2.482e+06	0.558024	1		11.7661	3.16	2	3	412	44.737	8.27979
F1M944	Calsequestrin OS=Rattus norvegicus GN=Casq2 PE=3 SV=1 - [F1M944_RAT]	3.15	2	1	1	2	13672985				6.47618	3.15	2	2	413	47.8683	4.31006
B2RZB5	Chromatin modifying protein 2A OS=Rattus norvegicus GN=Chmp2a PE=2 SV=1 - [B2RZB5_RAT]	3.15	1	1	1	1	1.69997e+06				0	3.15	1	1	222	25.1179	5.97314
P20650	Protein phosphatase 1A OS=Rattus norvegicus GN=Ppm1a PE=1 SV=1 - [PPM1A_RAT]	3.14	4	1	1	1	3.21482e+06				2.47282	3.14	1	1	382	42.3897	5.36377
Q66H95	Disrupted in renal carcinoma protein 2 homolog OS=Rattus norvegicus GN=Dirc2 PE=2 SV=1 - [DIRC2_RAT]	3.14	1	1	1	1	1.55854e+06				2.79935	3.14	1	1	478	51.9964	8.22119
Q2EJA0-4	Isoform 4 of Yorkie homolog OS=Rattus norvegicus GN=Yap1 - [YAP1_RAT]	3.14	6	1	1	1	4.89541e+06				0	3.14	1	1	350	37.4706	6.96143
F7DP80	Protein Ddx19a OS=Rattus norvegicus GN=Ddx19b PE=4 SV=1 - [F7DP80_RAT]	3.13	1	1	1	1	273819				2.8288	3.13	1	1	479	53.9268	6.7417
F1M037	Protein RGD1308428 (Fragment) OS=Rattus norvegicus GN=RGD1308428 PE=4 SV=2 - [F1M037_RAT]	3.13	1	1	1	1	2.06354e+06				2.97179	3.13	1	1	896	97.5953	7.18115
Q8CHM7	2-hydroxyacyl-CoA lyase 1 OS=Rattus norvegicus GN=Hacl1 PE=1 SV=1 - [HACL1_RAT]	3.1	1	1	1	1	589283				4.23617	3.1	1	1	581	63.5752	7.32764
G3V796	Acetyl-Coenzyme A dehydrogenase, medium chain OS=Rattus norvegicus GN=Acadm PE=3 SV=1 - [G3V796_RAT]	3.09	2	1	1	3	5.25673e+06				5.20452	3.09	1	3	421	46.5418	8.41162
Q6IG04	Keratin, type II cytoskeletal 72 OS=Rattus norvegicus GN=Krt72 PE=3 SV=2 - [K2C72_RAT]	3.08	1	1	1	1	7.38365e+06				2.71603	3.08	1	1	520	56.8159	7.35693
G3V715	5'-AMP-activated protein kinase catalytic subunit alpha-2 OS=Rattus norvegicus GN=Prkaa2 PE=4 SV=1 - [G3V715_RAT]	3.08	3	1	1	7	2.38705e+06				25.1567	3.08	3	7	552	62.1736	7.73779
G3V7K1	Myomesin 2 OS=Rattus norvegicus GN=Myom2 PE=4 SV=1 - [G3V7K1_RAT]	3.07	1	3	3	7	760707				20.6096	3.07	4	7	1464	164.609	5.88428
D4A3L4	Protein Trim6 OS=Rattus norvegicus GN=Trim6 PE=4 SV=1 - [D4A3L4_RAT]	3.07	1	1	1	1	1.55125e+06				2.96706	3.07	1	1	488	56.1236	7.92822
F1M6Z3	Protein LOC100912937 (Fragment) OS=Rattus norvegicus GN=LOC100912937 PE=4 SV=2 - [F1M6Z3_RAT]	3.07	1	1	1	1	2177515				0	3.07	1	1	489	55.6788	7.79639
P50137	Transketolase OS=Rattus norvegicus GN=Tkt PE=1 SV=1 - [TKT_RAT]	3.05	2	1	1	1	704516				2.70143	3.05	1	1	623	67.6006	7.48877
M0R9U5	Protein LOC100911422 (Fragment) OS=Rattus norvegicus GN=LOC100911422 PE=4 SV=1 - [M0R9U5_RAT]	3.04	2	1	1	1	162774				2.42151	3.04	1	1	329	37.7562	5.85889
Q4KM49	Tyrosine--tRNA ligase, cytoplasmic OS=Rattus norvegicus GN=Yars PE=2 SV=3 - [SYYC_RAT]	3.03	1	1	1	1	1.6077e+06				0	3.03	1	1	528	59.078	7.00537
F1M9G6	Serine/threonine-protein kinase TAO1 OS=Rattus norvegicus GN=Taok1 PE=4 SV=2 - [F1M9G6_RAT]	3.02	1	1	1	1	0				0	3.02	1	1	992	114.658	7.31299
D3ZB30	Polypyrimidine tract binding protein 1, isoform CRA_c OS=Rattus norvegicus GN=Ptbp1 PE=4 SV=1 - [D3ZB30_RAT]	3.02	4	1	1	1	1.14434e+06				4.39048	3.02	1	1	530	56.9004	9.17334
G3V9R8	Heterogeneous nuclear ribonucleoprotein C (C1/C2) OS=Rattus norvegicus GN=Hnrnpc PE=2 SV=2 - [G3V9R8_RAT]	3.02	1	1	1	1	3.77825e+06				0	3.02	1	1	298	32.8371	4.99561
E9PTR4	Protein Ubap2l OS=Rattus norvegicus GN=Ubap2l PE=4 SV=2 - [E9PTR4_RAT]	2.99	1	2	2	7	7.2868e+06				14.3163	2.99	4	7	1105	116.791	6.53662
Q5XII8	Uncharacterized protein C1orf43 homolog OS=Rattus norvegicus PE=2 SV=1 - [CA043_RAT]	2.98	1	1	1	1	0				1.72697	2.98	1	1	235	26.6249	9.59814
B5DF02	Embryonic ectoderm development OS=Rattus norvegicus GN=Eed PE=2 SV=1 - [B5DF02_RAT]	2.95	1	1	1	2	0				0	2.95	1	2	441	50.1656	7.03467
D4ADQ8	Protein Ceacam20 OS=Rattus norvegicus GN=Ceacam20 PE=4 SV=2 - [D4ADQ8_RAT]	2.93	1	1	1	1	2.066e+06				2.77752	2.93	1	1	581	63.6011	6.59521
G3V8S6	Histidine rich calcium binding protein, isoform CRA_b OS=Rattus norvegicus GN=Hrc PE=4 SV=1 - [G3V8S6_RAT]	2.92	1	1	1	4	11568504				13.8799	2.92	2	4	754	86.4517	4.53857
Q66HA8	Heat shock protein 105 kDa OS=Rattus norvegicus GN=Hsph1 PE=2 SV=1 - [HS105_RAT]	2.91	2	1	2	4	2.3678e+06				9.32745	2.91	4	4	858	96.3574	5.5542
F1LRE5	Oxysterol-binding protein OS=Rattus norvegicus GN=Osbpl9 PE=3 SV=2 - [F1LRE5_RAT]	2.9	1	1	1	1	739936				3.90064	2.9	1	1	723	81.8079	6.50732
D3ZQI7	Protein Zbtb47 (Fragment) OS=Rattus norvegicus GN=Zbtb47 PE=4 SV=2 - [D3ZQI7_RAT]	2.88	1	1	1	1	49762.7	0.496478	1		0	2.88	1	1	728	80.3607	5.89697
Q9R1E9	Connective tissue growth factor OS=Rattus norvegicus GN=Ctgf PE=2 SV=1 - [CTGF_RAT]	2.88	1	1	1	1	1.71852e+06				1.6658	2.88	1	1	347	37.7298	7.86963
R9PXR4	Mitochondrial import receptor subunit TOM70 OS=Rattus norvegicus GN=Tomm70a PE=4 SV=1 - [R9PXR4_RAT]	2.86	2	1	1	1	0				3.11214	2.86	1	1	560	61.8991	7.48877
D3ZDD9	SH3 and multiple ankyrin repeat domains protein 1 (Fragment) OS=Rattus norvegicus GN=Shank1 PE=4 SV=2 - [D3ZDD9_RAT]	2.86	6	2	2	2	8856826				7.36506	2.86	2	2	1541	158.847	8.27979
Q63186	Translation initiation factor eIF-2B subunit delta OS=Rattus norvegicus GN=Eif2b4 PE=2 SV=1 - [EI2BD_RAT]	2.86	1	1	1	1	1.4248e+06				0	2.86	1	1	524	57.7732	9.17334
D3ZQ49	Protein Pgr15l OS=Rattus norvegicus GN=Pgr15l PE=3 SV=1 - [D3ZQ49_RAT]	2.85	1	1	1	1	107306				3.35025	2.85	1	1	456	51.3354	8.19189
Q9QZU7	Gamma-butyrobetaine dioxygenase OS=Rattus norvegicus GN=Bbox1 PE=1 SV=1 - [BODG_RAT]	2.84	1	1	1	1	2.71732e+06				0	2.84	1	1	387	44.5173	6.7124
D4A8L5	Adenylyltransferase and sulfurtransferase MOCS3 OS=Rattus norvegicus GN=Mocs3 PE=3 SV=1 - [D4A8L5_RAT]	2.84	1	1	1	1	1.65023e+06				3.73781	2.84	1	1	458	49.3577	6.90283
O88484	[Pyruvate dehydrogenase [acetyl-transferring]]-phosphatase 2, mitochondrial OS=Rattus norvegicus GN=Pdp2 PE=2 SV=1 - [PDP2_RAT]	2.83	1	1	1	3	1.39644e+06				3.16555	2.83	1	3	530	59.6168	6.23975
Q6MG49-2	Isoform 2 of Large proline-rich protein BAG6 OS=Rattus norvegicus GN=Bag6 - [BAG6_RAT]	2.83	2	1	1	3	1.54979e+06				10.0937	2.83	3	3	1096	114.576	5.74463
Q5XHZ0	Heat shock protein 75 kDa, mitochondrial OS=Rattus norvegicus GN=Trap1 PE=1 SV=1 - [TRAP1_RAT]	2.83	1	1	1	1	1.30173e+06				3.39268	2.83	1	1	706	80.4108	7.03467
Q4V7A6	PHD finger protein 10 OS=Rattus norvegicus GN=Phf10 PE=2 SV=2 - [PHF10_RAT]	2.82	1	1	1	1	674731				3.48115	2.82	1	1	497	55.848	6.68311
F1M1R8	Protein Lrmp (Fragment) OS=Rattus norvegicus GN=Lrmp PE=4 SV=2 - [F1M1R8_RAT]	2.82	2	1	1	2	824028				2.48184	2.82	1	2	532	58.9504	5.73193
Q641Z6	EH domain-containing protein 1 OS=Rattus norvegicus GN=Ehd1 PE=1 SV=1 - [EHD1_RAT]	2.81	1	1	1	1	0				2.96231	2.81	1	1	534	60.5646	6.82959
Q62952	Dihydropyrimidinase-related protein 3 OS=Rattus norvegicus GN=Dpysl3 PE=1 SV=2 - [DPYL3_RAT]	2.81	4	1	1	1	0				2.6401	2.81	1	1	570	61.928	6.49365
Q9ER30	Kelch-like protein 41 OS=Rattus norvegicus GN=Klhl41 PE=1 SV=1 - [KLH41_RAT]	2.81	1	1	1	1	108121				0	2.81	1	1	606	68.1697	5.17334
Q498C9	Protein Zfp207 OS=Rattus norvegicus GN=Zfp207 PE=2 SV=1 - [Q498C9_RAT]	2.8	1	1	1	2	6760071				2.47263	2.8	2	2	464	49.7447	9.1001
A1L1J4	Protein phosphatase 2C, magnesium dependent, catalytic subunit OS=Rattus norvegicus GN=Pdp1 PE=2 SV=1 - [A1L1J4_RAT]	2.79	2	1	1	3	208863				6.32004	2.79	2	3	538	61.1416	6.66846
Q6AYD3	Proliferation-associated 2G4 OS=Rattus norvegicus GN=Pa2g4 PE=2 SV=1 - [Q6AYD3_RAT]	2.79	1	1	1	1	975279				2.87228	2.79	1	1	394	43.6292	6.85889
Q5HZY0	UBX domain-containing protein 4 OS=Rattus norvegicus GN=Ubxn4 PE=2 SV=1 - [UBXN4_RAT]	2.77	1	1	1	1	349367				3.16091	2.77	1	1	506	56.3595	6.03662
F1LML0	Protein Nars OS=Rattus norvegicus GN=Nars PE=3 SV=1 - [F1LML0_RAT]	2.76	2	1	1	1	757785				2.364	2.76	1	1	507	58.2659	6.16357
O08837	Cell division cycle 5-like protein OS=Rattus norvegicus GN=Cdc5l PE=1 SV=2 - [CDC5L_RAT]	2.74	1	1	1	1	1261206				3.17201	2.74	1	1	802	92.1606	8.01611
D3ZIY3	Protein Ythdf3 OS=Rattus norvegicus GN=Ythdf3 PE=4 SV=1 - [D3ZIY3_RAT]	2.74	1	1	1	1	0				3.10277	2.74	1	1	585	63.8948	9.0415
D4AAS1	G protein-coupled receptor 162 (Predicted) OS=Rattus norvegicus GN=Gpr162 PE=4 SV=1 - [D4AAS1_RAT]	2.72	1	1	1	1	2.0167e+06				0	2.72	1	1	588	64.0069	8.79248
P35565	Calnexin OS=Rattus norvegicus GN=Canx PE=1 SV=1 - [CALX_RAT]	2.71	1	1	1	6	2.48981e+06				15.4488	2.71	4	6	591	67.2126	4.62744
Q5XI38	Lymphocyte cytosolic protein 1 OS=Rattus norvegicus GN=Lcp1 PE=2 SV=1 - [Q5XI38_RAT]	2.71	1	1	1	1	640601				2.8702	2.71	1	1	627	70.0777	5.2876
P28480	T-complex protein 1 subunit alpha OS=Rattus norvegicus GN=Tcp1 PE=1 SV=1 - [TCPA_RAT]	2.7	1	1	1	7	1.07136e+06				10.6281	2.7	3	7	556	60.3217	6.21436
M0R9X5	Uncharacterized protein (Fragment) OS=Rattus norvegicus PE=4 SV=1 - [M0R9X5_RAT]	2.67	4	1	1	2	377510				6.48233	2.67	2	2	524	57.0013	4.94482
F8WFI0	Taste receptor type 1 member 2 OS=Rattus norvegicus GN=Aldh4a1 PE=3 SV=2 - [F8WFI0_RAT]	2.67	4	1	1	2	2657635				4.39413	2.67	2	2	562	61.7586	8.04541
G3V6N8	Guanine nucleotide binding protein, alpha 15 OS=Rattus norvegicus GN=Gna15 PE=4 SV=1 - [G3V6N8_RAT]	2.67	1	1	1	1	1.16876e+06				2.76993	2.67	1	1	374	43.332	8.04541
F1M7T8	Protein Myom1 OS=Rattus norvegicus GN=Myom1 PE=4 SV=2 - [F1M7T8_RAT]	2.66	1	3	3	4	1.50078e+06				8.8955	2.66	3	4	1690	188.083	6.45557
Q2M2R8	Peroxisomal targeting signal 1 receptor OS=Rattus norvegicus GN=Pex5 PE=1 SV=2 - [PEX5_RAT]	2.66	1	1	1	1	2949738				0	2.66	1	1	640	70.9778	4.56396
G3V6G3	Gamma-aminobutyric acid (GABA-A) receptor, subunit alpha 6, isoform CRA_a OS=Rattus norvegicus GN=Gabra6 PE=3 SV=1 - [G3V6G3_RAT]	2.65	1	1	1	1	201197				3.36435	2.65	1	1	453	51.1142	7.44482
G3V6P2	Dihydrolipoamide S-succinyltransferase (E2 component of 2-oxo-glutarate complex), isoform CRA_a OS=Rattus norvegicus GN=Dlst PE=3 SV=1 - [G3V6P2_RAT]	2.64	2	1	1	5	4294514				15.7784	2.64	2	5	454	48.8684	8.70459
G3V6C4	UDP-glucose 6-dehydrogenase OS=Rattus norvegicus GN=Ugdh PE=3 SV=1 - [G3V6C4_RAT]	2.64	2	1	1	1	699039				3.15927	2.64	1	1	493	54.8523	7.34229
D3ZB88	Protein Piezo2 OS=Rattus norvegicus GN=Piezo2 PE=4 SV=2 - [D3ZB88_RAT]	2.64	2	1	1	1	1.3661e+06				3.04028	2.64	1	1	644	73.7666	5.26221
G3V8T4	DNA damage-binding protein 1 OS=Rattus norvegicus GN=Ddb1 PE=4 SV=1 - [G3V8T4_RAT]	2.63	2	1	1	1	0				3.90377	2.63	1	1	1140	126.86	5.26221
F1LSY2	Neuronal pentraxin receptor (Fragment) OS=Rattus norvegicus GN=Nptxr PE=4 SV=1 - [F1LSY2_RAT]	2.63	2	1	1	1	0				2.69111	2.63	1	1	494	52.2069	6.02393
P52020	Squalene monooxygenase OS=Rattus norvegicus GN=Sqle PE=2 SV=1 - [ERG1_RAT]	2.62	1	1	1	1	647102				2.33509	2.62	1	1	573	63.9836	8.47021
B2RYC3	Protein RGD1306746 OS=Rattus norvegicus GN=RGD1306746 PE=2 SV=1 - [B2RYC3_RAT]	2.61	1	1	1	1	2.09143e+06				2.81282	2.61	1	1	574	64.0289	8.98291
Q9Z327-3	Isoform 3 of Synaptopodin OS=Rattus norvegicus GN=Synpo - [SYNPO_RAT]	2.6	3	1	1	3	1.48057e+06				9.17376	2.6	2	3	692	74.2915	9.18799
D4A4Y2	Protein Hsd17b14 OS=Rattus norvegicus GN=Hsd17b14 PE=3 SV=2 - [D4A4Y2_RAT]	2.59	1	1	1	1	917612				0	2.59	1	1	270	28.1396	5.41455
G3V9T7	ATPase Asna1 OS=Rattus norvegicus GN=Asna1 PE=3 SV=1 - [G3V9T7_RAT]	2.59	1	1	1	1	688018				0	2.59	1	1	348	38.7974	4.90674
F1LQN3	Reticulon OS=Rattus norvegicus GN=Rtn4 PE=4 SV=1 - [F1LQN3_RAT]	2.58	4	2	2	3	2.5274e+06				8.11572	2.58	2	3	1163	126.324	4.48779
F1MAQ8	Protein Pnisr OS=Rattus norvegicus GN=Pnisr PE=4 SV=2 - [F1MAQ8_RAT]	2.58	1	1	1	1	0				3.47092	2.58	1	1	814	93.3824	10.0669
D3ZB44	Protein Zfp324 OS=Rattus norvegicus GN=Zfp324 PE=4 SV=1 - [D3ZB44_RAT]	2.58	1	1	1	1	6.20104e+06				0	2.58	1	1	581	63.7599	9.1001
M0RAB4	Optineurin OS=Rattus norvegicus GN=Optn PE=4 SV=1 - [M0RAB4_RAT]	2.57	5	1	1	6	1.22542e+06				9.67808	2.57	3	6	506	57.5879	6.58057
M0R643	tRNA-splicing ligase RtcB homolog OS=Rattus norvegicus GN=Rtcb PE=3 SV=1 - [M0R643_RAT]	2.57	2	1	1	1	0				3.2716	2.57	1	1	505	55.2348	7.07861
Q8CF97	Deubiquitinating protein VCIP135 OS=Rattus norvegicus GN=Vcpip1 PE=1 SV=2 - [VCIP1_RAT]	2.54	1	2	2	2	428905				3.48393	2.54	2	2	1221	134.481	7.1958
M0R8V7	Protein LOC100365259 OS=Rattus norvegicus GN=LOC100365259 PE=4 SV=1 - [M0R8V7_RAT]	2.54	1	1	1	1	169047				3.37799	2.54	1	1	668	72.8061	9.65674
G3V7L6	26S protease regulatory subunit 7 OS=Rattus norvegicus GN=Psmc2 PE=4 SV=1 - [G3V7L6_RAT]	2.54	2	1	1	1	1.48848e+06				0	2.54	1	1	433	48.6031	5.94775
D3ZXL1	Protein Arih1 OS=Rattus norvegicus GN=Arih1 PE=4 SV=1 - [D3ZXL1_RAT]	2.52	1	1	1	2	2.56606e+06				6.54057	2.52	1	2	555	63.9747	5.08447
F1M7Y3	Protein Rap1gds1 OS=Rattus norvegicus GN=Rap1gds1 PE=4 SV=2 - [F1M7Y3_RAT]	2.51	1	1	1	2	583556				5.45709	2.51	2	2	478	52.2156	5.79541
P49134	Integrin beta-1 OS=Rattus norvegicus GN=Itgb1 PE=2 SV=1 - [ITB1_RAT]	2.5	1	2	2	3	1.82559e+06				8.07007	2.5	2	3	799	88.4364	6.07471
G3V822	Carboxylesterase 1D OS=Rattus norvegicus GN=Ces1d PE=4 SV=2 - [G3V822_RAT]	2.49	2	1	1	1	0				3.3901	2.49	1	1	563	61.9396	6.53662
Q4V8F9	Hydroxysteroid dehydrogenase-like protein 2 OS=Rattus norvegicus GN=Hsdl2 PE=2 SV=1 - [HSDL2_RAT]	2.48	1	1	1	1	5.35649e+06				3.5211	2.48	1	1	524	58.3069	6.18896
D4ADG5	Protein Epc2 OS=Rattus norvegicus GN=Epc2 PE=4 SV=1 - [D4ADG5_RAT]	2.48	1	1	1	1	0				3.13231	2.48	1	1	808	90.7619	8.73389
F1LN29	Double-stranded RNA-binding protein Staufen homolog 2 (Fragment) OS=Rattus norvegicus GN=Stau2 PE=4 SV=2 - [F1LN29_RAT]	2.47	5	1	1	1	1.432e+06				1.77925	2.47	1	1	324	35.3083	9.53955
P05197	Elongation factor 2 OS=Rattus norvegicus GN=Eef2 PE=1 SV=4 - [EF2_RAT]	2.45	1	2	2	3	2.38232e+06	0.62595	1		5.21575	2.45	3	3	858	95.2229	6.82959
F1M779	Clathrin heavy chain OS=Rattus norvegicus GN=Cltc PE=3 SV=1 - [F1M779_RAT]	2.45	2	3	3	10	907592				20.3583	2.45	4	10	1675	191.438	5.69385
P27321-7	Isoform 7 of Calpastatin OS=Rattus norvegicus GN=Cast - [ICAL_RAT]	2.43	10	1	1	1	0				3.34723	2.43	1	1	536	58.8234	4.77979
D4A181	Protein Mettl13 OS=Rattus norvegicus GN=Mettl13 PE=4 SV=1 - [D4A181_RAT]	2.41	1	1	1	1	790162				3.80737	2.41	1	1	705	79.5471	7.43018
M0R440	Zinc finger protein 326 (Fragment) OS=Rattus norvegicus GN=Zfp326 PE=4 SV=1 - [M0R440_RAT]	2.41	1	1	1	1	0				2.98457	2.41	1	1	497	55.8213	9.31982
E9PU37	Palmitoyltransferase OS=Rattus norvegicus GN=Zdhhc13 PE=3 SV=1 - [E9PU37_RAT]	2.41	1	1	1	1	0				2.14543	2.41	1	1	622	70.7271	8.17725
F1MA65	Protein Hook3 (Fragment) OS=Rattus norvegicus GN=Hook3 PE=4 SV=2 - [F1MA65_RAT]	2.39	1	1	1	1	942103				3.0797	2.39	1	1	670	77.5479	5.41455
D4ABY2	Coatomer subunit gamma-2 OS=Rattus norvegicus GN=Copg2 PE=3 SV=2 - [COPG2_RAT]	2.38	1	1	1	1	0				0	2.38	1	1	715	80.437	6.49365
P10716	C-type lectin domain family 4 member F OS=Rattus norvegicus GN=Clec4f PE=1 SV=1 - [CLC4F_RAT]	2.36	1	1	1	1	409969				2.44484	2.36	1	1	550	61.0664	6.91748
O35567	Bifunctional purine biosynthesis protein PURH OS=Rattus norvegicus GN=Atic PE=1 SV=2 - [PUR9_RAT]	2.36	1	1	1	5	1.09979e+06				9.37056	2.36	2	5	592	64.1682	7.13721
Q91XU1	Protein quaking OS=Rattus norvegicus GN=Qki PE=1 SV=2 - [QKI_RAT]	2.35	1	1	1	8	6094277				10.5612	2.35	4	8	341	37.6186	7.95752
D3ZLV9	Kelch-like 23 (Drosophila) (Predicted) OS=Rattus norvegicus GN=Klhl23 PE=4 SV=1 - [D3ZLV9_RAT]	2.35	1	1	1	1	824526				0	2.35	1	1	596	68.2698	6.15088
F1MAH8	Protein Clip1 OS=Rattus norvegicus GN=Clip1 PE=4 SV=2 - [F1MAH8_RAT]	2.35	1	2	2	2	515567				8.24403	2.35	2	2	1318	147.964	5.33838
P38652	Phosphoglucomutase-1 OS=Rattus norvegicus GN=Pgm1 PE=1 SV=2 - [PGM1_RAT]	2.31	2	1	1	2	4.30291e+06	0.954039	1		8.11737	2.31	2	2	562	61.3646	6.75635
D4A8S0	Protein Sox13 OS=Rattus norvegicus GN=Sox13 PE=4 SV=2 - [D4A8S0_RAT]	2.29	1	1	1	1	2.94495e+06				2.87995	2.29	1	1	612	67.902	6.53662
D3ZBH5	Protein Lmtk2 OS=Rattus norvegicus GN=Lmtk2 PE=3 SV=1 - [D3ZBH5_RAT]	2.29	1	2	2	4	523934				0	2.29	2	4	1531	165.225	4.44971
B2RYI0	WD repeat-containing protein 91 OS=Rattus norvegicus GN=Wdr91 PE=2 SV=1 - [WDR91_RAT]	2.28	1	1	1	1	3.6373e+06				2.90514	2.28	1	1	747	83.0938	6.72705
Q6MG08	ATP-binding cassette sub-family F member 1 OS=Rattus norvegicus GN=Abcf1 PE=1 SV=1 - [ABCF1_RAT]	2.26	1	1	1	3	804950				10.1067	2.26	1	3	839	95.1931	6.65381
F1M8L5	Propionyl-CoA carboxylase alpha chain, mitochondrial OS=Rattus norvegicus GN=Pcca PE=4 SV=2 - [F1M8L5_RAT]	2.24	3	1	1	2	3.33316e+06				4.19905	2.24	2	2	626	69.1864	7.21045
D3ZZC3	Kelch-like protein 22 OS=Rattus norvegicus GN=Klhl22 PE=1 SV=1 - [KLH22_RAT]	2.21	1	1	1	2	564437				5.77293	2.21	1	2	634	71.7282	5.89697
D3ZVQ0	Ubiquitin carboxyl-terminal hydrolase OS=Rattus norvegicus GN=Usp5 PE=3 SV=1 - [D3ZVQ0_RAT]	2.21	1	1	1	4	1.29634e+06				3.93824	2.21	1	4	858	95.7183	5.0083
B1H284	Protein RGD1563991 OS=Rattus norvegicus GN=RGD1563991 PE=2 SV=1 - [B1H284_RAT]	2.21	1	1	1	1	1.23563e+06				0	2.21	1	1	589	65.7895	5.71924
R9PXU4	Thioredoxin reductase 1, cytoplasmic OS=Rattus norvegicus GN=Txnrd1 PE=3 SV=1 - [R9PXU4_RAT]	2.21	2	1	1	2	3.23851e+06	0.66701	1		5.89737	2.21	2	2	497	54.4147	6.46826
G3V8B6	26S proteasome non-ATPase regulatory subunit 1 OS=Rattus norvegicus GN=Psmd1 PE=4 SV=1 - [G3V8B6_RAT]	2.2	2	1	1	2	1.28019e+06				5.25594	2.2	1	2	953	105.633	5.38916
Q3KRC3	Protein Srpr OS=Rattus norvegicus GN=Srpr PE=2 SV=1 - [Q3KRC3_RAT]	2.2	1	1	1	1	938304				2.2581	2.2	1	1	636	69.6132	8.95361
Q9WVJ6	Protein Tgm2 OS=Rattus norvegicus GN=Tgm2 PE=2 SV=1 - [Q9WVJ6_RAT]	2.19	1	1	1	1	3594333				3.29106	2.19	1	1	686	76.8861	5.09717
G3V6T7	Protein disulfide isomerase associated 4 OS=Rattus norvegicus GN=Pdia4 PE=3 SV=1 - [G3V6T7_RAT]	2.18	2	1	1	2	12830843				6.84402	2.18	2	2	643	72.7027	5.14795
Q66HR5	Calcium-binding and coiled-coil domain-containing protein 1 OS=Rattus norvegicus GN=Calcoco1 PE=2 SV=1 - [CACO1_RAT]	2.17	1	1	1	6	931317				12.744	2.17	1	6	691	77.2275	4.83057
D4A4Z4	Protein Rai1 OS=Rattus norvegicus GN=Rai1 PE=4 SV=2 - [D4A4Z4_RAT]	2.17	1	1	1	1	0				0	2.17	1	1	1887	200.855	8.646
Q6IE14	Transmembrane protease serine 11B-like protein OS=Rattus norvegicus GN=Tmprss11bnl PE=2 SV=1 - [TM11L_RAT]	2.14	1	1	1	1	6.99665e+06	0.713293	1		1.98311	2.14	1	1	420	47.2122	8.51416
B4F779	Adaptor protein, phosphotyrosine interaction, PH domain and leucine zipper containing 2 OS=Rattus norvegicus GN=Appl2 PE=2 SV=1 - [B4F779_RAT]	2.11	1	1	1	1	1.05126e+06				2.51996	2.11	1	1	662	74.0703	5.12256
D3ZGA9	Protein Zfp93 OS=Rattus norvegicus GN=Zfp93 PE=4 SV=1 - [D3ZGA9_RAT]	2.11	1	1	1	1	46111912				0	2.11	1	1	427	48.1434	8.646
G3V9L9	Protein Clca4l OS=Rattus norvegicus GN=Clca4l PE=4 SV=1 - [G3V9L9_RAT]	2.1	1	1	1	1	212939				2.87665	2.1	1	1	905	99.984	6.46826
D3ZKW4	Protein Ccdc157 OS=Rattus norvegicus GN=Ccdc157 PE=4 SV=1 - [D3ZKW4_RAT]	2.09	1	1	1	1	531331				0	2.09	1	1	719	80.006	6.87354
Q5XIC2	Evolutionarily conserved signaling intermediate in Toll pathway, mitochondrial OS=Rattus norvegicus GN=Ecsit PE=1 SV=1 - [ECSIT_RAT]	2.07	1	1	1	1	0				2.22464	2.07	1	1	434	49.5881	6.43018
Q4AEF8	Coatomer subunit gamma-1 OS=Rattus norvegicus GN=Copg1 PE=2 SV=1 - [COPG1_RAT]	2.06	1	1	1	1	0				3.41694	2.06	1	1	874	97.5515	5.38916
E9PTB7	Protein Ptprj OS=Rattus norvegicus GN=Ptprj PE=4 SV=2 - [E9PTB7_RAT]	2.06	1	1	1	1	1.39732e+07				2.84452	2.06	1	1	1216	134.311	5.46533
F1LRG4	Potassium voltage-gated channel subfamily H member 4 OS=Rattus norvegicus GN=Kcnh4 PE=4 SV=1 - [F1LRG4_RAT]	2.06	2	1	1	1	3.33243e+06				2.64659	2.06	1	1	1017	111.336	8.47021
B2RYB0	Protein Wdr25 OS=Rattus norvegicus GN=Wdr25 PE=2 SV=1 - [B2RYB0_RAT]	2.06	1	1	1	1	885572				0	2.06	1	1	533	58.4389	8.19189
M0RD40	Protein Sik3 OS=Rattus norvegicus GN=Sik3 PE=4 SV=1 - [M0RD40_RAT]	2.05	1	1	1	3	2.40755e+06				0	2.05	1	3	1366	150.569	7.00537
O08629	Transcription intermediary factor 1-beta OS=Rattus norvegicus GN=Trim28 PE=1 SV=2 - [TIF1B_RAT]	2.04	1	1	1	3	2.68502e+06				5.48237	2.04	1	3	835	88.8995	5.77002
F1M1G4	Protein Txlnb OS=Rattus norvegicus GN=Txlnb PE=4 SV=2 - [F1M1G4_RAT]	2.03	1	1	1	1	372122				3.21714	2.03	1	1	690	77.4946	5.09717
Q5FWU3	Autophagy-related protein 9A OS=Rattus norvegicus GN=Atg9a PE=2 SV=1 - [ATG9A_RAT]	2.03	1	1	1	1	0				3.74652	2.03	1	1	839	94.4281	6.63916
D3ZQM0	Protein Sf3a1 OS=Rattus norvegicus GN=Sf3a1 PE=4 SV=1 - [D3ZQM0_RAT]	2.02	1	1	1	2	67363				5.22265	2.02	1	2	791	88.5324	5.22412
F1LMM9	Elongation factor G, mitochondrial OS=Rattus norvegicus GN=Gfm1 PE=4 SV=1 - [F1LMM9_RAT]	2.01	2	1	1	1	1.6948e+06				3.53945	2.01	1	1	748	83.2595	7.1665
P18163	Long-chain-fatty-acid--CoA ligase 1 OS=Rattus norvegicus GN=Acsl1 PE=1 SV=1 - [ACSL1_RAT]	2	1	1	1	4	3881499				11.9416	2	2	4	699	78.1282	6.99072
M0R4K6	Protein RGD1564405 (Fragment) OS=Rattus norvegicus GN=RGD1564405 PE=4 SV=1 - [M0R4K6_RAT]	1.98	3	1	1	3	2.96185e+06				6.73352	1.98	2	3	655	71.0908	8.82178
Q66HF3	Electron transfer flavoprotein-ubiquinone oxidoreductase, mitochondrial OS=Rattus norvegicus GN=Etfdh PE=2 SV=1 - [Q66HF3_RAT]	1.95	2	1	1	1	2.50285e+06				0	1.95	1	1	616	68.1207	7.56201
D4A437	Protein Ccdc27 OS=Rattus norvegicus GN=Ccdc27 PE=4 SV=2 - [D4A437_RAT]	1.93	1	1	1	1	922326				3.14062	1.93	1	1	621	71.6451	6.0874
F1LYQ8	FERM, RhoGEF and pleckstrin domain-containing protein 1 OS=Rattus norvegicus GN=Farp1 PE=1 SV=2 - [FARP1_RAT]	1.91	1	1	1	1	7.24105e+06				3.80833	1.91	1	1	1049	118.768	7.95752
D3ZSM4	Metabotropic glutamate receptor 1 OS=Rattus norvegicus GN=Grm1 PE=2 SV=1 - [D3ZSM4_RAT]	1.9	5	1	1	1	728815				3.75999	1.9	1	1	897	100.667	8.04541
Q9JHZ4-2	Isoform 2 of GRIP1-associated protein 1 OS=Rattus norvegicus GN=Gripap1 - [GRAP1_RAT]	1.89	3	1	1	1	0				3.07161	1.89	1	1	792	90.8554	5.18604
F1LM33	Leucine-rich PPR motif-containing protein, mitochondrial OS=Rattus norvegicus GN=Lrpprc PE=4 SV=2 - [F1LM33_RAT]	1.87	2	2	2	3	3.28638e+06				8.20186	1.87	2	3	1392	156.581	6.60986
A1L1L0	Bobby sox homolog (Drosophila) OS=Rattus norvegicus GN=Bbx PE=2 SV=1 - [A1L1L0_RAT]	1.87	1	1	1	1	378480				0	1.87	1	1	908	100.904	8.49951
D3ZWQ5	Protein Sncaip OS=Rattus norvegicus GN=Sncaip PE=4 SV=1 - [D3ZWQ5_RAT]	1.87	1	1	1	1	1638952				0	1.87	1	1	963	105.729	6.48096
D3ZHV1	Protein Tnip1 OS=Rattus norvegicus GN=Tnip1 PE=4 SV=1 - [D3ZHV1_RAT]	1.85	1	1	1	1	271475				0	1.85	1	1	649	73.4941	6.26514
Q6VPP3	Parturition-related protein PRP3 OS=Rattus norvegicus GN=Clca4 PE=2 SV=1 - [Q6VPP3_RAT]	1.84	1	1	1	1	145678820				0	1.84	1	1	923	101.794	5.65576
E9PT37	RNA-binding protein 20 OS=Rattus norvegicus GN=Rbm20 PE=2 SV=1 - [RBM20_RAT]	1.82	1	1	1	1	1.3759e+06				3.33355	1.82	1	1	1207	130.679	5.69385
F1LP64-2	Isoform 2 of E3 ubiquitin-protein ligase TRIP12 OS=Rattus norvegicus GN=Trip12 - [TRIPC_RAT]	1.82	2	1	1	10	0				0	1.82	1	10	1976	218.071	8.48486
D4A2E7	A disintegrin-like and metallopeptidase (Reprolysin type) with thrombospondin type 1 motif, 19 (Predicted) OS=Rattus norvegicus GN=Adamts19 PE=3 SV=2 - [D4A2E7_RAT]	1.82	1	1	1	1	9.37892e+06				0	1.82	1	1	825	90.7603	6.55127
P10960	Sulfated glycoprotein 1 OS=Rattus norvegicus GN=Psap PE=1 SV=1 - [SAP_RAT]	1.81	2	1	1	4	28136914				7.83572	1.81	4	4	554	61.0836	5.24951
D3ZLD5	Protein Golga3 OS=Rattus norvegicus GN=Golga3 PE=4 SV=1 - [D3ZLD5_RAT]	1.8	1	1	1	3	0				5.32698	1.8	1	3	1447	162.446	5.37646
Q5U2Y6	Tuftelin-interacting protein 11 OS=Rattus norvegicus GN=Tfip11 PE=2 SV=1 - [TFP11_RAT]	1.79	1	1	1	1	8.05408e+06				3.17159	1.79	1	1	837	96.0914	5.94775
Q9Z2Q1-2	Isoform 2 of Protein transport protein Sec31A OS=Rattus norvegicus GN=Sec31a - [SC31A_RAT]	1.78	3	1	1	5	0				5.63179	1.78	1	5	1067	116.806	7.51807
F1M748	Protein Col24a1 OS=Rattus norvegicus GN=Col24a1 PE=4 SV=2 - [F1M748_RAT]	1.78	1	1	1	1	34691582				0	1.78	1	1	1349	134.747	6.45557
B2RYR0	E3 ubiquitin-protein ligase RNF168 OS=Rattus norvegicus GN=Rnf168 PE=1 SV=1 - [RN168_RAT]	1.77	1	1	1	1	207525				2.23324	1.77	1	1	564	64.3637	6.56592
D4A0U9	Protein Msh6 OS=Rattus norvegicus GN=Msh6 PE=3 SV=2 - [D4A0U9_RAT]	1.77	1	1	1	1	492377				3.07168	1.77	1	1	1357	151.171	6.87354
Q2PQA9	Kinesin-1 heavy chain OS=Rattus norvegicus GN=Kif5b PE=1 SV=1 - [KINH_RAT]	1.77	1	1	1	1	0				4.77451	1.77	1	1	963	109.463	6.44287
B5DFC8	Eukaryotic translation initiation factor 3 subunit C OS=Rattus norvegicus GN=Eif3c PE=2 SV=1 - [EIF3C_RAT]	1.76	1	1	1	4	1.65935e+06				6.52396	1.76	1	4	911	105.369	5.78271
P23562	Band 3 anion transport protein OS=Rattus norvegicus GN=Slc4a1 PE=2 SV=3 - [B3AT_RAT]	1.73	2	1	1	1	814646				2.12649	1.73	1	1	927	103.107	5.41455
P08592-2	Isoform APP695 of Amyloid beta A4 protein OS=Rattus norvegicus GN=App - [A4_RAT]	1.73	2	1	1	1	0				3.4039	1.73	1	1	695	78.4334	4.83057
D3ZH39	Eph receptor B3 (Predicted) OS=Rattus norvegicus GN=Ephb3 PE=4 SV=1 - [D3ZH39_RAT]	1.72	1	1	1	1	200498				2.96759	1.72	1	1	1048	115.463	6.13818
D3ZMS1	Protein Sf3b2 OS=Rattus norvegicus GN=Sf3b2 PE=4 SV=2 - [D3ZMS1_RAT]	1.71	1	1	1	7	1.92721e+06				13.2429	1.71	2	7	878	98.1098	5.61768
D3ZJH9	Malic enzyme OS=Rattus norvegicus GN=Me2 PE=3 SV=1 - [D3ZJH9_RAT]	1.71	1	1	1	3	2.10601e+07	1.20769	2	14.4641	7.69659	1.71	2	3	584	65.3097	7.75244
O09178	AMP deaminase 3 OS=Rattus norvegicus GN=Ampd3 PE=2 SV=2 - [AMPD3_RAT]	1.7	2	1	1	1	1.14671e+06				2.68671	1.7	1	1	765	88.4264	7.02002
F1LR42	Protein Rufy1 OS=Rattus norvegicus GN=Rufy1 PE=4 SV=1 - [F1LR42_RAT]	1.69	1	1	1	3	1.54179e+06				8.32882	1.69	2	3	711	80.3256	5.71924
F2Z3T9	Protein U2af2 OS=Rattus norvegicus GN=U2af2 PE=4 SV=1 - [F2Z3T9_RAT]	1.68	1	1	1	2	297440				4.95666	1.68	1	2	475	53.4832	9.08545
Q64350	Translation initiation factor eIF-2B subunit epsilon OS=Rattus norvegicus GN=Eif2b5 PE=1 SV=2 - [EI2BE_RAT]	1.68	1	1	1	1	2.24063e+06				2.38608	1.68	1	1	716	80.1565	5.021
Q7TQ85	Ac1164 OS=Rattus norvegicus GN=Pdhx PE=2 SV=1 - [Q7TQ85_RAT]	1.67	1	1	1	2	2166329				2.34473	1.67	2	2	539	58.7599	8.52881
P16086	Spectrin alpha chain, non-erythrocytic 1 OS=Rattus norvegicus GN=Sptan1 PE=1 SV=2 - [SPTN1_RAT]	1.66	2	3	3	7	765400				18.5876	1.66	3	7	2472	284.462	5.32568
D4A3X6	Protein LOC691889 OS=Rattus norvegicus GN=LOC691889 PE=4 SV=2 - [D4A3X6_RAT]	1.66	1	1	1	1	1.73268e+06				0	1.66	1	1	1025	115.133	6.63916
P05708	Hexokinase-1 OS=Rattus norvegicus GN=Hk1 PE=1 SV=4 - [HXK1_RAT]	1.63	1	1	1	1	279866				3.04275	1.63	1	1	918	102.342	6.7124
D3ZZN3	Protein Acss1 OS=Rattus norvegicus GN=Acss1 PE=4 SV=1 - [D3ZZN3_RAT]	1.61	1	1	1	1	2.97092e+06				2.78015	1.61	1	1	682	74.8439	6.85889
F1M3W2	Protein Atxn2 (Fragment) OS=Rattus norvegicus GN=Atxn2 PE=4 SV=2 - [F1M3W2_RAT]	1.59	3	1	1	1	380879				2.5831	1.59	1	1	942	102.18	7.78174
F1LW30	Protein Unc5d OS=Rattus norvegicus GN=Unc5d PE=4 SV=2 - [F1LW30_RAT]	1.57	1	1	1	1	516892				2.46158	1.57	1	1	958	106.74	6.06201
F1M392	Protein Limch1 OS=Rattus norvegicus GN=Limch1 PE=4 SV=2 - [F1M392_RAT]	1.57	1	1	1	1	178711				2.26862	1.57	1	1	1085	121.425	5.63037
Q9JJ50-2	Isoform 2 of Hepatocyte growth factor-regulated tyrosine kinase substrate OS=Rattus norvegicus GN=Hgs - [HGS_RAT]	1.56	2	1	1	2	3311317	0.451949	1		2.83061	1.56	2	2	771	85.6924	6.25244
D4ACC2	Protein Kank2 OS=Rattus norvegicus GN=Kank2 PE=4 SV=1 - [D4ACC2_RAT]	1.56	1	1	1	1	615402	0.475696	1		2.07961	1.56	1	1	836	89.9534	5.51611
M0R961	Far upstream element-binding protein 2 OS=Rattus norvegicus GN=Khsrp PE=4 SV=1 - [M0R961_RAT]	1.53	2	1	1	2	2.45064e+06				3.28844	1.53	2	2	721	74.1665	6.96143
F1LRP7	Protein argonaute-2 (Fragment) OS=Rattus norvegicus GN=Ago2 PE=3 SV=1 - [F1LRP7_RAT]	1.52	2	1	1	1	0				2.30136	1.52	1	1	853	96.5787	9.18799
M0R425	Uncharacterized protein (Fragment) OS=Rattus norvegicus PE=3 SV=1 - [M0R425_RAT]	1.52	2	1	1	1	1.23418e+06				2.61436	1.52	1	1	657	73.1969	5.78271
F1M9Q1	Protein Tbc1d5 OS=Rattus norvegicus GN=Tbc1d5 PE=4 SV=1 - [F1M9Q1_RAT]	1.49	1	1	1	1	326011				2.17267	1.49	1	1	805	90.8243	6.75635
M0RD54	Protein RGD1564899 OS=Rattus norvegicus GN=RGD1564899 PE=4 SV=1 - [M0RD54_RAT]	1.49	1	1	1	2	2.51104e+06				4.92441	1.49	1	2	1412	154.213	6.32861
B1H2A6	Fxr2 protein OS=Rattus norvegicus GN=Fxr2 PE=2 SV=1 - [B1H2A6_RAT]	1.48	1	1	1	1	904736				2.22447	1.48	1	1	675	74.3292	6.1001
F1M6E5	Protein Nacad OS=Rattus norvegicus GN=Nacad PE=4 SV=2 - [F1M6E5_RAT]	1.48	1	1	1	1	126799				2.025	1.48	1	1	1416	147.512	4.4624
F7FC29	Protein Bicd2 OS=Rattus norvegicus GN=Bicd2 PE=4 SV=1 - [F7FC29_RAT]	1.46	1	1	1	1	2.54218e+06				2.87481	1.46	1	1	820	93.382	5.31299
Q75WE7	von Willebrand factor A domain-containing protein 5A OS=Rattus norvegicus GN=Vwa5a PE=2 SV=1 - [VWA5A_RAT]	1.46	1	1	1	1	1.40873e+06				0	1.46	1	1	822	91.4245	6.63916
P50475	Alanine--tRNA ligase, cytoplasmic OS=Rattus norvegicus GN=Aars PE=1 SV=3 - [SYAC_RAT]	1.45	1	1	1	3	1236011				3.03846	1.45	1	3	968	106.723	5.61768
Q6TUH9	Corticosteroid 11-beta-dehydrogenase isozyme 1 OS=Rattus norvegicus GN=Hsd11b1 PE=2 SV=1 - [Q6TUH9_RAT]	1.45	1	1	1	1	12039304				3.18734	1.45	1	1	1104	127.63	9.36377
D3ZGX1	Protein KIAA2022 homolog OS=Rattus norvegicus PE=1 SV=1 - [K2022_RAT]	1.45	1	1	1	1	9195349				0	1.45	1	1	1517	166.558	6.06201
D3ZZT7	Protein Pp2d1 OS=Rattus norvegicus GN=Pp2d1 PE=4 SV=1 - [D3ZZT7_RAT]	1.44	1	1	1	1	0				2.16705	1.44	1	1	625	71.0117	8.55811
M0R9L0	Protein Naca OS=Rattus norvegicus GN=Naca PE=4 SV=1 - [M0R9L0_RAT]	1.43	2	2	2	9	6.6739e+06				18.0345	1.43	4	9	2163	220.062	9.31982
Q62667	Major vault protein OS=Rattus norvegicus GN=Mvp PE=1 SV=4 - [MVP_RAT]	1.39	1	1	1	1	3.44936e+06	0.800997	1		3.47548	1.39	1	1	861	95.7391	5.57959
D3ZET0	Protein Haus6 OS=Rattus norvegicus GN=Haus6 PE=4 SV=2 - [D3ZET0_RAT]	1.39	1	1	1	1	2606680				2.42263	1.39	1	1	935	105.457	6.45557
P52296	Importin subunit beta-1 OS=Rattus norvegicus GN=Kpnb1 PE=1 SV=1 - [IMB1_RAT]	1.37	2	1	1	1	1.7613e+06				3.0707	1.37	1	1	875	97.062	4.76709
M0RAS7	Uncharacterized protein (Fragment) OS=Rattus norvegicus PE=4 SV=1 - [M0RAS7_RAT]	1.36	2	1	1	1	371364				2.34229	1.36	1	1	881	99.6036	7.26904
B1WC75	Dlgap5 protein OS=Rattus norvegicus GN=Dlgap5 PE=2 SV=1 - [B1WC75_RAT]	1.35	1	1	1	1	5.0821e+06				2.44398	1.35	1	1	815	90.4651	9.15869
F1LUY7	Protein Map3k15 (Fragment) OS=Rattus norvegicus GN=Map3k15 PE=4 SV=2 - [F1LUY7_RAT]	1.3	1	1	1	1	7.79349e+06				2.53898	1.3	1	1	694	79.6281	5.98584
G3V614	Protein LOC606294 OS=Rattus norvegicus GN=LOC606294 PE=4 SV=1 - [G3V614_RAT]	1.3	2	1	1	1	0				2.10388	1.3	1	1	617	71.236	5.52881
Q9QWS8	Potassium voltage-gated channel subfamily H member 8 OS=Rattus norvegicus GN=Kcnh8 PE=2 SV=2 - [KCNH8_RAT]	1.27	1	1	1	1	249861				3.51062	1.27	1	1	1102	123.153	6.78564
D3ZUF9	Pitrilysin metallepetidase 1 (Predicted) OS=Rattus norvegicus GN=Pitrm1 PE=3 SV=1 - [D3ZUF9_RAT]	1.26	1	1	1	1	1.35876e+06				3.44855	1.26	1	1	954	108.475	7.32764
A2RRU4	Sterol regulatory element-binding protein cleavage-activating protein OS=Rattus norvegicus GN=Scap PE=2 SV=1 - [SCAP_RAT]	1.25	1	1	1	1	370913				2.80192	1.25	1	1	1276	139.41	6.90283
A8C4G9	Protein Zmynd8 OS=Rattus norvegicus GN=Zmynd8 PE=1 SV=1 - [A8C4G9_RAT]	1.24	1	1	1	1	10483669				0	1.24	1	1	1208	133.521	7.34229
D4ACS0	Protein phosphatase 1 regulatory subunit 12A OS=Rattus norvegicus GN=Ppp1r12a PE=4 SV=2 - [D4ACS0_RAT]	1.23	6	1	1	1	3.15126e+06				3.17177	1.23	1	1	972	109.044	5.50342
O35158-2	Isoform 2 of Cell adhesion molecule-related/down-regulated by oncogenes OS=Rattus norvegicus GN=Cdon - [CDON_RAT]	1.23	1	1	1	1	33521318				3.62107	1.23	1	1	1139	123.515	6.96143
E9PT19	Protein Helq OS=Rattus norvegicus GN=Helq PE=4 SV=2 - [E9PT19_RAT]	1.22	1	1	1	1	13182173				0	1.22	1	1	1065	118.639	6.80029
D3ZMN5	Protein Snx29 OS=Rattus norvegicus GN=Snx29 PE=4 SV=2 - [D3ZMN5_RAT]	1.22	1	1	1	1	10658521				0	1.22	1	1	818	91.4955	6.25244
A2VCW9	Alpha-aminoadipic semialdehyde synthase, mitochondrial OS=Rattus norvegicus GN=Aass PE=2 SV=1 - [AASS_RAT]	1.19	1	1	1	1	1.1049e+06				2.15838	1.19	1	1	926	102.842	6.91748
P52873	Pyruvate carboxylase, mitochondrial OS=Rattus norvegicus GN=Pc PE=1 SV=2 - [PYC_RAT]	1.19	1	1	1	2	2.37867e+06				6.36671	1.19	1	2	1178	129.695	6.81494
P00388	NADPH--cytochrome P450 reductase OS=Rattus norvegicus GN=Por PE=1 SV=3 - [NCPR_RAT]	1.18	1	1	1	1	2.47052e+08				1.90183	1.18	1	1	678	76.9142	5.47803
D4A626	Protein Clmn OS=Rattus norvegicus GN=Clmn PE=4 SV=1 - [D4A626_RAT]	1.18	1	1	1	1	2.03187e+06				2.62318	1.18	1	1	1021	113.791	4.94482
D4ACE5	Protein inturned OS=Rattus norvegicus GN=Intu PE=3 SV=1 - [INTU_RAT]	1.17	2	1	1	1	635937				3.1943	1.17	1	1	942	105.076	6.32861
F1M4A0	Protein Tjp1 OS=Rattus norvegicus GN=Tjp1 PE=4 SV=2 - [F1M4A0_RAT]	1.15	1	1	1	2	777252				6.94534	1.15	1	2	1733	193.912	6.58057
D3ZD27	Protein Ndst4 OS=Rattus norvegicus GN=Ndst4 PE=4 SV=1 - [D3ZD27_RAT]	1.15	2	1	1	1	151240				0	1.15	1	1	872	100.527	7.56201
M0R765	Protein Dchs2 (Fragment) OS=Rattus norvegicus GN=Dchs2 PE=4 SV=1 - [M0R765_RAT]	1.15	1	1	1	1	1.11229e+06				2.46147	1.15	1	1	1215	132.281	4.84326
Q9JM53	Apoptosis-inducing factor 1, mitochondrial OS=Rattus norvegicus GN=Aifm1 PE=1 SV=1 - [AIFM1_RAT]	1.14	1	1	1	1	2434357				0	1.14	1	1	612	66.6808	8.96826
G3V6P7	Myosin, heavy polypeptide 9, non-muscle OS=Rattus norvegicus GN=LOC100911597 PE=4 SV=1 - [G3V6P7_RAT]	1.12	9	1	2	3	7.62792e+06				7.76246	1.12	3	3	1960	226.273	5.65576
D3ZZX8	Phosphatidylinositol phosphatase PTPRQ OS=Rattus norvegicus GN=Ptprq PE=4 SV=2 - [D3ZZX8_RAT]	1.12	2	1	1	1	407244				0	1.12	1	1	1430	157.962	5.43994
D4A237	Protein Slc2a9 OS=Rattus norvegicus GN=Slc2a9 PE=3 SV=2 - [D4A237_RAT]	1.1	1	1	1	1	0				1.94696	1.1	1	1	545	59.5634	8.25049
M0R4M1	Protein Nlrc5 OS=Rattus norvegicus GN=Nlrc5 PE=4 SV=1 - [M0R4M1_RAT]	1.05	1	1	1	1	1.24712e+06				2.8166	1.05	1	1	1912	211.251	6.55127
G3V8Y3	Kinesin-like protein KIF15 OS=Rattus norvegicus GN=Kif15 PE=3 SV=2 - [G3V8Y3_RAT]	1.03	2	1	1	1	1.78706e+06				2.81798	1.03	1	1	1266	146.746	5.70654
D3ZRN2	Protein Med1 OS=Rattus norvegicus GN=Med1 PE=4 SV=1 - [D3ZRN2_RAT]	1.02	1	1	1	1	1.8954e+06				3.50573	1.02	1	1	1567	166.307	8.71924
G3V790	Transcription activator BRG1 OS=Rattus norvegicus GN=Smarca4 PE=2 SV=2 - [G3V790_RAT]	0.99	2	1	1	1	4.16142e+06				3.26532	0.99	1	1	1613	181.285	8.00146
F1LZF4	Protein Col6a5 OS=Rattus norvegicus GN=Col6a5 PE=4 SV=2 - [F1LZF4_RAT]	0.99	1	1	1	2	7301579				0	0.99	1	2	2616	287.251	6.46826
D4A8C8	Protein Paxbp1 OS=Rattus norvegicus GN=Paxbp1 PE=4 SV=1 - [D4A8C8_RAT]	0.98	1	1	1	1	5530227				1.90179	0.98	1	1	918	104.612	5.66846
D3ZKC9	Protein RGD1559904 (Fragment) OS=Rattus norvegicus GN=RGD1559904 PE=4 SV=2 - [D3ZKC9_RAT]	0.98	1	1	1	4	947306				3.08956	0.98	1	4	1841	204.427	5.05908
Q6MG48	Protein PRRC2A OS=Rattus norvegicus GN=Prrc2a PE=1 SV=1 - [PRC2A_RAT]	0.97	1	1	1	1	103204				3.26943	0.97	1	1	2161	228.908	9.45166
Q3ZB99	Protein Tjp2 OS=Rattus norvegicus GN=Tjp2 PE=2 SV=1 - [Q3ZB99_RAT]	0.95	1	1	1	1	191995				3.01786	0.95	1	1	1164	131.277	6.72705
F1LQJ1	YLP motif-containing protein 1 OS=Rattus norvegicus GN=Ylpm1 PE=4 SV=2 - [F1LQJ1_RAT]	0.95	2	1	1	1	0				3.54664	0.95	1	1	1375	153.846	6.7124
D3ZH28	Protein Alpk3 OS=Rattus norvegicus GN=Alpk3 PE=4 SV=2 - [D3ZH28_RAT]	0.95	1	1	1	2	648404				3.40276	0.95	1	2	1684	180.121	5.97314
P42346	Serine/threonine-protein kinase mTOR OS=Rattus norvegicus GN=Mtor PE=1 SV=1 - [MTOR_RAT]	0.94	1	1	1	4	1.04795e+07				0	0.94	1	4	2549	288.61	7.1665
D4A657	Protein Prrc2c OS=Rattus norvegicus GN=Prrc2c PE=4 SV=2 - [D4A657_RAT]	0.91	3	2	2	3	813911				5.65732	0.91	3	3	2747	300.458	8.95361
D4A3E3	AT rich interactive domain 1A (Swi1 like) (Predicted) OS=Rattus norvegicus GN=Arid1a PE=4 SV=2 - [D4A3E3_RAT]	0.89	1	1	1	4	212004	0.732689	1		7.30668	0.89	2	4	1911	207.363	6.68311
D4AC33	Protein Tet2 OS=Rattus norvegicus GN=Tet2 PE=4 SV=2 - [D4AC33_RAT]	0.89	2	1	1	1	128689				0	0.89	1	1	1920	212.258	7.37158
D3ZTX4	Protein Mgam OS=Rattus norvegicus GN=Mgam PE=4 SV=2 - [D3ZTX4_RAT]	0.87	1	1	1	1	0				0	0.87	1	1	1849	210.962	5.50342
D3ZJD2	Protein Atad2 OS=Rattus norvegicus GN=Atad2 PE=4 SV=2 - [D3ZJD2_RAT]	0.8	1	1	1	1	0				2.2975	0.8	1	1	1373	155.903	7.43018
Q9QX19	Postsynaptic density protein OS=Rattus norvegicus GN=Cit PE=2 SV=1 - [Q9QX19_RAT]	0.8	2	1	1	1	17381871				2.51348	0.8	1	1	1618	185.81	6.63916
F1LN76	Protein Wdr96 (Fragment) OS=Rattus norvegicus GN=Wdr96 PE=4 SV=2 - [F1LN76_RAT]	0.78	1	1	1	1	1.68311e+06				3.24309	0.78	1	1	1665	191.349	5.77002
D3ZEF4	Cullin-7 OS=Rattus norvegicus GN=Cul7 PE=1 SV=1 - [CUL7_RAT]	0.77	1	1	1	1	4.16298e+06				1.99688	0.77	1	1	1692	192.539	6.04932
D3Z896	Protein LOC100911204 OS=Rattus norvegicus GN=LOC100911204 PE=4 SV=1 - [D3Z896_RAT]	0.75	2	1	1	1	5364067				2.84486	0.75	1	1	1607	178.362	5.88428
P15205	Microtubule-associated protein 1B OS=Rattus norvegicus GN=Map1b PE=1 SV=2 - [MAP1B_RAT]	0.73	2	1	1	3	2.18785e+06				14.2011	0.73	1	3	2459	269.334	4.80518
D3Z8G3	Protein Rpgrip1l OS=Rattus norvegicus GN=Rpgrip1l PE=4 SV=1 - [D3Z8G3_RAT]	0.71	1	1	1	2	1.57706e+07				2.33855	0.71	1	2	1264	145.181	5.50342
F1M792	Sucrase-isomaltase, intestinal OS=Rattus norvegicus GN=Si PE=4 SV=1 - [F1M792_RAT]	0.71	2	1	1	1	0				3.07938	0.71	1	1	1832	210.119	5.80811
D3ZGS5	Protein Uaca OS=Rattus norvegicus GN=Uaca PE=4 SV=2 - [D3ZGS5_RAT]	0.71	1	1	1	1	433272				2.47866	0.71	1	1	1410	160.767	7.12256
D3ZL86	HEAT repeat containing 1 (Predicted) OS=Rattus norvegicus GN=Heatr1 PE=4 SV=1 - [D3ZL86_RAT]	0.7	1	1	1	1	2.51104e+06				2.16903	0.7	1	1	2143	241.056	7.09326
C0JPT7	Filamin alpha OS=Rattus norvegicus GN=Flna PE=2 SV=1 - [C0JPT7_RAT]	0.68	1	1	1	1	21029366				2.51667	0.68	1	1	2639	280.32	6.03662
F1LTF8	Protein Lama4 OS=Rattus norvegicus GN=Lama4 PE=4 SV=2 - [F1LTF8_RAT]	0.68	1	1	1	1	0				2.69974	0.68	1	1	1761	195.502	6.52197
D3ZCW3	Protein LOC100911971 OS=Rattus norvegicus GN=LOC100911971 PE=4 SV=1 - [D3ZCW3_RAT]	0.66	1	1	1	1	560888				0	0.66	1	1	1373	153.828	9.33447
D4ABD7	Protein Trip11 OS=Rattus norvegicus GN=Trip11 PE=4 SV=2 - [D4ABD7_RAT]	0.66	1	1	1	1	6.61887e+06				3.39638	0.66	1	1	1977	226.192	5.37646
F1MA98	Nucleoprotein TPR OS=Rattus norvegicus GN=Tpr PE=1 SV=1 - [TPR_RAT]	0.64	1	1	1	1	1.60159e+06				3.61722	0.64	1	1	2360	267.144	4.99561
D3ZN76	Protein Sec16a OS=Rattus norvegicus GN=Sec16a PE=4 SV=1 - [D3ZN76_RAT]	0.64	1	1	1	1	0				2.6063	0.64	1	1	2346	253.136	5.80811
F1LXQ7	Protein Arhgap21 (Fragment) OS=Rattus norvegicus GN=Arhgap21 PE=4 SV=2 - [F1LXQ7_RAT]	0.62	1	1	1	1	2.02421e+06				1.83956	0.62	1	1	1927	212.914	7.95752
Q6TXE9	LRRGT00050 OS=Rattus norvegicus GN=Eprs PE=2 SV=1 - [Q6TXE9_RAT]	0.61	1	1	1	1	870676				3.12545	0.61	1	1	1486	166.676	7.50342
E9PT66	Protein Sf3b3 OS=Rattus norvegicus GN=Sf3b3 PE=4 SV=2 - [E9PT66_RAT]	0.58	1	1	1	1	0				0	0.58	1	1	1217	135.465	5.26221
D4A409	Laminin, alpha 1 OS=Rattus norvegicus GN=Lama1 PE=2 SV=1 - [D4A409_RAT]	0.58	1	1	1	1	1.4587e+06				3.3957	0.58	1	1	3083	337.978	6.66846
F1LQC3	Collagen alpha-1(XII) chain (Fragment) OS=Rattus norvegicus GN=Col12a1 PE=4 SV=2 - [F1LQC3_RAT]	0.57	1	1	1	2	3061035				0	0.57	1	2	1930	209.441	5.97314
M0R4T9	Protein Kat6b OS=Rattus norvegicus GN=RGD1566399 PE=4 SV=1 - [M0R4T9_RAT]	0.56	1	1	1	1	7.71799e+06				0	0.56	1	1	1793	198.815	8.39697
F1LPE5	Cadherin-23 (Fragment) OS=Rattus norvegicus GN=Cdh23 PE=4 SV=2 - [F1LPE5_RAT]	0.56	2	1	1	2	0				3.49832	0.56	1	2	2849	313.131	4.66553
E9PSU6	Protein Pcnx OS=Rattus norvegicus GN=Pcnx PE=4 SV=1 - [E9PSU6_RAT]	0.55	1	1	1	1	1.53077e+06				2.66634	0.55	1	1	2343	257.781	7.04932
D3ZIN5	Protein Vwa8 (Fragment) OS=Rattus norvegicus GN=Vwa8 PE=4 SV=2 - [D3ZIN5_RAT]	0.52	1	1	1	1	0				1.86737	0.52	1	1	1340	150.188	6.68311
F1LNS7	Protein Dnah5 (Fragment) OS=Rattus norvegicus GN=Dnah5 PE=4 SV=2 - [F1LNS7_RAT]	0.51	1	1	1	1	0				2.97677	0.51	1	1	2919	332.611	6.04932
F1MA36	Spectrin beta 3 OS=Rattus norvegicus GN=Sptbn2 PE=4 SV=2 - [F1MA36_RAT]	0.5	2	1	1	1	0				0	0.5	1	1	2388	270.849	5.8335
F1MAM6	Protein Dnah8 OS=Rattus norvegicus GN=Dnah8 PE=4 SV=2 - [F1MAM6_RAT]	0.48	1	1	1	1	195031				4.1331	0.48	1	1	4196	478.262	6.45557
P34926	Microtubule-associated protein 1A OS=Rattus norvegicus GN=Map1a PE=1 SV=1 - [MAP1A_RAT]	0.47	2	1	1	4	29069.1				7.5976	0.47	1	4	2774	299.348	4.94482
D3ZVI2	Protein Fam208b OS=Rattus norvegicus GN=Fam208b PE=4 SV=2 - [D3ZVI2_RAT]	0.46	1	1	1	1	842169				2.01105	0.46	1	1	2380	262.646	6.46826
Q63164	Dynein heavy chain 1, axonemal OS=Rattus norvegicus GN=Dnah1 PE=2 SV=2 - [DYH1_RAT]	0.38	4	1	1	1	1.61074e+06				2.82452	0.38	1	1	4516	514.692	5.89697
F7F744	Plectin OS=Rattus norvegicus GN=Plec PE=4 SV=1 - [F7F744_RAT]	0.35	7	1	1	2	0				2.79918	0.35	1	2	4544	517.088	5.75732
F1LPQ2	Activating signal cointegrator 1 complex subunit 3 OS=Rattus norvegicus GN=Ascc3 PE=3 SV=1 - [ASCC3_RAT]	0.32	1	1	1	1	485741				2.11274	0.32	1	1	2197	250.062	6.82959
F1MAD3	Protein Pkd1 OS=Rattus norvegicus GN=Pkd1 PE=4 SV=2 - [F1MAD3_RAT]	0.28	1	1	1	1	91669.2				3.61241	0.28	1	1	4292	465.989	5.8335
G3V928	Protein Lrp1 OS=Rattus norvegicus GN=Lrp1 PE=4 SV=1 - [G3V928_RAT]	0.2	1	1	1	1	110773				2.36569	0.2	1	1	4545	504.558	5.36377
