# Supplementary material for: Quantitative Non-canonical Amino Acid Tagging (QuaNCAT) Proteomics Identifies Distinct Patterns of Protein Synthesis Rapidly Induced by Hypertrophic Agents in Cardiomyocytes, Revealing New Aspects of Metabolic Remodeling
Source: Mol Cell Proteomics. 2016 Aug 9;15(10):3170–89. doi: 10.1074/mcp.M115.054312 (PMC5054342; doi:10.1074/mcp.M115.054312)
Supplement: Supplemental Data [file 10.1074_M115.054312_mcp.M115.054312-28.xlsx]

## Sheet: Sheet1
Supplementary Table X. PE+Rapa_vs_PE_Replicate_2_peptides
A3	A6	A8	A9	Sequence	PSM Ambiguity	# Proteins	# Protein Groups	Protein Group Accessions	Modifications	Activation Type	ΔScore	ΔCn	Rank	Search Engine Rank	phosphoRS Site Probabilities	QuanResultID	# Missing Channels	# Single-Peak Channels	Precursor Area	Quan Channel	Quan Info	Quan Usage	Heavy/Medium	q-Value	PEP	XCorr	# Missed Cleavages	Isolation Interference [%]	Ion Inject Time [ms]	Charge	m/z [Da]	MH+ [Da]	ΔM [ppm]	RT [min]	First Scan	Last Scan	MS Order	Ions Matched	Spectrum File
	High			LcGSGFQSIVSGcqEIcSk	Unambiguous	2	1	P13437	C2(Carbamidomethyl); C13(Carbamidomethyl); Q14(Deamidated); C17(Carbamidomethyl); K19(Label:13C(6)15N(2))	CID	0.0266	0	1	1					3.75776e+06		No Quan Values	Not Used		0	3.579e-05	7.52231	0	23.546	100	2	1063.48	2125.96	8.06462	293.239	58485	58485	MS2	0/0	12AUG14_Rui_cardiac_PE_B.raw
	High			LcGSGFqSIVSGcQEIcSk	Unconsidered	2	1	P13437	C2(Carbamidomethyl); Q7(Deamidated); C13(Carbamidomethyl); C17(Carbamidomethyl); K19(Label:13C(6)15N(2))	CID		0.0266	2	2					3.75776e+06		No Quan Values	Not Used		0	2.486e-05	7.3226	0	23.546	100	2	1063.48	2125.96	8.06462	293.239	58485	58485	MS2	0/0	12AUG14_Rui_cardiac_PE_B.raw
High				GTGGVDTAAVADVYDISNIDr	Unambiguous	2	2	P09605;M0R6J6	R21(Label:13C(6))	CID	1	0	1	1					27305920		No Quan Values	Not Used		0	1.247e-05	7.0159	0	0	28	2	1058.02	2115.02	-2.70773	387.708	78259	78259	MS2	0/0	12AUG14_Rui_cardiac_PE_B.raw
High				NQVTATTADGSTQVIGTk	Unambiguous	1	1	Q6P6R2	K18(Label:2H(4))	CID	1	0	1	1					11170121		No Quan Values	Not Used		0	1.204e-05	6.91516	0	10.1737	37	2	898.468	1795.93	-2.89992	130.071	23497	23497	MS2	0/0	12AUG14_Rui_cardiac_PE_B.raw
	High			HADSVAELGEQIDNLQr	Unambiguous	7	2	G3V885;G3V8B0	R17(Label:13C(6)15N(4))	CID	1	0	1	1		23208			23337415	Heavy	Not Unique	Not Used	0.677138	0	2.347e-06	6.87217	0	0	66	2	952.969	1904.93	-1.69706	281.275	55962	55962	MS2	0/0	12AUG14_Rui_cardiac_PE_B.raw
High				QDHPSSmGVYGQESGGFSGPGENr	Unambiguous	2	1	B1WC50	M7(Oxidation); R24(Label:13C(6))	CID	1	0	1	1		9167		1	1.64749e+06	Medium	Excluded by Method	Not Used		0	2.527e-07	6.848	0	33.9928	88	3	834.693	2502.07	-1.03407	121.024	21577	21577	MS2	0/0	12AUG14_Rui_cardiac_PE_B.raw
	High			GTGGVDTAAVADVYDISNIDr	Unambiguous	2	2	P09605;M0R6J6	R21(Label:13C(6)15N(4))	CID	1	0	1	1					14004444		No Quan Values	Not Used		0	3.188e-06	6.78045	0	13.0195	47	2	1060.01	2119.01	-3.21205	388.073	78334	78334	MS2	0/0	12AUG14_Rui_cardiac_PE_B.raw
High				cIGAIAmTEPGAGSDLQGVr	Unambiguous	1	1	P15650	C1(Carbamidomethyl); M7(Oxidation); R20(Label:13C(6))	CID	1	0	1	1					2.11911e+06		No Quan Values	Not Used		0	1.225e-06	6.73571	0	31.8394	100	2	1012.99	2024.98	-2.68758	244.787	48208	48208	MS2	0/0	12AUG14_Rui_cardiac_PE_B.raw
	High			LcGSGFQSIVSGcQEIcSk	Unambiguous	2	1	P13437	C2(Carbamidomethyl); C13(Carbamidomethyl); C17(Carbamidomethyl); K19(Label:13C(6)15N(2))	CID	1	0	1	1					334649		No Quan Values	Not Used		0	2.081e-05	6.70946	0	9.17795	100	2	1062.98	2124.96	0.891076	292.892	58412	58412	MS2	0/0	12AUG14_Rui_cardiac_PE_B.raw
	High			SSGSPYGGGYGSGGGSGGYGSr	Unambiguous	3	1	D4A6A2	R22(Label:13C(6)15N(4))	CID	1	0	1	1					11374743		No Quan Values	Not Used		0	7.26236e-07	6.63372	0	13.252	100	2	960.897	1920.79	-6.06085	89.6779	14895	14895	MS2	0/0	12AUG14_Rui_cardiac_PE_B.raw
	High			SSGSPYGGGYGSGGGSGGYGSr	Unambiguous	3	1	D4A6A2	R22(Label:13C(6)15N(4))	CID	1	0	1	1					1.84846e+06		No Quan Values	Not Used		0	8.773e-07	6.61364	0	0	100	2	960.9	1920.79	-2.94678	88.2137	14585	14585	MS2	0/0	12AUG14_Rui_cardiac_PE_B.raw
	High			TNVSGGAIALGHPLGGSGSr	Unambiguous	2	1	P13437	R20(Label:13C(6)15N(4))	CID	1	0	1	1		13407		1	12049801	Heavy	Excluded by Method	Not Used		0	3.537e-06	6.60145	0	9.24875	97	2	909.477	1817.95	-1.09303	169.725	31995	31995	MS2	0/0	12AUG14_Rui_cardiac_PE_B.raw
	High			DLEEATLQHEATAAALr	Unambiguous	6	2	G3V885;G3V8B0	R17(Label:13C(6)15N(4))	CID	1	0	1	1					22275768		No Quan Values	Not Used		0	1.42e-05	6.5782	0	12.1652	26	2	924.965	1848.92	-4.87241	281.957	56108	56108	MS2	0/0	12AUG14_Rui_cardiac_PE_B.raw
High				TEAAEIVEGEDSAYSVr	Unambiguous	1	1	D3ZHA0	R17(Label:13C(6))	CID	1	0	1	1		20175	1	1	44725776	Medium	Excluded by Method	Not Used		0	9.081e-07	6.56574	0	7.85104	18	2	916.433	1831.86	-3.70895	245.743	48411	48411	MS2	0/0	12AUG14_Rui_cardiac_PE_B.raw
High				TNVSGGAIALGHPLGGSGSr	Unambiguous	2	1	P13437	R20(Label:13C(6))	CID	1	0	1	1		13407		1	18733957	Medium	Excluded by Method	Not Used		0	1.055e-06	6.52603	0	0	61	2	907.482	1813.96	-2.04814	170.98	32266	32266	MS2	0/0	12AUG14_Rui_cardiac_PE_B.raw
	High			NMGGPYGGGNYGPGGSGGSGGYGGr	Unambiguous	7	1	A7VJC2-2	R25(Label:13C(6)15N(4))	CID	1	0	1	1					689168		No Quan Values	Not Used		0	6.106e-06	6.52523	0	13.5781	100	2	1100.45	2199.9	-6.1531	161.603	30252	30252	MS2	0/0	12AUG14_Rui_cardiac_PE_B.raw
	High			NMGGPYGGGNYGPGGSGGSGGYGGr	Unambiguous	7	1	A7VJC2-2	R25(Label:13C(6)15N(4))	CID	1	0	1	1					4196974		No Quan Values	Not Used		0	6.145e-06	6.5096	0	16.4236	99	2	1100.46	2199.91	-2.71278	160.862	30092	30092	MS2	0/0	12AUG14_Rui_cardiac_PE_B.raw
High				GTGGVDTAAVADVYDISNIDr	Unambiguous	2	2	P09605;M0R6J6	R21(Label:13C(6))	CID	1	0	1	1							No Quan Values	Not Used		0	1.134e-06	6.5002	0	4.52599	80	2	1058.02	2115.02	-2.9386	391.329	79013	79013	MS2	0/0	12AUG14_Rui_cardiac_PE_B.raw
High				DLEEATLQHEATAAALr	Unambiguous	6	2	G3V885;G3V8B0	R17(Label:13C(6))	CID	1	0	1	1					50999184		No Quan Values	Not Used		0	1.241e-05	6.48648	0	12.9946	20	2	922.973	1844.94	-3.30537	281.6	56031	56031	MS2	0/0	12AUG14_Rui_cardiac_PE_B.raw
High				STnGDTFLGGEDFDQALLr	Unambiguous	2	1	F1M953	N3(Deamidated); R19(Label:13C(6))	CID	1	0	1	1		33555			93384292	Medium	Unique	Used	0.660383	0	1.636e-06	6.4842	0	9.93514	10	2	1031.98	2062.96	-3.75032	406.035	82159	82159	MS2	0/0	12AUG14_Rui_cardiac_PE_B.raw
	High			GTGGVDTAAVGAVFDISNADr	Unambiguous	1	1	P00564	R21(Label:13C(6)15N(4))	CID	1	0	1	1					3.21054e+06		No Quan Values	Not Used		0	2.438e-05	6.48418	0	45.7587	100	2	1001.99	2002.96	-2.80532	391.356	79019	79019	MS2	0/0	12AUG14_Rui_cardiac_PE_B.raw
High				TNVSGGAIALGHPLGGSGSr	Unambiguous	2	1	P13437	R20(Label:13C(6))	CID	1	0	1	1		13224	1	1	3.95829e+06	Medium	Excluded by Method	Not Used		0	3.84e-06	6.47412	0	0	100	2	907.481	1813.95	-3.66323	167.623	31538	31538	MS2	0/0	12AUG14_Rui_cardiac_PE_B.raw
High				GTGGVDTAAVGAVFDISNADr	Unambiguous	1	1	P00564	R21(Label:13C(6))	CID	1	0	1	1		32094	1		9.57781e+06	Medium	Excluded by Method	Not Used		0	1.075e-05	6.47244	0	9.09904	100	2	999.994	1998.98	-1.29385	390.951	78934	78934	MS2	0/0	12AUG14_Rui_cardiac_PE_B.raw
	High			HADSVAELGEQIDNLQr	Unambiguous	7	2	G3V885;G3V8B0	R17(Label:13C(6)15N(4))	CID	1	0	1	1					5.98355e+06		No Quan Values	Not Used		0	5.409e-06	6.45116	0	33.2802	100	2	952.969	1904.93	-1.69706	284.492	56647	56647	MS2	0/0	12AUG14_Rui_cardiac_PE_B.raw
	High			GTGGVDTAAVADVYDISNIDr	Unambiguous	2	2	P09605;M0R6J6	R21(Label:13C(6)15N(4))	CID	1	0	1	1							No Quan Values	Not Used		0	2.828e-05	6.41845	0	37.6662	100	2	1060.01	2119.01	-2.52076	391.687	79086	79086	MS2	0/0	12AUG14_Rui_cardiac_PE_B.raw
High				SSGSPYGGGYGSGGGSGGYGSr	Unambiguous	3	1	D4A6A2	R22(Label:13C(6))	CID	1	0	1	1		6183	1		4.87766e+07	Medium	Excluded by Method	Not Used		0	2.745e-07	6.40002	0	3.45416	100	2	958.906	1916.8	-3.02661	89.6498	14889	14889	MS2	0/0	12AUG14_Rui_cardiac_PE_B.raw
High				DATNVGDEGGFAPNILENk	Unambiguous	2	1	M0R5J4	K19(Label:2H(4))	CID	1	0	1	1							No Quan Values	Not Used		0	4.407e-06	6.39738	0	12.0948	21	2	982.976	1964.94	-2.80149	328.009	65813	65813	MS2	0/0	12AUG14_Rui_cardiac_PE_B.raw
High				LEQQVDDLEGSLEQEk	Unambiguous	8	2	G3V885;G3V8B0	K16(Label:2H(4))	CID	1	0	1	1					8772465		No Quan Values	Not Used		0	2.163e-05	6.39048	0	0	43	2	932.457	1863.91	-3.36872	270.562	53687	53687	MS2	0/0	12AUG14_Rui_cardiac_PE_B.raw
High				GTGGVDTAAVADVYDISNIDr	Unambiguous	2	2	P09605;M0R6J6	R21(Label:13C(6))	CID	1	0	1	1					27305920		No Quan Values	Not Used		0	1.12e-05	6.38558	0	0	29	2	1058.02	2115.02	-3.28489	389.522	78636	78636	MS2	0/0	12AUG14_Rui_cardiac_PE_B.raw
	High			NMGGPYGGGNYGPGGSGGSGGYGGr	Unambiguous	7	1	A7VJC2-2	R25(Label:13C(6)15N(4))	CID	1	0	1	1					4.17342e+06		No Quan Values	Not Used		0	2.15e-05	6.34465	0	16.741	63	2	1100.46	2199.91	-2.15789	158.946	29680	29680	MS2	0/0	12AUG14_Rui_cardiac_PE_B.raw
	High			HADSVAELGEQIDNLQr	Unambiguous	7	2	G3V885;G3V8B0	R17(Label:13C(6)15N(4))	CID	1	0	1	1					5.98355e+06		No Quan Values	Not Used		0	5.679e-06	6.34145	0	11.4549	72	2	952.965	1904.92	-6.18277	283.609	56460	56460	MS2	0/0	12AUG14_Rui_cardiac_PE_B.raw
	High			ESTGAQVQVAGDmLPNSTEr	Unambiguous	2	1	Q6AYU5	M13(Oxidation); R20(Label:13C(6)15N(4))	CID	1	0	1	1					3.58169e+06		No Quan Values	Not Used		0	2.76e-05	6.30135	0	57.6642	100	2	1058.49	2115.97	-5.08157	177.338	33658	33658	MS2	0/0	12AUG14_Rui_cardiac_PE_B.raw
	High			HNNcMAEcLTPTIYAk	Unambiguous	1	1	P09605	C4(Carbamidomethyl); C8(Carbamidomethyl); K16(Label:13C(6)15N(2))	CID	1	0	1	1					16159718		No Quan Values	Not Used		0	0.0002131	6.28706	0	10.2388	100	2	965.937	1930.87	-1.94719	208.334	40336	40336	MS2	0/0	12AUG14_Rui_cardiac_PE_B.raw
	High			ESTGAQVQVAGDMLPNSTEr	Unambiguous	2	1	Q6AYU5	R20(Label:13C(6)15N(4))	CID	1	0	1	1					5817330		No Quan Values	Not Used		0	3.979e-06	6.26859	0	11.1587	74	2	1050.49	2099.98	-3.82145	242.199	47652	47652	MS2	0/0	12AUG14_Rui_cardiac_PE_B.raw
	High			GTGGVDTAAVGAVFDISNADr	Unambiguous	1	1	P00564	R21(Label:13C(6)15N(4))	CID	1	0	1	1					1.13995e+06		No Quan Values	Not Used		0	9.849e-06	6.2573	0	28.4751	100	2	1001.99	2002.96	-3.35382	389.161	78561	78561	MS2	0/0	12AUG14_Rui_cardiac_PE_B.raw
High				GTGGVDTAAVGGVFDVSNADr	Unambiguous	1	1	P07335	R21(Label:13C(6))	CID	1	0	1	1		25630	1	1	1.3966e+06	Medium	Excluded by Method	Not Used		0	9.115e-06	6.25214	0	60.2268	100	2	985.975	1970.94	-4.13589	311.106	62250	62250	MS2	0/0	12AUG14_Rui_cardiac_PE_B.raw
	High			TNVSGGAIALGHPLGGSGSr	Unambiguous	2	1	P13437	R20(Label:13C(6)15N(4))	CID	1	0	1	1		13244		1	3033135	Heavy	Excluded by Method	Not Used		0	1.763e-05	6.23868	0	18.8187	100	2	909.478	1817.95	-0.421559	167.835	31582	31582	MS2	0/0	12AUG14_Rui_cardiac_PE_B.raw
	High			YSGDFGADAQGAmSk	Unambiguous	1	1	Q9QZ76	M13(Oxidation); K15(Label:13C(6)15N(2))	CID	1	0	1	1		6227		1	25661162	Heavy	Excluded by Method	Not Used		0	9.912e-05	6.23497	0	28.5822	15	2	764.824	1528.64	-3.39671	90.0906	14983	14983	MS2	0/0	12AUG14_Rui_cardiac_PE_B.raw
High				GFGDGYnGYGGGPGGGNFGGSPGYGGGr	Unambiguous	4	1	A7VJC2-2	N7(Deamidated); R28(Label:13C(6))	CID	0.0225	0	1	1					703950		No Quan Values	Not Used		0	7.333e-05	6.22316	0	0	100	2	1251.52	2502.04	-1.38907	280.909	55885	55885	MS2	0/0	12AUG14_Rui_cardiac_PE_B.raw
	High			HNNcMAEcLTPTIYAk	Unambiguous	1	1	P09605	C4(Carbamidomethyl); C8(Carbamidomethyl); K16(Label:13C(6)15N(2))	CID	1	0	1	1					2.61577e+06		No Quan Values	Not Used		0	7.349e-05	6.21075	0	0	100	2	965.935	1930.86	-3.46449	207.759	40215	40215	MS2	0/0	12AUG14_Rui_cardiac_PE_B.raw
High				NLQEEISDLTEQLGEGGk	Unambiguous	2	1	G3V885	K18(Label:2H(4))	CID	1	0	1	1							No Quan Values	Not Used		0	1.167e-05	6.20767	0	13.4301	85	2	982.485	1963.96	-7.08706	410.795	83159	83159	MS2	0/0	12AUG14_Rui_cardiac_PE_B.raw
High				HEVTEISNTDVETQPGk	Unambiguous	1	1	M0R9D5	K17(Label:2H(4))	CID	1	0	1	1		7193			13251782	Medium	Unique	Used	0.197011	0	1.226e-05	6.17945	0	58.0406	100	2	944.461	1887.91	-4.41954	100.322	17158	17158	MS2	0/0	12AUG14_Rui_cardiac_PE_B.raw
High				FLEQQNAALAAEVNr	Unambiguous	2	1	P48675	R15(Label:13C(6))	CID	1	0	1	1		20230		1	118330856	Medium	Excluded by Method	Not Used		0	1.065e-05	6.17537	0	5.50313	8	2	840.441	1679.88	-3.18862	246.407	48559	48559	MS2	0/0	12AUG14_Rui_cardiac_PE_B.raw
	High			HADSVAELGEqIDNLQr	Unambiguous	7	2	G3V885;G3V8B0	Q11(Deamidated); R17(Label:13C(6)15N(4))	CID	0.034	0	1	1							No Quan Values	Not Used		0	0.0002022	6.16784	0	59.7626	100	2	953.468	1905.93	5.92172	279.085	55505	55505	MS2	0/0	12AUG14_Rui_cardiac_PE_B.raw
High				GTGGVDTAAVGGVFDVSNADr	Unambiguous	1	1	P07335	R21(Label:13C(6))	CID	1	0	1	1							No Quan Values	Not Used		0	1.057e-05	6.13185	0	26.6831	100	2	985.976	1970.94	-3.20686	313.245	62702	62702	MS2	0/0	12AUG14_Rui_cardiac_PE_B.raw
	High			LcGSGFQSIVSGcQEIcSk	Unambiguous	2	1	P13437	C2(Carbamidomethyl); C13(Carbamidomethyl); C17(Carbamidomethyl); K19(Label:13C(6)15N(2))	CID	1	0	1	1					2514370		No Quan Values	Not Used		0	1.138e-05	6.12762	0	14.1083	96	2	1062.98	2124.96	-1.40676	295.555	58979	58979	MS2	0/0	12AUG14_Rui_cardiac_PE_B.raw
	High			HNncMAEcLTPTIYAk	Unambiguous	1	1	P09605	N3(Deamidated); C4(Carbamidomethyl); C8(Carbamidomethyl); K16(Label:13C(6)15N(2))	CID	0.0049	0	1	1					4801657		No Quan Values	Not Used		0	0.001677	6.1075	0	25.1789	100	2	966.435	1931.86	4.93756	212.02	41128	41128	MS2	0/0	12AUG14_Rui_cardiac_PE_B.raw
	High			HIDAAYFYqNEEEVGQALr	Unambiguous	1	1	D3ZF77	Q9(Deamidated); R19(Label:13C(6)15N(4))	CID	0.0131	0	1	1							No Quan Values	Not Used		0	6.728e-05	6.10366	0	50.8471	100	2	1132.53	2264.06	3.62998	344.63	69304	69304	MS2	0/0	12AUG14_Rui_cardiac_PE_B.raw
	High			FLEQQNAALAAEVNr	Unambiguous	2	1	P48675	R15(Label:13C(6)15N(4))	CID	1	0	1	1							No Quan Values	Not Used		0	3.738e-05	6.09924	0	62.1506	100	2	842.434	1683.86	-4.83706	243.277	47885	47885	MS2	0/0	12AUG14_Rui_cardiac_PE_B.raw
High				GFGDGYnGYGGGPGGGNFGGSPGYGGGr	Unambiguous	4	1	A7VJC2-2	N7(Deamidated); R28(Label:13C(6))	CID	1	0	1	1					901766		No Quan Values	Not Used		0	6.519e-05	6.09208	0	0	100	2	1251.52	2502.04	-3.3406	281.794	56074	56074	MS2	0/0	12AUG14_Rui_cardiac_PE_B.raw
High				HEVTEISNTDVETQPGk	Unambiguous	1	1	M0R9D5	K17(Label:2H(4))	CID	1	0	1	1		7390			3.14823e+06	Medium	Unique	Used	0.383318	0	5.725e-06	6.09159	0	51.6071	100	2	944.463	1887.92	-2.80306	102.752	17676	17676	MS2	0/0	12AUG14_Rui_cardiac_PE_B.raw
	High			YSGDFGADAQGAMSk	Unambiguous	1	1	Q9QZ76	K15(Label:13C(6)15N(2))	CID	1	0	1	1		12742		1	300980168	Heavy	Excluded by Method	Not Used		0	4.332e-05	6.09156	0	26.3583	4	2	756.826	1512.64	-4.45399	162.238	30381	30381	MS2	0/0	12AUG14_Rui_cardiac_PE_B.raw
High				GFGDGYNGYGGGPGGGnFGGSPGYGGGr	Unconsidered	4	1	A7VJC2-2	N17(Deamidated); R28(Label:13C(6))	CID		0.0225	2	2					703950		No Quan Values	Not Used		0	0.0002626	6.08351	0	0	100	2	1251.52	2502.04	-1.38907	280.909	55885	55885	MS2	0/0	12AUG14_Rui_cardiac_PE_B.raw
	High			HnNcMAEcLTPTIYAk	Unconsidered	1	1	P09605	N2(Deamidated); C4(Carbamidomethyl); C8(Carbamidomethyl); K16(Label:13C(6)15N(2))	CID		0.0049	2	2					4801657		No Quan Values	Not Used		0	0.001682	6.08274	0	25.1789	100	2	966.435	1931.86	4.93756	212.02	41128	41128	MS2	0/0	12AUG14_Rui_cardiac_PE_B.raw
High				SSGSPYGGGYGSGGGSGGYGSr	Unambiguous	3	1	D4A6A2	R22(Label:13C(6))	CID	1	0	1	1					583025		No Quan Values	Not Used		0	2.368e-06	6.07166	0	0	100	2	958.903	1916.8	-5.82873	93.0796	15620	15620	MS2	0/0	12AUG14_Rui_cardiac_PE_B.raw
	High			rIPEEVSDHNYESIQVTSAQk	Unambiguous	1	1	Q62651	R1(Label:13C(6)15N(4)); K21(Label:13C(6)15N(2))	CID	1	0	1	1		13970		1	632591	Heavy	Excluded by Method	Not Used		0	0.0002557	6.07028	1	21.5682	100	3	816.74	2448.21	-2.73337	175.886	33341	33341	MS2	0/0	12AUG14_Rui_cardiac_PE_B.raw
High				HELQANcYEEVkDr	Unambiguous	1	1	P45592	C7(Carbamidomethyl); K12(Label:2H(4)); R14(Label:13C(6))	CID	1	0	1	1		2921	1		661263	Medium	Excluded by Method	Not Used		0	0.0002564	6.06779	1	42.2282	100	3	600.955	1800.85	-4.1221	56.5115	8084	8084	MS2	0/0	12AUG14_Rui_cardiac_PE_B.raw
High				QDHPSSmGVYGQESGGFSGPGENr	Unambiguous	2	1	B1WC50	M7(Oxidation); R24(Label:13C(6))	CID	1	0	1	1					811107		No Quan Values	Not Used		0	7.725e-05	6.05892	0	0	100	3	834.692	2502.06	-2.86362	122.702	21937	21937	MS2	0/0	12AUG14_Rui_cardiac_PE_B.raw
High				GADYLVTEVEnGGSLGSk	Unambiguous	4	2	P11980;P11980-2	N11(Deamidated); K18(Label:2H(4))	CID	1	0	1	1					2.95775e+06		No Quan Values	Not Used		0	6.095e-05	6.04772	0	19.374	98	2	900.943	1800.88	-1.08555	329.326	66090	66090	MS2	0/0	12AUG14_Rui_cardiac_PE_B.raw
High				GTSFEAAAASGGSASSEk	Unambiguous	1	1	P13803	K18(Label:2H(4))	CID	1	0	1	1		5220			5.65536e+06	Medium	Unique	Used	0.674136	0	1.899e-05	6.04267	0	3.81571	100	2	809.877	1618.75	-1.39638	79.2849	12734	12734	MS2	0/0	12AUG14_Rui_cardiac_PE_B.raw
	High			TGGLAGGGSDALQTDGLr	Unambiguous	1	1	D4A702	R18(Label:13C(6)15N(4))	CID	1	0	1	1					4.63795e+06		No Quan Values	Not Used		0	1.711e-05	6.03828	0	12.6589	50	2	828.412	1655.82	-3.64685	204.162	39440	39440	MS2	0/0	12AUG14_Rui_cardiac_PE_B.raw
High				QDHPSSMGVYGQESGGFSGPGENr	Unambiguous	2	1	B1WC50	R24(Label:13C(6))	CID	1	0	1	1		13252	1	1	2.0621e+06	Medium	Excluded by Method	Not Used		0	7.023e-05	6.03646	0	8.30455	57	3	829.358	2486.06	-6.08136	167.926	31603	31603	MS2	0/0	12AUG14_Rui_cardiac_PE_B.raw
	High			SSGSPYGGGYGSGGGSGGYGSr	Unambiguous	3	1	D4A6A2	R22(Label:13C(6)15N(4))	CID	1	0	1	1					11374743		No Quan Values	Not Used		0	6.293e-06	6.03369	0	12.3571	100	2	960.899	1920.79	-3.96362	91.7306	15331	15331	MS2	0/0	12AUG14_Rui_cardiac_PE_B.raw
	High			LVQDVANNTNEEAGDGTTTATVLAr	Unambiguous	1	1	P63039	R25(Label:13C(6)15N(4))	CID	1	0	1	1					17014848		No Quan Values	Not Used		0	5.449e-05	6.03155	0	14.2903	38	2	1285.63	2570.25	-3.7188	241.243	47446	47446	MS2	0/0	12AUG14_Rui_cardiac_PE_B.raw
High				HADSVAELGEQIDNLQr	Unambiguous	7	2	G3V885;G3V8B0	R17(Label:13C(6))	CID	1	0	1	1		23208			40699466	Medium	Redundant	Not Used	0.677138	0	1.317e-06	6.02739	0	4.36989	41	2	950.974	1900.94	-2.28865	282.073	56133	56133	MS2	0/0	12AUG14_Rui_cardiac_PE_B.raw
	High			cIGAIAMTEPGAGSDLQGVr	Unambiguous	1	1	P15650	C1(Carbamidomethyl); R20(Label:13C(6)15N(4))	CID	1	0	1	1					1442198		No Quan Values	Not Used		0	0.0002874	6.02604	0	24.6903	100	2	1006.99	2012.97	-2.00618	303.019	60554	60554	MS2	0/0	12AUG14_Rui_cardiac_PE_B.raw
	High			HIDAAYFYQnEEEVGQALr	Unconsidered	1	1	D3ZF77	N10(Deamidated); R19(Label:13C(6)15N(4))	CID		0.0131	2	2							No Quan Values	Not Used		0	0.0001122	6.01637	0	50.8471	100	2	1132.53	2264.06	3.62998	344.63	69304	69304	MS2	0/0	12AUG14_Rui_cardiac_PE_B.raw
High				VIVVGNPANTNcLTASk	Unambiguous	1	1	O88989	C12(Carbamidomethyl); K17(Label:2H(4))	CID	1	0	1	1					310370		No Quan Values	Not Used		0	2.343e-05	6.01095	0	28.5517	100	2	881.475	1761.94	-2.31552	221.121	43098	43098	MS2	0/0	12AUG14_Rui_cardiac_PE_B.raw
High				GcITIIGGGDTATccAk	Selected	1	1	P16617	C2(Carbamidomethyl); C14(Carbamidomethyl); C15(Carbamidomethyl); K17(Label:2H(4))	CID	0	0	1	1					20385104		No Quan Values	Not Used		0	7.271e-06	6.00886	0	8.88129	58	2	879.907	1758.81	-3.55042	192.011	36824	36824	MS2	0/0	12AUG14_Rui_cardiac_PE_B.raw
High				GcITIIGGGnTATccAk	Rejected	1	0		C2(Carbamidomethyl); N10(Deamidated); C14(Carbamidomethyl); C15(Carbamidomethyl); K17(Label:2H(4))	CID		0	2	2					20385104		No Quan Values	Not Used		0	7.27e-06	6.00886	0	8.88129	58	2	879.907	1758.81	-3.54814	192.011	36824	36824	MS2	0/0	12AUG14_Rui_cardiac_PE_B.raw
	High			MTnGFSGADLTEIcQr	Unambiguous	1	1	P46462	N3(Deamidated); C14(Carbamidomethyl); R16(Label:13C(6)15N(4))	CID	1	0	1	1					2.2023e+06		No Quan Values	Not Used		0	1.962e-05	6.00765	0	33.8564	100	2	905.9	1810.79	-2.79673	300.772	60081	60081	MS2	0/0	12AUG14_Rui_cardiac_PE_B.raw
High				TnVSGGAIALGHPLGGSGSr	Unambiguous	2	1	P13437	N2(Deamidated); R20(Label:13C(6))	CID	1	0	1	1							No Quan Values	Not Used		0	4.101e-05	6.00619	0	31.3569	100	2	907.981	1814.96	5.41465	168.167	31655	31655	MS2	0/0	12AUG14_Rui_cardiac_PE_B.raw
High				ALDSTTVAAHESEIYck	Unambiguous	2	1	G3V7U0	C16(Carbamidomethyl); K17(Label:2H(4))	CID	1	0	1	1					13449392		No Quan Values	Not Used		0	0.0002009	5.9648	0	0	37	2	949.957	1898.91	-1.65369	176.282	33427	33427	MS2	0/0	12AUG14_Rui_cardiac_PE_B.raw
High				MSEEDEqGWcQGQLQSGr	Unambiguous	1	1	G3V9N7	Q7(Deamidated); C10(Carbamidomethyl); R18(Label:13C(6))	CID	0.0235	0	1	1					1.36496e+06		No Quan Values	Not Used		0	8.604e-05	5.96399	0	23.8222	100	2	1066.45	2131.89	5.20092	176.699	33518	33518	MS2	0/0	12AUG14_Rui_cardiac_PE_B.raw
	High			HEVTEISnTDVETQPGk	Unambiguous	1	1	M0R9D5	N8(Deamidated); K17(Label:13C(6)15N(2))	CID	1	0	1	1		7270		1	2.1202e+06	Heavy	Excluded by Method	Not Used		0	0.0003015	5.96368	0	53.2338	100	2	946.958	1892.91	6.57442	101.181	17342	17342	MS2	0/0	12AUG14_Rui_cardiac_PE_B.raw
	High			HADSVAELGEQIDnLQr	Unconsidered	7	2	G3V885;G3V8B0	N14(Deamidated); R17(Label:13C(6)15N(4))	CID		0.034	2	2							No Quan Values	Not Used		0	0.0006952	5.96283	0	59.7626	100	2	953.468	1905.93	5.92172	279.085	55505	55505	MS2	0/0	12AUG14_Rui_cardiac_PE_B.raw
High				MSEEDEQGWcqGQLQSGr	Unambiguous	1	1	G3V9N7	C10(Carbamidomethyl); Q11(Deamidated); R18(Label:13C(6))	CID	0.0235	0	1	2					1.36496e+06		No Quan Values	Not Used		0	4.471e-05	5.95885	0	23.8222	100	2	1066.45	2131.89	5.20092	176.699	33518	33518	MS2	0/0	12AUG14_Rui_cardiac_PE_B.raw
High				LEqQVDDLEGSLEQEk	Unambiguous	8	2	G3V885;G3V8B0	Q3(Deamidated); K16(Label:2H(4))	CID	0.0235	0	1	1					12403741		No Quan Values	Not Used		0	8.664e-05	5.95651	0	51.3337	100	2	932.958	1864.91	6.51315	267.228	52976	52976	MS2	0/0	12AUG14_Rui_cardiac_PE_B.raw
	High			AANEAGYFNEEmAPIEVk	Unambiguous	2	1	P13437	M12(Oxidation); K18(Label:13C(6)15N(2))	CID	1	0	1	1							No Quan Values	Not Used		0	0.0001414	5.95147	0	13.0166	100	2	1003.96	2006.92	-1.60665	270.351	53643	53643	MS2	0/0	12AUG14_Rui_cardiac_PE_B.raw
	High			HADSVAELGEQIDNLqr	Unconsidered	7	2	G3V885;G3V8B0	Q16(Deamidated); R17(Label:13C(6)15N(4))	CID		0.0389	3	3							No Quan Values	Not Used		0	9.022e-05	5.93101	0	59.7626	100	2	953.468	1905.93	5.92172	279.085	55505	55505	MS2	0/0	12AUG14_Rui_cardiac_PE_B.raw
	High			ESTGAQVQVAGDMLPNSTEr	Unambiguous	2	1	Q6AYU5	R20(Label:13C(6)15N(4))	CID	1	0	1	1		20023		1	5817330	Heavy	Excluded by Method	Not Used		0	0.0001427	5.92668	0	0	100	2	1050.5	2099.99	-2.19382	243.865	48010	48010	MS2	0/0	12AUG14_Rui_cardiac_PE_B.raw
High				NFGPTGIGFGGLTHQVEk	Unambiguous	2	1	G3V7U0	K18(Label:2H(4))	CID	1	0	1	1		24564		1	1.08797e+07	Medium	Excluded by Method	Not Used		0	2.118e-05	5.91901	0	19.3923	87	2	931.985	1862.96	-4.08623	297.288	59348	59348	MS2	0/0	12AUG14_Rui_cardiac_PE_B.raw
High				IVSNAScTTNcLAPLAk	Unambiguous	15	2	P04797;F1M5I8	C7(Carbamidomethyl); C11(Carbamidomethyl); K17(Label:2H(4))	CID	1	0	1	1							No Quan Values	Not Used		0	4.3e-05	5.91851	0	7.84166	32	2	912.466	1823.92	-2.68777	202.448	39077	39077	MS2	0/0	12AUG14_Rui_cardiac_PE_B.raw
High				EVYMGNVIQGGEGQAPTr	Unambiguous	1	1	P17764	R18(Label:13C(6))	CID	1	0	1	1					19439626		No Quan Values	Not Used		0	1.332e-06	5.91842	0	5.75277	32	2	956.467	1911.93	-3.45692	223.979	43708	43708	MS2	0/0	12AUG14_Rui_cardiac_PE_B.raw
High				EVYMGNVIQGGEGQAPTr	Unambiguous	1	1	P17764	R18(Label:13C(6))	CID	1	0	1	1							No Quan Values	Not Used		0	5.235e-06	5.90901	0	33.8263	100	2	956.467	1911.93	-3.20154	220.594	42985	42985	MS2	0/0	12AUG14_Rui_cardiac_PE_B.raw
High				LEDTENWLYEDGEDQPk	Unambiguous	2	1	F1LRV4	K17(Label:2H(4))	CID	1	0	1	1		23607		1	3.6574e+06	Medium	Excluded by Method	Not Used		0	6.96e-05	5.9074	0	0	100	2	1042.96	2084.91	-5.38216	286.625	57095	57095	MS2	0/0	12AUG14_Rui_cardiac_PE_B.raw
	High			YSGDFGADAQGAmSk	Unambiguous	1	1	Q9QZ76	M13(Oxidation); K15(Label:13C(6)15N(2))	CID	1	0	1	1		6043			1.53523e+08	Heavy	Unique	Used	0.67167	0	1.487e-05	5.90328	0	28.5736	7	2	764.824	1528.64	-3.9557	88.4506	14632	14632	MS2	0/0	12AUG14_Rui_cardiac_PE_B.raw
High				TDVDQQGLLVQEDTAGQLr	Unambiguous	1	1	D4ABA9	R19(Label:13C(6))	CID	1	0	1	1		23306	1		1.18203e+08	Medium	Excluded by Method	Not Used		0	6.743e-06	5.88591	0	0	15	2	1046.53	2092.05	-4.08609	282.42	56206	56206	MS2	0/0	12AUG14_Rui_cardiac_PE_B.raw
	High			ISSSNPYSTVTmDELr	Unambiguous	1	1	D3ZCV0	M12(Oxidation); R16(Label:13C(6)15N(4))	CID	1	0	1	1							No Quan Values	Not Used		0	2.839e-05	5.8787	0	15.2943	62	2	913.424	1825.84	-6.29082	231.831	45404	45404	MS2	0/0	12AUG14_Rui_cardiac_PE_B.raw
High				ALcVSESqSAGAGTGNAATQGk	Unambiguous	2	1	F1LPQ9	C3(Carbamidomethyl); Q8(Deamidated); K22(Label:2H(4))	CID	0.0239	0	1	1					805551		No Quan Values	Not Used		0	1.269e-05	5.86857	0	37.788	100	2	1035.5	2069.98	6.04043	93.2324	15653	15653	MS2	0/0	12AUG14_Rui_cardiac_PE_B.raw
	High			TPIGSFLGSLASQPATk	Unambiguous	1	1	P17764	K17(Label:13C(6)15N(2))	CID	1	0	1	1					1.36441e+06		No Quan Values	Not Used		0	7.807e-05	5.86703	0	28.481	89	2	841.962	1682.92	-2.64371	392.513	79259	79259	MS2	0/0	12AUG14_Rui_cardiac_PE_B.raw
	High			EVYMGNVIQGGEGQAPTr	Unambiguous	1	1	P17764	R18(Label:13C(6)15N(4))	CID	1	0	1	1					6.05109e+06		No Quan Values	Not Used		0	7.967e-06	5.86172	0	17.0613	62	2	958.46	1915.91	-4.58657	221.779	43236	43236	MS2	0/0	12AUG14_Rui_cardiac_PE_B.raw
	High			STnGDTFLGGEDFDQALLr	Unambiguous	2	1	F1M953	N3(Deamidated); R19(Label:13C(6)15N(4))	CID	1	0	1	1		33555			6.34763e+07	Heavy	Redundant	Not Used	0.660383	0	0.0001548	5.83538	0	17.6205	17	2	1033.97	2066.94	-5.56462	405.679	82084	82084	MS2	0/0	12AUG14_Rui_cardiac_PE_B.raw
	High			TSVQTEDDQLIAGQSAr	Unambiguous	2	1	Q5U302	R17(Label:13C(6)15N(4))	CID	1	0	1	1					4.52084e+06		No Quan Values	Not Used		0	0.0001217	5.82744	0	16.806	100	2	914.944	1828.88	-5.27261	161.958	30324	30324	MS2	0/0	12AUG14_Rui_cardiac_PE_B.raw
High				LEQqVDDLEGSLEQEk	Unconsidered	8	2	G3V885;G3V8B0	Q4(Deamidated); K16(Label:2H(4))	CID		0.0235	2	2					12403741		No Quan Values	Not Used		0	0.0001029	5.82279	0	51.3337	100	2	932.958	1864.91	6.51315	267.228	52976	52976	MS2	0/0	12AUG14_Rui_cardiac_PE_B.raw
	High			ELAQQVQqVAAEYcr	Unambiguous	1	1	Q6AYI1	Q8(Deamidated); C14(Carbamidomethyl); R15(Label:13C(6)15N(4))	CID	0.0069	0	1	1							No Quan Values	Not Used		0	0.0005825	5.82099	0	6.13262	76	2	902.438	1803.87	6.88634	310.114	62042	62042	MS2	0/0	12AUG14_Rui_cardiac_PE_B.raw
	High			MSEEDEQGWcQGQLQSGr	Unambiguous	1	1	G3V9N7	C10(Carbamidomethyl); R18(Label:13C(6)15N(4))	CID	1	0	1	1					1.01311e+06		No Quan Values	Not Used		0	5.247e-05	5.82098	0	0	100	2	1067.94	2134.87	-3.37088	177.141	33616	33616	MS2	0/0	12AUG14_Rui_cardiac_PE_B.raw
	High			TGLEQGNDAGYLAESEk	Unambiguous	1	1	Q64428	K17(Label:13C(6)15N(2))	CID	1	0	1	1		14509		1	6.57029e+06	Heavy	Excluded by Method	Not Used		0	2.53e-05	5.82065	0	48.9771	100	2	895.416	1789.83	-4.31624	181.772	34604	34604	MS2	0/0	12AUG14_Rui_cardiac_PE_B.raw
High				MSEEDEQGWcQGqLQSGr	Unconsidered	1	1	G3V9N7	C10(Carbamidomethyl); Q13(Deamidated); R18(Label:13C(6))	CID		0.0235	3	3					1.36496e+06		No Quan Values	Not Used		0	0.0001416	5.8178	0	23.8222	100	2	1066.45	2131.89	5.20092	176.699	33518	33518	MS2	0/0	12AUG14_Rui_cardiac_PE_B.raw
High				cIGAIAMTEPGAGSDLQGVr	Unambiguous	1	1	P15650	C1(Carbamidomethyl); R20(Label:13C(6))	CID	1	0	1	1		24979	1	1	1.24477e+06	Medium	Excluded by Method	Not Used		0	0.001331	5.80946	0	0	100	2	1005	2008.98	-2.62733	302.352	60414	60414	MS2	0/0	12AUG14_Rui_cardiac_PE_B.raw
	High			IVYGHLDDPANQEIEr	Unambiguous	1	1	Q9ER34	R16(Label:13C(6)15N(4))	CID	1	0	1	1		15256			205225178	Heavy	Unique	Used	1.10542	0	7.614e-06	5.80893	0	48.0267	7	3	626.977	1878.92	-3.6862	191.776	36772	36772	MS2	0/0	12AUG14_Rui_cardiac_PE_B.raw
High				SQVFSTAADGQTQVEIk	Unambiguous	2	1	F1M953	K17(Label:2H(4))	CID	1	0	1	1					7549299		No Quan Values	Not Used		0	9.411e-05	5.80797	0	0	76	2	906.965	1812.92	-2.7653	218.461	42525	42525	MS2	0/0	12AUG14_Rui_cardiac_PE_B.raw
	High			NMVNEEDESqDTETVFk	Unambiguous	2	1	Q9Z2J4-2	Q10(Deamidated); K17(Label:13C(6)15N(2))	CID	0.0121	0	1	1					2.03354e+06		No Quan Values	Not Used		0	7.297e-05	5.80483	0	48.2848	100	2	1012.44	2023.86	5.26552	219.071	42654	42654	MS2	0/0	12AUG14_Rui_cardiac_PE_B.raw
High				NmGGPYGGGNYGPGGSGGSGGYGGr	Unambiguous	7	1	A7VJC2-2	M2(Oxidation); R25(Label:13C(6))	CID	1	0	1	1		8663		1	9654334	Medium	Excluded by Method	Not Used		0	7.73e-07	5.79854	0	9.06888	96	2	1106.46	2211.91	-4.21576	115.739	20439	20439	MS2	0/0	12AUG14_Rui_cardiac_PE_B.raw
High				SQIFSTASDNQPTVTIk	Unambiguous	1	1	P06761	K17(Label:2H(4))	CID	1	0	1	1		20060	1		24467709	Medium	Excluded by Method	Not Used		0	2.415e-05	5.79509	0	0	94	2	920.979	1840.95	-4.07109	244.329	48110	48110	MS2	0/0	12AUG14_Rui_cardiac_PE_B.raw
High				FLEQQNAALAAEVNr	Unambiguous	2	1	P48675	R15(Label:13C(6))	CID	1	0	1	1							No Quan Values	Not Used		0	4.365e-06	5.79358	0	13.718	27	2	840.441	1679.87	-3.76996	249.793	49282	49282	MS2	0/0	12AUG14_Rui_cardiac_PE_B.raw
	High			YDDVEEAnYFQQASELAk	Unambiguous	1	1	Q66HF1	N8(Deamidated); K18(Label:13C(6)15N(2))	CID	1	0	1	1					818425		No Quan Values	Not Used		0	5.828e-05	5.78693	0	41.9763	100	2	1064.97	2128.93	-4.52183	368.16	74213	74213	MS2	0/0	12AUG14_Rui_cardiac_PE_B.raw
High				YSGDFGADAQGAmSk	Unambiguous	1	1	Q9QZ76	M13(Oxidation); K15(Label:2H(4))	CID	1	0	1	1		6227		1	69078457	Medium	Excluded by Method	Not Used		0	5.535e-06	5.78461	0	12.9498	19	2	762.83	1524.65	-2.9539	90.7398	15121	15121	MS2	0/0	12AUG14_Rui_cardiac_PE_B.raw
	High			ELAQQVqQVAAEYcr	Unconsidered	1	1	Q6AYI1	Q7(Deamidated); C14(Carbamidomethyl); R15(Label:13C(6)15N(4))	CID		0.0069	2	2							No Quan Values	Not Used		0	0.0006838	5.78198	0	6.13262	76	2	902.438	1803.87	6.88634	310.114	62042	62042	MS2	0/0	12AUG14_Rui_cardiac_PE_B.raw
High				VIVVGNPANTNcLTASk	Unambiguous	1	1	O88989	C12(Carbamidomethyl); K17(Label:2H(4))	CID	1	0	1	1							No Quan Values	Not Used		0	1.105e-05	5.77688	0	0	14	2	881.475	1761.94	-2.73121	217.631	42348	42348	MS2	0/0	12AUG14_Rui_cardiac_PE_B.raw
	High			HIDAAYFYQNEEEVGQALr	Unambiguous	1	1	D3ZF77	R19(Label:13C(6)15N(4))	CID	1	0	1	1		28304	1		2.55879e+06	Heavy	Excluded by Method	Not Used		0	2.179e-05	5.7747	0	0	100	2	1132.03	2263.05	-5.04965	343.777	69125	69125	MS2	0/0	12AUG14_Rui_cardiac_PE_B.raw
High				GcITIIGGGDTATccAk	Selected	1	1	P16617	C2(Carbamidomethyl); C14(Carbamidomethyl); C15(Carbamidomethyl); K17(Label:2H(4))	CID	0	0	1	1					20385104		No Quan Values	Not Used		0	1.01e-05	5.77318	0	0	32	2	879.908	1758.81	-2.16231	189.165	36203	36203	MS2	0/0	12AUG14_Rui_cardiac_PE_B.raw
High				GcITIIGGGnTATccAk	Rejected	1	0		C2(Carbamidomethyl); N10(Deamidated); C14(Carbamidomethyl); C15(Carbamidomethyl); K17(Label:2H(4))	CID		0	2	2					20385104		No Quan Values	Not Used		0	1.01e-05	5.77318	0	0	32	2	879.908	1758.81	-2.16004	189.165	36203	36203	MS2	0/0	12AUG14_Rui_cardiac_PE_B.raw
	High			AEGSDVANAVLDGADcImLSGETAk	Unambiguous	3	2	P11980;P11980-2	C16(Carbamidomethyl); M18(Oxidation); K25(Label:13C(6)15N(2))	CID	1	0	1	1							No Quan Values	Not Used		0	0.001346	5.77039	0	20.5435	100	2	1259.57	2518.14	-5.8091	396.592	80121	80121	MS2	0/0	12AUG14_Rui_cardiac_PE_B.raw
High				DAGEGGLSLAVEGPSk	Unambiguous	1	1	D3ZHA0	K16(Label:2H(4))	CID	1	0	1	1							No Quan Values	Not Used		0	0.0001634	5.76701	0	22.6213	69	2	745.883	1490.76	-3.42634	234.838	46058	46058	MS2	0/0	12AUG14_Rui_cardiac_PE_B.raw
High				GTGGVDTAAVGAVFDISNADr	Unambiguous	1	1	P00564	R21(Label:13C(6))	CID	1	0	1	1					1.11037e+06		No Quan Values	Not Used		0	7.955e-06	5.76579	0	55.9883	100	2	999.993	1998.98	-2.08771	392.559	79269	79269	MS2	0/0	12AUG14_Rui_cardiac_PE_B.raw
	High			LEDTENWLYEDGEDQPk	Unambiguous	2	1	F1LRV4	K17(Label:13C(6)15N(2))	CID	1	0	1	1		23607		1	1.21768e+06	Heavy	Excluded by Method	Not Used		0	0.0005178	5.76138	0	0	100	2	1044.96	2088.91	-2.95499	286.057	56976	56976	MS2	0/0	12AUG14_Rui_cardiac_PE_B.raw
High				HIDAAYFYQNEEEVGQALr	Unambiguous	1	1	D3ZF77	R19(Label:13C(6))	CID	1	0	1	1		28259		1	2.93191e+06	Medium	Excluded by Method	Not Used		0	0.0001189	5.75971	0	63.0895	100	2	1130.04	2259.07	-1.23051	343.278	69021	69021	MS2	0/0	12AUG14_Rui_cardiac_PE_B.raw
	High			DQTNDQVTIDSALATQk	Unambiguous	1	1	P56574	K17(Label:13C(6)15N(2))	CID	1	0	1	1					2.47712e+06		No Quan Values	Not Used		0	6.339e-05	5.75873	0	49.7556	100	2	928.457	1855.91	-2.76207	235.175	46131	46131	MS2	0/0	12AUG14_Rui_cardiac_PE_B.raw
	High			ESTGAQVQVAGDMLPNSTEr	Unambiguous	2	1	Q6AYU5	R20(Label:13C(6)15N(4))	CID	1	0	1	1		19733		1	6.91141e+06	Heavy	Excluded by Method	Not Used		0	5.921e-05	5.75372	0	11.5573	94	2	1050.49	2099.98	-4.519	240.085	47194	47194	MS2	0/0	12AUG14_Rui_cardiac_PE_B.raw
High				MEEESGAPcVPSGnGAPVPk	Unambiguous	3	1	F1LV13	C9(Carbamidomethyl); N14(Deamidated); K20(Label:2H(4))	CID	1	0	1	1					2.1352e+06		No Quan Values	Not Used		0	5.429e-05	5.74753	0	0	100	2	1009.46	2017.91	-0.71204	190.817	36565	36565	MS2	0/0	12AUG14_Rui_cardiac_PE_B.raw
High				ALcVSESQSAGAGTGnAATQGk	Unconsidered	2	1	F1LPQ9	C3(Carbamidomethyl); N16(Deamidated); K22(Label:2H(4))	CID		0.0239	2	2					805551		No Quan Values	Not Used		0	9.504e-05	5.73161	0	37.788	100	2	1035.5	2069.98	6.04043	93.2324	15653	15653	MS2	0/0	12AUG14_Rui_cardiac_PE_B.raw
	High			nMVNEEDESQDTETVFk	Unconsidered	2	1	Q9Z2J4-2	N1(Deamidated); K17(Label:13C(6)15N(2))	CID		0.0121	2	2					2.03354e+06		No Quan Values	Not Used		0	0.0002123	5.72665	0	48.2848	100	2	1012.44	2023.86	5.26552	219.071	42654	42654	MS2	0/0	12AUG14_Rui_cardiac_PE_B.raw
	High			GFGDGYnGYGGGPGGGNFGGSPGYGGGr	Unambiguous	4	1	A7VJC2-2	N7(Deamidated); R28(Label:13C(6)15N(4))	CID	1	0	1	1		22812		1	2390599	Heavy	Excluded by Method	Not Used		0	0.0008342	5.72453	0	29.3306	100	2	1253.52	2506.02	-3.66861	276.217	54897	54897	MS2	0/0	12AUG14_Rui_cardiac_PE_B.raw
	High			TcLLnETGDEPFQYkN	Unambiguous	1	1	P09606	C2(Carbamidomethyl); N5(Deamidated); K15(Label:13C(6)15N(2))	CID	0.0227	0	1	1							No Quan Values	Not Used		0	0.0072	5.71887	1	0	100	2	969.444	1937.88	6.97818	284.959	56745	56745	MS2	0/0	12AUG14_Rui_cardiac_PE_B.raw
High				SSFSNTPNSGYTQSqFNAPr	Unambiguous	1	1	Q5M9G3	Q15(Deamidated); R20(Label:13C(6))	CID	0.0263	0	1	1					1.97778e+06		No Quan Values	Not Used		0	0.0001669	5.70837	0	0	100	2	1099	2197	5.98289	190.492	36494	36494	MS2	0/0	12AUG14_Rui_cardiac_PE_B.raw
High				DATNVGDEGGFAPNILENk	Unambiguous	2	1	M0R5J4	K19(Label:2H(4))	CID	1	0	1	1							No Quan Values	Not Used		0	0.000175	5.70361	0	0	100	2	982.98	1964.95	1.79569	324.23	65021	65021	MS2	0/0	12AUG14_Rui_cardiac_PE_B.raw
High				VIVVGNPANTNcLTASk	Unambiguous	1	1	O88989	C12(Carbamidomethyl); K17(Label:2H(4))	CID	1	0	1	1							No Quan Values	Not Used		0	4.435e-05	5.703	0	6.50044	41	2	881.476	1761.94	-1.55342	219.978	42852	42852	MS2	0/0	12AUG14_Rui_cardiac_PE_B.raw
High				HIDAAYFYQNEEEVGQALr	Unambiguous	1	1	D3ZF77	R19(Label:13C(6))	CID	1	0	1	1		28423	1	1	535144	Medium	Excluded by Method	Not Used		0	7.846e-05	5.703	0	0	100	2	1130.04	2259.07	-2.41929	345.349	69454	69454	MS2	0/0	12AUG14_Rui_cardiac_PE_B.raw
High				AANEAGYFNEEmAPIEVk	Unambiguous	2	1	P13437	M12(Oxidation); K18(Label:2H(4))	CID	1	0	1	1		22353	1	1	14333526	Medium	Excluded by Method	Not Used		0	0.0002617	5.70067	0	0	68	2	1001.97	2002.93	-3.33818	271.273	53837	53837	MS2	0/0	12AUG14_Rui_cardiac_PE_B.raw
High				HIDAAYFYQnEEEVGQALr	Unambiguous	1	1	D3ZF77	N10(Deamidated); R19(Label:13C(6))	CID	0.0123	0	1	1		28248	1	1	700522	Medium	Excluded by Method	Not Used		0	8.829e-05	5.69922	0	19.2534	100	2	1130.54	2260.07	5.30226	343.149	68994	68994	MS2	0/0	12AUG14_Rui_cardiac_PE_B.raw
	High			TSVQTEDDqLIAGQSAr	Unambiguous	2	1	Q5U302	Q9(Deamidated); R17(Label:13C(6)15N(4))	CID	0.0018	0	1	1		12699	1		1.42903e+06	Heavy	Excluded by Method	Not Used		0	0.0008823	5.69514	0	49.9416	100	2	915.45	1829.89	9.66918	161.762	30284	30284	MS2	0/0	12AUG14_Rui_cardiac_PE_B.raw
	High			TSVqTEDDQLIAGQSAr	Unconsidered	2	1	Q5U302	Q4(Deamidated); R17(Label:13C(6)15N(4))	CID		0.0018	2	2		12699	1		1.42903e+06	Heavy	Excluded by Method	Not Used		0	0.00103	5.68888	0	49.9416	100	2	915.45	1829.89	9.66918	161.762	30284	30284	MS2	0/0	12AUG14_Rui_cardiac_PE_B.raw
High				GTSFEAAAASGGSASSEk	Unambiguous	1	1	P13803	K18(Label:2H(4))	CID	1	0	1	1		4903			8.02818e+06	Medium	Unique	Used	0.54502	0	2.393e-05	5.68661	0	0	52	2	809.874	1618.74	-4.78986	77.5885	12385	12385	MS2	0/0	12AUG14_Rui_cardiac_PE_B.raw
High				DVGPDDQGSYAVIAGSSk	Unambiguous	1	1	P56741	K18(Label:2H(4))	CID	1	0	1	1					8603322		No Quan Values	Not Used		0	2.634e-05	5.68605	0	0	81	2	885.425	1769.84	-3.19628	212.064	41137	41137	MS2	0/0	12AUG14_Rui_cardiac_PE_B.raw
	High			WGDAGAEYVVESTGVFTTMEk	Unambiguous	4	1	P04797	K21(Label:13C(6)15N(2))	CID	1	0	1	1		33592			1.15511e+07	Heavy	Unique	Used	0.544709	0	0.0002192	5.68566	0	18.5204	54	2	1143.03	2285.05	-3.10133	406.057	82165	82165	MS2	0/0	12AUG14_Rui_cardiac_PE_B.raw
	High			IVSNAScTTNcLAPLAk	Unambiguous	15	2	P04797;F1M5I8	C7(Carbamidomethyl); C11(Carbamidomethyl); K17(Label:13C(6)15N(2))	CID	1	0	1	1							No Quan Values	Not Used		0	0.0002733	5.68474	0	18.2147	41	2	914.46	1827.91	-2.65798	202.567	39102	39102	MS2	0/0	12AUG14_Rui_cardiac_PE_B.raw
High				YSGDFGADAQGAmSk	Unambiguous	1	1	Q9QZ76	M13(Oxidation); K15(Label:2H(4))	CID	1	0	1	1							No Quan Values	Not Used		0	1.914e-05	5.67792	0	0	100	2	762.831	1524.66	-1.27255	83.4057	13582	13582	MS2	0/0	12AUG14_Rui_cardiac_PE_B.raw
	High			HAcVPVDFEEVHVSSNADEEDIr	Unambiguous	2	1	P41565	C3(Carbamidomethyl); R23(Label:13C(6)15N(4))	CID	1	0	1	1							No Quan Values	Not Used		0	0.0004075	5.67705	0	38.5752	100	3	888.734	2664.19	-0.00652873	263.077	52101	52101	MS2	0/0	12AUG14_Rui_cardiac_PE_B.raw
	High			DQTNDQVTIDSALATQk	Unambiguous	1	1	P56574	K17(Label:13C(6)15N(2))	CID	1	0	1	1		19019		1	4.69593e+06	Heavy	Excluded by Method	Not Used		0	4.418e-05	5.67074	0	23.2516	100	2	928.455	1855.9	-4.99839	232.462	45543	45543	MS2	0/0	12AUG14_Rui_cardiac_PE_B.raw
High				VQANLDTPDINIQGPEAk	Unambiguous	1	1	M0R9D5	K18(Label:2H(4))	CID	0.4293	0	1	1		22940	1	1	4660627	Medium	Excluded by Method	Not Used		0	0.0001871	5.66307	0	0	73	2	964.003	1927	-4.36718	277.847	55241	55241	MS2	0/0	12AUG14_Rui_cardiac_PE_B.raw
High				TTGIVmDSGDGVTHTVPIYEGYALPHAILr	Unambiguous	3	1	V9GZ85	M6(Oxidation); R30(Label:13C(6))	CID	1	0	1	1					496570		No Quan Values	Not Used		0	0.0001799	5.65939	0	82.0651	100	3	1069.21	3205.62	-2.58807	385.367	77773	77773	MS2	0/0	12AUG14_Rui_cardiac_PE_B.raw
High				LQDAEEAVEAVNAk	Unambiguous	4	2	G3V885;G3V8B0	K14(Label:2H(4))	CID	1	0	1	1					99953880		No Quan Values	Not Used		0	5.996e-05	5.65805	0	23.2629	34	2	745.883	1490.76	-3.01021	189.291	36232	36232	MS2	0/0	12AUG14_Rui_cardiac_PE_B.raw
High				HADSVAELGEQIDNLQr	Unambiguous	7	2	G3V885;G3V8B0	R17(Label:13C(6))	CID	1	0	1	1					423014		No Quan Values	Not Used		0	2.776e-05	5.65105	0	21.6866	100	2	950.974	1900.94	-2.4813	278.739	55432	55432	MS2	0/0	12AUG14_Rui_cardiac_PE_B.raw
	High			HELQANcYEEVkDr	Unambiguous	1	1	P45592	C7(Carbamidomethyl); K12(Label:13C(6)15N(2)); R14(Label:13C(6)15N(4))	CID	1	0	1	1		3103			2.02953e+06	Heavy	Unique	Used	0.950198	0	8.073e-05	5.64729	1	50.0649	100	3	603.615	1808.83	-3.12433	58.488	8490	8490	MS2	0/0	12AUG14_Rui_cardiac_PE_B.raw
	High			NMVnEEDESQDTETVFk	Unconsidered	2	1	Q9Z2J4-2	N4(Deamidated); K17(Label:13C(6)15N(2))	CID		0.0259	3	3					2.03354e+06		No Quan Values	Not Used		0	0.0002201	5.64615	0	48.2848	100	2	1012.44	2023.86	5.26552	219.071	42654	42654	MS2	0/0	12AUG14_Rui_cardiac_PE_B.raw
High				AGAGSATLSMAYAGAr	Unambiguous	1	1	P04636	R16(Label:13C(6))	CID	1	0	1	1					52514812		No Quan Values	Not Used		0	4.963e-05	5.64547	0	13.2523	13	2	730.865	1460.72	-2.82259	191.782	36774	36774	MS2	0/0	12AUG14_Rui_cardiac_PE_B.raw
High				TGLEQGNDAGYLAESEk	Unambiguous	1	1	Q64428	K17(Label:2H(4))	CID	1	0	1	1		14509		1	3.02892e+07	Medium	Excluded by Method	Not Used		0	7.364e-05	5.6449	0	10.9099	96	2	893.421	1785.84	-4.82886	178.924	33994	33994	MS2	0/0	12AUG14_Rui_cardiac_PE_B.raw
	High			ISADAMMQALLGTr	Unambiguous	1	1	P23693	R14(Label:13C(6)15N(4))	CID	1	0	1	1		34105			7022355	Heavy	Unique	Used	0.66934	0	2.916e-05	5.64299	0	34.7909	100	2	744.38	1487.75	-3.22674	411.414	83288	83288	MS2	0/0	12AUG14_Rui_cardiac_PE_B.raw
High				ADHQPLTEASYVNLPTIALcNTDSPLr	Unambiguous	1	1	P38983	C20(Carbamidomethyl); R27(Label:13C(6))	CID	1	0	1	1		33017			4.62493e+06	Medium	Unique	Used	1.57302	0	8.189e-05	5.63543	0	46.8057	64	3	1001.5	3002.49	-3.47847	400.481	80967	80967	MS2	0/0	12AUG14_Rui_cardiac_PE_B.raw
High				HIDAAYFYqNEEEVGQALr	Unconsidered	1	1	D3ZF77	Q9(Deamidated); R19(Label:13C(6))	CID		0.0123	2	2		28248	1	1	700522	Medium	Excluded by Method	Not Used		0	8.547e-05	5.63344	0	19.2534	100	2	1130.54	2260.07	5.30226	343.149	68994	68994	MS2	0/0	12AUG14_Rui_cardiac_PE_B.raw
High				LVTFENVTGQPqQGAEQPr	Unambiguous	3	1	Q9Z2Q1-2	Q12(Deamidated); R19(Label:13C(6))	CID	0.0053	0	1	1							No Quan Values	Not Used		0	0.0004552	5.63179	0	0	100	2	1053.54	2106.07	8.16655	233.977	45868	45868	MS2	0/0	12AUG14_Rui_cardiac_PE_B.raw
High				LEDTENWLYEDGEDQPk	Unambiguous	2	1	F1LRV4	K17(Label:2H(4))	CID	1	0	1	1		23607		1	3.6574e+06	Medium	Excluded by Method	Not Used		0	6.9e-05	5.627	0	33.8355	100	2	1042.96	2084.91	-7.13865	286.491	57066	57066	MS2	0/0	12AUG14_Rui_cardiac_PE_B.raw
	High			ELAQqVQQVAAEYcr	Unconsidered	1	1	Q6AYI1	Q5(Deamidated); C14(Carbamidomethyl); R15(Label:13C(6)15N(4))	CID		0.0344	3	3							No Quan Values	Not Used		0	0.0008698	5.62442	0	6.13262	76	2	902.438	1803.87	6.88634	310.114	62042	62042	MS2	0/0	12AUG14_Rui_cardiac_PE_B.raw
High				MSEEDEqGWcQGQLQSGr	Unambiguous	1	1	G3V9N7	Q7(Deamidated); C10(Carbamidomethyl); R18(Label:13C(6))	CID	0.0196	0	1	1					467583		No Quan Values	Not Used		0	0.0002112	5.62199	0	24.893	100	2	1066.45	2131.89	6.3461	178.472	33900	33900	MS2	0/0	12AUG14_Rui_cardiac_PE_B.raw
High				QDHPSSmGVYGQESGGFSGPGENr	Unambiguous	2	1	B1WC50	M7(Oxidation); R24(Label:13C(6))	CID	1	0	1	1		9226	1	1	2.88258e+06	Medium	Excluded by Method	Not Used		0	3.643e-06	5.62152	0	34.2842	100	3	834.691	2502.06	-4.03454	121.626	21708	21708	MS2	0/0	12AUG14_Rui_cardiac_PE_B.raw
High				AANAAEnDFSVSQAEVSSr	Unambiguous	1	1	Q6MG08	N7(Deamidated); R19(Label:13C(6))	CID	0.0214	0	1	1					462102		No Quan Values	Not Used		0	0.001487	5.62143	0	46.0712	100	2	980.461	1959.91	8.06158	194.093	37280	37280	MS2	0/0	12AUG14_Rui_cardiac_PE_B.raw
	High			ISSSNPYSTVTMDELr	Unambiguous	1	1	D3ZCV0	R16(Label:13C(6)15N(4))	CID	1	0	1	1					17828986		No Quan Values	Not Used		0	0.0002516	5.6206	0	16.8814	81	2	905.428	1809.85	-4.02999	283.255	56385	56385	MS2	0/0	12AUG14_Rui_cardiac_PE_B.raw
	High			GTGGVDTAAVGAVFDISNADr	Unambiguous	1	1	P00564	R21(Label:13C(6)15N(4))	CID	1	0	1	1					860848		No Quan Values	Not Used		0	4.986e-05	5.61819	0	9.58694	100	2	1001.99	2002.96	-3.71949	388.919	78511	78511	MS2	0/0	12AUG14_Rui_cardiac_PE_B.raw
High				TDVDQQGLLVQEDTAGQLr	Unambiguous	1	1	D4ABA9	R19(Label:13C(6))	CID	1	0	1	1							No Quan Values	Not Used		0	2.961e-05	5.61673	0	38.1761	100	2	1046.53	2092.05	-4.31949	285.885	56939	56939	MS2	0/0	12AUG14_Rui_cardiac_PE_B.raw
High				ESTGAQVQVAGDMLPNSTEr	Unambiguous	2	1	Q6AYU5	R20(Label:13C(6))	CID	1	0	1	1					191081		No Quan Values	Not Used		0	0.0001865	5.60858	0	0	100	2	1048.5	2095.99	-4.36203	239.019	46964	46964	MS2	0/0	12AUG14_Rui_cardiac_PE_B.raw
High				TIGGGDDSFNTFFSETGAGk	Unambiguous	5	1	Q68FR8	K20(Label:2H(4))	CID	1	0	1	1							No Quan Values	Not Used		0	0.001229	5.6031	0	0	100	2	1006.46	2011.91	-4.9692	367.698	74117	74117	MS2	0/0	12AUG14_Rui_cardiac_PE_B.raw
High				LPsGSGAASPTTGSAVDIr	Unambiguous	1	1	M0R9D5	S3(Phospho); R19(Label:13C(6))	CID	0.0375	0	1	1	S(3): 89.2; S(5): 10.8; S(9): 0.0; T(11): 0.0; T(12): 0.0; S(14): 0.0	18065	1		4.80261e+06	Medium	Excluded by Method	Not Used		0	0.0002079	5.60282	0	0	100	2	915.434	1829.86	-6.61331	221.002	43073	43073	MS2	0/0	12AUG14_Rui_cardiac_PE_B.raw
	High			NLFETLPLDSIGQGEPSAcGNINr	Unambiguous	1	1	D4ABA9	C19(Carbamidomethyl); R24(Label:13C(6)15N(4))	CID	1	0	1	1							No Quan Values	Not Used		0	0.0003275	5.60255	0	24.337	30	2	1306.63	2612.26	-3.19452	404.038	81734	81734	MS2	0/0	12AUG14_Rui_cardiac_PE_B.raw
	High			GTSFEAAAASGGSASSEk	Unambiguous	1	1	P13803	K18(Label:13C(6)15N(2))	CID	1	0	1	1		5053		1	8.45313e+06	Heavy	Excluded by Method	Not Used		0	7.376e-05	5.60035	0	19.3258	100	2	811.869	1622.73	-4.67591	78.4396	12560	12560	MS2	0/0	12AUG14_Rui_cardiac_PE_B.raw
High				VDATEESDLAQQYGVr	Unambiguous	1	1	P04785	R16(Label:13C(6))	CID	1	0	1	1							No Quan Values	Not Used		0	3.495e-05	5.59804	0	20.1843	38	2	893.928	1786.85	-3.05868	246.752	48636	48636	MS2	0/0	12AUG14_Rui_cardiac_PE_B.raw
High				LVTFENVTGqPQQGAEQPr	Unconsidered	3	1	Q9Z2Q1-2	Q10(Deamidated); R19(Label:13C(6))	CID		0.0053	2	2							No Quan Values	Not Used		0	0.0005928	5.59599	0	0	100	2	1053.54	2106.07	8.16655	233.977	45868	45868	MS2	0/0	12AUG14_Rui_cardiac_PE_B.raw
	High			TcLLNETGDEPFqYkN	Unconsidered	1	1	P09606	C2(Carbamidomethyl); Q13(Deamidated); K15(Label:13C(6)15N(2))	CID		0.0227	2	2							No Quan Values	Not Used		0	0.008278	5.58919	1	0	100	2	969.444	1937.88	6.97818	284.959	56745	56745	MS2	0/0	12AUG14_Rui_cardiac_PE_B.raw
	High			ALDSTTVAAHESEIYck	Unambiguous	2	1	G3V7U0	C16(Carbamidomethyl); K17(Label:13C(6)15N(2))	CID	1	0	1	1					9626594		No Quan Values	Not Used		0	0.0001862	5.58407	0	0	100	2	951.95	1902.89	-3.16684	178.575	33921	33921	MS2	0/0	12AUG14_Rui_cardiac_PE_B.raw
	High			TGGLAGGGSDALQTDGLr	Unambiguous	1	1	D4A702	R18(Label:13C(6)15N(4))	CID	1	0	1	1		16801	1		1.17743e+07	Heavy	Excluded by Method	Not Used		0	2.758e-05	5.58345	0	68.1516	100	2	828.414	1655.82	-1.50891	206.506	39948	39948	MS2	0/0	12AUG14_Rui_cardiac_PE_B.raw
	High			VLGSEEPTEGDVQcMr	Unambiguous	1	1	D4ABA9	C14(Carbamidomethyl); R16(Label:13C(6)15N(4))	CID	1	0	1	1		14657		1	9751831	Heavy	Excluded by Method	Not Used		0	0.0002286	5.58202	0	13.2143	78	2	908.905	1816.8	-2.96367	184.277	35144	35144	MS2	0/0	12AUG14_Rui_cardiac_PE_B.raw
	High			cPVmLVVGDQAPHEDAVVEcNSk	Unambiguous	2	1	Q8VBU2-2	C1(Carbamidomethyl); M4(Oxidation); C20(Carbamidomethyl); K23(Label:13C(6)15N(2))	CID	1	0	1	1		19096		1	3080246	Heavy	Excluded by Method	Not Used		0	2.363e-05	5.57979	0	82.657	90	3	860.066	2578.18	0.121888	232.794	45614	45614	MS2	0/0	12AUG14_Rui_cardiac_PE_B.raw
High				DVGPDDQGSYAVIAGSSk	Unambiguous	1	1	P56741	K18(Label:2H(4))	CID	1	0	1	1					3877313		No Quan Values	Not Used		0	2.185e-05	5.5782	0	8.06572	61	2	885.425	1769.84	-3.81703	209.424	40570	40570	MS2	0/0	12AUG14_Rui_cardiac_PE_B.raw
	High			VDATEESDLAQQYGVr	Unambiguous	1	1	P04785	R16(Label:13C(6)15N(4))	CID	1	0	1	1					16325274		No Quan Values	Not Used		0	0.0002608	5.57798	0	32.1491	100	2	895.924	1790.84	-1.40522	247.854	48873	48873	MS2	0/0	12AUG14_Rui_cardiac_PE_B.raw
High				NPDDITQEEYGEFYk	Unambiguous	1	1	P34058	K15(Label:2H(4))	CID	1	0	1	1		22476		1	2.17147e+07	Medium	Excluded by Method	Not Used		0	2.489e-05	5.57754	0	7.17349	53	2	926.413	1851.82	-2.36615	272.544	54114	54114	MS2	0/0	12AUG14_Rui_cardiac_PE_B.raw
High				DDGVFVQEVMQNSPAAr	Unambiguous	1	1	M0R9D5	R17(Label:13C(6))	CID	1	0	1	1					2.80133e+06		No Quan Values	Not Used		0	0.0005038	5.57549	0	45.5205	100	2	934.945	1868.88	-3.69196	369.373	74463	74463	MS2	0/0	12AUG14_Rui_cardiac_PE_B.raw
	High			NQVTATTADGSTQVIGTk	Unambiguous	1	1	Q6P6R2	K18(Label:13C(6)15N(2))	CID	1	0	1	1					6.84319e+06		No Quan Values	Not Used		0	5.581e-05	5.57332	0	0	100	2	900.464	1799.92	-1.03805	131.229	23745	23745	MS2	0/0	12AUG14_Rui_cardiac_PE_B.raw
High				cIGAIAmTEPGAGSDLQGVr	Unambiguous	1	1	P15650	C1(Carbamidomethyl); M7(Oxidation); R20(Label:13C(6))	CID	1	0	1	1					1.22598e+06		No Quan Values	Not Used		0	9.76e-05	5.57134	0	0	100	2	1012.99	2024.98	-3.35069	244.54	48156	48156	MS2	0/0	12AUG14_Rui_cardiac_PE_B.raw
	High			EAALVDmVNDGVEDLr	Unambiguous	1	1	P04906	M7(Oxidation); R16(Label:13C(6)15N(4))	CID	1	0	1	1					1.95371e+06		No Quan Values	Not Used		0	0.0003229	5.57113	0	54.7826	100	2	886.423	1771.84	-0.614103	316.695	63429	63429	MS2	0/0	12AUG14_Rui_cardiac_PE_B.raw
	High			EVYmGNVIQGGEGQAPTr	Unambiguous	1	1	P17764	M4(Oxidation); R18(Label:13C(6)15N(4))	CID	1	0	1	1					11996382		No Quan Values	Not Used		0	9.298e-05	5.57035	0	0	100	2	966.461	1931.92	-0.210448	153.576	28526	28526	MS2	0/0	12AUG14_Rui_cardiac_PE_B.raw
High				LMAGQEDSnGcINYEAFVk	Unambiguous	1	1	P16409	N9(Deamidated); C11(Carbamidomethyl); K19(Label:2H(4))	CID	0.0485	0	1	1							No Quan Values	Not Used		0	0.0001411	5.56989	0	4.54768	33	2	1075.98	2150.96	-2.99742	334.193	67111	67111	MS2	0/0	12AUG14_Rui_cardiac_PE_B.raw
	High			NmGGPYGGGNYGPGGSGGSGGYGGr	Unambiguous	7	1	A7VJC2-2	M2(Oxidation); R25(Label:13C(6)15N(4))	CID	1	0	1	1					4.76437e+06		No Quan Values	Not Used		0	0.0001011	5.56458	0	11.0357	68	2	1108.45	2215.9	-5.35638	116.761	20660	20660	MS2	0/0	12AUG14_Rui_cardiac_PE_B.raw
	High			ELAqQVQQVAAEYcr	Unconsidered	1	1	Q6AYI1	Q4(Deamidated); C14(Carbamidomethyl); R15(Label:13C(6)15N(4))	CID		0.0447	4	4							No Quan Values	Not Used		0	0.0009811	5.56152	0	6.13262	76	2	902.438	1803.87	6.88634	310.114	62042	62042	MS2	0/0	12AUG14_Rui_cardiac_PE_B.raw
	High			TGLEQGNDAGYLAESEk	Unambiguous	1	1	Q64428	K17(Label:13C(6)15N(2))	CID	1	0	1	1					505471		No Quan Values	Not Used		0	0.001234	5.56148	0	39.2082	100	2	895.418	1789.83	-2.47477	178.829	33975	33975	MS2	0/0	12AUG14_Rui_cardiac_PE_B.raw
	High			rGTGGVDTAAVADVYDISNIDr	Unambiguous	2	2	P09605;M0R6J6	R1(Label:13C(6)15N(4)); R22(Label:13C(6)15N(4))	CID	1	0	1	1							No Quan Values	Not Used		0	0.0004829	5.55875	1	38.2732	100	2	1143.06	2285.12	-3.09153	333.394	66944	66944	MS2	0/0	12AUG14_Rui_cardiac_PE_B.raw
High				SSFSNTPNSGYTqSQFNAPr	Unconsidered	1	1	Q5M9G3	Q13(Deamidated); R20(Label:13C(6))	CID		0.0263	2	2					1.97778e+06		No Quan Values	Not Used		0	0.0001932	5.55635	0	0	100	2	1099	2197	5.98289	190.492	36494	36494	MS2	0/0	12AUG14_Rui_cardiac_PE_B.raw
	High			FEDGDLTLYQSNAILr	Unambiguous	2	1	P04906	R16(Label:13C(6)15N(4))	CID	1	0	1	1					249674		No Quan Values	Not Used		0	7.887e-05	5.5552	0	55.6641	100	2	932.965	1864.92	-4.2515	371.453	74896	74896	MS2	0/0	12AUG14_Rui_cardiac_PE_B.raw
	High			LkGADPEETILNAFk	Unambiguous	1	1	P08733	K2(Label:13C(6)15N(2)); K15(Label:13C(6)15N(2))	CID	1	0	1	1							No Quan Values	Not Used		0	7.862e-05	5.54796	1	12.5793	30	3	554.639	1661.9	-3.63295	356.178	71709	71709	MS2	0/0	12AUG14_Rui_cardiac_PE_B.raw
High				EVYMGNVIQGGEGQAPTr	Unambiguous	1	1	P17764	R18(Label:13C(6))	CID	1	0	1	1					7.7901e+06		No Quan Values	Not Used		0	2.968e-05	5.54634	0	19.0862	100	2	956.466	1911.92	-4.22309	227.403	44445	44445	MS2	0/0	12AUG14_Rui_cardiac_PE_B.raw
	High			LLGPDAAINLADPDGALAk	Unambiguous	1	1	Q6AYH5	K19(Label:13C(6)15N(2))	CID	1	0	1	1					2.94211e+06		No Quan Values	Not Used		0	6.288e-05	5.54374	0	82.2812	100	2	922.003	1843	-3.93267	396.62	80127	80127	MS2	0/0	12AUG14_Rui_cardiac_PE_B.raw
	High			FSFcFSPEPEAEAAAGPGPcEr	Unambiguous	3	1	O08623	C4(Carbamidomethyl); C20(Carbamidomethyl); R22(Label:13C(6)15N(4))	CID	1	0	1	1		30546		1	3.30895e+06	Heavy	Excluded by Method	Not Used		0	0.0001498	5.54043	0	13.8433	100	2	1212.01	2423.02	-4.91613	373.944	75411	75411	MS2	0/0	12AUG14_Rui_cardiac_PE_B.raw
	High			TEAAEIVEGEDSAYSVr	Unambiguous	1	1	D3ZHA0	R17(Label:13C(6)15N(4))	CID	1	0	1	1					12794772		No Quan Values	Not Used		0	1.531e-05	5.53999	0	73.3854	100	2	918.427	1835.85	-3.29148	243.25	47879	47879	MS2	0/0	12AUG14_Rui_cardiac_PE_B.raw
High				GFGDGYnGYGGGPGGGNFGGSPGYGGGr	Unambiguous	4	1	A7VJC2-2	N7(Deamidated); R28(Label:13C(6))	CID	1	0	1	1		22759	1	1	2.94165e+06	Medium	Excluded by Method	Not Used		0	2.088e-05	5.53719	0	7.62301	100	2	1251.52	2502.04	-2.85272	275.654	54776	54776	MS2	0/0	12AUG14_Rui_cardiac_PE_B.raw
	High			ESTGAQVqVAGDMLPNSTEr	Unambiguous	2	1	Q6AYU5	Q8(Deamidated); R20(Label:13C(6)15N(4))	CID	0.0036	0	1	1					491628		No Quan Values	Not Used		0	0.000111	5.53614	0	63.2767	100	2	1051	2100.99	5.53128	239.26	47016	47016	MS2	0/0	12AUG14_Rui_cardiac_PE_B.raw
High				NPDDITQEEYGEFYk	Unambiguous	1	1	P34058	K15(Label:2H(4))	CID	1	0	1	1					7.41212e+06		No Quan Values	Not Used		0	0.0001378	5.53536	0	32.1185	36	2	926.41	1851.81	-5.20069	275.948	54839	54839	MS2	0/0	12AUG14_Rui_cardiac_PE_B.raw
High				VLGSEEPTEGDVQcMr	Unambiguous	1	1	D4ABA9	C14(Carbamidomethyl); R16(Label:13C(6))	CID	1	0	1	1		14330	1	1	15024193	Medium	Excluded by Method	Not Used		0	1.687e-05	5.53465	0	52.3575	100	2	906.911	1812.81	-3.38479	179.983	34219	34219	MS2	0/0	12AUG14_Rui_cardiac_PE_B.raw
High				VGEATETALTcLVEk	Unambiguous	8	1	P11507-2	C11(Carbamidomethyl); K15(Label:2H(4))	CID	1	0	1	1					39559096		No Quan Values	Not Used		0	4.131e-06	5.53417	0	11.3668	26	2	812.922	1624.84	-2.68417	314.624	62990	62990	MS2	0/0	12AUG14_Rui_cardiac_PE_B.raw
High				VIVVGNPANTNcLTASk	Unambiguous	1	1	O88989	C12(Carbamidomethyl); K17(Label:2H(4))	CID	1	0	1	1					31716432		No Quan Values	Not Used		0	1.166e-05	5.53183	0	4.66869	27	2	881.474	1761.94	-3.00834	215.499	41883	41883	MS2	0/0	12AUG14_Rui_cardiac_PE_B.raw
High				IIGAVDQIQLTQAQLEEr	Unambiguous	2	1	G3V8L9	R18(Label:13C(6))	CID	1	0	1	1		28877	1	1	480718	Medium	Excluded by Method	Not Used		0	2.01e-05	5.52952	0	0	100	2	1016.06	2031.11	-4.20551	350.919	70613	70613	MS2	0/0	12AUG14_Rui_cardiac_PE_B.raw
High				DLEEATLQHEATAAALr	Unambiguous	6	2	G3V885;G3V8B0	R17(Label:13C(6))	CID	1	0	1	1					50999184		No Quan Values	Not Used		0	9.89e-06	5.52939	0	30.446	57	2	922.974	1844.94	-2.3129	278.892	55464	55464	MS2	0/0	12AUG14_Rui_cardiac_PE_B.raw
	High			ILGADTSVDLEETGr	Unambiguous	3	1	F1LP05	R15(Label:13C(6)15N(4))	CID	1	0	1	1					18022394		No Quan Values	Not Used		0	7.928e-05	5.52938	0	77.8422	31	2	793.398	1585.79	-3.49627	251.568	49659	49659	MS2	0/0	12AUG14_Rui_cardiac_PE_B.raw
	High			ESTGAqVQVAGDMLPNSTEr	Unconsidered	2	1	Q6AYU5	Q6(Deamidated); R20(Label:13C(6)15N(4))	CID		0.0036	2	2					491628		No Quan Values	Not Used		0	0.0001921	5.52379	0	63.2767	100	2	1051	2100.99	5.53128	239.26	47016	47016	MS2	0/0	12AUG14_Rui_cardiac_PE_B.raw
	High			LEDTENWLYEDGEDQPk	Unambiguous	2	1	F1LRV4	K17(Label:13C(6)15N(2))	CID	1	0	1	1					1.78895e+06		No Quan Values	Not Used		0	3.488e-05	5.52315	0	38.3132	100	2	1044.96	2088.91	-2.13687	287.996	57381	57381	MS2	0/0	12AUG14_Rui_cardiac_PE_B.raw
	High			NPDDITQEEYGEFYk	Unambiguous	1	1	P34058	K15(Label:13C(6)15N(2))	CID	1	0	1	1		22476		1	6333536	Heavy	Excluded by Method	Not Used		0	9.845e-05	5.514	0	44.5309	79	2	928.404	1855.8	-5.16594	274.098	54445	54445	MS2	0/0	12AUG14_Rui_cardiac_PE_B.raw
High				GPnVDMSGPDVEIEGPEGk	Unambiguous	1	1	M0R9D5	N3(Deamidated); K19(Label:2H(4))	CID	1	0	1	1		21154	1	1	1.03459e+06	Medium	Excluded by Method	Not Used		0	0.001521	5.51024	0	37.9087	100	2	966.454	1931.9	8.09233	257.449	50903	50903	MS2	0/0	12AUG14_Rui_cardiac_PE_B.raw
High				MSEEDEQGWcqGQLQSGr	Unconsidered	1	1	G3V9N7	C10(Carbamidomethyl); Q11(Deamidated); R18(Label:13C(6))	CID		0.0196	2	2					467583		No Quan Values	Not Used		0	0.0001567	5.50758	0	24.893	100	2	1066.45	2131.89	6.3461	178.472	33900	33900	MS2	0/0	12AUG14_Rui_cardiac_PE_B.raw
	High			TIGGGDDSFNTFFSETGAGk	Unambiguous	5	1	Q68FR8	K20(Label:13C(6)15N(2))	CID	1	0	1	1							No Quan Values	Not Used		0	8.477e-05	5.50692	0	28.6345	100	2	1008.45	2015.9	-4.75601	368.652	74315	74315	MS2	0/0	12AUG14_Rui_cardiac_PE_B.raw
High				TDVDQQGLLVQEDTAGQLr	Unambiguous	1	1	D4ABA9	R19(Label:13C(6))	CID	1	0	1	1							No Quan Values	Not Used		0	2.052e-05	5.50442	0	15.5071	100	2	1046.53	2092.06	-2.9191	279.004	55487	55487	MS2	0/0	12AUG14_Rui_cardiac_PE_B.raw
High				AAnAAENDFSVSQAEVSSr	Unconsidered	1	1	Q6MG08	N3(Deamidated); R19(Label:13C(6))	CID		0.0214	2	2					462102		No Quan Values	Not Used		0	0.002993	5.49528	0	46.0712	100	2	980.461	1959.91	8.06158	194.093	37280	37280	MS2	0/0	12AUG14_Rui_cardiac_PE_B.raw
High				LVTFENVTGQPQqGAEQPr	Unconsidered	3	1	Q9Z2Q1-2	Q13(Deamidated); R19(Label:13C(6))	CID		0.0249	3	3							No Quan Values	Not Used		0	0.0008397	5.49443	0	0	100	2	1053.54	2106.07	8.16655	233.977	45868	45868	MS2	0/0	12AUG14_Rui_cardiac_PE_B.raw
	High			DATNVGDEGGFAPNILENk	Unambiguous	2	1	M0R5J4	K19(Label:13C(6)15N(2))	CID	1	0	1	1		27004			21973494	Heavy	Unique	Used	0.658152	0	0.0006825	5.494	0	15.6262	36	2	984.969	1968.93	-4.13756	327.449	65696	65696	MS2	0/0	12AUG14_Rui_cardiac_PE_B.raw
High				GTSFEAAAASGGSASSEk	Unambiguous	1	1	P13803	K18(Label:2H(4))	CID	1	0	1	1		5220			5.65536e+06	Medium	Redundant	Not Used	0.674136	0	0.0001292	5.494	0	30.8279	100	2	809.876	1618.74	-3.13083	80.0582	12893	12893	MS2	0/0	12AUG14_Rui_cardiac_PE_B.raw
High				LYGSGGPPPTGEEDTSEkDEL	Unambiguous	1	1	P06761	K18(Label:2H(4))	CID	1	0	1	1		16975			4.27476e+06	Medium	Unique	Used	0.909741	0	9.3e-05	5.49174	1	0	69	2	1091.5	2181.99	-2.42775	209.089	40499	40499	MS2	0/0	12AUG14_Rui_cardiac_PE_B.raw
High				YSGDFGADAQGAmSk	Unambiguous	1	1	Q9QZ76	M13(Oxidation); K15(Label:2H(4))	CID	1	0	1	1					796174		No Quan Values	Not Used		0	3.494e-06	5.48945	0	17.7791	87	2	762.83	1524.65	-3.51435	92.5197	15497	15497	MS2	0/0	12AUG14_Rui_cardiac_PE_B.raw
	High			LEGGSSNVFSmFEQTQIQEFk	Unambiguous	2	1	P08733	M11(Oxidation); K21(Label:13C(6)15N(2))	CID	1	0	1	1		33020			13297925	Heavy	Unique	Used	0.531686	0	0.003086	5.4882	0	25.7031	76	2	1215.57	2430.13	-4.49065	400.497	80971	80971	MS2	0/0	12AUG14_Rui_cardiac_PE_B.raw
	High			VGLIGScTNSSYEDMGr	Unambiguous	1	1	Q9ER34	C7(Carbamidomethyl); R17(Label:13C(6)15N(4))	CID	1	0	1	1					311344		No Quan Values	Not Used		0	0.0009804	5.48674	0	34.6934	100	2	928.41	1855.81	-2.90985	237.052	46541	46541	MS2	0/0	12AUG14_Rui_cardiac_PE_B.raw
High				MEGDLNEmEIQLSQANr	Unambiguous	2	1	G3V885	M8(Oxidation); R17(Label:13C(6))	CID	1	0	1	1					926579		No Quan Values	Not Used		0	8.897e-05	5.48169	0	0	100	2	1000.46	1999.91	-5.14238	230.727	45168	45168	MS2	0/0	12AUG14_Rui_cardiac_PE_B.raw
High				NmGGPYGGGNYGPGGSGGSGGYGGr	Unambiguous	7	1	A7VJC2-2	M2(Oxidation); R25(Label:13C(6))	CID	1	0	1	1					8560973		No Quan Values	Not Used		0	1.93933e-07	5.47971	0	0	59	2	1106.46	2211.91	-4.87802	117.826	20887	20887	MS2	0/0	12AUG14_Rui_cardiac_PE_B.raw
High				VDcTANSDVcSAQGVr	Unambiguous	1	1	D3ZZC1	C3(Carbamidomethyl); C10(Carbamidomethyl); R16(Label:13C(6))	CID	1	0	1	1					803471		No Quan Values	Not Used		0	4.357e-05	5.47633	0	0	100	2	872.886	1744.76	-2.05078	74.6495	11788	11788	MS2	0/0	12AUG14_Rui_cardiac_PE_B.raw
High				GFGDGYnGYGGGPGGGNFGGSPGYGGGr	Unambiguous	4	1	A7VJC2-2	N7(Deamidated); R28(Label:13C(6))	CID	1	0	1	1					3.03134e+06		No Quan Values	Not Used		0	6.99e-05	5.47539	0	11.1631	100	2	1251.52	2502.03	-5.19457	278.376	55355	55355	MS2	0/0	12AUG14_Rui_cardiac_PE_B.raw
High				IPSAVGYQPTLATDMGTmQEr	Unambiguous	2	1	G3V6D3	M18(Oxidation); R21(Label:13C(6))	CID	1	0	1	1					1.66939e+06		No Quan Values	Not Used		0	0.000137	5.47381	0	0	100	2	1144.55	2288.09	-3.40238	298.158	59529	59529	MS2	0/0	12AUG14_Rui_cardiac_PE_B.raw
	High			TPIGSFLGSLASQPATk	Unambiguous	1	1	P17764	K17(Label:13C(6)15N(2))	CID	1	0	1	1		32040		1	4.50614e+06	Heavy	Excluded by Method	Not Used		0	7.696e-05	5.47291	0	47.4375	100	2	841.961	1682.91	-3.36907	390.355	78811	78811	MS2	0/0	12AUG14_Rui_cardiac_PE_B.raw
High				APSSSSAGISEWLDQk	Unambiguous	1	1	P13803	K16(Label:2H(4))	CID	1	0	1	1							No Quan Values	Not Used		0	2.603e-05	5.47154	0	15.1534	99	2	833.913	1666.82	-2.60477	283.498	56437	56437	MS2	0/0	12AUG14_Rui_cardiac_PE_B.raw
High				GPEnEDPQTESQQLEAk	Unambiguous	1	1	Q5U2U8	N4(Deamidated); K17(Label:2H(4))	CID	0.0165	0	1	1		8361		1	993764	Medium	Excluded by Method	Not Used		0	0.0004083	5.45756	0	0	100	2	952.942	1904.88	6.03852	112.406	19724	19724	MS2	0/0	12AUG14_Rui_cardiac_PE_B.raw
	High			AGAGSATLSMAYAGAr	Unambiguous	1	1	P04636	R16(Label:13C(6)15N(4))	CID	1	0	1	1					39646552		No Quan Values	Not Used		0	0.0006947	5.45465	0	28.3929	17	2	732.858	1464.71	-3.96858	193.899	37237	37237	MS2	0/0	12AUG14_Rui_cardiac_PE_B.raw
	High			THYPAQQGEYQPQQPVYHk	Unambiguous	1	1	Q5U2U8	K19(Label:13C(6)15N(2))	CID	1	0	1	1		6170		1	4.14465e+06	Heavy	Excluded by Method	Not Used		0	0.0008408	5.45443	0	47.0775	53	3	769.704	2307.1	-2.08333	89.5098	14861	14861	MS2	0/0	12AUG14_Rui_cardiac_PE_B.raw
	High			IVSNAScTTNcLAPLAk	Unambiguous	15	2	P04797;F1M5I8	C7(Carbamidomethyl); C11(Carbamidomethyl); K17(Label:13C(6)15N(2))	CID	1	0	1	1					106108528		No Quan Values	Not Used		0	0.0003146	5.44915	0	35.2059	15	2	914.46	1827.91	-3.19223	200.84	38737	38737	MS2	0/0	12AUG14_Rui_cardiac_PE_B.raw
	High			TSVQTEDDQLIAGqSAr	Unconsidered	2	1	Q5U302	Q14(Deamidated); R17(Label:13C(6)15N(4))	CID		0.0439	3	3		12699	1		1.42903e+06	Heavy	Excluded by Method	Not Used		0	0.004667	5.44823	0	49.9416	100	2	915.45	1829.89	9.66918	161.762	30284	30284	MS2	0/0	12AUG14_Rui_cardiac_PE_B.raw
High				QATLGAGLPIATPcTTVNk	Unambiguous	1	1	P17764	C14(Carbamidomethyl); K19(Label:2H(4))	CID	1	0	1	1					2.18979e+06		No Quan Values	Not Used		0	0.001549	5.44756	0	0	100	2	959.021	1917.03	-3.35657	300.754	60077	60077	MS2	0/0	12AUG14_Rui_cardiac_PE_B.raw
High				LEDEEEMNAELTAk	Unambiguous	4	2	G3V885;G3V8B0	K14(Label:2H(4))	CID	1	0	1	1					5772786		No Quan Values	Not Used		0	3.839e-05	5.44736	0	45.1382	57	2	813.376	1625.74	-4.48542	194.967	37472	37472	MS2	0/0	12AUG14_Rui_cardiac_PE_B.raw
High				LVTFENVTGQPQQGAEqPr	Unconsidered	3	1	Q9Z2Q1-2	Q17(Deamidated); R19(Label:13C(6))	CID		0.032	4	4							No Quan Values	Not Used		0	0.004036	5.44542	0	0	100	2	1053.54	2106.07	8.16655	233.977	45868	45868	MS2	0/0	12AUG14_Rui_cardiac_PE_B.raw
	High			TFGGAPGFSLGSPLSSPVFPr	Unambiguous	2	1	P48675	R21(Label:13C(6)15N(4))	CID	1	0	1	1		33747			1.8326e+07	Heavy	Unique	Used	0.433727	0	0.0004322	5.44471	0	23.7256	100	2	1044.54	2088.07	-2.58438	407.883	82550	82550	MS2	0/0	12AUG14_Rui_cardiac_PE_B.raw
	High			HTGPGILSMANAGPNTnGSQFFIcTAk	Unambiguous	2	1	P10111	N17(Deamidated); C24(Carbamidomethyl); K27(Label:13C(6)15N(2))	CID	0.0239	0	1	1					950022		No Quan Values	Not Used		0	0.0002285	5.43995	0	59.3406	100	3	934.111	2800.32	-3.29995	388.006	78321	78321	MS2	0/0	12AUG14_Rui_cardiac_PE_B.raw
High				LASGGPVDTGPEYqQEVDr	Unambiguous	1	1	P21571	Q14(Deamidated); R19(Label:13C(6))	CID	0.011	0	1	1							No Quan Values	Not Used		0	0.001235	5.4387	0	47.9559	100	2	1012.99	2024.96	6.26382	177.739	33745	33745	MS2	0/0	12AUG14_Rui_cardiac_PE_B.raw
	High			ATENDIYNFFSPLNPVr	Unambiguous	7	2	D3ZYW2;Q794E4	R17(Label:13C(6)15N(4))	CID	1	0	1	1		34062			9.34421e+06	Heavy	Not Unique	Not Used	0.744447	0	0.0003673	5.43797	0	32.6862	84	2	1003.99	2006.98	-4.55852	410.915	83184	83184	MS2	0/0	12AUG14_Rui_cardiac_PE_B.raw
	High			QTDSHVFETESLSAQGQSSGr	Unambiguous	1	1	D4ABA9	R21(Label:13C(6)15N(4))	CID	1	0	1	1					7.2442e+06		No Quan Values	Not Used		0	0.0008125	5.4379	0	35.4901	32	3	754.346	2261.02	-2.87009	145.781	26858	26858	MS2	0/0	12AUG14_Rui_cardiac_PE_B.raw
High				LVTFEnVTGQPQQGAEQPr	Unconsidered	3	1	Q9Z2Q1-2	N6(Deamidated); R19(Label:13C(6))	CID		0.0337	5	5							No Quan Values	Not Used		0	0.001596	5.43527	0	0	100	2	1053.54	2106.07	8.16655	233.977	45868	45868	MS2	0/0	12AUG14_Rui_cardiac_PE_B.raw
	High			VGEATETALTcLVEk	Unambiguous	8	1	P11507-2	C11(Carbamidomethyl); K15(Label:13C(6)15N(2))	CID	1	0	1	1					36259520		No Quan Values	Not Used		0	2.241e-05	5.42987	0	35.282	38	2	814.915	1628.82	-3.69996	314.386	62940	62940	MS2	0/0	12AUG14_Rui_cardiac_PE_B.raw
	High			YSGDFGADAQGAMSk	Unambiguous	1	1	Q9QZ76	K15(Label:13C(6)15N(2))	CID	1	0	1	1		12742		1	300980168	Heavy	Excluded by Method	Not Used		0	0.0001178	5.42884	0	30.0749	7	2	756.827	1512.65	-3.56629	163.841	30724	30724	MS2	0/0	12AUG14_Rui_cardiac_PE_B.raw
	High			HEVTEISNTDVETQPGk	Unambiguous	1	1	M0R9D5	K17(Label:13C(6)15N(2))	CID	1	0	1	1		7390			1.46834e+06	Heavy	Redundant	Not Used	0.383318	0	9.215e-06	5.42802	0	31.3345	100	2	946.456	1891.9	-4.25805	102.341	17588	17588	MS2	0/0	12AUG14_Rui_cardiac_PE_B.raw
High				STGEAFVQFASQEIAEk	Unambiguous	6	1	D3ZYW2	K17(Label:2H(4))	CID	1	0	1	1							No Quan Values	Not Used		0	7.262e-06	5.42631	0	18.0827	100	2	923.46	1845.91	-1.84224	389.067	78542	78542	MS2	0/0	12AUG14_Rui_cardiac_PE_B.raw
High				EVYmGNVIQGGEGQAPTr	Unambiguous	1	1	P17764	M4(Oxidation); R18(Label:13C(6))	CID	1	0	1	1					17351568		No Quan Values	Not Used		0	3.535e-06	5.4255	0	0	61	2	964.463	1927.92	-4.5264	152.496	28291	28291	MS2	0/0	12AUG14_Rui_cardiac_PE_B.raw
High				GFGDGYnGYGGGPGGGNFGGSPGYGGGr	Unambiguous	4	1	A7VJC2-2	N7(Deamidated); R28(Label:13C(6))	CID	0.0221	0	1	1					185541		No Quan Values	Not Used		0	0.0001522	5.4233	0	0	100	2	1251.52	2502.04	-2.65756	275.048	54647	54647	MS2	0/0	12AUG14_Rui_cardiac_PE_B.raw
High				NMGGPYGGGNYGPGGSGGSGGYGGr	Unambiguous	7	1	A7VJC2-2	R25(Label:13C(6))	CID	1	0	1	1					4617611		No Quan Values	Not Used		0	2.697e-05	5.42039	0	5.27002	52	2	1098.46	2195.92	-3.33793	160.642	30044	30044	MS2	0/0	12AUG14_Rui_cardiac_PE_B.raw
	High			APLQVAVLGPTGVAEPVEVr	Unambiguous	1	1	D3ZHA0	R20(Label:13C(6)15N(4))	CID	1	0	1	1					226329		No Quan Values	Not Used		0	0.0002604	5.41816	0	68.8431	100	2	1006.57	2012.14	-2.79725	386.828	78077	78077	MS2	0/0	12AUG14_Rui_cardiac_PE_B.raw
	High			VGLIGScTNSSYEDMGr	Unambiguous	1	1	Q9ER34	C7(Carbamidomethyl); R17(Label:13C(6)15N(4))	CID	1	0	1	1					2854213		No Quan Values	Not Used		0	2.083e-05	5.41659	0	8.33913	66	2	928.41	1855.81	-3.37029	238.612	46875	46875	MS2	0/0	12AUG14_Rui_cardiac_PE_B.raw
High				YSGDFGADAQGAMSk	Unambiguous	1	1	Q9QZ76	K15(Label:2H(4))	CID	1	0	1	1							No Quan Values	Not Used		0	1.281e-05	5.41269	0	29.243	100	2	754.833	1508.66	-2.3101	157.194	29305	29305	MS2	0/0	12AUG14_Rui_cardiac_PE_B.raw
	High			ALDSTTVAAHESEIYck	Unambiguous	2	1	G3V7U0	C16(Carbamidomethyl); K17(Label:13C(6)15N(2))	CID	1	0	1	1					9626594		No Quan Values	Not Used		0	0.0002997	5.41169	0	22.9817	98	2	951.949	1902.89	-4.32154	177.904	33779	33779	MS2	0/0	12AUG14_Rui_cardiac_PE_B.raw
High				MSEEDEQGWcQGqLQSGr	Unconsidered	1	1	G3V9N7	C10(Carbamidomethyl); Q13(Deamidated); R18(Label:13C(6))	CID		0.0374	3	3					467583		No Quan Values	Not Used		0	0.0004474	5.40976	0	24.893	100	2	1066.45	2131.89	6.3461	178.472	33900	33900	MS2	0/0	12AUG14_Rui_cardiac_PE_B.raw
High				HELQANcYEEVkDr	Unambiguous	1	1	P45592	C7(Carbamidomethyl); K12(Label:2H(4)); R14(Label:13C(6))	CID	1	0	1	1		3103			3.18369e+06	Medium	Redundant	Not Used	0.950198	0	1.135e-05	5.40839	1	62.9508	77	3	600.955	1800.85	-3.71539	58.6878	8530	8530	MS2	0/0	12AUG14_Rui_cardiac_PE_B.raw
	High			LFDSDPITVVLPEEVSk	Unambiguous	2	1	G3V836	K17(Label:13C(6)15N(2))	CID	1	0	1	1		33620			9.42529e+06	Heavy	Unique	Used	0.837996	0	0.0003208	5.40756	0	38.6217	100	2	948.505	1896	-3.00245	406.367	82231	82231	MS2	0/0	12AUG14_Rui_cardiac_PE_B.raw
	High			NFGPTGIGFGGLTHQVEk	Unambiguous	2	1	G3V7U0	K18(Label:13C(6)15N(2))	CID	1	0	1	1					4.76668e+06		No Quan Values	Not Used		0	0.0004166	5.40541	0	27.2884	100	2	933.976	1866.94	-8.04258	294.156	58683	58683	MS2	0/0	12AUG14_Rui_cardiac_PE_B.raw
	High			GTSFEAAAASGGSASSEk	Unambiguous	1	1	P13803	K18(Label:13C(6)15N(2))	CID	1	0	1	1		4903			4.23576e+06	Heavy	Redundant	Not Used	0.54502	0	0.0003897	5.40109	0	9.55967	100	2	811.869	1622.73	-5.05204	76.9816	12257	12257	MS2	0/0	12AUG14_Rui_cardiac_PE_B.raw
	High			AANEAGYFNEEmAPIEVk	Unambiguous	2	1	P13437	M12(Oxidation); K18(Label:13C(6)15N(2))	CID	1	0	1	1					761366		No Quan Values	Not Used		0	0.0003109	5.3991	0	19.0777	100	2	1003.97	2006.93	0.218089	272.155	54030	54030	MS2	0/0	12AUG14_Rui_cardiac_PE_B.raw
High				LPSGsGAASPTTGSAVDIr	Unconsidered	1	1	M0R9D5	S5(Phospho); R19(Label:13C(6))	CID		0.0375	2	2	S(3): 89.2; S(5): 10.8; S(9): 0.0; T(11): 0.0; T(12): 0.0; S(14): 0.0	18065	1		4.80261e+06	Medium	Excluded by Method	Not Used		0	0.001167	5.39438	0	0	100	2	915.434	1829.86	-6.61331	221.002	43073	43073	MS2	0/0	12AUG14_Rui_cardiac_PE_B.raw
High				ALEQNPDDAqYYcQr	Unambiguous	1	1	B0BN85	Q10(Deamidated); C13(Carbamidomethyl); R15(Label:13C(6))	CID	0.0148	0	1	1		10773	1	1	649686	Medium	Excluded by Method	Not Used		0	0.001697	5.39349	0	27.0167	100	2	939.412	1877.82	5.54575	139.765	25562	25562	MS2	0/0	12AUG14_Rui_cardiac_PE_B.raw
High				QAEEAEEQANTNLSk	Unambiguous	4	2	G3V885;G3V8B0	K15(Label:2H(4))	CID	1	0	1	1		1324		1	1.08634e+07	Medium	Excluded by Method	Not Used		0	0.0004301	5.39327	0	0	100	2	833.395	1665.78	-2.74367	41.0779	4937	4937	MS2	0/0	12AUG14_Rui_cardiac_PE_B.raw
	High			LkGADPEETILNAFk	Unambiguous	1	1	P08733	K2(Label:13C(6)15N(2)); K15(Label:13C(6)15N(2))	CID	1	0	1	1							No Quan Values	Not Used		0	3.502e-05	5.39286	1	16.405	36	3	554.639	1661.9	-3.30242	358.451	72186	72186	MS2	0/0	12AUG14_Rui_cardiac_PE_B.raw
High				GTGGVDTAAVGAVFDISNADr	Unambiguous	1	1	P00564	R21(Label:13C(6))	CID	1	0	1	1					3021228		No Quan Values	Not Used		0	0.0001135	5.38863	0	13.9968	100	2	999.991	1998.97	-4.28611	387.651	78248	78248	MS2	0/0	12AUG14_Rui_cardiac_PE_B.raw
	High			AGAGSATLSMAYAGAr	Unambiguous	1	1	P04636	R16(Label:13C(6)15N(4))	CID	1	0	1	1							No Quan Values	Not Used		0	0.0008881	5.38322	0	50.9296	62	2	732.859	1464.71	-2.88515	189.52	36282	36282	MS2	0/0	12AUG14_Rui_cardiac_PE_B.raw
High				IINEPTAAAIAYGLDk	Unambiguous	6	2	P63018;P06761	K16(Label:2H(4))	CID	1	0	1	1							No Quan Values	Not Used		0	1.781e-05	5.38216	0	3.96392	17	2	832.462	1663.92	-2.45862	340.253	68384	68384	MS2	0/0	12AUG14_Rui_cardiac_PE_B.raw
High				SLYHDITGDTSGDYrk	Unambiguous	1	1	Q5XI77	R15(Label:13C(6)); K16(Label:2H(4))	CID	1	0	1	1					2.02539e+06		No Quan Values	Not Used		0	0.0003714	5.38054	1	71.8135	56	3	613.3	1837.89	-5.30046	138.504	25291	25291	MS2	0/0	12AUG14_Rui_cardiac_PE_B.raw
High				AANEAGYFNEEmAPIEVk	Unambiguous	2	1	P13437	M12(Oxidation); K18(Label:2H(4))	CID	1	0	1	1					14333526		No Quan Values	Not Used		0	0.001028	5.37979	0	28.6846	100	2	1001.97	2002.93	-2.66777	267.671	53070	53070	MS2	0/0	12AUG14_Rui_cardiac_PE_B.raw
High				TGGLAGGGSDALQTDGLr	Unambiguous	1	1	D4A702	R18(Label:13C(6))	CID	1	0	1	1							No Quan Values	Not Used		0	1.133e-05	5.37945	0	18.0048	39	2	826.417	1651.83	-4.70188	206.439	39932	39932	MS2	0/0	12AUG14_Rui_cardiac_PE_B.raw
High				LASGGPVDTGPEYQqEVDr	Unconsidered	1	1	P21571	Q15(Deamidated); R19(Label:13C(6))	CID		0.011	2	2							No Quan Values	Not Used		0	0.0009499	5.37568	0	47.9559	100	2	1012.99	2024.96	6.26382	177.739	33745	33745	MS2	0/0	12AUG14_Rui_cardiac_PE_B.raw
	High			rYSGDFGADAQGAMSk	Unambiguous	1	1	Q9QZ76	R1(Label:13C(6)15N(4)); K16(Label:13C(6)15N(2))	CID	1	0	1	1					2118834		No Quan Values	Not Used		0	0.006056	5.37524	1	14.6602	100	2	839.88	1678.75	-4.74877	118.552	21043	21043	MS2	0/0	12AUG14_Rui_cardiac_PE_B.raw
	High			GTGGVDTAAVGGVFDVSNADr	Unambiguous	1	1	P07335	R21(Label:13C(6)15N(4))	CID	1	0	1	1					2.26657e+06		No Quan Values	Not Used		0	0.0002162	5.37396	0	64.645	100	2	987.97	1974.93	-3.12887	313.354	62725	62725	MS2	0/0	12AUG14_Rui_cardiac_PE_B.raw
	High			SLESTNVTDkDGELYck	Unambiguous	2	1	G3V7U0	K10(Label:13C(6)15N(2)); C16(Carbamidomethyl); K17(Label:13C(6)15N(2))	CID	1	0	1	1					3352021		No Quan Values	Not Used		0	0.001209	5.37107	1	0	100	2	987.961	1974.92	-7.11846	144.825	26647	26647	MS2	0/0	12AUG14_Rui_cardiac_PE_B.raw
	High			APPQTQLPSGASSGTGSASATHGGGPLPGTr	Unambiguous	2	1	Q6MG49-2	R31(Label:13C(6)15N(4))	CID	1	0	1	1					1.54979e+06		No Quan Values	Not Used		0	0.0004608	5.37105	0	71.284	100	3	938.13	2812.38	-3.43198	166.212	31234	31234	MS2	0/0	12AUG14_Rui_cardiac_PE_B.raw
High				GPENEDPqTESQQLEAk	Unconsidered	1	1	Q5U2U8	Q8(Deamidated); K17(Label:2H(4))	CID		0.0165	2	2		8361		1	993764	Medium	Excluded by Method	Not Used		0	0.0004273	5.36916	0	0	100	2	952.942	1904.88	6.03852	112.406	19724	19724	MS2	0/0	12AUG14_Rui_cardiac_PE_B.raw
	High			APLQVAVLGPTGVAEPVEVr	Unambiguous	1	1	D3ZHA0	R20(Label:13C(6)15N(4))	CID	1	0	1	1					2.01535e+06		No Quan Values	Not Used		0	2.511e-05	5.36371	0	28.2608	100	2	1006.57	2012.13	-6.07329	385.48	77796	77796	MS2	0/0	12AUG14_Rui_cardiac_PE_B.raw
High				FkLEAPDADELPr	Unambiguous	1	1	Q9ER34	K2(Label:2H(4)); R13(Label:13C(6))	CID	1	0	1	1		21650		1	5.2345e+06	Medium	Excluded by Method	Not Used		0	0.0002876	5.36219	1	64.3235	45	3	504.275	1510.81	-2.46298	263.378	52164	52164	MS2	0/0	12AUG14_Rui_cardiac_PE_B.raw
	High			TDDYLDqPccETINr	Unambiguous	1	1	P50399	Q7(Deamidated); C9(Carbamidomethyl); C10(Carbamidomethyl); R15(Label:13C(6)15N(4))	CID	1	0	1	1					1440983		No Quan Values	Not Used		0	0.01799	5.3615	0	47.7037	100	2	955.9	1910.79	7.81639	198.258	38182	38182	MS2	0/0	12AUG14_Rui_cardiac_PE_B.raw
	High			VGLIGScTNSSYEDMGr	Unambiguous	1	1	Q9ER34	C7(Carbamidomethyl); R17(Label:13C(6)15N(4))	CID	1	0	1	1					7344514		No Quan Values	Not Used		0	0.000936	5.35924	0	10.0349	70	2	928.414	1855.82	0.510565	240.912	47377	47377	MS2	0/0	12AUG14_Rui_cardiac_PE_B.raw
	High			MTnGFSGADLTEIcQr	Unambiguous	1	1	P46462	N3(Deamidated); C14(Carbamidomethyl); R16(Label:13C(6)15N(4))	CID	1	0	1	1							No Quan Values	Not Used		0	0.0002609	5.35612	0	25.5279	100	2	905.899	1810.79	-3.33604	303.618	60681	60681	MS2	0/0	12AUG14_Rui_cardiac_PE_B.raw
	High			TGGLAGGGSDALQTDGLr	Unambiguous	1	1	D4A702	R18(Label:13C(6)15N(4))	CID	1	0	1	1		16328		1	17655152	Heavy	Excluded by Method	Not Used		0	0.0001509	5.35593	0	15.6564	100	2	828.412	1655.82	-3.86802	201.354	38847	38847	MS2	0/0	12AUG14_Rui_cardiac_PE_B.raw
High				LYAQDADGcPIDIk	Unambiguous	1	1	D3ZHA0	C9(Carbamidomethyl); K14(Label:2H(4))	CID	1	0	1	1					11712125		No Quan Values	Not Used		0	0.0001128	5.35458	0	33.9972	46	2	791.886	1582.76	-4.85383	216.262	42050	42050	MS2	0/0	12AUG14_Rui_cardiac_PE_B.raw
High				LmAGQEDSNGcINYEAFVk	Unambiguous	1	1	P16409	M2(Oxidation); C11(Carbamidomethyl); K19(Label:2H(4))	CID	1	0	1	1							No Quan Values	Not Used		0	0.0001459	5.34852	0	0	86	2	1083.49	2165.97	-3.3872	293.784	58602	58602	MS2	0/0	12AUG14_Rui_cardiac_PE_B.raw
	High			ESTGAQVQVAGDmLPNSTEr	Unambiguous	2	1	Q6AYU5	M13(Oxidation); R20(Label:13C(6)15N(4))	CID	1	0	1	1					5030796		No Quan Values	Not Used		0	0.0007654	5.34729	0	64.0314	100	2	1058.49	2115.98	-2.65859	174.699	33081	33081	MS2	0/0	12AUG14_Rui_cardiac_PE_B.raw
High				TQEQLASEMAELTAr	Unambiguous	2	1	F1LP60	R15(Label:13C(6))	CID	1	0	1	1							No Quan Values	Not Used		0	1.845e-05	5.34078	0	36.1718	77	2	842.418	1683.83	-1.94064	324.665	65111	65111	MS2	0/0	12AUG14_Rui_cardiac_PE_B.raw
High				AEDNADTLALVFEAPNQEk	Unambiguous	1	1	P04961	K19(Label:2H(4))	CID	1	0	1	1							No Quan Values	Not Used		0	0.007993	5.34003	0	13.4357	100	2	1040.01	2079.01	-3.10056	383.213	77327	77327	MS2	0/0	12AUG14_Rui_cardiac_PE_B.raw
High				GDVPSVGLEGPDVDLQGPEGk	Unambiguous	1	1	M0R9D5	K21(Label:2H(4))	CID	1	0	1	1					4.33105e+06		No Quan Values	Not Used		0	1.655e-05	5.33919	0	0	100	2	1035.02	2069.03	-3.96326	334.943	67271	67271	MS2	0/0	12AUG14_Rui_cardiac_PE_B.raw
	High			NkDTGTYEDFVEGLr	Unambiguous	1	1	P16409	K2(Label:13C(6)15N(2)); R15(Label:13C(6)15N(4))	CID	1	0	1	1					9957972		No Quan Values	Not Used		0	0.0004708	5.33614	1	10.7263	68	2	881.422	1761.84	-2.3383	272.891	54189	54189	MS2	0/0	12AUG14_Rui_cardiac_PE_B.raw
High				TIGGGDDSFNTFFSETGAGk	Unambiguous	5	1	Q68FR8	K20(Label:2H(4))	CID	1	0	1	1							No Quan Values	Not Used		0	0.0007446	5.33571	0	0	100	2	1006.46	2011.92	2.00828	366.972	73967	73967	MS2	0/0	12AUG14_Rui_cardiac_PE_B.raw
	High			WGDAGAEYVVESTGVFTTmEk	Unambiguous	4	1	P04797	M19(Oxidation); K21(Label:13C(6)15N(2))	CID	1	0	1	1							No Quan Values	Not Used		0	0.0006303	5.3334	0	20.1134	100	2	1151.02	2301.04	-3.62851	398.859	80613	80613	MS2	0/0	12AUG14_Rui_cardiac_PE_B.raw
	High			EVYmGNVIQGGEGQAPTr	Unambiguous	1	1	P17764	M4(Oxidation); R18(Label:13C(6)15N(4))	CID	1	0	1	1					11996382		No Quan Values	Not Used		0	0.0001017	5.33152	0	0	66	2	966.456	1931.91	-5.20218	151.822	28149	28149	MS2	0/0	12AUG14_Rui_cardiac_PE_B.raw
	High			QDHPSSMGVYGQESGGFSGPGENr	Unambiguous	2	1	B1WC50	R24(Label:13C(6)15N(4))	CID	1	0	1	1		13335		1	9.87402e+06	Heavy	Excluded by Method	Not Used		0	0.002576	5.33048	0	56.2967	76	3	830.688	2490.05	-4.42163	168.867	31807	31807	MS2	0/0	12AUG14_Rui_cardiac_PE_B.raw
	High			YSGDFGADAQGAmSk	Unambiguous	1	1	Q9QZ76	M13(Oxidation); K15(Label:13C(6)15N(2))	CID	1	0	1	1							No Quan Values	Not Used		0	9.673e-06	5.328	0	22.029	100	2	764.824	1528.64	-4.19527	91.9747	15380	15380	MS2	0/0	12AUG14_Rui_cardiac_PE_B.raw
High				TPIGSFLGSLASQPATk	Unambiguous	1	1	P17764	K17(Label:2H(4))	CID	1	0	1	1		32040		1	1.5928e+06	Medium	Excluded by Method	Not Used		0	3.425e-05	5.32772	0	13.2225	67	2	839.967	1678.93	-2.53063	390.599	78861	78861	MS2	0/0	12AUG14_Rui_cardiac_PE_B.raw
High				FLEQQNAALAAEVNr	Unambiguous	2	1	P48675	R15(Label:13C(6))	CID	1	0	1	1							No Quan Values	Not Used		0	2.692e-06	5.32253	0	36.7234	100	2	840.443	1679.88	-1.58996	242.782	47777	47777	MS2	0/0	12AUG14_Rui_cardiac_PE_B.raw
High				DLNELQTLIEAHFENr	Unambiguous	4	1	F1LMI8	R16(Label:13C(6))	CID	1	0	1	1		34126			111384004	Medium	Unique	Used	0.642336	0	0.0004402	5.32089	0	41.978	100	2	974.497	1947.99	-0.349483	411.679	83344	83344	MS2	0/0	12AUG14_Rui_cardiac_PE_B.raw
	High			LEEAGGATSVQIEmNk	Unambiguous	4	2	G3V885;G3V8B0	M14(Oxidation); K16(Label:13C(6)15N(2))	CID	0.235	0	1	1					1088213		No Quan Values	Not Used		0	0.0001157	5.31901	0	27.0234	100	2	850.913	1700.82	-4.34419	129.141	23301	23301	MS2	0/0	12AUG14_Rui_cardiac_PE_B.raw
	High			EVYMGNVIQGGEGQAPTr	Unambiguous	1	1	P17764	R18(Label:13C(6)15N(4))	CID	1	0	1	1					12436092		No Quan Values	Not Used		0	5.708e-05	5.31644	0	16.6291	42	2	958.46	1915.91	-4.33171	223.642	43635	43635	MS2	0/0	12AUG14_Rui_cardiac_PE_B.raw
High				VLNNMEIGTSLYDEEGAk	Unambiguous	1	1	P16617	K18(Label:2H(4))	CID	1	0	1	1		25605	1		5691809	Medium	Excluded by Method	Not Used		0	7.775e-05	5.31566	0	0	95	2	993.981	1986.96	-3.71344	310.722	62169	62169	MS2	0/0	12AUG14_Rui_cardiac_PE_B.raw
	High			HELQANcYEEVkDr	Unambiguous	1	1	P45592	C7(Carbamidomethyl); K12(Label:13C(6)15N(2)); R14(Label:13C(6)15N(4))	CID	1	0	1	1		3103			2.02953e+06	Heavy	Redundant	Not Used	0.950198	0	0.0001424	5.31145	1	38.4277	100	3	603.615	1808.83	-3.32678	58.2466	8440	8440	MS2	0/0	12AUG14_Rui_cardiac_PE_B.raw
High				MSEEDEQGWcQGQLQSGr	Unambiguous	1	1	G3V9N7	C10(Carbamidomethyl); R18(Label:13C(6))	CID	1	0	1	1					1.28356e+06		No Quan Values	Not Used		0	0.001598	5.3114	0	0	100	2	1065.94	2130.88	-4.81835	176.523	33479	33479	MS2	0/0	12AUG14_Rui_cardiac_PE_B.raw
	High			EVYMGNVIQGGEGQAPTr	Unambiguous	1	1	P17764	R18(Label:13C(6)15N(4))	CID	1	0	1	1					597767		No Quan Values	Not Used		0	0.0001543	5.31098	0	24.2983	100	2	958.459	1915.91	-5.09629	221.308	43136	43136	MS2	0/0	12AUG14_Rui_cardiac_PE_B.raw
	High			HTGPGILSMANAGPNTNGSqFFIcTAk	Unconsidered	2	1	P10111	Q20(Deamidated); C24(Carbamidomethyl); K27(Label:13C(6)15N(2))	CID		0.0239	2	2					950022		No Quan Values	Not Used		0	0.0003664	5.30919	0	59.3406	100	3	934.111	2800.32	-3.29995	388.006	78321	78321	MS2	0/0	12AUG14_Rui_cardiac_PE_B.raw
High				ALEQnPDDAQYYcQr	Unconsidered	1	1	B0BN85	N5(Deamidated); C13(Carbamidomethyl); R15(Label:13C(6))	CID		0.0148	2	2		10773	1	1	649686	Medium	Excluded by Method	Not Used		0	0.002327	5.30696	0	27.0167	100	2	939.412	1877.82	5.54575	139.765	25562	25562	MS2	0/0	12AUG14_Rui_cardiac_PE_B.raw
High				GFGDGYNGYGGGPGGGnFGGSPGYGGGr	Unconsidered	4	1	A7VJC2-2	N17(Deamidated); R28(Label:13C(6))	CID		0.0221	2	2					185541		No Quan Values	Not Used		0	0.0001837	5.30269	0	0	100	2	1251.52	2502.04	-2.65756	275.048	54647	54647	MS2	0/0	12AUG14_Rui_cardiac_PE_B.raw
	High			AANEAGYFNEEmAPIEVk	Unambiguous	2	1	P13437	M12(Oxidation); K18(Label:13C(6)15N(2))	CID	1	0	1	1					2.60903e+06		No Quan Values	Not Used		0	0.0004091	5.30251	0	19.9651	100	2	1003.96	2006.92	-4.8912	267.568	53049	53049	MS2	0/0	12AUG14_Rui_cardiac_PE_B.raw
High				AGAGSATLSmAYAGAr	Unambiguous	1	1	P04636	M10(Oxidation); R16(Label:13C(6))	CID	1	0	1	1					66607512		No Quan Values	Not Used		0	3.845e-05	5.30247	0	22.7984	16	2	738.861	1476.72	-3.48173	127.321	22911	22911	MS2	0/0	12AUG14_Rui_cardiac_PE_B.raw
	High			HNNcMAEcLTPTIYAk	Unambiguous	1	1	P09605	C4(Carbamidomethyl); C8(Carbamidomethyl); K16(Label:13C(6)15N(2))	CID	1	0	1	1		17029		1	1.2314e+07	Heavy	Excluded by Method	Not Used		0	0.0002009	5.30212	0	11.1296	71	2	965.937	1930.87	-1.82075	210.827	40870	40870	MS2	0/0	12AUG14_Rui_cardiac_PE_B.raw
High				NNDPDTTEVNLNNIENITTQTLSr	Unambiguous	2	1	A1A5Q0	R24(Label:13C(6))	CID	1	0	1	1		33448			8.41918e+06	Medium	Unique	Used	0.793921	0	0.001529	5.30103	0	0	81	2	1361.66	2722.31	-5.62682	404.779	81892	81892	MS2	0/0	12AUG14_Rui_cardiac_PE_B.raw
	High			SLESTnVTDkDGELYck	Unambiguous	2	1	G3V7U0	N6(Deamidated); K10(Label:13C(6)15N(2)); C16(Carbamidomethyl); K17(Label:13C(6)15N(2))	CID	1	0	1	1					1.57935e+06		No Quan Values	Not Used		0	0.003633	5.29978	1	52.4203	100	2	988.468	1975.93	7.95554	143.686	26395	26395	MS2	0/0	12AUG14_Rui_cardiac_PE_B.raw
High				TIGGGDDSFNTFFSETGAGk	Unambiguous	5	1	Q68FR8	K20(Label:2H(4))	CID	1	0	1	1					516614		No Quan Values	Not Used		0	0.0002339	5.29783	0	31.7025	100	2	1006.45	2011.9	-10.0052	365.896	73744	73744	MS2	0/0	12AUG14_Rui_cardiac_PE_B.raw
High				NPDDITQEEYGEFYk	Unambiguous	1	1	P34058	K15(Label:2H(4))	CID	1	0	1	1		22476		1	2.17147e+07	Medium	Excluded by Method	Not Used		0	3.667e-05	5.29714	0	12.6089	55	2	926.412	1851.82	-2.62983	272.899	54191	54191	MS2	0/0	12AUG14_Rui_cardiac_PE_B.raw
High				LQDAEEAVEAVNAk	Unambiguous	4	2	G3V885;G3V8B0	K14(Label:2H(4))	CID	1	0	1	1		15622	1	1	99953880	Medium	Excluded by Method	Not Used		0	7.892e-05	5.29614	0	13.8966	18	2	745.883	1490.76	-3.25586	193.558	37162	37162	MS2	0/0	12AUG14_Rui_cardiac_PE_B.raw
High				LMAGQEDSNGcInYEAFVk	Unconsidered	1	1	P16409	C11(Carbamidomethyl); N13(Deamidated); K19(Label:2H(4))	CID		0.0485	2	2							No Quan Values	Not Used		0	0.001924	5.29577	0	4.54768	33	2	1075.98	2150.96	-2.99742	334.193	67111	67111	MS2	0/0	12AUG14_Rui_cardiac_PE_B.raw
	High			GIsLEEGALPDVSATr	Unambiguous	1	1	D4ABA9	S3(Phospho); R16(Label:13C(6)15N(4))	CID	1	0	1	1		29515	1		5.82643e+06	Heavy	Excluded by Method	Not Used		0	0.0006705	5.2919	0	13.5296	67	2	852.906	1704.8	-2.14829	360.238	72559	72559	MS2	0/0	12AUG14_Rui_cardiac_PE_B.raw
	High			EVYmGNVIQGGEGQAPTr	Unambiguous	1	1	P17764	M4(Oxidation); R18(Label:13C(6)15N(4))	CID	1	0	1	1					11996382		No Quan Values	Not Used		0	0.0001436	5.29161	0	0	100	2	966.458	1931.91	-3.81207	150.28	27823	27823	MS2	0/0	12AUG14_Rui_cardiac_PE_B.raw
	High			TIGGGDDSFNTFFSETGAGk	Unambiguous	5	1	Q68FR8	K20(Label:13C(6)15N(2))	CID	1	0	1	1		30166	1		2679642	Heavy	Excluded by Method	Not Used		0	0.002901	5.29123	0	37.4505	100	2	1008.45	2015.9	-4.6349	366.519	73873	73873	MS2	0/0	12AUG14_Rui_cardiac_PE_B.raw
	High			DLDHGVLVVGYGYEGTDSnkDk	Unambiguous	1	1	P07154	N19(Deamidated); K20(Label:13C(6)15N(2)); K22(Label:13C(6)15N(2))	CID	1	0	1	1					1.00646e+06		No Quan Values	Not Used		0	0.001476	5.29114	1	67.2308	100	3	800.055	2398.15	4.54293	253.284	50023	50023	MS2	0/0	12AUG14_Rui_cardiac_PE_B.raw
	High			kATDAEADVASLNr	Unambiguous	5	1	P04692	K1(Label:13C(6)15N(2)); R14(Label:13C(6)15N(4))	CID	1	0	1	1		6885		1	1.84433e+07	Heavy	Excluded by Method	Not Used		0	0.0001082	5.2904	1	20.825	100	2	739.879	1478.75	-3.62676	98.192	16710	16710	MS2	0/0	12AUG14_Rui_cardiac_PE_B.raw
High				GcITIIGGGnTATccAk	Rejected	1	0		C2(Carbamidomethyl); N10(Deamidated); C14(Carbamidomethyl); C15(Carbamidomethyl); K17(Label:2H(4))	CID	0	0	1	1					1228172		No Quan Values	Not Used		0	5.806e-05	5.28977	0	0	100	2	879.907	1758.81	-3.40933	193.622	37178	37178	MS2	0/0	12AUG14_Rui_cardiac_PE_B.raw
High				GcITIIGGGDTATccAk	Selected	1	1	P16617	C2(Carbamidomethyl); C14(Carbamidomethyl); C15(Carbamidomethyl); K17(Label:2H(4))	CID		0	2	2					1228172		No Quan Values	Not Used		0	5.807e-05	5.28977	0	0	100	2	879.907	1758.81	-3.41161	193.622	37178	37178	MS2	0/0	12AUG14_Rui_cardiac_PE_B.raw
High				SPPAVQQDNVDEDLIr	Unambiguous	1	1	Q5U300	R16(Label:13C(6))	CID	1	0	1	1					935070		No Quan Values	Not Used		0	5.501e-05	5.28959	0	43.128	100	2	901.453	1801.9	-1.91409	229.235	44845	44845	MS2	0/0	12AUG14_Rui_cardiac_PE_B.raw
	High			VIVVGNPANTNcLTASk	Unambiguous	1	1	O88989	C12(Carbamidomethyl); K17(Label:13C(6)15N(2))	CID	1	0	1	1					44601864		No Quan Values	Not Used		0	0.0001327	5.28549	0	32.2783	24	2	883.469	1765.93	-3.18415	216.955	42202	42202	MS2	0/0	12AUG14_Rui_cardiac_PE_B.raw
	High			TDDYLDQPccETINr	Unambiguous	1	1	P50399	C9(Carbamidomethyl); C10(Carbamidomethyl); R15(Label:13C(6)15N(4))	CID	1	0	1	1					1.57374e+06		No Quan Values	Not Used		0	0.001113	5.28529	0	13.8102	99	2	955.398	1909.79	-1.76347	197.863	38099	38099	MS2	0/0	12AUG14_Rui_cardiac_PE_B.raw
	High			YHTSQSGDEMTSLSEYVSr	Unambiguous	2	1	P34058	R19(Label:13C(6)15N(4))	CID	1	0	1	1		19905		1	20968509	Heavy	Excluded by Method	Not Used		0	0.02332	5.28313	0	44.6816	47	3	729.653	2186.94	-4.44482	244.735	48196	48196	MS2	0/0	12AUG14_Rui_cardiac_PE_B.raw
High				EAGDGVFEcEYYPVIPGk	Unambiguous	1	1	D3ZHA0	C9(Carbamidomethyl); K18(Label:2H(4))	CID	1	0	1	1							No Quan Values	Not Used		0	0.0006575	5.28226	0	8.93402	53	2	1017.47	2033.94	-2.47329	365.263	73611	73611	MS2	0/0	12AUG14_Rui_cardiac_PE_B.raw
High				GADYLVTEVEnGGSLGSk	Unambiguous	4	2	P11980;P11980-2	N11(Deamidated); K18(Label:2H(4))	CID	1	0	1	1		26969	1	1	6.61984e+06	Medium	Excluded by Method	Not Used		0	6.142e-05	5.27382	0	10.9887	83	2	900.94	1800.87	-3.79691	326.958	65588	65588	MS2	0/0	12AUG14_Rui_cardiac_PE_B.raw
	High			GADYLVTEVENGGSLGSk	Unambiguous	4	2	P11980;P11980-2	K18(Label:13C(6)15N(2))	CID	1	0	1	1					2.44099e+06		No Quan Values	Not Used		0	0.0003341	5.27357	0	40.7108	100	2	902.442	1803.88	-4.16837	316.731	63437	63437	MS2	0/0	12AUG14_Rui_cardiac_PE_B.raw
High				NPDDITNEEYGEFYk	Unambiguous	1	1	P82995	K15(Label:2H(4))	CID	1	0	1	1							No Quan Values	Not Used		0	0.0003933	5.27302	0	52.0009	87	2	919.406	1837.81	-0.577199	268.854	53320	53320	MS2	0/0	12AUG14_Rui_cardiac_PE_B.raw
	High			ILGADTSVDLEETGr	Unambiguous	3	1	F1LP05	R15(Label:13C(6)15N(4))	CID	0.5047	0	1	1					18022394		No Quan Values	Not Used		0	7.542e-06	5.26889	0	40.0542	56	2	793.397	1585.79	-4.65094	251.34	49611	49611	MS2	0/0	12AUG14_Rui_cardiac_PE_B.raw
High				AEAQScTWMFGSQSLNqAEGSGEQHLQTSQVQAGDr	Unambiguous	1	1	D4ABA9	C6(Carbamidomethyl); Q17(Deamidated); R36(Label:13C(6))	CID	0.0057	0	1	1					3.10695e+06		No Quan Values	Not Used		0	0.0001147	5.26717	0	68.7406	100	3	1310.92	3930.75	2.76398	322.855	64727	64727	MS2	0/0	12AUG14_Rui_cardiac_PE_B.raw
High				AcLISmGYDLGEAEFAr	Unambiguous	1	1	D3ZCV0	C2(Carbamidomethyl); M6(Oxidation); R17(Label:13C(6))	CID	1	0	1	1		30161	1		4548356	Medium	Excluded by Method	Not Used		0	4.683e-05	5.26586	0	48.2025	100	2	962.945	1924.88	-2.58371	366.483	73865	73865	MS2	0/0	12AUG14_Rui_cardiac_PE_B.raw
	High			QATLGAGLPIATPcTTVNk	Unambiguous	1	1	P17764	C14(Carbamidomethyl); K19(Label:13C(6)15N(2))	CID	1	0	1	1		25114		1	9398362	Heavy	Excluded by Method	Not Used		0	7.802e-05	5.2606	0	17.6278	69	2	961.015	1921.02	-3.64455	303.087	60567	60567	MS2	0/0	12AUG14_Rui_cardiac_PE_B.raw
High				TGLEQGNDAGYLAESEk	Unambiguous	1	1	Q64428	K17(Label:2H(4))	CID	1	0	1	1		14537	1		8570425	Medium	Excluded by Method	Not Used		0	4.626e-05	5.25888	0	27.8558	59	2	893.421	1785.83	-5.44406	182.044	34661	34661	MS2	0/0	12AUG14_Rui_cardiac_PE_B.raw
High				GcITIIGGGnTATccAk	Rejected	1	0		C2(Carbamidomethyl); N10(Deamidated); C14(Carbamidomethyl); C15(Carbamidomethyl); K17(Label:2H(4))	CID	0	0	1	1							No Quan Values	Not Used		0	0.0001127	5.25453	0	0	100	2	879.908	1758.81	-2.50706	186.631	35658	35658	MS2	0/0	12AUG14_Rui_cardiac_PE_B.raw
High				GcITIIGGGDTATccAk	Selected	1	1	P16617	C2(Carbamidomethyl); C14(Carbamidomethyl); C15(Carbamidomethyl); K17(Label:2H(4))	CID		0	2	2							No Quan Values	Not Used		0	0.0001127	5.25453	0	0	100	2	879.908	1758.81	-2.50934	186.631	35658	35658	MS2	0/0	12AUG14_Rui_cardiac_PE_B.raw
	High			IVYGHLDDPAnQEIEr	Unambiguous	1	1	Q9ER34	N11(Deamidated); R16(Label:13C(6)15N(4))	CID	0.021	0	1	1					990134		No Quan Values	Not Used		0	0.004625	5.25386	0	40.7992	100	2	940.462	1879.92	6.0267	190.741	36548	36548	MS2	0/0	12AUG14_Rui_cardiac_PE_B.raw
	High			SLGYAYVNFQQPADAEr	Unambiguous	3	2	Q9EPH8;G3V9N0	R17(Label:13C(6)15N(4))	CID	1	0	1	1					2.42197e+06		No Quan Values	Not Used		0	0.0002047	5.25079	0	43.7744	100	2	969.964	1938.92	-1.13615	298.274	59554	59554	MS2	0/0	12AUG14_Rui_cardiac_PE_B.raw
High				TPSAAYLWVGTGASDAEk	Unambiguous	2	1	Q68FP1-2	K18(Label:2H(4))	CID	1	0	1	1					1.31943e+06		No Quan Values	Not Used		0	0.0001826	5.24787	0	0	100	2	914.454	1827.9	-2.95632	299.617	59837	59837	MS2	0/0	12AUG14_Rui_cardiac_PE_B.raw
High				NPDDITNEEYGEFYk	Unambiguous	1	1	P82995	K15(Label:2H(4))	CID	1	0	1	1		21802	1	1	6054820	Medium	Excluded by Method	Not Used		0	0.0002798	5.24729	0	49.0553	100	2	919.404	1837.8	-3.3005	264.969	52501	52501	MS2	0/0	12AUG14_Rui_cardiac_PE_B.raw
High				LGSSEVEQVQLVVDGVk	Unambiguous	1	1	P00564	K17(Label:2H(4))	CID	1	0	1	1					9435650		No Quan Values	Not Used		0	0.0001374	5.24716	0	24.6911	39	2	895.493	1789.98	-2.68519	364.668	73486	73486	MS2	0/0	12AUG14_Rui_cardiac_PE_B.raw
High				IVYGHLDDPANQEIEr	Unambiguous	1	1	Q9ER34	R16(Label:13C(6))	CID	1	0	1	1					897873		No Quan Values	Not Used		0	0.003555	5.24671	0	50.581	100	2	937.967	1874.93	-4.05518	190.589	36515	36515	MS2	0/0	12AUG14_Rui_cardiac_PE_B.raw
	High			ISSSNPYSTVTMDELr	Unambiguous	1	1	D3ZCV0	R16(Label:13C(6)15N(4))	CID	1	0	1	1					15952187		No Quan Values	Not Used		0	0.0003664	5.24509	0	59.6467	62	2	905.429	1809.85	-2.74848	280.052	55708	55708	MS2	0/0	12AUG14_Rui_cardiac_PE_B.raw
	High			NMVNEEDESQDTETVFk	Unambiguous	2	1	Q9Z2J4-2	K17(Label:13C(6)15N(2))	CID	1	0	1	1					458710		No Quan Values	Not Used		0	0.0001335	5.24316	0	64.0273	100	2	1011.94	2022.87	-1.9094	220.157	42891	42891	MS2	0/0	12AUG14_Rui_cardiac_PE_B.raw
High				NPDDITNEEYGEFYk	Unambiguous	1	1	P82995	K15(Label:2H(4))	CID	1	0	1	1		21982		1	3.91345e+06	Medium	Excluded by Method	Not Used		0	0.0003295	5.2431	0	44.3798	59	2	919.403	1837.8	-3.83188	266.926	52912	52912	MS2	0/0	12AUG14_Rui_cardiac_PE_B.raw
	High			LGSSEVEQVQLVVDGVk	Unambiguous	1	1	P00564	K17(Label:13C(6)15N(2))	CID	1	0	1	1		29798	1		20153008	Heavy	Excluded by Method	Not Used		0	0.0001991	5.24197	0	33.7839	69	2	897.486	1793.96	-4.90033	361.926	72913	72913	MS2	0/0	12AUG14_Rui_cardiac_PE_B.raw
High				HNNcmAEcLTPTIYAk	Unambiguous	1	1	P09605	C4(Carbamidomethyl); M5(Oxidation); C8(Carbamidomethyl); K16(Label:2H(4))	CID	1	0	1	1		11663		1	9074821	Medium	Excluded by Method	Not Used		0	0.0002635	5.24118	0	7.36585	80	2	971.941	1942.87	-0.973987	151.394	28057	28057	MS2	0/0	12AUG14_Rui_cardiac_PE_B.raw
High				SLYHDITGDTSGDYrk	Unambiguous	1	1	Q5XI77	R15(Label:13C(6)); K16(Label:2H(4))	CID	1	0	1	1		10366		1	8698228	Medium	Excluded by Method	Not Used		0	0.0001676	5.23888	1	72.8632	82	3	613.301	1837.89	-4.10492	135.489	24651	24651	MS2	0/0	12AUG14_Rui_cardiac_PE_B.raw
	High			VIVVGNPANTNcLTASk	Unambiguous	1	1	O88989	C12(Carbamidomethyl); K17(Label:13C(6)15N(2))	CID	1	0	1	1					44562164		No Quan Values	Not Used		0	0.0001066	5.2387	0	26.9243	35	2	883.468	1765.93	-3.80628	218.806	42598	42598	MS2	0/0	12AUG14_Rui_cardiac_PE_B.raw
	High			TDDYLDQPccETINr	Unambiguous	1	1	P50399	C9(Carbamidomethyl); C10(Carbamidomethyl); R15(Label:13C(6)15N(4))	CID	1	0	1	1		16188	1		7.30865e+06	Heavy	Excluded by Method	Not Used		0	0.001046	5.23704	0	54.7807	100	2	955.397	1909.79	-3.16967	199.601	38476	38476	MS2	0/0	12AUG14_Rui_cardiac_PE_B.raw
High				cIGAIAMTEPGAGSDLQGVr	Unambiguous	1	1	P15650	C1(Carbamidomethyl); R20(Label:13C(6))	CID	1	0	1	1					985168		No Quan Values	Not Used		0	0.0001469	5.23702	0	55.9801	100	2	1005	2008.99	-1.2298	305.199	61012	61012	MS2	0/0	12AUG14_Rui_cardiac_PE_B.raw
High				AEAQScTWMFGSQSLnQAEGSGEQHLQTSQVQAGDr	Unconsidered	1	1	D4ABA9	C6(Carbamidomethyl); N16(Deamidated); R36(Label:13C(6))	CID		0.0057	2	2					3.10695e+06		No Quan Values	Not Used		0	0.0001666	5.2353	0	68.7406	100	3	1310.92	3930.75	2.76398	322.855	64727	64727	MS2	0/0	12AUG14_Rui_cardiac_PE_B.raw
	High			GcITIIGGGDTATccAk	Selected	1	1	P16617	C2(Carbamidomethyl); C14(Carbamidomethyl); C15(Carbamidomethyl); K17(Label:13C(6)15N(2))	CID	0	0	1	1					17910386		No Quan Values	Not Used		0	2.25e-05	5.23023	0	14.4113	82	2	881.901	1762.79	-3.93306	192.397	36909	36909	MS2	0/0	12AUG14_Rui_cardiac_PE_B.raw
	High			GcITIIGGGnTATccAk	Rejected	1	0		C2(Carbamidomethyl); N10(Deamidated); C14(Carbamidomethyl); C15(Carbamidomethyl); K17(Label:13C(6)15N(2))	CID		0	2	2					17910386		No Quan Values	Not Used		0	2.25e-05	5.23023	0	14.4113	82	2	881.901	1762.79	-3.93079	192.397	36909	36909	MS2	0/0	12AUG14_Rui_cardiac_PE_B.raw
	High			YDDVEEAnYFQQASELAk	Unambiguous	1	1	Q66HF1	N8(Deamidated); K18(Label:13C(6)15N(2))	CID	1	0	1	1					406304		No Quan Values	Not Used		0	0.0002807	5.23001	0	25.3687	100	2	1064.97	2128.94	-2.68698	364.977	73552	73552	MS2	0/0	12AUG14_Rui_cardiac_PE_B.raw
	High			GPENEDPQTESQQLEAk	Unambiguous	1	1	Q5U2U8	K17(Label:13C(6)15N(2))	CID	1	0	1	1					327316		No Quan Values	Not Used		0	0.0002747	5.22901	0	0	100	2	954.434	1907.86	-4.88528	110.072	19232	19232	MS2	0/0	12AUG14_Rui_cardiac_PE_B.raw
	High			TTGIVLDSGDGVTHNVPIYEGYALPHAIMr	Unambiguous	4	1	P68035	R30(Label:13C(6)15N(4))	CID	1	0	1	1		32477			10923507	Heavy	Unique	Used	0.763049	0	0.0004271	5.22849	0	23.9488	100	3	1069.54	3206.61	-2.26701	394.966	79775	79775	MS2	0/0	12AUG14_Rui_cardiac_PE_B.raw
	High			GQHAAEIQPLAQSHATk	Unambiguous	1	1	Q9QZ76	K17(Label:13C(6)15N(2))	CID	1	0	1	1					72952.8		No Quan Values	Not Used		0	0.0002819	5.2265	0	52.1242	100	3	598.981	1794.93	-2.81696	39.0598	4534	4534	MS2	0/0	12AUG14_Rui_cardiac_PE_B.raw
	High			VQANLDTPDINIQGPEAk	Unambiguous	1	1	M0R9D5	K18(Label:13C(6)15N(2))	CID	1	0	1	1					1.66e+06		No Quan Values	Not Used		0	0.0006193	5.22553	0	61.3369	100	2	965.998	1930.99	-3.89299	274.457	54522	54522	MS2	0/0	12AUG14_Rui_cardiac_PE_B.raw
High				AEGSDVANAVLDGADcImLSGETAkGDYPLEAVr	Unambiguous	3	2	P11980;P11980-2	C16(Carbamidomethyl); M18(Oxidation); K25(Label:2H(4)); R34(Label:13C(6))	CID	1	0	1	1		33174			7.50036e+06	Medium	Not Unique	Not Used	0.321031	0	0.01279	5.2255	1	42.2174	100	3	1174.22	3520.66	-7.5241	402.035	81302	81302	MS2	0/0	12AUG14_Rui_cardiac_PE_B.raw
High				HnNcMAEcLTPTIYAk	Unambiguous	1	1	P09605	N2(Deamidated); C4(Carbamidomethyl); C8(Carbamidomethyl); K16(Label:2H(4))	CID	0.0172	0	1	1					363207		No Quan Values	Not Used		0	0.0007607	5.21924	0	55.3587	100	2	964.441	1927.87	4.92509	206.372	39919	39919	MS2	0/0	12AUG14_Rui_cardiac_PE_B.raw
	High			TSVQTEDDQLIAGQSAr	Unambiguous	2	1	Q5U302	R17(Label:13C(6)15N(4))	CID	1	0	1	1		12901	1		1.50705e+06	Heavy	Excluded by Method	Not Used		0	0.0005156	5.21759	0	0	100	2	914.946	1828.88	-3.53721	164.016	30763	30763	MS2	0/0	12AUG14_Rui_cardiac_PE_B.raw
	High			IINEPTAAAIAYGLDk	Unambiguous	6	2	P63018;P06761	K16(Label:13C(6)15N(2))	CID	1	0	1	1					23291770		No Quan Values	Not Used		0	2.879e-05	5.21611	0	29.3617	30	2	834.456	1667.9	-3.37796	340.968	68534	68534	MS2	0/0	12AUG14_Rui_cardiac_PE_B.raw
	High			TGLEqGNDAGYLAESEk	Unambiguous	1	1	Q64428	Q5(Deamidated); K17(Label:13C(6)15N(2))	CID	0.0058	0	1	1		14263	1		625246	Heavy	Excluded by Method	Not Used		0	0.004799	5.21336	0	0	100	2	895.919	1790.83	7.74719	179.091	34031	34031	MS2	0/0	12AUG14_Rui_cardiac_PE_B.raw
High				LATAEAQSLHQQVLSr	Unambiguous	1	1	D4ABA9	R16(Label:13C(6))	CID	1	0	1	1					1.62565e+06		No Quan Values	Not Used		0	0.0002707	5.20815	0	21.7253	100	2	879.481	1757.95	-3.57652	153.458	28501	28501	MS2	0/0	12AUG14_Rui_cardiac_PE_B.raw
High				FLEQQNAALAAEVNr	Unambiguous	2	1	P48675	R15(Label:13C(6))	CID	1	0	1	1							No Quan Values	Not Used		0	1.659e-05	5.20687	0	0	100	2	840.44	1679.87	-4.49662	253.145	49994	49994	MS2	0/0	12AUG14_Rui_cardiac_PE_B.raw
High				TGGLAGGGSDALQTDGLr	Unambiguous	1	1	D4A702	R18(Label:13C(6))	CID	1	0	1	1		16328		1	62377136	Medium	Excluded by Method	Not Used		0	0.000159	5.20609	0	2.65782	17	2	826.417	1651.83	-4.03677	203.012	39198	39198	MS2	0/0	12AUG14_Rui_cardiac_PE_B.raw
	High			QATLGAGLPIATPcTTVNk	Unambiguous	1	1	P17764	C14(Carbamidomethyl); K19(Label:13C(6)15N(2))	CID	1	0	1	1							No Quan Values	Not Used		0	5.429e-05	5.20475	0	36.9843	76	2	961.015	1921.02	-3.7081	305.02	60973	60973	MS2	0/0	12AUG14_Rui_cardiac_PE_B.raw
	High			ATEnDIYNFFSPLNPVr	Unambiguous	7	2	D3ZYW2;Q794E4	N4(Deamidated); R17(Label:13C(6)15N(4))	CID	0.0423	0	1	1		34173	1		1.72425e+06	Heavy	Excluded by Method	Not Used		0	0.0006938	5.20435	0	47.6463	100	2	1004.49	2007.97	-0.669107	412.197	83452	83452	MS2	0/0	12AUG14_Rui_cardiac_PE_B.raw
	High			NMGGPYGGGnYGPGGSGGSGGYGGr	Unambiguous	7	1	A7VJC2-2	N10(Deamidated); R25(Label:13C(6)15N(4))	CID	1	0	1	1					169127		No Quan Values	Not Used		0	0.000116	5.20418	0	34.4546	100	2	1100.96	2200.91	4.55091	156.414	29132	29132	MS2	0/0	12AUG14_Rui_cardiac_PE_B.raw
	High			LYGSGGPPPTGEEDTSEkDEL	Unambiguous	1	1	P06761	K18(Label:13C(6)15N(2))	CID	1	0	1	1		16975			4.8525e+06	Heavy	Redundant	Not Used	0.909741	0	0.003511	5.20263	1	14.3349	79	2	1093.49	2185.98	-4.46949	208.523	40376	40376	MS2	0/0	12AUG14_Rui_cardiac_PE_B.raw
	High			GTGGVDTAAVGAVFDISnADr	Unambiguous	1	1	P00564	N18(Deamidated); R21(Label:13C(6)15N(4))	CID	1	0	1	1					2175118		No Quan Values	Not Used		0	0.004325	5.19961	0	78.107	100	2	1002.49	2003.97	8.94893	392.428	79242	79242	MS2	0/0	12AUG14_Rui_cardiac_PE_B.raw
	High			FGVEQDVDmVFASFIr	Unambiguous	3	2	P11980;P11980-2	M9(Oxidation); R16(Label:13C(6)15N(4))	CID	1	0	1	1		34854			5.26677e+06	Heavy	Not Unique	Not Used	0.670653	0	6.486e-05	5.19801	0	37.8906	100	2	943.455	1885.9	0.229392	420.274	85123	85123	MS2	0/0	12AUG14_Rui_cardiac_PE_B.raw
	High			MTnGFSGADLTEIcQr	Unambiguous	1	1	P46462	N3(Deamidated); C14(Carbamidomethyl); R16(Label:13C(6)15N(4))	CID	1	0	1	1							No Quan Values	Not Used		0	0.001021	5.19682	0	28.2251	100	2	905.9	1810.79	-2.19002	302.052	60350	60350	MS2	0/0	12AUG14_Rui_cardiac_PE_B.raw
High				LVAGVMGQNEPDQGGQr	Unambiguous	2	1	B0BMW2	R17(Label:13C(6))	CID	1	0	1	1					883104		No Quan Values	Not Used		0	2.783e-05	5.19279	0	0	100	2	881.431	1761.86	-5.37061	136.384	24843	24843	MS2	0/0	12AUG14_Rui_cardiac_PE_B.raw
	High			LEEAGGATSVQIEmNk	Unambiguous	4	2	G3V885;G3V8B0	M14(Oxidation); K16(Label:13C(6)15N(2))	CID	1	0	1	1					452736		No Quan Values	Not Used		0	7.818e-05	5.19187	0	0	100	2	850.914	1700.82	-2.83698	127.403	22931	22931	MS2	0/0	12AUG14_Rui_cardiac_PE_B.raw
High				DQEGQDVLLFIDNIFr	Unambiguous	2	1	G3V6D3	R16(Label:13C(6))	CID	1	0	1	1		35551			1.98461e+06	Medium	Unique	Used	0.635863	0	3.644e-06	5.18988	0	20.9651	100	2	964.494	1927.98	-2.3411	435.106	88144	88144	MS2	0/0	12AUG14_Rui_cardiac_PE_B.raw
	High			IPSAVGYQPTLATDmGTMQEr	Unambiguous	2	1	G3V6D3	M15(Oxidation); R21(Label:13C(6)15N(4))	CID	0.0366	0	1	1		22467		1	4514436	Heavy	Excluded by Method	Not Used		0	0.000983	5.18834	0	17.0924	75	2	1146.54	2292.08	-2.16317	272.454	54095	54095	MS2	0/0	12AUG14_Rui_cardiac_PE_B.raw
	High			TGLEQGnDAGYLAESEk	Unconsidered	1	1	Q64428	N7(Deamidated); K17(Label:13C(6)15N(2))	CID		0.0058	2	2		14263	1		625246	Heavy	Excluded by Method	Not Used		0	0.003478	5.18499	0	0	100	2	895.919	1790.83	7.74719	179.091	34031	34031	MS2	0/0	12AUG14_Rui_cardiac_PE_B.raw
High				IINEPTAAAIAYGLDk	Unambiguous	6	2	P63018;P06761	K16(Label:2H(4))	CID	1	0	1	1							No Quan Values	Not Used		0	5.791e-06	5.18465	0	19.1048	35	2	832.461	1663.91	-3.55907	342.875	68936	68936	MS2	0/0	12AUG14_Rui_cardiac_PE_B.raw
High				LPSGSGAASPTTGSAVDIr	Unambiguous	1	1	M0R9D5	R19(Label:13C(6))	CID	1	0	1	1					5249251		No Quan Values	Not Used		0	3.431e-05	5.18362	0	27.8227	100	2	875.454	1749.9	-3.69381	171.269	32330	32330	MS2	0/0	12AUG14_Rui_cardiac_PE_B.raw
High				NMGGPYGGGNYGPGGSGGSGGYGGr	Unambiguous	7	1	A7VJC2-2	R25(Label:13C(6))	CID	1	0	1	1					863838		No Quan Values	Not Used		0	3.084e-05	5.18274	0	0	100	2	1098.46	2195.92	-3.56028	162.085	30351	30351	MS2	0/0	12AUG14_Rui_cardiac_PE_B.raw
High				SIDDLEDELYAQk	Unambiguous	1	1	P04692	K13(Label:2H(4))	CID	1	0	1	1							No Quan Values	Not Used		0	0.0002801	5.18271	0	17.7653	26	2	771.875	1542.74	-2.60357	330.02	66234	66234	MS2	0/0	12AUG14_Rui_cardiac_PE_B.raw
High				TGLVmQETGQGLVALTAYSLQPQPTSr	Unambiguous	1	1	D4ABA9	M5(Oxidation); R27(Label:13C(6))	CID	1	0	1	1		33274	1		4.60925e+06	Medium	Excluded by Method	Not Used		0	0.0002314	5.18142	0	0	100	2	1434.74	2868.48	-3.47957	402.98	81506	81506	MS2	0/0	12AUG14_Rui_cardiac_PE_B.raw
High				GQSVQQVYYSIGALAk	Unambiguous	2	1	G3V885	K16(Label:2H(4))	CID	1	0	1	1		29355		1	1.24837e+07	Medium	Excluded by Method	Not Used		0	2.798e-05	5.17994	0	9.23	61	2	858.462	1715.92	-5.52388	356.547	71786	71786	MS2	0/0	12AUG14_Rui_cardiac_PE_B.raw
High				NMGGPYGGGNYGPGGSGGSGGYGGr	Unambiguous	7	1	A7VJC2-2	R25(Label:13C(6))	CID	1	0	1	1					4360595		No Quan Values	Not Used		0	8.04e-07	5.17788	0	0	100	2	1098.46	2195.92	-3.89382	157.308	29330	29330	MS2	0/0	12AUG14_Rui_cardiac_PE_B.raw
	High			TGGLAGGGSDALqTDGLr	Unambiguous	1	1	D4A702	Q13(Deamidated); R18(Label:13C(6)15N(4))	CID	1	0	1	1							No Quan Values	Not Used		0	0.004934	5.17743	0	61.0224	100	2	828.913	1656.82	7.84469	206.994	40052	40052	MS2	0/0	12AUG14_Rui_cardiac_PE_B.raw
	High			VGEATETALTcLVEk	Unambiguous	8	1	P11507-2	C11(Carbamidomethyl); K15(Label:13C(6)15N(2))	CID	1	0	1	1					36018748		No Quan Values	Not Used		0	4.476e-05	5.1768	0	51.4321	25	2	814.916	1628.83	-2.42591	312.259	62492	62492	MS2	0/0	12AUG14_Rui_cardiac_PE_B.raw
High				IVSNAScTTNcLAPLAk	Unambiguous	15	2	P04797;F1M5I8	C7(Carbamidomethyl); C11(Carbamidomethyl); K17(Label:2H(4))	CID	1	0	1	1					134865056		No Quan Values	Not Used		0	0.0006889	5.17545	0	2.93715	5	2	912.466	1823.92	-2.62085	199.425	38435	38435	MS2	0/0	12AUG14_Rui_cardiac_PE_B.raw
High				VLGSEEPTEGDVQcMr	Unambiguous	1	1	D4ABA9	C14(Carbamidomethyl); R16(Label:13C(6))	CID	1	0	1	1		14330	1	1	15024193	Medium	Excluded by Method	Not Used		0	0.0002255	5.17333	0	0	100	2	906.911	1812.81	-3.31745	179.907	34204	34204	MS2	0/0	12AUG14_Rui_cardiac_PE_B.raw
High				AVNAVGTSEnSQESEVIk	Unambiguous	1	1	G3V7K1	N10(Deamidated); K18(Label:2H(4))	CID	0.0039	0	1	1					1.13844e+06		No Quan Values	Not Used		0	0.0004052	5.17083	0	41.4802	100	2	933.972	1866.94	7.5391	133.615	24260	24260	MS2	0/0	12AUG14_Rui_cardiac_PE_B.raw
	High			NQLTSNPENTVFDAk	Unambiguous	1	1	P06761	K15(Label:13C(6)15N(2))	CID	1	0	1	1		17465		1	8637876	Heavy	Excluded by Method	Not Used		0	0.000669	5.17064	0	24.2331	48	2	843.412	1685.82	-2.9992	213.844	41525	41525	MS2	0/0	12AUG14_Rui_cardiac_PE_B.raw
High				GDVPSVGLEGPDVDLQGPEGk	Unambiguous	1	1	M0R9D5	K21(Label:2H(4))	CID	1	0	1	1		27364	1	1	2.06961e+06	Medium	Excluded by Method	Not Used		0	0.0002068	5.1701	0	0	100	2	1035.02	2069.03	-1.3673	331.96	66644	66644	MS2	0/0	12AUG14_Rui_cardiac_PE_B.raw
	High			DATNVGDEGGFAPNILENk	Unambiguous	2	1	M0R5J4	K19(Label:13C(6)15N(2))	CID	1	0	1	1		27140	1		2.39534e+07	Heavy	Excluded by Method	Not Used		0	0.0003278	5.16945	0	17.2355	40	2	984.971	1968.93	-2.21561	329.188	66061	66061	MS2	0/0	12AUG14_Rui_cardiac_PE_B.raw
	High			SYELPDGQVITIGNEr	Unambiguous	9	2	P68035;V9GZ85	R16(Label:13C(6)15N(4))	CID	1	0	1	1							No Quan Values	Not Used		0	0.0002181	5.16893	0	6.91161	21	2	900.95	1800.89	-4.03598	349.35	70286	70286	MS2	0/0	12AUG14_Rui_cardiac_PE_B.raw
High				GPSVDVEVPDVDLEcPEAk	Unambiguous	1	1	M0R9D5	C15(Carbamidomethyl); K19(Label:2H(4))	CID	1	0	1	1					1.37407e+06		No Quan Values	Not Used		0	6.428e-05	5.1664	0	6.38097	100	2	1029.99	2058.97	-4.49026	346.234	69638	69638	MS2	0/0	12AUG14_Rui_cardiac_PE_B.raw
	High			MGGGGTMNMGDPYGSGGQk	Unambiguous	1	1	F1LQW3	K19(Label:13C(6)15N(2))	CID	1	0	1	1					499732		No Quan Values	Not Used		0	0.002503	5.16592	0	0	100	2	905.372	1809.74	-4.37104	149.497	27656	27656	MS2	0/0	12AUG14_Rui_cardiac_PE_B.raw
	High			GADYLVTEVEnGGSLGSk	Unambiguous	4	2	P11980;P11980-2	N11(Deamidated); K18(Label:13C(6)15N(2))	CID	1	0	1	1		23244		1	37387520	Heavy	Excluded by Method	Not Used		0	0.001002	5.1643	0	9.21095	15	2	902.935	1804.86	-3.08794	281.718	56056	56056	MS2	0/0	12AUG14_Rui_cardiac_PE_B.raw
High				TScGSPNYAAPEVISGr	Unambiguous	3	1	G3V715	C3(Carbamidomethyl); R17(Label:13C(6))	CID	1	0	1	1					1.4207e+06		No Quan Values	Not Used		0	0.001206	5.16356	0	0	100	2	886.419	1771.83	-4.13499	183.2	34908	34908	MS2	0/0	12AUG14_Rui_cardiac_PE_B.raw
	High			SQVFSTAADGQTQVEIk	Unambiguous	2	1	F1M953	K17(Label:13C(6)15N(2))	CID	1	0	1	1					9808747		No Quan Values	Not Used		0	0.0009232	5.16233	0	57.8848	66	2	908.959	1816.91	-2.80234	215.601	41906	41906	MS2	0/0	12AUG14_Rui_cardiac_PE_B.raw
High				GIsLEEGALPDVSATr	Unambiguous	1	1	D4ABA9	S3(Phospho); R16(Label:13C(6))	CID	1	0	1	1	S(3): 100.0; S(13): 0.0; T(15): 0.0	29713	1		39794340	Medium	Excluded by Method	Not Used		0	0.0008031	5.15972	0	22.4403	43	2	850.911	1700.82	-2.66701	360.855	72690	72690	MS2	0/0	12AUG14_Rui_cardiac_PE_B.raw
High				IPSAVGYQPTLATDMGTmQEr	Unambiguous	2	1	G3V6D3	M18(Oxidation); R21(Label:13C(6))	CID	1	0	1	1					1.66939e+06		No Quan Values	Not Used		0	0.0003775	5.15478	0	22.3621	100	2	1144.55	2288.09	-5.1096	298.641	59631	59631	MS2	0/0	12AUG14_Rui_cardiac_PE_B.raw
	High			DFSPEDIIVTTSNNHIEVr	Unambiguous	2	1	B5DFG4	R19(Label:13C(6)15N(4))	CID	1	0	1	1		31456		1	6.73523e+06	Heavy	Excluded by Method	Not Used		0	0.00041	5.15411	0	14.225	89	2	1098.54	2196.07	-4.51348	383.142	77311	77311	MS2	0/0	12AUG14_Rui_cardiac_PE_B.raw
High				LmATLFSTYASADTGDSGk	Unambiguous	2	1	G3V885	M2(Oxidation); K19(Label:2H(4))	CID	1	0	1	1		25042	1	1	4.37303e+06	Medium	Excluded by Method	Not Used		0	0.001142	5.1504	0	53.3823	100	2	978.462	1955.92	-1.91606	303.123	60575	60575	MS2	0/0	12AUG14_Rui_cardiac_PE_B.raw
High				SPPAVqQDNVDEDLIr	Unambiguous	1	1	Q5U300	Q6(Deamidated); R16(Label:13C(6))	CID	0.0039	0	1	1					764298		No Quan Values	Not Used		0	0.002864	5.15005	0	56.3314	100	2	901.952	1802.9	6.00479	230.083	45026	45026	MS2	0/0	12AUG14_Rui_cardiac_PE_B.raw
High				AVNAVGTSENSqESEVIk	Unconsidered	1	1	G3V7K1	Q12(Deamidated); K18(Label:2H(4))	CID		0.0039	2	2					1.13844e+06		No Quan Values	Not Used		0	0.0002161	5.1499	0	41.4802	100	2	933.972	1866.94	7.5391	133.615	24260	24260	MS2	0/0	12AUG14_Rui_cardiac_PE_B.raw
	High			IPSAVGYQPTLATDMGTmQEr	Unambiguous	2	1	G3V6D3	M18(Oxidation); R21(Label:13C(6)15N(4))	CID	1	0	1	1		24512	1		8.92945e+06	Heavy	Excluded by Method	Not Used		0	0.0006913	5.14916	0	17.2292	66	2	1146.54	2292.08	-4.18696	296.695	59221	59221	MS2	0/0	12AUG14_Rui_cardiac_PE_B.raw
High				ALEqNPDDAQYYcQr	Unconsidered	1	1	B0BN85	Q4(Deamidated); C13(Carbamidomethyl); R15(Label:13C(6))	CID		0.0445	3	3		10773	1	1	649686	Medium	Excluded by Method	Not Used		0	0.004794	5.14674	0	27.0167	100	2	939.412	1877.82	5.54575	139.765	25562	25562	MS2	0/0	12AUG14_Rui_cardiac_PE_B.raw
High				TDDYLDQPccETINr	Unambiguous	1	1	P50399	C9(Carbamidomethyl); C10(Carbamidomethyl); R15(Label:13C(6))	CID	1	0	1	1					1.22891e+06		No Quan Values	Not Used		0	0.0009608	5.14543	0	0	100	2	953.404	1905.8	-1.96938	196.566	37822	37822	MS2	0/0	12AUG14_Rui_cardiac_PE_B.raw
	High			IVYGHLDDPANqEIEr	Unconsidered	1	1	Q9ER34	Q12(Deamidated); R16(Label:13C(6)15N(4))	CID		0.021	2	2					990134		No Quan Values	Not Used		0	0.005987	5.14285	0	40.7992	100	2	940.462	1879.92	6.0267	190.741	36548	36548	MS2	0/0	12AUG14_Rui_cardiac_PE_B.raw
	High			LQNEIEDLMVDVEr	Unambiguous	4	2	G3V885;G3V8B0	R14(Label:13C(6)15N(4))	CID	1	0	1	1		33353			1.33206e+07	Heavy	Not Unique	Not Used	0.461	0	0.0001417	5.13757	0	30.8006	73	2	856.919	1712.83	-5.61669	404.054	81738	81738	MS2	0/0	12AUG14_Rui_cardiac_PE_B.raw
	High			DcDLQEDAcYNcGr	Unambiguous	1	1	P62634	C2(Carbamidomethyl); C9(Carbamidomethyl); C12(Carbamidomethyl); R14(Label:13C(6)15N(4))	CID	1	0	1	1		9572	1		9945744	Heavy	Excluded by Method	Not Used		0	0.0004279	5.13618	0	14.5755	94	2	893.325	1785.64	-4.40894	125.899	22610	22610	MS2	0/0	12AUG14_Rui_cardiac_PE_B.raw
	High			FASEASGYQDNIAr	Unambiguous	2	1	P48675	R14(Label:13C(6)15N(4))	CID	1	0	1	1		10747		1	1472604	Heavy	Excluded by Method	Not Used		0	0.0002682	5.13475	0	20.3803	35	2	769.856	1538.7	-4.52537	139.514	25506	25506	MS2	0/0	12AUG14_Rui_cardiac_PE_B.raw
High				VVDSLQTSLDAETr	Unambiguous	4	2	G3V885;G3V8B0	R14(Label:13C(6))	CID	1	0	1	1		17423	1		111680785	Medium	Excluded by Method	Not Used		0	5.973e-05	5.13269	0	8.65574	9	2	770.4	1539.79	-2.45006	213.374	41421	41421	MS2	0/0	12AUG14_Rui_cardiac_PE_B.raw
High				SPPAVQqDNVDEDLIr	Unconsidered	1	1	Q5U300	Q7(Deamidated); R16(Label:13C(6))	CID		0.0039	2	2					764298		No Quan Values	Not Used		0	0.001941	5.13247	0	56.3314	100	2	901.952	1802.9	6.00479	230.083	45026	45026	MS2	0/0	12AUG14_Rui_cardiac_PE_B.raw
High				ASAGPGGGGPQTQTQMNQLk	Unambiguous	1	1	D3ZD73	K20(Label:2H(4))	CID	1	0	1	1							No Quan Values	Not Used		0	0.0006694	5.13127	0	0	100	2	966.477	1931.95	-4.03716	104.308	18002	18002	MS2	0/0	12AUG14_Rui_cardiac_PE_B.raw
High				YTPSGQSGAAASESLFISnHAY	Unambiguous	1	1	P05065	N19(Deamidated)	CID	1	0	1	1							Indistinguishable Channels	Not Used		0	0.0004099	5.12762	0	9.56177	40	2	1130.01	2259.02	-0.44565	316.283	63340	63340	MS2	0/0	12AUG14_Rui_cardiac_PE_B.raw
	High			YTPSGQSGAAASESLFISnHAY	Unambiguous	1	1	P05065	N19(Deamidated)	CID	1	0	1	1							Indistinguishable Channels	Not Used		0	0.0009061	5.12762	0	9.56177	40	2	1130.01	2259.02	-0.44565	316.283	63340	63340	MS2	0/0	12AUG14_Rui_cardiac_PE_B.raw
High				EALENANTNTEVLk	Unambiguous	2	1	M0RCH6	K14(Label:2H(4))	CID	1	0	1	1					20951176		No Quan Values	Not Used		0	0.002273	5.12686	0	29.7546	46	2	775.401	1549.8	-3.28332	145.02	26689	26689	MS2	0/0	12AUG14_Rui_cardiac_PE_B.raw
	High			LATAEAQSLHQQVLSr	Unambiguous	1	1	D4ABA9	R16(Label:13C(6)15N(4))	CID	1	0	1	1					1.11145e+06		No Quan Values	Not Used		0	0.001113	5.12621	0	0	100	2	881.475	1761.94	-3.34969	154.963	28824	28824	MS2	0/0	12AUG14_Rui_cardiac_PE_B.raw
High				FASEASGYQDNIAr	Unambiguous	2	1	P48675	R14(Label:13C(6))	CID	1	0	1	1		10263		1	242329772	Medium	Excluded by Method	Not Used		0	4.389e-05	5.12607	0	3.77308	5	2	767.862	1534.72	-3.75423	136.424	24850	24850	MS2	0/0	12AUG14_Rui_cardiac_PE_B.raw
High				IMEGPAFNFLDAPAVr	Unambiguous	1	1	P49432	R16(Label:13C(6))	CID	1	0	1	1		33362	1	1	1.95914e+06	Medium	Excluded by Method	Not Used		0	0.0001438	5.12605	0	52.5365	100	2	877.454	1753.9	-1.93972	403.883	81702	81702	MS2	0/0	12AUG14_Rui_cardiac_PE_B.raw
High				HNncMAEcLTPTIYAk	Unconsidered	1	1	P09605	N3(Deamidated); C4(Carbamidomethyl); C8(Carbamidomethyl); K16(Label:2H(4))	CID		0.0172	2	2					363207		No Quan Values	Not Used		0	0.0008317	5.12585	0	55.3587	100	2	964.441	1927.87	4.92509	206.372	39919	39919	MS2	0/0	12AUG14_Rui_cardiac_PE_B.raw
	High			STGEAFVQFASQEIAEk	Unambiguous	6	1	D3ZYW2	K17(Label:13C(6)15N(2))	CID	1	0	1	1					773235		No Quan Values	Not Used		0	0.0003261	5.12256	0	0	100	2	925.455	1849.9	-2.07858	390.436	78829	78829	MS2	0/0	12AUG14_Rui_cardiac_PE_B.raw
	High			YDDVEEAnYFQQASELAk	Unambiguous	1	1	Q66HF1	N8(Deamidated); K18(Label:13C(6)15N(2))	CID	0.0488	0	1	1					818425		No Quan Values	Not Used		0	3.057e-05	5.12242	0	38.7138	100	2	1064.97	2128.94	-3.37505	367.955	74171	74171	MS2	0/0	12AUG14_Rui_cardiac_PE_B.raw
High				AVnAVGTSENSQESEVIk	Unconsidered	1	1	G3V7K1	N3(Deamidated); K18(Label:2H(4))	CID		0.0097	3	3					1.13844e+06		No Quan Values	Not Used		0	0.001081	5.12132	0	41.4802	100	2	933.972	1866.94	7.5391	133.615	24260	24260	MS2	0/0	12AUG14_Rui_cardiac_PE_B.raw
High				VLGSEEPTEGDVQcMr	Unambiguous	1	1	D4ABA9	C14(Carbamidomethyl); R16(Label:13C(6))	CID	1	0	1	1		14657		1	36636930	Medium	Excluded by Method	Not Used		0	9.45e-05	5.11716	0	5.58377	40	2	906.91	1812.81	-3.65414	183.354	34940	34940	MS2	0/0	12AUG14_Rui_cardiac_PE_B.raw
High				NQLTSNPENTVFDAk	Unambiguous	1	1	P06761	K15(Label:2H(4))	CID	1	0	1	1					15013812		No Quan Values	Not Used		0	0.0004172	5.11683	0	4.93363	23	2	841.417	1681.83	-3.90331	211.285	40968	40968	MS2	0/0	12AUG14_Rui_cardiac_PE_B.raw
High				HNDDEQYAWESSAGGSFTVr	Unambiguous	2	2	P82995;P34058	R20(Label:13C(6))	CID	1	0	1	1					604748		No Quan Values	Not Used		0	0.0002663	5.11422	0	0	100	2	1131.49	2261.97	-2.69336	257.734	50963	50963	MS2	0/0	12AUG14_Rui_cardiac_PE_B.raw
High				DDGVFVQEVmQNSPAAr	Unambiguous	1	1	M0R9D5	M10(Oxidation); R17(Label:13C(6))	CID	1	0	1	1		22298	1	1	2.32262e+06	Medium	Excluded by Method	Not Used		0	0.0008342	5.11062	0	0	100	2	942.943	1884.88	-4.00671	270.707	53720	53720	MS2	0/0	12AUG14_Rui_cardiac_PE_B.raw
High				TSVQTEDDQLIAGQSAr	Unambiguous	2	1	Q5U302	R17(Label:13C(6))	CID	1	0	1	1					1.74892e+06		No Quan Values	Not Used		0	0.0001218	5.10978	0	0	100	2	912.951	1824.9	-4.02369	160.554	30025	30025	MS2	0/0	12AUG14_Rui_cardiac_PE_B.raw
High				LGSSEVEQVQLVVDGVk	Unambiguous	1	1	P00564	K17(Label:2H(4))	CID	1	0	1	1					9435650		No Quan Values	Not Used		0	0.0003899	5.10836	0	40.3783	61	2	895.493	1789.98	-3.70815	365.255	73609	73609	MS2	0/0	12AUG14_Rui_cardiac_PE_B.raw
High				TPSFSVSAPQVSIPDVNVk	Unambiguous	1	1	M0R9D5	K19(Label:2H(4))	CID	1	0	1	1					573219		No Quan Values	Not Used		0	0.0001868	5.1079	0	0	100	2	988.535	1976.06	-0.993452	391.024	78950	78950	MS2	0/0	12AUG14_Rui_cardiac_PE_B.raw
High				EAALVDmVNDGVEDLr	Unambiguous	1	1	P04906	M7(Oxidation); R16(Label:13C(6))	CID	1	0	1	1					3.60071e+06		No Quan Values	Not Used		0	0.003303	5.10412	0	50.3431	100	2	884.427	1767.85	-3.11215	313.697	62796	62796	MS2	0/0	12AUG14_Rui_cardiac_PE_B.raw
High				GPSVDVEVPDVDLEcPEAk	Unambiguous	1	1	M0R9D5	C15(Carbamidomethyl); K19(Label:2H(4))	CID	1	0	1	1		28592	1		7.73344e+06	Medium	Excluded by Method	Not Used		0	4.821e-05	5.10108	0	0	87	2	1029.99	2058.98	-1.88163	347.547	69911	69911	MS2	0/0	12AUG14_Rui_cardiac_PE_B.raw
	High			NMVNEEDESQDTETVFk	Unambiguous	2	1	Q9Z2J4-2	K17(Label:13C(6)15N(2))	CID	1	0	1	1					3.96392e+06		No Quan Values	Not Used		0	0.003742	5.10015	0	77.5943	100	2	1011.93	2022.86	-4.62495	217.831	42393	42393	MS2	0/0	12AUG14_Rui_cardiac_PE_B.raw
High				STGEAFVQFASQEIAEk	Unambiguous	6	1	D3ZYW2	K17(Label:2H(4))	CID	1	0	1	1					2.26035e+06		No Quan Values	Not Used		0	0.0003213	5.09869	0	0	100	2	923.461	1845.91	-1.24707	386.625	78034	78034	MS2	0/0	12AUG14_Rui_cardiac_PE_B.raw
High				DTVEVALEDkGDNTFr	Unambiguous	1	1	D3ZHA0	K10(Label:2H(4)); R16(Label:13C(6))	CID	1	0	1	1					176376		No Quan Values	Not Used		0	0.002567	5.09684	1	86.9589	80	2	909.955	1818.9	-5.10203	224.753	43876	43876	MS2	0/0	12AUG14_Rui_cardiac_PE_B.raw
High				TIGTGLVTDVPAmTEEDk	Unambiguous	1	1	P85834	M13(Oxidation); K18(Label:2H(4))	CID	1	0	1	1							No Quan Values	Not Used		0	0.0005027	5.09137	0	14.3421	100	2	948.971	1896.93	-3.28072	255.028	50388	50388	MS2	0/0	12AUG14_Rui_cardiac_PE_B.raw
	High			NPDDITQEEYGEFYk	Unambiguous	1	1	P34058	K15(Label:13C(6)15N(2))	CID	1	0	1	1		22820	1		13144830	Heavy	Excluded by Method	Not Used		0	0.0005165	5.09116	0	60.8039	89	2	928.405	1855.8	-4.77127	276.303	54914	54914	MS2	0/0	12AUG14_Rui_cardiac_PE_B.raw
	High			STAGDTHLGGEDFDNr	Unambiguous	6	1	P63018	R16(Label:13C(6)15N(4))	CID	1	0	1	1		6433		1	5.68719e+06	Heavy	Excluded by Method	Not Used		0	0.0002141	5.09001	0	29.9532	61	2	851.366	1701.73	-5.23417	92.397	15470	15470	MS2	0/0	12AUG14_Rui_cardiac_PE_B.raw
	High			SQIFSTASDNQPTVTIk	Unambiguous	1	1	P06761	K17(Label:13C(6)15N(2))	CID	1	0	1	1		20293		1	1.61024e+07	Heavy	Excluded by Method	Not Used		0	2.617e-05	5.08968	0	21.7754	61	2	922.972	1844.94	-6.22204	247.034	48698	48698	MS2	0/0	12AUG14_Rui_cardiac_PE_B.raw
	High			GADYLVTEVEnGGSLGSk	Unambiguous	4	2	P11980;P11980-2	N11(Deamidated); K18(Label:13C(6)15N(2))	CID	1	0	1	1							No Quan Values	Not Used		0	0.005302	5.08929	0	32.4866	100	2	902.935	1804.86	-3.96719	328.965	66015	66015	MS2	0/0	12AUG14_Rui_cardiac_PE_B.raw
High				VGLIGScTNSSYEDMGr	Unambiguous	1	1	Q9ER34	C7(Carbamidomethyl); R17(Label:13C(6))	CID	1	0	1	1		19774	1	1	11360931	Medium	Excluded by Method	Not Used		0	4.15e-05	5.08883	0	13.1689	60	2	926.416	1851.83	-2.92647	240.776	47348	47348	MS2	0/0	12AUG14_Rui_cardiac_PE_B.raw
High				GPENEDPQTESQQLEAk	Unambiguous	1	1	Q5U2U8	K17(Label:2H(4))	CID	1	0	1	1					3.19421e+06		No Quan Values	Not Used		0	5.775e-05	5.08495	0	0	100	2	952.439	1903.87	-5.43143	110.333	19285	19285	MS2	0/0	12AUG14_Rui_cardiac_PE_B.raw
	High			MTnGFSGADLTEIcQr	Unambiguous	1	1	P46462	N3(Deamidated); C14(Carbamidomethyl); R16(Label:13C(6)15N(4))	CID	1	0	1	1					1.96006e+06		No Quan Values	Not Used		0	0.0004087	5.08413	0	80.795	100	2	905.9	1810.79	-2.19002	298.746	59652	59652	MS2	0/0	12AUG14_Rui_cardiac_PE_B.raw
High				SPPAVQQDnVDEDLIr	Unconsidered	1	1	Q5U300	N9(Deamidated); R16(Label:13C(6))	CID		0.0136	3	3					764298		No Quan Values	Not Used		0	0.002406	5.08213	0	56.3314	100	2	901.952	1802.9	6.00479	230.083	45026	45026	MS2	0/0	12AUG14_Rui_cardiac_PE_B.raw
High				NMVNEEDESQDTETVFk	Unambiguous	2	1	Q9Z2J4-2	K17(Label:2H(4))	CID	1	0	1	1		17853	1	1	1.15582e+06	Medium	Excluded by Method	Not Used		0	0.0001938	5.08147	0	30.3665	100	2	1009.94	2018.87	-4.17204	218.487	42531	42531	MS2	0/0	12AUG14_Rui_cardiac_PE_B.raw
	High			VVDSLQTSLDAETr	Unambiguous	4	2	G3V885;G3V8B0	R14(Label:13C(6)15N(4))	CID	1	0	1	1							No Quan Values	Not Used		0	9.92e-05	5.08001	0	17.0097	82	2	772.391	1543.77	-5.98958	210.739	40851	40851	MS2	0/0	12AUG14_Rui_cardiac_PE_B.raw
	High			AGSDGESIGNcPFSQr	Unambiguous	4	1	G3V8C4	C11(Carbamidomethyl); R16(Label:13C(6)15N(4))	CID	1	0	1	1		11022	1		6.72448e+06	Heavy	Excluded by Method	Not Used		0	0.0004697	5.07458	0	13.2942	87	2	846.366	1691.72	-4.09238	142.617	26167	26167	MS2	0/0	12AUG14_Rui_cardiac_PE_B.raw
High				ISSSNPYSTVTmDELr	Unambiguous	1	1	D3ZCV0	M12(Oxidation); R16(Label:13C(6))	CID	1	0	1	1					2.55912e+07		No Quan Values	Not Used		0	0.0001999	5.07345	0	8.12949	64	2	911.43	1821.85	-5.17605	230.441	45104	45104	MS2	0/0	12AUG14_Rui_cardiac_PE_B.raw
High				VDcTANSDVcSAQGVr	Unambiguous	1	1	D3ZZC1	C3(Carbamidomethyl); C10(Carbamidomethyl); R16(Label:13C(6))	CID	1	0	1	1					420101		No Quan Values	Not Used		0	0.0009014	5.07027	0	0	100	2	872.888	1744.77	0.397954	73.0448	11459	11459	MS2	0/0	12AUG14_Rui_cardiac_PE_B.raw
High				VGSDASSqQEFTScLk	Unambiguous	2	1	G3V907	Q8(Deamidated); C14(Carbamidomethyl); K16(Label:2H(4))	CID	1	0	1	1		13182		1	1.93629e+06	Medium	Excluded by Method	Not Used		0	0.008578	5.07002	0	17.3905	100	2	874.908	1748.81	7.89046	167.159	31438	31438	MS2	0/0	12AUG14_Rui_cardiac_PE_B.raw
High				VGSDASSQqEFTScLk	Unambiguous	2	1	G3V907	Q9(Deamidated); C14(Carbamidomethyl); K16(Label:2H(4))	CID	1	0	1	2		13182		1	1.93629e+06	Medium	Excluded by Method	Not Used		0	0.005544	5.06695	0	17.3905	100	2	874.908	1748.81	7.89046	167.159	31438	31438	MS2	0/0	12AUG14_Rui_cardiac_PE_B.raw
	High			NQVTATTADGSTQVIGTk	Unambiguous	1	1	Q6P6R2	K18(Label:13C(6)15N(2))	CID	1	0	1	1					7490804		No Quan Values	Not Used		0	5.993e-05	5.06282	0	40.853	100	2	900.462	1799.92	-3.68303	129.803	23442	23442	MS2	0/0	12AUG14_Rui_cardiac_PE_B.raw
High				MGGGGTMnMGDPYGSGGQk	Unambiguous	1	1	F1LQW3	N8(Deamidated); K19(Label:2H(4))	CID	0.0474	0	1	1					898080		No Quan Values	Not Used		0	0.003038	5.06281	0	47.0954	100	2	903.878	1806.75	5.11998	148.981	27545	27545	MS2	0/0	12AUG14_Rui_cardiac_PE_B.raw
High				rGTGGVDTAAVADVYDISNIDr	Unambiguous	2	2	P09605;M0R6J6	R1(Label:13C(6)); R22(Label:13C(6))	CID	1	0	1	1		27560	1	1	1.29818e+06	Medium	Excluded by Method	Not Used		0	0.0005623	5.06102	1	15.1749	85	2	1139.08	2277.15	-2.04707	334.362	67148	67148	MS2	0/0	12AUG14_Rui_cardiac_PE_B.raw
High				TLSQSSESGTLPSGPPGHTmEVSc	Unambiguous	2	1	Q8VBU2-2	M20(Oxidation); C24(Carbamidomethyl)	CID	1	0	1	1					5.848e+06		Indistinguishable Channels	Not Used		0	0.0006495	5.05735	0	0	51	2	1231.54	2462.07	-3.17233	180.647	34361	34361	MS2	0/0	12AUG14_Rui_cardiac_PE_B.raw
	High			TLSQSSESGTLPSGPPGHTmEVSc	Unambiguous	2	1	Q8VBU2-2	M20(Oxidation); C24(Carbamidomethyl)	CID	1	0	1	1					5.848e+06		Indistinguishable Channels	Not Used		0	0.001288	5.05735	0	0	51	2	1231.54	2462.07	-3.17233	180.647	34361	34361	MS2	0/0	12AUG14_Rui_cardiac_PE_B.raw
	High			TnVSGGAIALGHPLGGSGSr	Unambiguous	2	1	P13437	N2(Deamidated); R20(Label:13C(6)15N(4))	CID	1	0	1	1					366546		No Quan Values	Not Used		0	0.002251	5.05667	0	0	100	2	909.974	1818.94	4.27245	172.413	32582	32582	MS2	0/0	12AUG14_Rui_cardiac_PE_B.raw
High				LGSSEVEQVQLVVDGVk	Unambiguous	1	1	P00564	K17(Label:2H(4))	CID	1	0	1	1					9584061		No Quan Values	Not Used		0	7.486e-06	5.05394	0	54.8551	82	2	895.495	1789.98	-0.843888	361.334	72790	72790	MS2	0/0	12AUG14_Rui_cardiac_PE_B.raw
High				NETLGGTcLNVGcIPSk	Unambiguous	1	1	Q6P6R2	C8(Carbamidomethyl); C13(Carbamidomethyl); K17(Label:2H(4))	CID	1	0	1	1					4346190		No Quan Values	Not Used		0	0.0001438	5.05377	0	38.5771	100	2	912.449	1823.89	-1.41451	266.148	52749	52749	MS2	0/0	12AUG14_Rui_cardiac_PE_B.raw
High				DVGPDDqGSYAVIAGSSk	Unambiguous	1	1	P56741	Q7(Deamidated); K18(Label:2H(4))	CID	1	0	1	1		16897	1		7.40065e+06	Medium	Excluded by Method	Not Used		0	0.0003771	5.05173	0	42.6119	100	2	885.928	1770.85	8.72691	207.577	40177	40177	MS2	0/0	12AUG14_Rui_cardiac_PE_B.raw
High				LEEAGGATSVQIEmNk	Unambiguous	4	2	G3V885;G3V8B0	M14(Oxidation); K16(Label:2H(4))	CID	1	0	1	1					389615		No Quan Values	Not Used		0	0.0002188	5.05009	0	0	100	2	848.918	1696.83	-4.596	130.595	23611	23611	MS2	0/0	12AUG14_Rui_cardiac_PE_B.raw
	High			rtSDSHEDAGTLDFSSLLk	Unambiguous	1	1	P56741	R1(Label:13C(6)15N(4)); T2(Phospho); K19(Label:13C(6)15N(2))	CID	0.0297	0	1	1					1.14541e+06		No Quan Values	Not Used		0	0.02133	5.04873	1	51.5349	100	3	726.334	2176.99	-0.768109	341.959	68742	68742	MS2	0/0	12AUG14_Rui_cardiac_PE_B.raw
High				NkDTGTYEDFVEGLr	Unambiguous	1	1	P16409	K2(Label:2H(4)); R15(Label:13C(6))	CID	1	0	1	1		22740			23981524	Medium	Unique	Used	0.881495	0	0.00124	5.04307	1	56.4262	11	3	585.29	1753.86	-4.13251	275.471	54735	54735	MS2	0/0	12AUG14_Rui_cardiac_PE_B.raw
High				SQIFSTASDNQPTVTIk	Unambiguous	1	1	P06761	K17(Label:2H(4))	CID	1	0	1	1		20293		1	12466857	Medium	Excluded by Method	Not Used		0	4.493e-05	5.0395	0	3.86737	34	2	920.981	1840.95	-2.81123	247.676	48834	48834	MS2	0/0	12AUG14_Rui_cardiac_PE_B.raw
High				LYAQDADGcPIDIk	Unambiguous	1	1	D3ZHA0	C9(Carbamidomethyl); K14(Label:2H(4))	CID	1	0	1	1					33326414		No Quan Values	Not Used		0	0.0001266	5.03797	0	29.3702	31	2	791.887	1582.77	-3.77408	219.5	42748	42748	MS2	0/0	12AUG14_Rui_cardiac_PE_B.raw
	High			IVSNAScTTNcLAPLAk	Unambiguous	15	2	P04797;F1M5I8	C7(Carbamidomethyl); C11(Carbamidomethyl); K17(Label:13C(6)15N(2))	CID	1	0	1	1							No Quan Values	Not Used		0	0.0001577	5.03715	0	43.0576	58	2	914.459	1827.91	-3.99361	196.647	37839	37839	MS2	0/0	12AUG14_Rui_cardiac_PE_B.raw
High				GAGTGGLGLTVEGPcEAk	Unambiguous	2	1	D3ZHA0	C15(Carbamidomethyl); K18(Label:2H(4))	CID	1	0	1	1					8426464		No Quan Values	Not Used		0	0.0002717	5.0368	0	18.3958	46	2	839.422	1677.84	-2.57266	222.567	43403	43403	MS2	0/0	12AUG14_Rui_cardiac_PE_B.raw
High				VLNNmEIGTSLYDEEGAk	Unambiguous	1	1	P16617	M5(Oxidation); K18(Label:2H(4))	CID	1	0	1	1		20221		1	8634905	Medium	Excluded by Method	Not Used		0	0.0001041	5.03435	0	45.5857	54	2	1001.98	2002.95	-5.65499	246.332	48544	48544	MS2	0/0	12AUG14_Rui_cardiac_PE_B.raw
High				AMYDYSAQDEDEVSFr	Unambiguous	2	1	M0R8A2	R16(Label:13C(6))	CID	1	0	1	1		22244	1	1	903790	Medium	Excluded by Method	Not Used		0	0.001319	5.03264	0	34.9076	100	2	966.402	1931.8	-5.01505	270.038	53578	53578	MS2	0/0	12AUG14_Rui_cardiac_PE_B.raw
High				YHTSQSGDEMTSLSEYVSr	Unambiguous	2	1	P34058	R19(Label:13C(6))	CID	1	0	1	1		20137	1	1	10047047	Medium	Excluded by Method	Not Used		0	0.0006618	5.03236	0	40.3628	32	3	728.325	2182.96	-2.30881	245.28	48311	48311	MS2	0/0	12AUG14_Rui_cardiac_PE_B.raw
High				VNVDIINFGEEEVNTEk	Unambiguous	1	1	O88321	K17(Label:2H(4))	CID	1	0	1	1							No Quan Values	Not Used		0	0.0001752	5.03191	0	37.1496	100	2	976.987	1952.97	-4.00294	377.565	76159	76159	MS2	0/0	12AUG14_Rui_cardiac_PE_B.raw
High				TFGGAPGFSLGSPLSSPVFPr	Unambiguous	2	1	P48675	R21(Label:13C(6))	CID	1	0	1	1		33747			4.12056e+07	Medium	Redundant	Not Used	0.433727	0	0.0002113	5.0309	0	18.7929	97	2	1042.54	2084.08	-4.17999	407.709	82513	82513	MS2	0/0	12AUG14_Rui_cardiac_PE_B.raw
High				DFEIIDnHDYSYTVk	Unambiguous	1	1	D3ZHA0	N7(Deamidated); K15(Label:2H(4))	CID	1	0	1	1					1.08083e+06		No Quan Values	Not Used		0	0.001159	5.02972	0	35.1084	100	2	932.437	1863.87	4.52643	302.684	60483	60483	MS2	0/0	12AUG14_Rui_cardiac_PE_B.raw
	High			GIsLEEGALPDVSATr	Unambiguous	1	1	D4ABA9	S3(Phospho); R16(Label:13C(6)15N(4))	CID	1	0	1	1		29515	1		5.82643e+06	Heavy	Excluded by Method	Not Used		0	0.004304	5.02845	0	80.6067	100	2	852.906	1704.81	-1.71867	358.495	72196	72196	MS2	0/0	12AUG14_Rui_cardiac_PE_B.raw
High				SqNIITDSSSLNAEAIr	Unambiguous	1	1	G3V6S0	Q2(Deamidated); R17(Label:13C(6))	CID	0.0258	0	1	1					2138475		No Quan Values	Not Used		0	0.0002393	5.02826	0	63.2108	100	2	913.472	1825.94	7.53864	270.734	53726	53726	MS2	0/0	12AUG14_Rui_cardiac_PE_B.raw
High				VGLIGScTNSSYEDmGr	Unambiguous	1	1	Q9ER34	C7(Carbamidomethyl); M15(Oxidation); R17(Label:13C(6))	CID	1	0	1	1					7926834		No Quan Values	Not Used		0	0.0002234	5.0254	0	29.3114	92	2	934.413	1867.82	-4.16561	177.895	33777	33777	MS2	0/0	12AUG14_Rui_cardiac_PE_B.raw
	High			ILGADTSVDLEETGr	Unambiguous	3	1	F1LP05	R15(Label:13C(6)15N(4))	CID	1	0	1	1							No Quan Values	Not Used		0	3.874e-05	5.02427	0	20.9582	44	2	793.399	1585.79	-2.64951	256.855	50776	50776	MS2	0/0	12AUG14_Rui_cardiac_PE_B.raw
	High			mADSGGQPQLTQPGk	Unambiguous	2	1	Q8VBU2-2	M1(Oxidation); K15(Label:13C(6)15N(2))	CID	1	0	1	1		1550			8.76833e+06	Heavy	Unique	Used	1.08792	0	8.177e-05	5.02248	0	33.7687	100	2	769.87	1538.73	-2.03389	43.4337	5412	5412	MS2	0/0	12AUG14_Rui_cardiac_PE_B.raw
High				IPSAVGYQPTLATDmGTMQEr	Unambiguous	2	1	G3V6D3	M15(Oxidation); R21(Label:13C(6))	CID	1	0	1	1		22571	1	1	12062001	Medium	Excluded by Method	Not Used		0	0.001453	5.0207	0	0	50	2	1144.55	2288.09	-4.6828	273.705	54360	54360	MS2	0/0	12AUG14_Rui_cardiac_PE_B.raw
High				LEEAGGATSVqIEMNk	Unambiguous	4	2	G3V885;G3V8B0	Q11(Deamidated); K16(Label:2H(4))	CID	0.0359	0	1	1		15593	1	1	851085	Medium	Excluded by Method	Not Used		0	0.001002	5.01869	0	82.4423	100	2	841.422	1681.84	6.3435	193.164	37078	37078	MS2	0/0	12AUG14_Rui_cardiac_PE_B.raw
High				STnGDTFLGGEDFDQALLr	Unambiguous	2	1	F1M953	N3(Deamidated); R19(Label:13C(6))	CID	1	0	1	1		33286		1	1.28058e+07	Medium	Excluded by Method	Not Used		0	0.0004856	5.0179	0	25.6596	62	2	1031.98	2062.96	-4.57874	403.128	81536	81536	MS2	0/0	12AUG14_Rui_cardiac_PE_B.raw
	High			SLESTNVTDkDGELYck	Unambiguous	2	1	G3V7U0	K10(Label:13C(6)15N(2)); C16(Carbamidomethyl); K17(Label:13C(6)15N(2))	CID	1	0	1	1		11021		1	935088	Heavy	Excluded by Method	Not Used		0	0.003692	5.01772	1	0	100	2	987.967	1974.93	-1.12284	142.587	26162	26162	MS2	0/0	12AUG14_Rui_cardiac_PE_B.raw
High				NFGPTGIGFGGLTHQVEk	Unambiguous	2	1	G3V7U0	K18(Label:2H(4))	CID	1	0	1	1		24325		1	1.34707e+07	Medium	Excluded by Method	Not Used		0	7.772e-05	5.01743	0	22.961	89	2	931.985	1862.96	-3.75861	294.606	58777	58777	MS2	0/0	12AUG14_Rui_cardiac_PE_B.raw
High				LGGNYGPTVAVQQEAQk	Unambiguous	2	1	G3V8U8	K17(Label:2H(4))	CID	1	0	1	1					2.18901e+06		No Quan Values	Not Used		0	0.0009554	5.01633	0	0	100	2	882.46	1763.91	-5.32042	175.638	33287	33287	MS2	0/0	12AUG14_Rui_cardiac_PE_B.raw
High				FASEASGYQDNIAr	Unambiguous	2	1	P48675	R14(Label:13C(6))	CID	1	0	1	1		10747		1	5.91746e+06	Medium	Excluded by Method	Not Used		0	7.143e-05	5.01279	0	6.79125	22	2	767.861	1534.72	-4.78825	139.824	25573	25573	MS2	0/0	12AUG14_Rui_cardiac_PE_B.raw
	High			VLGSEEPTEGDVQcmr	Unambiguous	1	1	D4ABA9	C14(Carbamidomethyl); M15(Oxidation); R16(Label:13C(6)15N(4))	CID	1	0	1	1					2578597		No Quan Values	Not Used		0	0.0001062	5.01269	0	71.1577	100	2	916.902	1832.8	-3.56012	122.983	21994	21994	MS2	0/0	12AUG14_Rui_cardiac_PE_B.raw
High				IINEPTAAAIAYGLDr	Unambiguous	1	1	Q07439	R16(Label:13C(6))	CID	1	0	1	1					3.52133e+06		No Quan Values	Not Used		0	8.593e-06	5.01267	0	37.1026	100	2	847.463	1693.92	-2.026	349.035	70221	70221	MS2	0/0	12AUG14_Rui_cardiac_PE_B.raw
	High			NPDDITNEEYGEFYk	Unambiguous	1	1	P82995	K15(Label:13C(6)15N(2))	CID	1	0	1	1					661284		No Quan Values	Not Used		0	0.001638	5.01063	0	44.8919	100	2	921.398	1841.79	-3.60099	265.17	52543	52543	MS2	0/0	12AUG14_Rui_cardiac_PE_B.raw
High				MTnGFSGADLTEIcQr	Unambiguous	1	1	P46462	N3(Deamidated); C14(Carbamidomethyl); R16(Label:13C(6))	CID	1	0	1	1					5373696		No Quan Values	Not Used		0	0.0001196	5.00778	0	6.54637	78	2	903.905	1806.8	-3.5567	300.727	60071	60071	MS2	0/0	12AUG14_Rui_cardiac_PE_B.raw
	High			IPSAVGYQPTLATDMGTmQEr	Unconsidered	2	1	G3V6D3	M18(Oxidation); R21(Label:13C(6)15N(4))	CID		0.0366	2	2		22467		1	4514436	Heavy	Excluded by Method	Not Used		0	0.001268	5.00286	0	17.0924	75	2	1146.54	2292.08	-2.16317	272.454	54095	54095	MS2	0/0	12AUG14_Rui_cardiac_PE_B.raw
	High			VNAGDQPGADLGPLITPQAk	Unambiguous	2	1	G3V7J0	K20(Label:13C(6)15N(2))	CID	1	0	1	1					4357304		No Quan Values	Not Used		0	5.451e-05	4.99938	0	15.8403	73	2	985.522	1970.04	-3.47388	297.164	59321	59321	MS2	0/0	12AUG14_Rui_cardiac_PE_B.raw
	High			IkNNDPDTTEVNLNNIENITTQTLSr	Unambiguous	2	1	A1A5Q0	K2(Label:13C(6)15N(2)); R26(Label:13C(6)15N(4))	CID	1	0	1	1					2.91386e+06		No Quan Values	Not Used		0	0.01756	4.99826	1	35.7848	100	3	992.5	2975.49	-5.74155	394.984	79779	79779	MS2	0/0	12AUG14_Rui_cardiac_PE_B.raw
	High			IWHHTFYNELr	Unambiguous	6	2	V9GZ85;P68035	R11(Label:13C(6)15N(4))	CID	1	0	1	1		14399	1		21078369	Heavy	Excluded by Method	Not Used		0	0.000147	4.99638	0	52.1422	24	3	509.255	1525.75	-4.22715	183.572	34988	34988	MS2	0/0	12AUG14_Rui_cardiac_PE_B.raw
	High			FLEQQNAALAAEVNr	Unambiguous	2	1	P48675	R15(Label:13C(6)15N(4))	CID	0.3	0	1	1							No Quan Values	Not Used		0	2.464e-05	4.99577	0	40.5705	96	2	842.433	1683.86	-5.70699	251.231	49588	49588	MS2	0/0	12AUG14_Rui_cardiac_PE_B.raw
High				APLQVAVLGPTGVAEPVEVr	Unambiguous	1	1	D3ZHA0	R20(Label:13C(6))	CID	1	0	1	1					1.56896e+06		No Quan Values	Not Used		0	6.376e-06	4.9949	0	33.8974	100	2	1004.58	2008.15	-2.26527	381.949	77065	77065	MS2	0/0	12AUG14_Rui_cardiac_PE_B.raw
	High			rSENEEFVEVGr	Unambiguous	1	1	P09456	R1(Label:13C(6)15N(4)); R12(Label:13C(6)15N(4))	CID	1	0	1	1		6508		1	2.45768e+06	Heavy	Excluded by Method	Not Used		0	0.007222	4.98648	1	41.2575	100	2	735.858	1470.71	-0.444608	93.0886	15622	15622	MS2	0/0	12AUG14_Rui_cardiac_PE_B.raw
	High			ATENDIYnFFSPLNPVr	Unconsidered	7	2	D3ZYW2;Q794E4	N8(Deamidated); R17(Label:13C(6)15N(4))	CID		0.0423	2	2		34173	1		1.72425e+06	Heavy	Excluded by Method	Not Used		0	0.003279	4.98444	0	47.6463	100	2	1004.49	2007.97	-0.669107	412.197	83452	83452	MS2	0/0	12AUG14_Rui_cardiac_PE_B.raw
High				MGGGGTMNMGDPYGSGGQk	Unambiguous	1	1	F1LQW3	K19(Label:2H(4))	CID	1	0	1	1		11662	1		1.57857e+06	Medium	Excluded by Method	Not Used		0	0.0004133	4.98427	0	53.7355	100	2	903.376	1805.75	-5.41894	149.967	27756	27756	MS2	0/0	12AUG14_Rui_cardiac_PE_B.raw
	High			ISSSnPYSTVTMDELr	Unambiguous	1	1	D3ZCV0	N5(Deamidated); R16(Label:13C(6)15N(4))	CID	1	0	1	1							No Quan Values	Not Used		0	0.002239	4.98377	0	68.4049	100	2	905.928	1810.85	5.00126	285.22	56801	56801	MS2	0/0	12AUG14_Rui_cardiac_PE_B.raw
	High			SQIFSTASDNQPTVTIk	Unambiguous	1	1	P06761	K17(Label:13C(6)15N(2))	CID	1	0	1	1					1.4091e+06		No Quan Values	Not Used		0	0.0001146	4.97998	0	46.5809	86	2	922.974	1844.94	-3.97242	245.312	48319	48319	MS2	0/0	12AUG14_Rui_cardiac_PE_B.raw
	High			cPVMLVVGDQAPHEDAVVEcNSk	Unambiguous	2	1	Q8VBU2-2	C1(Carbamidomethyl); C20(Carbamidomethyl); K23(Label:13C(6)15N(2))	CID	1	0	1	1					1.57526e+06		No Quan Values	Not Used		0	0.0006932	4.97698	0	80.1608	100	3	854.733	2562.19	-0.909123	268.907	53332	53332	MS2	0/0	12AUG14_Rui_cardiac_PE_B.raw
High				TDDYLDqPccETINr	Unambiguous	1	1	P50399	Q7(Deamidated); C9(Carbamidomethyl); C10(Carbamidomethyl); R15(Label:13C(6))	CID	0.0382	0	1	1					2213964		No Quan Values	Not Used		0	0.004962	4.97561	0	42.7234	100	2	953.904	1906.8	6.35026	196.821	37878	37878	MS2	0/0	12AUG14_Rui_cardiac_PE_B.raw
High				GFGVDTETPNLEGTLTGPk	Unambiguous	1	1	M0R9D5	K19(Label:2H(4))	CID	1	0	1	1					2.29824e+06		No Quan Values	Not Used		0	0.0001099	4.97215	0	6.72263	78	2	968.99	1936.97	-3.76483	341.089	68559	68559	MS2	0/0	12AUG14_Rui_cardiac_PE_B.raw
High				TDDYLDQPccETINr	Unambiguous	1	1	P50399	C9(Carbamidomethyl); C10(Carbamidomethyl); R15(Label:13C(6))	CID	1	0	1	1		16219	1	1	2.3873e+06	Medium	Excluded by Method	Not Used		0	0.003063	4.96868	0	0	100	2	953.403	1905.8	-3.50663	199.912	38543	38543	MS2	0/0	12AUG14_Rui_cardiac_PE_B.raw
	High			VSTVTTHSSDSEVPSr	Unambiguous	2	1	G3V836	R16(Label:13C(6)15N(4))	CID	1	0	1	1		372			6.99389e+07	Heavy	Unique	Used	0.78453	0	1.781e-05	4.96725	0	42.2597	30	3	566.941	1698.81	-4.4802	29.9875	2795	2795	MS2	0/0	12AUG14_Rui_cardiac_PE_B.raw
High				DLEEATLQHEATAAALr	Unambiguous	6	2	G3V885;G3V8B0	R17(Label:13C(6))	CID	1	0	1	1							No Quan Values	Not Used		0	0.0001102	4.96681	0	0	100	2	922.975	1844.94	-1.05576	285.07	56768	56768	MS2	0/0	12AUG14_Rui_cardiac_PE_B.raw
High				SVTEQGAELSNEEr	Unambiguous	1	1	P63102	R14(Label:13C(6))	CID	1	0	1	1		5834			22765931	Medium	Unique	Used	0.465577	0	9.446e-05	4.96485	0	18.8169	100	2	777.867	1554.73	-4.16651	86.4129	14213	14213	MS2	0/0	12AUG14_Rui_cardiac_PE_B.raw
	High			IQVLQQQADDAEEr	Unambiguous	3	1	Q63610-3	R14(Label:13C(6)15N(4))	CID	1	0	1	1		10994	1		2.27812e+06	Heavy	Excluded by Method	Not Used		0	0.001229	4.96132	0	50.7617	100	2	826.908	1652.81	-2.06878	142.223	26085	26085	MS2	0/0	12AUG14_Rui_cardiac_PE_B.raw
High				TGLVmQETGQGLVALTAYSLQPQPTSr	Unambiguous	1	1	D4ABA9	M5(Oxidation); R27(Label:13C(6))	CID	1	0	1	1		33274	1		4.60925e+06	Medium	Excluded by Method	Not Used		0	0.0001145	4.96101	0	0	100	2	1434.75	2868.48	-1.18155	403.034	81517	81517	MS2	0/0	12AUG14_Rui_cardiac_PE_B.raw
High				GITInAAHVEYSTAAr	Unambiguous	1	1	P85834	N5(Deamidated); R16(Label:13C(6))	CID	1	0	1	1					1.26522e+06		No Quan Values	Not Used		0	0.006085	4.96048	0	37.7737	100	2	840.942	1680.88	6.98811	180.505	34333	34333	MS2	0/0	12AUG14_Rui_cardiac_PE_B.raw
	High			IGEHTPSSLAIMENANVLAr	Unambiguous	1	1	P05065	R20(Label:13C(6)15N(4))	CID	1	0	1	1					5031909		No Quan Values	Not Used		0	0.005648	4.95912	0	45.9129	45	3	711.701	2133.09	-4.79521	333.714	67011	67011	MS2	0/0	12AUG14_Rui_cardiac_PE_B.raw
	High			HFIcEGcEQLLSGr	Unambiguous	1	1	Q6AYF2	C4(Carbamidomethyl); C7(Carbamidomethyl); R14(Label:13C(6)15N(4))	CID	1	0	1	1		17738		1	6443656	Heavy	Excluded by Method	Not Used		0	0.0002185	4.95835	0	69.9355	100	2	858.393	1715.78	-4.36176	217.111	42237	42237	MS2	0/0	12AUG14_Rui_cardiac_PE_B.raw
High				ESTGAQVQVAGDMLPNSTEr	Unambiguous	2	1	Q6AYU5	R20(Label:13C(6))	CID	1	0	1	1					191081		No Quan Values	Not Used		0	0.0001982	4.95576	0	0	100	2	1048.5	2096	-1.79947	238.674	46889	46889	MS2	0/0	12AUG14_Rui_cardiac_PE_B.raw
	High			SQVFSTAADGQTQVEIk	Unambiguous	2	1	F1M953	K17(Label:13C(6)15N(2))	CID	1	0	1	1					7286576		No Quan Values	Not Used		0	0.0005402	4.95545	0	46.9553	80	2	908.959	1816.91	-3.67576	217.194	42254	42254	MS2	0/0	12AUG14_Rui_cardiac_PE_B.raw
	High			IVSNAScTTncLAPLAk	Unambiguous	15	2	P04797;F1M5I8	C7(Carbamidomethyl); N10(Deamidated); C11(Carbamidomethyl); K17(Label:13C(6)15N(2))	CID	1	0	1	1		17537			2.38255e+06	Heavy	Not Unique	Not Used	0.774056	0	0.003044	4.95416	0	31.6188	100	2	914.949	1828.89	-6.66523	214.761	41724	41724	MS2	0/0	12AUG14_Rui_cardiac_PE_B.raw
	High			GAGTGGLGLAIEGPSEAk	Unambiguous	1	1	D3ZHA0	K18(Label:13C(6)15N(2))	CID	1	0	1	1					609174		No Quan Values	Not Used		0	0.002848	4.95414	0	31.3897	100	2	796.919	1592.83	-3.36989	242.698	47760	47760	MS2	0/0	12AUG14_Rui_cardiac_PE_B.raw
High				LSVEALNSLTGEFk	Unambiguous	1	1	P00564	K14(Label:2H(4))	CID	1	0	1	1		32547			6.06766e+07	Medium	Unique	Used	0.746647	0	2.24e-05	4.95411	0	30.7224	47	2	756.415	1511.82	-1.49527	398.05	80438	80438	MS2	0/0	12AUG14_Rui_cardiac_PE_B.raw
High				LVAGVMGQNEPDQGGQr	Unambiguous	2	1	B0BMW2	R17(Label:13C(6))	CID	1	0	1	1					1.10381e+06		No Quan Values	Not Used		0	0.001308	4.95364	0	19.4642	100	2	881.434	1761.86	-1.76778	137.321	25040	25040	MS2	0/0	12AUG14_Rui_cardiac_PE_B.raw
	High			NPDDITNEEYGEFYk	Unambiguous	1	1	P82995	K15(Label:13C(6)15N(2))	CID	1	0	1	1		21982		1	9884534	Heavy	Excluded by Method	Not Used		0	0.0002943	4.95301	0	43.8021	75	2	921.399	1841.79	-2.87193	267.532	53041	53041	MS2	0/0	12AUG14_Rui_cardiac_PE_B.raw
	High			VGEATETALTcLVEk	Unambiguous	8	1	P11507-2	C11(Carbamidomethyl); K15(Label:13C(6)15N(2))	CID	1	0	1	1							No Quan Values	Not Used		0	0.00011	4.94836	0	25.9888	100	2	814.916	1628.82	-2.5758	316.207	63325	63325	MS2	0/0	12AUG14_Rui_cardiac_PE_B.raw
	High			GVVPLAGTNGETTTQGLDGLSEr	Unambiguous	1	1	P05065	R23(Label:13C(6)15N(4))	CID	1	0	1	1		26131		1	1.30307e+06	Heavy	Excluded by Method	Not Used		0	0.0008892	4.94811	0	17.9653	100	2	1141.57	2282.14	-3.20075	317.047	63504	63504	MS2	0/0	12AUG14_Rui_cardiac_PE_B.raw
	High			VNAGDqPGADLGPLITPQAk	Unambiguous	2	1	G3V7J0	Q6(Deamidated); K20(Label:13C(6)15N(2))	CID	1	0	1	1							No Quan Values	Not Used		0	0.0006685	4.94761	0	40.3031	100	2	986.022	1971.04	4.76118	300.338	59989	59989	MS2	0/0	12AUG14_Rui_cardiac_PE_B.raw
High				SYELPDGQVITIGNEr	Unambiguous	9	2	P68035;V9GZ85	R16(Label:13C(6))	CID	1	0	1	1							No Quan Values	Not Used		0	0.0001339	4.94415	0	8.72163	13	2	898.957	1796.91	-2.96867	348.995	70211	70211	MS2	0/0	12AUG14_Rui_cardiac_PE_B.raw
High				STNGDTFLGGEDFDQALLr	Unambiguous	2	1	F1M953	R19(Label:13C(6))	CID	1	0	1	1		33012		1	7004711	Medium	Excluded by Method	Not Used		0	0.0002103	4.94404	0	35.7199	100	2	1031.49	2061.97	-5.11023	400.397	80950	80950	MS2	0/0	12AUG14_Rui_cardiac_PE_B.raw
	High			VDATEESDLAQQYGVr	Unambiguous	1	1	P04785	R16(Label:13C(6)15N(4))	CID	1	0	1	1					16325274		No Quan Values	Not Used		0	0.0005015	4.94153	0	0	75	2	895.92	1790.83	-5.4269	244.063	48052	48052	MS2	0/0	12AUG14_Rui_cardiac_PE_B.raw
High				STGEAFVQFASQEIAEk	Unambiguous	6	1	D3ZYW2	K17(Label:2H(4))	CID	1	0	1	1					826062		No Quan Values	Not Used		0	7.159e-05	4.93921	0	24.7258	100	2	923.459	1845.91	-3.03259	389.896	78715	78715	MS2	0/0	12AUG14_Rui_cardiac_PE_B.raw
High				STAGDTHLGGEDFDNr	Unambiguous	6	1	P63018	R16(Label:13C(6))	CID	1	0	1	1		6433		1	25250083	Medium	Excluded by Method	Not Used		0	0.0001128	4.93727	0	58.4076	100	2	849.375	1697.74	-2.23788	95.1926	16077	16077	MS2	0/0	12AUG14_Rui_cardiac_PE_B.raw
	High			APSSSSAGISEWLDQk	Unambiguous	1	1	P13803	K16(Label:13C(6)15N(2))	CID	1	0	1	1					4.43189e+06		No Quan Values	Not Used		0	0.0004219	4.93715	0	27.4838	100	2	835.905	1670.8	-5.12951	284.923	56737	56737	MS2	0/0	12AUG14_Rui_cardiac_PE_B.raw
	High			ELQELVQYPVEHPDk	Unambiguous	1	1	P46462	K15(Label:13C(6)15N(2))	CID	1	0	1	1		19524	1		5.55556e+06	Heavy	Excluded by Method	Not Used		0	0.002424	4.9345	0	25.6796	100	2	916.464	1831.92	-5.52093	237.846	46710	46710	MS2	0/0	12AUG14_Rui_cardiac_PE_B.raw
High				VLGSEEPTEGDVQcmr	Unambiguous	1	1	D4ABA9	C14(Carbamidomethyl); M15(Oxidation); R16(Label:13C(6))	CID	1	0	1	1					6767589		No Quan Values	Not Used		0	4.528e-05	4.93418	0	6.7735	80	2	914.908	1828.81	-3.71187	123.658	22136	22136	MS2	0/0	12AUG14_Rui_cardiac_PE_B.raw
High				YTPSGQSGAAASESLFISNHAY	Unambiguous	1	1	P05065		CID	1	0	1	1							Indistinguishable Channels	Not Used		0	0.002672	4.93057	0	0	11	2	1129.52	2258.03	-3.41598	312.961	62640	62640	MS2	0/0	12AUG14_Rui_cardiac_PE_B.raw
	High			YTPSGQSGAAASESLFISNHAY	Unambiguous	1	1	P05065		CID	1	0	1	1							Indistinguishable Channels	Not Used		0	0.001685	4.93057	0	0	11	2	1129.52	2258.03	-3.41598	312.961	62640	62640	MS2	0/0	12AUG14_Rui_cardiac_PE_B.raw
	High			FYPEDVSEELIQDITQr	Unambiguous	2	1	F1LP60	R17(Label:13C(6)15N(4))	CID	1	0	1	1		34568			2.16982e+06	Heavy	Unique	Used	0.605457	0	0.0004566	4.93037	0	24.6949	100	2	1046.51	2092	-3.6897	416.837	84413	84413	MS2	0/0	12AUG14_Rui_cardiac_PE_B.raw
	High			GVVPLAGTnGETTTQGLDGLSEr	Unambiguous	1	1	P05065	N9(Deamidated); R23(Label:13C(6)15N(4))	CID	0.0142	0	1	1							No Quan Values	Not Used		0	0.005306	4.93036	0	64.6435	100	2	1142.08	2283.15	5.40549	317.194	63535	63535	MS2	0/0	12AUG14_Rui_cardiac_PE_B.raw
	High			cIGAIAMTEPGAGSDLqGVr	Unambiguous	1	1	P15650	C1(Carbamidomethyl); Q17(Deamidated); R20(Label:13C(6)15N(4))	CID	1	0	1	1							No Quan Values	Not Used		0	0.003028	4.92802	0	42.7883	100	2	1007.49	2013.98	8.41643	304.585	60883	60883	MS2	0/0	12AUG14_Rui_cardiac_PE_B.raw
	High			ITVVGVGQVGMAcAISILGk	Unambiguous	1	1	P42123	C13(Carbamidomethyl); K20(Label:13C(6)15N(2))	CID	1	0	1	1		34407			1.10653e+06	Heavy	Unique	Used	0.698679	0	0.0004035	4.92691	0	53.6898	100	2	991.057	1981.11	0.472046	414.859	84004	84004	MS2	0/0	12AUG14_Rui_cardiac_PE_B.raw
	High			IFPVETLVEEAIQcAEk	Unambiguous	1	1	P14604	C14(Carbamidomethyl); K17(Label:13C(6)15N(2))	CID	1	0	1	1		35261			1.25876e+06	Heavy	Unique	Used	0.593816	0	7.967e-05	4.92644	0	39.734	100	2	992.509	1984.01	-3.79344	426.232	86349	86349	MS2	0/0	12AUG14_Rui_cardiac_PE_B.raw
High				GFGTDEQAIIDcLGSr	Unambiguous	1	1	Q5XI77	C12(Carbamidomethyl); R16(Label:13C(6))	CID	1	0	1	1					4197422		No Quan Values	Not Used		0	3.194e-05	4.92641	0	24.9727	100	2	872.914	1744.82	-3.07059	380.713	76811	76811	MS2	0/0	12AUG14_Rui_cardiac_PE_B.raw
High				VDINAPDVDVQGPDWHLk	Unambiguous	1	1	M0R9D5	K18(Label:2H(4))	CID	1	0	1	1					1.96197e+06		No Quan Values	Not Used		0	8.17e-05	4.92609	0	0	100	2	1011.51	2022.02	-2.95395	333.731	67015	67015	MS2	0/0	12AUG14_Rui_cardiac_PE_B.raw
	High			AAFDIFVLGAEDGcISTk	Unambiguous	1	1	Q4PP99	C14(Carbamidomethyl); K18(Label:13C(6)15N(2))	CID	1	0	1	1		33847			2.4811e+07	Heavy	Unique	Used	0.680709	0	8.623e-05	4.92254	0	44.4228	52	2	961.472	1921.94	-4.91144	408.89	82759	82759	MS2	0/0	12AUG14_Rui_cardiac_PE_B.raw
High				mDADLSQLQTEVEEAVQEcr	Unambiguous	4	2	G3V885;G3V8B0	M1(Oxidation); C19(Carbamidomethyl); R20(Label:13C(6))	CID	1	0	1	1		33834			1.02224e+07	Medium	Not Unique	Not Used	0.667117	0	6.873e-05	4.92095	0	18.9735	100	2	1187.03	2373.05	-4.67886	408.538	82686	82686	MS2	0/0	12AUG14_Rui_cardiac_PE_B.raw
High				LAQQQAALLMQqEEr	Unambiguous	1	1	D3ZMS1	Q12(Deamidated); R15(Label:13C(6))	CID	0.0081	0	1	1		19113	1	1	1.92721e+06	Medium	Excluded by Method	Not Used		0	0.0001748	4.92092	0	33.6127	100	2	882.464	1763.92	8.46825	233.013	45662	45662	MS2	0/0	12AUG14_Rui_cardiac_PE_B.raw
	High			HIDAAYFYqNEEEVGQALr	Unambiguous	1	1	D3ZF77	Q9(Deamidated); R19(Label:13C(6)15N(4))	CID	0.0041	0	1	1		28224	1		1.42434e+06	Heavy	Excluded by Method	Not Used		0	8.51e-05	4.91468	0	16.8268	100	2	1132.54	2264.06	6.21796	342.917	68946	68946	MS2	0/0	12AUG14_Rui_cardiac_PE_B.raw
High				TEAAEIVEGEDSAYSVr	Unambiguous	1	1	D3ZHA0	R17(Label:13C(6))	CID	1	0	1	1							No Quan Values	Not Used		0	1.553e-05	4.91444	0	17.9906	100	2	916.432	1831.86	-4.10877	242.293	47671	47671	MS2	0/0	12AUG14_Rui_cardiac_PE_B.raw
High				AGSDGESIGNcPFSQr	Unambiguous	4	1	G3V8C4	C11(Carbamidomethyl); R16(Label:13C(6))	CID	1	0	1	1					14462638		No Quan Values	Not Used		0	0.0001434	4.9141	0	8.1342	54	2	844.372	1687.74	-3.8241	141.584	25948	25948	MS2	0/0	12AUG14_Rui_cardiac_PE_B.raw
High				ELQELVQYPVEHPDk	Unambiguous	1	1	P46462	K15(Label:2H(4))	CID	1	0	1	1		19227		1	10187925	Medium	Excluded by Method	Not Used		0	0.0002563	4.91273	0	0	72	2	914.473	1827.94	-2.41822	235.637	46231	46231	MS2	0/0	12AUG14_Rui_cardiac_PE_B.raw
High				MTnGFSGADLTEIcQr	Unambiguous	1	1	P46462	N3(Deamidated); C14(Carbamidomethyl); R16(Label:13C(6))	CID	1	0	1	1							No Quan Values	Not Used		0	0.002104	4.91266	0	42.995	100	2	903.903	1806.8	-5.58356	297.34	59360	59360	MS2	0/0	12AUG14_Rui_cardiac_PE_B.raw
High				TSVQTEDDQLIAGQSAr	Unambiguous	2	1	Q5U302	R17(Label:13C(6))	CID	1	0	1	1		12898	1	1	5.19866e+06	Medium	Excluded by Method	Not Used		0	0.0001135	4.91062	0	0	100	2	912.952	1824.9	-3.9568	163.989	30757	30757	MS2	0/0	12AUG14_Rui_cardiac_PE_B.raw
	High			LQDAEEAVEAVNAk	Unambiguous	4	2	G3V885;G3V8B0	K14(Label:13C(6)15N(2))	CID	1	0	1	1		15254	1		75723518	Heavy	Excluded by Method	Not Used		0	0.0004766	4.9086	0	45.9026	39	2	747.878	1494.75	-3.21791	193.789	37214	37214	MS2	0/0	12AUG14_Rui_cardiac_PE_B.raw
	High			ArFEELNADLFr	Unambiguous	6	1	P63018	R2(Label:13C(6)15N(4)); R12(Label:13C(6)15N(4))	CID	1	0	1	1					10647627		No Quan Values	Not Used		0	0.005571	4.90817	1	16.6558	64	3	500.927	1500.77	-2.97627	294.239	58700	58700	MS2	0/0	12AUG14_Rui_cardiac_PE_B.raw
	High			HIDAAYFYqNEEEVGQALr	Unambiguous	1	1	D3ZF77	Q9(Deamidated); R19(Label:13C(6)15N(4))	CID	0.0305	0	1	1					901775		No Quan Values	Not Used		0	0.005714	4.90716	0	39.899	100	2	1132.53	2264.06	5.46314	346.797	69756	69756	MS2	0/0	12AUG14_Rui_cardiac_PE_B.raw
High				GTGGVDTAAVGGVFDVSNADr	Unambiguous	1	1	P07335	R21(Label:13C(6))	CID	1	0	1	1					2.119e+06		No Quan Values	Not Used		0	3.104e-05	4.90446	0	60.1059	100	2	985.978	1970.95	-1.10107	315.028	63079	63079	MS2	0/0	12AUG14_Rui_cardiac_PE_B.raw
	High			IIGAVDQIQLTQAQLEEr	Unambiguous	2	1	G3V8L9	R18(Label:13C(6)15N(4))	CID	1	0	1	1					1.22827e+06		No Quan Values	Not Used		0	0.0001804	4.90438	0	44.5568	100	2	1018.05	2035.1	-2.44834	354.431	71344	71344	MS2	0/0	12AUG14_Rui_cardiac_PE_B.raw
High				rGTGGVDTAAVADVYDISNIDr	Unambiguous	2	2	P09605;M0R6J6	R1(Label:13C(6)); R22(Label:13C(6))	CID	1	0	1	1							No Quan Values	Not Used		0	0.003273	4.90292	1	29.6092	14	3	759.722	2277.15	-0.123128	332.518	66759	66759	MS2	0/0	12AUG14_Rui_cardiac_PE_B.raw
High				STAGDTHLGGEDFDNr	Unambiguous	6	1	P63018	R16(Label:13C(6))	CID	1	0	1	1		6369			9.21432e+06	Medium	Unique	Used	0.997955	0	0.0002182	4.9024	0	0	49	2	849.373	1697.74	-3.74782	91.6114	15307	15307	MS2	0/0	12AUG14_Rui_cardiac_PE_B.raw
	High			NNDPDTTEVNLNNIENITTQTLSr	Unambiguous	2	1	A1A5Q0	R24(Label:13C(6)15N(4))	CID	1	0	1	1		33448			5926745	Heavy	Redundant	Not Used	0.793921	0	0.004266	4.89972	0	10.0992	75	2	1363.66	2726.31	-0.999709	404.726	81881	81881	MS2	0/0	12AUG14_Rui_cardiac_PE_B.raw
High				AVAQGNLSSADVQAAk	Unambiguous	1	1	P32551	K16(Label:2H(4))	CID	1	0	1	1					3.32924e+06		No Quan Values	Not Used		0	4.596e-05	4.89972	0	26.238	100	2	767.407	1533.81	-6.32395	100.168	17125	17125	MS2	0/0	12AUG14_Rui_cardiac_PE_B.raw
	High			HNDDEQYAWESSAGGSFTVr	Unambiguous	2	2	P82995;P34058	R20(Label:13C(6)15N(4))	CID	1	0	1	1					782798		No Quan Values	Not Used		0	0.0003876	4.89763	0	67.3852	100	2	1133.48	2265.96	-3.165	257.961	51011	51011	MS2	0/0	12AUG14_Rui_cardiac_PE_B.raw
	High			DSQEEEkTEALTSAk	Unambiguous	2	1	Q68FP1-2	K7(Label:13C(6)15N(2)); K15(Label:13C(6)15N(2))	CID	1	0	1	1					1.22205e+06		No Quan Values	Not Used		0	0.001618	4.89735	1	52.5422	100	2	841.407	1681.81	-1.58329	57.5699	8302	8302	MS2	0/0	12AUG14_Rui_cardiac_PE_B.raw
	High			rTsDSHEDAGTLDFSSLLk	Unconsidered	1	1	P56741	R1(Label:13C(6)15N(4)); S3(Phospho); K19(Label:13C(6)15N(2))	CID		0.0297	2	2					1.14541e+06		No Quan Values	Not Used		0	0.02009	4.89589	1	51.5349	100	3	726.334	2176.99	-0.768109	341.959	68742	68742	MS2	0/0	12AUG14_Rui_cardiac_PE_B.raw
High				ENAIDrAEQAEADk	Unambiguous	7	1	P04692	R6(Label:13C(6)); K14(Label:2H(4))	CID	1	0	1	1		8244	1		1.7803e+06	Medium	Excluded by Method	Not Used		0	0.01542	4.89573	1	73.4401	100	2	785.389	1569.77	-2.70729	111.129	19456	19456	MS2	0/0	12AUG14_Rui_cardiac_PE_B.raw
High				ENALDrAEQAEADk	Unambiguous	7	1	P04692	R6(Label:13C(6)); K14(Label:2H(4))	CID	1	0	1	2		8244	1		1.7803e+06	Medium	Excluded by Method	Not Used		0	0.01542	4.89573	1	73.4401	100	2	785.389	1569.77	-2.70729	111.129	19456	19456	MS2	0/0	12AUG14_Rui_cardiac_PE_B.raw
High				LPsGSGAASPTTGSAVDIr	Unambiguous	1	1	M0R9D5	S3(Phospho); R19(Label:13C(6))	CID	0.0469	0	1	1	S(3): 99.9; S(5): 0.1; S(9): 0.0; T(11): 0.0; T(12): 0.0; S(14): 0.0				1.21958e+06		No Quan Values	Not Used		0	0.0004435	4.89562	0	23.8228	100	2	915.437	1829.87	-4.27844	217.609	42345	42345	MS2	0/0	12AUG14_Rui_cardiac_PE_B.raw
High				SQnIITDSSSLNAEAIr	Unconsidered	1	1	G3V6S0	N3(Deamidated); R17(Label:13C(6))	CID		0.0258	2	2					2138475		No Quan Values	Not Used		0	0.0002297	4.89541	0	63.2108	100	2	913.472	1825.94	7.53864	270.734	53726	53726	MS2	0/0	12AUG14_Rui_cardiac_PE_B.raw
	High			VDcTANSDVcSAQGVr	Unambiguous	1	1	D3ZZC1	C3(Carbamidomethyl); C10(Carbamidomethyl); R16(Label:13C(6)15N(4))	CID	1	0	1	1							No Quan Values	Not Used		0	0.0003502	4.89368	0	36.458	100	2	874.883	1748.76	0.68723	73.6661	11587	11587	MS2	0/0	12AUG14_Rui_cardiac_PE_B.raw
	High			APSSSSAGISEWLDQk	Unambiguous	1	1	P13803	K16(Label:13C(6)15N(2))	CID	1	0	1	1					657143		No Quan Values	Not Used		0	6.651e-05	4.89328	0	29.8934	100	2	835.908	1670.81	-1.33034	287.3	57237	57237	MS2	0/0	12AUG14_Rui_cardiac_PE_B.raw
High				ISADAMmQALLGTr	Unambiguous	1	1	P23693	M7(Oxidation); R14(Label:13C(6))	CID	0.0245	0	1	1							No Quan Values	Not Used		0	4.543e-05	4.89326	0	46.031	100	2	750.385	1499.76	-1.85798	334.218	67117	67117	MS2	0/0	12AUG14_Rui_cardiac_PE_B.raw
High				IVYGHLDDPAnQEIEr	Unambiguous	1	1	Q9ER34	N11(Deamidated); R16(Label:13C(6))	CID	0.0061	0	1	1					3.65779e+06		No Quan Values	Not Used		0	0.00668	4.89163	0	40.7377	100	2	938.469	1875.93	6.61493	191.682	36753	36753	MS2	0/0	12AUG14_Rui_cardiac_PE_B.raw
	High			HIDAAYFYQnEEEVGQALr	Unconsidered	1	1	D3ZF77	N10(Deamidated); R19(Label:13C(6)15N(4))	CID		0.0041	2	2		28224	1		1.42434e+06	Heavy	Excluded by Method	Not Used		0	9.023e-05	4.89117	0	16.8268	100	2	1132.54	2264.06	6.21796	342.917	68946	68946	MS2	0/0	12AUG14_Rui_cardiac_PE_B.raw
High				VPPETIDSVIVGNVMQSSSDAAYLAr	Unambiguous	2	1	P13437	R26(Label:13C(6))	CID	1	0	1	1					530699		No Quan Values	Not Used		0	0.0005941	4.89103	0	13.6634	100	2	1363.19	2725.37	-4.68511	410.694	83138	83138	MS2	0/0	12AUG14_Rui_cardiac_PE_B.raw
	High			GADYLVTEVEnGGSLGSk	Unambiguous	4	2	P11980;P11980-2	N11(Deamidated); K18(Label:13C(6)15N(2))	CID	1	0	1	1							No Quan Values	Not Used		0	0.002062	4.88888	0	40.8209	92	2	902.935	1804.86	-3.49375	285.286	56814	56814	MS2	0/0	12AUG14_Rui_cardiac_PE_B.raw
High				ImEGPAFNFLDAPAVr	Unambiguous	1	1	P49432	M2(Oxidation); R16(Label:13C(6))	CID	1	0	1	1							No Quan Values	Not Used		0	0.0009048	4.88734	0	52.7709	77	2	885.449	1769.89	-5.04958	395.287	79842	79842	MS2	0/0	12AUG14_Rui_cardiac_PE_B.raw
	High			VNAGDQPGADLGPLITPQAk	Unambiguous	2	1	G3V7J0	K20(Label:13C(6)15N(2))	CID	1	0	1	1							No Quan Values	Not Used		0	0.0004369	4.88645	0	37.689	100	2	985.522	1970.04	-3.34996	293.964	58641	58641	MS2	0/0	12AUG14_Rui_cardiac_PE_B.raw
High				TPSFSVSAPQVSIPDVNVk	Unambiguous	1	1	M0R9D5	K19(Label:2H(4))	CID	1	0	1	1					2.80473e+06		No Quan Values	Not Used		0	6.242e-05	4.88593	0	37.1628	100	2	988.53	1976.05	-5.19414	391.365	79021	79021	MS2	0/0	12AUG14_Rui_cardiac_PE_B.raw
High				HAcVPVDFEEVHVSSNADEEDIr	Unambiguous	2	1	P41565	C3(Carbamidomethyl); R23(Label:13C(6))	CID	1	0	1	1					1.22299e+06		No Quan Values	Not Used		0	0.0003782	4.88496	0	44.942	100	3	887.401	2660.19	-3.9601	263.201	52128	52128	MS2	0/0	12AUG14_Rui_cardiac_PE_B.raw
High				LAQqQAALLMQQEEr	Unconsidered	1	1	D3ZMS1	Q4(Deamidated); R15(Label:13C(6))	CID		0.0081	2	2		19113	1	1	1.92721e+06	Medium	Excluded by Method	Not Used		0	0.001216	4.88305	0	33.6127	100	2	882.464	1763.92	8.46825	233.013	45662	45662	MS2	0/0	12AUG14_Rui_cardiac_PE_B.raw
	High			LLGAPQEADASEEGVQr	Unambiguous	1	1	P14841	R17(Label:13C(6)15N(4))	CID	1	0	1	1					3976158		No Quan Values	Not Used		0	0.0004941	4.88261	0	12.7461	100	2	890.439	1779.87	-2.12432	174.159	32966	32966	MS2	0/0	12AUG14_Rui_cardiac_PE_B.raw
High				DLGATWVVLGHSEr	Unambiguous	2	1	M0R4U4	R14(Label:13C(6))	CID	1	0	1	1							No Quan Values	Not Used		0	7.229e-05	4.8818	0	66.5831	100	2	773.409	1545.81	-1.2164	306.683	61323	61323	MS2	0/0	12AUG14_Rui_cardiac_PE_B.raw
High				LFIGGLSFETTEESLr	Unambiguous	7	1	A7VJC2-2	R16(Label:13C(6))	CID	1	0	1	1		33473			18822017	Medium	Unique	Used	0.530495	0	7.265e-05	4.88129	0	16.6523	56	2	902.971	1804.94	-4.02458	404.98	81934	81934	MS2	0/0	12AUG14_Rui_cardiac_PE_B.raw
High				LAQQQAALLMqQEEr	Unconsidered	1	1	D3ZMS1	Q11(Deamidated); R15(Label:13C(6))	CID		0.0081	2	3		19113	1	1	1.92721e+06	Medium	Excluded by Method	Not Used		0	0.0003695	4.88092	0	33.6127	100	2	882.464	1763.92	8.46825	233.013	45662	45662	MS2	0/0	12AUG14_Rui_cardiac_PE_B.raw
High				TDYnASVSVPDSSGPEr	Unambiguous	3	1	P61980	N4(Deamidated); R17(Label:13C(6))	CID	1	0	1	1					3054114		No Quan Values	Not Used		0	0.0003222	4.88	0	0	100	2	894.405	1787.8	-0.322602	175.527	33262	33262	MS2	0/0	12AUG14_Rui_cardiac_PE_B.raw
High				rGTGGVDTAAVGAVFDISNADr	Unambiguous	1	1	P00564	R1(Label:13C(6)); R22(Label:13C(6))	CID	1	0	1	1		27257	1		20595276	Medium	Excluded by Method	Not Used		0	9.451e-05	4.87656	1	48.4498	24	3	721.04	2161.1	0.222013	330.626	66361	66361	MS2	0/0	12AUG14_Rui_cardiac_PE_B.raw
	High			YSGDFGADAQGAMSk	Unambiguous	1	1	Q9QZ76	K15(Label:13C(6)15N(2))	CID	1	0	1	1							No Quan Values	Not Used		0	4.196e-05	4.87572	0	46.8499	100	2	756.826	1512.64	-4.45399	167.15	31436	31436	MS2	0/0	12AUG14_Rui_cardiac_PE_B.raw
	High			ATSPSTLVSTGSSSr	Unambiguous	2	1	Q5M7W5-2	R15(Label:13C(6)15N(4))	CID	1	0	1	1		6261	1		11042355	Heavy	Excluded by Method	Not Used		0	0.0006064	4.87549	0	37.0982	100	2	724.363	1447.72	-4.84515	90.4043	15053	15053	MS2	0/0	12AUG14_Rui_cardiac_PE_B.raw
High				NMGGPYGGGnYGPGGSGGSGGYGGr	Unambiguous	7	1	A7VJC2-2	N10(Deamidated); R25(Label:13C(6))	CID	1	0	1	1							No Quan Values	Not Used		0	5.454e-05	4.87471	0	33.6519	100	2	1098.96	2196.92	5.93954	156.31	29111	29111	MS2	0/0	12AUG14_Rui_cardiac_PE_B.raw
	High			WIDIHNPATNEVVGr	Unambiguous	2	1	G3V7J0	R15(Label:13C(6)15N(4))	CID	1	0	1	1					3517972		No Quan Values	Not Used		0	0.0004048	4.87466	0	68.5661	100	3	577.632	1730.88	-2.5912	258.775	51182	51182	MS2	0/0	12AUG14_Rui_cardiac_PE_B.raw
High				NkDTGTYEDFVEGLr	Unambiguous	1	1	P16409	K2(Label:2H(4)); R15(Label:13C(6))	CID	1	0	1	1							No Quan Values	Not Used		0	0.0004455	4.87448	1	42.7381	44	2	877.434	1753.86	-1.2016	274.311	54491	54491	MS2	0/0	12AUG14_Rui_cardiac_PE_B.raw
High				GVGIISEGNETVEDIAAr	Unambiguous	3	2	P06686;P06685	R18(Label:13C(6))	CID	1	0	1	1		27009		1	2.63815e+06	Medium	Excluded by Method	Not Used		0	0.0001047	4.87339	0	23.7774	100	2	918.471	1835.94	-4.80952	327.501	65708	65708	MS2	0/0	12AUG14_Rui_cardiac_PE_B.raw
	High			YDDVEEANYFqQASELAk	Unconsidered	1	1	Q66HF1	Q11(Deamidated); K18(Label:13C(6)15N(2))	CID		0.0488	2	2					818425		No Quan Values	Not Used		0	0.0002386	4.87264	0	38.7138	100	2	1064.97	2128.94	-3.37505	367.955	74171	74171	MS2	0/0	12AUG14_Rui_cardiac_PE_B.raw
	High			FGVEQDVDmVFASFIr	Unambiguous	3	2	P11980;P11980-2	M9(Oxidation); R16(Label:13C(6)15N(4))	CID	1	0	1	1		34854			5.26677e+06	Heavy	Redundant	Not Used	0.670653	0	1.271e-05	4.87166	0	64.3889	100	2	943.452	1885.9	-2.81282	420.473	85163	85163	MS2	0/0	12AUG14_Rui_cardiac_PE_B.raw
High				NQVAmNPTNTVFDAk	Unambiguous	6	2	P63018;D3ZH98	M5(Oxidation); K15(Label:2H(4))	CID	1	0	1	1					34727011		No Quan Values	Not Used		0	0.0002204	4.86805	0	6.70079	33	2	835.406	1669.81	-5.73219	167.428	31495	31495	MS2	0/0	12AUG14_Rui_cardiac_PE_B.raw
High				DFSPEDIIVTTSNnHIEVr	Unambiguous	2	1	B5DFG4	N14(Deamidated); R19(Label:13C(6))	CID	0.0041	0	1	1							No Quan Values	Not Used		0	0.0007993	4.86754	0	40.402	100	2	1097.04	2193.08	2.14772	388.024	78325	78325	MS2	0/0	12AUG14_Rui_cardiac_PE_B.raw
	High			EVYMGNVIQGGEGQAPTr	Unambiguous	1	1	P17764	R18(Label:13C(6)15N(4))	CID	1	0	1	1					5031052		No Quan Values	Not Used		0	0.001015	4.86738	0	56.4741	100	2	958.464	1915.92	-0.445163	226.477	44245	44245	MS2	0/0	12AUG14_Rui_cardiac_PE_B.raw
	High			TDSTGLSEGADAPVYAMqDSr	Unambiguous	1	1	D4ABA9	Q18(Deamidated); R21(Label:13C(6)15N(4))	CID	1	0	1	1					941634		No Quan Values	Not Used		0	0.01532	4.86689	0	50.8489	100	2	1091.49	2181.97	8.36397	257.378	50888	50888	MS2	0/0	12AUG14_Rui_cardiac_PE_B.raw
	High			QQEGEASSQDMTAqVTSPSGk	Unambiguous	1	1	D3ZHA0	Q14(Deamidated); K21(Label:13C(6)15N(2))	CID	0.0206	0	1	1					3320883		No Quan Values	Not Used		0	0.001017	4.86302	0	42.9735	100	2	1087.99	2174.97	4.00335	116.598	20626	20626	MS2	0/0	12AUG14_Rui_cardiac_PE_B.raw
	High			GVVPLAGTNGETTTqGLDGLSEr	Unconsidered	1	1	P05065	Q15(Deamidated); R23(Label:13C(6)15N(4))	CID		0.0142	2	2							No Quan Values	Not Used		0	0.01653	4.86153	0	64.6435	100	2	1142.08	2283.15	5.40549	317.194	63535	63535	MS2	0/0	12AUG14_Rui_cardiac_PE_B.raw
	High			GAGAFGYFEVTHDITr	Unambiguous	1	1	P04762	R16(Label:13C(6)15N(4))	CID	1	0	1	1		26121		1	2.04314e+06	Heavy	Excluded by Method	Not Used		0	0.001561	4.86063	0	75.6744	100	2	875.924	1750.84	-0.986115	316.939	63481	63481	MS2	0/0	12AUG14_Rui_cardiac_PE_B.raw
	High			TVYHAEEIQcnGr	Unambiguous	2	1	G3V7U0	C10(Carbamidomethyl); N11(Deamidated); R13(Label:13C(6)15N(4))	CID	0.0288	0	1	1		2775		1	6.10829e+06	Heavy	Excluded by Method	Not Used		0	0.0009794	4.85892	0	24.0277	70	2	794.355	1587.7	-4.43285	55.9073	7959	7959	MS2	0/0	12AUG14_Rui_cardiac_PE_B.raw
	High			HIDAAYFYQNEEEVGQALr	Unambiguous	1	1	D3ZF77	R19(Label:13C(6)15N(4))	CID	1	0	1	1					480132		No Quan Values	Not Used		0	0.001038	4.85803	0	0	100	2	1132.03	2263.05	-7.0994	345.574	69500	69500	MS2	0/0	12AUG14_Rui_cardiac_PE_B.raw
High				IVYGHLDDPANqEIEr	Unconsidered	1	1	Q9ER34	Q12(Deamidated); R16(Label:13C(6))	CID		0.0061	2	2					3.65779e+06		No Quan Values	Not Used		0	0.007641	4.8577	0	40.7377	100	2	938.469	1875.93	6.61493	191.682	36753	36753	MS2	0/0	12AUG14_Rui_cardiac_PE_B.raw
High				AGAGSATLSMAYAGAr	Unambiguous	1	1	P04636	R16(Label:13C(6))	CID	1	0	1	1					46529908		No Quan Values	Not Used		0	8.492e-05	4.8576	0	26.3272	29	2	730.864	1460.72	-3.82541	195.167	37514	37514	MS2	0/0	12AUG14_Rui_cardiac_PE_B.raw
High				LAQQqAALLMQQEEr	Unconsidered	1	1	D3ZMS1	Q5(Deamidated); R15(Label:13C(6))	CID		0.0122	4	4		19113	1	1	1.92721e+06	Medium	Excluded by Method	Not Used		0	0.0006531	4.8573	0	33.6127	100	2	882.464	1763.92	8.46825	233.013	45662	45662	MS2	0/0	12AUG14_Rui_cardiac_PE_B.raw
High				TQTAIASEDMPNTLTEAEk	Unambiguous	1	1	G3V6S0	K19(Label:2H(4))	CID	1	0	1	1		20327	1	1	407718	Medium	Excluded by Method	Not Used		0	0.0003649	4.85691	0	45.4374	100	2	1027.49	2053.98	-5.89668	247.417	48781	48781	MS2	0/0	12AUG14_Rui_cardiac_PE_B.raw
High				AQQEDALAQqAFEEAr	Unambiguous	1	1	Q66HA7	Q10(Deamidated); R16(Label:13C(6))	CID	0.0021	0	1	1					362488		No Quan Values	Not Used		0	0.0004842	4.85571	0	18.1569	100	2	906.435	1811.86	6.40099	258.627	51151	51151	MS2	0/0	12AUG14_Rui_cardiac_PE_B.raw
	High			TVTNAVVTVPAYFnDSQr	Unambiguous	4	1	P63018	N14(Deamidated); R18(Label:13C(6)15N(4))	CID	0.0391	0	1	1					2958193		No Quan Values	Not Used		0	0.001273	4.85525	0	46.1166	100	2	996.998	1992.99	-1.0294	340.416	68419	68419	MS2	0/0	12AUG14_Rui_cardiac_PE_B.raw
High				AQQEDALAqQAFEEAr	Unconsidered	1	1	Q66HA7	Q9(Deamidated); R16(Label:13C(6))	CID		0.0021	2	2					362488		No Quan Values	Not Used		0	0.000507	4.85325	0	18.1569	100	2	906.435	1811.86	6.40099	258.627	51151	51151	MS2	0/0	12AUG14_Rui_cardiac_PE_B.raw
High				GFGFVcFSSPEEATk	Unambiguous	5	3	Q9EPH8;B5DF80;G3V9N0	C6(Carbamidomethyl); K15(Label:2H(4))	CID	1	0	1	1					1.38042e+06		No Quan Values	Not Used		0	0.0003334	4.85201	0	58.4743	100	2	833.89	1666.77	0.145248	346.028	69594	69594	MS2	0/0	12AUG14_Rui_cardiac_PE_B.raw
	High			EVYMGnVIQGGEGQAPTr	Unambiguous	1	1	P17764	N6(Deamidated); R18(Label:13C(6)15N(4))	CID	0.0124	0	1	1							No Quan Values	Not Used		0	0.001181	4.85055	0	41.3734	100	2	958.963	1916.92	7.38401	227.101	44380	44380	MS2	0/0	12AUG14_Rui_cardiac_PE_B.raw
High				DFSPEDIIVTTSnNHIEVr	Unconsidered	2	1	B5DFG4	N13(Deamidated); R19(Label:13C(6))	CID		0.0041	2	2							No Quan Values	Not Used		0	0.0008883	4.85002	0	40.402	100	2	1097.04	2193.08	2.14772	388.024	78325	78325	MS2	0/0	12AUG14_Rui_cardiac_PE_B.raw
	High			LYGSGGPPPTGEEDTSEkDEL	Unambiguous	1	1	P06761	K18(Label:13C(6)15N(2))	CID	1	0	1	1		16585		1	17657950	Heavy	Excluded by Method	Not Used		0	0.00202	4.8474	1	11.5239	34	2	1093.49	2185.98	-4.69286	205.549	39742	39742	MS2	0/0	12AUG14_Rui_cardiac_PE_B.raw
High				VGLIGScTNSSYEDMGr	Unambiguous	1	1	Q9ER34	C7(Carbamidomethyl); R17(Label:13C(6))	CID	1	0	1	1					2.06153e+06		No Quan Values	Not Used		0	0.0001488	4.84693	0	38.1348	87	2	926.417	1851.83	-2.53096	237.363	46606	46606	MS2	0/0	12AUG14_Rui_cardiac_PE_B.raw
	High			IINEPTAAAIAYGLDk	Unambiguous	6	2	P63018;P06761	K16(Label:13C(6)15N(2))	CID	1	0	1	1					23291770		No Quan Values	Not Used		0	1.315e-05	4.84679	0	38.2322	42	2	834.456	1667.9	-2.93883	342.548	68865	68865	MS2	0/0	12AUG14_Rui_cardiac_PE_B.raw
	High			VLNNMEIGTSLYDEEGAk	Unambiguous	1	1	P16617	K18(Label:13C(6)15N(2))	CID	1	0	1	1					1.51378e+06		No Quan Values	Not Used		0	0.0008556	4.84609	0	61.5318	100	2	995.973	1990.94	-6.13655	310.194	62060	62060	MS2	0/0	12AUG14_Rui_cardiac_PE_B.raw
High				TASEmVLADDNFSTIVAAVEEGr	Unambiguous	6	1	P11507-2	M5(Oxidation); R23(Label:13C(6))	CID	1	0	1	1		34223			1.65022e+07	Medium	Unique	Used	0.60851	0	0.0001585	4.84525	0	12.5325	92	2	1224.09	2447.16	-2.73929	412.735	83563	83563	MS2	0/0	12AUG14_Rui_cardiac_PE_B.raw
High				GFGTDEQAIIDcLGSr	Unambiguous	1	1	Q5XI77	C12(Carbamidomethyl); R16(Label:13C(6))	CID	1	0	1	1					3418917		No Quan Values	Not Used		0	6.994e-06	4.84512	0	29.6011	64	2	872.914	1744.82	-3.63029	377.817	76211	76211	MS2	0/0	12AUG14_Rui_cardiac_PE_B.raw
	High			GFGDGYnGYGGGPGGGNFGGSPGYGGGr	Unambiguous	4	1	A7VJC2-2	N7(Deamidated); R28(Label:13C(6)15N(4))	CID	1	0	1	1					811228		No Quan Values	Not Used		0	0.0003849	4.84496	0	24.7491	100	2	1253.52	2506.03	-1.13565	280.574	55816	55816	MS2	0/0	12AUG14_Rui_cardiac_PE_B.raw
High				DLISHDELFSDIYk	Unambiguous	2	1	M0R8Q2	K14(Label:2H(4))	CID	1	0	1	1					2949687		No Quan Values	Not Used		0	0.0002919	4.84454	0	9.21894	100	2	849.928	1698.85	-2.02122	377.844	76217	76217	MS2	0/0	12AUG14_Rui_cardiac_PE_B.raw
	High			GTGGVDTAAVADVYDISNIDr	Unambiguous	2	2	P09605;M0R6J6	R21(Label:13C(6)15N(4))	CID	1	0	1	1					37186.4		No Quan Values	Not Used		0	6.801e-05	4.84149	0	22.4902	100	2	1060.01	2119.01	-2.40555	384.398	77573	77573	MS2	0/0	12AUG14_Rui_cardiac_PE_B.raw
High				ATVLQNQLDESQQEr	Unambiguous	1	1	Q66HR5	R15(Label:13C(6))	CID	1	0	1	1		12118	1	1	768845	Medium	Excluded by Method	Not Used		0	0.0009664	4.84141	0	21.5433	100	2	882.939	1764.87	-6.22317	155.074	28847	28847	MS2	0/0	12AUG14_Rui_cardiac_PE_B.raw
High				HESGASIkIDEPLEGSEDr	Unambiguous	2	1	P61980	K8(Label:2H(4)); R19(Label:13C(6))	CID	0.407	0	1	1		11511	1	1	7.00546e+06	Medium	Excluded by Method	Not Used		0	0.00167	4.84062	1	79.1786	79	3	693.676	2079.01	-4.53824	148.235	27385	27385	MS2	0/0	12AUG14_Rui_cardiac_PE_B.raw
High				LEEAGGATSVQIEMnk	Unconsidered	4	2	G3V885;G3V8B0	N15(Deamidated); K16(Label:2H(4))	CID		0.0359	2	2		15593	1	1	851085	Medium	Excluded by Method	Not Used		0	0.002964	4.84036	0	82.4423	100	2	841.422	1681.84	6.3435	193.164	37078	37078	MS2	0/0	12AUG14_Rui_cardiac_PE_B.raw
High				TPVQSQQPSATAPSGADEk	Unambiguous	1	1	Q4FZT9	K19(Label:2H(4))	CID	1	0	1	1							No Quan Values	Not Used		0	7.661e-05	4.83817	0	50.1815	100	2	951.961	1902.92	-9.73311	54.893	7752	7752	MS2	0/0	12AUG14_Rui_cardiac_PE_B.raw
High				AEAGGGWEGSASYk	Unambiguous	2	1	G3V721	K14(Label:2H(4))	CID	1	0	1	1		6517	1		4.62106e+06	Medium	Excluded by Method	Not Used		0	9.179e-05	4.83794	0	22.3555	77	2	687.315	1373.62	-3.41888	93.1779	15641	15641	MS2	0/0	12AUG14_Rui_cardiac_PE_B.raw
High				cIGAIAMTEPGAGSDLqGVr	Unambiguous	1	1	P15650	C1(Carbamidomethyl); Q17(Deamidated); R20(Label:13C(6))	CID	1	0	1	1		24967		1	1.48157e+06	Medium	Excluded by Method	Not Used		0	0.00484	4.83546	0	40.6349	100	2	1005.5	2009.98	5.38701	302.567	60458	60458	MS2	0/0	12AUG14_Rui_cardiac_PE_B.raw
High				HIHITQATETTTTr	Unambiguous	1	1	Q6DGF2	R14(Label:13C(6))	CID	1	0	1	1		1870			2.50028e+06	Medium	Unique	Used	0.62181	0	0.0005985	4.83357	0	26.5569	100	3	539.287	1615.85	-2.20996	46.5648	6050	6050	MS2	0/0	12AUG14_Rui_cardiac_PE_B.raw
	High			VLNNMEIGTSLYDEEGAk	Unambiguous	1	1	P16617	K18(Label:13C(6)15N(2))	CID	1	0	1	1					2.02407e+06		No Quan Values	Not Used		0	0.0004787	4.83214	0	16.4338	100	2	995.978	1990.95	-1.41545	312.168	62473	62473	MS2	0/0	12AUG14_Rui_cardiac_PE_B.raw
High				ATEnDIYNFFSPLNPVr	Unambiguous	7	2	D3ZYW2;Q794E4	N4(Deamidated); R17(Label:13C(6))	CID	0.0455	0	1	1		34193	1		2.67094e+06	Medium	Excluded by Method	Not Used		0	0.001797	4.83102	0	41.7455	100	2	1002.49	2003.97	-3.17749	412.42	83498	83498	MS2	0/0	12AUG14_Rui_cardiac_PE_B.raw
High				GLVYETSVLDPDEGIr	Unambiguous	2	1	G3V936	R16(Label:13C(6))	CID	1	0	1	1					9704047		No Quan Values	Not Used		0	0.0002384	4.82994	0	17.6995	82	2	884.954	1768.9	-2.71901	347.418	69884	69884	MS2	0/0	12AUG14_Rui_cardiac_PE_B.raw
High				LASGGPVDTGPEYQQEVDr	Unambiguous	1	1	P21571	R19(Label:13C(6))	CID	1	0	1	1		14217	1		906577	Medium	Excluded by Method	Not Used		0	4.331e-05	4.82931	0	0	100	2	1012.48	2023.96	-3.56047	178.62	33931	33931	MS2	0/0	12AUG14_Rui_cardiac_PE_B.raw
High				VINEPTAAALAYGLDk	Unambiguous	3	1	F1M953	K16(Label:2H(4))	CID	1	0	1	1		27294		1	10835898	Medium	Excluded by Method	Not Used		0	0.0004502	4.82922	0	39.9192	100	2	825.453	1649.9	-3.20422	331.109	66465	66465	MS2	0/0	12AUG14_Rui_cardiac_PE_B.raw
High				ISADAMmQALLGTr	Unambiguous	1	1	P23693	M7(Oxidation); R14(Label:13C(6))	CID	1	0	1	1					1.62415e+06		No Quan Values	Not Used		0	0.0003016	4.82664	0	17.4475	100	2	750.385	1499.76	-1.69519	337.942	67900	67900	MS2	0/0	12AUG14_Rui_cardiac_PE_B.raw
High				ALDFSEAPSFTQPLTNr	Unambiguous	1	1	P56741	R17(Label:13C(6))	CID	1	0	1	1					1.22978e+06		No Quan Values	Not Used		0	6.439e-05	4.82638	0	0	100	2	950.479	1899.95	-1.95857	374.207	75465	75465	MS2	0/0	12AUG14_Rui_cardiac_PE_B.raw
	High			VQAnLDTPDINIQGPEAk	Unambiguous	1	1	M0R9D5	N4(Deamidated); K18(Label:13C(6)15N(2))	CID	0.0124	0	1	1					1.17863e+06		No Quan Values	Not Used		0	0.01399	4.82534	0	60.4209	100	2	966.502	1932	8.11018	277.983	55270	55270	MS2	0/0	12AUG14_Rui_cardiac_PE_B.raw
	High			LYGSGGPPPTGEEDTSEkDEL	Unambiguous	1	1	P06761	K18(Label:13C(6)15N(2))	CID	1	0	1	1					336122		No Quan Values	Not Used		0	0.0002188	4.82524	1	0	100	2	1093.49	2185.98	-4.13443	203.087	39216	39216	MS2	0/0	12AUG14_Rui_cardiac_PE_B.raw
High				SSYYVVSGnDPAAEEPSr	Unambiguous	2	1	P15205	N9(Deamidated); R18(Label:13C(6))	CID	1	0	1	1		15021	1	1	2.18785e+06	Medium	Excluded by Method	Not Used		0	0.006647	4.82428	0	37.3802	100	2	967.938	1934.87	-1.45986	188.312	36023	36023	MS2	0/0	12AUG14_Rui_cardiac_PE_B.raw
High				GPSVDVDVPDVDLEcPEAk	Unambiguous	1	1	M0R9D5	C15(Carbamidomethyl); K19(Label:2H(4))	CID	1	0	1	1							No Quan Values	Not Used		0	0.0006487	4.82379	0	13.7715	100	2	1022.98	2044.96	-2.95678	338.509	68021	68021	MS2	0/0	12AUG14_Rui_cardiac_PE_B.raw
	High			SVTEQGAELSNEEr	Unambiguous	1	1	P63102	R14(Label:13C(6)15N(4))	CID	1	0	1	1		5834			1.05993e+07	Heavy	Redundant	Not Used	0.465577	0	0.0006386	4.8228	0	61.2202	79	2	779.861	1558.71	-5.00501	86.289	14186	14186	MS2	0/0	12AUG14_Rui_cardiac_PE_B.raw
High				LGTDEScFNmILATr	Unambiguous	1	1	Q6IRJ7	C7(Carbamidomethyl); M10(Oxidation); R15(Label:13C(6))	CID	0.2573	0	1	1					2512238		No Quan Values	Not Used		0	0.0004118	4.82095	0	14.1898	86	2	875.414	1749.82	-1.87382	322.7	64694	64694	MS2	0/0	12AUG14_Rui_cardiac_PE_B.raw
High				DDGAAILAAVSSIAQk	Unambiguous	1	1	Q66HF1	K16(Label:2H(4))	CID	1	0	1	1		34341		1	6.46513e+06	Medium	Excluded by Method	Not Used		0	0.0001421	4.81944	0	31.815	100	2	767.424	1533.84	-0.52294	414.305	83888	83888	MS2	0/0	12AUG14_Rui_cardiac_PE_B.raw
	High			STSQGSINSPVYSr	Unambiguous	1	1	F1LWK7	R14(Label:13C(6)15N(4))	CID	0.4461	0	1	1		5668		1	1.13023e+07	Heavy	Excluded by Method	Not Used		0	0.001174	4.8182	0	18.4157	61	2	746.864	1492.72	-4.4228	84.6086	13837	13837	MS2	0/0	12AUG14_Rui_cardiac_PE_B.raw
	High			NMVNEEDESQDTETVFk	Unambiguous	2	1	Q9Z2J4-2	K17(Label:13C(6)15N(2))	CID	1	0	1	1		17674	1		746045	Heavy	Excluded by Method	Not Used		0	0.0004178	4.81817	0	56.4197	100	2	1011.93	2022.86	-4.38357	216.461	42093	42093	MS2	0/0	12AUG14_Rui_cardiac_PE_B.raw
High				VDcTANSDVcSAQGVr	Unambiguous	1	1	D3ZZC1	C3(Carbamidomethyl); C10(Carbamidomethyl); R16(Label:13C(6))	CID	1	0	1	1		4615	1		484000	Medium	Excluded by Method	Not Used		0	7.332e-05	4.81712	0	0	100	2	872.888	1744.77	0.677808	73.7753	11610	11610	MS2	0/0	12AUG14_Rui_cardiac_PE_B.raw
	High			SSQSSSQQFSGIGr	Unambiguous	1	1	Q568Z8	R14(Label:13C(6)15N(4))	CID	1	0	1	1		4320	1		1.82162e+06	Heavy	Excluded by Method	Not Used		0	0.00122	4.8161	0	14.955	100	2	733.346	1465.68	-4.5677	70.7512	10989	10989	MS2	0/0	12AUG14_Rui_cardiac_PE_B.raw
	High			STGEAFVQFASQEIAEk	Unambiguous	6	1	D3ZYW2	K17(Label:13C(6)15N(2))	CID	1	0	1	1		31542	1		238133	Heavy	Excluded by Method	Not Used		0	0.0004226	4.81455	0	33.45	100	2	925.455	1849.9	-1.22074	384.425	77579	77579	MS2	0/0	12AUG14_Rui_cardiac_PE_B.raw
High				GLSEGQTFQVAEFIVDTr	Unambiguous	1	1	D3ZHA0	R18(Label:13C(6))	CID	1	0	1	1		33713			5.43942e+06	Medium	Unique	Used	0.53045	0	0.0002001	4.81447	0	48.9733	100	2	1002.01	2003.01	-4.59302	407.354	82438	82438	MS2	0/0	12AUG14_Rui_cardiac_PE_B.raw
	High			LMAGQEDSnGcINYEAFVk	Unambiguous	1	1	P16409	N9(Deamidated); C11(Carbamidomethyl); K19(Label:13C(6)15N(2))	CID	0.0353	0	1	1							No Quan Values	Not Used		0	0.00162	4.81305	0	19.4334	50	2	1077.98	2154.95	-3.82128	333.83	67036	67036	MS2	0/0	12AUG14_Rui_cardiac_PE_B.raw
High				IPADVDPLTITSSLSSDGVLTVnGPr	Unambiguous	1	1	P23928	N23(Deamidated); R26(Label:13C(6))	CID	1	0	1	1		34333			781573	Medium	Unique	Used	0.950368	0	0.0007476	4.81296	0	0	100	2	1316.19	2631.37	-4.60051	413.98	83821	83821	MS2	0/0	12AUG14_Rui_cardiac_PE_B.raw
High				VAVGEEQAFLVNTr	Unambiguous	1	1	D3ZHA0	R14(Label:13C(6))	CID	1	0	1	1					1.9856e+06		No Quan Values	Not Used		0	0.006266	4.8122	0	61.5734	100	2	769.917	1538.83	-0.151118	264.822	52470	52470	MS2	0/0	12AUG14_Rui_cardiac_PE_B.raw
High				ALEQNPDDAQYYcQr	Unambiguous	1	1	B0BN85	C13(Carbamidomethyl); R15(Label:13C(6))	CID	1	0	1	1					621753		No Quan Values	Not Used		0	0.00373	4.81151	0	0	100	2	938.911	1876.81	-4.39875	140.484	25716	25716	MS2	0/0	12AUG14_Rui_cardiac_PE_B.raw
High				NQVAMNPTNTVFDAk	Unambiguous	6	2	P63018;D3ZH98	K15(Label:2H(4))	CID	1	0	1	1					18486698		No Quan Values	Not Used		0	0.0004167	4.81036	0	20.3556	23	2	827.411	1653.82	-2.8836	227.707	44510	44510	MS2	0/0	12AUG14_Rui_cardiac_PE_B.raw
High				VLGSEEPTEGDVQcmr	Unambiguous	1	1	D4ABA9	C14(Carbamidomethyl); M15(Oxidation); R16(Label:13C(6))	CID	1	0	1	1		9094		1	9079131	Medium	Excluded by Method	Not Used		0	0.0002882	4.80803	0	63.328	100	2	914.907	1828.81	-4.91335	120.271	21416	21416	MS2	0/0	12AUG14_Rui_cardiac_PE_B.raw
High				SPFEVNVGmALGDANk	Unambiguous	1	1	D3ZHA0	M9(Oxidation); K16(Label:2H(4))	CID	1	0	1	1					1.82755e+06		No Quan Values	Not Used		0	0.0001903	4.80522	0	0	100	2	834.913	1668.82	-0.913374	311.37	62306	62306	MS2	0/0	12AUG14_Rui_cardiac_PE_B.raw
	High			LGDVYVNDAFGTAHr	Unambiguous	3	1	P16617	R15(Label:13C(6)15N(4))	CID	1	0	1	1					27469548		No Quan Values	Not Used		0	0.0007088	4.80456	0	64.3304	29	3	548.936	1644.79	-3.87815	229.533	44908	44908	MS2	0/0	12AUG14_Rui_cardiac_PE_B.raw
High				SSEVVLSGDDEDYQr	Unambiguous	1	1	M0R9D5	R15(Label:13C(6))	CID	1	0	1	1							No Quan Values	Not Used		0	7.001e-05	4.80349	0	11.1694	28	2	852.884	1704.76	-2.5542	154.776	28783	28783	MS2	0/0	12AUG14_Rui_cardiac_PE_B.raw
	High			SSFSNTPNSGYTQSQFNAPr	Unambiguous	1	1	Q5M9G3	R20(Label:13C(6)15N(4))	CID	1	0	1	1					3.05008e+06		No Quan Values	Not Used		0	0.01064	4.80268	0	62.8002	100	2	1100.5	2199.99	-2.78015	190.705	36540	36540	MS2	0/0	12AUG14_Rui_cardiac_PE_B.raw
	High			GPENEDPqTESQQLEAk	Unambiguous	1	1	Q5U2U8	Q8(Deamidated); K17(Label:13C(6)15N(2))	CID	0.0083	0	1	1					1.43321e+06		No Quan Values	Not Used		0	0.001949	4.80264	0	46.4085	100	2	954.939	1908.87	7.96727	110.274	19274	19274	MS2	0/0	12AUG14_Rui_cardiac_PE_B.raw
	High			NLVHIITHGEEkD	Unambiguous	1	1	P08733	K12(Label:13C(6)15N(2))	CID	1	0	1	1					4210564		No Quan Values	Not Used		0	0.003927	4.7993	1	24.9949	100	2	756.896	1512.78	-3.69192	127.655	22984	22984	MS2	0/0	12AUG14_Rui_cardiac_PE_B.raw
High				FSFcFSPEPEAEAAAGPGPcEr	Unambiguous	3	1	O08623	C4(Carbamidomethyl); C20(Carbamidomethyl); R22(Label:13C(6))	CID	1	0	1	1							No Quan Values	Not Used		0	0.0003672	4.79622	0	16.4514	100	2	1210.02	2419.04	-2.35857	374.352	75496	75496	MS2	0/0	12AUG14_Rui_cardiac_PE_B.raw
High				QAAPcVLFFDELDSIAk	Unambiguous	1	1	P46462	C5(Carbamidomethyl); K17(Label:2H(4))	CID	1	0	1	1		34725			4.73462e+06	Medium	Unique	Used	0.665293	0	0.0001676	4.79227	0	7.07533	100	2	964.49	1927.97	-2.88127	418.875	84834	84834	MS2	0/0	12AUG14_Rui_cardiac_PE_B.raw
High				FGQGGAGPVGGQGPr	Unambiguous	1	1	F1LQW3	R15(Label:13C(6))	CID	1	0	1	1		4211			5.01933e+07	Medium	Unique	Used	0.630153	0	1.7e-05	4.79216	0	4.05553	32	2	674.344	1347.68	-4.67856	69.6918	10773	10773	MS2	0/0	12AUG14_Rui_cardiac_PE_B.raw
High				NQVAmNPTNTVFDAk	Unambiguous	6	2	P63018;D3ZH98	M5(Oxidation); K15(Label:2H(4))	CID	1	0	1	1		12988			34727011	Medium	Not Unique	Not Used	0.435302	0	0.000136	4.79104	0	21.1018	33	2	835.408	1669.81	-4.4163	165.681	31120	31120	MS2	0/0	12AUG14_Rui_cardiac_PE_B.raw
High				TDDYLDQPccETInr	Unconsidered	1	1	P50399	C9(Carbamidomethyl); C10(Carbamidomethyl); N14(Deamidated); R15(Label:13C(6))	CID		0.0382	2	2					2213964		No Quan Values	Not Used		0	0.01603	4.79082	0	42.7234	100	2	953.904	1906.8	6.35026	196.821	37878	37878	MS2	0/0	12AUG14_Rui_cardiac_PE_B.raw
High				SPFPVHVAEAcNPNAcr	Unambiguous	1	1	D3ZHA0	C11(Carbamidomethyl); C16(Carbamidomethyl); R17(Label:13C(6))	CID	1	0	1	1		13398		1	35490916	Medium	Excluded by Method	Not Used		0	0.0007726	4.78966	0	66.4712	21	3	644.635	1931.89	-2.39065	169.616	31972	31972	MS2	0/0	12AUG14_Rui_cardiac_PE_B.raw
	High			GFGVDTETPNLEGTLTGPk	Unambiguous	1	1	M0R9D5	K19(Label:13C(6)15N(2))	CID	1	0	1	1					3.08937e+06		No Quan Values	Not Used		0	0.000991	4.78783	0	46.8861	100	2	970.985	1940.96	-3.54588	343.879	69146	69146	MS2	0/0	12AUG14_Rui_cardiac_PE_B.raw
	High			STAGDTHLGGEDFDNr	Unambiguous	6	1	P63018	R16(Label:13C(6)15N(4))	CID	1	0	1	1					3.54918e+06		No Quan Values	Not Used		0	0.0006437	4.78777	0	74.3227	100	2	851.369	1701.73	-1.8627	94.2695	15879	15879	MS2	0/0	12AUG14_Rui_cardiac_PE_B.raw
High				DcDLQEDAcYNcGr	Unambiguous	1	1	P62634	C2(Carbamidomethyl); C9(Carbamidomethyl); C12(Carbamidomethyl); R14(Label:13C(6))	CID	1	0	1	1					4783432		No Quan Values	Not Used		0	0.0004109	4.78702	0	13.502	100	2	891.332	1781.66	-3.26481	126.88	22823	22823	MS2	0/0	12AUG14_Rui_cardiac_PE_B.raw
	High			VFHLPTTTFIGGQEPALPLr	Unambiguous	1	1	Q5XI78	R20(Label:13C(6)15N(4))	CID	1	0	1	1		33005		1	3.83322e+06	Heavy	Excluded by Method	Not Used		0	0.00042	4.78555	0	42.1612	68	3	735.407	2204.21	-1.50937	400.345	80938	80938	MS2	0/0	12AUG14_Rui_cardiac_PE_B.raw
	High			EVYMGNVIqGGEGQAPTr	Unconsidered	1	1	P17764	Q9(Deamidated); R18(Label:13C(6)15N(4))	CID		0.0124	2	2							No Quan Values	Not Used		0	0.0004779	4.78509	0	41.3734	100	2	958.963	1916.92	7.38401	227.101	44380	44380	MS2	0/0	12AUG14_Rui_cardiac_PE_B.raw
High				SSYYVVSGNDPAAEEPSr	Unambiguous	2	1	P15205	R18(Label:13C(6))	CID	1	0	1	1		14990	1	1	2.13125e+06	Medium	Excluded by Method	Not Used		0	0.0005551	4.78494	0	0	100	2	967.442	1933.88	-4.86547	186.744	35683	35683	MS2	0/0	12AUG14_Rui_cardiac_PE_B.raw
	High			WVDVGGAYVGPTQNr	Unambiguous	2	1	G3V9Z3	R15(Label:13C(6)15N(4))	CID	1	0	1	1							No Quan Values	Not Used		0	0.0003141	4.78439	0	38.8395	100	2	814.903	1628.8	-4.5598	240.464	47281	47281	MS2	0/0	12AUG14_Rui_cardiac_PE_B.raw
	High			GTGGVDTAAVGAVFDISNADr	Unambiguous	1	1	P00564	R21(Label:13C(6)15N(4))	CID	1	0	1	1					364173		No Quan Values	Not Used		0	0.001085	4.78371	0	60.9157	100	2	1001.99	2002.97	-2.13492	387.494	78215	78215	MS2	0/0	12AUG14_Rui_cardiac_PE_B.raw
	High			AEDGSVIDYELIDQDAr	Unambiguous	2	1	Q07936	R17(Label:13C(6)15N(4))	CID	1	0	1	1		27561	1		1.97923e+06	Heavy	Excluded by Method	Not Used		0	0.0007454	4.78351	0	48.916	100	2	959.947	1918.89	-2.07313	334.371	67150	67150	MS2	0/0	12AUG14_Rui_cardiac_PE_B.raw
High				MDADLSQLQTEVEEAVQEcr	Unambiguous	4	2	G3V885;G3V8B0	C19(Carbamidomethyl); R20(Label:13C(6))	CID	1	0	1	1		34183			3.7978e+06	Medium	Not Unique	Not Used	0.492317	0	8.572e-05	4.77789	0	0	100	2	1179.03	2357.06	-4.69281	412.326	83479	83479	MS2	0/0	12AUG14_Rui_cardiac_PE_B.raw
	High			VDSSnGFLIDGYPr	Unambiguous	1	1	P39069	N5(Deamidated); R14(Label:13C(6)15N(4))	CID	1	0	1	1		25322	1		4.04564e+06	Heavy	Excluded by Method	Not Used		0	0.0002901	4.7767	0	57.8922	100	2	775.869	1550.73	-3.00077	306.573	61300	61300	MS2	0/0	12AUG14_Rui_cardiac_PE_B.raw
	High			mSATFIGNSTAIQELFk	Unambiguous	4	1	G3V7C6	M1(Oxidation); K17(Label:13C(6)15N(2))	CID	0.0021	0	1	1					1.25566e+06		No Quan Values	Not Used		0	0.0006481	4.77567	0	27.3638	100	2	941.478	1881.95	-0.964512	404.833	81904	81904	MS2	0/0	12AUG14_Rui_cardiac_PE_B.raw
	High			VFQSSTSQEQVYNDcAk	Unambiguous	1	1	Q2PQA9	C15(Carbamidomethyl); K17(Label:13C(6)15N(2))	CID	1	0	1	1							No Quan Values	Not Used		0	0.001651	4.77451	0	0	100	2	999.95	1998.89	-1.73146	122.814	21960	21960	MS2	0/0	12AUG14_Rui_cardiac_PE_B.raw
	High			LEQQVDDLEGSLEQEk	Unambiguous	8	2	G3V885;G3V8B0	K16(Label:13C(6)15N(2))	CID	1	0	1	1					316425		No Quan Values	Not Used		0	0.0004902	4.77444	0	19.5179	100	2	934.448	1867.89	-6.93249	272.508	54107	54107	MS2	0/0	12AUG14_Rui_cardiac_PE_B.raw
High				AqQEDALAQQAFEEAr	Unconsidered	1	1	Q66HA7	Q2(Deamidated); R16(Label:13C(6))	CID		0.0185	3	3					362488		No Quan Values	Not Used		0	0.001951	4.77424	0	18.1569	100	2	906.435	1811.86	6.40099	258.627	51151	51151	MS2	0/0	12AUG14_Rui_cardiac_PE_B.raw
	High			VDNSSLTGESEPQTr	Unambiguous	5	2	P06686;P06685	R15(Label:13C(6)15N(4))	CID	1	0	1	1		4577			4.72111e+06	Heavy	Not Unique	Not Used	0.809978	0	9.678e-05	4.77382	0	32.6701	100	2	815.38	1629.75	-3.58881	73.3198	11516	11516	MS2	0/0	12AUG14_Rui_cardiac_PE_B.raw
High				ATFSSTSGLDSVSDSGEGr	Unambiguous	1	1	E9PTK8	R19(Label:13C(6))	CID	1	0	1	1		14934		1	2.63819e+06	Medium	Excluded by Method	Not Used		0	0.0001071	4.77333	0	0	100	2	933.421	1865.84	-5.52976	186.177	35558	35558	MS2	0/0	12AUG14_Rui_cardiac_PE_B.raw
High				ISADAmMQALLGTr	Unconsidered	1	1	P23693	M6(Oxidation); R14(Label:13C(6))	CID		0.0245	2	2							No Quan Values	Not Used		0	0.0002936	4.77333	0	46.031	100	2	750.385	1499.76	-1.85798	334.218	67117	67117	MS2	0/0	12AUG14_Rui_cardiac_PE_B.raw
	High			mASTFIGNSTAIQELFk	Unconsidered	1	1	G3V7C6	M1(Oxidation); K17(Label:13C(6)15N(2))	CID		0.0021	2	2					1.25566e+06		No Quan Values	Not Used		0	0.0006536	4.76798	0	27.3638	100	2	941.478	1881.95	-0.964512	404.833	81904	81904	MS2	0/0	12AUG14_Rui_cardiac_PE_B.raw
	High			VQANLDTPDINIqGPEAk	Unconsidered	1	1	M0R9D5	Q13(Deamidated); K18(Label:13C(6)15N(2))	CID		0.0124	2	2					1.17863e+06		No Quan Values	Not Used		0	0.01525	4.76744	0	60.4209	100	2	966.502	1932	8.11018	277.983	55270	55270	MS2	0/0	12AUG14_Rui_cardiac_PE_B.raw
	High			SVTEQGAELSNEEr	Unambiguous	1	1	P63102	R14(Label:13C(6)15N(4))	CID	1	0	1	1		5489			1.30687e+07	Heavy	Unique	Used	0.518074	0	0.00085	4.76625	0	0	66	2	779.861	1558.72	-4.37848	84.7209	13862	13862	MS2	0/0	12AUG14_Rui_cardiac_PE_B.raw
High				IEDEQALALQLQk	Unambiguous	2	1	G3V885	K13(Label:2H(4))	CID	1	0	1	1		21713	1		21855044	Medium	Excluded by Method	Not Used		0	0.0003219	4.7659	0	47.2314	51	2	751.92	1502.83	-2.25904	265.26	52562	52562	MS2	0/0	12AUG14_Rui_cardiac_PE_B.raw
	High			SQIFSTASDNQPTVTIk	Unambiguous	1	1	P06761	K17(Label:13C(6)15N(2))	CID	1	0	1	1					778334		No Quan Values	Not Used		0	0.002795	4.76575	0	30.7498	100	2	922.973	1844.94	-5.09723	249.997	49327	49327	MS2	0/0	12AUG14_Rui_cardiac_PE_B.raw
High				SYELPDGQVITIGNEr	Unambiguous	9	2	P68035;V9GZ85	R16(Label:13C(6))	CID	1	0	1	1							No Quan Values	Not Used		0	0.0001259	4.76464	0	5.26169	13	2	898.957	1796.91	-3.37627	342.639	68884	68884	MS2	0/0	12AUG14_Rui_cardiac_PE_B.raw
High				VDINAPDVDVQGPDWHLk	Unambiguous	1	1	M0R9D5	K18(Label:2H(4))	CID	1	0	1	1					771443		No Quan Values	Not Used		0	0.001123	4.76343	0	0	100	2	1011.51	2022.02	-2.65209	330.542	66344	66344	MS2	0/0	12AUG14_Rui_cardiac_PE_B.raw
High				ENAIDrAEQAEADk	Unambiguous	7	1	P04692	R6(Label:13C(6)); K14(Label:2H(4))	CID	1	0	1	1					323142		No Quan Values	Not Used		0	0.001423	4.76242	1	52.7921	100	2	785.386	1569.76	-6.36218	107.657	18717	18717	MS2	0/0	12AUG14_Rui_cardiac_PE_B.raw
High				ENALDrAEQAEADk	Unambiguous	7	1	P04692	R6(Label:13C(6)); K14(Label:2H(4))	CID	1	0	1	2					323142		No Quan Values	Not Used		0	0.001423	4.76242	1	52.7921	100	2	785.386	1569.76	-6.36218	107.657	18717	18717	MS2	0/0	12AUG14_Rui_cardiac_PE_B.raw
	High			QQEGEASSqDMTAQVTSPSGk	Unconsidered	1	1	D3ZHA0	Q9(Deamidated); K21(Label:13C(6)15N(2))	CID		0.0206	2	2					3320883		No Quan Values	Not Used		0	0.0007674	4.76172	0	42.9735	100	2	1087.99	2174.97	4.00335	116.598	20626	20626	MS2	0/0	12AUG14_Rui_cardiac_PE_B.raw
	High			VSTVTTHSSDSEVPSr	Unambiguous	2	1	G3V836	R16(Label:13C(6)15N(4))	CID	1	0	1	1		372			6.99389e+07	Heavy	Redundant	Not Used	0.78453	0	6.942e-05	4.76005	0	43.1894	24	3	566.941	1698.81	-4.69577	30.6528	2913	2913	MS2	0/0	12AUG14_Rui_cardiac_PE_B.raw
	High			GPENEDPQTESqQLEAk	Unconsidered	1	1	Q5U2U8	Q12(Deamidated); K17(Label:13C(6)15N(2))	CID		0.0083	2	2					1.43321e+06		No Quan Values	Not Used		0	0.005408	4.75842	0	46.4085	100	2	954.939	1908.87	7.96727	110.274	19274	19274	MS2	0/0	12AUG14_Rui_cardiac_PE_B.raw
	High			HIDAAYFYQnEEEVGQALr	Unconsidered	1	1	D3ZF77	N10(Deamidated); R19(Label:13C(6)15N(4))	CID		0.0305	2	2					901775		No Quan Values	Not Used		0	0.007119	4.75641	0	39.899	100	2	1132.53	2264.06	5.46314	346.797	69756	69756	MS2	0/0	12AUG14_Rui_cardiac_PE_B.raw
High				AAPAPAAAPAAAPEPErPk	Unambiguous	1	1	P16409	R17(Label:13C(6)); K19(Label:2H(4))	CID	1	0	1	1		5512			9.33698e+06	Medium	Unique	Used	0.563644	0	7.836e-05	4.7558	0	51.9492	79	2	897	1792.99	-1.44343	83.1645	13532	13532	MS2	0/0	12AUG14_Rui_cardiac_PE_B.raw
High				LPAkPEVSSDEDIQYr	Unambiguous	1	1	Q64428	K4(Label:2H(4)); R16(Label:13C(6))	CID	1	0	1	1		12195		1	21904890	Medium	Excluded by Method	Not Used		0	9.569e-05	4.75443	0	62.018	25	3	619.656	1856.95	-5.08018	155.921	29024	29024	MS2	0/0	12AUG14_Rui_cardiac_PE_B.raw
High				TPVQSQQPSATAPSGADEk	Unambiguous	1	1	Q4FZT9	K19(Label:2H(4))	CID	1	0	1	1		2479		1	6355754	Medium	Excluded by Method	Not Used		0	2.138e-06	4.75411	0	5.19962	100	2	951.969	1902.93	-1.32957	52.2262	7206	7206	MS2	0/0	12AUG14_Rui_cardiac_PE_B.raw
	High			GPSVDVEVPDVDLEcPEAk	Unambiguous	1	1	M0R9D5	C15(Carbamidomethyl); K19(Label:13C(6)15N(2))	CID	1	0	1	1					1.19269e+06		No Quan Values	Not Used		0	0.0005747	4.754	0	38.0226	100	2	1031.99	2062.97	-2.50768	349.258	70267	70267	MS2	0/0	12AUG14_Rui_cardiac_PE_B.raw
High				nSNLVGAAHEELQQSr	Unambiguous	2	1	G3V8L3	N1(Deamidated); R16(Label:13C(6))	CID	0.0084	0	1	1					8518641		No Quan Values	Not Used		0	0.0005637	4.7537	0	44.7675	100	2	880.444	1759.88	7.5244	141.664	25966	25966	MS2	0/0	12AUG14_Rui_cardiac_PE_B.raw
High				ANDDLkENIAIVEr	Unambiguous	4	2	G3V885;G3V8B0	K6(Label:2H(4)); R14(Label:13C(6))	CID	1	0	1	1					14879492		No Quan Values	Not Used		0	0.0005824	4.75355	1	45.6906	64	2	805.441	1609.87	-2.90838	194.735	37418	37418	MS2	0/0	12AUG14_Rui_cardiac_PE_B.raw
	High			NYDIGAALDTIQYSk	Unambiguous	2	1	O08623	K15(Label:13C(6)15N(2))	CID	1	0	1	1							No Quan Values	Not Used		0	0.0001926	4.75343	0	35.2678	86	2	840.419	1679.83	-3.3992	363.706	73284	73284	MS2	0/0	12AUG14_Rui_cardiac_PE_B.raw
	High			DDGAAILAAVSSIAQk	Unambiguous	1	1	Q66HF1	K16(Label:13C(6)15N(2))	CID	1	0	1	1		34341		1	2745687	Heavy	Excluded by Method	Not Used		0	1.649e-05	4.751	0	51.1259	100	2	769.418	1537.83	-1.28692	414.713	83973	83973	MS2	0/0	12AUG14_Rui_cardiac_PE_B.raw
	High			NAVTQEFGPVPDTAr	Unambiguous	1	1	Q9ER34	R15(Label:13C(6)15N(4))	CID	1	0	1	1							No Quan Values	Not Used		0	0.001553	4.74987	0	4.7179	47	2	806.4	1611.79	-5.11393	220.895	43050	43050	MS2	0/0	12AUG14_Rui_cardiac_PE_B.raw
	High			MEGDLNEMEIQLSQANr	Unambiguous	2	1	G3V885	R17(Label:13C(6)15N(4))	CID	1	0	1	1					242077		No Quan Values	Not Used		0	0.002131	4.74814	0	85.8786	100	2	994.455	1987.9	-3.42329	333.13	66888	66888	MS2	0/0	12AUG14_Rui_cardiac_PE_B.raw
	High			SLGYAYVnFQQPADAEr	Unambiguous	3	2	Q9EPH8;G3V9N0	N8(Deamidated); R17(Label:13C(6)15N(4))	CID	0.0316	0	1	1		24758	1		3.201e+06	Heavy	Excluded by Method	Not Used		0	0.005549	4.742	0	59.6498	100	2	970.466	1939.93	9.93557	299.59	59831	59831	MS2	0/0	12AUG14_Rui_cardiac_PE_B.raw
High				QATLGAGLPIATPcTTVNk	Unambiguous	1	1	P17764	C14(Carbamidomethyl); K19(Label:2H(4))	CID	1	0	1	1		25114		1	5.94899e+06	Medium	Excluded by Method	Not Used		0	2.347e-05	4.7416	0	0	34	2	959.021	1917.04	-3.03819	303.916	60742	60742	MS2	0/0	12AUG14_Rui_cardiac_PE_B.raw
	High			GPEnEDPQTESQQLEAk	Unconsidered	1	1	Q5U2U8	N4(Deamidated); K17(Label:13C(6)15N(2))	CID		0.0125	3	3					1.43321e+06		No Quan Values	Not Used		0	0.003006	4.74095	0	46.4085	100	2	954.939	1908.87	7.96727	110.274	19274	19274	MS2	0/0	12AUG14_Rui_cardiac_PE_B.raw
	High			rLEGGSSNVFSmFEQTQIQEFk	Unambiguous	2	1	P08733	R1(Label:13C(6)15N(4)); M12(Oxidation); K22(Label:13C(6)15N(2))	CID	1	0	1	1					917424		No Quan Values	Not Used		0	0.01251	4.73975	1	49.8802	100	3	866.086	2596.24	-0.734561	373.249	75267	75267	MS2	0/0	12AUG14_Rui_cardiac_PE_B.raw
	High			LMAGQEDSnGcINYEAFVk	Unambiguous	1	1	P16409	N9(Deamidated); C11(Carbamidomethyl); K19(Label:13C(6)15N(2))	CID	1	0	1	1							No Quan Values	Not Used		0	0.003079	4.73927	0	25.1268	77	2	1077.98	2154.94	-5.29409	336.447	67586	67586	MS2	0/0	12AUG14_Rui_cardiac_PE_B.raw
	High			LSEEEAQASAISVGSr	Unambiguous	1	1	Q1RP74	R16(Label:13C(6)15N(4))	CID	1	0	1	1					2.19194e+06		No Quan Values	Not Used		0	0.0002428	4.73867	0	61.0184	100	2	822.407	1643.81	-2.62197	184.792	35258	35258	MS2	0/0	12AUG14_Rui_cardiac_PE_B.raw
High				GDVPSVGLEGPDVDLqGPEGk	Unambiguous	1	1	M0R9D5	Q16(Deamidated); K21(Label:2H(4))	CID	1	0	1	1		27687	1	1	638475	Medium	Excluded by Method	Not Used		0	0.003143	4.73701	0	41.1582	100	2	1035.52	2070.03	5.64735	336.182	67531	67531	MS2	0/0	12AUG14_Rui_cardiac_PE_B.raw
	High			VqANLDTPDINIQGPEAk	Unconsidered	1	1	M0R9D5	Q2(Deamidated); K18(Label:13C(6)15N(2))	CID		0.0186	3	3					1.17863e+06		No Quan Values	Not Used		0	0.02033	4.7367	0	60.4209	100	2	966.502	1932	8.11018	277.983	55270	55270	MS2	0/0	12AUG14_Rui_cardiac_PE_B.raw
High				LSEEEAQASAISVGSr	Unambiguous	1	1	Q1RP74	R16(Label:13C(6))	CID	1	0	1	1		14624		1	783899	Medium	Excluded by Method	Not Used		0	0.000333	4.73582	0	20.9804	100	2	820.413	1639.82	-2.5656	182.965	34858	34858	MS2	0/0	12AUG14_Rui_cardiac_PE_B.raw
	High			VEFEcEVSEEGAqVk	Unambiguous	1	1	P56741	C5(Carbamidomethyl); Q13(Deamidated); K15(Label:13C(6)15N(2))	CID	1	0	1	1		17471		1	5.33505e+06	Heavy	Excluded by Method	Not Used		0	0.01115	4.73555	0	22.8887	100	2	874.898	1748.79	6.60445	213.914	41541	41541	MS2	0/0	12AUG14_Rui_cardiac_PE_B.raw
High				QDHPSSMGVYGQESGGFSGPGENr	Unambiguous	2	1	B1WC50	R24(Label:13C(6))	CID	1	0	1	1					7.72018e+06		No Quan Values	Not Used		0	0.006384	4.73288	0	73.6425	96	3	829.364	2486.08	1.9468	170.57	32176	32176	MS2	0/0	12AUG14_Rui_cardiac_PE_B.raw
High				ELQDQLEAEqYFSTLYk	Unambiguous	6	1	F1LQT3	Q10(Deamidated); K17(Label:2H(4))	CID	0.0486	0	1	1							No Quan Values	Not Used		0	0.005153	4.73283	0	33.7082	100	2	1055.51	2110.02	0.174881	403.206	81554	81554	MS2	0/0	12AUG14_Rui_cardiac_PE_B.raw
High				DDGVFVQEVmQNSPAAr	Unambiguous	1	1	M0R9D5	M10(Oxidation); R17(Label:13C(6))	CID	1	0	1	1							No Quan Values	Not Used		0	0.002255	4.7315	0	0	100	2	942.943	1884.88	-3.29431	273.028	54218	54218	MS2	0/0	12AUG14_Rui_cardiac_PE_B.raw
	High			NLFETLPLDSIGQGEPSAcGNINr	Unambiguous	1	1	D4ABA9	C19(Carbamidomethyl); R24(Label:13C(6)15N(4))	CID	1	0	1	1							No Quan Values	Not Used		0	0.003534	4.7312	0	11.2298	54	2	1306.63	2612.26	-1.32532	404.521	81836	81836	MS2	0/0	12AUG14_Rui_cardiac_PE_B.raw
	High			SSQSSSQQFSGIGr	Unambiguous	1	1	Q568Z8	R14(Label:13C(6)15N(4))	CID	1	0	1	1					172320		No Quan Values	Not Used		0	0.007543	4.73067	0	35.6182	100	2	733.346	1465.68	-4.48442	72.5286	11352	11352	MS2	0/0	12AUG14_Rui_cardiac_PE_B.raw
High				ALEQNPDDAqYYcQr	Unambiguous	1	1	B0BN85	Q10(Deamidated); C13(Carbamidomethyl); R15(Label:13C(6))	CID	0.0148	0	1	1		10773	1	1	649686	Medium	Excluded by Method	Not Used		0	0.01158	4.73056	0	29.5552	100	2	939.412	1877.82	5.61075	140.578	25735	25735	MS2	0/0	12AUG14_Rui_cardiac_PE_B.raw
	High			TcLLNETGDEPFQYkN	Unambiguous	1	1	P09606	C2(Carbamidomethyl); K15(Label:13C(6)15N(2))	CID	1	0	1	1		23462	1		1.41299e+06	Heavy	Excluded by Method	Not Used		0	0.01669	4.73042	1	22.9177	100	2	968.942	1936.88	-3.72861	284.271	56601	56601	MS2	0/0	12AUG14_Rui_cardiac_PE_B.raw
	High			IVSNAScTTncLAPLAk	Unambiguous	15	2	P04797;F1M5I8	C7(Carbamidomethyl); N10(Deamidated); C11(Carbamidomethyl); K17(Label:13C(6)15N(2))	CID	1	0	1	1		17384			6.14379e+06	Heavy	Not Unique	Not Used	0.95204	0	0.002665	4.72906	0	44.7201	100	2	914.953	1828.9	-1.7928	212.972	41337	41337	MS2	0/0	12AUG14_Rui_cardiac_PE_B.raw
High				WNSPAEEGSSDcEVFPk	Unambiguous	2	1	F1LRV4	C12(Carbamidomethyl); K17(Label:2H(4))	CID	1	0	1	1		19517	1		4452233	Medium	Excluded by Method	Not Used		0	0.0003202	4.7289	0	0	100	2	971.922	1942.84	-2.60459	237.736	46687	46687	MS2	0/0	12AUG14_Rui_cardiac_PE_B.raw
High				SQNIITDSSSLNAEAIr	Unambiguous	1	1	G3V6S0	R17(Label:13C(6))	CID	1	0	1	1					2.02475e+06		No Quan Values	Not Used		0	2.964e-05	4.72835	0	28.6351	100	2	912.972	1824.94	-1.8179	267.644	53064	53064	MS2	0/0	12AUG14_Rui_cardiac_PE_B.raw
High				YTPSGQSGAAASESLFISnHAY	Unambiguous	1	1	P05065	N19(Deamidated)	CID	1	0	1	1							Indistinguishable Channels	Not Used		0	0.0004244	4.72686	0	0	66	2	1130.01	2259.01	-5.41707	319.731	64069	64069	MS2	0/0	12AUG14_Rui_cardiac_PE_B.raw
	High			YTPSGQSGAAASESLFISnHAY	Unambiguous	1	1	P05065	N19(Deamidated)	CID	1	0	1	1							Indistinguishable Channels	Not Used		0	0.0001604	4.72686	0	0	66	2	1130.01	2259.01	-5.41707	319.731	64069	64069	MS2	0/0	12AUG14_Rui_cardiac_PE_B.raw
High				QYVqETVIDTPEDEEIPk	Unambiguous	2	1	F1LMC2	Q4(Deamidated); K18(Label:2H(4))	CID	0.0318	0	1	1					1.45975e+06		No Quan Values	Not Used		0	0.01264	4.72443	0	36.2273	100	2	1069.52	2138.04	4.41782	288.258	57437	57437	MS2	0/0	12AUG14_Rui_cardiac_PE_B.raw
High				DDGVFVQEVmQNSPAAr	Unambiguous	1	1	M0R9D5	M10(Oxidation); R17(Label:13C(6))	CID	1	0	1	1		22838		1	7.0723e+06	Medium	Excluded by Method	Not Used		0	0.001468	4.7238	0	27.647	81	2	942.942	1884.88	-4.201	276.537	54962	54962	MS2	0/0	12AUG14_Rui_cardiac_PE_B.raw
	High			TVYHAEEIqcNGr	Unconsidered	2	1	G3V7U0	Q9(Deamidated); C10(Carbamidomethyl); R13(Label:13C(6)15N(4))	CID		0.0288	2	2		2775		1	6.10829e+06	Heavy	Excluded by Method	Not Used		0	0.001285	4.7235	0	24.0277	70	2	794.355	1587.7	-4.43285	55.9073	7959	7959	MS2	0/0	12AUG14_Rui_cardiac_PE_B.raw
High				APPQTQLPSGASSGTGSASATHGGGPLPGTr	Unambiguous	2	1	Q6MG49-2	R31(Label:13C(6))	CID	1	0	1	1					1.49993e+06		No Quan Values	Not Used		0	0.0001199	4.72264	0	14.0528	100	3	936.802	2808.39	-1.90062	165.398	31061	31061	MS2	0/0	12AUG14_Rui_cardiac_PE_B.raw
High				SGDAAIVDmVPGkPMcVESFSDYPPLGr	Unambiguous	3	1	M0R757	M9(Oxidation); K13(Label:2H(4)); C16(Carbamidomethyl); R28(Label:13C(6))	CID	1	0	1	1		32073	1		1.54978e+06	Medium	Excluded by Method	Not Used		0	0.008416	4.72247	0	41.6272	100	3	1007.82	3021.43	-3.08662	390.748	78892	78892	MS2	0/0	12AUG14_Rui_cardiac_PE_B.raw
	High			EVYMGNVIQGGEGqAPTr	Unconsidered	1	1	P17764	Q14(Deamidated); R18(Label:13C(6)15N(4))	CID		0.0268	3	3							No Quan Values	Not Used		0	0.004221	4.72216	0	41.3734	100	2	958.963	1916.92	7.38401	227.101	44380	44380	MS2	0/0	12AUG14_Rui_cardiac_PE_B.raw
	High			rGFGFVTFDDHDPVDk	Unambiguous	7	1	A7VJC2-2	R1(Label:13C(6)15N(4)); K16(Label:13C(6)15N(2))	CID	1	0	1	1					5.42513e+06		No Quan Values	Not Used		0	0.0005554	4.71909	1	61.1178	56	3	623.965	1869.88	-4.70854	272.305	54062	54062	MS2	0/0	12AUG14_Rui_cardiac_PE_B.raw
	High			GGDDLDPNYVLSSr	Unambiguous	1	1	P00564	R14(Label:13C(6)15N(4))	CID	1	0	1	1							No Quan Values	Not Used		0	0.001566	4.71902	0	48.6085	44	2	759.357	1517.71	-2.76193	254.863	50353	50353	MS2	0/0	12AUG14_Rui_cardiac_PE_B.raw
High				GVQETVLsPGSIPTGSVHk	Unambiguous	1	1	D4ABA9	S8(Phospho); K19(Label:2H(4))	CID	0.0233	0	1	1	T(5): 0.0; S(8): 2.2; S(11): 12.8; T(14): 2.2; S(16): 82.9	21860	1	1	2.46173e+06	Medium	Excluded by Method	Not Used		0	0.01658	4.71843	0	52.8	100	2	988.998	1976.99	-5.52989	265.65	52643	52643	MS2	0/0	12AUG14_Rui_cardiac_PE_B.raw
High				mQSSVSESSFQMGr	Unambiguous	1	1	D4A702	M1(Oxidation); R14(Label:13C(6))	CID	1	0	1	1					6.66787e+06		No Quan Values	Not Used		0	0.0002071	4.71451	0	11.2738	76	2	791.848	1582.69	-2.35332	138.495	25289	25289	MS2	0/0	12AUG14_Rui_cardiac_PE_B.raw
	High			TLGDAYEFTVDmr	Unambiguous	2	1	B5DFG4	M12(Oxidation); R13(Label:13C(6)15N(4))	CID	1	0	1	1					6930783		No Quan Values	Not Used		0	0.0004659	4.71258	0	46.1945	27	2	772.35	1543.69	-3.01274	269.415	53439	53439	MS2	0/0	12AUG14_Rui_cardiac_PE_B.raw
	High			STGEAFVQFASQEIAEk	Unambiguous	6	1	D3ZYW2	K17(Label:13C(6)15N(2))	CID	1	0	1	1					1.40374e+06		No Quan Values	Not Used		0	0.0004254	4.71242	0	33.8428	100	2	925.453	1849.9	-3.86024	387.278	78171	78171	MS2	0/0	12AUG14_Rui_cardiac_PE_B.raw
High				AGAGSATLSmAYAGAr	Unambiguous	1	1	P04636	M10(Oxidation); R16(Label:13C(6))	CID	1	0	1	1							No Quan Values	Not Used		0	0.0003581	4.71182	0	63.9756	100	2	738.863	1476.72	-1.33248	124.418	22299	22299	MS2	0/0	12AUG14_Rui_cardiac_PE_B.raw
High				NSNLVGAAHEELqQSr	Unconsidered	2	1	G3V8L3	Q13(Deamidated); R16(Label:13C(6))	CID		0.0084	2	2					8518641		No Quan Values	Not Used		0	0.002898	4.71178	0	44.7675	100	2	880.444	1759.88	7.5244	141.664	25966	25966	MS2	0/0	12AUG14_Rui_cardiac_PE_B.raw
	High			GPSVDVEVPDVDLEcPEAk	Unambiguous	1	1	M0R9D5	C15(Carbamidomethyl); K19(Label:13C(6)15N(2))	CID	1	0	1	1		28550		1	1.97728e+06	Heavy	Excluded by Method	Not Used		0	0.0003116	4.71171	0	30.7123	100	2	1031.98	2062.96	-5.703	347.001	69798	69798	MS2	0/0	12AUG14_Rui_cardiac_PE_B.raw
	High			VLGSEEPTEGDVQcmr	Unambiguous	1	1	D4ABA9	C14(Carbamidomethyl); M15(Oxidation); R16(Label:13C(6)15N(4))	CID	1	0	1	1		9094		1	1.26595e+07	Heavy	Excluded by Method	Not Used		0	0.009823	4.70904	0	56.4302	100	2	916.902	1832.8	-3.49352	121.189	21612	21612	MS2	0/0	12AUG14_Rui_cardiac_PE_B.raw
High				SLDSAETYSQHAQSLDGTmGSSIPLYr	Unambiguous	2	1	F1LPM3	M19(Oxidation); R27(Label:13C(6))	CID	1	0	1	1		23993	1		1.14415e+06	Medium	Excluded by Method	Not Used		0	0.0005198	4.70865	0	13.5325	100	3	979.458	2936.36	-2.97904	290.981	58008	58008	MS2	0/0	12AUG14_Rui_cardiac_PE_B.raw
	High			LAQAAQSSVATITr	Unambiguous	1	1	G3V852	R14(Label:13C(6)15N(4))	CID	1	0	1	1		10665		1	3.07712e+06	Heavy	Excluded by Method	Not Used		0	0.0001134	4.70849	0	35.2026	100	2	713.896	1426.78	-3.24016	138.548	25301	25301	MS2	0/0	12AUG14_Rui_cardiac_PE_B.raw
High				TEQGPQVDETQFk	Unambiguous	2	1	F1LN88	K13(Label:2H(4))	CID	1	0	1	1					3.6553e+06		No Quan Values	Not Used		0	0.0007742	4.70836	0	29.2642	75	2	755.866	1510.73	-4.54014	120.114	21379	21379	MS2	0/0	12AUG14_Rui_cardiac_PE_B.raw
	High			AANEAGYFNEEMAPIEVk	Unambiguous	2	1	P13437	K18(Label:13C(6)15N(2))	CID	1	0	1	1							No Quan Values	Not Used		0	0.006315	4.70793	0	39.9595	91	2	995.965	1990.92	-4.23497	331.942	66640	66640	MS2	0/0	12AUG14_Rui_cardiac_PE_B.raw
High				NLFETLPLDSIGQGEPSAcGNINr	Unambiguous	1	1	D4ABA9	C19(Carbamidomethyl); R24(Label:13C(6))	CID	1	0	1	1					35122419		No Quan Values	Not Used		0	0.002041	4.70531	0	0	68	2	1304.63	2608.26	-7.65291	403.619	81644	81644	MS2	0/0	12AUG14_Rui_cardiac_PE_B.raw
High				NQVAmNPTNTVFDAk	Unambiguous	6	2	P63018;D3ZH98	M5(Oxidation); K15(Label:2H(4))	CID	1	0	1	1					254361		No Quan Values	Not Used		0	0.0002662	4.70455	0	10.1884	100	2	835.406	1669.8	-6.17082	169.426	31930	31930	MS2	0/0	12AUG14_Rui_cardiac_PE_B.raw
High				VIVVGNPANTncLTASk	Unambiguous	1	1	O88989	N11(Deamidated); C12(Carbamidomethyl); K17(Label:2H(4))	CID	0.0021	0	1	1							No Quan Values	Not Used		0	0.01632	4.70437	0	73.564	100	2	881.964	1762.92	-5.22654	233.359	45735	45735	MS2	0/0	12AUG14_Rui_cardiac_PE_B.raw
High				SQIFSTASDNQPTVTIk	Unambiguous	1	1	P06761	K17(Label:2H(4))	CID	1	0	1	1							No Quan Values	Not Used		0	0.003242	4.7032	0	9.69263	100	2	920.98	1840.95	-3.47432	250.438	49419	49419	MS2	0/0	12AUG14_Rui_cardiac_PE_B.raw
High				NQVAmNPTNTVFDAk	Unambiguous	6	2	P63018;D3ZH98	M5(Oxidation); K15(Label:2H(4))	CID	1	0	1	1					254361		No Quan Values	Not Used		0	0.0005654	4.7025	0	27.7088	100	2	835.407	1669.81	-5.36666	169.648	31980	31980	MS2	0/0	12AUG14_Rui_cardiac_PE_B.raw
High				MEEESGAPcVPSGnGAPVPk	Unambiguous	3	1	F1LV13	C9(Carbamidomethyl); N14(Deamidated); K20(Label:2H(4))	CID	1	0	1	1		15247	1	1	2.1352e+06	Medium	Excluded by Method	Not Used		0	0.0018	4.70136	0	17.6759	100	2	1009.46	2017.91	-4.52314	189.563	36292	36292	MS2	0/0	12AUG14_Rui_cardiac_PE_B.raw
	High			IEDLSQQAQLAAAEk	Unambiguous	2	1	M0R9L0	K15(Label:13C(6)15N(2))	CID	1	0	1	1					2.96404e+06		No Quan Values	Not Used		0	0.0006163	4.69905	0	37.3934	100	2	811.925	1622.84	-2.65644	204.188	39446	39446	MS2	0/0	12AUG14_Rui_cardiac_PE_B.raw
High				SPFEVQVSPEAGAQk	Unambiguous	1	1	D3ZHA0	K15(Label:2H(4))	CID	1	0	1	1					133086		No Quan Values	Not Used		0	0.00337	4.69874	0	10.6402	100	2	789.408	1577.81	-1.86295	200.675	38703	38703	MS2	0/0	12AUG14_Rui_cardiac_PE_B.raw
High				LAqQQAALLMQQEEr	Unconsidered	1	1	D3ZMS1	Q3(Deamidated); R15(Label:13C(6))	CID		0.0447	5	5		19113	1	1	1.92721e+06	Medium	Excluded by Method	Not Used		0	0.00128	4.69853	0	33.6127	100	2	882.464	1763.92	8.46825	233.013	45662	45662	MS2	0/0	12AUG14_Rui_cardiac_PE_B.raw
High				NkDTGTYEDFVEGLr	Unambiguous	1	1	P16409	K2(Label:2H(4)); R15(Label:13C(6))	CID	1	0	1	1					13564258		No Quan Values	Not Used		0	0.006712	4.69818	1	48.3439	23	2	877.433	1753.86	-2.59362	272.53	54110	54110	MS2	0/0	12AUG14_Rui_cardiac_PE_B.raw
	High			GPENEDPQTESQqLEAk	Unconsidered	1	1	Q5U2U8	Q13(Deamidated); K17(Label:13C(6)15N(2))	CID		0.0208	4	4					1.43321e+06		No Quan Values	Not Used		0	0.005884	4.69812	0	46.4085	100	2	954.939	1908.87	7.96727	110.274	19274	19274	MS2	0/0	12AUG14_Rui_cardiac_PE_B.raw
	High			HNNcmAEcLTPTIYAk	Unambiguous	1	1	P09605	C4(Carbamidomethyl); M5(Oxidation); C8(Carbamidomethyl); K16(Label:13C(6)15N(2))	CID	1	0	1	1		11663		1	3.99242e+06	Heavy	Excluded by Method	Not Used		0	0.005722	4.69788	0	42.6066	100	2	973.936	1946.86	-0.510616	149.976	27758	27758	MS2	0/0	12AUG14_Rui_cardiac_PE_B.raw
High				VGEVTYVELLmDAEGk	Unambiguous	3	1	F1LV13	M11(Oxidation); K16(Label:2H(4))	CID	1	0	1	1					3.13942e+06		No Quan Values	Not Used		0	0.0003108	4.69776	0	72.6121	100	2	886.948	1772.89	-2.43225	401.57	81200	81200	MS2	0/0	12AUG14_Rui_cardiac_PE_B.raw
High				SPFPVHVAEAcnPNAcr	Unambiguous	1	1	D3ZHA0	C11(Carbamidomethyl); N12(Deamidated); C16(Carbamidomethyl); R17(Label:13C(6))	CID	0.034	0	1	1					1.90651e+06		No Quan Values	Not Used		0	0.002449	4.69602	0	33.2	100	2	966.951	1932.9	8.76053	172.137	32520	32520	MS2	0/0	12AUG14_Rui_cardiac_PE_B.raw
	High			QYTSPEEIDAQLQAEk	Unambiguous	1	1	Q62785	K16(Label:13C(6)15N(2))	CID	1	0	1	1		20724	1		1.88583e+06	Heavy	Excluded by Method	Not Used		0	0.009607	4.69494	0	0	100	2	929.45	1857.89	-1.97263	252.131	49779	49779	MS2	0/0	12AUG14_Rui_cardiac_PE_B.raw
High				QTDSHVFETESLSAQGQSSGr	Unambiguous	1	1	D4ABA9	R21(Label:13C(6))	CID	1	0	1	1		11047	1		132296706	Medium	Excluded by Method	Not Used		0	0.004269	4.69441	0	46.7195	26	3	753.016	2257.03	-4.37098	142.897	26226	26226	MS2	0/0	12AUG14_Rui_cardiac_PE_B.raw
High				EnGGLDSEESYPYEAk	Unambiguous	1	1	P07154	N2(Deamidated); K16(Label:2H(4))	CID	1	0	1	1					4.06081e+06		No Quan Values	Not Used		0	0.0008473	4.6943	0	52.4998	100	2	896.884	1792.76	-4.62532	183.747	35029	35029	MS2	0/0	12AUG14_Rui_cardiac_PE_B.raw
High				IPSAVGYQPTLATDMGTmQEr	Unambiguous	2	1	G3V6D3	M18(Oxidation); R21(Label:13C(6))	CID	0.0384	0	1	1		24375			18847172	Medium	Unique	Used	0.827519	0	0.002811	4.69405	0	0	35	2	1144.55	2288.09	-5.64311	295.194	58902	58902	MS2	0/0	12AUG14_Rui_cardiac_PE_B.raw
	High			TcLLNETGDEPFQYkN	Unambiguous	1	1	P09606	C2(Carbamidomethyl); K15(Label:13C(6)15N(2))	CID	1	0	1	1		23733			5189037	Heavy	Unique	Used	3.29311	0	0.002371	4.69339	1	17.1929	100	2	968.942	1936.88	-3.98071	287.685	57318	57318	MS2	0/0	12AUG14_Rui_cardiac_PE_B.raw
High				ScMLTGTPESVQSAk	Unambiguous	1	1	Q32PX7	C2(Carbamidomethyl); K15(Label:2H(4))	CID	1	0	1	1					2.17052e+06		No Quan Values	Not Used		0	0.0005684	4.69325	0	0	100	2	800.383	1599.76	-4.35052	146.881	27097	27097	MS2	0/0	12AUG14_Rui_cardiac_PE_B.raw
High				ALYDYAGQEADELSFr	Unambiguous	1	1	G3V9N7	R16(Label:13C(6))	CID	1	0	1	1		29682	1		2.9116e+06	Medium	Excluded by Method	Not Used		0	5.64e-05	4.69089	0	72.7973	100	2	927.436	1853.86	-0.151439	360.413	72596	72596	MS2	0/0	12AUG14_Rui_cardiac_PE_B.raw
	High			AIAELGIYPAVDPLDSTSr	Unambiguous	2	1	G3V6D3	R19(Label:13C(6)15N(4))	CID	1	0	1	1		33131			2.11577e+08	Heavy	Unique	Used	0.669859	0	0.002118	4.69034	0	21.8775	26	2	999.521	1998.04	-3.14821	401.86	81263	81263	MS2	0/0	12AUG14_Rui_cardiac_PE_B.raw
High				VIVVGNPAnTNcLTASk	Unconsidered	1	1	O88989	N9(Deamidated); C12(Carbamidomethyl); K17(Label:2H(4))	CID		0.0021	2	2							No Quan Values	Not Used		0	0.004851	4.68941	0	73.564	100	2	881.964	1762.92	-5.22654	233.359	45735	45735	MS2	0/0	12AUG14_Rui_cardiac_PE_B.raw
High				LATAEAQSLHQQVLSr	Unambiguous	1	1	D4ABA9	R16(Label:13C(6))	CID	1	0	1	1		12163		1	1.93236e+06	Medium	Excluded by Method	Not Used		0	6.042e-05	4.68839	0	41.5705	100	2	879.48	1757.95	-3.71539	155.575	28952	28952	MS2	0/0	12AUG14_Rui_cardiac_PE_B.raw
High				SYELPDGQVITIGNEr	Unambiguous	9	2	P68035;V9GZ85	R16(Label:13C(6))	CID	1	0	1	1							No Quan Values	Not Used		0	5.332e-05	4.68837	0	4.6419	5	2	898.956	1796.9	-3.98768	344.546	69284	69284	MS2	0/0	12AUG14_Rui_cardiac_PE_B.raw
High				AQqEDALAQQAFEEAr	Unconsidered	1	1	Q66HA7	Q3(Deamidated); R16(Label:13C(6))	CID		0.035	4	4					362488		No Quan Values	Not Used		0	0.002043	4.68572	0	18.1569	100	2	906.435	1811.86	6.40099	258.627	51151	51151	MS2	0/0	12AUG14_Rui_cardiac_PE_B.raw
	High			qQEGEASSQDMTAQVTSPSGk	Unconsidered	1	1	D3ZHA0	Q1(Deamidated); K21(Label:13C(6)15N(2))	CID		0.037	3	3					3320883		No Quan Values	Not Used		0	0.001744	4.68482	0	42.9735	100	2	1087.99	2174.97	4.00335	116.598	20626	20626	MS2	0/0	12AUG14_Rui_cardiac_PE_B.raw
	High			QqEGEASSQDMTAQVTSPSGk	Unconsidered	1	1	D3ZHA0	Q2(Deamidated); K21(Label:13C(6)15N(2))	CID		0.037	3	4					3320883		No Quan Values	Not Used		0	0.001744	4.68482	0	42.9735	100	2	1087.99	2174.97	4.00335	116.598	20626	20626	MS2	0/0	12AUG14_Rui_cardiac_PE_B.raw
	High			GADYLVTEVEnGGSLGSk	Unambiguous	4	2	P11980;P11980-2	N11(Deamidated); K18(Label:13C(6)15N(2))	CID	1	0	1	1					1.28467e+06		No Quan Values	Not Used		0	0.002531	4.68234	0	59.4558	100	2	902.94	1804.87	2.39041	317.878	63679	63679	MS2	0/0	12AUG14_Rui_cardiac_PE_B.raw
High				TqTAIASEDMPNTLTEAEk	Unambiguous	1	1	G3V6S0	Q2(Deamidated); K19(Label:2H(4))	CID	1	0	1	1							No Quan Values	Not Used		0	0.01668	4.68074	0	36.3504	100	2	1028	2054.99	8.29977	244.245	48091	48091	MS2	0/0	12AUG14_Rui_cardiac_PE_B.raw
	High			TDSTGLSEGADAPVYAMQDSr	Unambiguous	1	1	D4ABA9	R21(Label:13C(6)15N(4))	CID	1	0	1	1					9.19916e+06		No Quan Values	Not Used		0	0.004389	4.67847	0	14.7565	80	2	1090.98	2180.96	-3.88651	260.004	51445	51445	MS2	0/0	12AUG14_Rui_cardiac_PE_B.raw
	High			DLISHDELFSDIYk	Unambiguous	2	1	M0R8Q2	K14(Label:13C(6)15N(2))	CID	0.4047	0	1	1							No Quan Values	Not Used		0	0.0005481	4.67364	0	16.0852	95	2	851.923	1702.84	-1.77574	379.029	76463	76463	MS2	0/0	12AUG14_Rui_cardiac_PE_B.raw
	High			TVTNAVVTVPAYFNDSqr	Unconsidered	4	1	P63018	Q17(Deamidated); R18(Label:13C(6)15N(4))	CID		0.0391	2	2					2958193		No Quan Values	Not Used		0	0.01035	4.67272	0	46.1166	100	2	996.998	1992.99	-1.0294	340.416	68419	68419	MS2	0/0	12AUG14_Rui_cardiac_PE_B.raw
High				QVELALWDTAGQEDYDr	Unambiguous	4	1	B2RYP0	R17(Label:13C(6))	CID	1	0	1	1					950266		No Quan Values	Not Used		0	0.0004282	4.6727	0	71.0384	100	2	1007.97	2014.94	-1.94782	365.114	73581	73581	MS2	0/0	12AUG14_Rui_cardiac_PE_B.raw
High				NQVAmNPTNTVFDAk	Unambiguous	6	2	P63018;D3ZH98	M5(Oxidation); K15(Label:2H(4))	CID	1	0	1	1		12988			34727011	Medium	Redundant	Not Used	0.435302	0	0.0004367	4.6726	0	18.1236	58	2	835.408	1669.81	-3.39284	165.022	30980	30980	MS2	0/0	12AUG14_Rui_cardiac_PE_B.raw
	High			GLVYETSVLDPDEGIr	Unambiguous	2	1	G3V936	R16(Label:13C(6)15N(4))	CID	1	0	1	1		28516		1	11308861	Heavy	Excluded by Method	Not Used		0	0.0007871	4.67247	0	29.8121	76	2	886.948	1772.89	-2.90863	346.58	69709	69709	MS2	0/0	12AUG14_Rui_cardiac_PE_B.raw
High				LGDVISIQPcPDVk	Unambiguous	1	1	P46462	C10(Carbamidomethyl); K14(Label:2H(4))	CID	1	0	1	1					231667		No Quan Values	Not Used		0	0.001898	4.67139	0	64.0207	100	2	772.916	1544.82	-2.84024	276.839	55026	55026	MS2	0/0	12AUG14_Rui_cardiac_PE_B.raw
High				APSSSSAGISEWLDQk	Unambiguous	1	1	P13803	K16(Label:2H(4))	CID	1	0	1	1					5.43595e+06		No Quan Values	Not Used		0	2.127e-05	4.67125	0	39.2377	100	2	833.911	1666.81	-4.58214	286.926	57158	57158	MS2	0/0	12AUG14_Rui_cardiac_PE_B.raw
	High			TDYNASVSVPDSSGPEr	Unambiguous	3	1	P61980	R17(Label:13C(6)15N(4))	CID	1	0	1	1					32956768		No Quan Values	Not Used		0	0.002513	4.66821	0	8.91889	21	2	895.904	1790.8	-3.78375	163.938	30745	30745	MS2	0/0	12AUG14_Rui_cardiac_PE_B.raw
High				LPSGsGAASPTTGSAVDIr	Unconsidered	1	1	M0R9D5	S5(Phospho); R19(Label:13C(6))	CID		0.0469	2	2	S(3): 99.9; S(5): 0.1; S(9): 0.0; T(11): 0.0; T(12): 0.0; S(14): 0.0				1.21958e+06		No Quan Values	Not Used		0	0.003049	4.66747	0	23.8228	100	2	915.437	1829.87	-4.27844	217.609	42345	42345	MS2	0/0	12AUG14_Rui_cardiac_PE_B.raw
	High			GTSFEAAAASGGSASSEk	Unambiguous	1	1	P13803	K18(Label:13C(6)15N(2))	CID	1	0	1	1		5220			3386713	Heavy	Redundant	Not Used	0.674136	0	0.0005876	4.6655	0	32.1216	100	2	811.871	1622.73	-2.64482	79.9798	12878	12878	MS2	0/0	12AUG14_Rui_cardiac_PE_B.raw
High				IVSNAScTTncLAPLAk	Unambiguous	15	2	P04797;F1M5I8	C7(Carbamidomethyl); N10(Deamidated); C11(Carbamidomethyl); K17(Label:2H(4))	CID	1	0	1	1		17384			6.45329e+06	Medium	Redundant	Not Used	0.95204	0	0.002176	4.66447	0	22.5784	100	2	912.958	1824.91	-2.02136	214.358	41638	41638	MS2	0/0	12AUG14_Rui_cardiac_PE_B.raw
High				GAGTGGLGLAIEGPSEAk	Unambiguous	1	1	D3ZHA0	K18(Label:2H(4))	CID	1	0	1	1					8869810		No Quan Values	Not Used		0	0.0002068	4.66432	0	38.7279	34	2	794.926	1588.84	-2.1766	244.029	48044	48044	MS2	0/0	12AUG14_Rui_cardiac_PE_B.raw
	High			SLPSVETLGcTSVIcSDk	Unambiguous	10	1	P11507-2	C10(Carbamidomethyl); C15(Carbamidomethyl); K18(Label:13C(6)15N(2))	CID	1	0	1	1					15432595		No Quan Values	Not Used		0	0.000544	4.66407	0	30.9407	55	2	980.967	1960.93	-8.78285	324.545	65086	65086	MS2	0/0	12AUG14_Rui_cardiac_PE_B.raw
High				YTDQSGEEEEDYESEEQIQHr	Unambiguous	1	1	Q68FT1	R21(Label:13C(6))	CID	1	0	1	1		10034		1	59967854	Medium	Excluded by Method	Not Used		0	7.669e-06	4.66362	0	29.158	47	3	869.691	2607.06	-3.80187	131.39	23777	23777	MS2	0/0	12AUG14_Rui_cardiac_PE_B.raw
	High			ENGGLDSEESYPYEAk	Unambiguous	1	1	P07154	K16(Label:13C(6)15N(2))	CID	1	0	1	1		13119	1		3.38351e+06	Heavy	Excluded by Method	Not Used		0	0.006692	4.66345	0	0	100	2	898.388	1795.77	-3.56955	166.468	31288	31288	MS2	0/0	12AUG14_Rui_cardiac_PE_B.raw
High				NSnLVGAAHEELQQSr	Unconsidered	2	1	G3V8L3	N3(Deamidated); R16(Label:13C(6))	CID		0.0189	3	3					8518641		No Quan Values	Not Used		0	0.0005078	4.6625	0	44.7675	100	2	880.444	1759.88	7.5244	141.664	25966	25966	MS2	0/0	12AUG14_Rui_cardiac_PE_B.raw
	High			AAVPSGASTGIYEALELr	Unambiguous	6	2	P15429;M0R5J4	R18(Label:13C(6)15N(4))	CID	1	0	1	1							No Quan Values	Not Used		0	0.0006233	4.66237	0	40.9834	100	2	907.977	1814.95	-3.02232	382.052	77086	77086	MS2	0/0	12AUG14_Rui_cardiac_PE_B.raw
High				TTGIVLDSGDGVTHnVPIYEGYALPHAIMr	Unambiguous	4	1	P68035	N15(Deamidated); R30(Label:13C(6))	CID	1	0	1	1							No Quan Values	Not Used		0	0.003321	4.66148	0	62.4246	54	3	1068.55	3203.63	4.16218	395.022	79786	79786	MS2	0/0	12AUG14_Rui_cardiac_PE_B.raw
High				rGFGFVTFDDHDPVDk	Unambiguous	7	1	A7VJC2-2	R1(Label:13C(6)); K16(Label:2H(4))	CID	1	0	1	1					1.48067e+06		No Quan Values	Not Used		0	0.01085	4.66129	1	69.8104	79	3	621.308	1861.91	-1.05824	270.63	53703	53703	MS2	0/0	12AUG14_Rui_cardiac_PE_B.raw
High				GPSVDVEVPDVDLEcPEAk	Unambiguous	1	1	M0R9D5	C15(Carbamidomethyl); K19(Label:2H(4))	CID	1	0	1	1					817137		No Quan Values	Not Used		0	0.0005018	4.66095	0	0	100	2	1029.99	2058.98	-1.76305	344.705	69319	69319	MS2	0/0	12AUG14_Rui_cardiac_PE_B.raw
High				ALEQnPDDAQYYcQr	Unconsidered	1	1	B0BN85	N5(Deamidated); C13(Carbamidomethyl); R15(Label:13C(6))	CID		0.0148	2	2		10773	1	1	649686	Medium	Excluded by Method	Not Used		0	0.004521	4.66065	0	29.5552	100	2	939.412	1877.82	5.61075	140.578	25735	25735	MS2	0/0	12AUG14_Rui_cardiac_PE_B.raw
High				VVDSLQTSLDAETr	Unambiguous	4	2	G3V885;G3V8B0	R14(Label:13C(6))	CID	1	0	1	1		17700	1		73638244	Medium	Excluded by Method	Not Used		0	0.000181	4.65802	0	20.0932	27	2	770.399	1539.79	-3.79778	216.726	42150	42150	MS2	0/0	12AUG14_Rui_cardiac_PE_B.raw
	High			TQEQLASEMAELTAr	Unambiguous	2	1	F1LP60	R15(Label:13C(6)15N(4))	CID	1	0	1	1					1.23639e+06		No Quan Values	Not Used		0	0.000164	4.65263	0	75.7394	100	2	844.412	1687.82	-1.92469	324.951	65171	65171	MS2	0/0	12AUG14_Rui_cardiac_PE_B.raw
High				EANLAASFGkPINF	Unambiguous	1	1	Q6P6R2	K10(Label:2H(4))	CID	1	0	1	1							No Quan Values	Not Used		0	0.001509	4.65096	0	39.6953	100	2	741.898	1482.79	-0.823432	366.836	73938	73938	MS2	0/0	12AUG14_Rui_cardiac_PE_B.raw
	High			TVYHAEEIQcnGr	Unambiguous	2	1	G3V7U0	C10(Carbamidomethyl); N11(Deamidated); R13(Label:13C(6)15N(4))	CID	1	0	1	1		2752			9.96241e+06	Heavy	Unique	Used	1.00421	0	0.0006006	4.64962	0	45.3644	32	3	529.906	1587.7	-4.21067	54.8569	7744	7744	MS2	0/0	12AUG14_Rui_cardiac_PE_B.raw
High				AAVEEGIVLGGGcALLr	Unambiguous	1	1	P63039	C13(Carbamidomethyl); R17(Label:13C(6))	CID	1	0	1	1		30158	1		6.81221e+06	Medium	Excluded by Method	Not Used		0	6.875e-05	4.64876	0	40.5258	96	2	845.965	1690.92	-2.07211	366.456	73859	73859	MS2	0/0	12AUG14_Rui_cardiac_PE_B.raw
High				VDIDVPDVDVQGPDWHLk	Unambiguous	1	1	M0R9D5	K18(Label:2H(4))	CID	1	0	1	1		31929	1	1	15921	Medium	Excluded by Method	Not Used		0	0.002915	4.64664	0	10.8079	100	2	1026.02	2051.03	-4.0133	388.955	78519	78519	MS2	0/0	12AUG14_Rui_cardiac_PE_B.raw
	High			QTDSHVFETESLSAQGQSSGr	Unambiguous	1	1	D4ABA9	R21(Label:13C(6)15N(4))	CID	1	0	1	1		11160	1		39645528	Heavy	Excluded by Method	Not Used		0	0.0088	4.64461	0	37.4593	21	3	754.345	2261.02	-4.73271	144.117	26487	26487	MS2	0/0	12AUG14_Rui_cardiac_PE_B.raw
High				NSNLVGAAHEELQQSr	Unambiguous	2	1	G3V8L3	R16(Label:13C(6))	CID	1	0	1	1					5.91213e+06		No Quan Values	Not Used		0	0.0002089	4.64431	0	23.6381	100	2	879.943	1758.88	-1.62833	141.749	25983	25983	MS2	0/0	12AUG14_Rui_cardiac_PE_B.raw
High				mEGPGVDIDSPDVNIEGPEGk	Unambiguous	1	1	M0R9D5	M1(Oxidation); K21(Label:2H(4))	CID	1	0	1	1					7.83275e+06		No Quan Values	Not Used		0	0.000356	4.64349	0	7.78739	96	2	1088	2175	-4.47256	290.739	57958	57958	MS2	0/0	12AUG14_Rui_cardiac_PE_B.raw
High				EAALVDmVNDGVEDLr	Unambiguous	1	1	P04906	M7(Oxidation); R16(Label:13C(6))	CID	1	0	1	1							No Quan Values	Not Used		0	0.003513	4.64094	0	13.0026	100	2	884.427	1767.85	-3.11215	318.611	63837	63837	MS2	0/0	12AUG14_Rui_cardiac_PE_B.raw
	High			NQVAMNPTNTVFDAk	Unambiguous	6	2	P63018;D3ZH98	K15(Label:13C(6)15N(2))	CID	1	0	1	1							No Quan Values	Not Used		0	0.001844	4.64078	0	8.99802	43	2	829.406	1657.8	-2.92391	228.161	44608	44608	MS2	0/0	12AUG14_Rui_cardiac_PE_B.raw
High				GPQVSSSVNLDTTk	Unambiguous	1	1	M0R9D5	K14(Label:2H(4))	CID	1	0	1	1		8932			8.96109e+06	Medium	Unique	Used	0.289081	0	0.000121	4.6402	0	44.4516	75	2	718.876	1436.75	-5.43834	118.543	21041	21041	MS2	0/0	12AUG14_Rui_cardiac_PE_B.raw
High				ELAQQVQQVADDYGk	Unambiguous	1	1	E9PT29	K15(Label:2H(4))	CID	1	0	1	1					3.52701e+06		No Quan Values	Not Used		0	0.0004752	4.63888	0	74.4482	100	2	848.425	1695.84	-3.16597	277.533	55174	55174	MS2	0/0	12AUG14_Rui_cardiac_PE_B.raw
	High			NQVAmNPTNTVFDAk	Unambiguous	6	2	P63018;D3ZH98	M5(Oxidation); K15(Label:13C(6)15N(2))	CID	1	0	1	1		12988			16890875	Heavy	Redundant	Not Used	0.435302	0	0.0004544	4.63878	0	31.9453	63	2	837.403	1673.8	-3.57741	165.221	31022	31022	MS2	0/0	12AUG14_Rui_cardiac_PE_B.raw
	High			mTPSGYTLDQcIQTGVDNPGHPFIk	Unambiguous	1	1	P09605	M1(Oxidation); C11(Carbamidomethyl); K25(Label:13C(6)15N(2))	CID	1	0	1	1		26550	1		47724420	Heavy	Excluded by Method	Not Used		0	0.001337	4.63778	0	38.0829	42	3	934.11	2800.32	-0.328392	321.954	64538	64538	MS2	0/0	12AUG14_Rui_cardiac_PE_B.raw
	High			LMAGQEDSNGcInYEAFVk	Unconsidered	1	1	P16409	C11(Carbamidomethyl); N13(Deamidated); K19(Label:13C(6)15N(2))	CID		0.0353	2	2							No Quan Values	Not Used		0	0.005382	4.63746	0	19.4334	50	2	1077.98	2154.95	-3.82128	333.83	67036	67036	MS2	0/0	12AUG14_Rui_cardiac_PE_B.raw
High				AQFGQPEILLGTIPGAGGTQr	Unambiguous	1	1	P14604	R21(Label:13C(6))	CID	1	0	1	1		32537			9.24324e+07	Medium	Unique	Used	0.629768	0	9.934e-05	4.63667	0	76.2352	100	2	1059.07	2117.14	-3.7097	395.59	79906	79906	MS2	0/0	12AUG14_Rui_cardiac_PE_B.raw
High				cSGcDEIIFSEDYQr	Unambiguous	1	1	Q6AYF2	C1(Carbamidomethyl); C4(Carbamidomethyl); R15(Label:13C(6))	CID	1	0	1	1					1.93827e+06		No Quan Values	Not Used		0	0.0004236	4.63617	0	0	100	2	942.892	1884.78	-4.07681	263.58	52207	52207	MS2	0/0	12AUG14_Rui_cardiac_PE_B.raw
	High			FVIGGPQGDAGLTGr	Unambiguous	2	1	F1LRB8	R15(Label:13C(6)15N(4))	CID	0.2953	0	1	1		20380		1	1.68628e+06	Heavy	Excluded by Method	Not Used		0	0.006302	4.63539	0	69.7893	100	2	727.883	1454.76	-2.1249	248.098	48925	48925	MS2	0/0	12AUG14_Rui_cardiac_PE_B.raw
High				MEQFTAQNEEEk	Unambiguous	1	1	D4A702	K12(Label:2H(4))	CID	1	0	1	1		4348	1		4.23504e+06	Medium	Excluded by Method	Not Used		0	0.0001928	4.63534	0	0	100	2	744.331	1487.66	-4.57583	71.1309	11064	11064	MS2	0/0	12AUG14_Rui_cardiac_PE_B.raw
	High			VDSSnGFLIDGYPr	Unambiguous	1	1	P39069	N5(Deamidated); R14(Label:13C(6)15N(4))	CID	1	0	1	1							No Quan Values	Not Used		0	0.0006241	4.63398	0	54.2115	100	2	775.87	1550.73	-2.84333	304.324	60829	60829	MS2	0/0	12AUG14_Rui_cardiac_PE_B.raw
	High			DINQEVYNFLATAGAk	Unambiguous	1	1	Q9ER34	K16(Label:13C(6)15N(2))	CID	1	0	1	1		34485			7.21126e+06	Heavy	Unique	Used	0.727755	0	7.693e-05	4.63069	0	22.0706	100	2	881.446	1761.88	-3.3212	415.734	84184	84184	MS2	0/0	12AUG14_Rui_cardiac_PE_B.raw
	High			GFGTDEQAIIDcLGSr	Unambiguous	1	1	Q5XI77	C12(Carbamidomethyl); R16(Label:13C(6)15N(4))	CID	1	0	1	1					674418		No Quan Values	Not Used		0	0.0007546	4.62937	0	21.9899	100	2	874.909	1748.81	-1.86599	375.394	75711	75711	MS2	0/0	12AUG14_Rui_cardiac_PE_B.raw
High				IVYGHLDDPANQEIEr	Unambiguous	1	1	Q9ER34	R16(Label:13C(6))	CID	1	0	1	1		15256			169130064	Medium	Redundant	Not Used	1.10542	0	0.001054	4.62886	0	40.7141	8	3	625.647	1874.93	-3.5415	190.314	36453	36453	MS2	0/0	12AUG14_Rui_cardiac_PE_B.raw
High				IMEGPAFNFLDAPAVr	Unambiguous	1	1	P49432	R16(Label:13C(6))	CID	1	0	1	1		33362	1	1	1.95914e+06	Medium	Excluded by Method	Not Used		0	0.00013	4.62564	0	37.9161	100	2	877.456	1753.9	0.14826	404.016	81731	81731	MS2	0/0	12AUG14_Rui_cardiac_PE_B.raw
	High			GFGDGYNGYGGGPGGGnFGGSPGYGGGr	Unambiguous	4	1	A7VJC2-2	N17(Deamidated); R28(Label:13C(6)15N(4))	CID	0.0476	0	1	1							No Quan Values	Not Used		0	0.002173	4.62204	0	83.5192	100	2	1253.52	2506.02	-3.1815	278.82	55449	55449	MS2	0/0	12AUG14_Rui_cardiac_PE_B.raw
	High			HVAAGTQQPYTDGVr	Unambiguous	1	1	Q6P0K8	R15(Label:13C(6)15N(4))	CID	0.4524	0	1	1		1755		1	291145	Heavy	Excluded by Method	Not Used		0	0.0005612	4.62202	0	35.1362	100	2	805.401	1609.79	-0.84556	45.3349	5801	5801	MS2	0/0	12AUG14_Rui_cardiac_PE_B.raw
High				AVQLYQQTANVFENEEr	Unambiguous	1	1	D4A0E2	R17(Label:13C(6))	CID	1	0	1	1		25535	1		1.78712e+06	Medium	Excluded by Method	Not Used		0	0.0004567	4.62167	0	0	100	2	1023	2045	-1.4732	309.809	61979	61979	MS2	0/0	12AUG14_Rui_cardiac_PE_B.raw
High				VVDSLQTSLDAETr	Unambiguous	4	2	G3V885;G3V8B0	R14(Label:13C(6))	CID	1	0	1	1							No Quan Values	Not Used		0	4.478e-05	4.62078	0	34.0125	100	2	770.4	1539.79	-2.29151	209.824	40655	40655	MS2	0/0	12AUG14_Rui_cardiac_PE_B.raw
	High			STNGDTFLGGEDFDQALLr	Unambiguous	2	1	F1M953	R19(Label:13C(6)15N(4))	CID	1	0	1	1		33012		1	8.69306e+06	Heavy	Excluded by Method	Not Used		0	0.01003	4.62042	0	62.882	100	2	1033.49	2065.96	-3.14122	401.176	81115	81115	MS2	0/0	12AUG14_Rui_cardiac_PE_B.raw
	High			DQEGQDVLLFIDNIFr	Unambiguous	2	1	G3V6D3	R16(Label:13C(6)15N(4))	CID	1	0	1	1		35551			1.26194e+06	Heavy	Redundant	Not Used	0.635863	0	0.0001048	4.62002	0	14.1622	100	2	966.49	1931.97	-0.30444	435.406	88205	88205	MS2	0/0	12AUG14_Rui_cardiac_PE_B.raw
	High			LISWYDNEYGYSNr	Unambiguous	15	1	P04797	R14(Label:13C(6)15N(4))	CID	1	0	1	1					17751014		No Quan Values	Not Used		0	0.002626	4.61913	0	17.0486	13	2	895.404	1789.8	-3.13775	295.769	59023	59023	MS2	0/0	12AUG14_Rui_cardiac_PE_B.raw
High				VPPETIDSVIVGNVmQSSSDAAYLAr	Unambiguous	2	1	P13437	M15(Oxidation); R26(Label:13C(6))	CID	1	0	1	1					2.31749e+06		No Quan Values	Not Used		0	0.0002211	4.61773	0	24.7931	91	2	1371.19	2741.38	0.492294	402.151	81327	81327	MS2	0/0	12AUG14_Rui_cardiac_PE_B.raw
High				NDLQLQVQAEQDNLADAEEr	Unambiguous	4	2	G3V885;G3V8B0	R20(Label:13C(6))	CID	1	0	1	1					3.62428e+06		No Quan Values	Not Used		0	0.0002121	4.61726	0	0	100	2	1153.05	2305.09	-2.75774	304.967	60962	60962	MS2	0/0	12AUG14_Rui_cardiac_PE_B.raw
	High			IEDLSQQAQLAAAEk	Unambiguous	2	1	M0R9L0	K15(Label:13C(6)15N(2))	CID	1	0	1	1					12390798		No Quan Values	Not Used		0	0.0001589	4.6167	0	19.7866	100	2	811.926	1622.84	-1.7538	207.441	40148	40148	MS2	0/0	12AUG14_Rui_cardiac_PE_B.raw
	High			AVNAVGTSENSQESEVIk	Unambiguous	1	1	G3V7K1	K18(Label:13C(6)15N(2))	CID	1	0	1	1					1.16656e+06		No Quan Values	Not Used		0	0.003546	4.61662	0	30.486	100	2	935.466	1869.93	-1.3239	134.342	24411	24411	MS2	0/0	12AUG14_Rui_cardiac_PE_B.raw
	High			GAGTGGLGLTVEGPcEAk	Unambiguous	2	1	D3ZHA0	C15(Carbamidomethyl); K18(Label:13C(6)15N(2))	CID	0.3658	0	1	1							No Quan Values	Not Used		0	0.001797	4.61658	0	27.3059	87	2	841.414	1681.82	-5.73417	218.132	42456	42456	MS2	0/0	12AUG14_Rui_cardiac_PE_B.raw
	High			DDGVFVqEVMQNSPAAr	Unambiguous	1	1	M0R9D5	Q7(Deamidated); R17(Label:13C(6)15N(4))	CID	1	0	1	1							No Quan Values	Not Used		0	0.02146	4.61427	0	70.8877	100	2	937.443	1873.88	8.37575	366.8	73931	73931	MS2	0/0	12AUG14_Rui_cardiac_PE_B.raw
High				cDENILWLDYk	Unambiguous	4	2	P11980;P11980-2	C1(Carbamidomethyl); K11(Label:2H(4))	CID	0.4729	0	1	1							No Quan Values	Not Used		0	0.001393	4.6133	0	47.4268	96	2	736.854	1472.7	-1.3574	359.404	72386	72386	MS2	0/0	12AUG14_Rui_cardiac_PE_B.raw
High				TGGLAGGGSDALqTDGLr	Unambiguous	1	1	D4A702	Q13(Deamidated); R18(Label:13C(6))	CID	1	0	1	1							No Quan Values	Not Used		0	0.004072	4.61265	0	60.7324	100	2	826.919	1652.83	7.70431	199.939	38549	38549	MS2	0/0	12AUG14_Rui_cardiac_PE_B.raw
High				TGGLAGGGSDALQTDGLr	Unambiguous	1	1	D4A702	R18(Label:13C(6))	CID	1	0	1	1							No Quan Values	Not Used		0	0.0004284	4.61207	0	25.8416	100	2	826.418	1651.83	-3.37167	199.74	38507	38507	MS2	0/0	12AUG14_Rui_cardiac_PE_B.raw
High				ATENDIYnFFSPLNPVr	Unconsidered	7	2	D3ZYW2;Q794E4	N8(Deamidated); R17(Label:13C(6))	CID		0.0455	2	2		34193	1		2.67094e+06	Medium	Excluded by Method	Not Used		0	0.004975	4.61172	0	41.7455	100	2	1002.49	2003.97	-3.17749	412.42	83498	83498	MS2	0/0	12AUG14_Rui_cardiac_PE_B.raw
	High			ELLALDSVDPEGr	Unambiguous	1	1	Q5U2U8	R13(Label:13C(6)15N(4))	CID	1	0	1	1					12825603		No Quan Values	Not Used		0	0.001139	4.61127	0	29.1735	61	2	712.367	1423.73	-2.88427	314.751	63019	63019	MS2	0/0	12AUG14_Rui_cardiac_PE_B.raw
High				SEIGIAmGSGTAVAk	Unambiguous	4	1	P11507-2	M7(Oxidation); K15(Label:2H(4))	CID	1	0	1	1		9292		1	4.12381e+06	Medium	Excluded by Method	Not Used		0	0.000157	4.61099	0	76.2879	100	2	706.372	1411.74	-2.91546	122.419	21877	21877	MS2	0/0	12AUG14_Rui_cardiac_PE_B.raw
High				GVQETVLSPGsIPTGSVHk	Unconsidered	1	1	D4ABA9	S11(Phospho); K19(Label:2H(4))	CID		0.0233	2	2	T(5): 0.0; S(8): 2.2; S(11): 12.8; T(14): 2.2; S(16): 82.9	21860	1	1	2.46173e+06	Medium	Excluded by Method	Not Used		0	0.01777	4.6108	0	52.8	100	2	988.998	1976.99	-5.52989	265.65	52643	52643	MS2	0/0	12AUG14_Rui_cardiac_PE_B.raw
High				NSNLVGAAHEELQqSr	Unconsidered	2	1	G3V8L3	Q14(Deamidated); R16(Label:13C(6))	CID		0.0295	4	4					8518641		No Quan Values	Not Used		0	0.003711	4.60716	0	44.7675	100	2	880.444	1759.88	7.5244	141.664	25966	25966	MS2	0/0	12AUG14_Rui_cardiac_PE_B.raw
High				ALEqNPDDAQYYcQr	Unconsidered	1	1	B0BN85	Q4(Deamidated); C13(Carbamidomethyl); R15(Label:13C(6))	CID		0.0254	3	3		10773	1	1	649686	Medium	Excluded by Method	Not Used		0	0.00411	4.60713	0	29.5552	100	2	939.412	1877.82	5.61075	140.578	25735	25735	MS2	0/0	12AUG14_Rui_cardiac_PE_B.raw
High				LAQQQAALLMQQEEr	Unconsidered	1	1	D3ZMS1	R15(Label:13C(6))	CID		0.0191	3	3							No Quan Values	Not Used		0	0.0008329	4.60698	0	73.564	100	2	881.964	1762.92	0.0987097	233.359	45735	45735	MS2	0/0	12AUG14_Rui_cardiac_PE_B.raw
	High			IQVLqQQADDAEEr	Unambiguous	3	1	Q63610-3	Q5(Deamidated); R14(Label:13C(6)15N(4))	CID	0.026	0	1	1					271932		No Quan Values	Not Used		0	0.005582	4.60684	0	63.0912	100	2	827.408	1653.81	7.81887	141.551	25941	25941	MS2	0/0	12AUG14_Rui_cardiac_PE_B.raw
	High			HEYQAnGPEDLNr	Unambiguous	1	1	Q7M0E3	N6(Deamidated); R13(Label:13C(6)15N(4))	CID	1	0	1	1		3138		1	1.85097e+06	Heavy	Excluded by Method	Not Used		0	0.001107	4.60448	0	13.2095	100	2	777.345	1553.68	-1.97959	58.5929	8511	8511	MS2	0/0	12AUG14_Rui_cardiac_PE_B.raw
High				NDLQLQVQAEQDNLADAEEr	Unambiguous	4	2	G3V885;G3V8B0	R20(Label:13C(6))	CID	1	0	1	1		24914			5.35635e+06	Medium	Not Unique	Not Used	0.716878	0	0.0001053	4.60436	0	0	100	2	1153.05	2305.09	-3.28731	301.515	60239	60239	MS2	0/0	12AUG14_Rui_cardiac_PE_B.raw
	High			VEGDLAGHGQEVLISLFk	Unambiguous	1	1	Q9QZ76	K18(Label:13C(6)15N(2))	CID	1	0	1	1					4.29314e+07		No Quan Values	Not Used		0	0.0009087	4.60337	0	73.6977	77	2	960.515	1920.02	-4.30474	400.803	81036	81036	MS2	0/0	12AUG14_Rui_cardiac_PE_B.raw
High				VEQLGAEGNVEESQk	Unambiguous	1	1	B2RYP6	K15(Label:2H(4))	CID	1	0	1	1		5362		1	1.531e+06	Medium	Excluded by Method	Not Used		0	7.982e-05	4.60241	0	47.972	100	2	810.904	1620.8	-0.583454	81.6098	13214	13214	MS2	0/0	12AUG14_Rui_cardiac_PE_B.raw
High				VGLIGScTNSSYEDmGr	Unambiguous	1	1	Q9ER34	C7(Carbamidomethyl); M15(Oxidation); R17(Label:13C(6))	CID	1	0	1	1		13966	1		8.47602e+06	Medium	Excluded by Method	Not Used		0	0.0002497	4.60198	0	13.0495	66	2	934.413	1867.82	-3.51207	175.851	33333	33333	MS2	0/0	12AUG14_Rui_cardiac_PE_B.raw
	High			NVTELNEPLSNEEr	Unambiguous	1	1	P61983	R14(Label:13C(6)15N(4))	CID	1	0	1	1					13234066		No Quan Values	Not Used		0	0.001946	4.60147	0	23.1087	78	2	827.399	1653.79	-3.02785	173.359	32795	32795	MS2	0/0	12AUG14_Rui_cardiac_PE_B.raw
High				EAAAYSSSGGAAGAGLAGr	Unambiguous	1	1	P46152	R19(Label:13C(6))	CID	1	0	1	1		7428	1	1	1.87915e+06	Medium	Excluded by Method	Not Used		0	0.0007294	4.60025	0	0	100	2	815.398	1629.79	-2.66834	102.639	17653	17653	MS2	0/0	12AUG14_Rui_cardiac_PE_B.raw
	High			GIsLEEGALPDVSATr	Unambiguous	1	1	D4ABA9	S3(Phospho); R16(Label:13C(6)15N(4))	CID	1	0	1	1		29873	1		9.34827e+06	Heavy	Excluded by Method	Not Used		0	0.005794	4.5998	0	36.026	83	2	852.904	1704.8	-3.86678	362.881	73113	73113	MS2	0/0	12AUG14_Rui_cardiac_PE_B.raw
	High			TGDIASMDEQGFcr	Unambiguous	1	1	Q499N5	C13(Carbamidomethyl); R14(Label:13C(6)15N(4))	CID	1	0	1	1					2.06297e+06		No Quan Values	Not Used		0	0.0006392	4.59774	0	10.5981	87	2	798.833	1596.66	-4.29849	200.038	38570	38570	MS2	0/0	12AUG14_Rui_cardiac_PE_B.raw
High				MTnGFSGADLTEIcQr	Unambiguous	1	1	P46462	N3(Deamidated); C14(Carbamidomethyl); R16(Label:13C(6))	CID	1	0	1	1					2.20865e+06		No Quan Values	Not Used		0	0.004663	4.59697	0	67.8975	100	2	903.906	1806.81	-2.27303	304.828	60933	60933	MS2	0/0	12AUG14_Rui_cardiac_PE_B.raw
	High			FASEIAGVDDLGTTGr	Unambiguous	1	1	Q66HF1	R16(Label:13C(6)15N(4))	CID	1	0	1	1					1210511		No Quan Values	Not Used		0	0.001034	4.59494	0	40.9129	100	2	809.896	1618.79	-5.9727	277.607	55189	55189	MS2	0/0	12AUG14_Rui_cardiac_PE_B.raw
High				nAGNEQDLGIQYr	Unambiguous	1	1	Q5U302	N1(Deamidated); R13(Label:13C(6))	CID	0.0305	0	1	1					3.81966e+06		No Quan Values	Not Used		0	0.01348	4.59482	0	68.2014	100	2	742.864	1484.72	9.21149	143.593	26376	26376	MS2	0/0	12AUG14_Rui_cardiac_PE_B.raw
High				GYATDESTVSSVQGSr	Unambiguous	1	1	Q5XI81	R16(Label:13C(6))	CID	1	0	1	1					1.42848e+06		No Quan Values	Not Used		0	0.001032	4.59456	0	0	100	2	825.385	1649.76	-4.43876	106.204	18408	18408	MS2	0/0	12AUG14_Rui_cardiac_PE_B.raw
	High			NQVAmNPTNTVFDAk	Unambiguous	6	2	P63018;D3ZH98	M5(Oxidation); K15(Label:13C(6)15N(2))	CID	1	0	1	1							No Quan Values	Not Used		0	0.0003384	4.59433	0	35.1405	100	2	837.403	1673.8	-3.06689	169.212	31884	31884	MS2	0/0	12AUG14_Rui_cardiac_PE_B.raw
High				SSYYVVSGnDPAAEEPSr	Unambiguous	2	1	P15205	N9(Deamidated); R18(Label:13C(6))	CID	1	0	1	1		15021	1	1	2.18785e+06	Medium	Excluded by Method	Not Used		0	0.0005458	4.59185	0	0	100	2	967.938	1934.87	-1.08132	187.031	35744	35744	MS2	0/0	12AUG14_Rui_cardiac_PE_B.raw
	High			VcVQTVESGAmTk	Unambiguous	1	1	P56574	C2(Carbamidomethyl); M11(Oxidation); K13(Label:13C(6)15N(2))	CID	1	0	1	1					1.82351e+06		No Quan Values	Not Used		0	0.0009798	4.59025	0	32.5379	100	2	717.342	1433.68	-5.55318	83.4148	13584	13584	MS2	0/0	12AUG14_Rui_cardiac_PE_B.raw
	High			SLGYAYVNFqQPADAEr	Unconsidered	3	2	Q9EPH8;G3V9N0	Q10(Deamidated); R17(Label:13C(6)15N(4))	CID		0.0316	2	2		24758	1		3.201e+06	Heavy	Excluded by Method	Not Used		0	0.0105	4.58998	0	59.6498	100	2	970.466	1939.93	9.93557	299.59	59831	59831	MS2	0/0	12AUG14_Rui_cardiac_PE_B.raw
	High			VDINAPDVDVQGPDWHLk	Unambiguous	1	1	M0R9D5	K18(Label:13C(6)15N(2))	CID	1	0	1	1					22483780		No Quan Values	Not Used		0	0.0007475	4.58979	0	42.4973	17	3	676.006	2026	-4.01771	332.755	66809	66809	MS2	0/0	12AUG14_Rui_cardiac_PE_B.raw
	High			NSNLVGAAHEELQQSr	Unambiguous	2	1	G3V8L3	R16(Label:13C(6)15N(4))	CID	1	0	1	1		11051		1	3.06574e+06	Heavy	Excluded by Method	Not Used		0	0.0001044	4.58891	0	82.0681	100	2	881.936	1762.87	-3.13716	142.929	26234	26234	MS2	0/0	12AUG14_Rui_cardiac_PE_B.raw
High				NkDTGTYEDFVEGLr	Unambiguous	1	1	P16409	K2(Label:2H(4)); R15(Label:13C(6))	CID	1	0	1	1		22364	1		236158728	Medium	Excluded by Method	Not Used		0	0.003069	4.58864	1	54.1002	4	3	585.29	1753.86	-4.65452	271.384	53860	53860	MS2	0/0	12AUG14_Rui_cardiac_PE_B.raw
High				IVSNAScTTNcLAPLAk	Unambiguous	15	2	P04797;F1M5I8	C7(Carbamidomethyl); C11(Carbamidomethyl); K17(Label:2H(4))	CID	1	0	1	1							No Quan Values	Not Used		0	0.001462	4.5866	0	28.1142	29	2	912.468	1823.93	-0.546099	196.762	37864	37864	MS2	0/0	12AUG14_Rui_cardiac_PE_B.raw
High				IDQYQGADAVGLEEk	Unambiguous	1	1	Q920J4	K15(Label:2H(4))	CID	1	0	1	1		15131	1		5.45369e+06	Medium	Excluded by Method	Not Used		0	0.0001382	4.58653	0	59.5393	100	2	820.407	1639.81	-3.14697	188.267	36013	36013	MS2	0/0	12AUG14_Rui_cardiac_PE_B.raw
	High			APLQVAVLGPTGVAEPVEVr	Unambiguous	1	1	D3ZHA0	R20(Label:13C(6)15N(4))	CID	1	0	1	1					412307		No Quan Values	Not Used		0	0.0001478	4.58601	0	21.7319	100	2	1006.57	2012.14	-2.73658	382.898	77261	77261	MS2	0/0	12AUG14_Rui_cardiac_PE_B.raw
High				SLEDALNQTATVTr	Unambiguous	1	1	Q3KR86	R14(Label:13C(6))	CID	1	0	1	1							No Quan Values	Not Used		0	0.0005894	4.58503	0	57.98	100	2	762.899	1524.79	-3.09087	257.796	50976	50976	MS2	0/0	12AUG14_Rui_cardiac_PE_B.raw
	High			SIYGEkFEDENFILk	Unambiguous	1	1	P10111	K6(Label:13C(6)15N(2)); K15(Label:13C(6)15N(2))	CID	1	0	1	1					1.094e+06		No Quan Values	Not Used		0	0.003782	4.58473	1	0	100	2	924.468	1847.93	-6.13496	321.196	64379	64379	MS2	0/0	12AUG14_Rui_cardiac_PE_B.raw
High				GAGTDEAcLIEILASr	Unambiguous	1	1	Q5XI77	C8(Carbamidomethyl); R16(Label:13C(6))	CID	1	0	1	1		33440			2.65738e+07	Medium	Unique	Used	0.556668	0	0.0001929	4.58448	0	30.7285	81	2	841.428	1681.85	-1.72045	404.656	81865	81865	MS2	0/0	12AUG14_Rui_cardiac_PE_B.raw
High				MEQFTAQNEEEk	Unambiguous	1	1	D4A702	K12(Label:2H(4))	CID	1	0	1	1		3924	1		372845	Medium	Excluded by Method	Not Used		0	0.0001167	4.58112	0	69.8338	100	2	744.332	1487.66	-3.67322	66.7712	10182	10182	MS2	0/0	12AUG14_Rui_cardiac_PE_B.raw
	High			NQVAmNPTNTVFDAk	Unambiguous	6	2	P63018;D3ZH98	M5(Oxidation); K15(Label:13C(6)15N(2))	CID	1	0	1	1					12183183		No Quan Values	Not Used		0	0.0002613	4.577	0	27.8451	60	2	837.404	1673.8	-2.1188	167.56	31524	31524	MS2	0/0	12AUG14_Rui_cardiac_PE_B.raw
High				cQPLVLDGLGFEELQDLcr	Unambiguous	1	1	P23693	C1(Carbamidomethyl); C18(Carbamidomethyl); R19(Label:13C(6))	CID	1	0	1	1		34329			1.78053e+07	Medium	Unique	Used	0.708284	0	6.619e-05	4.57658	0	26.7737	100	2	1134.55	2268.1	-4.90368	413.935	83811	83811	MS2	0/0	12AUG14_Rui_cardiac_PE_B.raw
	High			IWHHTFYNELr	Unambiguous	6	2	V9GZ85;P68035	R11(Label:13C(6)15N(4))	CID	1	0	1	1							No Quan Values	Not Used		0	0.000478	4.57623	0	52.1041	22	3	509.255	1525.75	-3.80712	186.082	35536	35536	MS2	0/0	12AUG14_Rui_cardiac_PE_B.raw
High				GAISAEVYTEEDAASYVr	Unambiguous	1	1	P09456	R18(Label:13C(6))	CID	1	0	1	1					1.15798e+06		No Quan Values	Not Used		0	0.001669	4.57495	0	30.6065	100	2	968.962	1936.92	-3.43374	307.079	61406	61406	MS2	0/0	12AUG14_Rui_cardiac_PE_B.raw
	High			TDYNASVSVPDSSGPEr	Unambiguous	3	1	P61980	R17(Label:13C(6)15N(4))	CID	1	0	1	1					45979516		No Quan Values	Not Used		0	0.0003837	4.57381	0	17.2393	34	2	895.904	1790.8	-3.57926	165.447	31070	31070	MS2	0/0	12AUG14_Rui_cardiac_PE_B.raw
High				ISADAMMQALLGTr	Unambiguous	1	1	P23693	R14(Label:13C(6))	CID	1	0	1	1		34105			1.25202e+07	Medium	Redundant	Not Used	0.66934	0	0.0002384	4.57347	0	49.1271	100	2	742.387	1483.77	-2.83698	411.395	83284	83284	MS2	0/0	12AUG14_Rui_cardiac_PE_B.raw
High				LAMQEFmILPVGASSFr	Unambiguous	5	1	M0R5J4	M7(Oxidation); R17(Label:13C(6))	CID	1	0	1	1					1.8814e+06		No Quan Values	Not Used		0	0.0008242	4.57021	0	44.235	100	2	959.993	1918.98	-4.23161	407.543	82479	82479	MS2	0/0	12AUG14_Rui_cardiac_PE_B.raw
	High			SVSTPSEAGSqDSGDGAVGSr	Unambiguous	6	1	D3ZU74	Q11(Deamidated); R21(Label:13C(6)15N(4))	CID	1	0	1	1							No Quan Values	Not Used		0	0.0001747	4.56996	0	45.297	100	2	981.439	1961.87	7.13826	62.5065	9317	9317	MS2	0/0	12AUG14_Rui_cardiac_PE_B.raw
High				SGDAAIVDmVPGkPMcVESFSDYPPLGr	Unambiguous	3	1	M0R757	M9(Oxidation); K13(Label:2H(4)); C16(Carbamidomethyl); R28(Label:13C(6))	CID	1	0	1	1							No Quan Values	Not Used		0	0.008951	4.56987	0	25.9427	100	3	1007.81	3021.42	-8.29846	391.975	79146	79146	MS2	0/0	12AUG14_Rui_cardiac_PE_B.raw
High				IEWLESHQDADIEDFk	Unambiguous	1	1	P06761	K16(Label:2H(4))	CID	1	0	1	1		26306	1		1.38844e+06	Medium	Excluded by Method	Not Used		0	0.0005104	4.56882	0	37.7636	100	2	989.967	1978.93	-3.5187	319.071	63931	63931	MS2	0/0	12AUG14_Rui_cardiac_PE_B.raw
	High			EQIEQFIPQmTAGk	Unambiguous	1	1	P15650	M10(Oxidation); K14(Label:13C(6)15N(2))	CID	1	0	1	1							No Quan Values	Not Used		0	0.004859	4.56737	0	24.9049	100	2	822.409	1643.81	-5.5379	240.92	47379	47379	MS2	0/0	12AUG14_Rui_cardiac_PE_B.raw
High				SLPSVETLGcTSVIcSDk	Unambiguous	10	1	P11507-2	C10(Carbamidomethyl); C15(Carbamidomethyl); K18(Label:2H(4))	CID	1	0	1	1							No Quan Values	Not Used		0	0.0003006	4.56632	0	16.9518	100	2	978.979	1956.95	-2.58527	320.476	64227	64227	MS2	0/0	12AUG14_Rui_cardiac_PE_B.raw
High				EAGAGGLSIAVEGPSk	Unambiguous	3	1	D3ZHA0	K16(Label:2H(4))	CID	1	0	1	1					2960075		No Quan Values	Not Used		0	0.006604	4.56595	0	66.4669	69	2	723.89	1446.77	-0.941291	202.354	39058	39058	MS2	0/0	12AUG14_Rui_cardiac_PE_B.raw
	High			cQPLVLDGLGFEELQDLcr	Unambiguous	1	1	P23693	C1(Carbamidomethyl); C18(Carbamidomethyl); R19(Label:13C(6)15N(4))	CID	1	0	1	1		34329			1.32043e+07	Heavy	Redundant	Not Used	0.708284	0	0.001487	4.56594	0	16.7436	70	2	1136.55	2272.09	-5.37017	414.297	83886	83886	MS2	0/0	12AUG14_Rui_cardiac_PE_B.raw
High				qYVQETVIDTPEDEEIPk	Unconsidered	2	1	F1LMC2	Q1(Deamidated); K18(Label:2H(4))	CID		0.0318	2	2					1.45975e+06		No Quan Values	Not Used		0	0.01418	4.56524	0	36.2273	100	2	1069.52	2138.04	4.41782	288.258	57437	57437	MS2	0/0	12AUG14_Rui_cardiac_PE_B.raw
High				VVANSPANADYQEr	Unambiguous	1	1	Q5XIG1	R14(Label:13C(6))	CID	1	0	1	1		3307			5.96887e+06	Medium	Unique	Used	0.952398	0	0.000127	4.56523	0	18.8093	100	2	770.377	1539.75	-1.48231	60.1266	8828	8828	MS2	0/0	12AUG14_Rui_cardiac_PE_B.raw
High				NQDEcVIALHDcnGDVNr	Unambiguous	1	1	E9PTR4	C5(Carbamidomethyl); C12(Carbamidomethyl); N13(Deamidated); R18(Label:13C(6))	CID	0.0154	0	1	1		12736		1	1.37578e+07	Medium	Excluded by Method	Not Used		0	0.007131	4.56444	0	76.407	94	3	712.641	2135.91	-4.26554	162.17	30368	30368	MS2	0/0	12AUG14_Rui_cardiac_PE_B.raw
High				GAGTGGLGLTVEGPcEAk	Unambiguous	2	1	D3ZHA0	C15(Carbamidomethyl); K18(Label:2H(4))	CID	1	0	1	1					11333586		No Quan Values	Not Used		0	0.001031	4.56429	0	18.0831	83	2	839.422	1677.84	-3.37296	218.233	42477	42477	MS2	0/0	12AUG14_Rui_cardiac_PE_B.raw
	High			NkDTGTYEDFVEGLr	Unambiguous	1	1	P16409	K2(Label:13C(6)15N(2)); R15(Label:13C(6)15N(4))	CID	1	0	1	1		22190	1		106569116	Heavy	Excluded by Method	Not Used		0	0.01152	4.56401	1	44.9525	30	3	587.949	1761.83	-4.66702	269.422	53441	53441	MS2	0/0	12AUG14_Rui_cardiac_PE_B.raw
	High			FTAVEDQYYcVDcYk	Unambiguous	2	1	Q9WUH4	C10(Carbamidomethyl); C13(Carbamidomethyl); K15(Label:13C(6)15N(2))	CID	1	0	1	1					3.82475e+06		No Quan Values	Not Used		0	0.0004491	4.56374	0	60.7476	100	2	984.911	1968.81	-4.59142	277.031	55068	55068	MS2	0/0	12AUG14_Rui_cardiac_PE_B.raw
High				VNQIGSVTESLQAck	Unambiguous	5	2	P15429;M0R5J4	C14(Carbamidomethyl); K15(Label:2H(4))	CID	1	0	1	1		16891		1	923766	Medium	Excluded by Method	Not Used		0	0.0001158	4.56314	0	46.7759	35	2	819.426	1637.84	-1.24693	207.96	40257	40257	MS2	0/0	12AUG14_Rui_cardiac_PE_B.raw
High				VNQIGSVTESIQAck	Unambiguous	5	2	P15429;M0R5J4	C14(Carbamidomethyl); K15(Label:2H(4))	CID	1	0	1	2		16891		1	923766	Medium	Excluded by Method	Not Used		0	0.0001158	4.56314	0	46.7759	35	2	819.426	1637.84	-1.24693	207.96	40257	40257	MS2	0/0	12AUG14_Rui_cardiac_PE_B.raw
High				VNQPASFAVQLnGAr	Unambiguous	1	1	D3ZHA0	N12(Deamidated); R15(Label:13C(6))	CID	1	0	1	1					11515427		No Quan Values	Not Used		0	0.0003494	4.56297	0	16.3863	33	2	789.918	1578.83	-2.49371	244.149	48069	48069	MS2	0/0	12AUG14_Rui_cardiac_PE_B.raw
	High			QQEGEASSQDMTAQVTSPSGk	Unambiguous	1	1	D3ZHA0	K21(Label:13C(6)15N(2))	CID	1	0	1	1		8685		1	6992908	Heavy	Excluded by Method	Not Used		0	0.002724	4.56238	0	67.0821	100	2	1087.49	2173.97	-1.77503	116.021	20501	20501	MS2	0/0	12AUG14_Rui_cardiac_PE_B.raw
High				QTQVSVLPEGGETPLFk	Unambiguous	2	1	Q68FP1-2	K17(Label:2H(4))	CID	1	0	1	1					1.54194e+06		No Quan Values	Not Used		0	0.0001345	4.56095	0	0	100	2	917.493	1833.98	-5.59039	343.982	69167	69167	MS2	0/0	12AUG14_Rui_cardiac_PE_B.raw
	High			LPAkPEVSSDEDIQYr	Unambiguous	1	1	Q64428	K4(Label:13C(6)15N(2)); R16(Label:13C(6)15N(4))	CID	1	0	1	1		12343	1		14013257	Heavy	Excluded by Method	Not Used		0	0.00093	4.5609	0	50.9717	81	3	622.316	1864.93	-3.42104	157.642	29401	29401	MS2	0/0	12AUG14_Rui_cardiac_PE_B.raw
	High			GVVPLAGTnGETTTQGLDGLSEr	Unambiguous	1	1	P05065	N9(Deamidated); R23(Label:13C(6)15N(4))	CID	0.0066	0	1	1					3.9499e+06		No Quan Values	Not Used		0	0.0008177	4.56087	0	24.2362	100	2	1142.07	2283.13	-3.8976	330.776	66394	66394	MS2	0/0	12AUG14_Rui_cardiac_PE_B.raw
High				TScGSPnYAAPEVISGr	Unambiguous	3	1	G3V715	C3(Carbamidomethyl); N7(Deamidated); R17(Label:13C(6))	CID	1	0	1	1					809096		No Quan Values	Not Used		0	0.01098	4.55887	0	21.264	100	2	886.921	1772.84	7.63766	181.306	34502	34502	MS2	0/0	12AUG14_Rui_cardiac_PE_B.raw
	High			TQEQLASEMAELTAr	Unambiguous	2	1	F1LP60	R15(Label:13C(6)15N(4))	CID	1	0	1	1					1.21008e+06		No Quan Values	Not Used		0	0.0005246	4.55811	0	29.8646	100	2	844.412	1687.82	-1.12912	322.507	64654	64654	MS2	0/0	12AUG14_Rui_cardiac_PE_B.raw
	High			DLDVAVLVGSMPr	Unambiguous	1	1	O88989	R13(Label:13C(6)15N(4))	CID	1	0	1	1		33736		1	2731605	Heavy	Excluded by Method	Not Used		0	0.002089	4.55639	0	71.1934	100	2	691.37	1381.73	-4.83686	407.662	82504	82504	MS2	0/0	12AUG14_Rui_cardiac_PE_B.raw
	High			LEDEEEmNAELTAk	Unambiguous	4	2	G3V885;G3V8B0	M7(Oxidation); K14(Label:13C(6)15N(2))	CID	1	0	1	1					980265		No Quan Values	Not Used		0	0.0004925	4.55578	0	19.1967	100	2	823.368	1645.73	-3.83647	108.239	18842	18842	MS2	0/0	12AUG14_Rui_cardiac_PE_B.raw
	High			AASDGQYENQSPEATSPr	Unambiguous	1	1	F1LN42	R18(Label:13C(6)15N(4))	CID	1	0	1	1		3031	1		719437	Heavy	Excluded by Method	Not Used		0	0.001063	4.55555	0	58.4152	100	2	959.424	1917.84	-2.69106	57.5609	8300	8300	MS2	0/0	12AUG14_Rui_cardiac_PE_B.raw
	High			NSNLVGAAHEELqQSr	Unambiguous	2	1	G3V8L3	Q13(Deamidated); R16(Label:13C(6)15N(4))	CID	0.0022	0	1	1					945292		No Quan Values	Not Used		0	0.02141	4.55429	0	71.3108	100	2	882.438	1763.87	7.79508	143.472	26351	26351	MS2	0/0	12AUG14_Rui_cardiac_PE_B.raw
	High			THYPAqQGEYQPQQPVYHk	Unambiguous	1	1	Q5U2U8	Q6(Deamidated); K19(Label:13C(6)15N(2))	CID	1	0	1	1		6304			8.78094e+06	Heavy	Unique	Used	0.786207	0	0.003808	4.55379	0	71.6953	100	3	770.037	2308.1	4.49899	90.9212	15162	15162	MS2	0/0	12AUG14_Rui_cardiac_PE_B.raw
	High			GSYGDLGGPIITTQVTIPk	Unambiguous	3	1	P61980	K19(Label:13C(6)15N(2))	CID	1	0	1	1		31037			6.25185e+06	Heavy	Unique	Used	1.61866	0	0.004059	4.55351	0	58.9433	100	2	963.023	1925.04	-4.06128	375.526	75738	75738	MS2	0/0	12AUG14_Rui_cardiac_PE_B.raw
	High			EnGGLDSEESYPYEAk	Unambiguous	1	1	P07154	N2(Deamidated); K16(Label:13C(6)15N(2))	CID	1	0	1	1					1.28792e+06		No Quan Values	Not Used		0	0.001875	4.55307	0	0	100	2	898.879	1796.75	-4.31894	183.81	35042	35042	MS2	0/0	12AUG14_Rui_cardiac_PE_B.raw
High				IDSDGDGLVTTEELk	Unambiguous	1	1	D3ZUB0	K15(Label:2H(4))	CID	1	0	1	1					1.12879e+06		No Quan Values	Not Used		0	0.000598	4.55276	0	18.1309	100	2	798.398	1595.79	-3.56948	232.921	45641	45641	MS2	0/0	12AUG14_Rui_cardiac_PE_B.raw
High				AmGVVVATGVNTEIGk	Unambiguous	4	1	P11507-2	M2(Oxidation); K16(Label:2H(4))	CID	1	0	1	1					3576761		No Quan Values	Not Used		0	0.005071	4.55265	0	81.5083	100	2	783.426	1565.85	-3.2677	201.816	38943	38943	MS2	0/0	12AUG14_Rui_cardiac_PE_B.raw
	High			IEWLESHQDADIEDFk	Unambiguous	1	1	P06761	K16(Label:13C(6)15N(2))	CID	1	0	1	1					460517		No Quan Values	Not Used		0	0.002446	4.55225	0	26.1675	100	2	991.966	1982.92	1.06595	318.473	63806	63806	MS2	0/0	12AUG14_Rui_cardiac_PE_B.raw
	High			LGPNYLQIPVNcPYr	Unambiguous	1	1	P04762	C12(Carbamidomethyl); R15(Label:13C(6)15N(4))	CID	1	0	1	1							No Quan Values	Not Used		0	0.006291	4.55217	0	26.7254	94	2	907.465	1813.92	-4.04076	352.356	70915	70915	MS2	0/0	12AUG14_Rui_cardiac_PE_B.raw
	High			NAYEESLEHLETFk	Unambiguous	4	2	G3V885;G3V8B0	K14(Label:13C(6)15N(2))	CID	1	0	1	1							No Quan Values	Not Used		0	0.006567	4.55069	0	66.5319	100	2	859.415	1717.82	4.12461	305.055	60981	60981	MS2	0/0	12AUG14_Rui_cardiac_PE_B.raw
High				HPQVQEAQVVGVkDDr	Unambiguous	1	1	Q499N5	K13(Label:2H(4)); R16(Label:13C(6))	CID	1	0	1	1		4188			7035707	Medium	Unique	Used	0.301092	0	0.002234	4.55024	1	72.7068	100	3	605.661	1814.97	-3.68889	69.4053	10716	10716	MS2	0/0	12AUG14_Rui_cardiac_PE_B.raw
High				GPSVDVDVPDVDLEcPEAk	Unambiguous	1	1	M0R9D5	C15(Carbamidomethyl); K19(Label:2H(4))	CID	1	0	1	1		28068	1		724077	Medium	Excluded by Method	Not Used		0	0.003417	4.54963	0	34.6499	100	2	1022.99	2044.97	0.38604	340.994	68540	68540	MS2	0/0	12AUG14_Rui_cardiac_PE_B.raw
	High			FNSANEDNVTQVr	Unambiguous	1	1	P04762	R13(Label:13C(6)15N(4))	CID	1	0	1	1					6.08656e+06		No Quan Values	Not Used		0	0.004479	4.54749	0	20.6514	74	2	752.354	1503.7	-3.6637	97.3762	16537	16537	MS2	0/0	12AUG14_Rui_cardiac_PE_B.raw
	High			AASDGQYEnQSPEATSPr	Unambiguous	1	1	F1LN42	N9(Deamidated); R18(Label:13C(6)15N(4))	CID	0.0132	0	1	1		2991	1		444028	Heavy	Excluded by Method	Not Used		0	0.008318	4.54697	0	0	100	2	959.923	1918.84	5.44953	57.1668	8219	8219	MS2	0/0	12AUG14_Rui_cardiac_PE_B.raw
High				SPFEVQVSPEAGAQk	Unambiguous	1	1	D3ZHA0	K15(Label:2H(4))	CID	1	0	1	1					881139		No Quan Values	Not Used		0	0.001532	4.54632	0	0	71	2	789.407	1577.81	-2.71399	207.415	40142	40142	MS2	0/0	12AUG14_Rui_cardiac_PE_B.raw
	High			FVTVQTISGTGALr	Unambiguous	1	1	P00507	R14(Label:13C(6)15N(4))	CID	1	0	1	1					2958159		No Quan Values	Not Used		0	0.002004	4.54612	0	58.5982	100	2	730.408	1459.81	-4.32201	273.993	54422	54422	MS2	0/0	12AUG14_Rui_cardiac_PE_B.raw
High				ATAGDTHLGGEDFDNr	Unambiguous	2	1	Q07439	R16(Label:13C(6))	CID	1	0	1	1		6727		1	1.72793e+06	Medium	Excluded by Method	Not Used		0	9.875e-05	4.54507	0	42.292	100	2	841.377	1681.75	-3.03563	95.4294	16127	16127	MS2	0/0	12AUG14_Rui_cardiac_PE_B.raw
	High			NSNLVGAAHEELQqSr	Unconsidered	2	1	G3V8L3	Q14(Deamidated); R16(Label:13C(6)15N(4))	CID		0.0022	2	2					945292		No Quan Values	Not Used		0	0.02072	4.5435	0	71.3108	100	2	882.438	1763.87	7.79508	143.472	26351	26351	MS2	0/0	12AUG14_Rui_cardiac_PE_B.raw
High				DcDLQEDAcYNcGr	Unambiguous	1	1	P62634	C2(Carbamidomethyl); C9(Carbamidomethyl); C12(Carbamidomethyl); R14(Label:13C(6))	CID	1	0	1	1					4783432		No Quan Values	Not Used		0	0.0002871	4.54312	0	12.15	100	2	891.33	1781.65	-5.73137	126.951	22838	22838	MS2	0/0	12AUG14_Rui_cardiac_PE_B.raw
High				DVVDYIIFGTVIQEVk	Unambiguous	1	1	Q60587	K16(Label:2H(4))	CID	1	0	1	1		35260		1	1.43618e+06	Medium	Excluded by Method	Not Used		0	0.0009622	4.53992	0	11.3268	100	2	921.513	1842.02	-0.770977	426.428	86389	86389	MS2	0/0	12AUG14_Rui_cardiac_PE_B.raw
High				kATDAEADVASLNr	Unambiguous	5	1	P04692	K1(Label:2H(4)); R14(Label:13C(6))	CID	1	0	1	1		6885		1	17523590	Medium	Excluded by Method	Not Used		0	0.000865	4.53875	1	57.9193	81	2	735.89	1470.77	-4.60218	98.8847	16856	16856	MS2	0/0	12AUG14_Rui_cardiac_PE_B.raw
High				NNDPELEEVNLNNIr	Unambiguous	2	1	P70567	R15(Label:13C(6))	CID	1	0	1	1							No Quan Values	Not Used		0	0.0004472	4.53867	0	0	100	2	894.943	1788.88	-2.32389	289.911	57783	57783	MS2	0/0	12AUG14_Rui_cardiac_PE_B.raw
High				SPFPVHVAEAcNPnAcr	Unconsidered	1	1	D3ZHA0	C11(Carbamidomethyl); N14(Deamidated); C16(Carbamidomethyl); R17(Label:13C(6))	CID		0.034	2	2					1.90651e+06		No Quan Values	Not Used		0	0.005824	4.53683	0	33.2	100	2	966.951	1932.9	8.76053	172.137	32520	32520	MS2	0/0	12AUG14_Rui_cardiac_PE_B.raw
High				LAADGTVMNTFAHk	Unambiguous	1	1	B5DFG4	K14(Label:2H(4))	CID	1	0	1	1		15069			4.54347e+06	Medium	Unique	Used	0.708335	0	0.003389	4.53632	0	78.9426	100	2	740.38	1479.75	-2.99351	187.56	35858	35858	MS2	0/0	12AUG14_Rui_cardiac_PE_B.raw
	High			LVQAAQmLQSDPYSVPAr	Unambiguous	2	1	P85972	M7(Oxidation); R18(Label:13C(6)15N(4))	CID	1	0	1	1							No Quan Values	Not Used		0	0.02277	4.53345	0	0	100	2	1000.51	2000.01	-2.6962	235.893	46285	46285	MS2	0/0	12AUG14_Rui_cardiac_PE_B.raw
High				GFGTDEQAIVDVVSNr	Unambiguous	1	1	Q6IRJ7	R16(Label:13C(6))	CID	1	0	1	1							No Quan Values	Not Used		0	0.0001978	4.53322	0	30.9264	100	2	856.929	1712.85	-2.18503	369.493	74488	74488	MS2	0/0	12AUG14_Rui_cardiac_PE_B.raw
High				TLSQSSESGTLPSGPPGHTMEVSc	Unambiguous	2	1	Q8VBU2-2	C24(Carbamidomethyl)	CID	1	0	1	1					27353269		Indistinguishable Channels	Not Used		0	0.0007101	4.53322	0	0	100	2	1223.54	2446.08	-2.8765	231.175	45262	45262	MS2	0/0	12AUG14_Rui_cardiac_PE_B.raw
	High			TLSQSSESGTLPSGPPGHTMEVSc	Unambiguous	2	1	Q8VBU2-2	C24(Carbamidomethyl)	CID	1	0	1	1					27353269		Indistinguishable Channels	Not Used		0	0.002859	4.53322	0	0	100	2	1223.54	2446.08	-2.8765	231.175	45262	45262	MS2	0/0	12AUG14_Rui_cardiac_PE_B.raw
	High			NLVHIITHGEEkD	Unambiguous	1	1	P08733	K12(Label:13C(6)15N(2))	CID	1	0	1	1		9606	1		4.29179e+06	Heavy	Excluded by Method	Not Used		0	0.01021	4.53278	1	27.8072	100	2	756.895	1512.78	-4.17608	126.352	22710	22710	MS2	0/0	12AUG14_Rui_cardiac_PE_B.raw
High				APSWIDTGLSEMr	Unambiguous	1	1	P23928	R13(Label:13C(6))	CID	1	0	1	1		29006	1		21455360	Medium	Excluded by Method	Not Used		0	0.0002081	4.53191	0	15.5654	38	2	734.862	1468.72	-2.36001	352.34	70911	70911	MS2	0/0	12AUG14_Rui_cardiac_PE_B.raw
	High			GVVPLAGTNGETTTqGLDGLSEr	Unconsidered	1	1	P05065	Q15(Deamidated); R23(Label:13C(6)15N(4))	CID		0.0066	2	2					3.9499e+06		No Quan Values	Not Used		0	0.001161	4.53171	0	24.2362	100	2	1142.07	2283.13	-3.8976	330.776	66394	66394	MS2	0/0	12AUG14_Rui_cardiac_PE_B.raw
High				FGQGGAGPVGGQGPr	Unambiguous	1	1	F1LQW3	R15(Label:13C(6))	CID	1	0	1	1							No Quan Values	Not Used		0	8.673e-05	4.53066	0	35.5962	100	2	674.344	1347.68	-4.04451	66.3101	10088	10088	MS2	0/0	12AUG14_Rui_cardiac_PE_B.raw
High				GGDDLDPNYVLSSr	Unambiguous	1	1	P00564	R14(Label:13C(6))	CID	1	0	1	1							No Quan Values	Not Used		0	0.0006948	4.5283	0	18.7121	37	2	757.363	1513.72	-2.94317	261.164	51693	51693	MS2	0/0	12AUG14_Rui_cardiac_PE_B.raw
High				IDNSQVESGSLEDDWDFLPPkk	Unambiguous	1	1	P18418	K21(Label:2H(4)); K22(Label:2H(4))	CID	1	0	1	1					2.37904e+06		No Quan Values	Not Used		0	0.001594	4.52769	1	89.3436	100	3	843.085	2527.24	-1.00786	357.083	71900	71900	MS2	0/0	12AUG14_Rui_cardiac_PE_B.raw
	High			MTnGFSGADLTEIcQr	Unambiguous	1	1	P46462	N3(Deamidated); C14(Carbamidomethyl); R16(Label:13C(6)15N(4))	CID	1	0	1	1					581253		No Quan Values	Not Used		0	0.005038	4.52761	0	66.8626	100	2	905.899	1810.79	-3.60569	307.107	61412	61412	MS2	0/0	12AUG14_Rui_cardiac_PE_B.raw
	High			SLGYAYVNFQqPADAEr	Unconsidered	3	2	Q9EPH8;G3V9N0	Q11(Deamidated); R17(Label:13C(6)15N(4))	CID		0.0443	3	3		24758	1		3.201e+06	Heavy	Excluded by Method	Not Used		0	0.01502	4.52704	0	59.6498	100	2	970.466	1939.93	9.93557	299.59	59831	59831	MS2	0/0	12AUG14_Rui_cardiac_PE_B.raw
High				AVTELnEPLSNEDr	Unambiguous	1	1	P68511	N6(Deamidated); R14(Label:13C(6))	CID	0.0199	0	1	1					2652673		No Quan Values	Not Used		0	0.007425	4.52629	0	38.0289	100	2	797.396	1593.78	9.00435	168.069	31634	31634	MS2	0/0	12AUG14_Rui_cardiac_PE_B.raw
	High			NNDPELEEVNLNNIr	Unambiguous	2	1	P70567	R15(Label:13C(6)15N(4))	CID	1	0	1	1					2.10376e+06		No Quan Values	Not Used		0	0.0005376	4.52471	0	22.9766	100	2	896.935	1792.86	-3.87402	289.929	57787	57787	MS2	0/0	12AUG14_Rui_cardiac_PE_B.raw
High				AHGGYSVFAGVGEr	Unambiguous	2	1	G3V6D3	R14(Label:13C(6))	CID	1	0	1	1					3636460		No Quan Values	Not Used		0	0.0005532	4.52338	0	43.8498	100	2	706.851	1412.7	-4.39893	156.819	29222	29222	MS2	0/0	12AUG14_Rui_cardiac_PE_B.raw
High				SPFEVQVSPEAGAQk	Unambiguous	1	1	D3ZHA0	K15(Label:2H(4))	CID	1	0	1	1					25419006		No Quan Values	Not Used		0	0.001821	4.52275	0	6.159	25	2	789.407	1577.81	-2.55925	202.783	39148	39148	MS2	0/0	12AUG14_Rui_cardiac_PE_B.raw
High				MADSGGQPQLTQPGk	Unambiguous	2	1	Q8VBU2-2	K15(Label:2H(4))	CID	1	0	1	1		4864			1.11753e+07	Medium	Unique	Used	0.439512	0	8.971e-05	4.52244	0	4.50725	100	2	759.877	1518.75	-3.18709	76.4574	12150	12150	MS2	0/0	12AUG14_Rui_cardiac_PE_B.raw
High				LNDGNLmPVLGFGTFASk	Unambiguous	1	1	D3ZF77	M7(Oxidation); K18(Label:2H(4))	CID	1	0	1	1		32723		1	8.60315e+06	Medium	Excluded by Method	Not Used		0	0.003731	4.52087	0	14.2929	92	2	950.987	1900.97	-5.86283	397.742	80371	80371	MS2	0/0	12AUG14_Rui_cardiac_PE_B.raw
High				IPSAVGYQPTLATDmGTMQEr	Unambiguous	2	1	G3V6D3	M15(Oxidation); R21(Label:13C(6))	CID	1	0	1	1		22467		1	23357143	Medium	Excluded by Method	Not Used		0	0.0001501	4.52039	0	34.9004	100	2	1144.55	2288.1	-1.90857	270.845	53749	53749	MS2	0/0	12AUG14_Rui_cardiac_PE_B.raw
High				FYPEDVSEELIQDITQr	Unambiguous	2	1	F1LP60	R17(Label:13C(6))	CID	1	0	1	1		34568			3.58377e+06	Medium	Redundant	Not Used	0.605457	0	5.988e-05	4.52016	0	28.2088	100	2	1044.51	2088.02	-2.24437	416.677	84381	84381	MS2	0/0	12AUG14_Rui_cardiac_PE_B.raw
High				QVELALWDTAGQEDYDr	Unambiguous	4	1	B2RYP0	R17(Label:13C(6))	CID	1	0	1	1		29899	1	1	727254	Medium	Excluded by Method	Not Used		0	0.0005722	4.51914	0	57.0977	100	2	1007.97	2014.94	-4.00763	363.187	73177	73177	MS2	0/0	12AUG14_Rui_cardiac_PE_B.raw
	High			LLGAPQEADASEEGVQr	Unambiguous	1	1	P14841	R17(Label:13C(6)15N(4))	CID	1	0	1	1					1.94318e+06		No Quan Values	Not Used		0	0.002146	4.51695	0	23.9265	100	2	890.437	1779.87	-4.59335	171.476	32376	32376	MS2	0/0	12AUG14_Rui_cardiac_PE_B.raw
High				YTPSGQSGAAASESLFISNHAY	Unambiguous	1	1	P05065		CID	1	0	1	1							Indistinguishable Channels	Not Used		0	0.0002978	4.51683	0	1.1516	10	2	1129.52	2258.03	-2.87538	309.515	61915	61915	MS2	0/0	12AUG14_Rui_cardiac_PE_B.raw
	High			YTPSGQSGAAASESLFISNHAY	Unambiguous	1	1	P05065		CID	1	0	1	1							Indistinguishable Channels	Not Used		0	0.0005522	4.51683	0	1.1516	10	2	1129.52	2258.03	-2.87538	309.515	61915	61915	MS2	0/0	12AUG14_Rui_cardiac_PE_B.raw
High				LrsEDGVEGDLGETQSr	Unambiguous	1	1	M0R9D5	R2(Label:13C(6)); S3(Phospho); R17(Label:13C(6))	CID	1	0	1	1	S(3): 100.0; T(14): 0.0; S(16): 0.0	10805	1	1	485362	Medium	Excluded by Method	Not Used		0	0.006464	4.51421	1	19.289	100	2	970.438	1939.87	-5.14663	140.141	25641	25641	MS2	0/0	12AUG14_Rui_cardiac_PE_B.raw
	High			mADSGGQPQLTQPGk	Unambiguous	2	1	Q8VBU2-2	M1(Oxidation); K15(Label:13C(6)15N(2))	CID	1	0	1	1		1877			4.06211e+06	Heavy	Unique	Used	0.491109	0	0.002448	4.5135	0	18.0105	100	2	769.871	1538.73	-1.08191	46.5547	6048	6048	MS2	0/0	12AUG14_Rui_cardiac_PE_B.raw
High				cDENILWLDYk	Unambiguous	4	2	P11980;P11980-2	C1(Carbamidomethyl); K11(Label:2H(4))	CID	1	0	1	1							No Quan Values	Not Used		0	0.0005421	4.51319	0	44.2799	65	2	736.854	1472.7	-1.85473	362.873	73111	73111	MS2	0/0	12AUG14_Rui_cardiac_PE_B.raw
	High			VPQTFTVDcSQAGr	Unambiguous	1	1	D3ZHA0	C9(Carbamidomethyl); R14(Label:13C(6)15N(4))	CID	1	0	1	1					5.2911e+06		No Quan Values	Not Used		0	0.0001989	4.51294	0	31.7836	97	2	788.375	1575.74	-2.23708	151.267	28030	28030	MS2	0/0	12AUG14_Rui_cardiac_PE_B.raw
High				AASGrPEGTIAPPLGSGAPNLQEAMQNLr	Unambiguous	1	1	D4ABA9	R5(Label:13C(6)); R29(Label:13C(6))	CID	1	0	1	1							No Quan Values	Not Used		0	3.857e-05	4.51151	0	13.7307	100	3	972.506	2915.5	-5.13341	380.005	76665	76665	MS2	0/0	12AUG14_Rui_cardiac_PE_B.raw
	High			AQDTAELFFEDVr	Unambiguous	1	1	P15650	R13(Label:13C(6)15N(4))	CID	0.4922	0	1	1							No Quan Values	Not Used		0	0.0006059	4.51144	0	54.1171	81	2	775.87	1550.73	-2.85236	364.904	73536	73536	MS2	0/0	12AUG14_Rui_cardiac_PE_B.raw
	High			AGDWQcPnPGcGNQNFAWr	Unambiguous	2	1	B1WC50	C6(Carbamidomethyl); N8(Deamidated); C11(Carbamidomethyl); R19(Label:13C(6)15N(4))	CID	0.0111	0	1	1		23194	1		2664018	Heavy	Excluded by Method	Not Used		0	0.002933	4.51122	0	40.911	100	2	1123.47	2245.93	4.49752	281.103	55926	55926	MS2	0/0	12AUG14_Rui_cardiac_PE_B.raw
High				VTnGAFTGEISPGMIk	Unambiguous	2	1	M0R4U4	N3(Deamidated); K16(Label:2H(4))	CID	1	0	1	1		25094		1	2.33016e+06	Medium	Excluded by Method	Not Used		0	3.716e-05	4.50982	0	50.7373	100	2	813.92	1626.83	-1.64585	303.703	60698	60698	MS2	0/0	12AUG14_Rui_cardiac_PE_B.raw
	High			NVNIQNFHTSWk	Unambiguous	1	1	D3ZCV0	K12(Label:13C(6)15N(2))	CID	1	0	1	1							No Quan Values	Not Used		0	0.007485	4.50866	0	31.1927	77	2	748.378	1495.75	-2.86233	196.144	37728	37728	MS2	0/0	12AUG14_Rui_cardiac_PE_B.raw
	High			NFGPTGIGFGGLTHQVEk	Unambiguous	2	1	G3V7U0	K18(Label:13C(6)15N(2))	CID	1	0	1	1		24564		1	4.48967e+06	Heavy	Excluded by Method	Not Used		0	0.001252	4.50852	0	43.5395	100	2	933.981	1866.95	-2.28868	297.892	59473	59473	MS2	0/0	12AUG14_Rui_cardiac_PE_B.raw
High				TDYNASVSVPDSSGPEr	Unambiguous	3	1	P61980	R17(Label:13C(6))	CID	1	0	1	1					26781466		No Quan Values	Not Used		0	0.0002137	4.50838	0	43.622	79	2	893.91	1786.81	-2.9148	166.868	31374	31374	MS2	0/0	12AUG14_Rui_cardiac_PE_B.raw
	High			EALENANTNTEVLk	Unambiguous	2	1	M0RCH6	K14(Label:13C(6)15N(2))	CID	1	0	1	1							No Quan Values	Not Used		0	0.001591	4.50818	0	30.0561	51	2	777.395	1553.78	-4.50376	144.791	26639	26639	MS2	0/0	12AUG14_Rui_cardiac_PE_B.raw
High				IPSAVGYQPTLATDmGTMQEr	Unconsidered	2	1	G3V6D3	M15(Oxidation); R21(Label:13C(6))	CID		0.0384	2	2		24375			18847172	Medium	Redundant	Not Used	0.827519	0	0.005372	4.50807	0	0	35	2	1144.55	2288.09	-5.64311	295.194	58902	58902	MS2	0/0	12AUG14_Rui_cardiac_PE_B.raw
High				QHPLPPPAQNQNQVr	Unambiguous	1	1	D4A7U1	R15(Label:13C(6))	CID	1	0	1	1		333		1	1.21822e+06	Medium	Excluded by Method	Not Used		0	0.0001468	4.50789	0	7.92958	100	3	577.309	1729.91	-3.35927	28.4567	2561	2561	MS2	0/0	12AUG14_Rui_cardiac_PE_B.raw
	High			QVELALWDTAGQEDYDr	Unambiguous	4	1	B2RYP0	R17(Label:13C(6)15N(4))	CID	1	0	1	1					516810		No Quan Values	Not Used		0	0.00315	4.50703	0	33.558	100	2	1009.97	2018.93	-2.66002	365.691	73702	73702	MS2	0/0	12AUG14_Rui_cardiac_PE_B.raw
	High			LQDAEEAVEAVNAk	Unambiguous	4	2	G3V885;G3V8B0	K14(Label:13C(6)15N(2))	CID	1	0	1	1		15254	1		75723518	Heavy	Excluded by Method	Not Used		0	0.0001181	4.50701	0	46.6578	44	2	747.877	1494.75	-3.38124	189.618	36303	36303	MS2	0/0	12AUG14_Rui_cardiac_PE_B.raw
High				GWEEGVAQmSVGQr	Unambiguous	1	1	Q62658	M9(Oxidation); R14(Label:13C(6))	CID	1	0	1	1		12995	1	1	5052973	Medium	Excluded by Method	Not Used		0	0.00115	4.50501	0	0	100	2	778.365	1555.72	-2.73035	165.073	30992	30992	MS2	0/0	12AUG14_Rui_cardiac_PE_B.raw
High				DYTGEDVTPENFLAVLr	Unambiguous	2	1	Q5PPG2	R17(Label:13C(6))	CID	1	0	1	1		34560		1	1.15128e+06	Medium	Excluded by Method	Not Used		0	0.0005906	4.50495	0	29.9375	100	2	972.983	1944.96	-3.03067	416.587	84361	84361	MS2	0/0	12AUG14_Rui_cardiac_PE_B.raw
High				VAVGEEQAFLVNTr	Unambiguous	1	1	D3ZHA0	R14(Label:13C(6))	CID	1	0	1	1							No Quan Values	Not Used		0	0.000463	4.50366	0	21.2369	30	2	769.915	1538.82	-2.92757	261.396	51745	51745	MS2	0/0	12AUG14_Rui_cardiac_PE_B.raw
High				APPAGEDTcQFDk	Unambiguous	1	1	A0JPQ4	C9(Carbamidomethyl); K13(Label:2H(4))	CID	1	0	1	1		3755		1	2505481	Medium	Excluded by Method	Not Used		0	0.000274	4.50209	0	8.10927	100	2	720.323	1439.64	-1.5009	65.0515	9834	9834	MS2	0/0	12AUG14_Rui_cardiac_PE_B.raw
High				ELqDQLEAEQYFSTLYk	Unconsidered	6	1	F1LQT3	Q3(Deamidated); K17(Label:2H(4))	CID		0.0486	2	2							No Quan Values	Not Used		0	0.001862	4.50199	0	33.7082	100	2	1055.51	2110.02	0.174881	403.206	81554	81554	MS2	0/0	12AUG14_Rui_cardiac_PE_B.raw
High				NLVHIITHGEEkD	Unambiguous	1	1	P08733	K12(Label:2H(4))	CID	1	0	1	1		9755	1	1	6692662	Medium	Excluded by Method	Not Used		0	0.002277	4.50085	1	5.35377	55	2	754.902	1508.8	-3.00252	127.979	23051	23051	MS2	0/0	12AUG14_Rui_cardiac_PE_B.raw
	High			rAPAAQPPATAAAPSAVGSPAAAPr	Unambiguous	2	1	M0R785	R1(Label:13C(6)15N(4)); R25(Label:13C(6)15N(4))	CID	1	0	1	1		10152	1		2.09113e+07	Heavy	Excluded by Method	Not Used		0	0.002736	4.50068	1	63.5511	100	3	758.743	2274.21	-3.24494	132.85	24097	24097	MS2	0/0	12AUG14_Rui_cardiac_PE_B.raw
High				GFGFVcFSSPEEATk	Unambiguous	5	3	Q9EPH8;B5DF80;G3V9N0	C6(Carbamidomethyl); K15(Label:2H(4))	CID	1	0	1	1							No Quan Values	Not Used		0	0.0003956	4.50024	0	45.1863	100	2	833.887	1666.77	-3.66312	345.286	69440	69440	MS2	0/0	12AUG14_Rui_cardiac_PE_B.raw
	High			QATLGAGLPIATPcTTVNk	Unambiguous	1	1	P17764	C14(Carbamidomethyl); K19(Label:13C(6)15N(2))	CID	1	0	1	1					862357		No Quan Values	Not Used		0	0.00501	4.50016	0	63.2357	100	2	961.015	1921.02	-4.40709	301.257	60185	60185	MS2	0/0	12AUG14_Rui_cardiac_PE_B.raw
High				LGDVISIQPcPDVk	Unambiguous	1	1	P46462	C10(Carbamidomethyl); K14(Label:2H(4))	CID	1	0	1	1					6.32032e+06		No Quan Values	Not Used		0	0.001006	4.5	0	28.0351	58	2	772.916	1544.82	-2.76122	278.342	55347	55347	MS2	0/0	12AUG14_Rui_cardiac_PE_B.raw
High				ALGQNPTQAEVLr	Unambiguous	1	1	P16409	R13(Label:13C(6))	CID	1	0	1	1		12217	1		1891237728	Medium	Excluded by Method	Not Used		0	0.003229	4.497	0	3.69334	2	2	701.888	1402.77	-3.85647	156.141	29072	29072	MS2	0/0	12AUG14_Rui_cardiac_PE_B.raw
High				NLTEDNSQNQDFIAk	Unambiguous	1	1	Q9ER24	K15(Label:2H(4))	CID	1	0	1	1					1.45829e+06		No Quan Values	Not Used		0	0.001173	4.49662	0	29.2354	100	2	870.918	1740.83	-3.41901	156.649	29184	29184	MS2	0/0	12AUG14_Rui_cardiac_PE_B.raw
High				LEDEEEmNAELTAk	Unambiguous	4	2	G3V885;G3V8B0	M7(Oxidation); K14(Label:2H(4))	CID	1	0	1	1					2631402		No Quan Values	Not Used		0	0.00336	4.49641	0	44.1928	100	2	821.374	1641.74	-3.87244	109.106	19026	19026	MS2	0/0	12AUG14_Rui_cardiac_PE_B.raw
High				TPSFSVSAPqVSIPDVNVk	Unambiguous	1	1	M0R9D5	Q10(Deamidated); K19(Label:2H(4))	CID	0.0067	0	1	1		31990	1		187830	Medium	Excluded by Method	Not Used		0	0.004028	4.49505	0	69.8694	100	2	989.035	1977.06	7.95617	389.683	78671	78671	MS2	0/0	12AUG14_Rui_cardiac_PE_B.raw
	High			AASDGqYENQSPEATSPr	Unconsidered	1	1	F1LN42	Q6(Deamidated); R18(Label:13C(6)15N(4))	CID		0.0132	2	2		2991	1		444028	Heavy	Excluded by Method	Not Used		0	0.008551	4.49496	0	0	100	2	959.923	1918.84	5.44953	57.1668	8219	8219	MS2	0/0	12AUG14_Rui_cardiac_PE_B.raw
High				TnVSGGAIALGHPLGGSGSr	Unambiguous	2	1	P13437	N2(Deamidated); R20(Label:13C(6))	CID	1	0	1	1					605034		No Quan Values	Not Used		0	0.003394	4.49448	0	47.766	100	2	907.982	1814.96	6.08723	172.723	32651	32651	MS2	0/0	12AUG14_Rui_cardiac_PE_B.raw
	High			IEDEQALALQLQk	Unambiguous	2	1	G3V885	K13(Label:13C(6)15N(2))	CID	1	0	1	1					2.76459e+06		No Quan Values	Not Used		0	0.0003237	4.49436	0	52.7169	100	2	753.914	1506.82	-3.19617	265.398	52591	52591	MS2	0/0	12AUG14_Rui_cardiac_PE_B.raw
	High			VPQTFTVDcSQAGr	Unambiguous	1	1	D3ZHA0	C9(Carbamidomethyl); R14(Label:13C(6)15N(4))	CID	1	0	1	1					602974		No Quan Values	Not Used		0	0.002381	4.49272	0	32.992	100	2	788.374	1575.74	-2.85683	146.992	27120	27120	MS2	0/0	12AUG14_Rui_cardiac_PE_B.raw
	High			IQVLQqQADDAEEr	Unconsidered	3	1	Q63610-3	Q6(Deamidated); R14(Label:13C(6)15N(4))	CID		0.026	2	2					271932		No Quan Values	Not Used		0	0.006493	4.49209	0	63.0912	100	2	827.408	1653.81	7.81887	141.551	25941	25941	MS2	0/0	12AUG14_Rui_cardiac_PE_B.raw
	High			SVSTPSEAGSqDSGDGAVGSr	Unambiguous	6	1	D3ZU74	Q11(Deamidated); R21(Label:13C(6)15N(4))	CID	1	0	1	1					650944		No Quan Values	Not Used		0	0.000465	4.49192	0	42.9677	100	2	981.438	1961.87	6.20495	64.0289	9628	9628	MS2	0/0	12AUG14_Rui_cardiac_PE_B.raw
High				kATDAEADVASLNr	Unambiguous	5	1	P04692	K1(Label:2H(4)); R14(Label:13C(6))	CID	1	0	1	1		6885		1	17523590	Medium	Excluded by Method	Not Used		0	0.0003845	4.49038	1	49.8105	32	2	735.891	1470.77	-3.10822	97.156	16489	16489	MS2	0/0	12AUG14_Rui_cardiac_PE_B.raw
High				ELEVAEGGGQVELEr	Unambiguous	1	1	Q63692	R15(Label:13C(6))	CID	1	0	1	1					1.28712e+06		No Quan Values	Not Used		0	0.0001086	4.49027	0	49.5661	100	2	810.911	1620.81	-2.10511	219.098	42660	42660	MS2	0/0	12AUG14_Rui_cardiac_PE_B.raw
	High			QTQTFTTYSDNQPGVLIQVYEGEr	Unambiguous	6	2	P63018;Q07439	R24(Label:13C(6)15N(4))	CID	1	0	1	1					3.75214e+06		No Quan Values	Not Used		0	0.002949	4.48963	0	13.9928	100	2	1392.67	2784.33	-0.394466	394.589	79694	79694	MS2	0/0	12AUG14_Rui_cardiac_PE_B.raw
High				NTGIIcTIGPASr	Unambiguous	4	2	P11980;P11980-2	C6(Carbamidomethyl); R13(Label:13C(6))	CID	1	0	1	1		15551	1		2.46322e+08	Medium	Excluded by Method	Not Used		0	0.0003548	4.48945	0	11.5644	6	2	683.364	1365.72	-3.00899	192.769	36989	36989	MS2	0/0	12AUG14_Rui_cardiac_PE_B.raw
High				AANAAENDFSVSQAEVSSr	Unambiguous	1	1	Q6MG08	R19(Label:13C(6))	CID	1	0	1	1					804950		No Quan Values	Not Used		0	0.01623	4.48524	0	0	100	2	979.957	1958.91	-3.70822	193.64	37182	37182	MS2	0/0	12AUG14_Rui_cardiac_PE_B.raw
High				GFGFVTFDDHDPVDk	Unambiguous	7	1	A7VJC2-2	K15(Label:2H(4))	CID	1	0	1	1							No Quan Values	Not Used		0	0.0001511	4.48105	0	39.1175	100	2	850.397	1699.79	-1.88581	320.126	64154	64154	MS2	0/0	12AUG14_Rui_cardiac_PE_B.raw
High				ELEVAEGGGqVELEr	Unambiguous	1	1	Q63692	Q10(Deamidated); R15(Label:13C(6))	CID	1	0	1	1					1095768		No Quan Values	Not Used		0	0.001743	4.47818	0	75.3026	100	2	811.411	1621.82	8.95609	220.272	42916	42916	MS2	0/0	12AUG14_Rui_cardiac_PE_B.raw
High				NkDTGTYEDFVEGLr	Unambiguous	1	1	P16409	K2(Label:2H(4)); R15(Label:13C(6))	CID	1	0	1	1		22364	1		236158728	Medium	Excluded by Method	Not Used		0	0.0137	4.47787	1	55.9514	4	3	585.29	1753.86	-4.75893	273.591	54335	54335	MS2	0/0	12AUG14_Rui_cardiac_PE_B.raw
	High			LSGImVPAPIQDLEALr	Unambiguous	1	1	Q9ER24	M5(Oxidation); R17(Label:13C(6)15N(4))	CID	1	0	1	1		33988			2.00944e+06	Heavy	Unique	Used	0.68297	0	0.0007898	4.4773	0	59.5953	100	2	925.01	1849.01	-0.176597	410.123	83019	83019	MS2	0/0	12AUG14_Rui_cardiac_PE_B.raw
	High			TVYHAEEIQcnGr	Unambiguous	2	1	G3V7U0	C10(Carbamidomethyl); N11(Deamidated); R13(Label:13C(6)15N(4))	CID	1	0	1	1		2961			2.7447e+07	Heavy	Unique	Used	0.855277	0	0.00426	4.47689	0	43.4527	19	3	529.906	1587.7	-3.86468	56.8789	8159	8159	MS2	0/0	12AUG14_Rui_cardiac_PE_B.raw
	High			GADYLVTEVENGGSLGSk	Unambiguous	4	2	P11980;P11980-2	K18(Label:13C(6)15N(2))	CID	1	0	1	1					1.27527e+06		No Quan Values	Not Used		0	0.0007045	4.47683	0	21.3827	80	2	902.438	1803.87	-8.56702	314.062	62873	62873	MS2	0/0	12AUG14_Rui_cardiac_PE_B.raw
High				TScGSPNYAAPEVISGr	Unambiguous	3	1	G3V715	C3(Carbamidomethyl); R17(Label:13C(6))	CID	1	0	1	1		14404	1		2.38705e+06	Medium	Excluded by Method	Not Used		0	0.003638	4.47671	0	20.6362	100	2	886.419	1771.83	-3.37715	180.719	34377	34377	MS2	0/0	12AUG14_Rui_cardiac_PE_B.raw
	High			VILHLkEDQTEYLEEr	Unambiguous	3	2	P82995;P34058	K6(Label:13C(6)15N(2)); R16(Label:13C(6)15N(4))	CID	1	0	1	1		17787		1	2.63958e+06	Heavy	Excluded by Method	Not Used		0	0.0135	4.47613	1	85.1564	100	3	678.357	2033.06	-4.44838	217.705	42366	42366	MS2	0/0	12AUG14_Rui_cardiac_PE_B.raw
High				IDSAATSTYEVGnPPDYr	Unambiguous	1	1	P41498	N13(Deamidated); R18(Label:13C(6))	CID	1	0	1	1					1.02964e+06		No Quan Values	Not Used		0	0.007402	4.47523	0	44.1817	100	2	981.962	1962.92	7.24188	209.843	40659	40659	MS2	0/0	12AUG14_Rui_cardiac_PE_B.raw
High				FASEIAGVDDLGTTGr	Unambiguous	1	1	Q66HF1	R16(Label:13C(6))	CID	1	0	1	1							No Quan Values	Not Used		0	0.001186	4.47341	0	54.194	95	2	807.904	1614.8	-3.12672	277.413	55149	55149	MS2	0/0	12AUG14_Rui_cardiac_PE_B.raw
High				NQVAMNPTNTVFDAk	Unambiguous	6	2	P63018;D3ZH98	K15(Label:2H(4))	CID	1	0	1	1					18486698		No Quan Values	Not Used		0	0.0009083	4.47093	0	22.3615	39	2	827.412	1653.82	-2.14549	229.548	44912	44912	MS2	0/0	12AUG14_Rui_cardiac_PE_B.raw
	High			NSnLVGAAHEELQQSr	Unconsidered	2	1	G3V8L3	N3(Deamidated); R16(Label:13C(6)15N(4))	CID		0.0176	3	3					945292		No Quan Values	Not Used		0	0.00835	4.46968	0	71.3108	100	2	882.438	1763.87	7.79508	143.472	26351	26351	MS2	0/0	12AUG14_Rui_cardiac_PE_B.raw
High				TPSFSVSAPQVSIPDVnVk	Unconsidered	1	1	M0R9D5	N17(Deamidated); K19(Label:2H(4))	CID		0.0067	2	2		31990	1		187830	Medium	Excluded by Method	Not Used		0	0.004885	4.46939	0	69.8694	100	2	989.035	1977.06	7.95617	389.683	78671	78671	MS2	0/0	12AUG14_Rui_cardiac_PE_B.raw
	High			VGLIGScTNSSYEDmGr	Unambiguous	1	1	Q9ER34	C7(Carbamidomethyl); M15(Oxidation); R17(Label:13C(6)15N(4))	CID	1	0	1	1					2.88788e+06		No Quan Values	Not Used		0	0.005184	4.4693	0	26.9928	57	2	936.407	1871.81	-3.29869	175.706	33300	33300	MS2	0/0	12AUG14_Rui_cardiac_PE_B.raw
High				IDSDGDGLVTTEELk	Unambiguous	1	1	D3ZUB0	K15(Label:2H(4))	CID	1	0	1	1					1.23361e+06		No Quan Values	Not Used		0	0.00017	4.46802	0	0	100	2	798.399	1595.79	-2.80452	235.007	46095	46095	MS2	0/0	12AUG14_Rui_cardiac_PE_B.raw
High				GPSVDVDVPDVDLEcPEAk	Unambiguous	1	1	M0R9D5	C15(Carbamidomethyl); K19(Label:2H(4))	CID	1	0	1	1					1.16027e+06		No Quan Values	Not Used		0	0.002088	4.46748	0	29.8028	100	2	1022.99	2044.96	-2.53892	337.056	67715	67715	MS2	0/0	12AUG14_Rui_cardiac_PE_B.raw
	High			nSNLVGAAHEELQQSr	Unconsidered	2	1	G3V8L3	N1(Deamidated); R16(Label:13C(6)15N(4))	CID		0.0176	3	4					945292		No Quan Values	Not Used		0	0.008662	4.4671	0	71.3108	100	2	882.438	1763.87	7.79508	143.472	26351	26351	MS2	0/0	12AUG14_Rui_cardiac_PE_B.raw
High				YTPSGQSGAAASESLFISNHAY	Unambiguous	1	1	P05065		CID	1	0	1	1							Indistinguishable Channels	Not Used		0	0.003081	4.46687	0	13.346	100	2	1129.52	2258.03	-4.28096	306.144	61210	61210	MS2	0/0	12AUG14_Rui_cardiac_PE_B.raw
	High			YTPSGQSGAAASESLFISNHAY	Unambiguous	1	1	P05065		CID	1	0	1	1							Indistinguishable Channels	Not Used		0	0.0021	4.46687	0	13.346	100	2	1129.52	2258.03	-4.28096	306.144	61210	61210	MS2	0/0	12AUG14_Rui_cardiac_PE_B.raw
	High			GPSVDVDVPDVDLEcPEAk	Unambiguous	1	1	M0R9D5	C15(Carbamidomethyl); K19(Label:13C(6)15N(2))	CID	1	0	1	1		27930	1		364814	Heavy	Excluded by Method	Not Used		0	0.009918	4.46664	0	43.4145	100	2	1024.98	2048.95	-3.1084	339.266	68179	68179	MS2	0/0	12AUG14_Rui_cardiac_PE_B.raw
	High			HNNcmAEcLTPTIYAk	Unambiguous	1	1	P09605	C4(Carbamidomethyl); M5(Oxidation); C8(Carbamidomethyl); K16(Label:13C(6)15N(2))	CID	1	0	1	1		11910		1	5380961	Heavy	Excluded by Method	Not Used		0	0.009442	4.46635	0	16.9089	100	2	973.932	1946.86	-3.89648	153.926	28603	28603	MS2	0/0	12AUG14_Rui_cardiac_PE_B.raw
High				GFGVDTETPNLEGTLTGPk	Unambiguous	1	1	M0R9D5	K19(Label:2H(4))	CID	1	0	1	1							No Quan Values	Not Used		0	0.002656	4.46634	0	45.4073	96	2	968.991	1936.97	-2.75649	344.671	69311	69311	MS2	0/0	12AUG14_Rui_cardiac_PE_B.raw
High				NLTEEmAGLDEIIAk	Unambiguous	2	1	G3V885	M6(Oxidation); K15(Label:2H(4))	CID	1	0	1	1							No Quan Values	Not Used		0	0.000294	4.46585	0	38.5394	76	2	833.927	1666.85	-1.93395	330.277	66288	66288	MS2	0/0	12AUG14_Rui_cardiac_PE_B.raw
	High			VNAGDQPGADLGPLITPQAk	Unambiguous	2	1	G3V7J0	K20(Label:13C(6)15N(2))	CID	1	0	1	1		24806	1		946409	Heavy	Excluded by Method	Not Used		0	0.001819	4.46548	0	49.6329	100	2	985.523	1970.04	-2.54443	300.19	59958	59958	MS2	0/0	12AUG14_Rui_cardiac_PE_B.raw
High				GWEEGVAqMSVGQr	Unambiguous	1	1	Q62658	Q8(Deamidated); R14(Label:13C(6))	CID	1	0	1	1					2.64781e+06		No Quan Values	Not Used		0	0.005463	4.46542	0	80.1727	100	2	770.868	1540.73	8.12	251.62	49671	49671	MS2	0/0	12AUG14_Rui_cardiac_PE_B.raw
	High			IEDEQALALQLQk	Unambiguous	2	1	G3V885	K13(Label:13C(6)15N(2))	CID	1	0	1	1					17124702		No Quan Values	Not Used		0	0.0003025	4.46518	0	64.8231	53	2	753.914	1506.82	-3.27719	263.014	52087	52087	MS2	0/0	12AUG14_Rui_cardiac_PE_B.raw
High				ENQSILITGESGAGk	Unambiguous	11	3	G3V885;G3V8B0;G3V6D8	K15(Label:2H(4))	CID	1	0	1	1		11739	1	1	3248618	Medium	Excluded by Method	Not Used		0	0.001903	4.46324	0	10.3404	83	2	754.395	1507.78	-4.30524	150.858	27946	27946	MS2	0/0	12AUG14_Rui_cardiac_PE_B.raw
High				YSGDFGADAQGAMSk	Unambiguous	1	1	Q9QZ76	K15(Label:2H(4))	CID	1	0	1	1							No Quan Values	Not Used		0	4.723e-05	4.46209	0	66.6816	71	2	754.835	1508.66	-0.287272	169.322	31907	31907	MS2	0/0	12AUG14_Rui_cardiac_PE_B.raw
High				GAGTGGLGLAIEGPSEAk	Unambiguous	1	1	D3ZHA0	K18(Label:2H(4))	CID	1	0	1	1					8869810		No Quan Values	Not Used		0	0.0002121	4.46163	0	16.3335	100	2	794.926	1588.84	-2.33026	242.234	47660	47660	MS2	0/0	12AUG14_Rui_cardiac_PE_B.raw
	High			IQVLQQqADDAEEr	Unconsidered	3	1	Q63610-3	Q7(Deamidated); R14(Label:13C(6)15N(4))	CID		0.0325	3	3					271932		No Quan Values	Not Used		0	0.006329	4.46104	0	63.0912	100	2	827.408	1653.81	7.81887	141.551	25941	25941	MS2	0/0	12AUG14_Rui_cardiac_PE_B.raw
High				VEnQENVSNLVIDDTELk	Unambiguous	1	1	Q08163	N3(Deamidated); K18(Label:2H(4))	CID	0.0135	0	1	1					476543		No Quan Values	Not Used		0	0.008336	4.46081	0	47.9318	100	2	1032.52	2064.04	6.23966	328.796	65981	65981	MS2	0/0	12AUG14_Rui_cardiac_PE_B.raw
	High			GPQVcGELQGSGTDVNLk	Unambiguous	1	1	M0R9D5	C5(Carbamidomethyl); K18(Label:13C(6)15N(2))	CID	1	0	1	1							No Quan Values	Not Used		0	5.305e-05	4.46023	0	47.6198	100	2	933.956	1866.9	-3.50525	200.332	38632	38632	MS2	0/0	12AUG14_Rui_cardiac_PE_B.raw
High				cSGcDEIIFSEDYqr	Unambiguous	1	1	Q6AYF2	C1(Carbamidomethyl); C4(Carbamidomethyl); Q14(Deamidated); R15(Label:13C(6))	CID	1	0	1	1					401155		No Quan Values	Not Used		0	0.001802	4.4567	0	37.2398	100	2	943.394	1885.78	6.79652	265.581	52630	52630	MS2	0/0	12AUG14_Rui_cardiac_PE_B.raw
	High			AGDWQcPNPGcGnQNFAWr	Unconsidered	2	1	B1WC50	C6(Carbamidomethyl); C11(Carbamidomethyl); N13(Deamidated); R19(Label:13C(6)15N(4))	CID		0.0111	2	2		23194	1		2664018	Heavy	Excluded by Method	Not Used		0	0.0012	4.4552	0	40.911	100	2	1123.47	2245.93	4.49752	281.103	55926	55926	MS2	0/0	12AUG14_Rui_cardiac_PE_B.raw
High				kATDAEADVASLNr	Unambiguous	5	1	P04692	K1(Label:2H(4)); R14(Label:13C(6))	CID	1	0	1	1		6679	1	1	359728	Medium	Excluded by Method	Not Used		0	0.001147	4.45352	1	67.3099	100	2	735.891	1470.77	-3.77221	94.8531	16002	16002	MS2	0/0	12AUG14_Rui_cardiac_PE_B.raw
High				GVVPLAGTNGETTTQGLDGLSEr	Unambiguous	1	1	P05065	R23(Label:13C(6))	CID	1	0	1	1		26172		1	9.27443e+06	Medium	Excluded by Method	Not Used		0	0.0005862	4.45343	0	0	100	2	1139.58	2278.15	-3.26836	317.728	63648	63648	MS2	0/0	12AUG14_Rui_cardiac_PE_B.raw
High				EGTVTAGnASGMSDGAGVVIIASEDAVkk	Unambiguous	2	1	P13437	N8(Deamidated); K28(Label:2H(4)); K29(Label:2H(4))	CID	1	0	1	1		27794	1		6959808	Medium	Excluded by Method	Not Used		0	9.804e-05	4.45208	1	72.2842	100	3	915.128	2743.37	-7.24566	337.458	67800	67800	MS2	0/0	12AUG14_Rui_cardiac_PE_B.raw
High				IEELEEEIEAEr	Unambiguous	11	3	G3V885;G3V8B0;G3V6D8	R12(Label:13C(6))	CID	1	0	1	1		21876	1		129443412	Medium	Excluded by Method	Not Used		0	0.0009772	4.45175	0	9.53041	12	2	747.864	1494.72	-3.3552	265.853	52685	52685	MS2	0/0	12AUG14_Rui_cardiac_PE_B.raw
High				IEELEEELEAEr	Unambiguous	11	3	G3V885;G3V8B0;G3V6D8	R12(Label:13C(6))	CID	1	0	1	2		21876	1		129443412	Medium	Excluded by Method	Not Used		0	0.0009772	4.45175	0	9.53041	12	2	747.864	1494.72	-3.3552	265.853	52685	52685	MS2	0/0	12AUG14_Rui_cardiac_PE_B.raw
	High			AAVPSGASTGIYEALELr	Unambiguous	6	2	P15429;M0R5J4	R18(Label:13C(6)15N(4))	CID	1	0	1	1							No Quan Values	Not Used		0	0.001017	4.45038	0	41.6479	94	2	907.977	1814.95	-2.68603	379.746	76611	76611	MS2	0/0	12AUG14_Rui_cardiac_PE_B.raw
	High			ImEGPAFNFLDAPAVr	Unambiguous	1	1	P49432	M2(Oxidation); R16(Label:13C(6)15N(4))	CID	1	0	1	1		32414		1	1.67032e+06	Heavy	Excluded by Method	Not Used		0	0.0007623	4.44978	0	38.4064	100	2	887.444	1773.88	-3.78873	394.342	79642	79642	MS2	0/0	12AUG14_Rui_cardiac_PE_B.raw
High				LLDEEEATDNDLr	Unambiguous	1	1	Q9QZA2	R13(Label:13C(6))	CID	1	0	1	1					4.50548e+06		No Quan Values	Not Used		0	0.0002907	4.44881	0	52.8117	100	2	769.865	1538.72	-2.83748	187.708	35888	35888	MS2	0/0	12AUG14_Rui_cardiac_PE_B.raw
High				NAGnEQDLGIQYr	Unconsidered	1	1	Q5U302	N4(Deamidated); R13(Label:13C(6))	CID		0.0305	2	2					3.81966e+06		No Quan Values	Not Used		0	0.01684	4.44847	0	68.2014	100	2	742.864	1484.72	9.21149	143.593	26376	26376	MS2	0/0	12AUG14_Rui_cardiac_PE_B.raw
	High			AGDWQcPNPGcGNqNFAWr	Unconsidered	2	1	B1WC50	C6(Carbamidomethyl); C11(Carbamidomethyl); Q14(Deamidated); R19(Label:13C(6)15N(4))	CID		0.0133	3	3		23194	1		2664018	Heavy	Excluded by Method	Not Used		0	0.0008132	4.44604	0	40.911	100	2	1123.47	2245.93	4.49752	281.103	55926	55926	MS2	0/0	12AUG14_Rui_cardiac_PE_B.raw
	High			LAVEALSSLDGDLSGr	Unambiguous	1	1	P07335	R16(Label:13C(6)15N(4))	CID	1	0	1	1		31249	1		1.35144e+06	Heavy	Excluded by Method	Not Used		0	0.0003618	4.44431	0	75.6849	100	2	806.922	1612.84	-2.93808	380.3	76727	76727	MS2	0/0	12AUG14_Rui_cardiac_PE_B.raw
High				SSIQITGALEDQmNQLk	Unambiguous	1	1	D3ZCV0	M13(Oxidation); K17(Label:2H(4))	CID	1	0	1	1					4559008		No Quan Values	Not Used		0	0.000684	4.44318	0	27.2624	100	2	948.484	1895.96	-3.65728	273.037	54220	54220	MS2	0/0	12AUG14_Rui_cardiac_PE_B.raw
	High			VLNNMEIGTSLYDEEGAk	Unambiguous	1	1	P16617	K18(Label:13C(6)15N(2))	CID	1	0	1	1		25893		1	826569	Heavy	Excluded by Method	Not Used		0	0.002865	4.44035	0	47.9161	100	2	995.977	1990.95	-3.0709	314.2	62902	62902	MS2	0/0	12AUG14_Rui_cardiac_PE_B.raw
	High			AGDWQcPNPGcGNQnFAWr	Unconsidered	2	1	B1WC50	C6(Carbamidomethyl); C11(Carbamidomethyl); N15(Deamidated); R19(Label:13C(6)15N(4))	CID		0.0155	4	4		23194	1		2664018	Heavy	Excluded by Method	Not Used		0	0.0007423	4.44033	0	40.911	100	2	1123.47	2245.93	4.49752	281.103	55926	55926	MS2	0/0	12AUG14_Rui_cardiac_PE_B.raw
High				cDENILWLDYk	Unambiguous	4	2	P11980;P11980-2	C1(Carbamidomethyl); K11(Label:2H(4))	CID	1	0	1	1							No Quan Values	Not Used		0	0.001911	4.43852	0	34.6708	57	2	736.854	1472.7	-1.68895	361.326	72788	72788	MS2	0/0	12AUG14_Rui_cardiac_PE_B.raw
High				FSPDGELYASGSEDGTLr	Unambiguous	1	1	Q5XIG8	R18(Label:13C(6))	CID	1	0	1	1					683517		No Quan Values	Not Used		0	0.001825	4.4373	0	0	100	2	953.942	1906.88	-0.188937	261.126	51686	51686	MS2	0/0	12AUG14_Rui_cardiac_PE_B.raw
	High			VAPEEHPTLLTEAPLNPk	Unambiguous	4	1	P68035	K18(Label:13C(6)15N(2))	CID	1	0	1	1		19627	1		10171003	Heavy	Excluded by Method	Not Used		0	0.007647	4.43578	0	44.6607	100	2	982.526	1964.05	-6.36571	239.046	46970	46970	MS2	0/0	12AUG14_Rui_cardiac_PE_B.raw
High				AVTELNEPLSnEDr	Unconsidered	1	1	P68511	N11(Deamidated); R14(Label:13C(6))	CID		0.0199	2	2					2652673		No Quan Values	Not Used		0	0.01565	4.43567	0	38.0289	100	2	797.396	1593.78	9.00435	168.069	31634	31634	MS2	0/0	12AUG14_Rui_cardiac_PE_B.raw
	High			GQHAAEIQPLAQSHATk	Unambiguous	1	1	Q9QZ76	K17(Label:13C(6)15N(2))	CID	1	0	1	1		818			4.0938e+07	Heavy	Unique	Used	0.641708	0	0.0005258	4.43536	0	52.5064	30	3	598.979	1794.92	-5.57132	35.5588	3847	3847	MS2	0/0	12AUG14_Rui_cardiac_PE_B.raw
	High			ISADAMmQALLGTr	Unambiguous	1	1	P23693	M7(Oxidation); R14(Label:13C(6)15N(4))	CID	0.0226	0	1	1							No Quan Values	Not Used		0	0.0003039	4.43473	0	36.9175	100	2	752.379	1503.75	-2.16501	336.709	67642	67642	MS2	0/0	12AUG14_Rui_cardiac_PE_B.raw
	High			HFIcEGcEQLLSGr	Unambiguous	1	1	Q6AYF2	C4(Carbamidomethyl); C7(Carbamidomethyl); R14(Label:13C(6)15N(4))	CID	1	0	1	1					2.81736e+06		No Quan Values	Not Used		0	0.0009005	4.43451	0	25.4946	100	2	858.392	1715.78	-6.21156	220.244	42910	42910	MS2	0/0	12AUG14_Rui_cardiac_PE_B.raw
	High			VPQTFTVDcSQAGr	Unambiguous	1	1	D3ZHA0	C9(Carbamidomethyl); R14(Label:13C(6)15N(4))	CID	1	0	1	1					12620079		No Quan Values	Not Used		0	0.003877	4.43429	0	0	62	2	788.374	1575.74	-3.70898	149.058	27562	27562	MS2	0/0	12AUG14_Rui_cardiac_PE_B.raw
	High			AGAGSATLSMAYAGAr	Unambiguous	1	1	P04636	R16(Label:13C(6)15N(4))	CID	1	0	1	1							No Quan Values	Not Used		0	0.002153	4.43356	0	39.7877	39	2	732.857	1464.71	-4.30195	195.507	37587	37587	MS2	0/0	12AUG14_Rui_cardiac_PE_B.raw
	High			LAQAAQSSVATITr	Unambiguous	1	1	G3V852	R14(Label:13C(6)15N(4))	CID	1	0	1	1		10464	1		2.42355e+06	Heavy	Excluded by Method	Not Used		0	0.0002739	4.43291	0	27.646	100	2	713.895	1426.78	-4.18129	136.454	24858	24858	MS2	0/0	12AUG14_Rui_cardiac_PE_B.raw
	High			LGSSEVEQVQLVVDGVk	Unambiguous	1	1	P00564	K17(Label:13C(6)15N(2))	CID	1	0	1	1							No Quan Values	Not Used		0	0.0004928	4.43264	0	36.2666	61	2	897.488	1793.97	-2.92702	364.569	73465	73465	MS2	0/0	12AUG14_Rui_cardiac_PE_B.raw
	High			VPTPNVSVVDLTcr	Unambiguous	7	1	P04797	C13(Carbamidomethyl); R14(Label:13C(6)15N(4))	CID	1	0	1	1							No Quan Values	Not Used		0	0.001344	4.43038	0	31.4723	28	2	783.911	1566.81	-2.90649	305.836	61144	61144	MS2	0/0	12AUG14_Rui_cardiac_PE_B.raw
High				NLVHIITHGEEkD	Unambiguous	1	1	P08733	K12(Label:2H(4))	CID	1	0	1	1					4154094		No Quan Values	Not Used		0	0.006522	4.42812	1	0	88	2	754.901	1508.79	-3.9734	126.223	22683	22683	MS2	0/0	12AUG14_Rui_cardiac_PE_B.raw
	High			DQTNDQVTIDSALATQk	Unambiguous	1	1	P56574	K17(Label:13C(6)15N(2))	CID	1	0	1	1					879477		No Quan Values	Not Used		0	0.001696	4.42789	0	31.9282	100	2	928.458	1855.91	-1.57813	230.622	45145	45145	MS2	0/0	12AUG14_Rui_cardiac_PE_B.raw
High				qVELALWDTAGQEDYDr	Unambiguous	4	1	B2RYP0	Q1(Deamidated); R17(Label:13C(6))	CID	1	0	1	1					594214		No Quan Values	Not Used		0	0.01598	4.42704	0	43.8077	100	2	1008.48	2015.94	6.95079	361.638	72854	72854	MS2	0/0	12AUG14_Rui_cardiac_PE_B.raw
	High			YGINTTDIFQTVDLWEGk	Unambiguous	1	1	Q5XFX0	K18(Label:13C(6)15N(2))	CID	1	0	1	1		34557			987706	Heavy	Unique	Used	0.658301	0	0.0004409	4.42562	0	14.3391	100	2	1054.52	2108.04	-1.46673	416.726	84390	84390	MS2	0/0	12AUG14_Rui_cardiac_PE_B.raw
	High			GTGGVDTAAVGAVFDISNADr	Unambiguous	1	1	P00564	R21(Label:13C(6)15N(4))	CID	1	0	1	1					3.21054e+06		No Quan Values	Not Used		0	0.005986	4.42465	0	75.563	100	2	1001.99	2002.97	-2.13492	390.679	78879	78879	MS2	0/0	12AUG14_Rui_cardiac_PE_B.raw
	High			AGDWQcPNPGcGNQNFAWr	Unambiguous	2	1	B1WC50	C6(Carbamidomethyl); C11(Carbamidomethyl); R19(Label:13C(6)15N(4))	CID	1	0	1	1					994917		No Quan Values	Not Used		0	0.002532	4.42312	0	0	100	2	1122.97	2244.93	-2.62053	279.179	55524	55524	MS2	0/0	12AUG14_Rui_cardiac_PE_B.raw
High				VDYGGVTVDELGk	Unambiguous	1	1	P31044	K13(Label:2H(4))	CID	1	0	1	1		20571		1	5163477	Medium	Excluded by Method	Not Used		0	0.0003668	4.42291	0	42.7211	46	2	678.351	1355.7	-2.98175	250.282	49386	49386	MS2	0/0	12AUG14_Rui_cardiac_PE_B.raw
	High			NAQAHLkDTQLQLDDAVr	Unambiguous	2	1	G3V885	K7(Label:13C(6)15N(2)); R18(Label:13C(6)15N(4))	CID	1	0	1	1		13014		1	5.18502e+06	Heavy	Excluded by Method	Not Used		0	0.00034	4.42217	1	0	98	3	685.36	2054.07	-3.71539	165.362	31053	31053	MS2	0/0	12AUG14_Rui_cardiac_PE_B.raw
High				LcEAIcPAQAITIEAEPr	Unambiguous	1	1	B0BNE6	C2(Carbamidomethyl); C6(Carbamidomethyl); R18(Label:13C(6))	CID	1	0	1	1		27571	1	1	1.28701e+06	Medium	Excluded by Method	Not Used		0	0.0001125	4.42094	0	10.7971	100	2	1024.51	2048.02	-4.31713	334.57	67192	67192	MS2	0/0	12AUG14_Rui_cardiac_PE_B.raw
High				ASLnGADIYSGccTLk	Unambiguous	2	1	F2Z3R2	N4(Deamidated); C12(Carbamidomethyl); C13(Carbamidomethyl); K16(Label:2H(4))	CID	1	0	1	1					3.91858e+06		No Quan Values	Not Used		0	0.0006447	4.42087	0	49.0919	100	2	867.898	1734.79	-5.37051	240.603	47312	47312	MS2	0/0	12AUG14_Rui_cardiac_PE_B.raw
	High			LNEHFLNTTDFLDTIk	Unambiguous	1	1	P56574	K16(Label:13C(6)15N(2))	CID	1	0	1	1		32552		1	21179696	Heavy	Excluded by Method	Not Used		0	0.001906	4.4208	0	51.4403	68	3	643.664	1928.98	-3.81309	395.761	79942	79942	MS2	0/0	12AUG14_Rui_cardiac_PE_B.raw
	High			DTPENNPDTPFDFTPENYEr	Unambiguous	1	1	P19234	R20(Label:13C(6)15N(4))	CID	1	0	1	1					1.64918e+06		No Quan Values	Not Used		0	0.01132	4.41951	0	7.93408	95	2	1204.5	2408	-6.93747	355.947	71661	71661	MS2	0/0	12AUG14_Rui_cardiac_PE_B.raw
High				DTGTYEDFVEGLr	Unambiguous	1	1	P16409	R13(Label:13C(6))	CID	1	0	1	1							No Quan Values	Not Used		0	0.0004765	4.41509	0	6.05833	8	2	754.352	1507.7	-2.82654	362.629	73059	73059	MS2	0/0	12AUG14_Rui_cardiac_PE_B.raw
High				DcDLQEDAcYNcGr	Unambiguous	1	1	P62634	C2(Carbamidomethyl); C9(Carbamidomethyl); C12(Carbamidomethyl); R14(Label:13C(6))	CID	1	0	1	1		9381	1	1	582080	Medium	Excluded by Method	Not Used		0	0.001686	4.41362	0	0	100	2	891.333	1781.66	-2.37411	123.491	22102	22102	MS2	0/0	12AUG14_Rui_cardiac_PE_B.raw
High				SPFEVQVSPEAGAQk	Unambiguous	1	1	D3ZHA0	K15(Label:2H(4))	CID	1	0	1	1					6.0202e+06		No Quan Values	Not Used		0	0.001197	4.41351	0	10.6543	33	2	789.406	1577.81	-3.41029	206.455	39936	39936	MS2	0/0	12AUG14_Rui_cardiac_PE_B.raw
	High			AASDGQYENqSPEATSPr	Unconsidered	1	1	F1LN42	Q10(Deamidated); R18(Label:13C(6)15N(4))	CID		0.0308	3	3		2991	1		444028	Heavy	Excluded by Method	Not Used		0	0.01597	4.41327	0	0	100	2	959.923	1918.84	5.44953	57.1668	8219	8219	MS2	0/0	12AUG14_Rui_cardiac_PE_B.raw
High				ATVLQnQLDESQQEr	Unambiguous	1	1	Q66HR5	N6(Deamidated); R15(Label:13C(6))	CID	0.0068	0	1	1					931317		No Quan Values	Not Used		0	0.01293	4.41263	0	57.9174	100	2	883.445	1765.88	9.19165	153.704	28553	28553	MS2	0/0	12AUG14_Rui_cardiac_PE_B.raw
High				AQQEDALAQQAFEEAr	Unambiguous	1	1	Q66HA7	R16(Label:13C(6))	CID	1	0	1	1		21354	1		1.19565e+06	Medium	Excluded by Method	Not Used		0	0.005748	4.412	0	36.6156	100	2	905.934	1810.86	-2.9615	259.828	51409	51409	MS2	0/0	12AUG14_Rui_cardiac_PE_B.raw
High				ATVLqNQLDESQQEr	Unambiguous	1	1	Q66HR5	Q5(Deamidated); R15(Label:13C(6))	CID	0.0068	0	1	2					931317		No Quan Values	Not Used		0	0.01863	4.41153	0	57.9174	100	2	883.445	1765.88	9.19165	153.704	28553	28553	MS2	0/0	12AUG14_Rui_cardiac_PE_B.raw
	High			ALYDYAGQEADELSFr	Unambiguous	1	1	G3V9N7	R16(Label:13C(6)15N(4))	CID	1	0	1	1					966502		No Quan Values	Not Used		0	0.0004731	4.41094	0	57.168	100	2	929.427	1857.85	-3.82029	358.281	72152	72152	MS2	0/0	12AUG14_Rui_cardiac_PE_B.raw
	High			DHASIQmNVAEVDr	Unambiguous	3	1	P05765	M7(Oxidation); R14(Label:13C(6)15N(4))	CID	1	0	1	1							No Quan Values	Not Used		0	0.002329	4.41062	0	19.2914	100	2	805.876	1610.75	-0.753876	98.1209	16695	16695	MS2	0/0	12AUG14_Rui_cardiac_PE_B.raw
High				ATFSSTSGLDSVSDSGEGr	Unambiguous	1	1	E9PTK8	R19(Label:13C(6))	CID	1	0	1	1					2921269		No Quan Values	Not Used		0	0.0006939	4.41059	0	43.0822	100	2	933.423	1865.84	-3.56704	187.772	35902	35902	MS2	0/0	12AUG14_Rui_cardiac_PE_B.raw
High				QTDSHVFETESLSAQGQSSGr	Unambiguous	1	1	D4ABA9	R21(Label:13C(6))	CID	1	0	1	1		11047	1		132296706	Medium	Excluded by Method	Not Used		0	0.003807	4.41055	0	27.1616	12	3	753.016	2257.03	-3.39746	145.671	26833	26833	MS2	0/0	12AUG14_Rui_cardiac_PE_B.raw
	High			AVNAVGTSENSQESEVIk	Unambiguous	1	1	G3V7K1	K18(Label:13C(6)15N(2))	CID	1	0	1	1					548336		No Quan Values	Not Used		0	0.001293	4.41043	0	0	100	2	935.462	1869.92	-6.15471	135.435	24640	24640	MS2	0/0	12AUG14_Rui_cardiac_PE_B.raw
	High			VNQIGSVTESIQAck	Unambiguous	5	2	M0R5J4;P15429	C14(Carbamidomethyl); K15(Label:13C(6)15N(2))	CID	1	0	1	1					9726363		No Quan Values	Not Used		0	0.0001525	4.41009	0	50.6295	35	2	821.418	1641.83	-4.48867	208.856	40447	40447	MS2	0/0	12AUG14_Rui_cardiac_PE_B.raw
	High			VNQIGSVTESLQAck	Unambiguous	5	2	M0R5J4;P15429	C14(Carbamidomethyl); K15(Label:13C(6)15N(2))	CID	1	0	1	2					9726363		No Quan Values	Not Used		0	0.0001525	4.41009	0	50.6295	35	2	821.418	1641.83	-4.48867	208.856	40447	40447	MS2	0/0	12AUG14_Rui_cardiac_PE_B.raw
	High			ISSSNPYSTVTmDELr	Unambiguous	1	1	D3ZCV0	M12(Oxidation); R16(Label:13C(6)15N(4))	CID	1	0	1	1					5.57924e+06		No Quan Values	Not Used		0	0.003442	4.40869	0	50.1087	100	2	913.424	1825.84	-6.1571	229.772	44960	44960	MS2	0/0	12AUG14_Rui_cardiac_PE_B.raw
	High			VDINAPDVDVQGPDWHLk	Unambiguous	1	1	M0R9D5	K18(Label:13C(6)15N(2))	CID	1	0	1	1							No Quan Values	Not Used		0	0.01164	4.40581	0	37.8076	100	3	676.007	2026.01	-2.75242	337.431	67794	67794	MS2	0/0	12AUG14_Rui_cardiac_PE_B.raw
High				TVYHAEEIQcnGr	Unambiguous	2	1	G3V7U0	C10(Carbamidomethyl); N11(Deamidated); R13(Label:13C(6))	CID	1	0	1	1		3382			38619804	Medium	Unique	Used	1.00513	0	0.00022	4.4035	0	32.9959	58	3	528.576	1583.71	-4.73439	60.9729	9001	9001	MS2	0/0	12AUG14_Rui_cardiac_PE_B.raw
	High			GFGDGYnGYGGGPGGGNFGGSPGYGGGr	Unconsidered	4	1	A7VJC2-2	N7(Deamidated); R28(Label:13C(6)15N(4))	CID		0.0476	2	2							No Quan Values	Not Used		0	0.003171	4.40242	0	83.5192	100	2	1253.52	2506.02	-3.1815	278.82	55449	55449	MS2	0/0	12AUG14_Rui_cardiac_PE_B.raw
High				VENQENVSnLVIDDTELk	Unconsidered	1	1	Q08163	N9(Deamidated); K18(Label:2H(4))	CID		0.0135	2	2					476543		No Quan Values	Not Used		0	0.004643	4.40063	0	47.9318	100	2	1032.52	2064.04	6.23966	328.796	65981	65981	MS2	0/0	12AUG14_Rui_cardiac_PE_B.raw
High				NAGNEqDLGIQYr	Unconsidered	1	1	Q5U302	Q6(Deamidated); R13(Label:13C(6))	CID		0.0414	3	3					3.81966e+06		No Quan Values	Not Used		0	0.01146	4.40026	0	68.2014	100	2	742.864	1484.72	9.21149	143.593	26376	26376	MS2	0/0	12AUG14_Rui_cardiac_PE_B.raw
High				rSENEEFVEVGr	Unambiguous	1	1	P09456	R1(Label:13C(6)); R12(Label:13C(6))	CID	1	0	1	1		6508		1	5.54605e+06	Medium	Excluded by Method	Not Used		0	0.00808	4.39816	1	43.7109	80	2	731.867	1462.73	-4.47905	93.1606	15637	15637	MS2	0/0	12AUG14_Rui_cardiac_PE_B.raw
High				VDGnDVFAVYNATk	Unambiguous	2	1	P11960	N4(Deamidated); K14(Label:2H(4))	CID	0.0023	0	1	1		25335	1		1.84811e+06	Medium	Excluded by Method	Not Used		0	0.001105	4.39794	0	70.8836	100	2	759.382	1517.76	9.50945	306.755	61339	61339	MS2	0/0	12AUG14_Rui_cardiac_PE_B.raw
High				FTQAGSEVSALLGr	Unambiguous	2	1	G3V6D3	R14(Label:13C(6))	CID	1	0	1	1		25538			119533796	Medium	Unique	Used	0.927791	0	0.0009531	4.39768	0	12.9622	16	2	721.388	1441.77	-3.26926	309.867	61990	61990	MS2	0/0	12AUG14_Rui_cardiac_PE_B.raw
High				HEVTEISNTDVETQPGk	Unambiguous	1	1	M0R9D5	K17(Label:2H(4))	CID	1	0	1	1					10116087		No Quan Values	Not Used		0	0.005951	4.39596	0	58.2761	100	2	944.462	1887.92	-3.83761	101.374	17382	17382	MS2	0/0	12AUG14_Rui_cardiac_PE_B.raw
High				NAcDSDYDFDVFVVr	Unambiguous	1	1	Q5XIH3	C3(Carbamidomethyl); R15(Label:13C(6))	CID	1	0	1	1		32432			1.32782e+07	Medium	Unique	Used	0.931331	0	0.001269	4.39585	0	34.1348	100	2	914.397	1827.79	-4.91631	394.518	79679	79679	MS2	0/0	12AUG14_Rui_cardiac_PE_B.raw
	High			NETLGGTcLNVGcIPSk	Unambiguous	1	1	Q6P6R2	C8(Carbamidomethyl); C13(Carbamidomethyl); K17(Label:13C(6)15N(2))	CID	1	0	1	1					913848		No Quan Values	Not Used		0	0.004882	4.39494	0	62.8692	100	2	914.443	1827.88	-2.25567	264.876	52482	52482	MS2	0/0	12AUG14_Rui_cardiac_PE_B.raw
	High			LGYILTcPSNLGTGLr	Unambiguous	4	2	P09605;M0R6J6	C7(Carbamidomethyl); R16(Label:13C(6)15N(4))	CID	1	0	1	1							No Quan Values	Not Used		0	0.0006311	4.39419	0	22.9849	100	2	872.965	1744.92	-3.31758	366.231	73813	73813	MS2	0/0	12AUG14_Rui_cardiac_PE_B.raw
High				STGSVVGQQPFGGAr	Unambiguous	4	1	F8WFI0	R15(Label:13C(6))	CID	1	0	1	1		10528	1	1	2657635	Medium	Excluded by Method	Not Used		0	0.001792	4.39413	0	45.4269	100	2	727.375	1453.74	-3.65976	137.087	24992	24992	MS2	0/0	12AUG14_Rui_cardiac_PE_B.raw
High				AGAGSATLSMAYAGAr	Unambiguous	1	1	P04636	R16(Label:13C(6))	CID	1	0	1	1							No Quan Values	Not Used		0	0.005385	4.39354	0	0	100	2	730.864	1460.72	-3.99255	196.992	37914	37914	MS2	0/0	12AUG14_Rui_cardiac_PE_B.raw
High				VDGNDVFAVYnATk	Unconsidered	2	1	P11960	N11(Deamidated); K14(Label:2H(4))	CID		0.0023	2	2		25335	1		1.84811e+06	Medium	Excluded by Method	Not Used		0	0.0006828	4.39352	0	70.8836	100	2	759.382	1517.76	9.50945	306.755	61339	61339	MS2	0/0	12AUG14_Rui_cardiac_PE_B.raw
High				LGDVYVNDAFGTAHr	Unambiguous	3	1	P16617	R15(Label:13C(6))	CID	1	0	1	1					99649928		No Quan Values	Not Used		0	5.07e-05	4.39297	0	31.1757	8	3	547.607	1640.81	-2.93211	228.738	44733	44733	MS2	0/0	12AUG14_Rui_cardiac_PE_B.raw
High				VDINAPDVDVQGPDWHLk	Unambiguous	1	1	M0R9D5	K18(Label:2H(4))	CID	1	0	1	1					771443		No Quan Values	Not Used		0	0.0005415	4.39291	0	22.067	100	2	1011.51	2022.01	-4.16136	330.793	66398	66398	MS2	0/0	12AUG14_Rui_cardiac_PE_B.raw
	High			IqVLQQQADDAEEr	Unconsidered	3	1	Q63610-3	Q2(Deamidated); R14(Label:13C(6)15N(4))	CID		0.0477	4	4					271932		No Quan Values	Not Used		0	0.007126	4.39279	0	63.0912	100	2	827.408	1653.81	7.81887	141.551	25941	25941	MS2	0/0	12AUG14_Rui_cardiac_PE_B.raw
	High			YGINTTDIFQTVDLWEGk	Unambiguous	1	1	Q5XFX0	K18(Label:13C(6)15N(2))	CID	1	0	1	1		34557			987706	Heavy	Redundant	Not Used	0.658301	0	0.01646	4.39262	0	64.1237	100	2	1054.52	2108.04	-3.31976	416.531	84350	84350	MS2	0/0	12AUG14_Rui_cardiac_PE_B.raw
High				EAGLSGQATSPLGr	Unambiguous	1	1	Q5BJQ0	R14(Label:13C(6))	CID	1	0	1	1							No Quan Values	Not Used		0	0.0001699	4.39246	0	25.9447	70	2	675.357	1349.71	-3.96082	138.941	25385	25385	MS2	0/0	12AUG14_Rui_cardiac_PE_B.raw
	High			IDGSNLEGGSQQAPStPPNTPDPr	Unambiguous	1	1	D3ZX18	T16(Phospho); R24(Label:13C(6)15N(4))	CID	0.0046	0	1	1					3537094		No Quan Values	Not Used		0	0.02145	4.39138	0	17.0646	100	2	1263.06	2525.12	-1.1934	197.958	38118	38118	MS2	0/0	12AUG14_Rui_cardiac_PE_B.raw
High				DSIFSNLIGQLDYk	Unambiguous	1	1	Q64428	K14(Label:2H(4))	CID	1	0	1	1		34581			3.47394e+06	Medium	Unique	Used	0.68398	0	0.0001481	4.39106	0	39.5945	100	2	808.925	1616.84	-1.98088	416.818	84409	84409	MS2	0/0	12AUG14_Rui_cardiac_PE_B.raw
	High			LSLDGQNIYNAccTLr	Unambiguous	4	1	D3ZB30	C12(Carbamidomethyl); C13(Carbamidomethyl); R16(Label:13C(6)15N(4))	CID	1	0	1	1					1.14434e+06		No Quan Values	Not Used		0	0.007692	4.39048	0	27.6028	100	2	954.451	1907.89	-1.70316	309.556	61925	61925	MS2	0/0	12AUG14_Rui_cardiac_PE_B.raw
	High			GDVPSVGLEGPDVDLqGPEGk	Unambiguous	1	1	M0R9D5	Q16(Deamidated); K21(Label:13C(6)15N(2))	CID	1	0	1	1					1.52221e+06		No Quan Values	Not Used		0	0.001035	4.38846	0	50.0787	100	2	1037.51	2074.01	3.47988	333.856	67042	67042	MS2	0/0	12AUG14_Rui_cardiac_PE_B.raw
	High			AVTEQGAELSNEEr	Unambiguous	1	1	P68255	R14(Label:13C(6)15N(4))	CID	1	0	1	1		4830		1	1.31037e+06	Heavy	Excluded by Method	Not Used		0	0.002838	4.38782	0	0	100	2	771.865	1542.72	-3.37128	76.1374	12085	12085	MS2	0/0	12AUG14_Rui_cardiac_PE_B.raw
	High			AAVPSGASTGIYEALELr	Unambiguous	6	2	P15429;M0R5J4	R18(Label:13C(6)15N(4))	CID	1	0	1	1							No Quan Values	Not Used		0	0.002192	4.38682	0	30.5542	100	2	907.976	1814.95	-3.69491	383.518	77390	77390	MS2	0/0	12AUG14_Rui_cardiac_PE_B.raw
	High			GFGTDEQAIIDcLGSr	Unambiguous	1	1	Q5XI77	C12(Carbamidomethyl); R16(Label:13C(6)15N(4))	CID	1	0	1	1		31113	1		7.05427e+06	Heavy	Excluded by Method	Not Used		0	0.0005292	4.38666	0	61.3835	100	2	874.908	1748.81	-2.98282	380.842	76838	76838	MS2	0/0	12AUG14_Rui_cardiac_PE_B.raw
High				VENqENVSNLVIDDTELk	Unconsidered	1	1	Q08163	Q4(Deamidated); K18(Label:2H(4))	CID		0.0157	3	3					476543		No Quan Values	Not Used		0	0.008876	4.38606	0	47.9318	100	2	1032.52	2064.04	6.23966	328.796	65981	65981	MS2	0/0	12AUG14_Rui_cardiac_PE_B.raw
High				MHEDInEEWISDk	Unambiguous	1	1	Q66HF1	N6(Deamidated); K13(Label:2H(4))	CID	1	0	1	1					882694		No Quan Values	Not Used		0	0.006147	4.3857	0	62.077	100	2	825.874	1650.74	8.68059	197.314	37982	37982	MS2	0/0	12AUG14_Rui_cardiac_PE_B.raw
High				QTQTFTTYSDNQPGVLIQVYEGEr	Unambiguous	6	2	P63018;Q07439	R24(Label:13C(6))	CID	1	0	1	1					5.6243e+06		No Quan Values	Not Used		0	0.0005858	4.38531	0	0	100	2	1390.67	2780.34	-1.9386	393.154	79394	79394	MS2	0/0	12AUG14_Rui_cardiac_PE_B.raw
	High			EAGEQVASSPADVAEk	Unambiguous	1	1	P29266	K16(Label:13C(6)15N(2))	CID	1	0	1	1		6642		1	4.16741e+06	Heavy	Excluded by Method	Not Used		0	0.0004645	4.38466	0	15.0815	100	2	798.383	1595.76	-3.89926	94.8621	16004	16004	MS2	0/0	12AUG14_Rui_cardiac_PE_B.raw
High				ATVLQNqLDESQQEr	Unconsidered	1	1	Q66HR5	Q7(Deamidated); R15(Label:13C(6))	CID		0.0068	3	3					931317		No Quan Values	Not Used		0	0.007752	4.38277	0	57.9174	100	2	883.445	1765.88	9.19165	153.704	28553	28553	MS2	0/0	12AUG14_Rui_cardiac_PE_B.raw
High				NkDTGTYEDFVEGLr	Unambiguous	1	1	P16409	K2(Label:2H(4)); R15(Label:13C(6))	CID	1	0	1	1							No Quan Values	Not Used		0	0.001674	4.38133	1	69.4849	82	3	585.289	1753.85	-6.74257	278.111	55297	55297	MS2	0/0	12AUG14_Rui_cardiac_PE_B.raw
	High			ELQELVQYPVEHPDk	Unambiguous	1	1	P46462	K15(Label:13C(6)15N(2))	CID	1	0	1	1		19227		1	1.03274e+07	Heavy	Excluded by Method	Not Used		0	0.01068	4.38107	0	50.5455	100	2	916.467	1831.93	-3.05542	234.431	45966	45966	MS2	0/0	12AUG14_Rui_cardiac_PE_B.raw
High				EnGTVTAANASTLNDGAAAVVLMTAEAAQr	Unambiguous	1	1	P17764	N2(Deamidated); R30(Label:13C(6))	CID	0.016	0	1	1					592896		No Quan Values	Not Used		0	0.001351	4.38079	0	11.5943	100	2	1462.72	2924.43	-3.57932	415.158	84065	84065	MS2	0/0	12AUG14_Rui_cardiac_PE_B.raw
High				VcVQTVESGAmTk	Unambiguous	1	1	P56574	C2(Carbamidomethyl); M11(Oxidation); K13(Label:2H(4))	CID	1	0	1	1					185993		No Quan Values	Not Used		0	0.0004624	4.3803	0	53.1239	100	2	715.349	1429.69	-3.80623	80.2065	12924	12924	MS2	0/0	12AUG14_Rui_cardiac_PE_B.raw
High				VENQEnVSNLVIDDTELk	Unconsidered	1	1	Q08163	N6(Deamidated); K18(Label:2H(4))	CID		0.0179	4	4					476543		No Quan Values	Not Used		0	0.006425	4.38023	0	47.9318	100	2	1032.52	2064.04	6.23966	328.796	65981	65981	MS2	0/0	12AUG14_Rui_cardiac_PE_B.raw
High				DTPENNPDTPFDFTPENYEr	Unambiguous	1	1	P19234	R20(Label:13C(6))	CID	1	0	1	1					8029258		No Quan Values	Not Used		0	0.0001703	4.37994	0	0	61	2	1202.51	2404.02	-3.45328	356.555	71788	71788	MS2	0/0	12AUG14_Rui_cardiac_PE_B.raw
High				GVVDSDDLPLNVSr	Unambiguous	2	1	Q66HD0	R14(Label:13C(6))	CID	1	0	1	1		23142	1	1	1.03428e+06	Medium	Excluded by Method	Not Used		0	0.0009358	4.37956	0	35.1514	100	2	746.391	1491.77	-0.154654	280.425	55785	55785	MS2	0/0	12AUG14_Rui_cardiac_PE_B.raw
	High			VNEHITSVNVESNFITGk	Unambiguous	2	1	A1A5Q0	K18(Label:13C(6)15N(2))	CID	1	0	1	1		21137		1	5.22061e+06	Heavy	Excluded by Method	Not Used		0	0.008548	4.37919	0	71.2693	76	3	666.011	1996.02	-2.01975	257.22	50853	50853	MS2	0/0	12AUG14_Rui_cardiac_PE_B.raw
High				NAGNEQDLGIQYr	Unambiguous	1	1	Q5U302	R13(Label:13C(6))	CID	1	0	1	1		11316	1		2.41621e+07	Medium	Excluded by Method	Not Used		0	0.001512	4.37829	0	15.4252	51	2	742.363	1483.72	-3.20068	145.892	26881	26881	MS2	0/0	12AUG14_Rui_cardiac_PE_B.raw
High				WVVIGDENYGEGSSr	Unambiguous	1	1	Q9ER34	R15(Label:13C(6))	CID	1	0	1	1		21089		1	15456093	Medium	Excluded by Method	Not Used		0	7.945e-05	4.37752	0	15.0785	29	2	837.394	1673.78	-2.99607	256.609	50724	50724	MS2	0/0	12AUG14_Rui_cardiac_PE_B.raw
	High			cSVcPDYDLcSVcEGk	Unambiguous	3	1	O08623	C1(Carbamidomethyl); C4(Carbamidomethyl); C10(Carbamidomethyl); C13(Carbamidomethyl); K16(Label:13C(6)15N(2))	CID	1	0	1	1					559385		No Quan Values	Not Used		0	0.008331	4.3775	0	34.7752	100	2	978.885	1956.76	-2.95964	229.253	44849	44849	MS2	0/0	12AUG14_Rui_cardiac_PE_B.raw
	High			LMAGQEDSnGcINYEAFVk	Unambiguous	1	1	P16409	N9(Deamidated); C11(Carbamidomethyl); K19(Label:13C(6)15N(2))	CID	1	0	1	1					1.64893e+06		No Quan Values	Not Used		0	0.006247	4.37664	0	30.4979	65	2	1077.98	2154.94	-5.74727	332.278	66709	66709	MS2	0/0	12AUG14_Rui_cardiac_PE_B.raw
	High			GYATDESTVSSVQGSr	Unambiguous	1	1	Q5XI81	R16(Label:13C(6)15N(4))	CID	1	0	1	1					1.51522e+06		No Quan Values	Not Used		0	0.0007604	4.37383	0	0	100	2	827.381	1653.75	-2.86635	105.125	18177	18177	MS2	0/0	12AUG14_Rui_cardiac_PE_B.raw
High				AGGAGVPAFYTSTGYGTLVQEGGSPIk	Unambiguous	1	1	B2GV06	K27(Label:2H(4))	CID	1	0	1	1					1.67745e+06		No Quan Values	Not Used		0	0.002729	4.37357	0	63.092	100	2	1295.16	2589.31	-2.88591	393.656	79498	79498	MS2	0/0	12AUG14_Rui_cardiac_PE_B.raw
	High			TPVQSQQPSATAPSGADEk	Unambiguous	1	1	Q4FZT9	K19(Label:13C(6)15N(2))	CID	1	0	1	1		2479		1	2.37263e+06	Heavy	Excluded by Method	Not Used		0	0.0008957	4.37351	0	5.24304	100	2	953.961	1906.91	-4.76064	53.6664	7502	7502	MS2	0/0	12AUG14_Rui_cardiac_PE_B.raw
	High			IINEPTAAAIAYGLDk	Unambiguous	6	2	P63018;P06761	K16(Label:13C(6)15N(2))	CID	1	0	1	1					13656335		No Quan Values	Not Used		0	0.0004206	4.37299	0	51.8901	100	2	834.457	1667.91	-2.20695	337.395	67786	67786	MS2	0/0	12AUG14_Rui_cardiac_PE_B.raw
	High			VGSDASSQqEFTScLk	Unambiguous	2	1	G3V907	Q9(Deamidated); C14(Carbamidomethyl); K16(Label:13C(6)15N(2))	CID	0.0046	0	1	1		13182		1	671160	Heavy	Excluded by Method	Not Used		0	0.01452	4.37289	0	52.2391	100	2	876.904	1752.8	9.29031	167.516	31515	31515	MS2	0/0	12AUG14_Rui_cardiac_PE_B.raw
	High			AGDWqcPNPGcGNQNFAWr	Unconsidered	2	1	B1WC50	Q5(Deamidated); C6(Carbamidomethyl); C11(Carbamidomethyl); R19(Label:13C(6)15N(4))	CID		0.031	5	5		23194	1		2664018	Heavy	Excluded by Method	Not Used		0	0.004577	4.37271	0	40.911	100	2	1123.47	2245.93	4.49752	281.103	55926	55926	MS2	0/0	12AUG14_Rui_cardiac_PE_B.raw
High				LGDVISIQPcPDVk	Unambiguous	1	1	P46462	C10(Carbamidomethyl); K14(Label:2H(4))	CID	1	0	1	1		23245	1	1	24216148	Medium	Excluded by Method	Not Used		0	0.003703	4.37228	0	11.2515	34	2	772.916	1544.82	-3.0773	281.724	56058	56058	MS2	0/0	12AUG14_Rui_cardiac_PE_B.raw
	High			MQSSVSESSFQMGr	Unambiguous	1	1	D4A702	R14(Label:13C(6)15N(4))	CID	1	0	1	1					4.21681e+06		No Quan Values	Not Used		0	0.0004866	4.37149	0	74.1412	100	2	785.845	1570.68	-2.17695	172.917	32695	32695	MS2	0/0	12AUG14_Rui_cardiac_PE_B.raw
High				SPFEVQVSPEAGAQk	Unambiguous	1	1	D3ZHA0	K15(Label:2H(4))	CID	1	0	1	1					10662328		No Quan Values	Not Used		0	0.001062	4.36983	0	0	22	2	789.407	1577.81	-2.32715	204.642	39542	39542	MS2	0/0	12AUG14_Rui_cardiac_PE_B.raw
	High			YGGDEIPYSPFr	Unambiguous	1	1	D3ZHA0	R12(Label:13C(6)15N(4))	CID	1	0	1	1							No Quan Values	Not Used		0	0.005073	4.36875	0	25.047	56	2	705.83	1410.65	-3.20223	308.105	61619	61619	MS2	0/0	12AUG14_Rui_cardiac_PE_B.raw
High				AHGGYSVFAGVGEr	Unambiguous	2	1	G3V6D3	R14(Label:13C(6))	CID	1	0	1	1							No Quan Values	Not Used		0	0.0002564	4.36683	0	38.1953	86	2	706.851	1412.69	-4.91739	160.211	29952	29952	MS2	0/0	12AUG14_Rui_cardiac_PE_B.raw
High				LNDGNLmPVLGFGTFASk	Unambiguous	1	1	D3ZF77	M7(Oxidation); K18(Label:2H(4))	CID	1	0	1	1		32723		1	8.60315e+06	Medium	Excluded by Method	Not Used		0	0.001277	4.36578	0	24.5075	95	2	950.994	1900.98	1.90716	398.425	80521	80521	MS2	0/0	12AUG14_Rui_cardiac_PE_B.raw
High				VVANSPANADYQEr	Unambiguous	1	1	Q5XIG1	R14(Label:13C(6))	CID	1	0	1	1					150979		No Quan Values	Not Used		0	0.0004611	4.36577	0	28.5081	100	2	770.377	1539.75	-1.95799	56.8295	8150	8150	MS2	0/0	12AUG14_Rui_cardiac_PE_B.raw
High				VLAIDHLNEDQLr	Unambiguous	4	1	F1LMI8	R13(Label:13C(6))	CID	1	0	1	1		18689			116606076	Medium	Unique	Used	0.951207	0	0.00271	4.36501	0	15.7888	11	2	771.42	1541.83	-3.6511	228.041	44581	44581	MS2	0/0	12AUG14_Rui_cardiac_PE_B.raw
		High		rIQLVEEELDr	Unambiguous	16	3	P04692;P04692-5;Q63610-3	R1(Label:13C(6)); R11(Label:13C(6))	HCD	1	0	1	1					11056047		No Quan Values	Not Used		0	1.035e-10	4.36476	1	39.0942	36	2	706.398	1411.79	-3.58916	196.213	37744	37744	MS2	0/0	12AUG14_Rui_cardiac_PE_B.raw
High				NEEDATELVTLAQAVNAr	Unambiguous	1	1	Q5U300	R18(Label:13C(6))	CID	1	0	1	1					2.97262e+06		No Quan Values	Not Used		0	0.000214	4.36438	0	42.0827	100	2	975.496	1949.98	-1.62359	398.416	80519	80519	MS2	0/0	12AUG14_Rui_cardiac_PE_B.raw
High				LEQGQPIDDLMPAQk	Unambiguous	1	1	P07335	K15(Label:2H(4))	CID	1	0	1	1					3323553		No Quan Values	Not Used		0	0.0001503	4.36245	0	33.0953	100	2	843.934	1686.86	-3.98445	264.002	52297	52297	MS2	0/0	12AUG14_Rui_cardiac_PE_B.raw
High				ISMQDVDLSLGSck	Unambiguous	1	1	M0R9D5	C13(Carbamidomethyl); K14(Label:2H(4))	CID	1	0	1	1					4833444		No Quan Values	Not Used		0	0.0001105	4.3619	0	84.6549	100	2	778.88	1556.75	-4.50242	317.607	63623	63623	MS2	0/0	12AUG14_Rui_cardiac_PE_B.raw
High				NQLTSNPENTVFDAk	Unambiguous	1	1	P06761	K15(Label:2H(4))	CID	1	0	1	1					15013812		No Quan Values	Not Used		0	0.0003083	4.36129	0	51.2683	100	2	841.415	1681.82	-6.0082	209.678	40624	40624	MS2	0/0	12AUG14_Rui_cardiac_PE_B.raw
High				VGSDASSQqEFTScLk	Unambiguous	2	1	G3V907	Q9(Deamidated); C14(Carbamidomethyl); K16(Label:2H(4))	CID	0.0092	0	1	1		13312	1	1	1.13793e+06	Medium	Excluded by Method	Not Used		0	0.005786	4.36065	0	52.2844	100	2	874.906	1748.8	5.86622	168.546	31738	31738	MS2	0/0	12AUG14_Rui_cardiac_PE_B.raw
High				AQSELSGAADEAAr	Unambiguous	2	1	G3V7Y3	R14(Label:13C(6))	CID	1	0	1	1		4048			7.54718e+06	Medium	Unique	Used	0.791076	0	8.436e-05	4.35864	0	28.0178	100	2	691.337	1381.67	0.666481	67.9412	10419	10419	MS2	0/0	12AUG14_Rui_cardiac_PE_B.raw
	High			VALVYGQMNEPPGAr	Unambiguous	2	1	G3V6D3	R15(Label:13C(6)15N(4))	CID	1	0	1	1					2.93541e+06		No Quan Values	Not Used		0	0.001145	4.35832	0	31.7969	36	2	806.411	1611.82	-2.13119	230.886	45200	45200	MS2	0/0	12AUG14_Rui_cardiac_PE_B.raw
High				SVTEQGAELSNEEr	Unambiguous	1	1	P63102	R14(Label:13C(6))	CID	1	0	1	1		5489			2.57128e+07	Medium	Redundant	Not Used	0.518074	0	0.0002133	4.35579	0	52.2987	100	2	777.867	1554.73	-4.40205	82.9393	13486	13486	MS2	0/0	12AUG14_Rui_cardiac_PE_B.raw
High				EALENANTNTEVLk	Unambiguous	2	1	M0RCH6	K14(Label:2H(4))	CID	1	0	1	1		11059	1	1	20951176	Medium	Excluded by Method	Not Used		0	0.0004461	4.35527	0	16.7873	70	2	775.401	1549.8	-3.59838	143.016	26253	26253	MS2	0/0	12AUG14_Rui_cardiac_PE_B.raw
	High			DLAGcIHGLSNVk	Unambiguous	1	1	P56574	C5(Carbamidomethyl); K13(Label:13C(6)15N(2))	CID	1	0	1	1		18282	1		946840	Heavy	Excluded by Method	Not Used		0	0.01703	4.35451	0	72.2702	90	2	696.362	1391.72	-1.76178	223.532	43612	43612	MS2	0/0	12AUG14_Rui_cardiac_PE_B.raw
High				FASEASGYQDNIAr	Unambiguous	2	1	P48675	R14(Label:13C(6))	CID	1	0	1	1							No Quan Values	Not Used		0	6.484e-05	4.35387	0	39.5326	80	2	767.861	1534.72	-4.70871	133.032	24135	24135	MS2	0/0	12AUG14_Rui_cardiac_PE_B.raw
	High			ALLVTASQcQQPAGNk	Unambiguous	1	1	Q08163	C9(Carbamidomethyl); K16(Label:13C(6)15N(2))	CID	1	0	1	1		9070		1	1.75457e+06	Heavy	Excluded by Method	Not Used		0	0.003229	4.35362	0	0	100	2	847.441	1693.87	-2.58426	120.039	21364	21364	MS2	0/0	12AUG14_Rui_cardiac_PE_B.raw
High				YFVQGMGYMPsASMTr	Unambiguous	1	1	Q6JE36	S11(Phospho); R16(Label:13C(6))	CID	1	0	1	1	Y(1): 0.0; Y(8): 0.7; S(11): 33.1; S(13): 33.1; T(15): 33.1				510923		No Quan Values	Not Used		0	0.01006	4.35343	0	71.2645	100	2	956.401	1911.79	0.422547	265.939	52705	52705	MS2	0/0	12AUG14_Rui_cardiac_PE_B.raw
High				IQDFQQNEELFr	Unambiguous	1	1	P57093	R12(Label:13C(6))	CID	1	0	1	1		21749	1	1	6508346	Medium	Excluded by Method	Not Used		0	0.0001578	4.35322	0	49.2782	90	2	786.888	1572.77	-4.46375	264.448	52391	52391	MS2	0/0	12AUG14_Rui_cardiac_PE_B.raw
High				HGcTVLTALGTILk	Unambiguous	1	1	Q9QZ76	C3(Carbamidomethyl); K14(Label:2H(4))	CID	1	0	1	1		32268	1		1.39788e+07	Medium	Excluded by Method	Not Used		0	6.989e-05	4.35256	0	33.9734	81	2	744.43	1487.85	-1.56563	392.88	79336	79336	MS2	0/0	12AUG14_Rui_cardiac_PE_B.raw
High				IVSNAScTTncLAPLAk	Unambiguous	15	2	P04797;F1M5I8	C7(Carbamidomethyl); N10(Deamidated); C11(Carbamidomethyl); K17(Label:2H(4))	CID	1	0	1	1							No Quan Values	Not Used		0	0.008745	4.35159	0	71.4931	100	2	912.958	1824.91	-2.42271	242.023	47614	47614	MS2	0/0	12AUG14_Rui_cardiac_PE_B.raw
	High			VPQTFTVDcSQAGr	Unambiguous	1	1	D3ZHA0	C9(Carbamidomethyl); R14(Label:13C(6)15N(4))	CID	1	0	1	1		11444	1		2.17291e+07	Heavy	Excluded by Method	Not Used		0	0.0002442	4.35082	0	0	100	2	788.374	1575.74	-3.55405	147.359	27199	27199	MS2	0/0	12AUG14_Rui_cardiac_PE_B.raw
	High			DTPENNPDTPFDFTPENYEr	Unambiguous	1	1	P19234	R20(Label:13C(6)15N(4))	CID	1	0	1	1					1.64918e+06		No Quan Values	Not Used		0	0.00332	4.34866	0	23.1911	74	2	1204.51	2408.01	-4.70694	356.701	71819	71819	MS2	0/0	12AUG14_Rui_cardiac_PE_B.raw
High				qVELALWDTAGQEDYDr	Unambiguous	4	1	B2RYP0	Q1(Deamidated); R17(Label:13C(6))	CID	0.0207	0	1	1							No Quan Values	Not Used		0	0.001171	4.34822	0	78.5537	100	2	1008.47	2015.94	6.04251	363.282	73196	73196	MS2	0/0	12AUG14_Rui_cardiac_PE_B.raw
	High			ENQSILITGESGAGk	Unambiguous	11	3	G3V885;G3V8B0;G3V6D8	K15(Label:13C(6)15N(2))	CID	1	0	1	1							No Quan Values	Not Used		0	0.001764	4.34733	0	0	100	2	756.39	1511.77	-4.10345	150.04	27771	27771	MS2	0/0	12AUG14_Rui_cardiac_PE_B.raw
High				SSSSVTTSEAHPSVPSSSDDSDLEr	Unambiguous	1	1	F7EWC1	R25(Label:13C(6))	CID	1	0	1	1		10664	1		3.17183e+06	Medium	Excluded by Method	Not Used		0	0.0003726	4.3467	0	11.234	100	3	857.381	2570.13	-5.43696	138.539	25299	25299	MS2	0/0	12AUG14_Rui_cardiac_PE_B.raw
	High			VGSDASSqQEFTScLk	Unconsidered	2	1	G3V907	Q8(Deamidated); C14(Carbamidomethyl); K16(Label:13C(6)15N(2))	CID		0.0046	2	2		13182		1	671160	Heavy	Excluded by Method	Not Used		0	0.02258	4.34615	0	52.2391	100	2	876.904	1752.8	9.29031	167.516	31515	31515	MS2	0/0	12AUG14_Rui_cardiac_PE_B.raw
High				IYHLPDAEsDEDEDFkEQTr	Unambiguous	1	1	Q91Y81	S9(Phospho); K16(Label:2H(4)); R20(Label:13C(6))	CID	1	0	1	1	Y(2): 0.0; S(9): 100.0; T(19): 0.0				1390557		No Quan Values	Not Used		0	0.01166	4.34615	1	48.1301	100	3	843.033	2527.08	-2.36572	230.284	45068	45068	MS2	0/0	12AUG14_Rui_cardiac_PE_B.raw
High				TGGLAGGGSDALQTDGLr	Unambiguous	1	1	D4A702	R18(Label:13C(6))	CID	1	0	1	1		15748	1	1	2.72422e+06	Medium	Excluded by Method	Not Used		0	0.0001257	4.34544	0	73.4276	100	2	826.418	1651.83	-3.37167	194.91	37459	37459	MS2	0/0	12AUG14_Rui_cardiac_PE_B.raw
High				DLAVDSASPVYQAVIk	Unambiguous	1	1	Q5XIG1	K16(Label:2H(4))	CID	1	0	1	1							No Quan Values	Not Used		0	0.0001001	4.3447	0	26.5538	72	2	840.458	1679.91	-3.40185	354.773	71417	71417	MS2	0/0	12AUG14_Rui_cardiac_PE_B.raw
	High			HEYQAnGPEDLNr	Unambiguous	1	1	Q7M0E3	N6(Deamidated); R13(Label:13C(6)15N(4))	CID	1	0	1	1		3138		1	1.85097e+06	Heavy	Excluded by Method	Not Used		0	0.002847	4.34096	0	19.2697	100	2	777.344	1553.68	-3.07955	60.2677	8857	8857	MS2	0/0	12AUG14_Rui_cardiac_PE_B.raw
	High			GAGTGGLGLAIEGPSEAk	Unambiguous	1	1	D3ZHA0	K18(Label:13C(6)15N(2))	CID	1	0	1	1							No Quan Values	Not Used		0	0.01081	4.34058	0	36.4027	100	2	796.92	1592.83	-3.06334	245.757	48415	48415	MS2	0/0	12AUG14_Rui_cardiac_PE_B.raw
High				QATLGAGLPIATPcTTVNk	Unambiguous	1	1	P17764	C14(Carbamidomethyl); K19(Label:2H(4))	CID	1	0	1	1							No Quan Values	Not Used		0	0.009899	4.33762	0	0	100	2	959.02	1917.03	-3.99334	307.9	61577	61577	MS2	0/0	12AUG14_Rui_cardiac_PE_B.raw
	High			WVVIGDENYGEGSSr	Unambiguous	1	1	Q9ER34	R15(Label:13C(6)15N(4))	CID	1	0	1	1							No Quan Values	Not Used		0	3.585e-05	4.33751	0	17.7712	49	2	839.388	1677.77	-3.85061	258.948	51218	51218	MS2	0/0	12AUG14_Rui_cardiac_PE_B.raw
High				AEAGGGWEGSASYk	Unambiguous	2	1	G3V721	K14(Label:2H(4))	CID	1	0	1	1							No Quan Values	Not Used		0	0.01253	4.33716	0	42.3961	100	2	687.315	1373.62	-3.77435	91.0418	15187	15187	MS2	0/0	12AUG14_Rui_cardiac_PE_B.raw
High				SYELPDGQVITIGNEr	Unambiguous	9	2	P68035;V9GZ85	R16(Label:13C(6))	CID	1	0	1	1							No Quan Values	Not Used		0	0.001157	4.33698	0	17.7479	78	2	898.956	1796.91	-3.71594	350.9	70609	70609	MS2	0/0	12AUG14_Rui_cardiac_PE_B.raw
High				LVNAnGEAVYck	Unambiguous	1	1	P04762	N5(Deamidated); C11(Carbamidomethyl); K12(Label:2H(4))	CID	1	0	1	1		7782	1		8.00858e+06	Medium	Excluded by Method	Not Used		0	0.001285	4.33656	0	33.813	43	2	671.832	1342.66	-3.31176	106.398	18448	18448	MS2	0/0	12AUG14_Rui_cardiac_PE_B.raw
High				SDQVnGVLVLSLLDk	Unambiguous	2	1	G3V8L9	N5(Deamidated); K15(Label:2H(4))	CID	1	0	1	1		34308			6.551e+06	Medium	Unique	Used	0.254292	0	8.606e-05	4.33654	0	32.9444	100	2	802.952	1604.9	-5.13961	413.691	83761	83761	MS2	0/0	12AUG14_Rui_cardiac_PE_B.raw
	High			mQSSVSESSFQMGr	Unambiguous	1	1	D4A702	M1(Oxidation); R14(Label:13C(6)15N(4))	CID	1	0	1	1					4.04461e+06		No Quan Values	Not Used		0	0.0005451	4.33402	0	73.3552	100	2	793.839	1586.67	-6.10513	137.294	25034	25034	MS2	0/0	12AUG14_Rui_cardiac_PE_B.raw
	High			NQVALNPQNTVFDAk	Unambiguous	1	1	Q07439	K15(Label:13C(6)15N(2))	CID	1	0	1	1					1.789e+06		No Quan Values	Not Used		0	0.002734	4.33345	0	26.6025	99	2	833.933	1666.86	-3.07048	241.615	47527	47527	MS2	0/0	12AUG14_Rui_cardiac_PE_B.raw
High				TGTAEmSSILEEr	Unambiguous	3	1	F1LP05	M6(Oxidation); R13(Label:13C(6))	CID	1	0	1	1		9103	1		50712689	Medium	Excluded by Method	Not Used		0	0.0009322	4.33231	0	17.9784	34	2	723.345	1445.68	-3.32988	123.75	22155	22155	MS2	0/0	12AUG14_Rui_cardiac_PE_B.raw
	High			LTVADALEPVQFEDGQk	Unambiguous	1	1	P09456	K17(Label:13C(6)15N(2))	CID	1	0	1	1					4273935		No Quan Values	Not Used		0	0.00117	4.33087	0	15.94	79	2	934.479	1867.95	-1.38515	374.308	75486	75486	MS2	0/0	12AUG14_Rui_cardiac_PE_B.raw
High				VDVErDNLIDDLQr	Unambiguous	2	1	P48675	R5(Label:13C(6)); R14(Label:13C(6))	CID	1	0	1	1		21682	1		9.2686e+07	Medium	Excluded by Method	Not Used		0	0.001823	4.32772	1	48.3797	19	3	571.304	1711.9	-2.65006	263.719	52235	52235	MS2	0/0	12AUG14_Rui_cardiac_PE_B.raw
	High			ISADAmMQALLGTr	Unconsidered	1	1	P23693	M6(Oxidation); R14(Label:13C(6)15N(4))	CID		0.0226	2	2							No Quan Values	Not Used		0	0.000494	4.3277	0	36.9175	100	2	752.379	1503.75	-2.16501	336.709	67642	67642	MS2	0/0	12AUG14_Rui_cardiac_PE_B.raw
High				GIsLEEGALPDVSATr	Unambiguous	1	1	D4ABA9	S3(Phospho); R16(Label:13C(6))	CID	1	0	1	1	S(3): 100.0; S(13): 0.0; T(15): 0.0				12553258		No Quan Values	Not Used		0	0.003008	4.32178	0	52.4613	89	2	850.911	1700.81	-3.52827	364.2	73388	73388	MS2	0/0	12AUG14_Rui_cardiac_PE_B.raw
High				TDYnASVSVPDSSGPEr	Unambiguous	3	1	P61980	N4(Deamidated); R17(Label:13C(6))	CID	1	0	1	1					1.08146e+06		No Quan Values	Not Used		0	0.001705	4.32161	0	0	100	2	894.401	1787.79	-4.41939	175.216	33195	33195	MS2	0/0	12AUG14_Rui_cardiac_PE_B.raw
	High			VALVYGQmNEPPGAr	Unambiguous	2	1	G3V6D3	M8(Oxidation); R15(Label:13C(6)15N(4))	CID	1	0	1	1		13698	1		4.09335e+06	Heavy	Excluded by Method	Not Used		0	0.001791	4.32017	0	14.4562	68	2	814.406	1627.8	-5.5856	173	32712	32712	MS2	0/0	12AUG14_Rui_cardiac_PE_B.raw
	High			VEFEcEVSEEGAQVk	Unambiguous	1	1	P56741	C5(Carbamidomethyl); K15(Label:13C(6)15N(2))	CID	1	0	1	1					7.38613e+06		No Quan Values	Not Used		0	0.002403	4.31969	0	54.2476	100	2	874.397	1747.79	-3.51484	211.885	41099	41099	MS2	0/0	12AUG14_Rui_cardiac_PE_B.raw
	High			AmDSDWFAQNYMGr	Unambiguous	1	1	Q60587	M2(Oxidation); R14(Label:13C(6)15N(4))	CID	1	0	1	1		25431	1		5.48522e+06	Heavy	Excluded by Method	Not Used		0	0.003268	4.31838	0	44.2081	100	2	859.351	1717.69	-1.65902	308.339	61667	61667	MS2	0/0	12AUG14_Rui_cardiac_PE_B.raw
High				HrPDLIDYSk	Unambiguous	1	1	D3ZCV0	R2(Label:13C(6)); K10(Label:2H(4))	CID	1	0	1	1					16930.3		No Quan Values	Not Used		0	0.00328	4.31767	0	76.5176	100	3	418.565	1253.68	-5.33197	64.1063	9643	9643	MS2	0/0	12AUG14_Rui_cardiac_PE_B.raw
High				VEGDLkGPEIDIEcPEGk	Unambiguous	1	1	M0R9D5	K6(Label:2H(4)); C14(Carbamidomethyl); K18(Label:2H(4))	CID	1	0	1	1		19077		1	6.53453e+06	Medium	Excluded by Method	Not Used		0	0.001509	4.31767	1	65.5073	49	3	665.004	1993	-3.37683	232.619	45575	45575	MS2	0/0	12AUG14_Rui_cardiac_PE_B.raw
	High			LEDEEEMNAELTAk	Unambiguous	4	2	G3V885;G3V8B0	K14(Label:13C(6)15N(2))	CID	1	0	1	1					4481959		No Quan Values	Not Used		0	0.0008441	4.31746	0	68.4305	63	2	815.373	1629.74	-0.702498	193.797	37216	37216	MS2	0/0	12AUG14_Rui_cardiac_PE_B.raw
High				DFEIIDNHDYSYTVk	Unambiguous	1	1	D3ZHA0	K15(Label:2H(4))	CID	1	0	1	1		25158		1	794124	Medium	Excluded by Method	Not Used		0	0.01213	4.31743	0	33.2905	100	2	931.935	1862.86	-6.08285	304.482	60862	60862	MS2	0/0	12AUG14_Rui_cardiac_PE_B.raw
High				LPAkPEVSSDEDIQYr	Unambiguous	1	1	Q64428	K4(Label:2H(4)); R16(Label:13C(6))	CID	1	0	1	1		12327	1		20862030	Medium	Excluded by Method	Not Used		0	0.002413	4.31711	0	64.3608	29	3	619.657	1856.96	-3.60109	157.471	29364	29364	MS2	0/0	12AUG14_Rui_cardiac_PE_B.raw
High				VGSDASSqQEFTScLk	Unconsidered	2	1	G3V907	Q8(Deamidated); C14(Carbamidomethyl); K16(Label:2H(4))	CID		0.0092	2	2		13312	1	1	1.13793e+06	Medium	Excluded by Method	Not Used		0	0.005781	4.31694	0	52.2844	100	2	874.906	1748.8	5.86622	168.546	31738	31738	MS2	0/0	12AUG14_Rui_cardiac_PE_B.raw
	High			MEEESGAPcVPSGnGAPVPk	Unambiguous	3	1	F1LV13	C9(Carbamidomethyl); N14(Deamidated); K20(Label:13C(6)15N(2))	CID	1	0	1	1					1.60213e+06		No Quan Values	Not Used		0	0.000865	4.3151	0	28.56	100	2	1011.45	2021.9	-1.23237	191.175	36642	36642	MS2	0/0	12AUG14_Rui_cardiac_PE_B.raw
High				IIGAVDQIQLTQAQLEEr	Unambiguous	2	1	G3V8L9	R18(Label:13C(6))	CID	1	0	1	1		29065	1		15200626	Medium	Excluded by Method	Not Used		0	4.99e-06	4.31497	0	28.9845	100	2	1016.06	2031.11	-3.4843	354.263	71309	71309	MS2	0/0	12AUG14_Rui_cardiac_PE_B.raw
	High			EQIEQFIPQmTAGk	Unambiguous	1	1	P15650	M10(Oxidation); K14(Label:13C(6)15N(2))	CID	1	0	1	1		19615			5905965	Heavy	Unique	Used	0.42383	0	0.003318	4.31488	0	0	100	2	822.411	1643.82	-2.04764	238.9	46939	46939	MS2	0/0	12AUG14_Rui_cardiac_PE_B.raw
High				LMAGQEDSNGcInYEAFVk	Unambiguous	1	1	P16409	C11(Carbamidomethyl); N13(Deamidated); K19(Label:2H(4))	CID	1	0	1	1					204452		No Quan Values	Not Used		0	0.004331	4.3144	0	22.2042	100	2	1075.98	2150.96	-5.04049	328.845	65990	65990	MS2	0/0	12AUG14_Rui_cardiac_PE_B.raw
High				TVLIMELINNVAk	Unambiguous	2	1	G3V6D3	K13(Label:2H(4))	CID	1	0	1	1		34498			3.87219e+06	Medium	Unique	Used	0.690048	0	0.0002935	4.31414	0	10.0217	100	2	731.435	1461.86	-1.08869	415.865	84211	84211	MS2	0/0	12AUG14_Rui_cardiac_PE_B.raw
High				SSQSSSQQFSGIGr	Unambiguous	1	1	Q568Z8	R14(Label:13C(6))	CID	1	0	1	1					461416		No Quan Values	Not Used		0	0.001856	4.31363	0	51.0588	100	2	731.353	1461.7	-2.00439	71.0558	11049	11049	MS2	0/0	12AUG14_Rui_cardiac_PE_B.raw
High				NSSVGLIQLNrPk	Unambiguous	1	1	P14604	R11(Label:13C(6)); K13(Label:2H(4))	CID	1	0	1	1					4.53724e+06		No Quan Values	Not Used		0	0.0007018	4.31346	0	63.5382	100	2	718.432	1435.86	-4.20961	159.24	29743	29743	MS2	0/0	12AUG14_Rui_cardiac_PE_B.raw
	High			HTGPGILSMAnAGPNTNGSQFFIcTAk	Unambiguous	2	1	P10111	N11(Deamidated); C24(Carbamidomethyl); K27(Label:13C(6)15N(2))	CID	1	0	1	1					384725		No Quan Values	Not Used		0	0.007885	4.31319	0	62.7191	100	3	934.116	2800.33	1.66948	390.67	78877	78877	MS2	0/0	12AUG14_Rui_cardiac_PE_B.raw
High				ASAELALGENSEVLk	Unambiguous	1	1	P00507	K15(Label:2H(4))	CID	1	0	1	1					7860608		No Quan Values	Not Used		0	0.001477	4.3125	0	46.9074	65	2	767.917	1534.83	0.43101	247.702	48840	48840	MS2	0/0	12AUG14_Rui_cardiac_PE_B.raw
High				LMAGQEDSnGcINYEAFVk	Unambiguous	1	1	P16409	N9(Deamidated); C11(Carbamidomethyl); K19(Label:2H(4))	CID	1	0	1	2					204452		No Quan Values	Not Used		0	0.006647	4.31213	0	22.2042	100	2	1075.98	2150.96	-5.04049	328.845	65990	65990	MS2	0/0	12AUG14_Rui_cardiac_PE_B.raw
High				VINEPTAAALAYGLDk	Unambiguous	3	1	F1M953	K16(Label:2H(4))	CID	1	0	1	1					10835898		No Quan Values	Not Used		0	0.0001344	4.31131	0	45.6291	99	2	825.453	1649.9	-3.64814	328.836	65988	65988	MS2	0/0	12AUG14_Rui_cardiac_PE_B.raw
High				MQSSVSESSFQMGr	Unambiguous	1	1	D4A702	R14(Label:13C(6))	CID	1	0	1	1					22213698		No Quan Values	Not Used		0	7.798e-05	4.31111	0	6.04975	36	2	783.85	1566.69	-3.75306	172.772	32662	32662	MS2	0/0	12AUG14_Rui_cardiac_PE_B.raw
	High			LGDVISIQPcPDVk	Unambiguous	1	1	P46462	C10(Carbamidomethyl); K14(Label:13C(6)15N(2))	CID	1	0	1	1					7213941		No Quan Values	Not Used		0	0.003191	4.31021	0	46.0532	56	2	774.91	1548.81	-3.35639	279.706	55635	55635	MS2	0/0	12AUG14_Rui_cardiac_PE_B.raw
High				ITGLDPAGPNFEYAEAPSr	Unambiguous	1	1	Q06000	R19(Label:13C(6))	CID	1	0	1	1		25953	1	1	1845881	Medium	Excluded by Method	Not Used		0	0.0001451	4.30906	0	20.9383	100	2	1005.99	2010.98	-1.81836	315.158	63106	63106	MS2	0/0	12AUG14_Rui_cardiac_PE_B.raw
High				IYHLPDAEsDEDEDFkEQTr	Unambiguous	1	1	Q91Y81	S9(Phospho); K16(Label:2H(4)); R20(Label:13C(6))	CID	1	0	1	1	Y(2): 0.0; S(9): 100.0; T(19): 0.0	18699		1	1651685	Medium	Excluded by Method	Not Used		0	0.006137	4.30824	1	83.8176	100	3	843.033	2527.08	-2.72801	228.122	44601	44601	MS2	0/0	12AUG14_Rui_cardiac_PE_B.raw
High				ASAELALGENSEVLk	Unambiguous	1	1	P00507	K15(Label:2H(4))	CID	1	0	1	1							No Quan Values	Not Used		0	0.007249	4.30692	0	46.7116	100	2	767.916	1534.82	-1.55733	250.393	49409	49409	MS2	0/0	12AUG14_Rui_cardiac_PE_B.raw
High				ENGTVTAAnASTLNDGAAAVVLMTAEAAQr	Unconsidered	1	1	P17764	N9(Deamidated); R30(Label:13C(6))	CID		0.016	2	2					592896		No Quan Values	Not Used		0	0.002182	4.30563	0	11.5943	100	2	1462.72	2924.43	-3.57932	415.158	84065	84065	MS2	0/0	12AUG14_Rui_cardiac_PE_B.raw
High				LGPNYLQIPVNcPYr	Unambiguous	1	1	P04762	C12(Carbamidomethyl); R15(Label:13C(6))	CID	1	0	1	1					6401400		No Quan Values	Not Used		0	0.003993	4.30518	0	6.03478	68	2	905.473	1809.94	-1.42992	352.095	70859	70859	MS2	0/0	12AUG14_Rui_cardiac_PE_B.raw
	High			TFVQEDVYDEFVEr	Unambiguous	2	1	F1LN88	R14(Label:13C(6)15N(4))	CID	1	0	1	1							No Quan Values	Not Used		0	0.001616	4.3047	0	47.8892	100	2	893.41	1785.81	-4.51486	373.702	75361	75361	MS2	0/0	12AUG14_Rui_cardiac_PE_B.raw
High				VVANSPANADYQEr	Unambiguous	1	1	Q5XIG1	R14(Label:13C(6))	CID	1	0	1	1		3611			2.40644e+07	Medium	Unique	Used	0.736633	0	2.135e-05	4.30403	0	6.77111	90	2	770.377	1539.75	-1.95799	63.4627	9510	9510	MS2	0/0	12AUG14_Rui_cardiac_PE_B.raw
	High			NQLTSNPENTVFDAk	Unambiguous	1	1	P06761	K15(Label:13C(6)15N(2))	CID	1	0	1	1					10115988		No Quan Values	Not Used		0	0.001286	4.30364	0	28.5281	44	2	843.411	1685.82	-4.08536	211.976	41118	41118	MS2	0/0	12AUG14_Rui_cardiac_PE_B.raw
	High			LLGAPQEADASEEGVQr	Unambiguous	1	1	P14841	R17(Label:13C(6)15N(4))	CID	1	0	1	1					1.94318e+06		No Quan Values	Not Used		0	0.0001927	4.30328	0	31.872	100	2	890.439	1779.87	-2.53583	171.704	32428	32428	MS2	0/0	12AUG14_Rui_cardiac_PE_B.raw
	High			LMAGQEDSnGcINYEAFVk	Unambiguous	1	1	P16409	N9(Deamidated); C11(Carbamidomethyl); K19(Label:13C(6)15N(2))	CID	1	0	1	1					351693		No Quan Values	Not Used		0	0.0009583	4.29981	0	57.5016	100	2	1077.98	2154.96	2.40982	328.564	65933	65933	MS2	0/0	12AUG14_Rui_cardiac_PE_B.raw
	High			VcVQTVESGAmTk	Unambiguous	1	1	P56574	C2(Carbamidomethyl); M11(Oxidation); K13(Label:13C(6)15N(2))	CID	1	0	1	1		5295		1	1341328	Heavy	Excluded by Method	Not Used		0	0.002086	4.29926	0	32.5802	100	2	717.345	1433.68	-1.8068	80.7165	13029	13029	MS2	0/0	12AUG14_Rui_cardiac_PE_B.raw
High				DTGTYEDFVEGLr	Unambiguous	1	1	P16409	R13(Label:13C(6))	CID	1	0	1	1							No Quan Values	Not Used		0	0.0009877	4.29885	0	3.45817	8	2	754.352	1507.7	-2.82654	359.166	72334	72334	MS2	0/0	12AUG14_Rui_cardiac_PE_B.raw
	High			VDNSSLTGESEPQTr	Unambiguous	5	2	P06686;P06685	R15(Label:13C(6)15N(4))	CID	1	0	1	1					281068		No Quan Values	Not Used		0	0.0008733	4.29877	0	0	100	2	815.38	1629.75	-4.11312	70.8921	11017	11017	MS2	0/0	12AUG14_Rui_cardiac_PE_B.raw
	High			ASAGPGGGGPQTQTQMNQLk	Unambiguous	1	1	D3ZD73	K20(Label:13C(6)15N(2))	CID	1	0	1	1							No Quan Values	Not Used		0	0.00502	4.29728	0	0	100	2	968.473	1935.94	-2.11459	103.973	17931	17931	MS2	0/0	12AUG14_Rui_cardiac_PE_B.raw
High				FNVSATPEQYVPYSTTr	Unambiguous	1	1	F1LXA0	R17(Label:13C(6))	CID	1	0	1	1					3384559		No Quan Values	Not Used		0	0.001822	4.29469	0	20.7882	100	2	983.483	1965.96	-3.33718	306.135	61208	61208	MS2	0/0	12AUG14_Rui_cardiac_PE_B.raw
High				VEqLGAEGNVEESQk	Unambiguous	1	1	B2RYP6	Q3(Deamidated); K15(Label:2H(4))	CID	0.0117	0	1	1					503411		No Quan Values	Not Used		0	0.005156	4.29439	0	36.9682	100	2	811.403	1621.8	7.76726	83.0795	13515	13515	MS2	0/0	12AUG14_Rui_cardiac_PE_B.raw
High				STGEAFVQFASQEIAEk	Unambiguous	6	1	D3ZYW2	K17(Label:2H(4))	CID	1	0	1	1		31553	1		1.35243e+06	Medium	Excluded by Method	Not Used		0	0.001061	4.29373	0	38.7985	100	2	923.459	1845.91	-3.23098	384.519	77598	77598	MS2	0/0	12AUG14_Rui_cardiac_PE_B.raw
	High			NLVHIITHGEEkD	Unambiguous	1	1	P08733	K12(Label:13C(6)15N(2))	CID	1	0	1	1		10025	1		2.75864e+06	Heavy	Excluded by Method	Not Used		0	0.01531	4.29361	1	28.2815	100	2	756.896	1512.79	-2.64292	131.274	23755	23755	MS2	0/0	12AUG14_Rui_cardiac_PE_B.raw
High				cQEILSVDcSTnNPAQANLr	Unambiguous	2	1	G3V836	C1(Carbamidomethyl); C9(Carbamidomethyl); N12(Deamidated); R20(Label:13C(6))	CID	0.0326	0	1	1					930329		No Quan Values	Not Used		0	0.001524	4.29266	0	0	100	2	1149.04	2297.07	3.54196	249.528	49229	49229	MS2	0/0	12AUG14_Rui_cardiac_PE_B.raw
	High			LGDVISIQPcPDVk	Unambiguous	1	1	P46462	C10(Carbamidomethyl); K14(Label:13C(6)15N(2))	CID	1	0	1	1							No Quan Values	Not Used		0	0.01019	4.29216	0	63.2414	100	2	774.911	1548.81	-2.48942	284.32	56610	56610	MS2	0/0	12AUG14_Rui_cardiac_PE_B.raw
	High			IQVLqQQADDAEEr	Unambiguous	3	1	Q63610-3	Q5(Deamidated); R14(Label:13C(6)15N(4))	CID	0.021	0	1	1					1.6586e+06		No Quan Values	Not Used		0	0.00545	4.29206	0	66.6424	100	2	827.407	1653.81	7.00694	143.142	26280	26280	MS2	0/0	12AUG14_Rui_cardiac_PE_B.raw
High				MEQFTAQNEEEk	Unambiguous	1	1	D4A702	K12(Label:2H(4))	CID	1	0	1	1		4083			7.2663e+06	Medium	Unique	Used	0.324058	0	0.0001616	4.28998	0	0	100	2	744.331	1487.66	-4.41172	68.2717	10488	10488	MS2	0/0	12AUG14_Rui_cardiac_PE_B.raw
High				LSVEALNSLTGEFk	Unambiguous	1	1	P00564	K14(Label:2H(4))	CID	1	0	1	1		32547			6.06766e+07	Medium	Redundant	Not Used	0.746647	0	6.941e-05	4.28989	0	33.6943	51	2	756.413	1511.82	-4.88653	396.201	80038	80038	MS2	0/0	12AUG14_Rui_cardiac_PE_B.raw
	High			HNNcmAEcLTPTIYAk	Unambiguous	1	1	P09605	C4(Carbamidomethyl); M5(Oxidation); C8(Carbamidomethyl); K16(Label:13C(6)15N(2))	CID	1	0	1	1		11663		1	3.99242e+06	Heavy	Excluded by Method	Not Used		0	0.004735	4.28913	0	48.8366	100	2	973.932	1946.86	-4.27269	151.931	28172	28172	MS2	0/0	12AUG14_Rui_cardiac_PE_B.raw
High				GGDDLDPNYVLSSr	Unambiguous	1	1	P00564	R14(Label:13C(6))	CID	1	0	1	1					74075552		No Quan Values	Not Used		0	0.0004003	4.2874	0	13.2605	14	2	757.363	1513.72	-2.37867	257.765	50968	50968	MS2	0/0	12AUG14_Rui_cardiac_PE_B.raw
High				NQVALNPQNTVFDAk	Unambiguous	1	1	Q07439	K15(Label:2H(4))	CID	1	0	1	1					6.36792e+06		No Quan Values	Not Used		0	0.009909	4.28734	0	43.9351	81	2	831.941	1662.87	-0.534817	241.403	47481	47481	MS2	0/0	12AUG14_Rui_cardiac_PE_B.raw
	High			LVSIGAEEIVDGNVk	Unambiguous	2	2	D3ZCV0;Q9Z1P2	K15(Label:13C(6)15N(2))	CID	1	0	1	1					2.18622e+06		No Quan Values	Not Used		0	0.002413	4.28658	0	75.9714	100	2	775.928	1550.85	-1.75758	299.193	59746	59746	MS2	0/0	12AUG14_Rui_cardiac_PE_B.raw
	High			ELSTTLNADEAVTr	Unambiguous	2	1	F1LRV4	R14(Label:13C(6)15N(4))	CID	1	0	1	1							No Quan Values	Not Used		0	0.0133	4.28632	0	84.3098	100	2	765.385	1529.76	-3.31501	193.717	37199	37199	MS2	0/0	12AUG14_Rui_cardiac_PE_B.raw
	High			IPSAVGYQPTLATDmGTMQEr	Unambiguous	2	1	G3V6D3	M15(Oxidation); R21(Label:13C(6)15N(4))	CID	0.0396	0	1	1		22713			6.01726e+06	Heavy	Unique	Used	0.664311	0	0.004759	4.28609	0	23.6822	100	2	1146.55	2292.09	-0.991509	276.007	54853	54853	MS2	0/0	12AUG14_Rui_cardiac_PE_B.raw
	High			APSSSSAGISEWLDqk	Unambiguous	1	1	P13803	Q15(Deamidated); K16(Label:13C(6)15N(2))	CID	1	0	1	1		23689	1		1.54033e+06	Heavy	Excluded by Method	Not Used		0	0.001855	4.28602	0	66.8163	100	2	836.409	1671.81	9.3266	287.074	57189	57189	MS2	0/0	12AUG14_Rui_cardiac_PE_B.raw
High				ISmADVDLNVAAPk	Unambiguous	1	1	M0R9D5	M3(Oxidation); K14(Label:2H(4))	CID	1	0	1	1					3.6248e+06		No Quan Values	Not Used		0	0.0002128	4.28519	0	83.7263	100	2	732.387	1463.77	-2.5124	224.935	43914	43914	MS2	0/0	12AUG14_Rui_cardiac_PE_B.raw
	High			YSGDFGADAQGAMSk	Unambiguous	1	1	Q9QZ76	K15(Label:13C(6)15N(2))	CID	1	0	1	1							No Quan Values	Not Used		0	0.0005875	4.28399	0	58.7504	100	2	756.829	1512.65	-0.338297	156.975	29257	29257	MS2	0/0	12AUG14_Rui_cardiac_PE_B.raw
High				SSEVVLSGDDEDYQr	Unambiguous	1	1	M0R9D5	R15(Label:13C(6))	CID	1	0	1	1					13297173		No Quan Values	Not Used		0	0.0003458	4.2832	0	0	100	2	852.882	1704.76	-5.49004	151.448	28069	28069	MS2	0/0	12AUG14_Rui_cardiac_PE_B.raw
High				QELScPLcLQLFDAPVTAEcGHSFcr	Unambiguous	1	1	A0JPQ4	C5(Carbamidomethyl); C8(Carbamidomethyl); C20(Carbamidomethyl); C25(Carbamidomethyl); R26(Label:13C(6))	CID	1	0	1	1		33186			5.11487e+06	Medium	Unique	Used	0.813173	0	0.002557	4.28315	0	43.8842	58	3	1034.47	3101.39	-4.3503	402.143	81325	81325	MS2	0/0	12AUG14_Rui_cardiac_PE_B.raw
High				ALGQNPTQAEVLr	Unambiguous	1	1	P16409	R13(Label:13C(6))	CID	1	0	1	1							No Quan Values	Not Used		0	0.001436	4.28202	0	11.6479	27	2	701.888	1402.77	-3.50838	162.933	30528	30528	MS2	0/0	12AUG14_Rui_cardiac_PE_B.raw
High				QGQVEDEWYSLSGr	Unambiguous	1	1	A2RUW1	R14(Label:13C(6))	CID	1	0	1	1					475071		No Quan Values	Not Used		0	0.005619	4.282	0	55.0364	100	2	830.388	1659.77	-0.867429	278.001	55274	55274	MS2	0/0	12AUG14_Rui_cardiac_PE_B.raw
High				GVVPLAGTnGETTTQGLDGLSEr	Unambiguous	1	1	P05065	N9(Deamidated); R23(Label:13C(6))	CID	1	0	1	1							No Quan Values	Not Used		0	0.0001984	4.28098	0	10.1762	39	2	1140.07	2279.14	-2.89519	342.54	68863	68863	MS2	0/0	12AUG14_Rui_cardiac_PE_B.raw
High				FNSANEDNVTQVr	Unambiguous	1	1	P04762	R13(Label:13C(6))	CID	1	0	1	1		6804			5.70566e+07	Medium	Unique	Used	0.399464	0	0.0007983	4.27952	0	15.0187	33	2	750.36	1499.71	-3.11646	96.2574	16302	16302	MS2	0/0	12AUG14_Rui_cardiac_PE_B.raw
	High			FSEVATQYSEDk	Unambiguous	1	1	M0RCP9	K12(Label:13C(6)15N(2))	CID	1	0	1	1		8658		1	2.38826e+06	Heavy	Excluded by Method	Not Used		0	0.006573	4.27766	0	33.2688	100	2	706.323	1411.64	-5.95552	115.657	20422	20422	MS2	0/0	12AUG14_Rui_cardiac_PE_B.raw
High				VFDkEGnGTVMGAELr	Unambiguous	4	2	P16409;Q64119	K4(Label:2H(4)); N7(Deamidated); R16(Label:13C(6))	CID	1	0	1	1					214026		No Quan Values	Not Used		0	0.0003677	4.27745	1	56.062	100	2	867.442	1733.88	-0.808137	213.352	41418	41418	MS2	0/0	12AUG14_Rui_cardiac_PE_B.raw
High				VFDkEGnGTVMGAEIr	Unambiguous	4	2	P16409;Q64119	K4(Label:2H(4)); N7(Deamidated); R16(Label:13C(6))	CID	1	0	1	2					214026		No Quan Values	Not Used		0	0.0003677	4.27745	1	56.062	100	2	867.442	1733.88	-0.808137	213.352	41418	41418	MS2	0/0	12AUG14_Rui_cardiac_PE_B.raw
High				AVTEQGAELSNEEr	Unambiguous	1	1	P68255	R14(Label:13C(6))	CID	1	0	1	1		4789			3.38058e+06	Medium	Unique	Used	0.806104	0	0.0001819	4.27575	0	24.8915	100	2	769.871	1538.74	-2.36117	75.7931	12015	12015	MS2	0/0	12AUG14_Rui_cardiac_PE_B.raw
High				SPFEVNVGmALGDANk	Unambiguous	1	1	D3ZHA0	M9(Oxidation); K16(Label:2H(4))	CID	1	0	1	1					1.82755e+06		No Quan Values	Not Used		0	0.000666	4.27524	0	38.455	100	2	834.912	1668.82	-2.01059	312.213	62483	62483	MS2	0/0	12AUG14_Rui_cardiac_PE_B.raw
	High			LQNEIEDLmVDVEr	Unambiguous	4	2	G3V885;G3V8B0	M9(Oxidation); R14(Label:13C(6)15N(4))	CID	1	0	1	1					1.41875e+06		No Quan Values	Not Used		0	0.000914	4.27311	0	54.0037	100	2	864.919	1728.83	-1.91733	325.199	65223	65223	MS2	0/0	12AUG14_Rui_cardiac_PE_B.raw
High				MQSSVSESSFQMGr	Unambiguous	1	1	D4A702	R14(Label:13C(6))	CID	1	0	1	1		13531		1	8316167	Medium	Excluded by Method	Not Used		0	0.001467	4.27228	0	0	100	2	783.848	1566.69	-5.54514	169.444	31934	31934	MS2	0/0	12AUG14_Rui_cardiac_PE_B.raw
	High			TINEVETQILTr	Unambiguous	1	1	D3ZCV0	R12(Label:13C(6)15N(4))	CID	1	0	1	1					12492850		No Quan Values	Not Used		0	0.005575	4.27107	0	38.8144	66	2	713.891	1426.77	-2.46349	264.094	52316	52316	MS2	0/0	12AUG14_Rui_cardiac_PE_B.raw
High				VTnGAFTGEISPGMIk	Unambiguous	2	1	M0R4U4	N3(Deamidated); K16(Label:2H(4))	CID	1	0	1	1					4185030		No Quan Values	Not Used		0	9.394e-05	4.26959	0	46.2801	100	2	813.921	1626.83	-0.295209	307.556	61506	61506	MS2	0/0	12AUG14_Rui_cardiac_PE_B.raw
High				NcWQNYLDFHr	Unambiguous	1	1	D3ZD09	C2(Carbamidomethyl); R11(Label:13C(6))	CID	1	0	1	1		23975		1	2.05731e+06	Medium	Excluded by Method	Not Used		0	0.0003885	4.26887	0	49.1146	81	3	520.235	1558.69	-3.17869	290.73	57956	57956	MS2	0/0	12AUG14_Rui_cardiac_PE_B.raw
	High			HGcTVLTALGTILk	Unambiguous	1	1	Q9QZ76	C3(Carbamidomethyl); K14(Label:13C(6)15N(2))	CID	1	0	1	1							No Quan Values	Not Used		0	7.152e-05	4.2687	0	44.4664	100	2	746.425	1491.84	-0.877521	391.835	79117	79117	MS2	0/0	12AUG14_Rui_cardiac_PE_B.raw
	High			NQLTSNPENTVFDAk	Unambiguous	1	1	P06761	K15(Label:13C(6)15N(2))	CID	1	0	1	1					566415		No Quan Values	Not Used		0	0.01095	4.26765	0	20.6621	100	2	843.414	1685.82	-0.320021	216.288	42056	42056	MS2	0/0	12AUG14_Rui_cardiac_PE_B.raw
High				NTNAGAPPGTAYQSPLSLSr	Unambiguous	1	1	Q5XI78	R20(Label:13C(6))	CID	1	0	1	1		19868		1	7417215	Medium	Excluded by Method	Not Used		0	0.0002143	4.26758	0	11.8722	52	2	1004.51	2008.01	-2.35082	241.962	47600	47600	MS2	0/0	12AUG14_Rui_cardiac_PE_B.raw
	High			NFILDQTNVSAAAQr	Unambiguous	1	1	Q6IMY8	R15(Label:13C(6)15N(4))	CID	1	0	1	1					2993023		No Quan Values	Not Used		0	0.003069	4.26733	0	38.8804	100	2	829.43	1657.85	-0.915722	263.156	52118	52118	MS2	0/0	12AUG14_Rui_cardiac_PE_B.raw
High				HEYQAnGPEDLNr	Unambiguous	1	1	Q7M0E3	N6(Deamidated); R13(Label:13C(6))	CID	1	0	1	1		3138		1	2.16101e+06	Medium	Excluded by Method	Not Used		0	0.0003165	4.26675	0	28.9152	100	2	775.353	1549.7	0.287285	60.7861	8963	8963	MS2	0/0	12AUG14_Rui_cardiac_PE_B.raw
	High			ELAQQVQQVAAEYcr	Unambiguous	1	1	Q6AYI1	C14(Carbamidomethyl); R15(Label:13C(6)15N(4))	CID	1	0	1	1		25505			1.44563e+07	Heavy	Unique	Used	1.49767	0	0.01535	4.26667	0	52.4049	100	2	901.94	1802.87	-0.147563	307.891	61575	61575	MS2	0/0	12AUG14_Rui_cardiac_PE_B.raw
High				SmTASGNLGHTPFLDEL	Unambiguous	1	1	P32551	M2(Oxidation)	CID	1	0	1	1							Indistinguishable Channels	Not Used		0	0.006406	4.26372	0	32.7823	67	2	903.418	1805.83	-4.50375	365.637	73690	73690	MS2	0/0	12AUG14_Rui_cardiac_PE_B.raw
	High			SmTASGNLGHTPFLDEL	Unambiguous	1	1	P32551	M2(Oxidation)	CID	1	0	1	1							Indistinguishable Channels	Not Used		0	0.007163	4.26372	0	32.7823	67	2	903.418	1805.83	-4.50375	365.637	73690	73690	MS2	0/0	12AUG14_Rui_cardiac_PE_B.raw
	High			AASDGQYENQSPEATSPr	Unambiguous	1	1	F1LN42	R18(Label:13C(6)15N(4))	CID	1	0	1	1					559880		No Quan Values	Not Used		0	0.007029	4.26352	0	0	100	2	959.423	1917.84	-3.13661	55.8583	7950	7950	MS2	0/0	12AUG14_Rui_cardiac_PE_B.raw
	High			NAPLAGFGYGLPISr	Unambiguous	2	1	G3V778	R15(Label:13C(6)15N(4))	CID	1	0	1	1		31253		1	1.39318e+06	Heavy	Excluded by Method	Not Used		0	0.00485	4.26302	0	36.3543	100	2	771.916	1542.82	-3.53481	380.368	76740	76740	MS2	0/0	12AUG14_Rui_cardiac_PE_B.raw
High				QVELALWDTAGqEDYDr	Unconsidered	4	1	B2RYP0	Q12(Deamidated); R17(Label:13C(6))	CID		0.0207	2	2							No Quan Values	Not Used		0	0.002784	4.26287	0	78.5537	100	2	1008.47	2015.94	6.04251	363.282	73196	73196	MS2	0/0	12AUG14_Rui_cardiac_PE_B.raw
High				GDVTTQVALQPALk	Unambiguous	1	1	P07895	K14(Label:2H(4))	CID	1	0	1	1					16327883		No Quan Values	Not Used		0	0.005767	4.26206	0	42.7381	55	2	722.917	1444.83	-2.18987	226.326	44212	44212	MS2	0/0	12AUG14_Rui_cardiac_PE_B.raw
High				SVIDPIPAPVGDSnVDSGAk	Unambiguous	1	1	Q64303	N14(Deamidated); K20(Label:2H(4))	CID	1	0	1	1					1.33875e+06		No Quan Values	Not Used		0	0.0187	4.26161	0	56.9984	100	2	972.005	1943	6.25883	291.026	58018	58018	MS2	0/0	12AUG14_Rui_cardiac_PE_B.raw
High				LMATLFSTYASADTGDSGk	Unambiguous	2	1	G3V885	K19(Label:2H(4))	CID	1	0	1	1					730436		No Quan Values	Not Used		0	0.01197	4.26144	0	14.5053	100	2	970.461	1939.92	-5.37115	356.427	71761	71761	MS2	0/0	12AUG14_Rui_cardiac_PE_B.raw
High				DFSPEDIIVTTSNNHIEVr	Unambiguous	2	1	B5DFG4	R19(Label:13C(6))	CID	1	0	1	1					1.60901e+06		No Quan Values	Not Used		0	0.0007263	4.26038	0	0	100	2	1096.55	2192.08	-3.58376	387.251	78165	78165	MS2	0/0	12AUG14_Rui_cardiac_PE_B.raw
High				IEDGNNFGVAVQEk	Unambiguous	2	1	Q6P9V7	K14(Label:2H(4))	CID	1	0	1	1					1.60461e+06		No Quan Values	Not Used		0	0.003165	4.26006	0	22.7251	100	2	762.381	1523.75	-6.04561	173.78	32885	32885	MS2	0/0	12AUG14_Rui_cardiac_PE_B.raw
High				DLAVDSASPVYQAVIk	Unambiguous	1	1	Q5XIG1	K16(Label:2H(4))	CID	1	0	1	1					4099720		No Quan Values	Not Used		0	0.0003518	4.25919	0	11.2966	64	2	840.458	1679.91	-3.40185	352.707	70988	70988	MS2	0/0	12AUG14_Rui_cardiac_PE_B.raw
High				LAEQELIETSEr	Unambiguous	4	2	G3V885;G3V8B0	R12(Label:13C(6))	CID	1	0	1	1		15599		1	123912971	Medium	Excluded by Method	Not Used		0	0.0003848	4.25891	0	15.639	13	2	712.37	1423.73	-3.68832	193.222	37089	37089	MS2	0/0	12AUG14_Rui_cardiac_PE_B.raw
High				EAGEQVASSPADVAEk	Unambiguous	1	1	P29266	K16(Label:2H(4))	CID	1	0	1	1		6642		1	3.23115e+06	Medium	Excluded by Method	Not Used		0	0.0001768	4.25857	0	75.3419	100	2	796.391	1591.77	-0.332151	94.4945	15925	15925	MS2	0/0	12AUG14_Rui_cardiac_PE_B.raw
High				DnGDGTHTVHYTPATDGPYTVAVk	Unambiguous	1	1	D3ZHA0	N2(Deamidated); K24(Label:2H(4))	CID	1	0	1	1					1.2005e+06		No Quan Values	Not Used		0	0.014	4.25808	0	23.849	100	3	841.062	2521.17	-2.08659	207.45	40150	40150	MS2	0/0	12AUG14_Rui_cardiac_PE_B.raw
High				VTnGAFTGEISPGMIk	Unambiguous	2	1	M0R4U4	N3(Deamidated); K16(Label:2H(4))	CID	1	0	1	1					4185030		No Quan Values	Not Used		0	0.001046	4.25794	0	54.1053	97	2	813.92	1626.83	-0.670387	305.366	61046	61046	MS2	0/0	12AUG14_Rui_cardiac_PE_B.raw
	High			AAVEEGIVLGGGcALLr	Unambiguous	1	1	P63039	C13(Carbamidomethyl); R17(Label:13C(6)15N(4))	CID	1	0	1	1					5281139		No Quan Values	Not Used		0	0.0005831	4.25696	0	56.3957	100	2	847.959	1694.91	-1.62378	366.129	73792	73792	MS2	0/0	12AUG14_Rui_cardiac_PE_B.raw
High				ALDFSEAPSFTQPLTNr	Unambiguous	1	1	P56741	R17(Label:13C(6))	CID	1	0	1	1							No Quan Values	Not Used		0	0.0001636	4.25607	0	26.5565	100	2	950.477	1899.95	-3.50055	376.234	75884	75884	MS2	0/0	12AUG14_Rui_cardiac_PE_B.raw
High				LISWYDNEYGYSNr	Unambiguous	15	1	P04797	R14(Label:13C(6))	CID	1	0	1	1							No Quan Values	Not Used		0	0.002758	4.25569	0	20.4502	30	2	893.41	1785.81	-2.74536	300.946	60117	60117	MS2	0/0	12AUG14_Rui_cardiac_PE_B.raw
	High			DLISHDELFSDIYk	Unambiguous	2	1	M0R8Q2	K14(Label:13C(6)15N(2))	CID	1	0	1	1		31327	1		2.21256e+06	Heavy	Excluded by Method	Not Used		0	0.003299	4.25536	0	53.1196	100	2	851.92	1702.83	-4.71489	381.323	76936	76936	MS2	0/0	12AUG14_Rui_cardiac_PE_B.raw
High				rGTGGVDTAAVGAVFDISNADr	Unambiguous	1	1	P00564	R1(Label:13C(6)); R22(Label:13C(6))	CID	1	0	1	1					585933		No Quan Values	Not Used		0	0.007883	4.25483	1	39.9943	100	2	1081.06	2161.1	0.0870224	330.56	66348	66348	MS2	0/0	12AUG14_Rui_cardiac_PE_B.raw
	High			ELLALDSVDPEGr	Unambiguous	1	1	Q5U2U8	R13(Label:13C(6)15N(4))	CID	1	0	1	1					356648		No Quan Values	Not Used		0	0.00152	4.25417	0	38.1383	100	2	712.366	1423.73	-3.31297	313.448	62744	62744	MS2	0/0	12AUG14_Rui_cardiac_PE_B.raw
High				AGSDGESIGNcPFSQr	Unambiguous	4	1	G3V8C4	C11(Carbamidomethyl); R16(Label:13C(6))	CID	1	0	1	1		10632	1		386191	Medium	Excluded by Method	Not Used		0	0.01728	4.25414	0	0	100	2	844.372	1687.74	-3.89643	138.205	25228	25228	MS2	0/0	12AUG14_Rui_cardiac_PE_B.raw
High				ILGADTSVDLEETGr	Unambiguous	3	1	F1LP05	R15(Label:13C(6))	CID	1	0	1	1							No Quan Values	Not Used		0	9.136e-06	4.25325	0	37.892	13	2	791.404	1581.8	-2.89983	254.755	50330	50330	MS2	0/0	12AUG14_Rui_cardiac_PE_B.raw
	High			YTDQSGEEEEDYESEEQIQHr	Unambiguous	1	1	Q68FT1	R21(Label:13C(6)15N(4))	CID	1	0	1	1		10034		1	19489580	Heavy	Excluded by Method	Not Used		0	0.001119	4.25106	0	40.1432	28	3	871.02	2611.05	-4.53674	133.247	24181	24181	MS2	0/0	12AUG14_Rui_cardiac_PE_B.raw
	High			DFSPEDIIVTTSNNHIEVr	Unambiguous	2	1	B5DFG4	R19(Label:13C(6)15N(4))	CID	1	0	1	1					4222656		No Quan Values	Not Used		0	0.001084	4.25017	0	10.143	100	2	1098.54	2196.08	-1.95653	387.131	78140	78140	MS2	0/0	12AUG14_Rui_cardiac_PE_B.raw
High				ITEGDLSQLTASIr	Unambiguous	1	1	D3ZHA0	R14(Label:13C(6))	CID	1	0	1	1					28606868		No Quan Values	Not Used		0	0.0003111	4.2498	0	46.4288	30	2	755.413	1509.82	-1.89373	349.356	70288	70288	MS2	0/0	12AUG14_Rui_cardiac_PE_B.raw
	High			VSTVTTHSSDSEVPSr	Unambiguous	2	1	G3V836	R16(Label:13C(6)15N(4))	CID	1	0	1	1		372			6.99389e+07	Heavy	Redundant	Not Used	0.78453	0	0.0004983	4.2491	0	49.7683	100	3	566.943	1698.81	-2.32451	33.611	3475	3475	MS2	0/0	12AUG14_Rui_cardiac_PE_B.raw
	High			ASAELALGENSEVLk	Unambiguous	1	1	P00507	K15(Label:13C(6)15N(2))	CID	1	0	1	1					3.1619e+06		No Quan Values	Not Used		0	0.002161	4.24801	0	37.1658	82	2	769.91	1538.81	-2.23882	247.346	48765	48765	MS2	0/0	12AUG14_Rui_cardiac_PE_B.raw
	High			TDTYVTDnGDGTYr	Unambiguous	1	1	D3ZHA0	N8(Deamidated); R14(Label:13C(6)15N(4))	CID	1	0	1	1					2.94266e+06		No Quan Values	Not Used		0	0.004523	4.24607	0	60.8764	100	2	794.833	1588.66	-3.38242	111.559	19548	19548	MS2	0/0	12AUG14_Rui_cardiac_PE_B.raw
High				VLAIDHLNEDQLr	Unambiguous	4	1	F1LMI8	R13(Label:13C(6))	CID	1	0	1	1					27446392		No Quan Values	Not Used		0	0.0005426	4.24597	0	17.342	37	2	771.42	1541.83	-2.7802	231.453	45323	45323	MS2	0/0	12AUG14_Rui_cardiac_PE_B.raw
High				NLTEEMAGLDEIIAk	Unambiguous	2	1	G3V885	K15(Label:2H(4))	CID	1	0	1	1		33501			4.1274e+07	Medium	Unique	Used	0.692275	0	0.000312	4.24554	0	16.5403	37	2	825.93	1650.85	-1.55755	405.34	82011	82011	MS2	0/0	12AUG14_Rui_cardiac_PE_B.raw
	High			ETSGSQPPELcSGVSr	Unambiguous	2	1	Q5M7W5-2	C11(Carbamidomethyl); R16(Label:13C(6)15N(4))	CID	1	0	1	1		7920			4.35727e+06	Heavy	Unique	Used	0.6814	0	0.00138	4.24503	0	28.2499	100	2	850.888	1700.77	-5.5656	108.403	18876	18876	MS2	0/0	12AUG14_Rui_cardiac_PE_B.raw
High				GVGIISEGnETVEDIAAr	Unambiguous	3	2	P06686;P06685	N9(Deamidated); R18(Label:13C(6))	CID	1	0	1	1		27078	1		1.64629e+06	Medium	Excluded by Method	Not Used		0	0.002934	4.24288	0	36.6254	100	2	918.975	1836.94	8.28043	328.41	65900	65900	MS2	0/0	12AUG14_Rui_cardiac_PE_B.raw
	High			AVTELNEPLSNEDr	Unambiguous	1	1	P68511	R14(Label:13C(6)15N(4))	CID	1	0	1	1					3.57673e+06		No Quan Values	Not Used		0	0.005704	4.2417	0	39.1809	100	2	798.888	1596.77	-3.45703	169.55	31957	31957	MS2	0/0	12AUG14_Rui_cardiac_PE_B.raw
High				NLVHIITHGEEkD	Unambiguous	1	1	P08733	K12(Label:2H(4))	CID	1	0	1	1					2.77045e+06		No Quan Values	Not Used		0	0.002023	4.24151	1	42.326	100	2	754.9	1508.79	-4.78246	131.109	23720	23720	MS2	0/0	12AUG14_Rui_cardiac_PE_B.raw
High				FSEVATQYSEDk	Unambiguous	1	1	M0RCP9	K12(Label:2H(4))	CID	1	0	1	1					3126639		No Quan Values	Not Used		0	0.001413	4.24088	0	0	69	2	704.33	1407.65	-2.88157	114.99	20281	20281	MS2	0/0	12AUG14_Rui_cardiac_PE_B.raw
High				TVYHAEEIQcnGr	Unambiguous	2	1	G3V7U0	C10(Carbamidomethyl); N11(Deamidated); R13(Label:13C(6))	CID	1	0	1	1		2961			3.32146e+07	Medium	Redundant	Not Used	0.855277	0	5.84e-05	4.24059	0	11.3147	20	3	528.577	1583.72	-3.69383	57.8459	8357	8357	MS2	0/0	12AUG14_Rui_cardiac_PE_B.raw
High				VEQLGAEGnVEESQk	Unconsidered	1	1	B2RYP6	N9(Deamidated); K15(Label:2H(4))	CID		0.0117	2	2					503411		No Quan Values	Not Used		0	0.002099	4.23982	0	36.9682	100	2	811.403	1621.8	7.76726	83.0795	13515	13515	MS2	0/0	12AUG14_Rui_cardiac_PE_B.raw
	High			TIGTGLVTDVPAMTEEDk	Unambiguous	1	1	P85834	K18(Label:13C(6)15N(2))	CID	1	0	1	1							No Quan Values	Not Used		0	0.01373	4.23876	0	73.8732	100	2	942.969	1884.93	-2.60854	328.199	65856	65856	MS2	0/0	12AUG14_Rui_cardiac_PE_B.raw
High				ETSGSQPPELcSGVSr	Unambiguous	2	1	Q5M7W5-2	C11(Carbamidomethyl); R16(Label:13C(6))	CID	1	0	1	1		7920			6.94332e+06	Medium	Redundant	Not Used	0.6814	0	0.0005703	4.23727	0	0	100	2	848.896	1696.78	-3.5756	107.788	18746	18746	MS2	0/0	12AUG14_Rui_cardiac_PE_B.raw
High				LQLAmVcYSPDFEr	Unambiguous	1	1	P08010	M5(Oxidation); C7(Carbamidomethyl); R14(Label:13C(6))	CID	0.2807	0	1	1							No Quan Values	Not Used		0	0.0002538	4.2368	0	25.5773	100	2	875.916	1750.83	1.19933	325.524	65290	65290	MS2	0/0	12AUG14_Rui_cardiac_PE_B.raw
High				WVVIGDENYGEGSSr	Unambiguous	1	1	Q9ER34	R15(Label:13C(6))	CID	1	0	1	1							No Quan Values	Not Used		0	5.994e-06	4.23654	0	21.3433	33	2	837.395	1673.78	-1.90211	258.831	51193	51193	MS2	0/0	12AUG14_Rui_cardiac_PE_B.raw
High				QGGGGAGGSVPGIEr	Unambiguous	2	1	F1LV13	R15(Label:13C(6))	CID	1	0	1	1					78753.9		No Quan Values	Not Used		0	0.003807	4.23488	0	39.7203	100	2	652.833	1304.66	-4.77619	70.715	10981	10981	MS2	0/0	12AUG14_Rui_cardiac_PE_B.raw
High				VAVGEEQAFLVnTr	Unambiguous	1	1	D3ZHA0	N12(Deamidated); R14(Label:13C(6))	CID	0.0236	0	1	1		21844	1		354321	Medium	Excluded by Method	Not Used		0	0.003995	4.23443	0	84.2684	100	2	770.417	1539.83	9.833	265.47	52607	52607	MS2	0/0	12AUG14_Rui_cardiac_PE_B.raw
High				AGDWQcPNPGcGNQNFAWr	Unambiguous	2	1	B1WC50	C6(Carbamidomethyl); C11(Carbamidomethyl); R19(Label:13C(6))	CID	1	0	1	1					813876		No Quan Values	Not Used		0	0.002539	4.23328	0	66.3579	100	2	1120.97	2240.94	-2.36138	282.445	56212	56212	MS2	0/0	12AUG14_Rui_cardiac_PE_B.raw
High				AMDSDWFAQNYmGr	Unambiguous	1	1	Q60587	M12(Oxidation); R14(Label:13C(6))	CID	1	0	1	1							No Quan Values	Not Used		0	0.004062	4.23323	0	14.5237	100	2	857.357	1713.71	-1.31792	289.54	57706	57706	MS2	0/0	12AUG14_Rui_cardiac_PE_B.raw
	High			AGSDGESIGNcPFSQr	Unambiguous	4	1	G3V8C4	C11(Carbamidomethyl); R16(Label:13C(6)15N(4))	CID	1	0	1	1					6.75713e+06		No Quan Values	Not Used		0	0.01979	4.23265	0	66.0373	100	2	846.366	1691.72	-4.16454	139.909	25593	25593	MS2	0/0	12AUG14_Rui_cardiac_PE_B.raw
High				LVLEVAQHLGESTVr	Unambiguous	2	1	G3V6D3	R15(Label:13C(6))	CID	1	0	1	1		23867		1	1.73959e+07	Medium	Excluded by Method	Not Used		0	0.0003821	4.23245	0	35.4533	60	2	828.969	1656.93	-3.61158	289.392	57675	57675	MS2	0/0	12AUG14_Rui_cardiac_PE_B.raw
High				VALTGLTVAEYFr	Unambiguous	2	1	G3V6D3	R13(Label:13C(6))	CID	1	0	1	1		33097			78704051	Medium	Unique	Used	0.667995	0	0.0003414	4.23064	0	56.5679	18	2	723.406	1445.8	-3.45091	401.275	81136	81136	MS2	0/0	12AUG14_Rui_cardiac_PE_B.raw
High				LVQAAQmLQSDPYSVPAr	Unambiguous	2	1	P85972	M7(Oxidation); R18(Label:13C(6))	CID	1	0	1	1		19342	1	1	1.15389e+06	Medium	Excluded by Method	Not Used		0	0.01198	4.23054	0	0	100	2	998.515	1996.02	-2.03847	235.818	46270	46270	MS2	0/0	12AUG14_Rui_cardiac_PE_B.raw
High				ATVLQNQLDESqQEr	Unconsidered	1	1	Q66HR5	Q12(Deamidated); R15(Label:13C(6))	CID		0.0408	4	4					931317		No Quan Values	Not Used		0	0.01871	4.2304	0	57.9174	100	2	883.445	1765.88	9.19165	153.704	28553	28553	MS2	0/0	12AUG14_Rui_cardiac_PE_B.raw
High				ANDDLkENIAIVEr	Unambiguous	4	2	G3V885;G3V8B0	K6(Label:2H(4)); R14(Label:13C(6))	CID	1	0	1	1					390504		No Quan Values	Not Used		0	0.002807	4.22898	1	35.5587	100	2	805.443	1609.88	-0.0269904	191.862	36794	36794	MS2	0/0	12AUG14_Rui_cardiac_PE_B.raw
High				APSWIDTGLSEMr	Unambiguous	1	1	P23928	R13(Label:13C(6))	CID	1	0	1	1							No Quan Values	Not Used		0	0.003849	4.22884	0	51.5167	100	2	734.861	1468.71	-3.44049	349.017	70217	70217	MS2	0/0	12AUG14_Rui_cardiac_PE_B.raw
	High			AGDWQcPNPGcGNQNFAWr	Unambiguous	2	1	B1WC50	C6(Carbamidomethyl); C11(Carbamidomethyl); R19(Label:13C(6)15N(4))	CID	1	0	1	1					1694510		No Quan Values	Not Used		0	0.002281	4.2287	0	18.6551	100	2	1122.97	2244.93	-2.94678	281.687	56051	56051	MS2	0/0	12AUG14_Rui_cardiac_PE_B.raw
High				DTGTYEDFVEGLr	Unambiguous	1	1	P16409	R13(Label:13C(6))	CID	1	0	1	1							No Quan Values	Not Used		0	0.0002787	4.22788	0	38.7812	61	2	754.352	1507.7	-2.90751	365.982	73761	73761	MS2	0/0	12AUG14_Rui_cardiac_PE_B.raw
	High			AEAGGGWEGSASYk	Unambiguous	2	1	G3V721	K14(Label:13C(6)15N(2))	CID	1	0	1	1		6388		1	196979	Heavy	Excluded by Method	Not Used		0	0.002223	4.22722	0	65.3636	100	2	689.31	1377.61	-2.93417	91.84	15354	15354	MS2	0/0	12AUG14_Rui_cardiac_PE_B.raw
High				GLVYETSVLDPDEGIr	Unambiguous	2	1	G3V936	R16(Label:13C(6))	CID	1	0	1	1					23347792		No Quan Values	Not Used		0	6.711e-05	4.22677	0	12.4608	54	2	884.955	1768.9	-2.37396	344.067	69184	69184	MS2	0/0	12AUG14_Rui_cardiac_PE_B.raw
High				TIGTGLVTDVPAmTEEDk	Unambiguous	1	1	P85834	M13(Oxidation); K18(Label:2H(4))	CID	1	0	1	1		21124	1		1.91989e+06	Medium	Excluded by Method	Not Used		0	0.003563	4.22671	0	23.5962	100	2	948.971	1896.93	-3.47378	257.042	50817	50817	MS2	0/0	12AUG14_Rui_cardiac_PE_B.raw
High				HGcTVLTALGTILk	Unambiguous	1	1	Q9QZ76	C3(Carbamidomethyl); K14(Label:2H(4))	CID	1	0	1	1							No Quan Values	Not Used		0	0.0001022	4.2266	0	28.7543	59	2	744.43	1487.85	-2.22199	387.588	78234	78234	MS2	0/0	12AUG14_Rui_cardiac_PE_B.raw
High				YVVDSDTVQAHTVr	Unambiguous	1	1	D4A702	R14(Label:13C(6))	CID	1	0	1	1		9073		1	19426037	Medium	Excluded by Method	Not Used		0	0.0002824	4.22631	0	49.6232	34	2	798.405	1595.8	-5.77034	120.08	21371	21371	MS2	0/0	12AUG14_Rui_cardiac_PE_B.raw
High				LMAGQEDSnGcINYEAFVk	Unambiguous	1	1	P16409	N9(Deamidated); C11(Carbamidomethyl); K19(Label:2H(4))	CID	0.0118	0	1	1							No Quan Values	Not Used		0	0.01498	4.22614	0	0	100	2	1075.98	2150.96	-4.81348	338.141	67942	67942	MS2	0/0	12AUG14_Rui_cardiac_PE_B.raw
High				DGEVVSEATQQQHEVL	Unambiguous	2	1	P48675		CID	1	0	1	1					268854408		Indistinguishable Channels	Not Used		0	0.008264	4.22577	0	2.37987	6	2	884.918	1768.83	-3.09696	226.782	44308	44308	MS2	0/0	12AUG14_Rui_cardiac_PE_B.raw
	High			DGEVVSEATQQQHEVL	Unambiguous	2	1	P48675		CID	1	0	1	1					268854408		Indistinguishable Channels	Not Used		0	0.0203	4.22577	0	2.37987	6	2	884.918	1768.83	-3.09696	226.782	44308	44308	MS2	0/0	12AUG14_Rui_cardiac_PE_B.raw
High				ISMQDVDLSLGSck	Unambiguous	1	1	M0R9D5	C13(Carbamidomethyl); K14(Label:2H(4))	CID	1	0	1	1		26034	1	1	4833444	Medium	Excluded by Method	Not Used		0	0.000618	4.22562	0	48.2215	100	2	778.88	1556.75	-4.50242	315.816	63242	63242	MS2	0/0	12AUG14_Rui_cardiac_PE_B.raw
	High			VEQLGAEGNVEESqk	Unconsidered	1	1	B2RYP6	Q14(Deamidated); K15(Label:13C(6)15N(2))	CID		0.0117	2	2					789472		No Quan Values	Not Used		0	0.01279	4.22512	0	68.8739	100	2	813.399	1625.79	9.5771	82.9062	13481	13481	MS2	0/0	12AUG14_Rui_cardiac_PE_B.raw
	High			TScGSPNYAAPEVISGr	Unambiguous	3	1	G3V715	C3(Carbamidomethyl); R17(Label:13C(6)15N(4))	CID	1	0	1	1					637425		No Quan Values	Not Used		0	0.01882	4.22438	0	0	100	2	888.414	1775.82	-2.53388	181.434	34529	34529	MS2	0/0	12AUG14_Rui_cardiac_PE_B.raw
High				IEDGNNFGVAVQEk	Unambiguous	2	1	Q6P9V7	K14(Label:2H(4))	CID	1	0	1	1					3.05037e+06		No Quan Values	Not Used		0	0.001217	4.22408	0	43.1918	100	2	762.382	1523.76	-5.3246	171.485	32378	32378	MS2	0/0	12AUG14_Rui_cardiac_PE_B.raw
	High			SYELPDGQVITIGnEr	Unambiguous	9	2	P68035;V9GZ85	N14(Deamidated); R16(Label:13C(6)15N(4))	CID	1	0	1	1		30353	1		4.83429e+06	Heavy	Excluded by Method	Not Used		0	0.0005688	4.22406	0	41.2057	100	2	901.443	1801.88	-2.88609	368.878	74361	74361	MS2	0/0	12AUG14_Rui_cardiac_PE_B.raw
	High			TLGDAYEFTVDMr	Unambiguous	2	1	B5DFG4	R13(Label:13C(6)15N(4))	CID	1	0	1	1							No Quan Values	Not Used		0	0.0004889	4.22267	0	50.1795	82	2	764.353	1527.7	-2.77711	342.644	68886	68886	MS2	0/0	12AUG14_Rui_cardiac_PE_B.raw
High				SEIGIAMGSGTAVAk	Unambiguous	4	1	P11507-2	K15(Label:2H(4))	CID	1	0	1	1		16402	1	1	2.07078e+06	Medium	Excluded by Method	Not Used		0	0.001675	4.22177	0	43.6006	92	2	698.374	1395.74	-3.35611	202.136	39012	39012	MS2	0/0	12AUG14_Rui_cardiac_PE_B.raw
High				kLAEQELIETSEr	Unambiguous	4	2	G3V885;G3V8B0	K1(Label:2H(4)); R13(Label:13C(6))	CID	1	0	1	1					6337084		No Quan Values	Not Used		0	0.0104	4.22088	1	59.2191	88	2	778.429	1555.85	-3.82004	149.223	27596	27596	MS2	0/0	12AUG14_Rui_cardiac_PE_B.raw
High				GYATDESTVSSVqGSr	Unambiguous	1	1	Q5XI81	Q13(Deamidated); R16(Label:13C(6))	CID	1	0	1	1					750762		No Quan Values	Not Used		0	0.0161	4.21947	0	27.2605	100	2	825.888	1650.77	7.76093	105.574	18275	18275	MS2	0/0	12AUG14_Rui_cardiac_PE_B.raw
	High			TDYNASVSVPDSSGPEr	Unambiguous	3	1	P61980	R17(Label:13C(6)15N(4))	CID	1	0	1	1					17605490		No Quan Values	Not Used		0	0.00309	4.21894	0	63.7537	100	2	895.905	1790.8	-1.87512	160.881	30096	30096	MS2	0/0	12AUG14_Rui_cardiac_PE_B.raw
High				ENGTVTAANASTLnDGAAAVVLMTAEAAQr	Unconsidered	1	1	P17764	N14(Deamidated); R30(Label:13C(6))	CID		0.0388	3	3					592896		No Quan Values	Not Used		0	0.003535	4.21393	0	11.5943	100	2	1462.72	2924.43	-3.57932	415.158	84065	84065	MS2	0/0	12AUG14_Rui_cardiac_PE_B.raw
High				GVVPLAGTnGETTTQGLDGLSEr	Unambiguous	1	1	P05065	N9(Deamidated); R23(Label:13C(6))	CID	0.0048	0	1	1							No Quan Values	Not Used		0	0.01415	4.21359	0	23.5617	52	2	1140.07	2279.14	-2.14535	336.794	67659	67659	MS2	0/0	12AUG14_Rui_cardiac_PE_B.raw
High				NQYDNDVTVWSPQGr	Unambiguous	1	1	P18420	R15(Label:13C(6))	CID	1	0	1	1		19172		1	5690826	Medium	Excluded by Method	Not Used		0	0.001599	4.21326	0	42.7643	100	2	892.917	1784.83	-1.18902	233.755	45820	45820	MS2	0/0	12AUG14_Rui_cardiac_PE_B.raw
High				VGLIGScTNSSYEDmGr	Unambiguous	1	1	Q9ER34	C7(Carbamidomethyl); M15(Oxidation); R17(Label:13C(6))	CID	1	0	1	1					1.758e+06		No Quan Values	Not Used		0	0.002588	4.21044	0	16.2915	100	2	934.412	1867.82	-4.88452	173.695	32868	32868	MS2	0/0	12AUG14_Rui_cardiac_PE_B.raw
High				ALYDYAGQEADELSFr	Unambiguous	1	1	G3V9N7	R16(Label:13C(6))	CID	1	0	1	1					702135		No Quan Values	Not Used		0	0.000237	4.21027	0	55.046	100	2	927.434	1853.86	-2.39022	358.421	72181	72181	MS2	0/0	12AUG14_Rui_cardiac_PE_B.raw
	High			FNVSATPEqYVPYSTTr	Unambiguous	1	1	F1LXA0	Q9(Deamidated); R17(Label:13C(6)15N(4))	CID	0.0333	0	1	1		25308	1		5.19005e+06	Heavy	Excluded by Method	Not Used		0	0.01346	4.21007	0	57.4822	100	2	985.979	1970.95	6.95852	306.399	61264	61264	MS2	0/0	12AUG14_Rui_cardiac_PE_B.raw
	High			NFILDQTNVSAAAQr	Unambiguous	1	1	Q6IMY8	R15(Label:13C(6)15N(4))	CID	1	0	1	1					2.16064e+06		No Quan Values	Not Used		0	0.004275	4.20922	0	42.1948	100	2	829.426	1657.84	-5.33364	265.286	52568	52568	MS2	0/0	12AUG14_Rui_cardiac_PE_B.raw
High				LLGAPQEADASEEGVQr	Unambiguous	1	1	P14841	R17(Label:13C(6))	CID	1	0	1	1					6.6748e+06		No Quan Values	Not Used		0	0.0001399	4.2091	0	8.21316	86	2	888.446	1775.88	-1.38378	173.367	32797	32797	MS2	0/0	12AUG14_Rui_cardiac_PE_B.raw
	High			FSNEEIAmATVTALr	Unambiguous	1	1	P05065	M8(Oxidation); R15(Label:13C(6)15N(4))	CID	1	0	1	1					817714		No Quan Values	Not Used		0	0.000909	4.20898	0	60.6792	100	2	839.917	1678.83	-5.22634	331.861	66623	66623	MS2	0/0	12AUG14_Rui_cardiac_PE_B.raw
High				EnGTVTAANASTLNDGAAAVVLMTAEAAQr	Unambiguous	1	1	P17764	N2(Deamidated); R30(Label:13C(6))	CID	0.0261	0	1	1					592896		No Quan Values	Not Used		0	0.0005718	4.20874	0	0	100	2	1462.72	2924.43	-2.32707	415.037	84040	84040	MS2	0/0	12AUG14_Rui_cardiac_PE_B.raw
	High			NETLGGTcLNVGcIPSk	Unambiguous	1	1	Q6P6R2	C8(Carbamidomethyl); C13(Carbamidomethyl); K17(Label:13C(6)15N(2))	CID	1	0	1	1					1.1949e+06		No Quan Values	Not Used		0	0.004224	4.20726	0	46.6058	100	2	914.442	1827.88	-2.72315	266.879	52903	52903	MS2	0/0	12AUG14_Rui_cardiac_PE_B.raw
	High			TDTYVTDnGDGTYr	Unambiguous	1	1	D3ZHA0	N8(Deamidated); R14(Label:13C(6)15N(4))	CID	1	0	1	1					13005178		No Quan Values	Not Used		0	0.004233	4.2069	0	21.4837	52	2	794.83	1588.65	-6.6865	113.148	19878	19878	MS2	0/0	12AUG14_Rui_cardiac_PE_B.raw
High				qGQVEDEWYSLSGr	Unambiguous	1	1	A2RUW1	Q1(Deamidated); R14(Label:13C(6))	CID	0.0261	0	1	1		23062	1	1	1.5089e+06	Medium	Excluded by Method	Not Used		0	0.00942	4.20685	0	56.3796	100	2	830.888	1660.77	8.46354	279.415	55574	55574	MS2	0/0	12AUG14_Rui_cardiac_PE_B.raw
High				SSEVVLSGDDEDYqr	Unambiguous	1	1	M0R9D5	Q14(Deamidated); R15(Label:13C(6))	CID	1	0	1	1							No Quan Values	Not Used		0	0.003819	4.20645	0	0	100	2	853.385	1705.76	7.53352	151.15	28008	28008	MS2	0/0	12AUG14_Rui_cardiac_PE_B.raw
	High			LGPNYLQIPVNcPYr	Unambiguous	1	1	P04762	C12(Carbamidomethyl); R15(Label:13C(6)15N(4))	CID	1	0	1	1					3.54421e+06		No Quan Values	Not Used		0	0.02263	4.20474	0	38.5671	100	2	907.466	1813.93	-2.02187	354.566	71373	71373	MS2	0/0	12AUG14_Rui_cardiac_PE_B.raw
High				SAsPAPADVAPAQEDLr	Unambiguous	1	1	D3ZYS7	S3(Phospho); R17(Label:13C(6))	CID	0.0071	0	1	1	S(1): 5.8; S(3): 94.2				5.49014e+06		No Quan Values	Not Used		0	0.007483	4.20458	0	34.4519	100	2	890.91	1780.81	-4.31335	200.98	38768	38768	MS2	0/0	12AUG14_Rui_cardiac_PE_B.raw
	High			IDGSNLEGGSQQAPSTPPNTPDPr	Unambiguous	1	1	D3ZX18	R24(Label:13C(6)15N(4))	CID	1	0	1	1		14659		1	5.11494e+06	Heavy	Excluded by Method	Not Used		0	0.0002548	4.2037	0	0	100	2	1223.07	2445.14	-4.81777	183.37	34944	34944	MS2	0/0	12AUG14_Rui_cardiac_PE_B.raw
High				TVYHAEEIQcnGr	Unambiguous	2	1	G3V7U0	C10(Carbamidomethyl); N11(Deamidated); R13(Label:13C(6))	CID	1	0	1	1		3136		1	1.83712e+06	Medium	Excluded by Method	Not Used		0	0.0004503	4.20367	0	0	100	2	792.363	1583.72	-2.14377	58.5747	8507	8507	MS2	0/0	12AUG14_Rui_cardiac_PE_B.raw
High				AIAELGIYPAVDPLDSTSr	Unambiguous	2	1	G3V6D3	R19(Label:13C(6))	CID	1	0	1	1		33131			309252152	Medium	Redundant	Not Used	0.669859	0	0.002392	4.20338	0	52.3603	100	2	997.527	1994.05	-3.95996	401.588	81204	81204	MS2	0/0	12AUG14_Rui_cardiac_PE_B.raw
High				TQTAIASEDMPNTLTEAEk	Unambiguous	1	1	G3V6S0	K19(Label:2H(4))	CID	1	0	1	1		20042	1		2.67501e+06	Medium	Excluded by Method	Not Used		0	0.002217	4.20185	0	0	100	2	1027.5	2053.98	-2.92511	244.099	48060	48060	MS2	0/0	12AUG14_Rui_cardiac_PE_B.raw
	High			VSTVTTHSSDSEVPSr	Unambiguous	2	1	G3V836	R16(Label:13C(6)15N(4))	CID	1	0	1	1		392		1	2.32276e+06	Heavy	Excluded by Method	Not Used		0	0.001823	4.2015	0	6.46318	100	2	849.91	1698.81	-2.99923	31.1722	3007	3007	MS2	0/0	12AUG14_Rui_cardiac_PE_B.raw
High				TEQGPQVDETQFk	Unambiguous	2	1	F1LN88	K13(Label:2H(4))	CID	1	0	1	1					3397557		No Quan Values	Not Used		0	0.005427	4.20113	0	0	100	2	755.866	1510.73	-4.37853	123.464	22096	22096	MS2	0/0	12AUG14_Rui_cardiac_PE_B.raw
	High			kATDAEADVASLNr	Unambiguous	5	1	P04692	K1(Label:13C(6)15N(2)); R14(Label:13C(6)15N(4))	CID	1	0	1	1							No Quan Values	Not Used		0	0.0008788	4.19967	1	37.7623	100	2	739.879	1478.75	-3.54421	94.8803	16008	16008	MS2	0/0	12AUG14_Rui_cardiac_PE_B.raw
	High			IQVLQqQADDAEEr	Unconsidered	3	1	Q63610-3	Q6(Deamidated); R14(Label:13C(6)15N(4))	CID		0.021	2	2					1.6586e+06		No Quan Values	Not Used		0	0.006657	4.19965	0	66.6424	100	2	827.407	1653.81	7.00694	143.142	26280	26280	MS2	0/0	12AUG14_Rui_cardiac_PE_B.raw
	High			ATSPSTLVSTGSSSr	Unambiguous	2	1	Q5M7W5-2	R15(Label:13C(6)15N(4))	CID	1	0	1	1		6064	1		779744	Heavy	Excluded by Method	Not Used		0	0.002918	4.1996	0	41.424	100	2	724.364	1447.72	-4.25492	88.6394	14672	14672	MS2	0/0	12AUG14_Rui_cardiac_PE_B.raw
	High			FSSQEAASSFGDDr	Unambiguous	3	1	F1M8L5	R14(Label:13C(6)15N(4))	CID	1	0	1	1		11140	1		3.33316e+06	Heavy	Excluded by Method	Not Used		0	0.0009482	4.19905	0	43.1219	100	2	757.323	1513.64	-3.0569	143.901	26439	26439	MS2	0/0	12AUG14_Rui_cardiac_PE_B.raw
High				TDTYVTDNGDGTYr	Unambiguous	1	1	D3ZHA0	R14(Label:13C(6))	CID	1	0	1	1		7333			31326558	Medium	Unique	Used	0.386606	0	0.001304	4.19871	0	11.3786	42	2	792.347	1583.69	-3.24643	101.802	17472	17472	MS2	0/0	12AUG14_Rui_cardiac_PE_B.raw
	High			TEQGPQVDETQFk	Unambiguous	2	1	F1LN88	K13(Label:13C(6)15N(2))	CID	1	0	1	1		9284	1		8.30617e+06	Heavy	Excluded by Method	Not Used		0	0.001583	4.19847	0	14.752	85	2	757.862	1514.72	-3.45164	122.318	21856	21856	MS2	0/0	12AUG14_Rui_cardiac_PE_B.raw
High				LAQAAQSSVATITr	Unambiguous	1	1	G3V852	R14(Label:13C(6))	CID	1	0	1	1		10665		1	8.77831e+06	Medium	Excluded by Method	Not Used		0	0.0001554	4.19787	0	66.6358	100	2	711.901	1422.79	-4.63547	136.738	24919	24919	MS2	0/0	12AUG14_Rui_cardiac_PE_B.raw
High				VAAAESMPLLLEcAr	Unambiguous	2	1	D4A781	C13(Carbamidomethyl); R15(Label:13C(6))	CID	0.331	0	1	1							No Quan Values	Not Used		0	0.0003496	4.19702	0	55.881	100	2	818.924	1636.84	-4.88631	353.679	71190	71190	MS2	0/0	12AUG14_Rui_cardiac_PE_B.raw
	High			rGFGFVTFDDHDPVDk	Unambiguous	7	1	A7VJC2-2	R1(Label:13C(6)15N(4)); K16(Label:13C(6)15N(2))	CID	1	0	1	1					3048562		No Quan Values	Not Used		0	0.003834	4.19699	1	70.3899	84	3	623.966	1869.88	-3.33761	271.543	53897	53897	MS2	0/0	12AUG14_Rui_cardiac_PE_B.raw
High				GVVPLAGTNGETTTqGLDGLSEr	Unconsidered	1	1	P05065	Q15(Deamidated); R23(Label:13C(6))	CID		0.0048	2	2							No Quan Values	Not Used		0	0.004724	4.19497	0	23.5617	52	2	1140.07	2279.14	-2.14535	336.794	67659	67659	MS2	0/0	12AUG14_Rui_cardiac_PE_B.raw
	High			IqVLQQQADDAEEr	Unconsidered	3	1	Q63610-3	Q2(Deamidated); R14(Label:13C(6)15N(4))	CID		0.0233	3	3					1.6586e+06		No Quan Values	Not Used		0	0.00775	4.19255	0	66.6424	100	2	827.407	1653.81	7.00694	143.142	26280	26280	MS2	0/0	12AUG14_Rui_cardiac_PE_B.raw
High				EQIEQFIPQmTAGk	Unambiguous	1	1	P15650	M10(Oxidation); K14(Label:2H(4))	CID	1	0	1	1		19615			1.39347e+07	Medium	Redundant	Not Used	0.42383	0	0.01296	4.19251	0	40.0537	56	2	820.414	1639.82	-5.05695	240.02	47181	47181	MS2	0/0	12AUG14_Rui_cardiac_PE_B.raw
High				GSYGDLGGPIITTQVTIPk	Unambiguous	3	1	P61980	K19(Label:2H(4))	CID	1	0	1	1		31037			3.28837e+06	Medium	Redundant	Not Used	1.61866	0	0.01676	4.19135	0	69.8271	100	2	961.029	1921.05	-3.26642	377.705	76188	76188	MS2	0/0	12AUG14_Rui_cardiac_PE_B.raw
High				VEQLGAEGNVEESqk	Unconsidered	1	1	B2RYP6	Q14(Deamidated); K15(Label:2H(4))	CID		0.0233	3	3					503411		No Quan Values	Not Used		0	0.005489	4.19044	0	36.9682	100	2	811.403	1621.8	7.76726	83.0795	13515	13515	MS2	0/0	12AUG14_Rui_cardiac_PE_B.raw
High				VPTPNVSVVDLTcr	Unambiguous	7	1	P04797	C13(Carbamidomethyl); R14(Label:13C(6))	CID	1	0	1	1							No Quan Values	Not Used		0	0.0002615	4.18928	0	5.07657	5	2	781.917	1562.83	-2.92618	302.258	60392	60392	MS2	0/0	12AUG14_Rui_cardiac_PE_B.raw
High				SYELPDGQVITIGnEr	Unambiguous	9	2	P68035;V9GZ85	N14(Deamidated); R16(Label:13C(6))	CID	1	0	1	1					1.59297e+06		No Quan Values	Not Used		0	0.008555	4.18843	0	38.7529	100	2	899.447	1797.89	-5.61903	360.965	72713	72713	MS2	0/0	12AUG14_Rui_cardiac_PE_B.raw
High				VFDkEGnGTVMGAEIr	Unambiguous	4	2	P16409;Q64119	K4(Label:2H(4)); N7(Deamidated); R16(Label:13C(6))	CID	1	0	1	1					51589580		No Quan Values	Not Used		0	6.658e-05	4.18793	1	58.7709	6	3	578.628	1733.87	-4.65288	215.921	41975	41975	MS2	0/0	12AUG14_Rui_cardiac_PE_B.raw
High				VFDkEGnGTVMGAELr	Unambiguous	4	2	P16409;Q64119	K4(Label:2H(4)); N7(Deamidated); R16(Label:13C(6))	CID	1	0	1	2					51589580		No Quan Values	Not Used		0	6.658e-05	4.18793	1	58.7709	6	3	578.628	1733.87	-4.65288	215.921	41975	41975	MS2	0/0	12AUG14_Rui_cardiac_PE_B.raw
	High			LSVEALNSLTGEFk	Unambiguous	1	1	P00564	K14(Label:13C(6)15N(2))	CID	1	0	1	1		32547			4.5304e+07	Heavy	Redundant	Not Used	0.746647	0	0.0001122	4.18782	0	49.3527	42	2	758.409	1515.81	-2.83151	397.362	80286	80286	MS2	0/0	12AUG14_Rui_cardiac_PE_B.raw
	High			QVELALWDTAGQEDYDr	Unambiguous	4	1	B2RYP0	R17(Label:13C(6)15N(4))	CID	1	0	1	1					211294		No Quan Values	Not Used		0	0.002031	4.18779	0	45.6808	100	2	1009.97	2018.92	-4.1716	363.658	73275	73275	MS2	0/0	12AUG14_Rui_cardiac_PE_B.raw
	High			SGGmDAVQTVTGGLr	Unambiguous	1	1	Q8R3Z7	M4(Oxidation); R15(Label:13C(6)15N(4))	CID	1	0	1	1					1.09605e+06		No Quan Values	Not Used		0	0.003793	4.18769	0	75.9451	100	2	737.861	1474.71	-3.10836	194.804	37434	37434	MS2	0/0	12AUG14_Rui_cardiac_PE_B.raw
	High			LGPNYLQIPVNcPYr	Unambiguous	1	1	P04762	C12(Carbamidomethyl); R15(Label:13C(6)15N(4))	CID	1	0	1	1							No Quan Values	Not Used		0	0.01334	4.18745	0	52.7395	100	2	907.468	1813.93	-0.541353	349.285	70273	70273	MS2	0/0	12AUG14_Rui_cardiac_PE_B.raw
	High			GISAQEIQAGNVk	Unambiguous	2	1	F1LMC2	K13(Label:13C(6)15N(2))	CID	1	0	1	1		9837		1	8.07268e+06	Heavy	Excluded by Method	Not Used		0	0.004081	4.18689	0	43.6485	100	2	661.86	1322.71	-2.7449	128.99	23268	23268	MS2	0/0	12AUG14_Rui_cardiac_PE_B.raw
	High			FkLEAPDADELPr	Unambiguous	1	1	Q9ER34	K2(Label:13C(6)15N(2)); R13(Label:13C(6)15N(4))	CID	1	0	1	1		21650		1	4414543	Heavy	Excluded by Method	Not Used		0	0.0008558	4.18586	1	59.3987	64	3	506.934	1518.79	-2.54927	263.645	52220	52220	MS2	0/0	12AUG14_Rui_cardiac_PE_B.raw
	High			ELQQAVLQmEQr	Unambiguous	1	1	Q63083	M9(Oxidation); R12(Label:13C(6)15N(4))	CID	1	0	1	1					877291		No Quan Values	Not Used		0	0.005805	4.18555	0	63.563	100	2	749.879	1498.75	-2.89098	137.64	25107	25107	MS2	0/0	12AUG14_Rui_cardiac_PE_B.raw
High				AHSSmVGVNLPQk	Unambiguous	2	1	P16617	M5(Oxidation); K13(Label:2H(4))	CID	1	0	1	1		2902	1	1	495636	Medium	Excluded by Method	Not Used		0	0.01191	4.18312	0	18.3509	100	2	694.367	1387.73	-2.41483	56.3132	8044	8044	MS2	0/0	12AUG14_Rui_cardiac_PE_B.raw
	High			VDNSSLTGESEPqTr	Unambiguous	5	2	P06686;P06685	Q13(Deamidated); R15(Label:13C(6)15N(4))	CID	0.0431	0	1	1					1.03996e+06		No Quan Values	Not Used		0	0.00625	4.18165	0	37.9586	100	2	815.881	1630.76	7.33782	74.6313	11784	11784	MS2	0/0	12AUG14_Rui_cardiac_PE_B.raw
High				VDQSILTGESVSVIk	Unambiguous	6	1	P11507-2	K15(Label:2H(4))	CID	1	0	1	1					45021556		No Quan Values	Not Used		0	0.0001563	4.18162	0	16.7202	29	2	789.946	1578.89	-1.95745	308.929	61792	61792	MS2	0/0	12AUG14_Rui_cardiac_PE_B.raw
High				AAVPSGASTGIYEALELr	Unambiguous	6	2	P15429;M0R5J4	R18(Label:13C(6))	CID	1	0	1	1					2653010		No Quan Values	Not Used		0	0.0001469	4.18109	0	4.00121	100	2	905.983	1810.96	-3.3766	383.887	77467	77467	MS2	0/0	12AUG14_Rui_cardiac_PE_B.raw
	High			GILAADESTGSIAk	Unambiguous	2	1	P05065	K14(Label:13C(6)15N(2))	CID	1	0	1	1					28491432		No Quan Values	Not Used		0	0.006527	4.18026	0	33.7207	14	2	670.859	1340.71	-3.39941	171.07	32285	32285	MS2	0/0	12AUG14_Rui_cardiac_PE_B.raw
High				DFSPEDIIVTTSNNHIEVr	Unambiguous	2	1	B5DFG4	R19(Label:13C(6))	CID	1	0	1	1		31456		1	21311129	Medium	Excluded by Method	Not Used		0	6.682e-05	4.17925	0	0	46	2	1096.55	2192.09	-3.36101	383.862	77461	77461	MS2	0/0	12AUG14_Rui_cardiac_PE_B.raw
High				NLTEEmAGLDEIIAk	Unambiguous	2	1	G3V885	M6(Oxidation); K15(Label:2H(4))	CID	1	0	1	1					1.14881e+06		No Quan Values	Not Used		0	0.0002594	4.17879	0	35.0368	100	2	833.929	1666.85	-0.176323	327.184	65638	65638	MS2	0/0	12AUG14_Rui_cardiac_PE_B.raw
	High			AHGGYSVFAGVGEr	Unambiguous	2	1	G3V6D3	R14(Label:13C(6)15N(4))	CID	1	0	1	1					6.20054e+06		No Quan Values	Not Used		0	0.00267	4.17744	0	34.3261	83	2	708.845	1416.68	-5.1485	160.104	29929	29929	MS2	0/0	12AUG14_Rui_cardiac_PE_B.raw
	High			TIGTGLVTDVPAMTEEDk	Unambiguous	1	1	P85834	K18(Label:13C(6)15N(2))	CID	1	0	1	1							No Quan Values	Not Used		0	0.02208	4.17643	0	54.9736	100	2	942.969	1884.93	-2.86759	331.402	66527	66527	MS2	0/0	12AUG14_Rui_cardiac_PE_B.raw
High				NAVTQEFGPVPDTAr	Unambiguous	1	1	Q9ER34	R15(Label:13C(6))	CID	1	0	1	1							No Quan Values	Not Used		0	0.003584	4.17578	0	7.31713	48	2	804.408	1607.81	-2.17751	220.432	42950	42950	MS2	0/0	12AUG14_Rui_cardiac_PE_B.raw
	High			LcEAIcPAQAITIEAEPr	Unambiguous	1	1	B0BNE6	C2(Carbamidomethyl); C6(Carbamidomethyl); R18(Label:13C(6)15N(4))	CID	1	0	1	1		27678		1	1.34936e+06	Heavy	Excluded by Method	Not Used		0	0.0009271	4.17531	0	23.9634	100	2	1026.51	2052.01	-2.09832	336.054	67504	67504	MS2	0/0	12AUG14_Rui_cardiac_PE_B.raw
High				ISMADVDLNVAAPk	Unambiguous	1	1	M0R9D5	K14(Label:2H(4))	CID	1	0	1	1					1.34629e+06		No Quan Values	Not Used		0	0.002574	4.17517	0	23.8603	100	2	724.389	1447.77	-3.35435	320.796	64292	64292	MS2	0/0	12AUG14_Rui_cardiac_PE_B.raw
	High			LmAGQEDSNGcINYEAFVk	Unambiguous	1	1	P16409	M2(Oxidation); C11(Carbamidomethyl); K19(Label:13C(6)15N(2))	CID	1	0	1	1							No Quan Values	Not Used		0	0.005159	4.17486	0	12.9506	100	2	1085.49	2169.97	-0.829354	294.615	58779	58779	MS2	0/0	12AUG14_Rui_cardiac_PE_B.raw
	High			NLTEDNSQNQDFIAk	Unambiguous	1	1	Q9ER24	K15(Label:13C(6)15N(2))	CID	1	0	1	1					2.12952e+06		No Quan Values	Not Used		0	0.005222	4.17421	0	41.2168	100	2	872.909	1744.81	-6.88423	155.464	28929	28929	MS2	0/0	12AUG14_Rui_cardiac_PE_B.raw
	High			MQSSVSESSFQMGr	Unambiguous	1	1	D4A702	R14(Label:13C(6)15N(4))	CID	1	0	1	1		13531		1	4.59176e+06	Heavy	Excluded by Method	Not Used		0	0.005225	4.1737	0	61.1072	100	2	785.844	1570.68	-3.88676	171.165	32307	32307	MS2	0/0	12AUG14_Rui_cardiac_PE_B.raw
	High			LISWYDNEYGYSNr	Unambiguous	15	1	P04797	R14(Label:13C(6)15N(4))	CID	1	0	1	1					209956		No Quan Values	Not Used		0	0.01529	4.17319	0	33.6975	90	2	895.404	1789.8	-3.27416	302.91	60531	60531	MS2	0/0	12AUG14_Rui_cardiac_PE_B.raw
	High			YHTSQSGDEMTSLSEYVSr	Unambiguous	2	1	P34058	R19(Label:13C(6)15N(4))	CID	1	0	1	1		19905		1	20968509	Heavy	Excluded by Method	Not Used		0	0.01883	4.1731	0	69.575	82	3	729.654	2186.95	-2.93773	242.933	47810	47810	MS2	0/0	12AUG14_Rui_cardiac_PE_B.raw
	High			VEQLGAEGnVEESQk	Unconsidered	1	1	B2RYP6	N9(Deamidated); K15(Label:13C(6)15N(2))	CID		0.0257	3	3					789472		No Quan Values	Not Used		0	0.02161	4.17307	0	68.8739	100	2	813.399	1625.79	9.5771	82.9062	13481	13481	MS2	0/0	12AUG14_Rui_cardiac_PE_B.raw
High				sASPAPADVAPAQEDLr	Unconsidered	1	1	D3ZYS7	S1(Phospho); R17(Label:13C(6))	CID		0.0071	2	2	S(1): 5.8; S(3): 94.2				5.49014e+06		No Quan Values	Not Used		0	0.007667	4.1725	0	34.4519	100	2	890.91	1780.81	-4.31335	200.98	38768	38768	MS2	0/0	12AUG14_Rui_cardiac_PE_B.raw
High				DNGDGTYTVSYLPDMSGr	Unambiguous	1	1	D3ZHA0	R18(Label:13C(6))	CID	1	0	1	1					695030		No Quan Values	Not Used		0	0.007086	4.17145	0	81.2848	100	2	977.43	1953.85	-2.8964	335.819	67456	67456	MS2	0/0	12AUG14_Rui_cardiac_PE_B.raw
	High			MADSGGQPQLTQPGk	Unambiguous	2	1	Q8VBU2-2	K15(Label:13C(6)15N(2))	CID	1	0	1	1		4992			1.43331e+07	Heavy	Unique	Used	0.531007	0	0.002174	4.17101	0	32.8933	36	2	761.872	1522.74	-3.31035	77.8139	12433	12433	MS2	0/0	12AUG14_Rui_cardiac_PE_B.raw
	High			SLcPVSWVSAWDDr	Unambiguous	1	1	D3ZD09	C3(Carbamidomethyl); R14(Label:13C(6)15N(4))	CID	1	0	1	1		33241		1	8.20147e+06	Heavy	Excluded by Method	Not Used		0	0.001898	4.17079	0	53.5184	67	2	844.389	1687.77	-3.57067	403.253	81563	81563	MS2	0/0	12AUG14_Rui_cardiac_PE_B.raw
High				TDSTGLSEGADAPVYAmQDSr	Unambiguous	1	1	D4ABA9	M17(Oxidation); R21(Label:13C(6))	CID	1	0	1	1					6027829		No Quan Values	Not Used		0	0.0002286	4.17013	0	0	100	2	1096.98	2192.96	-4.39409	185.462	35402	35402	MS2	0/0	12AUG14_Rui_cardiac_PE_B.raw
High				IQVLqQQADDAEEr	Unambiguous	3	1	Q63610-3	Q5(Deamidated); R14(Label:13C(6))	CID	0.0216	0	1	1		11052		1	770766	Medium	Excluded by Method	Not Used		0	0.01239	4.16986	0	58.9731	100	2	825.415	1649.82	8.93598	142.938	26236	26236	MS2	0/0	12AUG14_Rui_cardiac_PE_B.raw
High				SSGSPYGGGYGSGGGSGGYGSr	Unambiguous	3	1	D4A6A2	R22(Label:13C(6))	CID	1	0	1	1					85724.3		No Quan Values	Not Used		0	0.0004102	4.16884	0	0	100	2	958.907	1916.81	-2.13502	86.3148	14192	14192	MS2	0/0	12AUG14_Rui_cardiac_PE_B.raw
High				ALEQNPDDAQYYcQr	Unambiguous	1	1	B0BN85	C13(Carbamidomethyl); R15(Label:13C(6))	CID	1	0	1	1					1.39792e+06		No Quan Values	Not Used		0	0.003633	4.16861	0	22.2922	100	2	938.912	1876.82	-2.96784	137.458	25069	25069	MS2	0/0	12AUG14_Rui_cardiac_PE_B.raw
High				LPMGMTAENLAAk	Unambiguous	2	1	P13437	K13(Label:2H(4))	CID	1	0	1	1		19681	1		2.81773e+06	Medium	Excluded by Method	Not Used		0	0.0002136	4.1686	0	73.5257	100	2	675.855	1350.7	-1.9054	239.589	47087	47087	MS2	0/0	12AUG14_Rui_cardiac_PE_B.raw
High				LEQGQPIDDLMPAQk	Unambiguous	1	1	P07335	K15(Label:2H(4))	CID	1	0	1	1		21587	1		12120951	Medium	Excluded by Method	Not Used		0	8.203e-05	4.16675	0	36.6365	83	2	843.937	1686.87	-0.510908	262.684	52018	52018	MS2	0/0	12AUG14_Rui_cardiac_PE_B.raw
High				EGEEAGPGDPLLEAVPk	Unambiguous	1	1	Q63692	K17(Label:2H(4))	CID	1	0	1	1					841197		No Quan Values	Not Used		0	0.00309	4.1667	0	54.2266	100	2	856.436	1711.86	-2.26217	313.018	62654	62654	MS2	0/0	12AUG14_Rui_cardiac_PE_B.raw
High				IcSLQEEQQQLr	Unambiguous	1	1	F1LR42	C2(Carbamidomethyl); R12(Label:13C(6))	CID	1	0	1	1					1.54179e+06		No Quan Values	Not Used		0	0.001172	4.16652	0	43.6378	100	2	769.387	1537.77	-4.37847	147.239	27172	27172	MS2	0/0	12AUG14_Rui_cardiac_PE_B.raw
	High			AAVEQLTEEQkNEFk	Unambiguous	1	1	Q4PP99	K11(Label:13C(6)15N(2)); K15(Label:13C(6)15N(2))	CID	1	0	1	1		11327	1		15282721	Heavy	Excluded by Method	Not Used		0	0.003406	4.16646	1	46.5032	89	2	890.452	1779.9	-6.66819	146.036	26912	26912	MS2	0/0	12AUG14_Rui_cardiac_PE_B.raw
High				LQLAmVcYSPDFEr	Unambiguous	1	1	P08010	M5(Oxidation); C7(Carbamidomethyl); R14(Label:13C(6))	CID	1	0	1	1							No Quan Values	Not Used		0	0.006414	4.16633	0	40.7475	100	2	875.912	1750.82	-3.6812	326.882	65573	65573	MS2	0/0	12AUG14_Rui_cardiac_PE_B.raw
High				MISSYVGENAEFEr	Unambiguous	1	1	B2GV06	R14(Label:13C(6))	CID	1	0	1	1					320915		No Quan Values	Not Used		0	0.001044	4.16617	0	71.3757	100	2	819.381	1637.75	-1.90772	234.641	46014	46014	MS2	0/0	12AUG14_Rui_cardiac_PE_B.raw
	High			TcGFDFSGALEDISk	Unambiguous	2	2	P00507;F1LXI9	C2(Carbamidomethyl); K15(Label:13C(6)15N(2))	CID	1	0	1	1		33062	1		5.74292e+06	Heavy	Excluded by Method	Not Used		0	0.0006322	4.16612	0	60.796	100	2	827.877	1654.75	-2.38614	400.955	81069	81069	MS2	0/0	12AUG14_Rui_cardiac_PE_B.raw
High				GSYGDLGGPIITTQVTIPk	Unambiguous	3	1	P61980	K19(Label:2H(4))	CID	1	0	1	1		31037			3.28837e+06	Medium	Redundant	Not Used	1.61866	0	0.0002565	4.16544	0	12.6561	83	2	961.03	1921.05	-2.82161	377.442	76134	76134	MS2	0/0	12AUG14_Rui_cardiac_PE_B.raw
	High			TVYHAEEIQcnGr	Unambiguous	2	1	G3V7U0	C10(Carbamidomethyl); N11(Deamidated); R13(Label:13C(6)15N(4))	CID	1	0	1	1		3173			4.27201e+07	Heavy	Unique	Used	1.38159	0	0.009785	4.16536	0	42.4271	21	3	529.905	1587.7	-4.90263	58.915	8576	8576	MS2	0/0	12AUG14_Rui_cardiac_PE_B.raw
	High			SPPNPENIAPGYSGPLk	Unambiguous	1	1	D3ZX18	K17(Label:13C(6)15N(2))	CID	1	0	1	1		20552		1	32413662	Heavy	Excluded by Method	Not Used		0	0.001712	4.16457	0	25.8597	33	2	873.448	1745.89	-3.40038	250.042	49336	49336	MS2	0/0	12AUG14_Rui_cardiac_PE_B.raw
High				mQSSVSESSFQMGr	Unambiguous	1	1	D4A702	M1(Oxidation); R14(Label:13C(6))	CID	1	0	1	1					1740387		No Quan Values	Not Used		0	0.0002646	4.1641	0	35.2206	100	2	791.847	1582.69	-4.12728	135.381	24628	24628	MS2	0/0	12AUG14_Rui_cardiac_PE_B.raw
	High			GFGTDEQAIIDcLGSr	Unambiguous	1	1	Q5XI77	C12(Carbamidomethyl); R16(Label:13C(6)15N(4))	CID	1	0	1	1		31113	1		7.05427e+06	Heavy	Excluded by Method	Not Used		0	0.007345	4.16409	0	69.8251	100	2	874.907	1748.81	-4.86748	378.434	76340	76340	MS2	0/0	12AUG14_Rui_cardiac_PE_B.raw
High				DTGTYEDFVEGLr	Unambiguous	1	1	P16409	R13(Label:13C(6))	CID	1	0	1	1							No Quan Values	Not Used		0	0.0005799	4.16391	0	26.0183	61	2	754.352	1507.7	-3.1504	355.722	71613	71613	MS2	0/0	12AUG14_Rui_cardiac_PE_B.raw
	High			SPFEVQVSPEAGAQk	Unambiguous	1	1	D3ZHA0	K15(Label:13C(6)15N(2))	CID	1	0	1	1					8.32237e+06		No Quan Values	Not Used		0	0.00369	4.16325	0	42.8368	74	2	791.4	1581.79	-4.99466	206.038	39848	39848	MS2	0/0	12AUG14_Rui_cardiac_PE_B.raw
	High			AQQEDALAQqAFEEAr	Unambiguous	1	1	Q66HA7	Q10(Deamidated); R16(Label:13C(6)15N(4))	CID	0.0288	0	1	1					687990		No Quan Values	Not Used		0	0.01715	4.1632	0	48.2313	100	2	908.426	1815.85	3.64128	256.791	50763	50763	MS2	0/0	12AUG14_Rui_cardiac_PE_B.raw
High				AGAGSATLSMAYAGAr	Unambiguous	1	1	P04636	R16(Label:13C(6))	CID	1	0	1	1							No Quan Values	Not Used		0	0.009898	4.16237	0	44.4674	100	2	730.865	1460.72	-1.56906	197.394	37999	37999	MS2	0/0	12AUG14_Rui_cardiac_PE_B.raw
High				IcSLqEEQQQLr	Unambiguous	1	1	F1LR42	C2(Carbamidomethyl); Q5(Deamidated); R12(Label:13C(6))	CID	1	0	1	1		11596	1	1	565759	Medium	Excluded by Method	Not Used		0	0.01032	4.16231	0	76.25	100	2	769.889	1538.77	8.55045	149.174	27587	27587	MS2	0/0	12AUG14_Rui_cardiac_PE_B.raw
	High			YGGDEIPYSPFr	Unambiguous	1	1	D3ZHA0	R12(Label:13C(6)15N(4))	CID	1	0	1	1					4.01228e+06		No Quan Values	Not Used		0	0.008747	4.16215	0	34.8833	93	2	705.83	1410.65	-2.76956	305.734	61123	61123	MS2	0/0	12AUG14_Rui_cardiac_PE_B.raw
High				INLPIQTFSALNFr	Unambiguous	2	1	P48675	R14(Label:13C(6))	CID	1	0	1	1		33896			6.04785e+07	Medium	Unique	Used	0.422467	0	0.0002299	4.16153	0	27.916	49	2	820.464	1639.92	-3.01115	409.134	82811	82811	MS2	0/0	12AUG14_Rui_cardiac_PE_B.raw
High				HFIcEGcEQLLSGr	Unambiguous	1	1	Q6AYF2	C4(Carbamidomethyl); C7(Carbamidomethyl); R14(Label:13C(6))	CID	1	0	1	1					3.82018e+06		No Quan Values	Not Used		0	0.0003103	4.16097	0	38.8462	100	2	856.4	1711.79	-3.45608	220.682	43004	43004	MS2	0/0	12AUG14_Rui_cardiac_PE_B.raw
High				APSWIDTGLSEMr	Unambiguous	1	1	P23928	R13(Label:13C(6))	CID	1	0	1	1							No Quan Values	Not Used		0	0.0003619	4.16077	0	35.48	71	2	734.861	1468.72	-3.10803	355.73	71615	71615	MS2	0/0	12AUG14_Rui_cardiac_PE_B.raw
High				ALDFSEAPSFTQPLTNr	Unambiguous	1	1	P56741	R17(Label:13C(6))	CID	1	0	1	1		31054	1		2549657	Medium	Excluded by Method	Not Used		0	0.002075	4.15893	0	20.4094	100	2	950.476	1899.95	-4.72129	377.714	76190	76190	MS2	0/0	12AUG14_Rui_cardiac_PE_B.raw
	High			AQQEDALAqQAFEEAr	Unambiguous	1	1	Q66HA7	Q9(Deamidated); R16(Label:13C(6)15N(4))	CID	0.0288	0	1	2					687990		No Quan Values	Not Used		0	0.003314	4.15882	0	48.2313	100	2	908.426	1815.85	3.64128	256.791	50763	50763	MS2	0/0	12AUG14_Rui_cardiac_PE_B.raw
	High			kATDAEADVASLnr	Unambiguous	5	1	P04692	K1(Label:13C(6)15N(2)); N13(Deamidated); R14(Label:13C(6)15N(4))	CID	1	0	1	1							No Quan Values	Not Used		0	0.004809	4.15857	1	36.7459	100	2	740.378	1479.75	5.52764	98.591	16795	16795	MS2	0/0	12AUG14_Rui_cardiac_PE_B.raw
High				TSGGQALAELIVQEk	Unambiguous	1	1	P56741	K15(Label:2H(4))	CID	1	0	1	1					4984404		No Quan Values	Not Used		0	0.0004307	4.15797	0	34.4102	100	2	774.431	1547.86	-1.3954	336.59	67617	67617	MS2	0/0	12AUG14_Rui_cardiac_PE_B.raw
	High			ALDSTTVAAHESEIYck	Unambiguous	2	1	G3V7U0	C16(Carbamidomethyl); K17(Label:13C(6)15N(2))	CID	1	0	1	1					10708361		No Quan Values	Not Used		0	0.003222	4.15697	0	16.2018	52	2	951.951	1902.89	-2.39704	174.571	33052	33052	MS2	0/0	12AUG14_Rui_cardiac_PE_B.raw
	High			ESTPGTAEGAPATPEEk	Unambiguous	1	1	Q925F0	K17(Label:13C(6)15N(2))	CID	1	0	1	1					2.81455e+06		No Quan Values	Not Used		0	0.0006262	4.15622	0	37.1993	100	2	840.396	1679.78	-0.804446	66.6028	10147	10147	MS2	0/0	12AUG14_Rui_cardiac_PE_B.raw
High				NVNIQNFHTSWk	Unambiguous	1	1	D3ZCV0	K12(Label:2H(4))	CID	1	0	1	1							No Quan Values	Not Used		0	0.001599	4.15578	0	50.7239	56	2	746.385	1491.76	-1.42637	196.469	37801	37801	MS2	0/0	12AUG14_Rui_cardiac_PE_B.raw
High				TYASGYAHYEEQEN	Unambiguous	1	1	D3ZSN4		CID	1	0	1	1					8.21969e+06		Indistinguishable Channels	Not Used		0	0.007409	4.15562	0	22.9787	100	2	831.335	1661.66	-4.77928	114.478	20166	20166	MS2	0/0	12AUG14_Rui_cardiac_PE_B.raw
	High			TYASGYAHYEEQEN	Unambiguous	1	1	D3ZSN4		CID	1	0	1	1					8.21969e+06		Indistinguishable Channels	Not Used		0	0.006604	4.15562	0	22.9787	100	2	831.335	1661.66	-4.77928	114.478	20166	20166	MS2	0/0	12AUG14_Rui_cardiac_PE_B.raw
	High			DLAVDSASPVYQAVIk	Unambiguous	1	1	Q5XIG1	K16(Label:13C(6)15N(2))	CID	1	0	1	1		29018	1		8362638	Heavy	Excluded by Method	Not Used		0	0.00404	4.15403	0	39.3491	92	2	842.452	1683.9	-4.23773	352.467	70938	70938	MS2	0/0	12AUG14_Rui_cardiac_PE_B.raw
High				VNMSGVSSSnGVVDPr	Unambiguous	2	1	D3ZFY8	N10(Deamidated); R16(Label:13C(6))	CID	1	0	1	1					2.85574e+06		No Quan Values	Not Used		0	7.064e-05	4.15372	0	50.0507	100	2	806.388	1611.77	-3.60616	171.686	32424	32424	MS2	0/0	12AUG14_Rui_cardiac_PE_B.raw
High				cQEILSVDcSTNnPAQANLr	Unconsidered	2	1	G3V836	C1(Carbamidomethyl); C9(Carbamidomethyl); N13(Deamidated); R20(Label:13C(6))	CID		0.0326	2	2					930329		No Quan Values	Not Used		0	0.00235	4.15332	0	0	100	2	1149.04	2297.07	3.54196	249.528	49229	49229	MS2	0/0	12AUG14_Rui_cardiac_PE_B.raw
	High			VVDLmAYMASkE	Unambiguous	15	1	P04797	M5(Oxidation); K11(Label:13C(6)15N(2))	CID	1	0	1	1							No Quan Values	Not Used		0	0.002461	4.15283	1	40.9536	80	2	690.833	1380.66	-2.71466	270.621	53701	53701	MS2	0/0	12AUG14_Rui_cardiac_PE_B.raw
	High			VVDImAYMASkE	Unambiguous	15	1	P04797	M5(Oxidation); K11(Label:13C(6)15N(2))	CID	1	0	1	2							No Quan Values	Not Used		0	0.002461	4.15283	1	40.9536	80	2	690.833	1380.66	-2.71466	270.621	53701	53701	MS2	0/0	12AUG14_Rui_cardiac_PE_B.raw
	High			IQVLQQqADDAEEr	Unconsidered	3	1	Q63610-3	Q7(Deamidated); R14(Label:13C(6)15N(4))	CID		0.0326	4	4					1.6586e+06		No Quan Values	Not Used		0	0.004626	4.15282	0	66.6424	100	2	827.407	1653.81	7.00694	143.142	26280	26280	MS2	0/0	12AUG14_Rui_cardiac_PE_B.raw
High				VFDkEGnGTVMGAELr	Unambiguous	4	2	P16409;Q64119	K4(Label:2H(4)); N7(Deamidated); R16(Label:13C(6))	CID	1	0	1	1		17645		1	2.25494e+06	Medium	Excluded by Method	Not Used		0	0.0008434	4.15246	1	48.9456	97	2	867.44	1733.87	-2.42741	216.105	42018	42018	MS2	0/0	12AUG14_Rui_cardiac_PE_B.raw
High				VFDkEGnGTVMGAEIr	Unambiguous	4	2	P16409;Q64119	K4(Label:2H(4)); N7(Deamidated); R16(Label:13C(6))	CID	1	0	1	2		17645		1	2.25494e+06	Medium	Excluded by Method	Not Used		0	0.0008434	4.15246	1	48.9456	97	2	867.44	1733.87	-2.42741	216.105	42018	42018	MS2	0/0	12AUG14_Rui_cardiac_PE_B.raw
	High			VVDLmAYMASkE	Unambiguous	15	1	P04797	M5(Oxidation); K11(Label:13C(6)15N(2))	CID	1	0	1	1					5.05327e+06		No Quan Values	Not Used		0	0.005986	4.15121	1	30.5347	61	2	690.832	1380.66	-4.65978	268.575	53260	53260	MS2	0/0	12AUG14_Rui_cardiac_PE_B.raw
	High			VVDImAYMASkE	Unambiguous	15	1	P04797	M5(Oxidation); K11(Label:13C(6)15N(2))	CID	1	0	1	2					5.05327e+06		No Quan Values	Not Used		0	0.005986	4.15121	1	30.5347	61	2	690.832	1380.66	-4.65978	268.575	53260	53260	MS2	0/0	12AUG14_Rui_cardiac_PE_B.raw
	High			StSQGSINSPVYSr	Unambiguous	1	1	F1LWK7	T2(Phospho); R14(Label:13C(6)15N(4))	CID	0.0024	0	1	1					1.97082e+06		No Quan Values	Not Used		0	0.009335	4.15052	0	39.0607	100	2	786.848	1572.69	-3.04787	132.734	24072	24072	MS2	0/0	12AUG14_Rui_cardiac_PE_B.raw
High				nETLGGTcLNVGcIPSk	Unambiguous	1	1	Q6P6R2	N1(Deamidated); C8(Carbamidomethyl); C13(Carbamidomethyl); K17(Label:2H(4))	CID	0.0024	0	1	1					863734		No Quan Values	Not Used		0	0.00558	4.15019	0	45.2698	100	2	912.95	1824.89	8.34852	264.631	52430	52430	MS2	0/0	12AUG14_Rui_cardiac_PE_B.raw
	High			TVYHAEEIQcNGr	Unambiguous	2	1	G3V7U0	C10(Carbamidomethyl); R13(Label:13C(6)15N(4))	CID	1	0	1	1		1239		1	1.24372e+06	Heavy	Excluded by Method	Not Used		0	0.0005254	4.1494	0	55.554	100	3	529.578	1586.72	-3.74714	41.4107	5004	5004	MS2	0/0	12AUG14_Rui_cardiac_PE_B.raw
High				LSTEPSPDFSNYSEIAk	Unambiguous	2	1	F1LQN3	K17(Label:2H(4))	CID	1	0	1	1					2254040		No Quan Values	Not Used		0	0.004833	4.14915	0	0	85	2	944.953	1888.9	-6.35222	285.61	56881	56881	MS2	0/0	12AUG14_Rui_cardiac_PE_B.raw
	High			STAGDTHLGGEDFDNr	Unambiguous	6	1	P63018	R16(Label:13C(6)15N(4))	CID	1	0	1	1		6369			8.14961e+06	Heavy	Redundant	Not Used	0.997955	0	0.000396	4.14858	0	71.4161	100	2	851.368	1701.73	-2.79523	90.2337	15016	15016	MS2	0/0	12AUG14_Rui_cardiac_PE_B.raw
	High			GTGGVDTAAVGAVFDISNADr	Unambiguous	1	1	P00564	R21(Label:13C(6)15N(4))	CID	1	0	1	1		32289	1		427186	Heavy	Excluded by Method	Not Used		0	0.01542	4.14787	0	23.5262	100	2	1001.98	2002.96	-4.69461	393.088	79381	79381	MS2	0/0	12AUG14_Rui_cardiac_PE_B.raw
	High			mTPSGYTLDQcIQTGVDNPGHPFIk	Unambiguous	1	1	P09605	M1(Oxidation); C11(Carbamidomethyl); K25(Label:13C(6)15N(2))	CID	1	0	1	1		26705		1	6.76056e+06	Heavy	Excluded by Method	Not Used		0	0.0006516	4.14776	0	39.3498	20	3	934.109	2800.31	-1.70153	323.623	64890	64890	MS2	0/0	12AUG14_Rui_cardiac_PE_B.raw
	High			TSSESIYSrPGSSIPGSPGHTIYAk	Unambiguous	1	1	F1LWK7	R9(Label:13C(6)15N(4)); K25(Label:13C(6)15N(2))	CID	1	0	1	1		14551	1		3831843	Heavy	Excluded by Method	Not Used		0	0.007902	4.14045	0	34.3924	100	3	866.434	2597.29	-2.98158	182.218	34698	34698	MS2	0/0	12AUG14_Rui_cardiac_PE_B.raw
High				VDQSILTGESVSVIk	Unambiguous	6	1	P11507-2	K15(Label:2H(4))	CID	1	0	1	1					45021556		No Quan Values	Not Used		0	0.0004665	4.139	0	32.9501	30	2	789.946	1578.89	-2.2667	305.005	60969	60969	MS2	0/0	12AUG14_Rui_cardiac_PE_B.raw
	High			sTSQGSINSPVYSr	Unconsidered	1	1	F1LWK7	S1(Phospho); R14(Label:13C(6)15N(4))	CID		0.0024	2	2					1.97082e+06		No Quan Values	Not Used		0	0.009463	4.13886	0	39.0607	100	2	786.848	1572.69	-3.04787	132.734	24072	24072	MS2	0/0	12AUG14_Rui_cardiac_PE_B.raw
High				NETLGGTcLnVGcIPSk	Unconsidered	1	1	Q6P6R2	C8(Carbamidomethyl); N10(Deamidated); C13(Carbamidomethyl); K17(Label:2H(4))	CID		0.0024	2	2					863734		No Quan Values	Not Used		0	0.01024	4.13633	0	45.2698	100	2	912.95	1824.89	8.34852	264.631	52430	52430	MS2	0/0	12AUG14_Rui_cardiac_PE_B.raw
High				cqEILSVDcSTNNPAQANLr	Unconsidered	2	1	G3V836	C1(Carbamidomethyl); Q2(Deamidated); C9(Carbamidomethyl); R20(Label:13C(6))	CID		0.035	3	3					930329		No Quan Values	Not Used		0	0.004149	4.13621	0	0	100	2	1149.04	2297.07	3.54196	249.528	49229	49229	MS2	0/0	12AUG14_Rui_cardiac_PE_B.raw
High				VPTPNVSVVDLTcr	Unambiguous	7	1	P04797	C13(Carbamidomethyl); R14(Label:13C(6))	CID	1	0	1	1							No Quan Values	Not Used		0	5.33e-05	4.13516	0	9.29756	18	2	781.917	1562.83	-2.84807	298.821	59667	59667	MS2	0/0	12AUG14_Rui_cardiac_PE_B.raw
High				NTGIIcTIGPASr	Unambiguous	4	2	P11980;P11980-2	C6(Carbamidomethyl); R13(Label:13C(6))	CID	1	0	1	1		15231	1		243158928	Medium	Excluded by Method	Not Used		0	0.00128	4.13458	0	12.1096	6	2	683.364	1365.72	-3.09837	189.383	36251	36251	MS2	0/0	12AUG14_Rui_cardiac_PE_B.raw
High				IVSNAScTTncLAPLAk	Unambiguous	15	2	P04797;F1M5I8	C7(Carbamidomethyl); N10(Deamidated); C11(Carbamidomethyl); K17(Label:2H(4))	CID	0.0242	0	1	1					946132		No Quan Values	Not Used		0	0.004838	4.13356	0	71.2419	100	2	912.967	1824.93	7.61089	205.009	39625	39625	MS2	0/0	12AUG14_Rui_cardiac_PE_B.raw
	High			SGALGEASSSAVAVSSGEAr	Unambiguous	1	1	F1MAM6	R20(Label:13C(6)15N(4))	CID	1	0	1	1					195031		No Quan Values	Not Used		0	0.01703	4.1331	0	70.1358	100	2	901.937	1802.87	-4.53341	139.474	25497	25497	MS2	0/0	12AUG14_Rui_cardiac_PE_B.raw
High				VAVGEEqAFLVNTr	Unconsidered	1	1	D3ZHA0	Q7(Deamidated); R14(Label:13C(6))	CID		0.0236	2	2		21844	1		354321	Medium	Excluded by Method	Not Used		0	0.002977	4.13195	0	84.2684	100	2	770.417	1539.83	9.833	265.47	52607	52607	MS2	0/0	12AUG14_Rui_cardiac_PE_B.raw
High				GIQVSnDGPcLGSr	Unambiguous	1	1	P18163	N6(Deamidated); C10(Carbamidomethyl); R14(Label:13C(6))	CID	0.0218	0	1	1					3.51302e+06		No Quan Values	Not Used		0	0.01401	4.13131	0	63.0764	100	2	733.859	1466.71	7.64223	151.525	28086	28086	MS2	0/0	12AUG14_Rui_cardiac_PE_B.raw
High				SQIFSTASDnQPTVTIk	Unconsidered	1	1	P06761	N10(Deamidated); K17(Label:2H(4))	CID		0.0373	3	3							No Quan Values	Not Used		0	0.01726	4.12932	0	36.9309	100	2	921.483	1841.96	8.055	251.165	49575	49575	MS2	0/0	12AUG14_Rui_cardiac_PE_B.raw
High				SLcPVSWVSAWDDr	Unambiguous	1	1	D3ZD09	C3(Carbamidomethyl); R14(Label:13C(6))	CID	1	0	1	1		33241		1	2.52395e+07	Medium	Excluded by Method	Not Used		0	0.0001054	4.12749	0	34.7959	62	2	842.396	1683.78	-3.22802	402.654	81434	81434	MS2	0/0	12AUG14_Rui_cardiac_PE_B.raw
	High			LEQGQPIDDLMPAQk	Unambiguous	1	1	P07335	K15(Label:13C(6)15N(2))	CID	1	0	1	1							No Quan Values	Not Used		0	0.002115	4.12744	0	10.7844	100	2	845.928	1690.85	-4.38235	261.979	51868	51868	MS2	0/0	12AUG14_Rui_cardiac_PE_B.raw
	High			LISWYDNEYGYSNr	Unambiguous	15	1	P04797	R14(Label:13C(6)15N(4))	CID	1	0	1	1							No Quan Values	Not Used		0	0.004986	4.12681	0	29.2522	44	2	895.403	1789.8	-4.36541	300.953	60119	60119	MS2	0/0	12AUG14_Rui_cardiac_PE_B.raw
High				ASAELALGENSEVLk	Unambiguous	1	1	P00507	K15(Label:2H(4))	CID	1	0	1	1		20177	1	1	877822	Medium	Excluded by Method	Not Used		0	0.01605	4.12599	0	62.5374	75	2	767.915	1534.82	-2.03454	245.749	48413	48413	MS2	0/0	12AUG14_Rui_cardiac_PE_B.raw
	High			STsQGSINSPVYSr	Unconsidered	1	1	F1LWK7	S3(Phospho); R14(Label:13C(6)15N(4))	CID		0.0048	3	3					1.97082e+06		No Quan Values	Not Used		0	0.02077	4.1258	0	39.0607	100	2	786.848	1572.69	-3.04787	132.734	24072	24072	MS2	0/0	12AUG14_Rui_cardiac_PE_B.raw
High				VALVYGQMNEPPGAr	Unambiguous	2	1	G3V6D3	R15(Label:13C(6))	CID	1	0	1	1		18776	1		140798580	Medium	Excluded by Method	Not Used		0	0.003405	4.12549	0	8.6283	13	2	804.417	1607.83	-2.30025	228.953	44781	44781	MS2	0/0	12AUG14_Rui_cardiac_PE_B.raw
High				NLVHIITHGEEkD	Unambiguous	1	1	P08733	K12(Label:2H(4))	CID	1	0	1	1					2.77045e+06		No Quan Values	Not Used		0	0.006236	4.12482	1	27.7566	59	2	754.902	1508.8	-2.7598	130.222	23530	23530	MS2	0/0	12AUG14_Rui_cardiac_PE_B.raw
High				GFAFVTFESPADAk	Unambiguous	3	1	D4AE41	K14(Label:2H(4))	CID	1	0	1	1		29895		1	1.47683e+06	Medium	Excluded by Method	Not Used		0	0.007845	4.12448	0	57.7202	100	2	745.872	1490.74	-6.43594	363.142	73167	73167	MS2	0/0	12AUG14_Rui_cardiac_PE_B.raw
	High			IPSAVGYQPTLATDMGTmQEr	Unconsidered	2	1	G3V6D3	M18(Oxidation); R21(Label:13C(6)15N(4))	CID		0.0396	2	2		22713			6.01726e+06	Heavy	Redundant	Not Used	0.664311	0	0.00575	4.1208	0	23.6822	100	2	1146.55	2292.09	-0.991509	276.007	54853	54853	MS2	0/0	12AUG14_Rui_cardiac_PE_B.raw
High				TTcSSSEEDDcISLSk	Unambiguous	1	1	Q5XII9	C3(Carbamidomethyl); C11(Carbamidomethyl); K16(Label:2H(4))	CID	1	0	1	1					379562		No Quan Values	Not Used		0	0.01673	4.11923	0	48.7241	100	2	911.879	1822.75	-5.87463	112.8	19806	19806	MS2	0/0	12AUG14_Rui_cardiac_PE_B.raw
	High			NcAQFVTGSQAr	Unambiguous	2	1	D3ZWT8	C2(Carbamidomethyl); R12(Label:13C(6)15N(4))	CID	1	0	1	1		3331		1	9.07064e+06	Heavy	Excluded by Method	Not Used		0	0.003957	4.11874	0	21.6101	100	2	674.815	1348.62	-4.84158	60.3798	8880	8880	MS2	0/0	12AUG14_Rui_cardiac_PE_B.raw
	High			FSNEEIAmATVTALr	Unambiguous	1	1	P05065	M8(Oxidation); R15(Label:13C(6)15N(4))	CID	1	0	1	1					1.77548e+06		No Quan Values	Not Used		0	0.001995	4.11857	0	37.5815	100	2	839.919	1678.83	-2.536	335.642	67419	67419	MS2	0/0	12AUG14_Rui_cardiac_PE_B.raw
High				ALYDYAGQEADELSFr	Unambiguous	1	1	G3V9N7	R16(Label:13C(6))	CID	1	0	1	1		29810		1	1.21711e+06	Medium	Excluded by Method	Not Used		0	0.0006595	4.11824	0	29.8991	100	2	927.434	1853.86	-2.32438	362.092	72948	72948	MS2	0/0	12AUG14_Rui_cardiac_PE_B.raw
High				NQVAMNPTNTVFDAk	Unambiguous	6	2	P63018;D3ZH98	K15(Label:2H(4))	CID	1	0	1	1							No Quan Values	Not Used		0	0.0008071	4.11817	0	80.9172	100	2	827.41	1653.81	-5.17176	231.343	45300	45300	MS2	0/0	12AUG14_Rui_cardiac_PE_B.raw
	High			VLNNmEIGTSLYDEEGAk	Unambiguous	1	1	P16617	M5(Oxidation); K18(Label:13C(6)15N(2))	CID	1	0	1	1		20168	1		3.06673e+06	Heavy	Excluded by Method	Not Used		0	0.01311	4.11816	0	54.2769	100	2	1003.97	2006.93	-6.4735	245.671	48396	48396	MS2	0/0	12AUG14_Rui_cardiac_PE_B.raw
	High			AHGGYSVFAGVGEr	Unambiguous	2	1	G3V6D3	R14(Label:13C(6)15N(4))	CID	1	0	1	1					1.24404e+07		No Quan Values	Not Used		0	0.005822	4.11777	0	48.5522	67	2	708.845	1416.68	-4.45917	158.51	29591	29591	MS2	0/0	12AUG14_Rui_cardiac_PE_B.raw
High				NQLTSNPENTVFDAk	Unambiguous	1	1	P06761	K15(Label:2H(4))	CID	1	0	1	1							No Quan Values	Not Used		0	0.001215	4.11259	0	69.2936	100	2	841.419	1681.83	-1.87101	216.452	42091	42091	MS2	0/0	12AUG14_Rui_cardiac_PE_B.raw
High				SPFPVHVAEAcNPNAcr	Unambiguous	1	1	D3ZHA0	C11(Carbamidomethyl); C16(Carbamidomethyl); R17(Label:13C(6))	CID	1	0	1	1					31757244		No Quan Values	Not Used		0	0.006618	4.11232	0	63.8195	18	3	644.634	1931.89	-3.52802	172.976	32706	32706	MS2	0/0	12AUG14_Rui_cardiac_PE_B.raw
	High			NVTELNEPLSNEEr	Unambiguous	1	1	P61983	R14(Label:13C(6)15N(4))	CID	0.3601	0	1	1					12830843		No Quan Values	Not Used		0	0.00504	4.11164	0	33.054	75	2	827.399	1653.79	-2.65879	177.114	33610	33610	MS2	0/0	12AUG14_Rui_cardiac_PE_B.raw
	High			VFDkEGnGTVMGAEIr	Unambiguous	4	2	Q64119;P16409	K4(Label:13C(6)15N(2)); N7(Deamidated); R16(Label:13C(6)15N(4))	CID	1	0	1	1					68698055		No Quan Values	Not Used		0	0.002555	4.11127	1	49.2538	11	3	581.287	1741.85	-4.0348	214.713	41712	41712	MS2	0/0	12AUG14_Rui_cardiac_PE_B.raw
	High			VFDkEGnGTVMGAELr	Unambiguous	4	2	Q64119;P16409	K4(Label:13C(6)15N(2)); N7(Deamidated); R16(Label:13C(6)15N(4))	CID	1	0	1	2					68698055		No Quan Values	Not Used		0	0.002555	4.11127	1	49.2538	11	3	581.287	1741.85	-4.0348	214.713	41712	41712	MS2	0/0	12AUG14_Rui_cardiac_PE_B.raw
	High			VLAIDHLNEDQLr	Unambiguous	4	1	F1LMI8	R13(Label:13C(6)15N(4))	CID	1	0	1	1					68538144		No Quan Values	Not Used		0	0.003668	4.11116	0	32.9663	25	2	773.414	1545.82	-3.39237	230.537	45125	45125	MS2	0/0	12AUG14_Rui_cardiac_PE_B.raw
High				AGAGSATLSmAYAGAr	Unambiguous	1	1	P04636	M10(Oxidation); R16(Label:13C(6))	CID	1	0	1	1							No Quan Values	Not Used		0	0.001557	4.11099	0	46.2482	100	2	738.861	1476.71	-4.4737	131.042	23707	23707	MS2	0/0	12AUG14_Rui_cardiac_PE_B.raw
	High			GAISAEVYTEEDAASYVr	Unambiguous	1	1	P09456	R18(Label:13C(6)15N(4))	CID	1	0	1	1		25152	1		1.87978e+06	Heavy	Excluded by Method	Not Used		0	0.008273	4.10948	0	19.0153	100	2	970.956	1940.9	-3.22812	304.436	60852	60852	MS2	0/0	12AUG14_Rui_cardiac_PE_B.raw
	High			ASAELALGENSEVLk	Unambiguous	1	1	P00507	K15(Label:13C(6)15N(2))	CID	1	0	1	1					2.68827e+06		No Quan Values	Not Used		0	0.002948	4.10855	0	55.1484	100	2	769.907	1538.81	-5.41194	250.161	49361	49361	MS2	0/0	12AUG14_Rui_cardiac_PE_B.raw
High				TVYHAEEIQcnGr	Unambiguous	2	1	G3V7U0	C10(Carbamidomethyl); N11(Deamidated); R13(Label:13C(6))	CID	0.0389	0	1	1		2775		1	1.60658e+06	Medium	Excluded by Method	Not Used		0	0.0009907	4.10848	0	13.8576	100	2	792.362	1583.72	-3.29995	55.2125	7817	7817	MS2	0/0	12AUG14_Rui_cardiac_PE_B.raw
High				VFDkEGnGTVMGAEIr	Unambiguous	4	2	P16409;Q64119	K4(Label:2H(4)); N7(Deamidated); R16(Label:13C(6))	CID	1	0	1	1							No Quan Values	Not Used		0	0.001172	4.10842	1	65.3965	45	3	578.628	1733.87	-3.80804	219.289	42702	42702	MS2	0/0	12AUG14_Rui_cardiac_PE_B.raw
High				VFDkEGnGTVMGAELr	Unambiguous	4	2	P16409;Q64119	K4(Label:2H(4)); N7(Deamidated); R16(Label:13C(6))	CID	1	0	1	2							No Quan Values	Not Used		0	0.001172	4.10842	1	65.3965	45	3	578.628	1733.87	-3.80804	219.289	42702	42702	MS2	0/0	12AUG14_Rui_cardiac_PE_B.raw
High				YDYEEVEAEGANk	Unambiguous	2	1	P38652	K13(Label:2H(4))	CID	1	0	1	1		11685			4.30291e+06	Medium	Unique	Used	0.954039	0	0.0003117	4.10504	0	74.8269	100	2	760.836	1520.66	-2.63287	150.262	27819	27819	MS2	0/0	12AUG14_Rui_cardiac_PE_B.raw
High				HEYQAnGPEDLNr	Unambiguous	1	1	Q7M0E3	N6(Deamidated); R13(Label:13C(6))	CID	1	0	1	1							No Quan Values	Not Used		0	0.003607	4.10479	0	25.9987	100	2	775.351	1549.7	-1.28812	57.2699	8240	8240	MS2	0/0	12AUG14_Rui_cardiac_PE_B.raw
High				ITEIYEGTSEIQr	Unambiguous	2	1	P15651	R13(Label:13C(6))	CID	1	0	1	1					1.75e+06		No Quan Values	Not Used		0	0.001616	4.10397	0	76.3825	100	2	772.896	1544.78	-3.64647	192.09	36842	36842	MS2	0/0	12AUG14_Rui_cardiac_PE_B.raw
High				SLGYAYVNFQQPADAEr	Unambiguous	3	2	Q9EPH8;G3V9N0	R17(Label:13C(6))	CID	1	0	1	1					1.07065e+06		No Quan Values	Not Used		0	0.0008574	4.10392	0	58.5522	100	2	967.968	1934.93	-3.10412	297.208	59331	59331	MS2	0/0	12AUG14_Rui_cardiac_PE_B.raw
High				GISAQEIQAGNVk	Unambiguous	2	1	F1LMC2	K13(Label:2H(4))	CID	1	0	1	1					7597902		No Quan Values	Not Used		0	0.0008658	4.1034	0	67.9036	96	2	659.865	1318.72	-2.23097	128.324	23126	23126	MS2	0/0	12AUG14_Rui_cardiac_PE_B.raw
High				NcWQNYLDFHr	Unambiguous	1	1	D3ZD09	C2(Carbamidomethyl); R11(Label:13C(6))	CID	1	0	1	1					5.21719e+06		No Quan Values	Not Used		0	0.0001951	4.10269	0	58.8864	88	3	520.235	1558.69	-2.2389	285.73	56906	56906	MS2	0/0	12AUG14_Rui_cardiac_PE_B.raw
High				VALVYGQmNEPPGAr	Unambiguous	2	1	G3V6D3	M8(Oxidation); R15(Label:13C(6))	CID	1	0	1	1							No Quan Values	Not Used		0	0.0001764	4.10218	0	6.21567	28	2	812.414	1623.82	-3.50623	171.536	32389	32389	MS2	0/0	12AUG14_Rui_cardiac_PE_B.raw
	High			QcGQVPAAATAQPPTAHGPEr	Unambiguous	1	1	Q5U2U8	C2(Carbamidomethyl); R21(Label:13C(6)15N(4))	CID	1	0	1	1		6255		1	22562320	Heavy	Excluded by Method	Not Used		0	0.002048	4.10194	0	39.2349	32	3	718.682	2154.03	-3.19584	91.1675	15211	15211	MS2	0/0	12AUG14_Rui_cardiac_PE_B.raw
High				ENQSILITGESGAGk	Unambiguous	11	3	G3V885;G3V8B0;G3V6D8	K15(Label:2H(4))	CID	1	0	1	1					1.59947e+06		No Quan Values	Not Used		0	0.0007925	4.10185	0	64.3884	100	2	754.396	1507.78	-3.41467	148.148	27366	27366	MS2	0/0	12AUG14_Rui_cardiac_PE_B.raw
	High			ETEcTYFSTPLLLGk	Unambiguous	1	1	P04636	C4(Carbamidomethyl); K15(Label:13C(6)15N(2))	CID	1	0	1	1							No Quan Values	Not Used		0	0.003903	4.10115	0	30.0217	68	2	883.939	1766.87	-3.37292	388.689	78463	78463	MS2	0/0	12AUG14_Rui_cardiac_PE_B.raw
High				TQYEQTLAELNr	Unambiguous	1	1	G3V9N7	R12(Label:13C(6))	CID	1	0	1	1					1.51491e+06		No Quan Values	Not Used		0	0.01016	4.1007	0	25.6848	97	2	736.375	1471.74	-4.13469	218.601	42556	42556	MS2	0/0	12AUG14_Rui_cardiac_PE_B.raw
High				SPFEVQVSPEAGAQk	Unambiguous	1	1	D3ZHA0	K15(Label:2H(4))	CID	1	0	1	1					133086		No Quan Values	Not Used		0	0.008189	4.1007	0	28.1942	100	2	789.405	1577.8	-5.57659	200.278	38620	38620	MS2	0/0	12AUG14_Rui_cardiac_PE_B.raw
High				ILGADTSVDLEETGr	Unambiguous	3	1	F1LP05	R15(Label:13C(6))	CID	1	0	1	1							No Quan Values	Not Used		0	1.516e-05	4.10057	0	49.2788	99	2	791.406	1581.81	-0.353165	258.378	51097	51097	MS2	0/0	12AUG14_Rui_cardiac_PE_B.raw
High				ENGTVTAAnASTLNDGAAAVVLMTAEAAQr	Unconsidered	1	1	P17764	N9(Deamidated); R30(Label:13C(6))	CID		0.0261	2	2					592896		No Quan Values	Not Used		0	0.0008995	4.09968	0	0	100	2	1462.72	2924.43	-2.32707	415.037	84040	84040	MS2	0/0	12AUG14_Rui_cardiac_PE_B.raw
High				nAYEESLEHLETFk	Unambiguous	4	2	G3V885;G3V8B0	N1(Deamidated); K14(Label:2H(4))	CID	1	0	1	1		25273	1	1	682371	Medium	Excluded by Method	Not Used		0	0.004739	4.0994	0	82.5763	100	2	857.916	1714.83	8.37322	306.024	61185	61185	MS2	0/0	12AUG14_Rui_cardiac_PE_B.raw
High				AQSELSGAADEAAr	Unambiguous	2	1	G3V7Y3	R14(Label:13C(6))	CID	1	0	1	1		4376			9.68465e+06	Medium	Unique	Used	0.615122	0	0.0001092	4.09832	0	29.244	100	2	691.335	1381.66	-2.24908	71.3628	11112	11112	MS2	0/0	12AUG14_Rui_cardiac_PE_B.raw
High				NAVTQEFGPVPDTAr	Unambiguous	1	1	Q9ER34	R15(Label:13C(6))	CID	1	0	1	1		18304			93265552	Medium	Unique	Used	0.902143	0	0.001788	4.09802	0	12.642	17	2	804.406	1607.8	-4.53115	223.751	43658	43658	MS2	0/0	12AUG14_Rui_cardiac_PE_B.raw
High				DFSPEDIIVTTSNnHIEVr	Unambiguous	2	1	B5DFG4	N14(Deamidated); R19(Label:13C(6))	CID	0.0146	0	1	1					1.0291e+06		No Quan Values	Not Used		0	0.006369	4.0972	0	28.6772	100	2	1097.04	2193.07	-2.19389	391.374	79023	79023	MS2	0/0	12AUG14_Rui_cardiac_PE_B.raw
High				ETSGSqPPELcSGVSr	Unambiguous	2	1	Q5M7W5-2	Q6(Deamidated); C11(Carbamidomethyl); R16(Label:13C(6))	CID	1	0	1	1							No Quan Values	Not Used		0	0.0005998	4.09605	0	42.8475	100	2	849.397	1697.79	7.35102	107.354	18652	18652	MS2	0/0	12AUG14_Rui_cardiac_PE_B.raw
	High			VSTFTPVADTPELLr	Unambiguous	2	1	D3Z802	R15(Label:13C(6)15N(4))	CID	1	0	1	1							No Quan Values	Not Used		0	0.002262	4.09551	0	48.6973	45	2	828.445	1655.88	-2.90242	352.214	70884	70884	MS2	0/0	12AUG14_Rui_cardiac_PE_B.raw
	High			VDFPQDQLATLTGr	Unambiguous	1	1	P04636	R14(Label:13C(6)15N(4))	CID	1	0	1	1							No Quan Values	Not Used		0	0.0004554	4.0953	0	15.5355	39	2	785.906	1570.8	-3.19012	348.272	70061	70061	MS2	0/0	12AUG14_Rui_cardiac_PE_B.raw
High				QGqVEDEWYSLSGr	Unconsidered	1	1	A2RUW1	Q3(Deamidated); R14(Label:13C(6))	CID		0.0261	2	2		23062	1	1	1.5089e+06	Medium	Excluded by Method	Not Used		0	0.009057	4.09515	0	56.3796	100	2	830.888	1660.77	8.46354	279.415	55574	55574	MS2	0/0	12AUG14_Rui_cardiac_PE_B.raw
	High			ASSQSTDPLEAmAMGSVEASYk	Unambiguous	1	1	P11980	M12(Oxidation); K22(Label:13C(6)15N(2))	CID	1	0	1	1					930898		No Quan Values	Not Used		0	0.001181	4.09319	0	0	100	2	1142.51	2284.01	-4.46674	301.7	60277	60277	MS2	0/0	12AUG14_Rui_cardiac_PE_B.raw
High				LrsEDGVEGDLGETQSr	Unambiguous	1	1	M0R9D5	R2(Label:13C(6)); S3(Phospho); R17(Label:13C(6))	CID	1	0	1	1	S(3): 100.0; T(14): 0.0; S(16): 0.0				749016		No Quan Values	Not Used		0	0.01425	4.09239	1	29.9631	100	2	970.44	1939.87	-3.07003	136.665	24902	24902	MS2	0/0	12AUG14_Rui_cardiac_PE_B.raw
	High			ALDFSEAPSFTQPLTNr	Unambiguous	1	1	P56741	R17(Label:13C(6)15N(4))	CID	1	0	1	1					900696		No Quan Values	Not Used		0	0.0005631	4.09227	0	0	100	2	952.474	1903.94	-0.662096	374.817	75592	75592	MS2	0/0	12AUG14_Rui_cardiac_PE_B.raw
High				NcAQFVTGSQAr	Unambiguous	2	1	D3ZWT8	C2(Carbamidomethyl); R12(Label:13C(6))	CID	1	0	1	1					3.55262e+06		No Quan Values	Not Used		0	0.00186	4.09183	0	29.1497	100	2	672.823	1344.64	-2.87297	60.9918	9005	9005	MS2	0/0	12AUG14_Rui_cardiac_PE_B.raw
	High			nTGIIcTIGPASr	Unambiguous	4	2	P11980;P11980-2	N1(Deamidated); C6(Carbamidomethyl); R13(Label:13C(6)15N(4))	CID	1	0	1	1							No Quan Values	Not Used		0	0.003747	4.09166	0	69.596	100	2	685.851	1370.7	-1.56442	259.126	51257	51257	MS2	0/0	12AUG14_Rui_cardiac_PE_B.raw
High				DSQEEEkTEALTSAk	Unambiguous	2	1	Q68FP1-2	K7(Label:2H(4)); K15(Label:2H(4))	CID	1	0	1	1		3176	1		1.40095e+06	Medium	Excluded by Method	Not Used		0	0.008494	4.09134	1	43.6682	100	2	837.414	1673.82	-6.38351	58.9396	8582	8582	MS2	0/0	12AUG14_Rui_cardiac_PE_B.raw
	High			TPVDYIDLPYSSSPSr	Unambiguous	5	1	F1M865	R16(Label:13C(6)15N(4))	CID	1	0	1	1							No Quan Values	Not Used		0	0.00724	4.09039	0	25.844	100	2	903.939	1806.87	-4.71515	326.254	65442	65442	MS2	0/0	12AUG14_Rui_cardiac_PE_B.raw
High				SVQEDIGHQPLQPTGPGSGESr	Unambiguous	1	1	G3V8S6	R22(Label:13C(6))	CID	1	0	1	1		11406	1	1	11568504	Medium	Excluded by Method	Not Used		0	0.0008899	4.08975	0	56.7994	70	3	761.371	2282.1	-4.8784	147.001	27122	27122	MS2	0/0	12AUG14_Rui_cardiac_PE_B.raw
High				rIQLVEEELDr	Unambiguous	16	3	P04692;P04692-5;Q63610-3	R1(Label:13C(6)); R11(Label:13C(6))	CID	1	0	1	1					11056047		No Quan Values	Not Used		0	0.01069	4.08705	1	39.0942	36	2	706.398	1411.79	-3.58916	196.211	37743	37743	MS2	0/0	12AUG14_Rui_cardiac_PE_B.raw
	High			AQSELSGAADEAAr	Unambiguous	2	1	G3V7Y3	R14(Label:13C(6)15N(4))	CID	1	0	1	1							No Quan Values	Not Used		0	0.0005841	4.08624	0	38.4576	100	2	693.327	1385.65	-4.51927	72.6127	11369	11369	MS2	0/0	12AUG14_Rui_cardiac_PE_B.raw
	High			VALVYGQmNEPPGAr	Unambiguous	2	1	G3V6D3	M8(Oxidation); R15(Label:13C(6)15N(4))	CID	1	0	1	1					6.74752e+06		No Quan Values	Not Used		0	0.0004519	4.08619	0	18.9498	47	2	814.408	1627.81	-2.51097	166.852	31370	31370	MS2	0/0	12AUG14_Rui_cardiac_PE_B.raw
High				YGGDEIPYSPFr	Unambiguous	1	1	D3ZHA0	R12(Label:13C(6))	CID	1	0	1	1					8795613		No Quan Values	Not Used		0	0.0009006	4.08448	0	14.0313	44	2	703.836	1406.67	-1.83646	306.184	61217	61217	MS2	0/0	12AUG14_Rui_cardiac_PE_B.raw
High				VALVYGQmNEPPGAr	Unambiguous	2	1	G3V6D3	M8(Oxidation); R15(Label:13C(6))	CID	1	0	1	1					26157228		No Quan Values	Not Used		0	7.387e-05	4.08443	0	7.71134	24	2	812.413	1623.82	-4.03245	168.001	31618	31618	MS2	0/0	12AUG14_Rui_cardiac_PE_B.raw
High				LDYDEDASAMLr	Unambiguous	1	1	P50503	R12(Label:13C(6))	CID	1	0	1	1		22077	1		20182180	Medium	Excluded by Method	Not Used		0	0.00045	4.08441	0	39.5387	85	2	702.823	1404.64	-2.06838	268.123	53164	53164	MS2	0/0	12AUG14_Rui_cardiac_PE_B.raw
High				EVYmGNVIQGGEGQAPTr	Unambiguous	1	1	P17764	M4(Oxidation); R18(Label:13C(6))	CID	1	0	1	1					196853		No Quan Values	Not Used		0	0.0002021	4.08384	0	25.7102	100	2	964.465	1927.92	-2.31029	149.183	27589	27589	MS2	0/0	12AUG14_Rui_cardiac_PE_B.raw
High				VDNSSLTGESEPQTr	Unambiguous	5	2	P06686;P06685	R15(Label:13C(6))	CID	1	0	1	1		4577			6.69606e+06	Medium	Redundant	Not Used	0.809978	0	0.0002029	4.08159	0	0	100	2	813.386	1625.77	-3.38415	73.4814	11548	11548	MS2	0/0	12AUG14_Rui_cardiac_PE_B.raw
High				TGYESGDYEMLGEGLGVk	Unambiguous	1	1	Q6AYH5	K18(Label:2H(4))	CID	1	0	1	1							No Quan Values	Not Used		0	0.01235	4.0811	0	26.0068	100	2	954.94	1908.87	-5.92517	339.018	68127	68127	MS2	0/0	12AUG14_Rui_cardiac_PE_B.raw
High				IQVLQqQADDAEEr	Unconsidered	3	1	Q63610-3	Q6(Deamidated); R14(Label:13C(6))	CID		0.0216	2	2		11052		1	770766	Medium	Excluded by Method	Not Used		0	0.01578	4.07748	0	58.9731	100	2	825.415	1649.82	8.93598	142.938	26236	26236	MS2	0/0	12AUG14_Rui_cardiac_PE_B.raw
High				cQEILSVDcSTNNPAqANLr	Unconsidered	2	1	G3V836	C1(Carbamidomethyl); C9(Carbamidomethyl); Q16(Deamidated); R20(Label:13C(6))	CID		0.049	4	4					930329		No Quan Values	Not Used		0	0.005116	4.0766	0	0	100	2	1149.04	2297.07	3.54196	249.528	49229	49229	MS2	0/0	12AUG14_Rui_cardiac_PE_B.raw
	High			TIGTGLVTDVPAMTEEDk	Unambiguous	1	1	P85834	K18(Label:13C(6)15N(2))	CID	1	0	1	1		27185		1	1.24867e+06	Heavy	Excluded by Method	Not Used		0	0.01212	4.07631	0	55.3319	100	2	942.97	1884.93	-1.70188	329.714	66171	66171	MS2	0/0	12AUG14_Rui_cardiac_PE_B.raw
	High			TVYHAEEIQcnGr	Unambiguous	2	1	G3V7U0	C10(Carbamidomethyl); N11(Deamidated); R13(Label:13C(6)15N(4))	CID	0.0441	0	1	1		2679			1.76997e+06	Heavy	Unique	Used	1.14263	0	0.003225	4.07613	0	13.4917	100	2	794.357	1587.71	-1.66499	54.0455	7579	7579	MS2	0/0	12AUG14_Rui_cardiac_PE_B.raw
High				VLAIDHLNEDQLr	Unambiguous	4	1	F1LMI8	R13(Label:13C(6))	CID	1	0	1	1							No Quan Values	Not Used		0	0.0002925	4.07599	0	61.9188	100	2	771.421	1541.83	-2.06765	224.726	43870	43870	MS2	0/0	12AUG14_Rui_cardiac_PE_B.raw
	High			FNVSATPEQYVPYSTTr	Unambiguous	1	1	F1LXA0	R17(Label:13C(6)15N(4))	CID	1	0	1	1					1159485		No Quan Values	Not Used		0	0.008594	4.07576	0	21.5349	100	2	985.478	1969.95	-1.77152	306.998	61389	61389	MS2	0/0	12AUG14_Rui_cardiac_PE_B.raw
	High			LSDDNTIGQEEIQQr	Unambiguous	2	1	P16086	R15(Label:13C(6)15N(4))	CID	1	0	1	1		11343		1	1.23334e+06	Heavy	Excluded by Method	Not Used		0	0.0113	4.07395	0	18.497	100	2	878.419	1755.83	-4.22027	146.188	26945	26945	MS2	0/0	12AUG14_Rui_cardiac_PE_B.raw
	High			EANLAASFGkPINF	Unambiguous	1	1	Q6P6R2	K10(Label:13C(6)15N(2))	CID	1	0	1	1							No Quan Values	Not Used		0	0.00455	4.07391	0	59.2295	100	2	743.89	1486.77	-3.25493	367.318	74038	74038	MS2	0/0	12AUG14_Rui_cardiac_PE_B.raw
High				LPMGMTAENLAAk	Unambiguous	2	1	P13437	K13(Label:2H(4))	CID	1	0	1	1					3.89637e+06		No Quan Values	Not Used		0	0.0008642	4.07336	0	79.7275	100	2	675.856	1350.7	-0.911271	236.25	46362	46362	MS2	0/0	12AUG14_Rui_cardiac_PE_B.raw
	High			TFVQEDVYDEFVEr	Unambiguous	2	1	F1LN88	R14(Label:13C(6)15N(4))	CID	1	0	1	1		30535	1		1.80202e+06	Heavy	Excluded by Method	Not Used		0	0.001865	4.07264	0	78.7874	100	2	893.411	1785.81	-3.83131	371.203	74844	74844	MS2	0/0	12AUG14_Rui_cardiac_PE_B.raw
	High			LGDVISIQPcPDVk	Unambiguous	1	1	P46462	C10(Carbamidomethyl); K14(Label:13C(6)15N(2))	CID	1	0	1	1							No Quan Values	Not Used		0	0.01031	4.07247	0	41.5416	51	2	774.91	1548.81	-3.35639	281.842	56083	56083	MS2	0/0	12AUG14_Rui_cardiac_PE_B.raw
	High			TqEQLASEMAELTAr	Unambiguous	2	1	F1LP60	Q2(Deamidated); R15(Label:13C(6)15N(4))	CID	0.0295	0	1	1					767362		No Quan Values	Not Used		0	0.01762	4.07191	0	57.2139	100	2	844.91	1688.81	5.73404	326.891	65575	65575	MS2	0/0	12AUG14_Rui_cardiac_PE_B.raw
High				QLAQIDGTLSTIEFQr	Unambiguous	2	1	M0RCH6	R16(Label:13C(6))	CID	1	0	1	1							No Quan Values	Not Used		0	0.001673	4.07121	0	53.1341	100	2	913.489	1825.97	-2.1596	369.035	74394	74394	MS2	0/0	12AUG14_Rui_cardiac_PE_B.raw
High				GAGTGGLGLAIEGPSEAk	Unambiguous	1	1	D3ZHA0	K18(Label:2H(4))	CID	1	0	1	1							No Quan Values	Not Used		0	0.0006932	4.06911	0	47.6511	26	2	794.925	1588.84	-2.86807	245.856	48436	48436	MS2	0/0	12AUG14_Rui_cardiac_PE_B.raw
High				AQDTAELFFEDVr	Unambiguous	1	1	P15650	R13(Label:13C(6))	CID	1	0	1	1					3.83999e+06		No Quan Values	Not Used		0	0.0007152	4.06891	0	50.3695	74	2	773.876	1546.74	-2.55643	362.66	73067	73067	MS2	0/0	12AUG14_Rui_cardiac_PE_B.raw
	High			NAGNEQDLGIQYr	Unambiguous	1	1	Q5U302	R13(Label:13C(6)15N(4))	CID	1	0	1	1					1.92263e+06		No Quan Values	Not Used		0	0.002281	4.06862	0	83.8267	100	2	744.356	1487.7	-4.32795	145.53	26803	26803	MS2	0/0	12AUG14_Rui_cardiac_PE_B.raw
	High			HGcTVLTALGTILk	Unambiguous	1	1	Q9QZ76	C3(Carbamidomethyl); K14(Label:13C(6)15N(2))	CID	1	0	1	1							No Quan Values	Not Used		0	0.0001751	4.06765	0	36.6856	100	2	746.425	1491.84	-1.61395	389.99	78734	78734	MS2	0/0	12AUG14_Rui_cardiac_PE_B.raw
	High			NAYEESLEHLETFk	Unambiguous	4	2	G3V885;G3V8B0	K14(Label:13C(6)15N(2))	CID	1	0	1	1							No Quan Values	Not Used		0	0.008242	4.06746	0	53.0894	100	2	859.413	1717.82	1.85066	304.445	60854	60854	MS2	0/0	12AUG14_Rui_cardiac_PE_B.raw
[truncated: 6,386 more rows]
