# Supplementary material for: Quantitative Non-canonical Amino Acid Tagging (QuaNCAT) Proteomics Identifies Distinct Patterns of Protein Synthesis Rapidly Induced by Hypertrophic Agents in Cardiomyocytes, Revealing New Aspects of Metabolic Remodeling
Source: Mol Cell Proteomics. 2016 Aug 9;15(10):3170–89. doi: 10.1074/mcp.M115.054312 (PMC5054342; doi:10.1074/mcp.M115.054312)
Supplement: Supplemental Data [file 10.1074_M115.054312_mcp.M115.054312-29.xlsx]

## Sheet: Sheet1
Supplementary Table X. PE+Rapa_vs_PE_Replicate_3_proteins
Accession	Description	ΣCoverage	Σ# Proteins	Σ# Unique Peptides	Σ# Peptides	Σ# PSMs	Area	A11: Heavy/Medium	A11: Heavy/Medium Count	A11: Heavy/Medium Variability [%]	Score A(3,6,8,9)	Coverage A(3,6,8,9)	# Peptides A(3,6,8,9)	# PSM A(3,6,8,9)	# AAs	MW [kDa]	calc. pI
D3ZE04	Procollagen, type VII, alpha 1 (Predicted) OS=Rattus norvegicus GN=Col7a1 PE=4 SV=2 - [D3ZE04_RAT]	0.5	1	1	1	1	111948722	6.34524	1		0	0.5	1	1	2588	259.158	6.91748
Q6TXG9	Swi5-dependent recombination DNA repair protein 1 homolog OS=Rattus norvegicus GN=Sfr1 PE=2 SV=1 - [SFR1_RAT]	9.56	1	1	1	1	40270.3	1.52045	1		2.4728	9.56	1	1	251	28.7112	5.17334
D3ZZ68	Protein Synpo2l OS=Rattus norvegicus GN=Synpo2l PE=4 SV=1 - [D3ZZ68_RAT]	6.54	1	3	3	12	4.93823e+06	1.34786	1		24.8026	6.54	7	12	978	102.998	9.72998
D4ACX1	Protein RGD1563606 OS=Rattus norvegicus GN=RGD1563606 PE=4 SV=2 - [D4ACX1_RAT]	6.93	2	1	1	1	9.06564e+06	1.29091	1		2.84668	6.93	1	1	202	22.1859	8.79248
P07483	Fatty acid-binding protein, heart OS=Rattus norvegicus GN=Fabp3 PE=1 SV=2 - [FABPH_RAT]	22.56	1	2	2	3	2.07375e+07	1.26147	2	25.8122	8.88024	22.56	3	3	133	14.7656	6.32861
Q7TQ85	Ac1164 OS=Rattus norvegicus GN=Pdhx PE=2 SV=1 - [Q7TQ85_RAT]	1.67	1	1	1	4	3.94382e+06	1.01866	1		4.88796	1.67	2	4	539	58.7599	8.52881
B5DFK7	Fam108c1 protein OS=Rattus norvegicus GN=Abhd17c PE=2 SV=1 - [B5DFK7_RAT]	8.44	1	1	1	1	102866978	0.957681	1		4.13496	8.44	1	1	320	35.0752	5.64307
Q5U2U8	Bcl2-associated athanogene 3 OS=Rattus norvegicus GN=Bag3 PE=2 SV=1 - [Q5U2U8_RAT]	25.09	1	10	10	42	2.80124e+07	0.956308	1		121.791	25.09	22	42	574	61.453	7.03467
Q6AY09	Heterogeneous nuclear ribonucleoprotein H2 OS=Rattus norvegicus GN=Hnrnph2 PE=1 SV=1 - [HNRH2_RAT]	19.15	1	2	6	29	2.17462e+07	0.955811	1		90.3416	19.15	13	29	449	49.2623	6.30322
P11598	Protein disulfide-isomerase A3 OS=Rattus norvegicus GN=Pdia3 PE=1 SV=2 - [PDIA3_RAT]	22.38	1	10	10	15	3.5801e+08	0.93847	1		33.4025	22.38	12	15	505	56.5877	6.21436
Q63081	Protein disulfide-isomerase A6 OS=Rattus norvegicus GN=Pdia6 PE=1 SV=2 - [PDIA6_RAT]	6.14	1	2	2	4	3.67375e+06	0.935545	1		5.7339	6.14	3	4	440	48.1433	5.13525
P63102	14-3-3 protein zeta/delta OS=Rattus norvegicus GN=Ywhaz PE=1 SV=1 - [1433Z_RAT]	14.69	5	2	3	9	1.07939e+07	0.920808	1		27.3133	14.69	7	9	245	27.7537	4.79248
Q5XIH3	NADH dehydrogenase (Ubiquinone) flavoprotein 1 OS=Rattus norvegicus GN=Ndufv1 PE=2 SV=1 - [Q5XIH3_RAT]	10.78	1	3	3	3	8988795	0.913543	1		10.7666	10.78	3	3	464	50.6986	8.07471
P63004	Platelet-activating factor acetylhydrolase IB subunit alpha OS=Rattus norvegicus GN=Pafah1b1 PE=1 SV=2 - [LIS1_RAT]	12.68	1	3	3	12	9.72441e+06	0.898492	1		39.3775	12.68	7	12	410	46.6401	7.37158
D4A269	Uncharacterized protein OS=Rattus norvegicus PE=4 SV=1 - [D4A269_RAT]	11.11	2	1	1	2	21610739	0.891252	1		6.55857	11.11	2	2	126	13.7672	7.59131
F1LM47	Protein Sucla2 OS=Rattus norvegicus GN=Sucla2 PE=3 SV=1 - [F1LM47_RAT]	5.59	1	3	3	12	1.09361e+07	0.888545	1		21.4778	5.59	6	12	465	50.2742	7.69385
Q3KR86	Mitochondrial inner membrane protein (Fragment) OS=Rattus norvegicus GN=Immt PE=1 SV=1 - [IMMT_RAT]	21.51	1	9	9	24	1.3412e+07	0.869945	2	72.4101	62.0718	21.51	16	24	609	67.1352	5.79541
D4AA63	Protein Ubqln2 OS=Rattus norvegicus GN=Ubqln2 PE=4 SV=1 - [D4AA63_RAT]	9.25	2	4	4	9	6.67363e+06	0.869289	2	2.69535	28.5516	9.25	5	9	638	67.2175	5.22412
P14668	Annexin A5 OS=Rattus norvegicus GN=Anxa5 PE=1 SV=3 - [ANXA5_RAT]	5.02	2	1	1	4	4.70308e+06	0.852852	1		6.15742	5.02	4	4	319	35.7223	5.04639
Q5XI77	Annexin OS=Rattus norvegicus GN=Anxa11 PE=2 SV=1 - [Q5XI77_RAT]	24.45	4	9	10	45	35285984	0.813652	2	45.4145	126.422	24.45	24	45	503	54.1258	7.6499
P38983	40S ribosomal protein SA OS=Rattus norvegicus GN=Rpsa PE=1 SV=3 - [RSSA_RAT]	14.92	1	2	2	2	1.21053e+07	0.801724	1		7.42243	14.92	2	2	295	32.8034	4.86865
P10111	Peptidyl-prolyl cis-trans isomerase A OS=Rattus norvegicus GN=Ppia PE=1 SV=2 - [PPIA_RAT]	47.56	2	6	6	26	22053138	0.79514	1		64.3363	47.56	12	26	164	17.8628	8.1626
P54313	Guanine nucleotide-binding protein G(I)/G(S)/G(T) subunit beta-2 OS=Rattus norvegicus GN=Gnb2 PE=1 SV=4 - [GBB2_RAT]	5.59	1	1	1	3	1.60335e+06	0.762692	1		14.1968	5.59	2	3	340	37.3071	5.99854
P27881	Hexokinase-2 OS=Rattus norvegicus GN=Hk2 PE=1 SV=1 - [HXK2_RAT]	8.07	2	4	6	12	12035152	0.75571	1		31.8885	8.07	10	12	917	102.478	6.1001
Q920J4	Thioredoxin-like protein 1 OS=Rattus norvegicus GN=Txnl1 PE=1 SV=3 - [TXNL1_RAT]	23.18	1	4	4	21	5.95302e+06	0.744235	1		45.0663	23.18	9	21	289	32.2288	4.95752
Q8R3Z7	EH-domain containing 4 OS=Rattus norvegicus GN=Ehd4 PE=2 SV=1 - [Q8R3Z7_RAT]	24.03	2	10	10	44	1.31368e+07	0.742572	1		126.368	24.03	23	44	541	61.4285	6.75635
D3ZN21	Protein RGD1309586 OS=Rattus norvegicus GN=RGD1309586 PE=4 SV=1 - [D3ZN21_RAT]	8.35	2	4	4	7	4.59406e+06	0.735056	1		20.2982	8.35	7	7	659	72.9491	7.03467
D4A164	Uncharacterized protein OS=Rattus norvegicus GN=Nebl PE=4 SV=1 - [D4A164_RAT]	16.15	1	6	6	16	1.13112e+07	0.734757	1		40.4144	16.15	10	16	452	51.9639	6.68311
G3V8S6	Histidine rich calcium binding protein, isoform CRA_b OS=Rattus norvegicus GN=Hrc PE=4 SV=1 - [G3V8S6_RAT]	2.92	1	1	1	6	33542494	0.729211	1		17.1357	2.92	2	6	754	86.4517	4.53857
Q7TPB1	T-complex protein 1 subunit delta OS=Rattus norvegicus GN=Cct4 PE=1 SV=3 - [TCPD_RAT]	19.29	1	6	7	16	1.44603e+07	0.728261	1		38.374	19.29	12	16	539	58.0628	8.01611
P68035	Actin, alpha cardiac muscle 1 OS=Rattus norvegicus GN=Actc1 PE=2 SV=1 - [ACTC_RAT]	51.72	5	2	14	119	3.09527e+08	0.723333	1		316.58	51.72	34	119	377	41.9919	5.38916
P11507-2	Isoform 2 of Sarcoplasmic/endoplasmic reticulum calcium ATPase 2 OS=Rattus norvegicus GN=Atp2a2 - [AT2A2_RAT]	29.29	10	26	26	136	2.51807e+08	0.698543	13	22.4595	404.667	29.29	62	136	997	109.61	5.36377
P05371	Clusterin OS=Rattus norvegicus GN=Clu PE=1 SV=2 - [CLUS_RAT]	18.34	2	6	6	14	2.31786e+07	0.698359	1		35.7866	18.34	11	14	447	51.3423	5.70654
P09456	cAMP-dependent protein kinase type I-alpha regulatory subunit OS=Rattus norvegicus GN=Prkar1a PE=2 SV=2 - [KAP0_RAT]	27.56	3	8	8	37	2.72847e+07	0.683664	2	44.9468	100.27	27.56	22	37	381	43.068	5.35107
P23965	Enoyl-CoA delta isomerase 1, mitochondrial OS=Rattus norvegicus GN=Eci1 PE=1 SV=1 - [ECI1_RAT]	18.34	2	4	4	13	2.32671e+07	0.680002	1		27.2363	18.34	8	13	289	32.234	9.53955
P0CG51	Polyubiquitin-B OS=Rattus norvegicus GN=Ubb PE=1 SV=1 - [UBB_RAT]	69.51	10	5	5	20	3.56614e+08	0.679541	6	31.8321	42.7414	69.51	9	20	305	34.3475	7.53271
Q68FX0	Isocitrate dehydrogenase [NAD] subunit beta, mitochondrial OS=Rattus norvegicus GN=Idh3B PE=1 SV=1 - [IDH3B_RAT]	15.32	1	4	4	9	9.67642e+06	0.679408	1		35.6168	15.32	7	9	385	42.3268	8.74854
P04636	Malate dehydrogenase, mitochondrial OS=Rattus norvegicus GN=Mdh2 PE=1 SV=2 - [MDHM_RAT]	52.66	1	14	14	91	2.31976e+08	0.678563	8	24.5307	244.218	52.66	39	91	338	35.6608	8.67529
P35565	Calnexin OS=Rattus norvegicus GN=Canx PE=1 SV=1 - [CALX_RAT]	5.25	1	2	2	7	5.64195e+06	0.673138	1		21.8632	5.25	4	7	591	67.2126	4.62744
Q63570	26S protease regulatory subunit 6B OS=Rattus norvegicus GN=Psmc4 PE=1 SV=1 - [PRS6B_RAT]	4.31	1	1	1	2	1.62756e+06	0.670149	1		6.59635	4.31	2	2	418	47.3786	5.21143
A0JPQ4	Tripartite motif-containing protein 72 OS=Rattus norvegicus GN=Trim72 PE=2 SV=1 - [TRI72_RAT]	36.27	1	10	10	27	6.37959e+07	0.669828	1		72.0652	36.27	18	27	477	52.7978	6.26514
P24268	Cathepsin D OS=Rattus norvegicus GN=Ctsd PE=1 SV=1 - [CATD_RAT]	6.88	2	2	2	5	5657677	0.668044	1		18.6458	6.88	3	5	407	44.6519	7.09326
F1LV13	Heterogeneous nuclear ribonucleoprotein M OS=Rattus norvegicus GN=Hnrnpm PE=4 SV=1 - [F1LV13_RAT]	16.38	4	7	7	28	1.61792e+07	0.667803	1		74.8787	16.38	14	28	690	73.6734	8.74854
Q9QX80	CArG-binding factor A OS=Rattus norvegicus GN=Hnrnpab PE=2 SV=1 - [Q9QX80_RAT]	7.72	2	2	2	5	4.21057e+06	0.66421	1		10.1298	7.72	4	5	285	30.8343	7.91357
P06761	78 kDa glucose-regulated protein OS=Rattus norvegicus GN=Hspa5 PE=1 SV=1 - [GRP78_RAT]	38.38	1	18	19	73	68911032	0.662344	1		237.539	38.38	36	73	654	72.3024	5.16064
Q5XIH6	Tripartite motif-containing protein 54 OS=Rattus norvegicus GN=Trim54 PE=2 SV=1 - [TRI54_RAT]	21.15	1	4	4	13	2.00543e+07	0.661203	1		41.7449	21.15	8	13	364	41.0042	5.12256
P85834	Elongation factor Tu, mitochondrial OS=Rattus norvegicus GN=Tufm PE=1 SV=1 - [EFTU_RAT]	21.24	7	7	7	29	4.16303e+07	0.66102	2	1.88262	80.9433	21.24	19	29	452	49.491	7.56201
F1LP30	Methylcrotonoyl-CoA carboxylase subunit alpha, mitochondrial OS=Rattus norvegicus GN=Mccc1 PE=4 SV=1 - [F1LP30_RAT]	4.62	2	2	2	5	5.2411e+06	0.657463	1		9.65813	4.62	5	5	715	79.2454	7.13721
P00507	Aspartate aminotransferase, mitochondrial OS=Rattus norvegicus GN=Got2 PE=1 SV=2 - [AATM_RAT]	27.21	3	10	10	39	5.7496e+07	0.657178	2	1.34173	113.33	27.21	20	39	430	47.2841	8.99756
G3V7U0	Cysteine and glycine-rich protein 3 OS=Rattus norvegicus GN=Csrp3 PE=4 SV=1 - [G3V7U0_RAT]	27.32	2	4	4	19	2.19574e+08	0.655225	2	13.9687	84.15	27.32	9	19	194	20.8479	8.54346
Q5M9H2	Acyl-Coenzyme A dehydrogenase, very long chain OS=Rattus norvegicus GN=Acadvl PE=2 SV=1 - [Q5M9H2_RAT]	25.95	2	11	11	42	1.75922e+07	0.653178	1		93.3725	25.95	26	42	655	70.7767	8.80713
Q8R560	Ankyrin repeat domain-containing protein 1 OS=Rattus norvegicus GN=Ankrd1 PE=1 SV=1 - [ANKR1_RAT]	10.66	1	3	3	15	3.71373e+06	0.647926	1		36.9117	10.66	9	15	319	36.041	8.35303
G3V9Z3	Amine oxidase [flavin-containing] A OS=Rattus norvegicus GN=Maoa PE=4 SV=1 - [G3V9Z3_RAT]	17.68	2	8	8	41	3.39213e+07	0.644951	1		101.215	17.68	20	41	526	59.4827	7.92822
P08461	Dihydrolipoyllysine-residue acetyltransferase component of pyruvate dehydrogenase complex, mitochondrial OS=Rattus norvegicus GN=Dlat PE=1 SV=3 - [ODP2_RAT]	11.55	2	5	5	25	1.32904e+07	0.639272	2	61.1821	63.8974	11.55	14	25	632	67.1234	8.52881
P15651	Short-chain specific acyl-CoA dehydrogenase, mitochondrial OS=Rattus norvegicus GN=Acads PE=1 SV=2 - [ACADS_RAT]	3.16	2	1	1	8	5.74831e+06	0.632097	1		24.4828	3.16	4	8	412	44.737	8.27979
Q63569	26S protease regulatory subunit 6A OS=Rattus norvegicus GN=Psmc3 PE=2 SV=1 - [PRS6A_RAT]	15.49	2	4	4	8	7877717	0.630389	2	22.808	21.6052	15.49	8	8	439	49.1294	5.23682
F1LRV4	Heat shock 70 kDa protein 4 OS=Rattus norvegicus GN=Hspa4 PE=3 SV=1 - [F1LRV4_RAT]	23.57	3	13	14	49	2.60614e+07	0.629622	3	1.60443	135.463	23.57	27	49	840	93.9671	5.21143
O55171	Acyl-coenzyme A thioesterase 2, mitochondrial OS=Rattus norvegicus GN=Acot2 PE=1 SV=1 - [ACOT2_RAT]	19.43	7	6	6	10	4.04996e+06	0.629235	1		22.7606	19.43	10	10	453	49.6697	7.82568
A7VJC2-2	Isoform A2 of Heterogeneous nuclear ribonucleoproteins A2/B1 OS=Rattus norvegicus GN=Hnrnpa2b1 - [ROA2_RAT]	36.07	7	8	8	67	36543275	0.628048	3	2.13849	215.023	36.07	24	67	341	36.0319	8.646
P17764	Acetyl-CoA acetyltransferase, mitochondrial OS=Rattus norvegicus GN=Acat1 PE=1 SV=1 - [THIL_RAT]	32.08	1	10	10	66	8.10326e+07	0.627332	2	9.68991	194.295	32.08	25	66	424	44.6664	8.76318
M0R5J4	Uncharacterized protein OS=Rattus norvegicus PE=3 SV=1 - [M0R5J4_RAT]	47.7	10	11	15	82	9.62535e+07	0.620959	4	28.3856	191.484	47.7	30	82	434	47.0452	6.3667
F1M944	Calsequestrin OS=Rattus norvegicus GN=Casq2 PE=3 SV=1 - [F1M944_RAT]	6.54	2	2	2	3	25262448	0.620912	1		9.59892	6.54	3	3	413	47.8683	4.31006
P29147	D-beta-hydroxybutyrate dehydrogenase, mitochondrial OS=Rattus norvegicus GN=Bdh1 PE=1 SV=2 - [BDH_RAT]	9.04	1	2	2	4	2.75342e+07	0.616555	1		5.61986	9.04	4	4	343	38.1773	8.83643
P46462	Transitional endoplasmic reticulum ATPase OS=Rattus norvegicus GN=Vcp PE=1 SV=3 - [TERA_RAT]	35.48	4	23	23	129	108785503	0.616375	5	3.71922	336.763	35.48	57	129	806	89.2927	5.26221
Q8VBU2-2	Isoform 2 of Protein NDRG2 OS=Rattus norvegicus GN=Ndrg2 - [NDRG2_RAT]	33.05	2	8	8	58	80984004	0.613912	2	16.3575	138.035	33.05	20	58	357	39.2453	5.49072
G3V852	Protein Tln1 OS=Rattus norvegicus GN=Tln1 PE=4 SV=1 - [G3V852_RAT]	9.6	1	13	13	30	7.69905e+06	0.613638	3	30.8012	87.0444	9.6	19	30	2541	269.504	6.20166
Q9QZ76	Myoglobin OS=Rattus norvegicus GN=Mb PE=1 SV=3 - [MYG_RAT]	39.61	1	7	7	84	3.30128e+08	0.613067	8	5.62733	241.935	39.61	21	84	154	17.146	8.104
G3V7J7	Eukaryotic translation initiation factor 5A2 (Predicted) OS=Rattus norvegicus GN=Eif5a2 PE=4 SV=1 - [G3V7J7_RAT]	24.18	2	3	3	23	9.54028e+06	0.612147	1		67.2634	24.18	9	23	153	16.7822	5.57959
Q6P6R2	Dihydrolipoyl dehydrogenase, mitochondrial OS=Rattus norvegicus GN=Dld PE=1 SV=1 - [DLDH_RAT]	18.47	2	6	6	32	3.5333e+07	0.611269	2	25.0378	116.581	18.47	12	32	509	54.0041	7.86963
Q6AYU5	Poly(RC) binding protein 2 OS=Rattus norvegicus GN=Pcbp2 PE=2 SV=1 - [Q6AYU5_RAT]	17.26	4	4	4	23	1.83133e+07	0.606205	1		72.3557	17.26	10	23	365	38.5556	6.78564
F1LN18	Hypoxia up-regulated protein 1 OS=Rattus norvegicus GN=Hyou1 PE=3 SV=1 - [F1LN18_RAT]	3.8	2	3	3	4	2.78832e+06	0.605077	2	31.0264	6.48994	3.8	4	4	999	111.222	5.18604
G3V7U9	Glucocorticoid receptor OS=Rattus norvegicus GN=Nr3c1 PE=4 SV=2 - [G3V7U9_RAT]	4.03	3	1	1	2	777678	0.602084	1		4.76332	4.03	2	2	422	45.3161	5.04639
D4ABA9	Protein LOC100910104 OS=Rattus norvegicus GN=LOC100910104 PE=4 SV=1 - [D4ABA9_RAT]	33.19	1	20	20	99	9.60337e+07	0.598873	9	12.7102	309.022	33.19	54	99	1127	122.388	5.22412
Q64428	Trifunctional enzyme subunit alpha, mitochondrial OS=Rattus norvegicus GN=Hadha PE=1 SV=2 - [ECHA_RAT]	31.32	1	16	16	62	1.15564e+08	0.597533	6	5.10599	160.59	31.32	34	62	763	82.6125	9.05615
P06762	Heme oxygenase 1 OS=Rattus norvegicus GN=Hmox1 PE=1 SV=1 - [HMOX1_RAT]	12.11	1	2	2	6	1.13118e+07	0.596148	1		19.8636	12.11	4	6	289	32.9848	6.53662
Q6P9V7	Proteasome (Prosome, macropain) activator subunit 1 OS=Rattus norvegicus GN=Psme1 PE=2 SV=1 - [Q6P9V7_RAT]	21.29	3	4	4	8	7.00228e+06	0.595308	1		22.5502	21.29	7	8	249	28.617	5.80811
P61980	Heterogeneous nuclear ribonucleoprotein K OS=Rattus norvegicus GN=Hnrnpk PE=1 SV=1 - [HNRPK_RAT]	25.05	3	10	10	41	5.20542e+07	0.594808	4	6.56799	119.955	25.05	22	41	463	50.9444	5.5415
G3V778	Pyruvate dehydrogenase kinase, isoenzyme 4 OS=Rattus norvegicus GN=Pdk4 PE=4 SV=1 - [G3V778_RAT]	15.78	2	5	5	13	7.78654e+06	0.594286	1		36.9449	15.78	8	13	412	46.5796	7.07861
F1LN88	Aldehyde dehydrogenase, mitochondrial OS=Rattus norvegicus GN=Aldh2 PE=3 SV=2 - [F1LN88_RAT]	22.35	2	10	10	34	1.99454e+07	0.591665	1		92.4601	22.35	23	34	519	56.4807	7.32764
Q63692	Hsp90 co-chaperone Cdc37 OS=Rattus norvegicus GN=Cdc37 PE=1 SV=2 - [CDC37_RAT]	13.98	1	3	3	10	6.6316e+06	0.591438	2	0.295377	29.7975	13.98	7	10	379	44.4819	5.33838
Q920L2	Succinate dehydrogenase [ubiquinone] flavoprotein subunit, mitochondrial OS=Rattus norvegicus GN=Sdha PE=1 SV=1 - [SDHA_RAT]	11.43	1	4	4	6	6.58619e+06	0.590459	1		21.643	11.43	5	6	656	71.5697	7.1665
F1LMI8	Troponin T, cardiac muscle OS=Rattus norvegicus GN=Tnnt2 PE=4 SV=2 - [F1LMI8_RAT]	33.22	4	10	10	67	5.53991e+08	0.588997	4	1.10477	151.797	33.22	26	67	289	34.3444	5.32568
G3V885	Myosin-6 OS=Rattus norvegicus GN=Myh6 PE=4 SV=1 - [G3V885_RAT]	40.02	16	21	67	445	4.77709e+08	0.587037	11	27.1695	1318.29	40.02	175	445	1939	223.371	5.73193
M0R9D9	Uncharacterized protein (Fragment) OS=Rattus norvegicus PE=4 SV=1 - [M0R9D9_RAT]	7.18	2	1	1	2	2.46611e+06	0.586103	1		6.10884	7.18	2	2	209	22.9773	7.75244
G3V6D3	ATP synthase subunit beta OS=Rattus norvegicus GN=Atp5b PE=3 SV=1 - [G3V6D3_RAT]	55.77	2	22	22	201	452133860	0.582946	15	8.08863	553.951	55.77	69	201	529	56.3095	5.2749
Q5XI78	2-oxoglutarate dehydrogenase, mitochondrial OS=Rattus norvegicus GN=Ogdh PE=1 SV=1 - [ODO1_RAT]	25.81	2	21	21	93	69854906	0.579618	5	6.14904	202.201	25.81	51	93	1023	116.221	6.771
D3ZHA0	Protein Flnc OS=Rattus norvegicus GN=Flnc PE=4 SV=1 - [D3ZHA0_RAT]	33.35	4	63	63	375	2.06645e+08	0.578439	18	16.1715	1088.1	33.35	175	375	2726	290.804	5.89697
B1PRL5	Muscle-related coiled-coil protein OS=Rattus norvegicus GN=Murc PE=2 SV=1 - [MURC_RAT]	16.85	1	4	4	13	1.44048e+07	0.57757	3	2.88014	27.0709	16.85	7	13	362	41.0684	8.63135
P16409	Myosin light chain 3 OS=Rattus norvegicus GN=Myl3 PE=2 SV=2 - [MYL3_RAT]	57.5	3	8	11	136	1.14021e+09	0.576802	6	22.3951	364.567	57.5	33	136	200	22.1421	5.09717
M0R6J6	Creatine kinase S-type, mitochondrial OS=Rattus norvegicus GN=Ckmt2 PE=3 SV=1 - [M0R6J6_RAT]	22.82	3	3	11	63	2.30566e+08	0.57435	2	13.0055	170.13	22.82	29	63	412	46.4213	9.49561
Q3MHS9	Chaperonin containing Tcp1, subunit 6A (Zeta 1) OS=Rattus norvegicus GN=Cct6a PE=2 SV=1 - [Q3MHS9_RAT]	16.38	4	5	5	14	1.61355e+07	0.573935	1		45.7283	16.38	9	14	531	57.9807	7.07861
D4A3P1	Protein Ubqln4 OS=Rattus norvegicus GN=Ubqln4 PE=4 SV=1 - [D4A3P1_RAT]	8.91	1	3	3	9	743186	0.572326	1		18.4646	8.91	4	9	595	63.5102	5.03369
P07335	Creatine kinase B-type OS=Rattus norvegicus GN=Ckb PE=1 SV=2 - [KCRB_RAT]	32.55	1	9	9	48	3.63105e+07	0.57156	2	7.12925	130.403	32.55	19	48	381	42.6983	5.66846
P19234	NADH dehydrogenase [ubiquinone] flavoprotein 2, mitochondrial OS=Rattus norvegicus GN=Ndufv2 PE=1 SV=2 - [NDUV2_RAT]	21.77	1	4	4	19	7.75992e+06	0.571447	1		42.4879	21.77	8	19	248	27.3609	6.68311
O88989	Malate dehydrogenase, cytoplasmic OS=Rattus norvegicus GN=Mdh1 PE=1 SV=3 - [MDHC_RAT]	33.23	1	8	8	51	3.00135e+08	0.570481	5	4.13905	129.495	33.23	19	51	334	36.46	6.58057
R9PXU4	Thioredoxin reductase 1, cytoplasmic OS=Rattus norvegicus GN=Txnrd1 PE=3 SV=1 - [R9PXU4_RAT]	17.1	2	6	6	12	1.15991e+07	0.569558	1		16.9791	17.1	9	12	497	54.4147	6.46826
Q68FZ8	Propionyl coenzyme A carboxylase, beta polypeptide OS=Rattus norvegicus GN=Pccb PE=2 SV=1 - [Q68FZ8_RAT]	8.13	2	3	3	3	1.81753e+06	0.569095	1		10.507	8.13	3	3	541	58.6411	7.84033
P14604	Enoyl-CoA hydratase, mitochondrial OS=Rattus norvegicus GN=Echs1 PE=1 SV=1 - [ECHM_RAT]	21.03	1	4	4	19	8.18682e+07	0.559904	2	3.42747	53.8602	21.03	12	19	290	31.4962	8.1333
P16617	Phosphoglycerate kinase 1 OS=Rattus norvegicus GN=Pgk1 PE=1 SV=2 - [PGK1_RAT]	43.88	3	13	13	83	125644076	0.557507	4	6.01866	232.379	43.88	30	83	417	44.51	7.89893
P15999	ATP synthase subunit alpha, mitochondrial OS=Rattus norvegicus GN=Atp5a1 PE=1 SV=2 - [ATPA_RAT]	45.75	3	21	21	138	2.82349e+08	0.553677	9	18.3098	343.573	45.75	59	138	553	59.7166	9.18799
Q07205	Eukaryotic translation initiation factor 5 OS=Rattus norvegicus GN=Eif5 PE=1 SV=1 - [IF5_RAT]	7.23	3	3	3	4	3.47857e+06	0.552263	1		8.48579	7.23	4	4	429	48.9237	5.51611
Q5HZY0	UBX domain-containing protein 4 OS=Rattus norvegicus GN=Ubxn4 PE=2 SV=1 - [UBXN4_RAT]	2.77	1	1	1	3	1.82543e+06	0.551735	1		11.9124	2.77	2	3	506	56.3595	6.03662
Q5M7W5-2	Isoform 2 of Microtubule-associated protein 4 OS=Rattus norvegicus GN=Map4 - [MAP4_RAT]	14.04	2	6	7	26	5.23202e+06	0.551105	1		55.6441	14.04	14	26	983	102.777	4.57666
P56741	Myosin-binding protein C, cardiac-type OS=Rattus norvegicus GN=Mybpc3 PE=2 SV=2 - [MYPC_RAT]	28.57	1	27	27	130	9.19429e+07	0.550928	4	47.386	360.263	28.57	60	130	1274	140.674	6.53662
G3V8L3	Lamin A, isoform CRA_b OS=Rattus norvegicus GN=Lmna PE=3 SV=1 - [G3V8L3_RAT]	10.53	2	6	6	25	8.75296e+06	0.547136	1		44.8939	10.53	12	25	665	74.2667	6.97607
P09605	Creatine kinase S-type, mitochondrial OS=Rattus norvegicus GN=Ckmt2 PE=1 SV=2 - [KCRS_RAT]	41.53	3	5	13	111	1.83771e+08	0.546534	2	14.3864	312.957	41.53	36	111	419	47.3553	8.51416
Q60587	Trifunctional enzyme subunit beta, mitochondrial OS=Rattus norvegicus GN=Hadhb PE=1 SV=1 - [ECHB_RAT]	46.32	1	17	17	87	1.3381e+08	0.546167	6	32.3756	219.734	46.32	40	87	475	51.3815	9.46631
A1A5Q0	Leiomodin-2 OS=Rattus norvegicus GN=Lmod2 PE=2 SV=1 - [LMOD2_RAT]	24.77	2	10	10	30	4.4569e+07	0.544427	2	5.06053	79.8123	24.77	17	30	549	61.6794	5.8208
P48721	Stress-70 protein, mitochondrial OS=Rattus norvegicus GN=Hspa9 PE=1 SV=3 - [GRP75_RAT]	33.28	3	19	19	127	2.28127e+08	0.541445	7	6.0019	316.892	33.28	52	127	679	73.8119	6.30322
P23693	Troponin I, cardiac muscle OS=Rattus norvegicus GN=Tnni3 PE=1 SV=2 - [TNNI3_RAT]	30.33	1	6	6	55	1.98844e+08	0.541293	3	14.2346	134.876	30.33	16	55	211	24.1447	9.5542
M0R9D5	Uncharacterized protein OS=Rattus norvegicus GN=Ahnak PE=4 SV=1 - [M0R9D5_RAT]	42.94	1	67	67	341	2.46304e+08	0.540273	9	25.8374	725.076	42.94	143	341	5363	571.304	6.22705
P13437	3-ketoacyl-CoA thiolase, mitochondrial OS=Rattus norvegicus GN=Acaa2 PE=2 SV=1 - [THIM_RAT]	61.21	2	16	16	88	1.701e+08	0.540035	7	34.0908	297.976	61.21	39	88	397	41.8445	7.94287
Q4PP99	Cardiac troponin C OS=Rattus norvegicus GN=Tnnc1 PE=2 SV=1 - [Q4PP99_RAT]	27.95	1	3	3	23	3.03523e+08	0.539138	3	31.4791	67.9507	27.95	8	23	161	18.4085	4.18311
P63039	60 kDa heat shock protein, mitochondrial OS=Rattus norvegicus GN=Hspd1 PE=1 SV=1 - [CH60_RAT]	30.37	4	15	15	80	5.76248e+07	0.534598	4	81.8903	203.94	30.37	36	80	573	60.9174	6.17627
P56574	Isocitrate dehydrogenase [NADP], mitochondrial OS=Rattus norvegicus GN=Idh2 PE=1 SV=2 - [IDHP_RAT]	34.51	1	15	16	64	8.40337e+07	0.534026	5	5.16998	189.501	34.51	35	64	452	50.9349	8.68994
D4A781	Protein Ipo5 OS=Rattus norvegicus GN=Ipo5 PE=4 SV=1 - [D4A781_RAT]	19.87	2	14	15	30	8.11268e+06	0.531678	1		76.5103	19.87	22	30	1097	123.626	4.95752
P11980-2	Isoform M2 of Pyruvate kinase PKM OS=Rattus norvegicus GN=Pkm - [KPYM_RAT]	52.54	9	1	22	123	343124262	0.531041	1		310.339	52.54	55	123	531	57.744	7.44482
G3V8B0	Myosin-7 OS=Rattus norvegicus GN=Myh7 PE=4 SV=1 - [G3V8B0_RAT]	33.28	17	8	54	345	4.77709e+08	0.530881	3	61.459	1039.86	33.28	140	345	1935	222.762	5.75732
P08733	Myosin regulatory light chain 2, ventricular/cardiac muscle isoform OS=Rattus norvegicus GN=Myl2 PE=1 SV=2 - [MLRV_RAT]	80.12	3	12	12	101	5.00321e+08	0.53021	11	23.6213	253.623	80.12	36	101	166	18.8684	4.93213
E9PTK8	Protein Lmo7 OS=Rattus norvegicus GN=Lmo7 PE=4 SV=1 - [E9PTK8_RAT]	5.68	1	6	6	13	6.9089e+06	0.5294	2	15.0987	30.7356	5.68	12	13	1726	195.276	6.63916
P41562	Isocitrate dehydrogenase [NADP] cytoplasmic OS=Rattus norvegicus GN=Idh1 PE=1 SV=1 - [IDHC_RAT]	13.04	1	3	4	7	6.23455e+06	0.528113	2	49.6948	18.2151	13.04	7	7	414	46.7045	6.99072
P25113	Phosphoglycerate mutase 1 OS=Rattus norvegicus GN=Pgam1 PE=1 SV=4 - [PGAM1_RAT]	20.08	3	2	3	12	1.22033e+07	0.525188	1		28.8247	20.08	8	12	254	28.8139	7.18115
P15650	Long-chain specific acyl-CoA dehydrogenase, mitochondrial OS=Rattus norvegicus GN=Acadl PE=1 SV=1 - [ACADL_RAT]	33.49	1	11	11	95	9.39534e+07	0.524154	1		237.323	33.49	34	95	430	47.8424	7.73779
P70567	Tropomodulin-1 OS=Rattus norvegicus GN=Tmod1 PE=2 SV=1 - [TMOD1_RAT]	16.99	3	5	5	18	1.4574e+07	0.52049	2	6.93614	41.7748	16.99	12	18	359	40.4548	5.04639
F1LQC1	Acyl-coenzyme A oxidase OS=Rattus norvegicus GN=Acox1 PE=3 SV=2 - [F1LQC1_RAT]	8.48	4	3	3	4	6.35578e+06	0.518205	1		10.0477	8.48	4	4	660	74.5322	8.47021
M0R7I3	Protein Larp4 (Fragment) OS=Rattus norvegicus GN=Larp4 PE=4 SV=1 - [M0R7I3_RAT]	1.81	1	1	1	1	1.21854e+06	0.516474	1		1.99559	1.81	1	1	720	80.4049	7.18115
P04762	Catalase OS=Rattus norvegicus GN=Cat PE=1 SV=3 - [CATA_RAT]	41.18	1	17	17	96	1.63854e+08	0.51435	4	36.121	249.959	41.18	46	96	527	59.7195	7.50342
Q6P502	T-complex protein 1 subunit gamma OS=Rattus norvegicus GN=Cct3 PE=1 SV=1 - [TCPG_RAT]	15.6	1	6	6	11	1.75577e+07	0.510497	1		32.4209	15.6	9	11	545	60.6084	6.63916
D3ZCS3	Protein Pcbp4 OS=Rattus norvegicus GN=Pcbp4 PE=4 SV=1 - [D3ZCS3_RAT]	3.47	1	1	1	1	70052840	0.507009	1		0	3.47	1	1	403	41.4267	8.1626
D3ZF77	Protein Akr1cl OS=Rattus norvegicus GN=Akr1cl PE=4 SV=1 - [D3ZF77_RAT]	47.53	2	11	11	50	5.99022e+07	0.505948	5	10.6901	139.766	47.53	26	50	324	37.1711	7.45947
G3V6P2	Dihydrolipoamide S-succinyltransferase (E2 component of 2-oxo-glutarate complex), isoform CRA_a OS=Rattus norvegicus GN=Dlst PE=3 SV=1 - [G3V6P2_RAT]	9.69	2	3	3	14	2.3343e+07	0.492623	1		31.8217	9.69	6	14	454	48.8684	8.70459
P05065	Fructose-bisphosphate aldolase A OS=Rattus norvegicus GN=Aldoa PE=1 SV=2 - [ALDOA_RAT]	31.87	2	8	8	87	2.62005e+08	0.492111	4	13.0615	212.413	31.87	24	87	364	39.3273	8.08936
Q66HF1	NADH-ubiquinone oxidoreductase 75 kDa subunit, mitochondrial OS=Rattus norvegicus GN=Ndufs1 PE=1 SV=1 - [NDUS1_RAT]	24.21	1	13	13	45	1.86023e+07	0.488609	2	8.80523	104.893	24.21	22	45	727	79.3616	5.89697
Q5XIM9	T-complex protein 1 subunit beta OS=Rattus norvegicus GN=Cct2 PE=1 SV=3 - [TCPB_RAT]	28.97	1	10	10	26	2.98645e+07	0.484602	3	9.36917	68.1688	28.97	18	26	535	57.4221	6.45557
P42123	L-lactate dehydrogenase B chain OS=Rattus norvegicus GN=Ldhb PE=1 SV=2 - [LDHB_RAT]	39.52	1	10	11	64	1.64856e+08	0.483837	3	7.72093	132.589	39.52	24	64	334	36.5891	6.04932
G3V6S0	Protein Sptbn1 OS=Rattus norvegicus GN=Sptbn1 PE=4 SV=2 - [G3V6S0_RAT]	11.54	1	16	16	35	1.84464e+07	0.47859	1		94.9335	11.54	25	35	2357	273.317	5.71924
O88321	Antisecretory factor OS=Rattus norvegicus GN=Psmd4 PE=2 SV=1 - [O88321_RAT]	28.95	1	6	6	16	3.52779e+07	0.471796	1		54.5221	28.95	11	16	380	41.0474	4.80518
Q63704	Carnitine O-palmitoyltransferase 1, muscle isoform OS=Rattus norvegicus GN=Cpt1b PE=1 SV=1 - [CPT1B_RAT]	3.37	1	2	2	12	6.71223e+06	0.469906	1		33.3165	3.37	6	12	772	88.1592	8.60205
G3V6W6	Protein Psmc6 OS=Rattus norvegicus GN=Psmc6 PE=4 SV=1 - [G3V6W6_RAT]	6.45	1	2	2	3	1.11612e+07	0.463117	1		5.28816	6.45	3	3	403	45.768	7.78174
Q5FVM4	Non-POU domain-containing octamer-binding protein OS=Rattus norvegicus GN=Nono PE=2 SV=3 - [NONO_RAT]	13.24	1	3	3	16	8.41455e+06	0.461333	1		36.5942	13.24	8	16	476	54.8906	8.95361
F1LM33	Leucine-rich PPR motif-containing protein, mitochondrial OS=Rattus norvegicus GN=Lrpprc PE=4 SV=2 - [F1LM33_RAT]	8.12	2	7	8	18	1.00831e+07	0.460673	1		37.4174	8.12	12	18	1392	156.581	6.60986
P62142	Serine/threonine-protein phosphatase PP1-beta catalytic subunit OS=Rattus norvegicus GN=Ppp1cb PE=1 SV=3 - [PP1B_RAT]	25.38	7	6	6	13	8.00554e+06	0.459536	1		34.0157	25.38	9	13	327	37.1626	6.18896
P05708	Hexokinase-1 OS=Rattus norvegicus GN=Hk1 PE=1 SV=4 - [HXK1_RAT]	9.26	2	3	7	8	2.88748e+06	0.457145	1		18.6891	9.26	8	8	918	102.342	6.7124
Q62651	Delta(3,5)-Delta(2,4)-dienoyl-CoA isomerase, mitochondrial OS=Rattus norvegicus GN=Ech1 PE=1 SV=2 - [ECH1_RAT]	19.57	1	6	6	35	2.9153e+07	0.450097	1		80.7744	19.57	13	35	327	36.1484	7.98682
P11980	Pyruvate kinase PKM OS=Rattus norvegicus GN=Pkm PE=1 SV=3 - [KPYM_RAT]	54.05	7	2	23	147	343124262	0.445295	1		357.143	54.05	61	147	531	57.7809	7.06396
F1LQQ1	Malic enzyme (Fragment) OS=Rattus norvegicus GN=Me1 PE=3 SV=2 - [F1LQQ1_RAT]	3.28	2	1	1	3	3.22089e+07	0.444432	1		7.93293	3.28	3	3	549	61.0735	5.92236
D3Z802	Protein Nrap OS=Rattus norvegicus GN=Nrap PE=4 SV=1 - [D3Z802_RAT]	27.42	2	34	34	114	4.99324e+07	0.443237	2	5.79206	280.347	27.42	72	114	1692	192.162	9.30518
Q07936	Annexin A2 OS=Rattus norvegicus GN=Anxa2 PE=1 SV=2 - [ANXA2_RAT]	20.94	2	6	6	16	8.14465e+06	0.440432	2	16.1037	45.9306	20.94	13	16	339	38.6538	7.69385
D4ABI6	Protein RGD1561252 OS=Rattus norvegicus GN=RGD1561252 PE=4 SV=2 - [D4ABI6_RAT]	13.04	2	2	2	2	7.67087e+06	0.438882	1		6.58259	13.04	2	2	230	26.093	5.10986
D3ZVQ0	Ubiquitin carboxyl-terminal hydrolase OS=Rattus norvegicus GN=Usp5 PE=3 SV=1 - [D3ZVQ0_RAT]	7.93	1	4	4	11	7.82277e+06	0.437879	1		37.0289	7.93	7	11	858	95.7183	5.0083
D4ABK7	Heterogeneous nuclear ribonucleoprotein H3 (2H9) (Predicted), isoform CRA_c OS=Rattus norvegicus GN=Hnrnph3 PE=4 SV=1 - [D4ABK7_RAT]	4.91	1	1	1	1	6.98387e+06	0.437768	1		3.68361	4.91	1	1	346	36.8461	6.87354
D4A702	Protein Synpo2 OS=Rattus norvegicus GN=Synpo2 PE=4 SV=2 - [D4A702_RAT]	8.08	1	6	6	29	1.77247e+07	0.436194	2	40.6057	96.4235	8.08	16	29	1262	135.941	8.51416
P26284	Pyruvate dehydrogenase E1 component subunit alpha, somatic form, mitochondrial OS=Rattus norvegicus GN=Pdha1 PE=1 SV=2 - [ODPA_RAT]	24.87	3	8	8	38	1.62101e+07	0.43556	1		88.3542	24.87	20	38	390	43.1986	8.19189
D4AC23	Protein Cct7 OS=Rattus norvegicus GN=Cct7 PE=3 SV=1 - [D4AC23_RAT]	10.11	1	4	4	8	2.07461e+06	0.431668	1		14.4275	10.11	5	8	544	59.6202	8.00146
P62832	60S ribosomal protein L23 OS=Rattus norvegicus GN=Rpl23 PE=2 SV=1 - [RL23_RAT]	14.29	1	1	1	2	1.74423e+07	0.423515	1		4.25632	14.29	2	2	140	14.8561	10.5063
P00564	Creatine kinase M-type OS=Rattus norvegicus GN=Ckm PE=1 SV=2 - [KCRM_RAT]	37.53	1	15	15	95	2.80374e+08	0.422586	3	21.193	278.097	37.53	38	95	381	43.0178	7.06396
D3ZCV0	Protein Actn2 OS=Rattus norvegicus GN=Actn2 PE=4 SV=1 - [D3ZCV0_RAT]	51.57	3	28	36	168	112879712	0.420746	8	34.0905	444.066	51.57	77	168	894	103.768	5.45264
O70593	Small glutamine-rich tetratricopeptide repeat-containing protein alpha OS=Rattus norvegicus GN=Sgta PE=1 SV=1 - [SGTA_RAT]	8.92	1	2	2	6	2.15891e+07	0.418909	1		14.0816	8.92	4	6	314	34.1359	5.12256
D3ZKU6	Protein Gbp1 OS=Rattus norvegicus GN=Gbp1 PE=4 SV=2 - [D3ZKU6_RAT]	4.72	1	2	2	5	3.53132e+07	0.418638	1		10.1585	4.72	5	5	593	68.3719	5.99854
F1LMC2	Xin actin-binding repeat-containing protein 2 OS=Rattus norvegicus GN=Xirp2 PE=4 SV=1 - [F1LMC2_RAT]	6.87	2	15	15	34	2.8321e+07	0.418465	4	21.5006	96.847	6.87	24	34	3302	373.833	6.03662
P04797	Glyceraldehyde-3-phosphate dehydrogenase OS=Rattus norvegicus GN=Gapdh PE=1 SV=3 - [G3P_RAT]	52.85	37	6	12	132	1899815268	0.41787	6	16.8075	382.68	52.85	32	132	333	35.8052	8.03076
M0R7S5	Protein Plin4 OS=Rattus norvegicus GN=Plin4 PE=4 SV=1 - [M0R7S5_RAT]	28.01	1	4	4	12	2.32096e+07	0.406014	1		46.4485	28.01	6	12	1339	135.43	9.12939
Q9ER34	Aconitate hydratase, mitochondrial OS=Rattus norvegicus GN=Aco2 PE=1 SV=2 - [ACON_RAT]	26.92	1	18	19	96	3.11609e+08	0.400585	6	64.4708	252.369	26.92	43	96	780	85.38	7.82568
Q5XI81	Fragile X mental retardation syndrome-related protein 1 OS=Rattus norvegicus GN=Fxr1 PE=2 SV=1 - [FXR1_RAT]	12.5	2	5	5	12	8.68139e+06	0.400043	1		34.4142	12.5	9	12	568	63.9079	6.39209
Q62920	PDZ and LIM domain protein 5 OS=Rattus norvegicus GN=Pdlim5 PE=1 SV=2 - [PDLI5_RAT]	13.37	1	6	6	14	3.99882e+07	0.39664	1		26.5337	13.37	10	14	591	63.1612	8.38232
G3V8V3	Phosphorylase OS=Rattus norvegicus GN=Pygm PE=3 SV=1 - [G3V8V3_RAT]	24.7	4	15	19	53	3.02564e+07	0.393296	2	66.0841	113.784	24.7	38	53	842	97.2267	7.10791
P85972	Vinculin OS=Rattus norvegicus GN=Vcl PE=1 SV=1 - [VINC_RAT]	29.36	2	23	23	97	3.12466e+07	0.393034	3	8.90613	238.572	29.36	47	97	1066	116.542	6.0874
Q5U2U3	Poly (ADP-ribose) polymerase family, member 3 OS=Rattus norvegicus GN=Parp3 PE=2 SV=1 - [Q5U2U3_RAT]	6.46	1	1	1	2	2.86515e+06	0.390859	1		4.17964	6.46	1	2	526	58.8317	7.6792
P48675	Desmin OS=Rattus norvegicus GN=Des PE=1 SV=2 - [DESM_RAT]	49.25	8	19	22	147	895248098	0.385156	9	12.5839	455.17	49.25	56	147	469	53.424	5.2749
P63018	Heat shock cognate 71 kDa protein OS=Rattus norvegicus GN=Hspa8 PE=1 SV=1 - [HSP7C_RAT]	33.44	8	14	19	144	3.4778e+08	0.383432	3	24.1258	378.475	33.44	47	144	646	70.8272	5.51611
G3V8C4	Chloride intracellular channel 4, isoform CRA_b OS=Rattus norvegicus GN=Clic4 PE=4 SV=1 - [G3V8C4_RAT]	27.27	4	4	4	27	1.79487e+07	0.383361	2	18.0534	94.9002	27.27	10	27	253	28.6507	5.59229
P04692	Tropomyosin alpha-1 chain OS=Rattus norvegicus GN=Tpm1 PE=1 SV=3 - [TPM1_RAT]	51.06	15	12	16	87	4.84358e+08	0.372018	2	8.08245	242.242	51.06	39	87	284	32.6607	4.7417
Q68FT1	Ubiquinone biosynthesis protein COQ9, mitochondrial OS=Rattus norvegicus GN=Coq9 PE=2 SV=2 - [COQ9_RAT]	12.5	1	2	2	7	4.52988e+07	0.371558	1		24.5156	12.5	3	7	312	35.1235	5.77002
F1LMV6	Protein Dsp OS=Rattus norvegicus GN=Dsp PE=4 SV=1 - [F1LMV6_RAT]	5.74	1	10	10	19	6.74893e+06	0.367931	2	41.4181	60.0859	5.74	13	19	2877	332.187	6.82959
Q68FY0	Cytochrome b-c1 complex subunit 1, mitochondrial OS=Rattus norvegicus GN=Uqcrc1 PE=1 SV=1 - [QCR1_RAT]	19.38	1	7	7	16	4.04662e+07	0.366781	1		43.9979	19.38	12	16	480	52.8154	5.88428
P48037	Annexin A6 OS=Rattus norvegicus GN=Anxa6 PE=1 SV=2 - [ANXA6_RAT]	22.88	2	11	11	20	6.47716e+06	0.362775	2	26.3765	50.7453	22.88	16	20	673	75.7065	5.56689
G3V8Y3	Kinesin-like protein KIF15 OS=Rattus norvegicus GN=Kif15 PE=3 SV=2 - [G3V8Y3_RAT]	1.03	2	1	1	1	1.97744e+07	0.358244	1		2.32734	1.03	1	1	1266	146.746	5.70654
B0BN81	40S ribosomal protein S5 OS=Rattus norvegicus GN=Rps5 PE=2 SV=1 - [B0BN81_RAT]	7.35	1	1	1	1	2.84681e+06	0.354169	1		3.21676	7.35	1	1	204	22.8921	9.71533
D3ZYW2	Heterogeneous nuclear ribonucleoprotein H OS=Rattus norvegicus GN=Hnrnph1 PE=4 SV=1 - [D3ZYW2_RAT]	20.05	6	1	6	32	2.50025e+07	0.338634	1		92.9222	20.05	15	32	429	47.0454	6.34131
Q499N6	UBX domain-containing protein 1 OS=Rattus norvegicus GN=Ubxn1 PE=3 SV=2 - [UBXN1_RAT]	9.43	1	2	2	3	4.11265e+06	0.331342	1		6.51671	9.43	3	3	297	33.5611	5.26221
Q9WVK7	Hydroxyacyl-coenzyme A dehydrogenase, mitochondrial OS=Rattus norvegicus GN=Hadh PE=2 SV=1 - [HCDH_RAT]	11.46	1	3	3	7	1.00668e+07	0.330478	2	123.273	13.1237	11.46	7	7	314	34.4259	8.76318
Q6IG04	Keratin, type II cytoskeletal 72 OS=Rattus norvegicus GN=Krt72 PE=3 SV=2 - [K2C72_RAT]	3.08	1	1	1	1	33341780	0.329052	1		2.82293	3.08	1	1	520	56.8159	7.35693
Q52KS1	6-phosphofructokinase OS=Rattus norvegicus GN=Pfkm PE=2 SV=1 - [Q52KS1_RAT]	19.23	2	11	11	23	1.75232e+07	0.312827	2	39.7118	73.3501	19.23	18	23	780	85.2886	7.88428
G3V7K1	Myomesin 2 OS=Rattus norvegicus GN=Myom2 PE=4 SV=1 - [G3V7K1_RAT]	15.98	1	17	17	38	1.93876e+07	0.305656	4	3.60784	99.0785	15.98	25	38	1464	164.609	5.88428
G3V8C3	Vimentin OS=Rattus norvegicus GN=Vim PE=3 SV=1 - [G3V8C3_RAT]	17.17	8	4	7	29	6.58204e+07	0.298861	1		73.9005	17.17	13	29	466	53.6681	5.12256
Q5XIF6	Tubulin alpha-4A chain OS=Rattus norvegicus GN=Tuba4a PE=2 SV=1 - [TBA4A_RAT]	23.66	3	3	8	20	3.73079e+07	0.280787	1		45.1329	23.66	13	20	448	49.8924	5.05908
Q66HF3	Electron transfer flavoprotein-ubiquinone oxidoreductase, mitochondrial OS=Rattus norvegicus GN=Etfdh PE=2 SV=1 - [Q66HF3_RAT]	5.19	2	2	2	3	6.73613e+06	0.275047	1		6.17714	5.19	3	3	616	68.1207	7.56201
Q499N5	Acyl-CoA synthetase family member 2, mitochondrial OS=Rattus norvegicus GN=Acsf2 PE=2 SV=1 - [ACSF2_RAT]	14.47	1	7	7	35	6.41926e+06	0.272948	1		88.8196	14.47	14	35	615	67.8429	8.11865
F1M779	Clathrin heavy chain OS=Rattus norvegicus GN=Cltc PE=3 SV=1 - [F1M779_RAT]	6.69	2	8	8	13	1.05899e+07	0.233153	1		30.0869	6.69	11	13	1675	191.438	5.69385
Q641Y8	ATP-dependent RNA helicase DDX1 OS=Rattus norvegicus GN=Ddx1 PE=2 SV=1 - [DDX1_RAT]	4.05	1	2	2	6	3.6853e+06	0.218383	1		15.4438	4.05	4	6	740	82.4448	7.2251
F1LQ55	Non-specific lipid-transfer protein OS=Rattus norvegicus GN=Scp2 PE=4 SV=2 - [F1LQ55_RAT]	14.23	3	7	7	14	3.84201e+07	0.18771	1		33.1796	14.23	11	14	527	56.6142	6.60986
B0BN93	26S proteasome non-ATPase regulatory subunit 13 OS=Rattus norvegicus GN=Psmd13 PE=1 SV=1 - [PSD13_RAT]	10.37	1	3	3	4	2.38591e+06	0.153911	1		8.59634	10.37	4	4	376	42.7902	5.8335
Q5EB94	Myocardial zonula adherens protein OS=Rattus norvegicus GN=Myzap PE=1 SV=1 - [MYZAP_RAT]	5.58	2	2	2	4	6.29707e+06	0.104498	1		7.14088	5.58	4	4	466	53.9216	6.59521
P62260	14-3-3 protein epsilon OS=Rattus norvegicus GN=Ywhae PE=1 SV=1 - [1433E_RAT]	29.41	5	5	6	21	2.79669e+07				50.514	29.41	14	21	255	29.1554	4.7417
P61983	14-3-3 protein gamma OS=Rattus norvegicus GN=Ywhag PE=1 SV=2 - [1433G_RAT]	9.72	5	1	2	8	1.40884e+07				19.5705	9.72	4	8	247	28.2849	4.89404
P68136	Actin, alpha skeletal muscle OS=Rattus norvegicus GN=Acta1 PE=1 SV=1 - [ACTS_RAT]	51.46	3	1	13	105	3.09527e+08				281.833	51.46	31	105	377	42.0239	5.38916
Q8CFN2	Cell division control protein 42 homolog OS=Rattus norvegicus GN=Cdc42 PE=1 SV=2 - [CDC42_RAT]	8.9	1	1	1	1	2.53365e+06				2.21588	8.9	1	1	191	21.245	6.55127
P62634	Cellular nucleic acid-binding protein OS=Rattus norvegicus GN=Cnbp PE=2 SV=1 - [CNBP_RAT]	14.69	1	2	2	9	5.31729e+06				29.6645	14.69	4	9	177	19.4496	7.7085
P67874	Casein kinase II subunit beta OS=Rattus norvegicus GN=Csnk2b PE=1 SV=1 - [CSK2B_RAT]	5.12	1	1	1	3	12360292				6.53995	5.12	2	3	215	24.926	5.5542
Q641X8	Eukaryotic translation initiation factor 3 subunit E OS=Rattus norvegicus GN=Eif3e PE=2 SV=1 - [EIF3E_RAT]	4.49	1	1	1	1	2.22802e+06				3.34713	4.49	1	1	445	52.1874	6.03662
P83941	Transcription elongation factor B polypeptide 1 OS=Rattus norvegicus GN=Tceb1 PE=1 SV=1 - [ELOC_RAT]	17.86	1	1	1	2	1.45126e+06				5.01045	17.86	2	2	112	12.465	4.77979
P63245	Guanine nucleotide-binding protein subunit beta-2-like 1 OS=Rattus norvegicus GN=Gnb2l1 PE=1 SV=3 - [GBLP_RAT]	10.41	1	2	2	3	1.36494e+06				11.576	10.41	2	3	317	35.0546	7.69385
B5DF60	Eukaryotic translation initiation factor 1A, Y-linked OS=Rattus norvegicus GN=Eif1ax PE=2 SV=1 - [B5DF60_RAT]	8.33	2	1	1	1	1.51211e+06				3.42766	8.33	1	1	144	16.4502	5.23682
Q6P3V8	Eukaryotic translation initiation factor 4A1 OS=Rattus norvegicus GN=Eif4a1 PE=2 SV=1 - [Q6P3V8_RAT]	23.15	2	3	7	28	1.07783e+07				60.1304	23.15	17	28	406	46.1246	5.47803
Q5RKI1	Eukaryotic initiation factor 4A-II OS=Rattus norvegicus GN=Eif4a2 PE=1 SV=1 - [IF4A2_RAT]	16.46	2	1	5	24	1.02608e+07				52.022	16.46	13	24	407	46.3728	5.47803
P62716	Serine/threonine-protein phosphatase 2A catalytic subunit beta isoform OS=Rattus norvegicus GN=Ppp2cb PE=1 SV=1 - [PP2AB_RAT]	8.41	4	2	2	3	2.61684e+06				8.56954	8.41	2	3	309	35.5523	5.42725
P62193	26S protease regulatory subunit 4 OS=Rattus norvegicus GN=Psmc1 PE=2 SV=1 - [PRS4_RAT]	5.23	2	2	2	3	2.72836e+06				2.73789	5.23	3	3	440	49.1537	6.21436
G3V7L6	26S protease regulatory subunit 7 OS=Rattus norvegicus GN=Psmc2 PE=4 SV=1 - [G3V7L6_RAT]	3	2	1	1	2	1.36894e+06				4.21406	3	2	2	433	48.6031	5.94775
F1LMZ8	26S proteasome non-ATPase regulatory subunit 11 OS=Rattus norvegicus GN=Psmd11 PE=3 SV=2 - [PSD11_RAT]	2.84	2	1	1	5	1.46398e+06				10.2153	2.84	1	5	422	47.434	6.48096
Q6NYB7	Ras-related protein Rab-1A OS=Rattus norvegicus GN=Rab1A PE=1 SV=3 - [RAB1A_RAT]	13.17	27	1	2	7	8.29134e+06				18.301	13.17	4	7	205	22.6634	6.21436
P62828	GTP-binding nuclear protein Ran OS=Rattus norvegicus GN=Ran PE=1 SV=3 - [RAN_RAT]	6.02	3	1	1	2	1.18258e+06				6.58786	6.02	1	2	216	24.4076	7.48877
P62836	Ras-related protein Rap-1A OS=Rattus norvegicus GN=Rap1a PE=1 SV=1 - [RAP1A_RAT]	5.98	2	1	1	1	290523				2.27794	5.98	1	1	184	20.9737	6.66846
Q71UF4	Histone-binding protein RBBP7 OS=Rattus norvegicus GN=Rbbp7 PE=2 SV=1 - [RBBP7_RAT]	6.35	1	1	1	1	673328				3.60434	6.35	1	1	425	47.7902	5.04639
P62914	60S ribosomal protein L11 OS=Rattus norvegicus GN=Rpl11 PE=1 SV=2 - [RL11_RAT]	7.87	1	1	1	3	4520031				6.65898	7.87	1	3	178	20.2396	9.59814
P62890	60S ribosomal protein L30 OS=Rattus norvegicus GN=Rpl30 PE=3 SV=2 - [RL30_RAT]	16.52	1	1	1	1	6101629				3.33686	16.52	1	1	115	12.7757	9.62744
Q6P9V9	Tubulin alpha-1B chain OS=Rattus norvegicus GN=Tuba1b PE=1 SV=1 - [TBA1B_RAT]	23.73	6	2	7	29	4.12166e+07				82.8139	23.73	16	29	451	50.1196	5.05908
G3V7C6	RCG45400 OS=Rattus norvegicus GN=Tubb4b PE=3 SV=1 - [G3V7C6_RAT]	44.72	6	3	16	68	4.65177e+07				161.952	44.72	38	68	445	49.799	4.89404
P69897	Tubulin beta-5 chain OS=Rattus norvegicus GN=Tubb5 PE=1 SV=1 - [TBB5_RAT]	41.44	2	2	15	53	2.16149e+07				124.383	41.44	31	53	444	49.639	4.89404
P62074	Mitochondrial import inner membrane translocase subunit Tim10 OS=Rattus norvegicus GN=Timm10 PE=3 SV=1 - [TIM10_RAT]	15.56	1	1	1	5	5.23059e+06				15.2472	15.56	4	5	90	10.3259	6.29053
P62329	Thymosin beta-4 OS=Rattus norvegicus GN=Tmsb4x PE=2 SV=2 - [TYB4_RAT]	29.55	1	1	1	2	4.69901e+06				4.53523	29.55	1	2	44	5.04952	5.05908
F7FEZ6	Heterogeneous nuclear ribonucleoprotein A1 OS=Rattus norvegicus GN=Hnrnpa1 PE=4 SV=1 - [F7FEZ6_RAT]	5	2	1	1	4	1.20395e+07				6.2666	5	2	4	320	34.2023	9.23193
Q5XIW8	U4/U6.U5 tri-snRNP-associated protein 1 OS=Rattus norvegicus GN=Sart1 PE=2 SV=1 - [SNUT1_RAT]	2.48	1	1	1	1	581837				3.4822	2.48	1	1	806	90.9555	5.77002
Q9ESN0	Protein Niban OS=Rattus norvegicus GN=Fam129a PE=2 SV=2 - [NIBAN_RAT]	2.03	1	1	1	1	750003				2.92183	2.03	1	1	937	103.401	4.70361
Q6P0K8	Junction plakoglobin OS=Rattus norvegicus GN=Jup PE=1 SV=1 - [PLAK_RAT]	16.78	2	9	9	23	1.19071e+07				56.787	16.78	16	23	745	81.7488	6.13818
P04961	Proliferating cell nuclear antigen OS=Rattus norvegicus GN=Pcna PE=1 SV=1 - [PCNA_RAT]	7.28	1	1	1	1	1.31476e+06				3.10743	7.28	1	1	261	28.7303	4.69092
Q68FQ0	T-complex protein 1 subunit epsilon OS=Rattus norvegicus GN=Cct5 PE=1 SV=1 - [TCPE_RAT]	23.29	1	8	9	43	1.88023e+07				86.5844	23.29	20	43	541	59.4988	5.71924
P15429	Beta-enolase OS=Rattus norvegicus GN=Eno3 PE=1 SV=3 - [ENOB_RAT]	24.88	2	2	6	36	4.34055e+07				76.5544	24.88	12	36	434	46.9843	7.44482
B5DEN9	Vacuolar protein sorting-associated protein 28 homolog OS=Rattus norvegicus GN=Vps28 PE=2 SV=1 - [VPS28_RAT]	12.72	1	2	2	3	2.30741e+06				5.91228	12.72	2	3	228	26.093	5.52881
P82995	Heat shock protein HSP 90-alpha OS=Rattus norvegicus GN=Hsp90aa1 PE=1 SV=3 - [HS90A_RAT]	28.1	4	11	17	82	62411755				238.321	28.1	42	82	733	84.7618	5.0083
P34058	Heat shock protein HSP 90-beta OS=Rattus norvegicus GN=Hsp90ab1 PE=1 SV=4 - [HS90B_RAT]	35.22	5	12	20	100	1.55834e+08				271.714	35.22	47	100	724	83.2291	5.03369
Q68FR6	Elongation factor 1-gamma OS=Rattus norvegicus GN=Eef1g PE=1 SV=3 - [EF1G_RAT]	2.97	1	1	1	4	3.30061e+06				12.4685	2.97	2	4	437	50.0292	6.7417
O35814	Stress-induced-phosphoprotein 1 OS=Rattus norvegicus GN=Stip1 PE=1 SV=1 - [STIP1_RAT]	10.31	2	4	4	12	9.74337e+06				37.6031	10.31	7	12	543	62.5304	6.80029
Q5XIM5	Protein CDV3 homolog OS=Rattus norvegicus GN=Cdv3 PE=2 SV=1 - [CDV3_RAT]	12.71	1	1	1	4	517981				2.03055	12.71	2	4	236	24.2957	5.85889
Q9Z2J4	Nexilin OS=Rattus norvegicus GN=Nexn PE=1 SV=1 - [NEXN_RAT]	13.87	2	6	6	25	1.03072e+07				84.2914	13.87	13	25	656	78.3453	5.36377
Q4QQW8	Putative phospholipase B-like 2 OS=Rattus norvegicus GN=Plbd2 PE=1 SV=2 - [PLBL2_RAT]	2.22	1	1	1	1	0				2.3102	2.22	1	1	585	65.4139	6.69775
B5DFC8	Eukaryotic translation initiation factor 3 subunit C OS=Rattus norvegicus GN=Eif3c PE=2 SV=1 - [EIF3C_RAT]	4.94	1	3	3	6	2.12468e+06				16.7177	4.94	5	6	911	105.369	5.78271
P20650	Protein phosphatase 1A OS=Rattus norvegicus GN=Ppm1a PE=1 SV=1 - [PPM1A_RAT]	14.14	1	3	3	4	3.44581e+06				12.9199	14.14	4	4	382	42.3897	5.36377
P68511	14-3-3 protein eta OS=Rattus norvegicus GN=Ywhah PE=1 SV=2 - [1433F_RAT]	9.76	5	1	2	10	5.5114e+06				21.8666	9.76	5	10	246	28.194	4.89404
P68255	14-3-3 protein theta OS=Rattus norvegicus GN=Ywhaq PE=1 SV=1 - [1433T_RAT]	13.47	5	2	3	7	3.90235e+06				14.7554	13.47	5	7	245	27.7608	4.77979
Q5XI34	Protein Ppp2r1a OS=Rattus norvegicus GN=Ppp2r1a PE=2 SV=1 - [Q5XI34_RAT]	9.68	2	3	3	6	1.51716e+06				6.33093	9.68	6	6	589	65.2809	5.10986
D3ZXL1	Protein Arih1 OS=Rattus norvegicus GN=Arih1 PE=4 SV=1 - [D3ZXL1_RAT]	2.52	1	1	1	1	1.62401e+06				2.92941	2.52	1	1	555	63.9747	5.08447
Q4V7C7	Actin-related protein 3 OS=Rattus norvegicus GN=Actr3 PE=1 SV=1 - [ARP3_RAT]	3.35	1	1	1	2	1.69818e+06				7.52907	3.35	1	2	418	47.327	5.88428
G3V9T7	ATPase Asna1 OS=Rattus norvegicus GN=Asna1 PE=3 SV=1 - [G3V9T7_RAT]	5.46	1	2	2	6	7.66847e+06				6.35333	5.46	6	6	348	38.7974	4.90674
P06687	Sodium/potassium-transporting ATPase subunit alpha-3 OS=Rattus norvegicus GN=Atp1a3 PE=1 SV=2 - [AT1A3_RAT]	12.24	8	1	8	26	2.33674e+07				78.5749	12.24	17	26	1013	111.62	5.41455
Q4QQV8	Charged multivesicular body protein 5 OS=Rattus norvegicus GN=Chmp5 PE=2 SV=1 - [CHMP5_RAT]	7.31	1	1	1	4	1.88758e+06				6.3774	7.31	2	4	219	24.5603	4.79248
M0RC65	Cofilin 2, muscle (Predicted), isoform CRA_b OS=Rattus norvegicus GN=Cfl2 PE=4 SV=1 - [M0RC65_RAT]	25.3	2	3	3	6	2.94072e+07				13.1981	25.3	5	6	166	18.6978	7.88428
D3ZD09	Cytochrome c oxidase subunit 6B1 OS=Rattus norvegicus GN=Cox6b1 PE=4 SV=1 - [D3ZD09_RAT]	41.86	1	3	3	13	1.12138e+07				28.6453	41.86	9	13	86	10.0649	8.71924
P62628	Dynein light chain roadblock-type 1 OS=Rattus norvegicus GN=Dynlrb1 PE=1 SV=3 - [DLRB1_RAT]	12.5	1	1	1	4	1.68903e+06				7.95084	12.5	2	4	96	10.9828	7.25439
P63036	DnaJ homolog subfamily A member 1 OS=Rattus norvegicus GN=Dnaja1 PE=2 SV=1 - [DNJA1_RAT]	6.55	1	2	2	5	6.33025e+06				17.1252	6.55	5	5	397	44.8395	7.07861
Q63413	Spliceosome RNA helicase Ddx39b OS=Rattus norvegicus GN=Ddx39b PE=1 SV=3 - [DX39B_RAT]	2.8	1	1	1	1	1.63703e+06				2.91342	2.8	1	1	428	49.004	5.66846
P62632	Elongation factor 1-alpha 2 OS=Rattus norvegicus GN=Eef1a2 PE=2 SV=1 - [EF1A2_RAT]	23.33	3	4	8	20	2.26003e+08				44.5095	23.33	14	20	463	50.4223	9.02686
Q641Z6	EH domain-containing protein 1 OS=Rattus norvegicus GN=Ehd1 PE=1 SV=1 - [EHD1_RAT]	4.87	1	2	2	4	1.07097e+06				12.4589	4.87	2	4	534	60.5646	6.82959
B5DF91	ELAV (Embryonic lethal, abnormal vision, Drosophila)-like 1 (Hu antigen R) OS=Rattus norvegicus GN=Elavl1 PE=2 SV=1 - [B5DF91_RAT]	7.67	1	2	2	4	1.05275e+07				11.1967	7.67	3	4	326	36.1461	9.0415
P50399	Rab GDP dissociation inhibitor beta OS=Rattus norvegicus GN=Gdi2 PE=1 SV=2 - [GDIB_RAT]	14.38	2	4	4	16	9.00195e+06				42.9194	14.38	10	16	445	50.5047	6.25244
Q5XI73	Rho GDP-dissociation inhibitor 1 OS=Rattus norvegicus GN=Arhgdia PE=1 SV=1 - [GDIR1_RAT]	7.84	1	1	1	7	4.8515e+06				19.9191	7.84	3	7	204	23.3928	5.19873
P63095	Guanine nucleotide-binding protein G(s) subunit alpha isoforms short OS=Rattus norvegicus GN=Gnas PE=1 SV=1 - [GNAS2_RAT]	6.85	18	2	2	5	2.3044e+06				10.1503	6.85	5	5	394	45.6349	5.96045
Q62785	28 kDa heat- and acid-stable phosphoprotein OS=Rattus norvegicus GN=Pdap1 PE=1 SV=1 - [HAP28_RAT]	8.84	1	1	1	9	2.00857e+06				19.8822	8.84	2	9	181	20.5925	7.38623
Q794E4	Heterogeneous nuclear ribonucleoprotein F OS=Rattus norvegicus GN=Hnrnpf PE=1 SV=3 - [HNRPF_RAT]	13.49	2	2	4	12	1.55208e+07				36.1903	13.49	7	12	415	45.7009	5.49072
F2Z3R2	Protein Hnrnpl OS=Rattus norvegicus GN=Hnrnpl PE=4 SV=1 - [F2Z3R2_RAT]	2.73	2	1	1	3	7.51402e+06				5.95896	2.73	2	3	586	63.9233	8.104
P68101	Eukaryotic translation initiation factor 2 subunit 1 OS=Rattus norvegicus GN=Eif2s1 PE=1 SV=2 - [IF2A_RAT]	8.57	1	2	2	2	3.91699e+06				5.64776	8.57	2	2	315	36.0854	5.08447
Q56R17	Importin subunit alpha OS=Rattus norvegicus GN=Kpna4 PE=2 SV=1 - [Q56R17_RAT]	2.69	2	1	1	1	783355				2.72231	2.69	1	1	521	57.8867	4.94482
B2RYP6	LUC7-like 2 (S. cerevisiae) OS=Rattus norvegicus GN=Luc7l2 PE=2 SV=1 - [B2RYP6_RAT]	11.73	1	3	3	15	4.37012e+06				42.689	11.73	5	15	392	46.5547	10.0962
Q5XIT1	Microtubule-associated protein RP/EB family member 3 OS=Rattus norvegicus GN=Mapre3 PE=1 SV=1 - [MARE3_RAT]	3.2	1	1	1	1	1.13213e+06				1.98952	3.2	1	1	281	31.946	5.5415
B2RZD6	Ndufa4 protein OS=Rattus norvegicus GN=Ndufa4 PE=4 SV=1 - [B2RZD6_RAT]	28.05	1	3	3	19	2.43827e+07				36.8797	28.05	11	19	82	9.32087	9.5249
M0RCP9	Protein Pin4 OS=Rattus norvegicus GN=Pin4 PE=4 SV=1 - [M0RCP9_RAT]	9.16	1	1	1	3	3.33083e+06				11.7425	9.16	2	3	131	13.806	9.77393
P62963	Profilin-1 OS=Rattus norvegicus GN=Pfn1 PE=1 SV=2 - [PROF1_RAT]	32.86	1	4	4	13	9.14249e+06				30.6994	32.86	8	13	140	14.9475	8.27979
Q66H20	Polypyrimidine tract-binding protein 2 OS=Rattus norvegicus GN=Ptbp2 PE=2 SV=1 - [PTBP2_RAT]	3.01	2	1	1	2	1.68995e+06				6.34148	3.01	2	2	531	57.4528	8.66064
P62909	40S ribosomal protein S3 OS=Rattus norvegicus GN=Rps3 PE=1 SV=1 - [RS3_RAT]	5.35	1	1	1	4	5.72521e+06				10.2813	5.35	3	4	243	26.6574	9.65674
D3ZCL3	U1 small nuclear ribonucleoprotein C OS=Rattus norvegicus GN=Snrpc PE=3 SV=1 - [RU1C_RAT]	11.32	1	1	1	2	7.98692e+06				2.55313	11.32	2	2	159	17.3512	9.67139
Q4KLI7	Protein Sf3a3 OS=Rattus norvegicus GN=Sf3a3 PE=2 SV=1 - [Q4KLI7_RAT]	3.39	1	2	2	2	920843				2.53884	3.39	2	2	501	58.8052	5.33838
Q6PEC4	S-phase kinase-associated protein 1 OS=Rattus norvegicus GN=Skp1 PE=2 SV=3 - [SKP1_RAT]	7.36	1	1	1	1	0				2.94896	7.36	1	1	163	18.6603	4.53857
P63029	Translationally-controlled tumor protein OS=Rattus norvegicus GN=Tpt1 PE=1 SV=1 - [TCTP_RAT]	23.26	3	3	3	15	1.03655e+07				46.8344	23.26	6	15	172	19.4496	4.85596
P62076	Mitochondrial import inner membrane translocase subunit Tim13 OS=Rattus norvegicus GN=Timm13 PE=3 SV=1 - [TIM13_RAT]	25.26	1	2	2	8	9.49507e+06				24.6486	25.26	6	8	95	10.4509	8.17725
F2Z3T9	Protein U2af2 OS=Rattus norvegicus GN=U2af2 PE=4 SV=1 - [F2Z3T9_RAT]	6.11	1	2	2	8	876699				24.1387	6.11	4	8	475	53.4832	9.08545
D3ZFY8	Protein LOC100912618 OS=Rattus norvegicus GN=LOC100912618 PE=4 SV=1 - [D3ZFY8_RAT]	22.45	3	3	3	5	4.39953e+06				10.0095	22.45	4	5	147	16.3442	7.95752
P62815	V-type proton ATPase subunit B, brain isoform OS=Rattus norvegicus GN=Atp6v1b2 PE=1 SV=1 - [VATB2_RAT]	2.74	1	1	1	1	2.06934e+06				2.50929	2.74	1	1	511	56.5149	5.80811
P13832	Myosin regulatory light chain RLC-A OS=Rattus norvegicus GN=Rlc-a PE=2 SV=2 - [MRLCA_RAT]	18.02	4	2	2	8	6.91015e+06				22.0396	18.02	3	8	172	19.8825	4.80518
F1LM37	Protein Sf1 OS=Rattus norvegicus GN=Sf1 PE=4 SV=2 - [F1LM37_RAT]	2.55	2	1	1	3	2571828				5.71883	2.55	2	3	548	59.6609	9.49561
E9PT29	Uncharacterized protein OS=Rattus norvegicus PE=4 SV=2 - [E9PT29_RAT]	9.57	1	1	3	10	7167311				29.8597	9.57	7	10	418	47.3551	8.01611
P63329-2	Isoform 2 of Serine/threonine-protein phosphatase 2B catalytic subunit alpha isoform OS=Rattus norvegicus GN=Ppp3ca - [PP2BA_RAT]	2.35	4	1	1	1	802265				2.78808	2.35	1	1	511	57.5778	6.30322
Q9WV25-2	Isoform 2 of Poly(U)-binding-splicing factor PUF60 OS=Rattus norvegicus GN=Puf60 - [PUF60_RAT]	6.95	2	2	2	6	5.22206e+06				18.6082	6.95	5	6	547	58.508	5.35107
D3ZF31	SUZ domain-containing protein 1 OS=Rattus norvegicus GN=Szrd1 PE=4 SV=1 - [D3ZF31_RAT]	9.02	2	1	1	1	6.23515e+06				0	9.02	1	1	133	14.781	11.5464
P29266	3-hydroxyisobutyrate dehydrogenase, mitochondrial OS=Rattus norvegicus GN=Hibadh PE=1 SV=3 - [3HIDH_RAT]	14.03	1	3	3	14	2.58072e+06				42.5892	14.03	7	14	335	35.2796	8.47021
P85968	6-phosphogluconate dehydrogenase, decarboxylating OS=Rattus norvegicus GN=Pgd PE=1 SV=1 - [6PGD_RAT]	6.21	2	2	2	5	3.22476e+06				9.6021	6.21	3	5	483	53.202	7.02002
P13221	Aspartate aminotransferase, cytoplasmic OS=Rattus norvegicus GN=Got1 PE=1 SV=3 - [AATC_RAT]	10.17	1	3	3	8	5.46153e+06				22.7507	10.17	5	8	413	46.3995	7.21045
Q6MG08	ATP-binding cassette sub-family F member 1 OS=Rattus norvegicus GN=Abcf1 PE=1 SV=1 - [ABCF1_RAT]	2.26	1	1	1	5	3.24965e+06				12.1264	2.26	2	5	839	95.1931	6.65381
Q6AYT7	Monoacylglycerol lipase ABHD12 OS=Rattus norvegicus GN=Abhd12 PE=2 SV=1 - [ABD12_RAT]	3.77	1	1	1	1	137300				2.70772	3.77	1	1	398	45.2672	8.71924
P18163	Long-chain-fatty-acid--CoA ligase 1 OS=Rattus norvegicus GN=Acsl1 PE=1 SV=1 - [ACSL1_RAT]	13.59	3	8	8	30	5.48096e+06				57.8983	13.59	18	30	699	78.1282	6.99072
Q9Z1P2	Alpha-actinin-1 OS=Rattus norvegicus GN=Actn1 PE=1 SV=1 - [ACTN1_RAT]	10.76	2	1	9	32	2.23942e+07				73.7738	10.76	18	32	892	102.896	5.37646
Q5BJQ0	Chaperone activity of bc1 complex-like, mitochondrial OS=Rattus norvegicus GN=Adck3 PE=2 SV=1 - [ADCK3_RAT]	17.1	1	8	8	46	2.90172e+07				128.946	17.1	23	46	649	72.1797	6.45557
Q05962	ADP/ATP translocase 1 OS=Rattus norvegicus GN=Slc25a4 PE=1 SV=3 - [ADT1_RAT]	18.79	6	4	5	8	4.04801e+06				13.9017	18.79	7	8	298	32.9682	9.78857
Q9JM53	Apoptosis-inducing factor 1, mitochondrial OS=Rattus norvegicus GN=Aifm1 PE=1 SV=1 - [AIFM1_RAT]	1.8	1	1	1	1	1.68129e+06				2.53691	1.8	1	1	612	66.6808	8.96826
Q64057	Alpha-aminoadipic semialdehyde dehydrogenase OS=Rattus norvegicus GN=Aldh7a1 PE=1 SV=2 - [AL7A1_RAT]	6.31	1	2	2	4	1.98347e+06				10.7373	6.31	4	4	539	58.7114	7.86963
Q9JLJ3	4-trimethylaminobutyraldehyde dehydrogenase OS=Rattus norvegicus GN=Aldh9a1 PE=1 SV=1 - [AL9A1_RAT]	16.19	1	6	6	11	8.66147e+06				23.6757	16.19	8	11	494	53.618	6.91748
P07943	Aldose reductase OS=Rattus norvegicus GN=Akr1b1 PE=1 SV=3 - [ALDR_RAT]	16.14	2	4	4	14	6.1128e+06				38.6006	16.14	8	14	316	35.7743	6.7124
P02650	Apolipoprotein E OS=Rattus norvegicus GN=Apoe PE=1 SV=2 - [APOE_RAT]	4.49	1	1	1	1	2506404				3.48428	4.49	1	1	312	35.7313	5.2749
Q3MID3	ADP-ribosylation factor GTPase-activating protein 2 OS=Rattus norvegicus GN=Arfgap2 PE=2 SV=1 - [ARFG2_RAT]	2.12	1	1	1	3	4803105				6.23748	2.12	2	3	520	56.5212	7.97217
P06685	Sodium/potassium-transporting ATPase subunit alpha-1 OS=Rattus norvegicus GN=Atp1a1 PE=1 SV=1 - [AT1A1_RAT]	21.31	7	8	15	52	3.5243e+07				160.443	21.31	30	52	1023	112.982	5.45264
P19511	ATP synthase F(0) complex subunit B1, mitochondrial OS=Rattus norvegicus GN=Atp5f1 PE=1 SV=1 - [AT5F1_RAT]	6.64	1	1	1	2	751377				4.19431	6.64	2	2	256	28.8505	9.36377
P35435	ATP synthase subunit gamma, mitochondrial OS=Rattus norvegicus GN=Atp5c1 PE=1 SV=2 - [ATPG_RAT]	8.06	3	2	2	5	3.97849e+06				9.41703	8.06	3	5	273	30.1717	8.83643
Q06647	ATP synthase subunit O, mitochondrial OS=Rattus norvegicus GN=Atp5o PE=1 SV=1 - [ATPO_RAT]	16.9	1	3	3	9	2.31553e+07				20.1045	16.9	6	9	213	23.3828	10.0229
Q9ER24	Ataxin-10 OS=Rattus norvegicus GN=Atxn10 PE=1 SV=1 - [ATX10_RAT]	16	1	5	5	25	4.32319e+06				46.4854	16	10	25	475	53.6925	5.14795
Q6AY39	UDP-GalNAc:beta-1,3-N-acetylgalactosaminyltransferase 1 OS=Rattus norvegicus GN=B3galnt1 PE=2 SV=1 - [B3GL1_RAT]	4.23	1	1	1	1	10131.7				0	4.23	1	1	331	39.1891	7.54736
Q6MG49	Large proline-rich protein BAG6 OS=Rattus norvegicus GN=Bag6 PE=2 SV=2 - [BAG6_RAT]	6.28	2	4	4	13	6.79794e+06				24.293	6.28	8	13	1146	119.937	5.65576
Q9QZU7	Gamma-butyrobetaine dioxygenase OS=Rattus norvegicus GN=Bbox1 PE=1 SV=1 - [BODG_RAT]	2.84	1	1	1	1	0				0	2.84	1	1	387	44.5173	6.7124
Q9WTT7	Basic leucine zipper and W2 domain-containing protein 2 OS=Rattus norvegicus GN=Bzw2 PE=2 SV=1 - [BZW2_RAT]	6.21	4	2	2	2	6.81448e+06				7.7444	6.21	2	2	419	48.0189	6.68311
Q704S8	Carnitine O-acetyltransferase OS=Rattus norvegicus GN=Crat PE=1 SV=1 - [CACP_RAT]	7.19	1	3	3	6	3.7861e+06				17.8333	7.19	4	6	626	70.7553	8.54346
P18418	Calreticulin OS=Rattus norvegicus GN=Calr PE=1 SV=1 - [CALR_RAT]	6.97	3	2	2	2	2.37677e+06				3.7793	6.97	2	2	416	47.9658	4.48779
P97536	Cullin-associated NEDD8-dissociated protein 1 OS=Rattus norvegicus GN=Cand1 PE=1 SV=1 - [CAND1_RAT]	2.11	1	2	2	3	4.05804e+06				6.265	2.11	3	3	1230	136.275	5.78271
Q08163	Adenylyl cyclase-associated protein 1 OS=Rattus norvegicus GN=Cap1 PE=1 SV=3 - [CAP1_RAT]	3.38	1	1	1	1	1.34958e+06				4.75548	3.38	1	1	474	51.5565	7.51807
P52481	Adenylyl cyclase-associated protein 2 OS=Rattus norvegicus GN=Cap2 PE=2 SV=1 - [CAP2_RAT]	4.19	1	1	1	2	3.84493e+06				5.09886	4.19	2	2	477	52.8791	7.1665
Q5M9G3	Caprin-1 OS=Rattus norvegicus GN=Caprin1 PE=1 SV=2 - [CAPR1_RAT]	11.74	1	4	4	15	10435424				42.8212	11.74	10	15	707	78.0729	5.24951
P00787	Cathepsin B OS=Rattus norvegicus GN=Ctsb PE=1 SV=2 - [CATB_RAT]	3.83	2	1	1	3	8955768				8.12726	3.83	3	3	339	37.4456	5.60498
O88278	Cadherin EGF LAG seven-pass G-type receptor 3 OS=Rattus norvegicus GN=Celsr3 PE=1 SV=1 - [CELR3_RAT]	0.63	1	1	1	1	2.66595e+06				2.98241	0.63	1	1	3313	359.13	6.60986
Q5XI46	Uncharacterized protein C10orf88 homolog OS=Rattus norvegicus PE=2 SV=1 - [CJ088_RAT]	2.93	1	1	1	1	1.14486e+06				2.93128	2.93	1	1	444	48.7887	6.97607
Q5U2U0	ATP-dependent Clp protease ATP-binding subunit clpX-like, mitochondrial OS=Rattus norvegicus GN=Clpx PE=2 SV=1 - [CLPX_RAT]	7.58	1	3	3	4	3.26639e+06				7.59929	7.58	4	4	633	69.1647	7.72314
P13941	Collagen alpha-1(III) chain OS=Rattus norvegicus GN=Col3a1 PE=2 SV=3 - [CO3A1_RAT]	1.09	1	1	1	1	11680520				2.71391	1.09	1	1	1463	138.851	6.52197
Q4AEF8	Coatomer subunit gamma-1 OS=Rattus norvegicus GN=Copg1 PE=2 SV=1 - [COPG1_RAT]	2.06	1	1	1	2	962725				3.43154	2.06	2	2	874	97.5515	5.38916
Q920J3	Coronin-6 OS=Rattus norvegicus GN=Coro6 PE=2 SV=2 - [CORO6_RAT]	2.33	1	1	1	4	2.98789e+06				7.81944	2.33	2	4	472	52.9148	6.04932
P18886	Carnitine O-palmitoyltransferase 2, mitochondrial OS=Rattus norvegicus GN=Cpt2 PE=1 SV=1 - [CPT2_RAT]	10.03	2	5	5	13	4.77854e+06				25.4392	10.03	7	13	658	74.0634	7.32764
P23928	Alpha-crystallin B chain OS=Rattus norvegicus GN=Cryab PE=1 SV=1 - [CRYAB_RAT]	41.71	1	6	6	24	6.87489e+07				64.717	41.71	14	24	175	20.0763	7.32764
Q9QYU4	Ketimine reductase mu-crystallin OS=Rattus norvegicus GN=Crym PE=1 SV=1 - [CRYM_RAT]	5.11	1	2	2	3	819194				6.02881	5.11	3	3	313	33.5331	5.52881
P18395	Cold shock domain-containing protein E1 OS=Rattus norvegicus GN=Csde1 PE=2 SV=1 - [CSDE1_RAT]	3.51	1	2	2	3	832905				5.45031	3.51	3	3	798	88.8389	6.3667
P19139	Casein kinase II subunit alpha OS=Rattus norvegicus GN=Csnk2a1 PE=1 SV=2 - [CSK21_RAT]	3.07	1	1	1	2	1.52693e+06				2.41133	3.07	2	2	391	45.0448	7.73779
Q68FS2	COP9 signalosome complex subunit 4 OS=Rattus norvegicus GN=Cops4 PE=2 SV=1 - [CSN4_RAT]	4.43	1	1	1	1	3.23766e+06				2.77329	4.43	1	1	406	46.2607	5.84619
P35171	Cytochrome c oxidase subunit 7A2, mitochondrial OS=Rattus norvegicus GN=Cox7a2 PE=1 SV=1 - [CX7A2_RAT]	14.46	1	1	1	1	0				2.45744	14.46	1	1	83	9.34695	10.272
P14841	Cystatin-C OS=Rattus norvegicus GN=Cst3 PE=1 SV=2 - [CYTC_RAT]	12.14	1	1	1	4	5.20735e+06				9.94654	12.14	2	4	140	15.4268	9.21729
Q62698	Cytoplasmic dynein 1 light intermediate chain 2 OS=Rattus norvegicus GN=Dync1li2 PE=1 SV=1 - [DC1L2_RAT]	3.22	1	1	1	2	2.28527e+06				3.36679	3.22	2	2	497	54.7106	5.75732
Q6AYH5	Dynactin subunit 2 OS=Rattus norvegicus GN=Dctn2 PE=1 SV=1 - [DCTN2_RAT]	15.92	1	4	4	6	7.42782e+06				8.56121	15.92	5	6	402	44.1207	5.26221
P97852	Peroxisomal multifunctional enzyme type 2 OS=Rattus norvegicus GN=Hsd17b4 PE=1 SV=3 - [DHB4_RAT]	3.54	1	2	2	7	2.45499e+06				15.5468	3.54	5	7	735	79.378	8.57275
P50233	Corticosteroid 11-beta-dehydrogenase isozyme 2 OS=Rattus norvegicus GN=Hsd11b2 PE=1 SV=1 - [DHI2_RAT]	3.5	1	1	1	1	1.33001e+06				2.64498	3.5	1	1	400	43.6985	9.26123
P80254	D-dopachrome decarboxylase OS=Rattus norvegicus GN=Ddt PE=1 SV=3 - [DOPD_RAT]	22.03	1	2	2	2	2.3695e+06				2.14833	22.03	2	2	118	13.1248	6.53662
Q5XIC0	Enoyl-CoA delta isomerase 2, mitochondrial OS=Rattus norvegicus GN=Eci2 PE=1 SV=1 - [ECI2_RAT]	3.84	1	2	2	6	2.23011e+06				16.3508	3.84	3	6	391	42.994	8.98291
Q68FR9	Elongation factor 1-delta OS=Rattus norvegicus GN=Eef1d PE=1 SV=2 - [EF1D_RAT]	13.17	2	3	3	6	7.90956e+06				15.9612	13.17	4	6	281	31.3109	5.05908
P05197	Elongation factor 2 OS=Rattus norvegicus GN=Eef2 PE=1 SV=4 - [EF2_RAT]	14.8	1	10	10	22	2.20202e+07				51.7564	14.8	16	22	858	95.2229	6.82959
Q9QYU2	Elongation factor Ts, mitochondrial OS=Rattus norvegicus GN=Tsfm PE=2 SV=1 - [EFTS_RAT]	8.33	1	1	1	1	5163391				4.6059	8.33	1	1	324	35.1559	6.43018
Q63186	Translation initiation factor eIF-2B subunit delta OS=Rattus norvegicus GN=Eif2b4 PE=2 SV=1 - [EI2BD_RAT]	7.44	1	2	2	3	1.49798e+06				9.54473	7.44	3	3	524	57.7732	9.17334
Q1JU68	Eukaryotic translation initiation factor 3 subunit A OS=Rattus norvegicus GN=Eif3a PE=2 SV=2 - [EIF3A_RAT]	0.96	1	1	1	2	3.23956e+06				3.12838	0.96	2	2	1354	163.097	6.771
Q4G061	Eukaryotic translation initiation factor 3 subunit B OS=Rattus norvegicus GN=Eif3b PE=1 SV=1 - [EIF3B_RAT]	1.25	1	1	1	2	921869				0	1.25	2	2	797	90.854	5.08447
A0JPM9	Eukaryotic translation initiation factor 3 subunit J OS=Rattus norvegicus GN=Eif3j PE=2 SV=1 - [EIF3J_RAT]	9.27	2	2	2	5	3.67768e+06				15.9	9.27	3	5	259	29.1695	4.80518
Q66HD0	Endoplasmin OS=Rattus norvegicus GN=Hsp90b1 PE=1 SV=2 - [ENPL_RAT]	9.58	2	4	6	21	3.49804e+07				47.8545	9.58	11	21	804	92.7134	4.80518
P52020	Squalene monooxygenase OS=Rattus norvegicus GN=Sqle PE=2 SV=1 - [ERG1_RAT]	2.62	1	1	1	1	737999				2.70112	2.62	1	1	573	63.9836	8.47021
P52555	Endoplasmic reticulum resident protein 29 OS=Rattus norvegicus GN=Erp29 PE=1 SV=2 - [ERP29_RAT]	5.77	1	1	1	1	5728565				3.68494	5.77	1	1	260	28.5569	6.62451
P56571	ES1 protein homolog, mitochondrial OS=Rattus norvegicus PE=1 SV=2 - [ES1_RAT]	24.06	1	3	3	6	2.82871e+06				18.1555	24.06	5	6	266	28.1549	8.92432
B0BNE5	S-formylglutathione hydrolase OS=Rattus norvegicus GN=Esd PE=1 SV=1 - [ESTD_RAT]	7.8	1	1	1	1	29759551				4.35099	7.8	1	1	282	31.3434	6.90283
Q9Z1X1	Extended synaptotagmin-1 OS=Rattus norvegicus GN=Esyt1 PE=2 SV=1 - [ESYT1_RAT]	1.93	1	1	1	2	110588				5.01204	1.93	1	2	1088	121.084	5.69385
P13803	Electron transfer flavoprotein subunit alpha, mitochondrial OS=Rattus norvegicus GN=Etfa PE=1 SV=4 - [ETFA_RAT]	32.43	1	7	7	50	2.95676e+07				151.293	32.43	19	50	333	34.9295	8.38232
Q68FU3	Electron transfer flavoprotein subunit beta OS=Rattus norvegicus GN=Etfb PE=2 SV=3 - [ETFB_RAT]	31.76	1	7	7	27	1.92223e+07				77.6859	31.76	15	27	255	27.6701	7.75244
P31977	Ezrin OS=Rattus norvegicus GN=Ezr PE=1 SV=3 - [EZRI_RAT]	10.41	1	1	6	26	2.92051e+06				48.8867	10.41	14	26	586	69.3476	6.1001
P50503	Hsc70-interacting protein OS=Rattus norvegicus GN=St13 PE=1 SV=1 - [F10A1_RAT]	14.13	1	5	5	24	20279881				43.4544	14.13	11	24	368	41.2534	5.38916
B0BN94	Protein FAM136A OS=Rattus norvegicus GN=Fam136a PE=1 SV=1 - [F136A_RAT]	15.94	1	1	1	2	715180				7.28698	15.94	2	2	138	15.6146	7.60596
P55053	Fatty acid-binding protein, epidermal OS=Rattus norvegicus GN=Fabp5 PE=1 SV=3 - [FABP5_RAT]	13.33	1	1	1	2	4364571				3.18726	13.33	1	2	135	15.0495	7.18115
Q920R3	Fatty acid desaturase 1 OS=Rattus norvegicus GN=Fads1 PE=2 SV=1 - [FADS1_RAT]	2.91	1	1	1	1	853223				2.41421	2.91	1	1	447	52.4479	9.14404
Q810F4	Protein FAM3C OS=Rattus norvegicus GN=Fam3c PE=2 SV=1 - [FAM3C_RAT]	7.05	1	1	1	1	730418				3.73085	7.05	1	1	227	24.6977	8.29443
Q8R508	Protocadherin Fat 3 OS=Rattus norvegicus GN=Fat3 PE=1 SV=1 - [FAT3_RAT]	0.31	1	1	1	1	22004494				2.56772	0.31	1	1	4555	501.775	4.86865
Q5XI67	F-box only protein 30 OS=Rattus norvegicus GN=Fbxo30 PE=2 SV=1 - [FBX30_RAT]	8.22	1	4	4	8	2.64516e+06				20.1172	8.22	5	8	742	81.9583	5.19873
Q9WUH4	Four and a half LIM domains protein 1 OS=Rattus norvegicus GN=Fhl1 PE=2 SV=1 - [FHL1_RAT]	17.14	3	4	4	15	1.00502e+07				46.4558	17.14	11	15	280	31.8819	8.36768
O35115	Four and a half LIM domains protein 2 OS=Rattus norvegicus GN=Fhl2 PE=1 SV=1 - [FHL2_RAT]	4.3	1	1	1	4	6.9997e+06				9.79421	4.3	3	4	279	32.0645	7.29834
Q32PX7	Far upstream element-binding protein 1 OS=Rattus norvegicus GN=Fubp1 PE=1 SV=1 - [FUBP1_RAT]	7.51	1	3	3	5	6.47154e+06				17.4713	7.51	4	5	639	67.1553	7.60596
P05370	Glucose-6-phosphate 1-dehydrogenase OS=Rattus norvegicus GN=G6pdx PE=1 SV=3 - [G6PD_RAT]	4.47	1	2	2	2	1.00578e+06				6.21184	4.47	2	2	515	59.3378	6.37939
Q6P6V0	Glucose-6-phosphate isomerase OS=Rattus norvegicus GN=Gpi PE=1 SV=1 - [G6PI_RAT]	7.89	1	3	3	5	6.22771e+06				18.9577	7.89	3	5	558	62.7871	7.76709
P46152	Transcription factor GATA-4 OS=Rattus norvegicus GN=Gata4 PE=1 SV=1 - [GATA4_RAT]	4.32	1	1	1	2	0				5.23233	4.32	2	2	440	44.5695	9.26123
D3ZZL9	GRIP and coiled-coil domain-containing protein 2 OS=Rattus norvegicus GN=Gcc2 PE=1 SV=1 - [GCC2_RAT]	0.89	1	1	1	1	1.70389e+06				3.10036	0.89	1	1	1679	194.963	5.09717
Q66HC8	Gametogenetin OS=Rattus norvegicus GN=Ggn PE=2 SV=1 - [GGN_RAT]	2.43	1	1	1	1	3478964				2.75407	2.43	1	1	658	67.4596	9.979
P09606	Glutamine synthetase OS=Rattus norvegicus GN=Glul PE=1 SV=3 - [GLNA_RAT]	4.29	1	1	1	2	1.06984e+06				9.11108	4.29	1	2	373	42.2403	7.07861
Q5I0D1	Glyoxalase domain-containing protein 4 OS=Rattus norvegicus GN=Glod4 PE=1 SV=1 - [GLOD4_RAT]	5.03	1	1	1	4	5.58564e+06				8.16221	5.03	2	4	298	33.2465	5.2749
O35077	Glycerol-3-phosphate dehydrogenase [NAD(+)], cytoplasmic OS=Rattus norvegicus GN=Gpd1 PE=1 SV=4 - [GPDA_RAT]	6.3	1	1	1	2	4.9295e+06				3.85633	6.3	2	2	349	37.4282	6.59521
P08010	Glutathione S-transferase Mu 2 OS=Rattus norvegicus GN=Gstm2 PE=1 SV=2 - [GSTM2_RAT]	16.06	1	3	3	13	1.03894e+06				33.8194	16.06	6	13	218	25.686	7.38623
P04906	Glutathione S-transferase P OS=Rattus norvegicus GN=Gstp1 PE=1 SV=2 - [GSTP1_RAT]	33.33	2	4	4	18	5.77648e+06				49.6316	33.33	9	18	210	23.4241	7.35693
Q8CHM7	2-hydroxyacyl-CoA lyase 1 OS=Rattus norvegicus GN=Hacl1 PE=1 SV=1 - [HACL1_RAT]	3.1	1	1	1	1	400567				3.79765	3.1	1	1	581	63.5752	7.32764
P51111	Huntingtin OS=Rattus norvegicus GN=Htt PE=1 SV=1 - [HD_RAT]	0.19	2	1	1	1	4.36097e+06				1.91582	0.19	1	1	3110	343.544	6.32861
P06214	Delta-aminolevulinic acid dehydratase OS=Rattus norvegicus GN=Alad PE=1 SV=1 - [HEM2_RAT]	6.67	1	1	1	4	1.23079e+06				10.8021	6.67	2	4	330	36.0084	6.78564
Q6IMX7	Hsp70-binding protein 1 OS=Rattus norvegicus GN=Hspbp1 PE=2 SV=1 - [HPBP1_RAT]	6.16	1	1	1	1	0				2.88309	6.16	1	1	357	39.1655	5.2876
P27605	Hypoxanthine-guanine phosphoribosyltransferase OS=Rattus norvegicus GN=Hprt1 PE=1 SV=1 - [HPRT_RAT]	30.28	2	5	5	17	1.55894e+07				49.0598	30.28	10	17	218	24.4615	6.53662
Q66HA8	Heat shock protein 105 kDa OS=Rattus norvegicus GN=Hsph1 PE=2 SV=1 - [HS105_RAT]	5.71	2	3	4	5	3.39581e+06				12.8581	5.71	5	5	858	96.3574	5.5542
Q4V8F9	Hydroxysteroid dehydrogenase-like protein 2 OS=Rattus norvegicus GN=Hsdl2 PE=2 SV=1 - [HSDL2_RAT]	6.49	1	2	2	6	1.78993e+07				15.2458	6.49	3	6	524	58.3069	6.18896
Q07439	Heat shock 70 kDa protein 1A/1B OS=Rattus norvegicus GN=Hspa1a PE=2 SV=2 - [HSP71_RAT]	13.1	1	3	5	14	1.31434e+08				36.0633	13.1	9	14	641	70.1421	5.8208
P97541	Heat shock protein beta-6 OS=Rattus norvegicus GN=Hspb6 PE=1 SV=1 - [HSPB6_RAT]	14.2	1	2	2	5	1.39561e+07				9.11419	14.2	5	5	162	17.4941	6.52197
P41565	Isocitrate dehydrogenase [NAD] subunit gamma 1, mitochondrial OS=Rattus norvegicus GN=Idh3g PE=2 SV=2 - [IDHG1_RAT]	14.25	2	3	3	10	1.75632e+07				36.3652	14.25	8	10	393	42.8242	8.89502
Q9JIL3	Interleukin enhancer-binding factor 3 OS=Rattus norvegicus GN=Ilf3 PE=1 SV=2 - [ILF3_RAT]	2.01	3	1	1	3	838368				10.8215	2.01	1	3	897	95.8753	8.74854
P83953	Importin subunit alpha-5 OS=Rattus norvegicus GN=Kpna1 PE=1 SV=1 - [IMA5_RAT]	7.25	3	2	4	6	2.34944e+06				17.1687	7.25	4	6	538	60.0984	4.97021
P50411	Protein phosphatase inhibitor 2 OS=Rattus norvegicus GN=Ppp1r2 PE=2 SV=2 - [IPP2_RAT]	7.32	1	1	1	4	2.53655e+06				9.9046	7.32	3	4	205	23.057	4.84326
P49134	Integrin beta-1 OS=Rattus norvegicus GN=Itgb1 PE=2 SV=1 - [ITB1_RAT]	2.5	1	2	2	3	2.75428e+06				4.90687	2.5	3	3	799	88.4364	6.07471
D3ZW55	Inosine triphosphate pyrophosphatase OS=Rattus norvegicus GN=Itpa PE=3 SV=1 - [ITPA_RAT]	7.07	1	1	1	4	2890522				3.96808	7.07	4	4	198	21.9131	5.65576
P12007	Isovaleryl-CoA dehydrogenase, mitochondrial OS=Rattus norvegicus GN=Ivd PE=1 SV=2 - [IVD_RAT]	17.22	1	6	6	7	16221790				17.1388	17.22	6	7	424	46.4058	7.89893
P39069	Adenylate kinase isoenzyme 1 OS=Rattus norvegicus GN=Ak1 PE=1 SV=3 - [KAD1_RAT]	32.99	2	5	5	34	5.47024e+07				78.8591	32.99	14	34	194	21.5702	7.89893
Q4KM73	UMP-CMP kinase OS=Rattus norvegicus GN=Cmpk1 PE=1 SV=2 - [KCY_RAT]	10.71	1	2	2	3	1.0979e+06				5.38023	10.71	3	3	196	22.1552	5.8335
Q91V33	KH domain-containing, RNA-binding, signal transduction-associated protein 1 OS=Rattus norvegicus GN=Khdrbs1 PE=1 SV=1 - [KHDR1_RAT]	3.16	1	1	1	1	0				3.45797	3.16	1	1	443	48.2853	8.71924
O35787	Kinesin-like protein KIF1C OS=Rattus norvegicus GN=Kif1c PE=2 SV=1 - [KIF1C_RAT]	1.91	1	1	2	3	1.23869e+06				2.95151	1.91	3	3	1097	122.258	7.37158
Q2PQA9	Kinesin-1 heavy chain OS=Rattus norvegicus GN=Kif5b PE=1 SV=1 - [KINH_RAT]	7.79	1	5	5	7	3.31224e+06				25.5381	7.79	7	7	963	109.463	6.44287
D3ZZC3	Kelch-like protein 22 OS=Rattus norvegicus GN=Klhl22 PE=1 SV=1 - [KLH22_RAT]	2.21	1	1	1	1	6.82103e+06				3.23881	2.21	1	1	634	71.7282	5.89697
P04642	L-lactate dehydrogenase A chain OS=Rattus norvegicus GN=Ldha PE=1 SV=1 - [LDHA_RAT]	18.37	5	1	6	18	1.84386e+07				36.334	18.37	10	18	332	36.4273	8.26514
P11762	Galectin-1 OS=Rattus norvegicus GN=Lgals1 PE=1 SV=2 - [LEG1_RAT]	5.93	1	1	1	1	1.98174e+06				1.7331	5.93	1	1	135	14.8472	5.26221
Q6P7Q4	Lactoylglutathione lyase OS=Rattus norvegicus GN=Glo1 PE=1 SV=3 - [LGUL_RAT]	4.89	1	1	1	1	0				2.08293	4.89	1	1	184	20.8063	5.31299
Q06000	Lipoprotein lipase OS=Rattus norvegicus GN=Lpl PE=1 SV=1 - [LIPL_RAT]	4.01	1	1	1	4	4.76008e+06				13.6634	4.01	2	4	474	53.0489	8.1333
Q924S5	Lon protease homolog, mitochondrial OS=Rattus norvegicus GN=Lonp1 PE=2 SV=1 - [LONM_RAT]	1.26	1	1	1	1	1.84087e+06				2.12462	1.26	1	1	950	105.726	6.59521
Q02401	Lactase-phlorizin hydrolase OS=Rattus norvegicus GN=Lct PE=2 SV=2 - [LPH_RAT]	0.31	2	1	1	1	500331				0	0.31	1	1	1928	217.131	6.21436
O88202	60 kDa lysophospholipase OS=Rattus norvegicus GN=Aspg PE=1 SV=1 - [LPP60_RAT]	2.3	1	1	1	1	2.61968e+06				2.52246	2.3	1	1	564	60.7561	5.77002
Q6AYK5	Cell growth-regulating nucleolar protein OS=Rattus norvegicus GN=Lyar PE=2 SV=1 - [LYAR_RAT]	6.48	1	1	1	2	111602				5.79725	6.48	2	2	386	43.6535	9.36377
P70470	Acyl-protein thioesterase 1 OS=Rattus norvegicus GN=Lypla1 PE=1 SV=1 - [LYPA1_RAT]	5.65	1	1	1	4	5.64352e+06				6.8155	5.65	3	4	230	24.6923	6.50732
P34926	Microtubule-associated protein 1A OS=Rattus norvegicus GN=Map1a PE=1 SV=1 - [MAP1A_RAT]	3.28	4	5	5	11	1.15741e+06				27.5038	3.28	6	11	2774	299.348	4.94482
Q66HR2	Microtubule-associated protein RP/EB family member 1 OS=Rattus norvegicus GN=Mapre1 PE=1 SV=3 - [MARE1_RAT]	7.09	1	1	1	1	888096				1.92348	7.09	1	1	268	29.9852	5.22412
Q5U2R0	Methionine adenosyltransferase 2 subunit beta OS=Rattus norvegicus GN=Mat2b PE=2 SV=1 - [MAT2B_RAT]	14.07	1	3	3	3	2.01169e+06				8.01637	14.07	3	3	334	37.351	6.94678
P43244	Matrin-3 OS=Rattus norvegicus GN=Matr3 PE=1 SV=2 - [MATR3_RAT]	7.69	1	5	5	18	7.03263e+06				44.0961	7.69	11	18	845	94.3887	6.20166
Q5XIT9	Methylcrotonoyl-CoA carboxylase beta chain, mitochondrial OS=Rattus norvegicus GN=Mccc2 PE=2 SV=1 - [MCCB_RAT]	11.37	1	4	4	6	5.8742e+06				18.1025	11.37	5	6	563	61.4784	8.30908
Q03346	Mitochondrial-processing peptidase subunit beta OS=Rattus norvegicus GN=Pmpcb PE=1 SV=3 - [MPPB_RAT]	2.45	1	1	1	2	1.58207e+07				5.38844	2.45	2	2	489	54.2304	6.69775
Q62667	Major vault protein OS=Rattus norvegicus GN=Mvp PE=1 SV=4 - [MVP_RAT]	16.96	1	10	10	20	1.06816e+07				50.3476	16.96	14	20	861	95.7391	5.57959
Q29RW1	Myosin-4 OS=Rattus norvegicus GN=Myh4 PE=2 SV=1 - [MYH4_RAT]	9.39	15	1	16	110	2.81009e+08				372.765	9.39	42	110	1939	222.741	5.74463
Q64119	Myosin light polypeptide 6 OS=Rattus norvegicus GN=Myl6 PE=1 SV=3 - [MYL6_RAT]	35.1	6	3	5	32	6.30689e+07				72.1409	35.1	12	32	151	16.9641	4.55127
E9PT87	Myosin light chain kinase 3 OS=Rattus norvegicus GN=Mylk3 PE=1 SV=1 - [MYLK3_RAT]	2.16	20	2	2	3	1.2609e+06				6.42914	2.16	2	3	786	85.4875	5.50342
Q80Z29	Nicotinamide phosphoribosyltransferase OS=Rattus norvegicus GN=Nampt PE=1 SV=1 - [NAMPT_RAT]	2.65	1	1	1	4	1.06501e+06				7.00228	2.65	2	4	491	55.4035	7.15186
P00388	NADPH--cytochrome P450 reductase OS=Rattus norvegicus GN=Por PE=1 SV=3 - [NCPR_RAT]	6.05	1	2	2	4	1.24183e+06				15.803	6.05	2	4	678	76.9142	5.47803
P19804	Nucleoside diphosphate kinase B OS=Rattus norvegicus GN=Nme2 PE=1 SV=1 - [NDKB_RAT]	30.26	3	4	4	20	5.36781e+07				37.7136	30.26	10	20	152	17.2719	7.44482
Q6JE36	Protein NDRG1 OS=Rattus norvegicus GN=Ndrg1 PE=1 SV=1 - [NDRG1_RAT]	4.06	1	1	1	9	1.45154e+06				16.5867	4.06	2	9	394	42.9269	6.18896
Q5BK63	NADH dehydrogenase [ubiquinone] 1 alpha subcomplex subunit 9, mitochondrial OS=Rattus norvegicus GN=Ndufa9 PE=1 SV=2 - [NDUA9_RAT]	3.45	1	1	1	1	0				2.23744	3.45	1	1	377	42.5323	9.81787
Q5XIF3	NADH dehydrogenase [ubiquinone] iron-sulfur protein 4, mitochondrial OS=Rattus norvegicus GN=Ndufs4 PE=1 SV=1 - [NDUS4_RAT]	25.71	1	3	3	9	2.01525e+06				22.096	25.71	6	9	175	19.7282	10.1401
F1M649	NLR family CARD domain-containing protein 4 OS=Rattus norvegicus GN=Nlrc4 PE=3 SV=2 - [NLRC4_RAT]	1.27	2	1	1	1	6.09338e+06				2.46835	1.27	1	1	1023	116.068	6.39209
Q00961	Glutamate receptor ionotropic, NMDA 2C OS=Rattus norvegicus GN=Grin2c PE=1 SV=1 - [NMDE3_RAT]	1.13	5	1	1	1	2.23488e+06				3.18343	1.13	1	1	1237	135.185	8.68994
Q9Z2G8	Nucleosome assembly protein 1-like 1 OS=Rattus norvegicus GN=Nap1l1 PE=2 SV=1 - [NP1L1_RAT]	7.18	2	2	2	2	7.44226e+06				5.35234	7.18	2	2	390	45.2849	4.50049
O35987	NSFL1 cofactor p47 OS=Rattus norvegicus GN=Nsfl1c PE=1 SV=1 - [NSF1C_RAT]	4.32	1	1	1	1	0				2.70297	4.32	1	1	370	40.6554	5.14795
Q5BJX0	N-terminal Xaa-Pro-Lys N-methyltransferase 1 OS=Rattus norvegicus GN=Ntmt1 PE=2 SV=3 - [NTM1A_RAT]	6.73	1	1	1	1	812982				3.35627	6.73	1	1	223	25.448	6.90283
Q63083	Nucleobindin-1 OS=Rattus norvegicus GN=Nucb1 PE=1 SV=1 - [NUCB1_RAT]	10.46	1	4	4	14	5.2585e+06				44.5157	10.46	7	14	459	53.4739	5.12256
P04182	Ornithine aminotransferase, mitochondrial OS=Rattus norvegicus GN=Oat PE=1 SV=1 - [OAT_RAT]	9.34	1	3	3	4	7.97894e+06				11.9265	9.34	4	4	439	48.302	6.99072
P11960	2-oxoisovalerate dehydrogenase subunit alpha, mitochondrial (Fragment) OS=Rattus norvegicus GN=Bckdha PE=1 SV=1 - [ODBA_RAT]	18.82	2	5	5	9	3.8871e+06				21.7112	18.82	8	9	441	50.1329	7.82568
P49432	Pyruvate dehydrogenase E1 component subunit beta, mitochondrial OS=Rattus norvegicus GN=Pdhb PE=1 SV=2 - [ODPB_RAT]	19.78	1	5	5	11	9.61829e+06				36.6661	19.78	10	11	359	38.957	6.65381
Q8R5M4	Optineurin OS=Rattus norvegicus GN=Optn PE=2 SV=3 - [OPTN_RAT]	2.56	1	1	1	3	1.70253e+06				6.73858	2.56	2	3	585	66.9714	5.07178
Q4V8B0	Oxidation resistance protein 1 OS=Rattus norvegicus GN=Oxr1 PE=2 SV=3 - [OXR1_RAT]	2.03	1	1	1	3	260411				9.49538	2.03	1	3	839	92.7526	5.09717
Q9EPH8	Polyadenylate-binding protein 1 OS=Rattus norvegicus GN=Pabpc1 PE=1 SV=1 - [PABP1_RAT]	16.98	5	4	7	24	6.99234e+06				57.4091	16.98	13	24	636	70.6559	9.49561
P57093	Phytanoyl-CoA dioxygenase, peroxisomal OS=Rattus norvegicus GN=Phyh PE=1 SV=2 - [PAHX_RAT]	12.43	1	3	3	13	7.13885e+06				18.9465	12.43	5	13	338	38.5635	8.48486
O88767	Protein DJ-1 OS=Rattus norvegicus GN=Park7 PE=1 SV=1 - [PARK7_RAT]	30.69	2	3	3	8	3.16818e+07				21.6267	30.69	5	8	189	19.9614	6.771
P27008	Poly [ADP-ribose] polymerase 1 OS=Rattus norvegicus GN=Parp1 PE=1 SV=4 - [PARP1_RAT]	3.06	1	1	1	1	2.06574e+06				2.35169	3.06	1	1	1014	112.589	8.96826
Q9QZA2	Programmed cell death 6-interacting protein OS=Rattus norvegicus GN=Pdcd6ip PE=1 SV=2 - [PDC6I_RAT]	8.93	1	4	4	20	3.99025e+06				47.1759	8.93	7	20	873	96.5705	6.52197
P04785	Protein disulfide-isomerase OS=Rattus norvegicus GN=P4hb PE=1 SV=2 - [PDIA1_RAT]	15.91	3	7	7	16	1.85571e+07				45.5538	15.91	9	16	509	56.9157	4.93213
P52944	PDZ and LIM domain protein 1 OS=Rattus norvegicus GN=Pdlim1 PE=2 SV=4 - [PDLI1_RAT]	4.28	1	1	1	2	2.01701e+06				5.17251	4.28	2	2	327	35.5618	7.23975
P31044	Phosphatidylethanolamine-binding protein 1 OS=Rattus norvegicus GN=Pebp1 PE=1 SV=3 - [PEBP1_RAT]	17.65	1	2	2	10	25847783				31.7994	17.65	6	10	187	20.7884	5.79541
Q5XIP1	Protein pelota homolog OS=Rattus norvegicus GN=Pelo PE=2 SV=1 - [PELO_RAT]	7.53	1	1	2	2	1.56637e+06				5.19158	7.53	2	2	385	43.38	5.98584
Q2M2R8	Peroxisomal targeting signal 1 receptor OS=Rattus norvegicus GN=Pex5 PE=1 SV=2 - [PEX5_RAT]	2.66	1	1	1	1	175602				3.45803	2.66	1	1	640	70.9778	4.56396
P16290	Phosphoglycerate mutase 2 OS=Rattus norvegicus GN=Pgam2 PE=2 SV=2 - [PGAM2_RAT]	14.62	2	2	3	6	3.76671e+06				14.9661	14.62	5	6	253	28.7368	8.71924
Q9JMC1	Phosphatidylinositol 4,5-bisphosphate 5-phosphatase A OS=Rattus norvegicus GN=Inpp5j PE=1 SV=1 - [PI5PA_RAT]	2.2	1	1	1	2	4940659				2.29022	2.2	1	2	1001	107.142	9.51025
A4L691	PIN2/TERF1-interacting telomerase inhibitor 1 OS=Rattus norvegicus GN=Pinx1 PE=2 SV=1 - [PINX1_RAT]	4.23	1	1	1	1	14832139				2.43349	4.23	1	1	331	36.6877	9.64209
P54319	Phospholipase A-2-activating protein OS=Rattus norvegicus GN=Plaa PE=2 SV=3 - [PLAP_RAT]	4.53	1	2	2	4	413859				6.08364	4.53	2	4	795	87.0284	6.0874
P41498	Low molecular weight phosphotyrosine protein phosphatase OS=Rattus norvegicus GN=Acp1 PE=1 SV=3 - [PPAC_RAT]	11.39	1	1	1	2	3409525				7.14787	11.39	1	2	158	18.1398	6.52197
P35815	Protein phosphatase 1B OS=Rattus norvegicus GN=Ppm1b PE=2 SV=1 - [PPM1B_RAT]	4.87	3	1	1	1	1.55874e+06				4.28402	4.87	1	1	390	42.8617	5.0083
Q63716	Peroxiredoxin-1 OS=Rattus norvegicus GN=Prdx1 PE=1 SV=1 - [PRDX1_RAT]	21.61	2	5	5	20	1.93619e+07				38.0563	21.61	11	20	199	22.0953	8.1333
O35244	Peroxiredoxin-6 OS=Rattus norvegicus GN=Prdx6 PE=1 SV=3 - [PRDX6_RAT]	23.21	1	5	5	18	17972945				35.7275	23.21	8	18	224	24.803	5.93506
Q9EPC6	Profilin-2 OS=Rattus norvegicus GN=Pfn2 PE=1 SV=3 - [PROF2_RAT]	10	2	1	1	4	5030966				10.6104	10	3	4	140	14.9923	6.99072
Q6AYG3	Protein prune homolog OS=Rattus norvegicus GN=Prune PE=2 SV=1 - [PRUNE_RAT]	2.42	1	1	1	1	2.69551e+06				2.69657	2.42	1	1	454	49.9665	5.07178
P18420	Proteasome subunit alpha type-1 OS=Rattus norvegicus GN=Psma1 PE=1 SV=2 - [PSA1_RAT]	9.89	1	2	2	6	4.48798e+06				11.3943	9.89	2	6	263	29.4988	6.60986
P18422	Proteasome subunit alpha type-3 OS=Rattus norvegicus GN=Psma3 PE=1 SV=3 - [PSA3_RAT]	4.71	2	1	1	1	3.93464e+06				2.51451	4.71	1	1	255	28.4011	5.43994
Q4FZT9	26S proteasome non-ATPase regulatory subunit 2 OS=Rattus norvegicus GN=Psmd2 PE=2 SV=1 - [PSMD2_RAT]	9.03	1	5	5	13	4.84989e+06				36.0767	9.03	7	13	908	100.124	5.19873
Q4KLH4	Paraspeckle component 1 OS=Rattus norvegicus GN=Pspc1 PE=2 SV=1 - [PSPC1_RAT]	5.94	1	2	2	2	886103				5.83188	5.94	2	2	522	58.7222	6.66846
Q00438	Polypyrimidine tract-binding protein 1 OS=Rattus norvegicus GN=Ptbp1 PE=1 SV=1 - [PTBP1_RAT]	8.11	4	2	2	8	1.06154e+06				12.489	8.11	3	8	555	59.3166	9.1001
P97584	Prostaglandin reductase 1 OS=Rattus norvegicus GN=Ptgr1 PE=2 SV=3 - [PTGR1_RAT]	9.12	1	2	2	7	1.28692e+06				15.258	9.12	4	7	329	35.6954	8.01611
Q5BK81	Prostaglandin reductase 2 OS=Rattus norvegicus GN=Ptgr2 PE=2 SV=2 - [PTGR2_RAT]	4.84	1	1	1	2	30760662				5.78986	4.84	2	2	351	38.1121	5.5415
O35567	Bifunctional purine biosynthesis protein PURH OS=Rattus norvegicus GN=Atic PE=1 SV=2 - [PUR9_RAT]	12.16	1	5	5	20	3.75593e+06				37.4353	12.16	10	20	592	64.1682	7.13721
P52873	Pyruvate carboxylase, mitochondrial OS=Rattus norvegicus GN=Pc PE=1 SV=2 - [PYC_RAT]	2.38	1	2	2	3	2.35313e+06				11.3067	2.38	2	3	1178	129.695	6.81494
P53534	Glycogen phosphorylase, brain form (Fragment) OS=Rattus norvegicus GN=Pygb PE=1 SV=3 - [PYGB_RAT]	13.48	2	4	8	23	1.68571e+07				39.3331	13.48	17	23	838	96.1131	6.68311
P32551	Cytochrome b-c1 complex subunit 2, mitochondrial OS=Rattus norvegicus GN=Uqcrc2 PE=1 SV=2 - [QCR2_RAT]	15.49	1	5	5	19	1.79278e+07				46.4219	15.49	8	19	452	48.3662	9.14404
Q91XU1	Protein quaking OS=Rattus norvegicus GN=Qki PE=1 SV=2 - [QKI_RAT]	6.74	5	2	2	4	5.30049e+06				7.59355	6.74	4	4	341	37.6186	7.95752
P35289	Ras-related protein Rab-15 OS=Rattus norvegicus GN=Rab15 PE=2 SV=1 - [RAB15_RAT]	11.79	26	1	2	6	1.09828e+06				13.0684	11.79	3	6	212	24.2681	5.51611
Q63942	GTP-binding protein Rab-3D OS=Rattus norvegicus GN=Rab3d PE=1 SV=2 - [RAB3D_RAT]	10.05	26	1	2	6	1.50644e+06				13.603	10.05	3	6	219	24.2748	4.91943
Q5PQP1	RNA-binding motif, single-stranded-interacting protein 1 OS=Rattus norvegicus GN=Rbms1 PE=2 SV=1 - [RBMS1_RAT]	3.72	1	1	1	4	6.11419e+06				5.57129	3.72	2	4	403	44.0396	8.66064
Q80ZG1	Synembryn-A OS=Rattus norvegicus GN=Ric8a PE=1 SV=2 - [RIC8A_RAT]	3.59	2	1	1	1	276555				5.37533	3.59	1	1	529	59.7949	6.3667
D3ZUQ0	RILP-like protein 1 OS=Rattus norvegicus GN=Rilpl1 PE=1 SV=1 - [RIPL1_RAT]	3.2	1	1	1	1	0				3.74368	3.2	1	1	406	47.3013	5.23682
P19945	60S acidic ribosomal protein P0 OS=Rattus norvegicus GN=Rplp0 PE=1 SV=2 - [RLA0_RAT]	6.94	1	1	1	1	1.72883e+06				3.36559	6.94	1	1	317	34.1938	6.25244
Q6J2U6	E3 ubiquitin-protein ligase RNF114 OS=Rattus norvegicus GN=Rnf114 PE=2 SV=1 - [RN114_RAT]	7.86	1	1	1	3	1.17366e+06				7.47879	7.86	3	3	229	25.6473	6.81494
B2RYR0	E3 ubiquitin-protein ligase RNF168 OS=Rattus norvegicus GN=Rnf168 PE=1 SV=1 - [RN168_RAT]	2.48	1	1	1	2	427968				2.22297	2.48	1	2	564	64.3637	6.56592
F1M386	Rap guanine nucleotide exchange factor 2 OS=Rattus norvegicus GN=Rapgef2 PE=1 SV=2 - [RPGF2_RAT]	1.47	2	1	1	1	7690210				2.79294	1.47	1	1	1496	166.284	6.60986
Q5U4F0	Ribosomal RNA-processing protein 8 OS=Rattus norvegicus GN=Rrp8 PE=2 SV=1 - [RRP8_RAT]	3.5	1	1	1	1	0				3.69517	3.5	1	1	457	51.1845	9.43701
P49242	40S ribosomal protein S3a OS=Rattus norvegicus GN=Rps3a PE=1 SV=2 - [RS3A_RAT]	18.18	2	4	4	7	3.36941e+06				8.08469	18.18	6	7	264	29.9257	9.72998
P10760	Adenosylhomocysteinase OS=Rattus norvegicus GN=Ahcy PE=1 SV=3 - [SAHH_RAT]	9.26	2	3	3	5	1.82926e+06				12.9309	9.26	5	5	432	47.5072	6.53662
P10960	Sulfated glycoprotein 1 OS=Rattus norvegicus GN=Psap PE=1 SV=1 - [SAP_RAT]	3.61	2	2	2	6	1.2767e+07				10.2786	3.61	6	6	554	61.0836	5.24951
Q498U4	SAP domain-containing ribonucleoprotein OS=Rattus norvegicus GN=Sarnp PE=1 SV=3 - [SARNP_RAT]	9.05	1	1	1	2	0				3.99462	9.05	1	2	210	23.5904	6.65381
B2GV06	Succinyl-CoA:3-ketoacid coenzyme A transferase 1, mitochondrial OS=Rattus norvegicus GN=Oxct1 PE=1 SV=1 - [SCOT1_RAT]	16.92	1	5	5	17	1.28801e+07				48.2251	16.92	10	17	520	56.1681	8.47021
Q66H98	Serum deprivation-response protein OS=Rattus norvegicus GN=Sdpr PE=1 SV=3 - [SDPR_RAT]	3.12	1	1	1	2	1.48528e+06				2.94364	3.12	2	2	417	46.3583	5.2876
Q91Y81	Septin-2 OS=Rattus norvegicus GN=Sept2 PE=1 SV=1 - [SEPT2_RAT]	26.32	1	4	5	11	5.29526e+06				26.7095	26.32	8	11	361	41.5663	6.59521
Q6AYE2	Endophilin-B1 OS=Rattus norvegicus GN=Sh3glb1 PE=2 SV=1 - [SHLB1_RAT]	3.56	1	1	1	1	3.8927e+06				2.95134	3.56	1	1	365	40.7618	6.03662
Q5RJQ4	NAD-dependent protein deacetylase sirtuin-2 OS=Rattus norvegicus GN=Sirt2 PE=1 SV=1 - [SIR2_RAT]	3.43	1	1	1	1	1.06701e+06				2.28531	3.43	1	1	350	39.2938	7.07861
Q925F0	Small muscular protein OS=Rattus norvegicus GN=Smpx PE=3 SV=1 - [SMPX_RAT]	38.82	1	3	3	17	1.27981e+07				45.3487	38.82	8	17	85	9.11481	9.99365
P54921	Alpha-soluble NSF attachment protein OS=Rattus norvegicus GN=Napa PE=1 SV=2 - [SNAA_RAT]	16.95	1	4	4	14	4.7203e+06				43.6779	16.95	9	14	295	33.1712	5.45264
P07895	Superoxide dismutase [Mn], mitochondrial OS=Rattus norvegicus GN=Sod2 PE=1 SV=2 - [SODM_RAT]	6.31	1	1	1	5	22617319				19.6817	6.31	2	5	222	24.6586	8.80713
P16086	Spectrin alpha chain, non-erythrocytic 1 OS=Rattus norvegicus GN=Sptan1 PE=1 SV=2 - [SPTN1_RAT]	2.83	2	5	5	9	2.44201e+06				25.6076	2.83	8	9	2472	284.462	5.32568
O08623	Sequestosome-1 OS=Rattus norvegicus GN=Sqstm1 PE=1 SV=1 - [SQSTM_RAT]	29.61	3	6	6	17	1.31188e+07				64.9881	29.61	10	17	439	47.651	5.17334
Q6QGW5	Steroid receptor RNA activator 1 OS=Rattus norvegicus GN=Sra1 PE=1 SV=1 - [SRA1_RAT]	7.79	2	1	1	1	29184.6				0	7.79	1	1	231	25.2476	6.01123
P52631	Signal transducer and activator of transcription 3 OS=Rattus norvegicus GN=Stat3 PE=1 SV=1 - [STAT3_RAT]	5.58	1	2	2	5	7.3109e+06				13.1388	5.58	3	5	770	87.9833	6.30322
Q5XIG8	Serine-threonine kinase receptor-associated protein OS=Rattus norvegicus GN=Strap PE=1 SV=1 - [STRAP_RAT]	5.14	1	1	1	4	1.98398e+06				9.945	5.14	2	4	350	38.432	5.12256
G3V7P1	Syntaxin-12 OS=Rattus norvegicus GN=Stx12 PE=1 SV=1 - [STX12_RAT]	5.47	1	1	1	4	996952				5.99137	5.47	2	4	274	31.1679	5.32568
P13086	Succinyl-CoA ligase [ADP/GDP-forming] subunit alpha, mitochondrial OS=Rattus norvegicus GN=Suclg1 PE=2 SV=2 - [SUCA_RAT]	7.8	1	2	2	7	8.82235e+06				14.1323	7.8	7	7	346	36.125	9.48096
B0BN85	Suppressor of G2 allele of SKP1 homolog OS=Rattus norvegicus GN=Sugt1 PE=2 SV=1 - [SUGT1_RAT]	9.82	1	2	2	7	4.2701e+06				19.3742	9.82	3	7	336	38.0669	5.2876
P0C2N6	Histone-lysine N-methyltransferase SUV420H2 OS=Rattus norvegicus GN=Suv420h2 PE=2 SV=1 - [SV422_RAT]	4.89	1	1	1	1	2.3996e+06				3.56785	4.89	1	1	470	53.5724	8.93896
P50475	Alanine--tRNA ligase, cytoplasmic OS=Rattus norvegicus GN=Aars PE=1 SV=3 - [SYAC_RAT]	7.02	1	4	4	9	6.30188e+07				20.7072	7.02	4	9	968	106.723	5.61768
Q5I0G4	Glycine--tRNA ligase (Fragment) OS=Rattus norvegicus GN=Gars PE=1 SV=1 - [SYG_RAT]	5.49	2	3	3	3	1.73284e+07				5.933	5.49	3	3	637	71.9843	6.07471
P40329	Arginine--tRNA ligase, cytoplasmic OS=Rattus norvegicus GN=Rars PE=1 SV=2 - [SYRC_RAT]	3.03	1	1	1	1	1.09679e+06				1.94131	3.03	1	1	660	75.762	7.04932
Q6P799	Serine--tRNA ligase, cytoplasmic OS=Rattus norvegicus GN=Sars PE=1 SV=3 - [SYSC_RAT]	2.73	1	1	1	3	1.34243e+06				7.83165	2.73	2	3	512	58.5508	6.18896
Q04462	Valine--tRNA ligase OS=Rattus norvegicus GN=Vars PE=2 SV=2 - [SYVC_RAT]	1.27	1	1	1	2	1.13183e+06				4.81148	1.27	2	2	1264	140.28	7.60596
Q4KM49	Tyrosine--tRNA ligase, cytoplasmic OS=Rattus norvegicus GN=Yars PE=2 SV=3 - [SYYC_RAT]	5.11	1	2	2	4	3.17686e+06				8.68794	5.11	3	4	528	59.078	7.00537
Q5XFX0	Transgelin-2 OS=Rattus norvegicus GN=Tagln2 PE=2 SV=1 - [TAGL2_RAT]	13.07	1	2	2	2	696921				5.5668	13.07	2	2	199	22.3791	8.25049
Q9EQS0	Transaldolase OS=Rattus norvegicus GN=Taldo1 PE=1 SV=2 - [TALDO_RAT]	8.9	1	3	3	5	1.61858e+06				9.33219	8.9	4	5	337	37.4365	7.03467
P28480	T-complex protein 1 subunit alpha OS=Rattus norvegicus GN=Tcp1 PE=1 SV=1 - [TCPA_RAT]	6.29	1	2	2	9	4884620				9.13383	6.29	5	9	556	60.3217	6.21436
P11232	Thioredoxin OS=Rattus norvegicus GN=Txn PE=1 SV=2 - [THIO_RAT]	12.38	1	1	1	3	4.04479e+06				11.1889	12.38	2	3	105	11.6657	4.91943
P24329	Thiosulfate sulfurtransferase OS=Rattus norvegicus GN=Tst PE=1 SV=3 - [THTR_RAT]	6.4	1	1	1	1	2448188				2.90782	6.4	1	1	297	33.3858	7.85498
O08629	Transcription intermediary factor 1-beta OS=Rattus norvegicus GN=Trim28 PE=1 SV=2 - [TIF1B_RAT]	4.07	1	2	2	5	2.79304e+06				14.6183	4.07	4	5	835	88.8995	5.77002
P50137	Transketolase OS=Rattus norvegicus GN=Tkt PE=1 SV=1 - [TKT_RAT]	3.05	2	1	1	4	1.68512e+06				7.23339	3.05	2	4	623	67.6006	7.48877
A2RUW1	Toll-interacting protein OS=Rattus norvegicus GN=Tollip PE=2 SV=1 - [TOLIP_RAT]	10.22	1	2	2	3	1.02321e+07				10.7976	10.22	3	3	274	30.2949	5.17334
P09495	Tropomyosin alpha-4 chain OS=Rattus norvegicus GN=Tpm4 PE=1 SV=3 - [TPM4_RAT]	16.94	1	1	5	32	436202436				70.4333	16.94	14	32	248	28.4925	4.69092
F1MA98	Nucleoprotein TPR OS=Rattus norvegicus GN=Tpr PE=1 SV=1 - [TPR_RAT]	1.06	1	1	2	3	505938				9.04902	1.06	3	3	2360	267.144	4.99561
Q5XHZ0	Heat shock protein 75 kDa, mitochondrial OS=Rattus norvegicus GN=Trap1 PE=1 SV=1 - [TRAP1_RAT]	4.53	1	2	2	9	2.04165e+06				27.3404	4.53	4	9	706	80.4108	7.03467
Q5U300	Ubiquitin-like modifier-activating enzyme 1 OS=Rattus norvegicus GN=Uba1 PE=1 SV=1 - [UBA1_RAT]	13.23	1	9	9	32	1.75899e+07				73.0118	13.23	17	32	1058	117.713	5.56689
P20788	Cytochrome b-c1 complex subunit Rieske, mitochondrial OS=Rattus norvegicus GN=Uqcrfs1 PE=1 SV=2 - [UCRI_RAT]	15.69	1	3	3	7	3.07614e+06				17.5111	15.69	5	7	274	29.4272	8.86572
Q9ES53	Ubiquitin fusion degradation protein 1 homolog OS=Rattus norvegicus GN=Ufd1l PE=1 SV=1 - [UFD1_RAT]	3.91	1	1	1	2	3.30948e+06				3.05592	3.91	2	2	307	34.4633	6.69775
Q3MIE4	Synaptic vesicle membrane protein VAT-1 homolog OS=Rattus norvegicus GN=Vat1 PE=1 SV=1 - [VAT1_RAT]	7.67	1	2	2	6	6.47679e+06				23.2684	7.67	4	6	404	43.091	6.62451
Q642A6	von Willebrand factor A domain-containing protein 1 OS=Rattus norvegicus GN=Vwa1 PE=2 SV=1 - [VWA1_RAT]	2.41	1	1	1	1	0				2.4942	2.41	1	1	415	44.8043	6.69775
Q75WE7	von Willebrand factor A domain-containing protein 5A OS=Rattus norvegicus GN=Vwa5a PE=2 SV=1 - [VWA5A_RAT]	3.16	1	2	2	4	5.09801e+06				6.13178	3.16	4	4	822	91.4245	6.63916
Q562A2	Zinc finger RNA-binding protein OS=Rattus norvegicus GN=Zfr PE=1 SV=2 - [ZFR_RAT]	1.58	1	1	1	1	618991				4.35654	1.58	1	1	1073	116.745	8.82178
Q9R0L4-3	Isoform 3 of Cullin-associated NEDD8-dissociated protein 2 OS=Rattus norvegicus GN=Cand2 - [CAND2_RAT]	0.99	5	1	1	2	4688422				2.40289	0.99	2	2	1212	132.892	5.5415
O35158-2	Isoform 2 of Cell adhesion molecule-related/down-regulated by oncogenes OS=Rattus norvegicus GN=Cdon - [CDON_RAT]	1.23	1	1	1	1	154240544				3.91769	1.23	1	1	1139	123.515	6.96143
Q9Z2S9-3	Isoform 4 of Flotillin-2 OS=Rattus norvegicus GN=Flot2 - [FLOT2_RAT]	3.69	3	1	1	1	1.27118e+06				3.57308	3.69	1	1	379	41.7252	5.2876
Q9Z1E1-2	Isoform 2 of Flotillin-1 OS=Rattus norvegicus GN=Flot1 - [FLOT1_RAT]	3.69	2	1	1	4	8.48737e+06				8.06499	3.69	4	4	352	39.7453	7.41553
P14408-2	Isoform Cytoplasmic of Fumarate hydratase, mitochondrial OS=Rattus norvegicus GN=Fh - [FUMH_RAT]	17.34	3	6	6	17	1.2479e+07				44.5969	17.34	10	17	467	50.1377	8.19189
Q68FP1-2	Isoform 2 of Gelsolin OS=Rattus norvegicus GN=Gsn - [GELS_RAT]	2.33	2	1	1	4	1.2435e+06				9.02849	2.33	1	4	731	80.8784	5.69385
P62994-2	Isoform 2 of Growth factor receptor-bound protein 2 OS=Rattus norvegicus GN=Grb2 - [GRB2_RAT]	5.91	2	1	1	1	1.5411e+06				2.55315	5.91	1	1	203	23.5407	6.80029
Q9JJ54-4	Isoform 4 of Heterogeneous nuclear ribonucleoprotein D0 OS=Rattus norvegicus GN=Hnrnpd - [HNRPD_RAT]	10.88	8	2	2	3	2.0927e+06				11.493	10.88	3	3	285	30.451	8.41162
Q63258-3	Isoform Alpha-7X1C of Integrin alpha-7 OS=Rattus norvegicus GN=Itga7 - [ITA7_RAT]	1.21	4	1	1	2	3.46725e+06				7.25763	1.21	1	2	1076	117.446	5.97314
P29410-2	Isoform 2 of Adenylate kinase 2, mitochondrial OS=Rattus norvegicus GN=Ak2 - [KAD2_RAT]	12.07	2	2	2	3	7.25818e+06				7.40343	12.07	3	3	232	25.5141	6.80029
O88943-2	Isoform B of Potassium voltage-gated channel subfamily KQT member 2 OS=Rattus norvegicus GN=Kcnq2 - [KCNQ2_RAT]	1.71	3	1	1	1	1.52797e+06				3.16263	1.71	1	1	876	96.4664	9.36377
P13084-2	Isoform B23.2 of Nucleophosmin OS=Rattus norvegicus GN=Npm1 - [NPM_RAT]	8.17	2	1	1	2	4.61971e+06				2.90074	8.17	2	2	257	28.3677	4.69092
Q9QY17-4	Isoform 4 of Protein kinase C and casein kinase substrate in neurons 2 protein OS=Rattus norvegicus GN=Pacsin2 - [PACN2_RAT]	4.94	6	2	2	4	3.03685e+06				7.98654	4.94	4	4	445	51.262	5.38916
Q66HS7-2	Isoform 2 of PDZ and LIM domain protein 3 OS=Rattus norvegicus GN=Pdlim3 - [PDLI3_RAT]	10.51	3	2	2	7	1.45695e+07				15.8514	10.51	4	7	314	34.0981	7.86963
G3V9H8-2	Isoform 2 of Proto-oncogene tyrosine-protein kinase receptor Ret OS=Rattus norvegicus GN=Ret - [RET_RAT]	1.49	2	1	1	1	1.8711e+06				2.10285	1.49	1	1	1073	119.715	7.00537
Q6MGB6-2	Isoform 2 of E3 ubiquitin-protein ligase RING1 OS=Rattus norvegicus GN=Ring1 - [RING1_RAT]	7.69	2	1	1	3	24934.6				2.31319	7.69	1	3	377	39.3523	5.75732
Q9Z2Q1-2	Isoform 2 of Protein transport protein Sec31A OS=Rattus norvegicus GN=Sec31a - [SC31A_RAT]	1.78	3	1	1	4	2563667				6.18395	1.78	1	4	1067	116.806	7.51807
Q9WV48-5	Isoform 5 of SH3 and multiple ankyrin repeat domains protein 1 OS=Rattus norvegicus GN=Shank1 - [SHAN1_RAT]	0.93	4	1	1	1	8.18772e+06				3.17834	0.93	1	1	1943	202.794	8.27979
F1LP64-2	Isoform 2 of E3 ubiquitin-protein ligase TRIP12 OS=Rattus norvegicus GN=Trip12 - [TRIPC_RAT]	0.86	2	1	1	1	0				2.32064	0.86	1	1	1976	218.071	8.48486
Q2EJA0-4	Isoform 4 of Yorkie homolog OS=Rattus norvegicus GN=Yap1 - [YAP1_RAT]	4.57	6	1	1	1	5945688				3.45803	4.57	1	1	350	37.4706	6.96143
D3ZU27	Protein Usp31 OS=Rattus norvegicus GN=Usp31 PE=4 SV=1 - [D3ZU27_RAT]	2.11	1	1	1	1	1.19956e+06				2.62873	2.11	1	1	1089	119.34	9.26123
D3ZRJ4	Olfactory receptor OS=Rattus norvegicus GN=Olr569 PE=3 SV=1 - [D3ZRJ4_RAT]	5.83	1	1	1	1	850121				3.1951	5.83	1	1	309	35.0328	7.7085
B5DFG4	Heat shock 27kD protein family, member 7 (Cardiovascular) OS=Rattus norvegicus GN=Hspb7 PE=2 SV=1 - [B5DFG4_RAT]	37.28	2	4	4	25	7.81832e+06				65.6769	37.28	11	25	169	18.607	6.41748
D4ABE9	Olfactory receptor OS=Rattus norvegicus GN=Olr112 PE=3 SV=1 - [D4ABE9_RAT]	4.38	1	1	1	1	4.04891e+06				2.26561	4.38	1	1	320	36.049	8.22119
D3ZD97	DEAH (Asp-Glu-Ala-His) box polypeptide 15 (Predicted), isoform CRA_b OS=Rattus norvegicus GN=Dhx15 PE=4 SV=1 - [D3ZD97_RAT]	3.14	1	2	2	3	1.72833e+06				7.1665	3.14	2	3	795	90.9192	7.45947
Q9WVJ6	Protein Tgm2 OS=Rattus norvegicus GN=Tgm2 PE=2 SV=1 - [Q9WVJ6_RAT]	2.19	1	1	1	1	3.98244e+06				3.35052	2.19	1	1	686	76.8861	5.09717
D3ZJB8	Ariadne homolog 2 (Drosophila) (Predicted), isoform CRA_a OS=Rattus norvegicus GN=Arih2 PE=4 SV=1 - [D3ZJB8_RAT]	3.46	1	1	1	2	266994				6.42611	3.46	1	2	492	57.7031	5.75732
G3V6D8	Myosin-3 OS=Rattus norvegicus GN=Myh3 PE=4 SV=1 - [G3V6D8_RAT]	6.08	13	1	10	54	145784048				157.599	6.08	23	54	1940	223.647	5.80811
Q6IMY8	Heterogeneous nuclear ribonucleoprotein U OS=Rattus norvegicus GN=Hnrnpu PE=2 SV=1 - [Q6IMY8_RAT]	8.02	1	3	3	7	1.06475e+07				19.9689	8.02	5	7	798	87.6776	6.23975
D3ZFW1	Protein Tsen15 OS=Rattus norvegicus GN=Tsen15 PE=4 SV=1 - [D3ZFW1_RAT]	14.06	1	1	1	1	860959				3.70849	14.06	1	1	128	13.9976	4.44971
E2RUH2	Ribonuclease inhibitor OS=Rattus norvegicus GN=Rnh1 PE=2 SV=1 - [E2RUH2_RAT]	5.48	2	2	2	4	2.77093e+06				6.1316	5.48	4	4	456	49.8871	4.79248
D4AEH9	Amylo-1, 6-glucosidase, 4-alpha-glucanotransferase (Glycogen debranching enzyme, glycogen storage disease type III) (Predicted), isoform CRA_a OS=Rattus norvegicus GN=Agl PE=4 SV=1 - [D4AEH9_RAT]	4.24	1	5	5	8	2.99543e+06				16.4829	4.24	7	8	1532	174.22	6.7417
G3V7K9	GTP-binding protein RAD OS=Rattus norvegicus GN=Rrad PE=4 SV=1 - [G3V7K9_RAT]	10.75	1	2	2	3	1.3795e+06				9.97154	10.75	2	3	307	33.2619	9.26123
D3ZZC1	Protein Txndc5 OS=Rattus norvegicus GN=Txndc5 PE=3 SV=1 - [D3ZZC1_RAT]	3.84	1	1	1	6	990074				20.8713	3.84	2	6	417	46.324	5.88428
Q6AYI1	DEAD (Asp-Glu-Ala-Asp) box polypeptide 5 OS=Rattus norvegicus GN=Ddx5 PE=1 SV=1 - [Q6AYI1_RAT]	14.47	1	5	7	30	1.04367e+07				76.5741	14.47	17	30	615	69.1958	8.92432
Q6AYD5	G1 to S phase transition 1 OS=Rattus norvegicus GN=Gspt1 PE=2 SV=1 - [Q6AYD5_RAT]	1.73	1	1	1	2	758566				7.06321	1.73	1	2	636	68.7081	5.21143
D3ZLT1	NADH dehydrogenase (Ubiquinone) 1 beta subcomplex, 7 (Predicted) OS=Rattus norvegicus GN=Ndufb7 PE=4 SV=1 - [D3ZLT1_RAT]	6.57	1	1	1	2	8571166				4.09532	6.57	2	2	137	16.5572	8.45557
B0BMW2	3-hydroxyacyl-CoA dehydrogenase type-2 OS=Rattus norvegicus GN=Hsd17b10 PE=2 SV=1 - [B0BMW2_RAT]	14.18	2	2	2	17	2.99587e+06				43.9893	14.18	4	17	261	27.2325	8.5874
Q1RP74	Protein LOC100911774 OS=Rattus norvegicus GN=LOC100911774 PE=2 SV=1 - [Q1RP74_RAT]	6.56	1	1	1	4	3.4418e+06				18.1974	6.56	2	4	244	27.2303	4.99561
Q499Q4	Phosphoglucomutase 1 OS=Rattus norvegicus GN=Pgm1 PE=2 SV=2 - [Q499Q4_RAT]	9.96	2	4	4	21	6.06711e+06				76.6641	9.96	9	21	562	61.3516	6.56592
Q8CHJ4	Protein Yy1 OS=Rattus norvegicus GN=Yy1 PE=2 SV=1 - [Q8CHJ4_RAT]	4.87	1	1	1	2	602512				6.39519	4.87	2	2	411	44.3896	6.21436
A9UMV9	Ndufa7 protein OS=Rattus norvegicus GN=Ndufa7l PE=4 SV=1 - [A9UMV9_RAT]	9.82	1	1	1	1	1.77782e+06				1.92797	9.82	1	1	112	12.4926	10.4771
D4A1Q2	Microtubule-associated protein OS=Rattus norvegicus GN=Mapt PE=3 SV=1 - [D4A1Q2_RAT]	2.62	6	1	1	2	2.45586e+06				10.4804	2.62	1	2	686	71.7219	5.73193
G3V715	5'-AMP-activated protein kinase catalytic subunit alpha-2 OS=Rattus norvegicus GN=Prkaa2 PE=4 SV=1 - [G3V715_RAT]	4.89	3	2	2	6	5.55106e+06				15.1009	4.89	4	6	552	62.1736	7.73779
D4A962	Heterogeneous nuclear ribonucleoprotein U-like 1 (Predicted) OS=Rattus norvegicus GN=Hnrnpul1 PE=4 SV=1 - [D4A962_RAT]	1.51	1	1	1	1	592768				3.2515	1.51	1	1	859	95.9426	6.63916
B0BMY7	Protein Twf2 OS=Rattus norvegicus GN=Twf2 PE=2 SV=1 - [B0BMY7_RAT]	9.46	1	2	2	2	1.25636e+06				8.026	9.46	2	2	349	39.4484	6.80029
G3V918	Phosphoribosylglycinamide formyltransferase, isoform CRA_a OS=Rattus norvegicus GN=Gart PE=3 SV=1 - [G3V918_RAT]	1.39	1	1	1	2	8.52093e+06				3.01432	1.39	2	2	1010	107.512	6.60986
F1LXA0	NADH dehydrogenase (Ubiquinone) 1 alpha subcomplex, 12 (Predicted), isoform CRA_b OS=Rattus norvegicus GN=Ndufa12 PE=4 SV=2 - [F1LXA0_RAT]	11.72	1	1	1	9	9.53842e+06				24.0093	11.72	3	9	145	17.1667	9.70068
Q5RJN0	NADH dehydrogenase (Ubiquinone) Fe-S protein 7 OS=Rattus norvegicus GN=Ndufs7 PE=2 SV=1 - [Q5RJN0_RAT]	11.01	1	2	2	3	2.1458e+06				6.40191	11.01	3	3	218	23.9294	9.99365
D4A2Z6	Protein Sec63 OS=Rattus norvegicus GN=Sec63 PE=4 SV=1 - [D4A2Z6_RAT]	1.93	1	1	1	1	1.13616e+06				3.13718	1.93	1	1	727	83.5394	5.47803
B2RYS2	Cytochrome b-c1 complex subunit 7 OS=Rattus norvegicus GN=LOC685596 PE=3 SV=1 - [B2RYS2_RAT]	20.72	1	2	2	9	1.05203e+07				24.3696	20.72	4	9	111	13.5499	9.30518
D3ZDI9	Ubiquitin carboxyl-terminal hydrolase OS=Rattus norvegicus GN=Usp13 PE=3 SV=2 - [D3ZDI9_RAT]	5.01	1	2	2	5	4.20836e+06				8.29607	5.01	3	5	858	96.6867	5.52881
D4A8U9	Protein Unc45b OS=Rattus norvegicus GN=Unc45b PE=4 SV=1 - [D4A8U9_RAT]	2.59	1	1	1	2	1.67679e+06				7.33499	2.59	1	2	735	81.2917	6.94678
G3V6I5	Protein Dnaja3 OS=Rattus norvegicus GN=Dnaja3 PE=3 SV=1 - [G3V6I5_RAT]	2.5	1	1	1	1	5.93125e+06				3.15761	2.5	1	1	480	52.3704	9.27588
B5DF65	Biliverdin reductase B (Flavin reductase (NADPH)) OS=Rattus norvegicus GN=LOC681468 PE=2 SV=1 - [B5DF65_RAT]	13.59	1	2	2	6	3.1011e+06				20.9444	13.59	5	6	206	22.0803	6.80029
F1M8H5	Protein Abcf2 OS=Rattus norvegicus GN=Abcf2 PE=4 SV=2 - [F1M8H5_RAT]	2.76	2	1	1	1	3.00724e+06				3.62336	2.76	1	1	434	50.2518	8.08936
Q5RJR9	Serine (Or cysteine) proteinase inhibitor, clade H, member 1, isoform CRA_b OS=Rattus norvegicus GN=Serpinh1 PE=2 SV=1 - [Q5RJR9_RAT]	28.06	2	9	9	39	2.42136e+07				83.4279	28.06	24	39	417	46.5322	8.82178
Q3KRF2	High density lipoprotein binding protein (Vigilin) OS=Rattus norvegicus GN=Hdlbp PE=2 SV=1 - [Q3KRF2_RAT]	1.26	1	1	1	1	907986				2.96556	1.26	1	1	1268	141.608	6.94678
D3ZLA3	Copine 3 protein OS=Rattus norvegicus GN=Cpne3 PE=2 SV=1 - [D3ZLA3_RAT]	3	1	1	1	3	1.20362e+06				5.0165	3	2	3	533	59.648	5.68115
D4A1W6	Protein Nmb OS=Rattus norvegicus GN=Nmb PE=4 SV=1 - [D4A1W6_RAT]	14.53	1	1	1	1	1355990				2.54815	14.53	1	1	117	13.1363	11.7808
D3ZQM0	Protein Sf3a1 OS=Rattus norvegicus GN=Sf3a1 PE=4 SV=1 - [D3ZQM0_RAT]	2.02	1	1	1	8	538033				8.73144	2.02	1	8	791	88.5324	5.22412
D3ZZN3	Protein Acss1 OS=Rattus norvegicus GN=Acss1 PE=4 SV=1 - [D3ZZN3_RAT]	5.13	1	3	3	5	1.1251e+06				7.39089	5.13	4	5	682	74.8439	6.85889
D4ADV8	Dishevelled 3, dsh homolog (Drosophila) (Predicted) OS=Rattus norvegicus GN=Dvl3 PE=4 SV=1 - [D4ADV8_RAT]	1.65	1	1	1	1	1.38924e+06				2.18982	1.65	1	1	668	72.536	6.50732
F1M9K2	ADAMTS-like 5 (Predicted), isoform CRA_a OS=Rattus norvegicus GN=Adamtsl5 PE=4 SV=2 - [F1M9K2_RAT]	7	1	1	1	1	26215924				2.49933	7	1	1	257	28.1176	6.96143
G3V796	Acetyl-Coenzyme A dehydrogenase, medium chain OS=Rattus norvegicus GN=Acadm PE=3 SV=1 - [G3V796_RAT]	11.4	2	4	4	11	1.89479e+07				27.9766	11.4	8	11	421	46.5418	8.41162
G3V907	Protein LOC100911356 OS=Rattus norvegicus GN=LOC100360976 PE=4 SV=1 - [G3V907_RAT]	11.37	2	2	2	13	1.66026e+07				36.8742	11.37	6	13	299	32.4605	4.36084
D3ZC22	Myotubularin related protein 6 (Predicted), isoform CRA_a OS=Rattus norvegicus GN=Mtmr6 PE=4 SV=1 - [D3ZC22_RAT]	4.59	1	1	1	1	2.87211e+06				1.8012	4.59	1	1	327	37.1999	8.54346
Q6MG89	Notch homolog 4, [Drosophila] OS=Rattus norvegicus GN=Notch4 PE=4 SV=1 - [Q6MG89_RAT]	0.66	1	1	1	1	340708				2.85445	0.66	1	1	1961	205.938	5.8208
M0R757	Elongation factor 1-alpha OS=Rattus norvegicus GN=LOC100360413 PE=3 SV=1 - [M0R757_RAT]	17.32	7	2	6	16	2.20396e+08				41.0892	17.32	10	16	462	50.0761	9.01221
D3ZUX5	Coiled-coil-helix-coiled-coil-helix domain containing 3 (Predicted), isoform CRA_a OS=Rattus norvegicus GN=Chchd3 PE=4 SV=1 - [D3ZUX5_RAT]	11.45	1	2	2	3	3.41194e+06				8.93422	11.45	3	3	227	26.4182	8.1333
Q4KLL7	Protein Vps4b OS=Rattus norvegicus GN=Vps4b PE=2 SV=1 - [Q4KLL7_RAT]	7.21	4	2	2	3	4.15111e+06				6.43594	7.21	3	3	444	49.4205	7.10791
Q5U2N2	Ubiquitin carboxyl-terminal hydrolase OS=Rattus norvegicus GN=Usp14 PE=2 SV=1 - [Q5U2N2_RAT]	8.11	1	2	2	8	3.10843e+06				20.671	8.11	4	8	493	55.9409	5.19873
G3V8L7	Integrin alpha M OS=Rattus norvegicus GN=Itgam PE=3 SV=1 - [G3V8L7_RAT]	1.13	1	1	1	1	886408				3.75058	1.13	1	1	1151	127.112	6.75635
Q5U302	Catenin (Cadherin associated protein), alpha 1 OS=Rattus norvegicus GN=Ctnna1 PE=2 SV=1 - [Q5U302_RAT]	11.78	2	7	7	30	1.00147e+07				76.8589	11.78	14	30	908	100.174	6.22705
M0R961	Far upstream element-binding protein 2 OS=Rattus norvegicus GN=Khsrp PE=4 SV=1 - [M0R961_RAT]	11.23	2	3	4	5	1.12697e+06				12.068	11.23	5	5	721	74.1665	6.96143
D4ABI3	Olfactory receptor 830 (Predicted) OS=Rattus norvegicus GN=Olr830 PE=3 SV=1 - [D4ABI3_RAT]	5.31	1	1	1	1	3.19777e+06				2.39066	5.31	1	1	320	35.9761	8.96826
B2GUV5	ATPase, H transporting, lysosomal V1 subunit G1 OS=Rattus norvegicus GN=Atp6v1g1 PE=4 SV=1 - [B2GUV5_RAT]	18.64	1	1	1	2	84339.3				4.63348	18.64	1	2	118	13.702	7.28369
D4A8C5	1-phosphatidylinositol 4,5-bisphosphate phosphodiesterase beta-4 OS=Rattus norvegicus GN=Plcb4 PE=4 SV=1 - [D4A8C5_RAT]	1.84	2	1	1	3	389116				9.24254	1.84	2	3	1194	136.055	6.81494
D3ZP82	Lysyl oxidase-like 3 (Predicted), isoform CRA_a OS=Rattus norvegicus GN=Loxl3 PE=4 SV=1 - [D3ZP82_RAT]	1.72	1	1	1	1	38936863				2.16852	1.72	1	1	754	83.5752	6.94678
D3ZD62	Protein Ndst2 OS=Rattus norvegicus GN=Ndst2 PE=4 SV=1 - [D3ZD62_RAT]	1.7	1	1	1	1	736198				4.06637	1.7	1	1	883	101.003	8.63135
D4A4T3	Protein RGD1563104 OS=Rattus norvegicus GN=RGD1563104 PE=4 SV=1 - [D4A4T3_RAT]	0.96	1	1	1	1	0				2.40506	0.96	1	1	1250	142.109	6.99072
D3ZD73	Protein Ddx6 OS=Rattus norvegicus GN=Ddx6 PE=4 SV=1 - [D3ZD73_RAT]	2.28	1	1	1	1	0				2.53169	2.28	1	1	483	54.2102	8.66064
G3V8B6	26S proteasome non-ATPase regulatory subunit 1 OS=Rattus norvegicus GN=Psmd1 PE=4 SV=1 - [G3V8B6_RAT]	6.72	2	4	4	7	1.10503e+06				21.4878	6.72	5	7	953	105.633	5.38916
B1WC02	CTP synthase OS=Rattus norvegicus GN=Ctps1 PE=2 SV=1 - [B1WC02_RAT]	7.78	1	3	3	9	3.95005e+06				25.3235	7.78	5	9	591	66.5981	6.58057
F1M9B9	Interleukin 1 receptor accessory protein OS=Rattus norvegicus GN=Il1rap PE=4 SV=2 - [F1M9B9_RAT]	3.33	3	1	1	1	1.35516e+06				2.57883	3.33	1	1	570	65.5235	7.72314
Q4G079	Protein Aimp1 OS=Rattus norvegicus GN=Aimp1 PE=2 SV=1 - [Q4G079_RAT]	3.81	1	1	1	2	3.15425e+06				6.2974	3.81	1	2	315	34.552	8.29443
D4A9D6	DEAH (Asp-Glu-Ala-His) box polypeptide 9 (Predicted) OS=Rattus norvegicus GN=Dhx9 PE=4 SV=1 - [D4A9D6_RAT]	1.36	1	1	1	1	539471				3.53767	1.36	1	1	1174	131.647	6.354
Q3KRC3	Protein Srpr OS=Rattus norvegicus GN=Srpr PE=2 SV=1 - [Q3KRC3_RAT]	2.2	1	1	1	2	1.72846e+06				6.26925	2.2	1	2	636	69.6132	8.95361
Q5XIG1	Ldb3 protein OS=Rattus norvegicus GN=Ldb3 PE=2 SV=1 - [Q5XIG1_RAT]	40.64	1	8	8	59	4.71133e+07				144.895	40.64	21	59	283	30.9688	9.18799
F1LV10	Myosin IA OS=Rattus norvegicus GN=Myo1a PE=4 SV=2 - [F1LV10_RAT]	4.12	2	2	2	2	3.02658e+06				3.41189	4.12	2	2	1043	118.773	9.37842
I6L9G6	Protein Tardbp OS=Rattus norvegicus GN=Tardbp PE=2 SV=1 - [I6L9G6_RAT]	4.56	1	1	1	1	117539815				2.86937	4.56	1	1	285	32.1271	6.99072
Q4QQV0	Protein Tubb6 OS=Rattus norvegicus GN=Tubb6 PE=2 SV=1 - [Q4QQV0_RAT]	19.24	1	1	8	33	2.42727e+07				83.0883	19.24	20	33	447	50.0271	4.89404
D3ZX01	Protein Rps4y2 OS=Rattus norvegicus GN=Rps4y2 PE=3 SV=1 - [D3ZX01_RAT]	7.63	2	2	2	3	2.34662e+06				7.28049	7.63	2	3	262	29.1798	10.272
Q5XIP0	DnaJ (Hsp40) homolog, subfamily B, member 4 OS=Rattus norvegicus GN=Dnajb4 PE=2 SV=1 - [Q5XIP0_RAT]	4.75	1	1	1	3	1.62368e+06				9.5615	4.75	2	3	337	37.7982	8.5874
D3ZHK4	Protein Rb1cc1 OS=Rattus norvegicus GN=Rb1cc1 PE=4 SV=1 - [D3ZHK4_RAT]	1.07	1	1	1	3	169561				5.48858	1.07	1	3	1588	182.113	5.43994
B2RYS8	NADH dehydrogenase (Ubiquinone) 1 beta subcomplex 8 OS=Rattus norvegicus GN=Ndufb8 PE=2 SV=1 - [B2RYS8_RAT]	8.06	1	1	1	1	5964720				3.01939	8.06	1	1	186	21.9444	6.04932
G3V8B8	DnaJ (Hsp40) homolog, subfamily C, member 7, isoform CRA_a OS=Rattus norvegicus GN=Dnajc7 PE=4 SV=1 - [G3V8B8_RAT]	2.63	1	1	1	3	2.09208e+06				6.43057	2.63	3	3	494	56.4397	6.78564
D3ZGY2	OTU domain containing 6B (Predicted), isoform CRA_b OS=Rattus norvegicus GN=Otud6b PE=4 SV=1 - [D3ZGY2_RAT]	4.01	1	1	1	1	2.16803e+06				3.64666	4.01	1	1	324	37.085	6.26514
M0R6K0	Laminin subunit beta-2 OS=Rattus norvegicus GN=Lamb2 PE=4 SV=1 - [M0R6K0_RAT]	0.67	2	1	1	1	557069				3.04633	0.67	1	1	1801	196.406	6.80029
D3ZU74	Cytoplasmic dynein 1 intermediate chain 2 OS=Rattus norvegicus GN=Dync1i2 PE=4 SV=1 - [D3ZU74_RAT]	5.72	6	2	2	7	4.96315e+06				24.9455	5.72	4	7	612	68.3207	5.2876
G3V9N0	Pabpc4 protein OS=Rattus norvegicus GN=Pabpc4 PE=2 SV=2 - [G3V9N0_RAT]	11.02	4	2	5	18	8.03146e+06				49.6028	11.02	11	18	644	70.789	9.26123
D3ZEA2	Protein Fdxacb1 OS=Rattus norvegicus GN=Fdxacb1 PE=4 SV=1 - [D3ZEA2_RAT]	2.72	1	1	1	1	15303034				3.00164	2.72	1	1	551	62.8491	6.22705
D3ZVU6	Protein Avl9 OS=Rattus norvegicus GN=Avl9 PE=4 SV=1 - [D3ZVU6_RAT]	6.93	1	1	1	2	0				0	6.93	1	2	649	71.9624	6.18896
M0RDF7	Bystin OS=Rattus norvegicus GN=Bysl PE=4 SV=1 - [M0RDF7_RAT]	3.21	2	1	1	1	1.47412e+06				3.48567	3.21	1	1	436	49.9953	8.26514
D4A4T0	Protein Stub1 OS=Rattus norvegicus GN=Stub1 PE=4 SV=1 - [D4A4T0_RAT]	4.28	1	1	1	1	906494				2.54557	4.28	1	1	304	34.8643	5.89697
G3V8L9	Polymerase I and transcript release factor OS=Rattus norvegicus GN=Ptrf PE=4 SV=1 - [G3V8L9_RAT]	18.88	2	5	5	17	8.26265e+06				52.8787	18.88	10	17	392	43.882	5.51611
D3ZVD1	Polyhomeotic-like 1 (Drosophila) (Predicted) OS=Rattus norvegicus GN=Phc1 PE=4 SV=1 - [D3ZVD1_RAT]	1.63	1	1	1	1	3.74377e+06				2.31364	1.63	1	1	1042	109.89	9.08545
D3ZSN4	Protein Zfp330 OS=Rattus norvegicus GN=Zfp330 PE=4 SV=1 - [D3ZSN4_RAT]	4.42	1	1	1	2	2.02616e+06				3.44888	4.42	2	2	317	35.7011	6.20166
Q6AYF2	LIM and cysteine-rich domains 1 OS=Rattus norvegicus GN=Lmcd1 PE=2 SV=1 - [Q6AYF2_RAT]	18.63	1	4	4	12	7431077				38.8162	18.63	7	12	365	41.0582	8.01611
Q5PQP8	CUE domain containing 1 OS=Rattus norvegicus GN=Cuedc1 PE=2 SV=1 - [Q5PQP8_RAT]	5.93	1	1	1	3	67545.2				2.01014	5.93	1	3	388	42.8842	5.38916
D3ZQ57	Plexin B2 OS=Rattus norvegicus GN=Plxnb2 PE=4 SV=1 - [D3ZQ57_RAT]	1.68	1	1	2	2	6845571				6.7781	1.68	2	2	1841	205.818	5.98584
B6ID09	Fam117a protein OS=Rattus norvegicus GN=Fam117a PE=2 SV=1 - [B6ID09_RAT]	4.46	1	1	1	1	0				0	4.46	1	1	314	34.1143	7.32764
Q7TP86	Ab1-331 OS=Rattus norvegicus GN=LOC502176 PE=2 SV=1 - [Q7TP86_RAT]	5.96	6	1	1	1	1864623				2.2296	5.96	1	1	151	16.8657	9.48096
G3V912	Protein Tmx4 OS=Rattus norvegicus GN=Tmx4 PE=4 SV=1 - [G3V912_RAT]	3.87	1	1	1	1	1.21519e+06				3.33941	3.87	1	1	336	37.517	4.34814
F1LPV0	Protein Nars OS=Rattus norvegicus GN=Nars PE=4 SV=2 - [F1LPV0_RAT]	10.22	2	4	4	8	7.15186e+06				20.9797	10.22	6	8	558	64.0869	5.85889
M0R4E1	Myosin light chain 4 OS=Rattus norvegicus GN=Myl4 PE=4 SV=1 - [M0R4E1_RAT]	13.47	2	1	2	16	6.5559e+08				27.6159	13.47	6	16	193	21.2406	5.03369
G3V8T4	DNA damage-binding protein 1 OS=Rattus norvegicus GN=Ddb1 PE=4 SV=1 - [G3V8T4_RAT]	2.63	2	1	1	2	5.12085e+06				10.1674	2.63	1	2	1140	126.86	5.26221
G3V936	Citrate synthase OS=Rattus norvegicus GN=Cs PE=3 SV=1 - [G3V936_RAT]	10.3	2	5	5	15	3.72458e+07				26.0113	10.3	11	15	466	51.7975	8.41162
D4A3V2	NADH dehydrogenase [ubiquinone] 1 alpha subcomplex subunit 6 OS=Rattus norvegicus GN=Ndufa6 PE=3 SV=1 - [D4A3V2_RAT]	6.15	1	1	1	2	2.10596e+06				0	6.15	1	2	130	15.2141	10.1548
D3ZHU5	Protein Ccdc77 OS=Rattus norvegicus GN=Ccdc77 PE=4 SV=1 - [D3ZHU5_RAT]	3.48	1	1	1	1	686946				3.68812	3.48	1	1	488	57.7961	8.6167
G3V872	Glutamic pyruvate transaminase (Alanine aminotransferase) 2 (Predicted), isoform CRA_b OS=Rattus norvegicus GN=Gpt2 PE=4 SV=1 - [G3V872_RAT]	3.26	1	1	1	1	1.07115e+06				3.61534	3.26	1	1	522	57.8045	8.22119
Q6TXE9	LRRGT00050 OS=Rattus norvegicus GN=Eprs PE=2 SV=1 - [Q6TXE9_RAT]	2.83	1	3	3	10	1.5118e+06				31.3091	2.83	5	10	1486	166.676	7.50342
D4A2D7	Importin 4 (Predicted), isoform CRA_b OS=Rattus norvegicus GN=Ipo4 PE=4 SV=2 - [D4A2D7_RAT]	1.48	1	1	1	2	1.88252e+06				5.82061	1.48	2	2	1081	118.85	5.021
G3V8B4	Brix domain containing 2, isoform CRA_a OS=Rattus norvegicus GN=Brix1 PE=4 SV=1 - [G3V8B4_RAT]	3.13	2	1	1	1	0				2.30771	3.13	1	1	352	41.1149	9.979
D4A6C9	Protein Tom1l2 OS=Rattus norvegicus GN=Tom1l2 PE=4 SV=1 - [D4A6C9_RAT]	3.17	1	1	1	1	567934				2.62301	3.17	1	1	284	30.6531	4.71631
F1LXU0	Protein Med13 OS=Rattus norvegicus GN=Med13 PE=4 SV=2 - [F1LXU0_RAT]	0.78	1	1	1	1	2.29708e+06				3.50673	0.78	1	1	2040	223.365	5.70654
G3V7J0	Aldehyde dehydrogenase family 6, subfamily A1, isoform CRA_b OS=Rattus norvegicus GN=Aldh6a1 PE=3 SV=1 - [G3V7J0_RAT]	26.36	2	10	10	45	2.72673e+07				120.881	26.36	24	45	535	57.7105	8.17725
D4A554	Eukaryotic translation initiation factor 4 gamma, 3 (Predicted), isoform CRA_a OS=Rattus norvegicus GN=Eif4g3 PE=4 SV=2 - [D4A554_RAT]	0.76	3	1	1	4	2.06981e+06				10.0418	0.76	3	4	1583	175.326	5.78271
Q4QQV4	Dead end homolog 1 (Zebrafish) OS=Rattus norvegicus GN=Hars PE=2 SV=1 - [Q4QQV4_RAT]	1.97	1	1	1	2	3131765				2.09447	1.97	2	2	508	57.3241	6.11279
E9PTR4	Protein Ubap2l OS=Rattus norvegicus GN=Ubap2l PE=4 SV=2 - [E9PTR4_RAT]	7.51	1	5	5	5	1.25295e+06				11.7643	7.51	5	5	1105	116.791	6.53662
D4A659	Protein Zfp532 OS=Rattus norvegicus GN=Zfp532 PE=4 SV=1 - [D4A659_RAT]	0.98	1	1	1	1	1.46403e+07				2.78111	0.98	1	1	1332	144.78	8.73389
G3V6F4	O-linked N-acetylglucosamine (GlcNAc) transferase (UDP-N-acetylglucosamine:polypeptide-N-acetylglucosaminyl transferase), isoform CRA_b OS=Rattus norvegicus GN=Ogt PE=4 SV=2 - [G3V6F4_RAT]	5.5	2	4	4	5	3.87854e+06				14.7466	5.5	4	5	1036	115.661	6.65381
D4AE96	Importin 7 (Predicted), isoform CRA_c OS=Rattus norvegicus GN=Ipo7 PE=4 SV=1 - [D4AE96_RAT]	1.54	1	1	1	1	272008				3.00365	1.54	1	1	1038	119.412	4.81787
D3ZGA9	Protein Zfp93 OS=Rattus norvegicus GN=Zfp93 PE=4 SV=1 - [D3ZGA9_RAT]	2.11	1	1	1	2	6.73382e+07				2.25722	2.11	2	2	427	48.1434	8.646
Q6AY02	Protein Rbm17 OS=Rattus norvegicus GN=Rbm17 PE=2 SV=1 - [Q6AY02_RAT]	4.44	1	1	1	1	2.26737e+06				3.2625	4.44	1	1	405	45.3201	5.8208
Q7TP78	Aa2-258 OS=Rattus norvegicus GN=Ndufa8 PE=2 SV=1 - [Q7TP78_RAT]	5.82	1	1	1	3	1.25061e+06				6.67522	5.82	2	3	189	21.952	8.104
B1WC56	Nola2 protein OS=Rattus norvegicus GN=LOC100910210 PE=2 SV=1 - [B1WC56_RAT]	11.11	1	1	1	1	0				3.54846	11.11	1	1	153	17.281	7.97217
D4A3D2	Protein Smyd1 OS=Rattus norvegicus GN=Smyd1 PE=4 SV=1 - [D4A3D2_RAT]	5.31	1	1	1	1	1.29306e+06				4.2091	5.31	1	1	490	56.5168	6.84424
D4A644	Protein Map7d1 OS=Rattus norvegicus GN=Map7d1 PE=4 SV=1 - [D4A644_RAT]	2.2	1	1	1	1	1.3979e+06				3.47462	2.2	1	1	817	90.364	9.979
D3Z988	Protein Fam163b OS=Rattus norvegicus GN=Fam163b PE=4 SV=1 - [D3Z988_RAT]	12.57	1	1	1	1	2.96524e+06				3.28564	12.57	1	1	167	18.2799	5.14795
G3V721	WW domain binding protein 2, isoform CRA_b OS=Rattus norvegicus GN=Wbp2 PE=4 SV=1 - [G3V721_RAT]	5.34	2	1	1	6	8.3146e+06				14.7708	5.34	3	6	262	28.1405	6.78564
Q5XIM7	Lysine--tRNA ligase OS=Rattus norvegicus GN=Kars PE=2 SV=1 - [Q5XIM7_RAT]	2.24	1	1	1	1	1.05646e+06				3.46225	2.24	1	1	626	71.5776	6.59521
D3ZFB2	Protein Luc7l3 OS=Rattus norvegicus GN=Luc7l3 PE=4 SV=1 - [D3ZFB2_RAT]	3.67	1	1	1	2	288653				7.54755	3.67	1	2	491	58.3881	9.94971
B3DMA1	Atxn2l protein OS=Rattus norvegicus GN=Atxn2l PE=2 SV=1 - [B3DMA1_RAT]	1.59	1	1	1	2	5698758				5.17256	1.59	1	2	1072	112.784	8.5874
G3V9W9	Protein Fat1 OS=Rattus norvegicus GN=Fat1 PE=4 SV=1 - [G3V9W9_RAT]	0.94	1	2	2	4	1.85413e+07				2.7154	0.94	2	4	4589	505.765	5.0083
Q4V8I9	Protein Ugp2 OS=Rattus norvegicus GN=Ugp2 PE=2 SV=1 - [Q4V8I9_RAT]	7.48	1	1	2	3	2.66704e+06				6.67843	7.48	2	3	508	56.9878	7.60596
D4A5X8	Protein Ahcyl1 OS=Rattus norvegicus GN=Ahcyl1 PE=3 SV=1 - [D4A5X8_RAT]	2.53	1	1	1	1	3.70474e+06				2.82004	2.53	1	1	475	52.8616	7.97217
Q4V8H5	Aspartyl aminopeptidase OS=Rattus norvegicus GN=Dnpep PE=2 SV=1 - [Q4V8H5_RAT]	12.21	1	3	4	8	9.7911e+06				18.0975	12.21	6	8	475	52.5219	7.25439
D3Z9L0	Protein Agk OS=Rattus norvegicus GN=Agk PE=4 SV=1 - [D3Z9L0_RAT]	10.45	1	1	1	1	0				0	10.45	1	1	421	46.7391	8.25049
F1LRB8	S-adenosylmethionine synthase OS=Rattus norvegicus GN=LOC100363915 PE=3 SV=2 - [F1LRB8_RAT]	10.38	4	3	3	9	9.88719e+06				15.8349	10.38	7	9	395	43.6473	6.3667
G3V8U8	Branched-chain-amino-acid aminotransferase OS=Rattus norvegicus GN=Bcat2 PE=3 SV=1 - [G3V8U8_RAT]	4.33	2	1	1	1	3.94923e+06				4.88543	4.33	1	1	393	44.2009	8.1626
G3V734	2,4-dienoyl CoA reductase 1, mitochondrial, isoform CRA_a OS=Rattus norvegicus GN=Decr1 PE=4 SV=1 - [G3V734_RAT]	6.57	2	1	1	1	5492536				3.40964	6.57	1	1	335	36.1097	8.93896
Q5XI21	Protein Tom1 OS=Rattus norvegicus GN=Tom1 PE=2 SV=1 - [Q5XI21_RAT]	9.76	1	2	2	4	1.12083e+06				15.512	9.76	3	4	492	54.0552	4.95752
G3V6B2	Serine (Or cysteine) peptidase inhibitor, clade B (Ovalbumin), member 10 OS=Rattus norvegicus GN=Serpinb10 PE=3 SV=1 - [G3V6B2_RAT]	3.27	2	1	1	3	1.89709e+06				4.14756	3.27	2	3	397	45.2857	6.55127
Q5VLR5	BWK4 OS=Rattus norvegicus GN=Erp44 PE=2 SV=1 - [Q5VLR5_RAT]	3.45	1	1	1	4	2953279				5.76272	3.45	2	4	406	46.8484	5.2749
D3ZVR6	Protein Ankrd32 OS=Rattus norvegicus GN=Ankrd32 PE=4 SV=1 - [D3ZVR6_RAT]	1.51	1	1	1	1	5.17414e+06				3.05978	1.51	1	1	1059	121.22	8.39697
M0R785	Protein LOC100910788 OS=Rattus norvegicus GN=Chchd2 PE=4 SV=1 - [M0R785_RAT]	16.23	2	1	1	2	11525637				10.9759	16.23	2	2	154	15.8389	9.33447
Q6AYS3	Protective protein for beta-galactosidase OS=Rattus norvegicus GN=Ctsa PE=2 SV=1 - [Q6AYS3_RAT]	2.19	1	1	1	2	1.10447e+06				3.24464	2.19	2	2	456	51.183	5.23682
D3ZEV0	Protein LOC100912427 OS=Rattus norvegicus GN=LOC100912427 PE=4 SV=1 - [D3ZEV0_RAT]	14.91	5	2	2	11	1.1226e+06				4.76324	14.91	3	11	322	35.6956	9.87646
D3ZFM2	Protein Tulp4 OS=Rattus norvegicus GN=Tulp4 PE=4 SV=1 - [D3ZFM2_RAT]	0.84	1	1	1	1	1.63633e+06				2.76388	0.84	1	1	1546	169.42	7.54736
D4A0E2	Protein Napg OS=Rattus norvegicus GN=Napg PE=4 SV=1 - [D4A0E2_RAT]	7.39	1	1	1	4	768434				4.71134	7.39	1	4	230	25.5857	4.90674
D4ACB8	Chaperonin subunit 8 (Theta) (Predicted), isoform CRA_a OS=Rattus norvegicus GN=Cct8 PE=3 SV=1 - [D4ACB8_RAT]	15.15	1	6	6	13	4.08467e+06				41.0763	15.15	10	13	548	59.5505	5.5415
G3V7Z3	Nucleolar protein 3 OS=Rattus norvegicus GN=Nol3 PE=4 SV=1 - [G3V7Z3_RAT]	13.12	2	2	2	4	3.52198e+06				12.6493	13.12	3	4	221	24.4763	4.06885
D3ZKE6	Sarcolemma associated protein (Predicted) OS=Rattus norvegicus GN=Slmap PE=4 SV=1 - [D3ZKE6_RAT]	3.81	2	3	3	3	2.2169e+06				7.51689	3.81	3	3	787	90.504	5.19873
G3V9K0	Cysteinyl-tRNA synthetase (Predicted), isoform CRA_b OS=Rattus norvegicus GN=Cars PE=3 SV=1 - [G3V9K0_RAT]	2.94	1	1	1	4	3.70549e+06				2.92578	2.94	2	4	748	85.5401	6.52197
F1M1G4	Protein Txlnb OS=Rattus norvegicus GN=Txlnb PE=4 SV=2 - [F1M1G4_RAT]	4.93	1	2	2	3	3.18449e+06				10.9111	4.93	2	3	690	77.4946	5.09717
B1WC50	Ewsr1 protein OS=Rattus norvegicus GN=Ewsr1 PE=2 SV=1 - [B1WC50_RAT]	10.99	2	4	4	28	3.89017e+06				56.2073	10.99	8	28	655	68.2887	9.33447
G3V8I4	Syntaxin 4A (Placental), isoform CRA_a OS=Rattus norvegicus GN=Stx4 PE=3 SV=1 - [G3V8I4_RAT]	6.38	2	1	1	1	154623				3.60419	6.38	1	1	298	34.1738	6.13818
B2RYB3	Protein Srrm1 OS=Rattus norvegicus GN=Srrm1 PE=2 SV=1 - [B2RYB3_RAT]	1.98	1	1	1	3	0				2.91815	1.98	1	3	908	102.372	11.854
Q5U2X8	Acyl-CoA thioesterase 9 OS=Rattus norvegicus GN=Acot9 PE=2 SV=1 - [Q5U2X8_RAT]	5.47	1	2	2	3	615316				4.8347	5.47	3	3	439	50.4109	8.63135
G3V9V1	Protein Fam84a OS=Rattus norvegicus GN=Fam84a PE=4 SV=1 - [G3V9V1_RAT]	4.38	1	1	1	1	5641066				3.44408	4.38	1	1	320	35.3547	5.60498
G3V8G5	Golgi apparatus protein 1 OS=Rattus norvegicus GN=Glg1 PE=4 SV=1 - [G3V8G5_RAT]	2.39	2	2	2	8	6.53769e+06				20.514	2.39	4	8	1171	133.465	6.90283
D4A5E5	Protein Sgcb OS=Rattus norvegicus GN=Sgcb PE=4 SV=1 - [D4A5E5_RAT]	6.56	1	1	1	4	2.20957e+06				8.88461	6.56	2	4	320	34.9369	8.76318
G3V7I0	Peroxiredoxin 3 OS=Rattus norvegicus GN=Prdx3 PE=4 SV=1 - [G3V7I0_RAT]	4.67	2	1	1	1	3977592				2.11781	4.67	1	1	257	28.2815	7.54736
F6R0A3	Protein RGD1307355 OS=Rattus norvegicus GN=RGD1307355 PE=4 SV=1 - [F6R0A3_RAT]	4.13	1	1	1	1	3.31674e+06				3.32252	4.13	1	1	363	40.4162	4.70361
G3V650	Calcineurin binding protein 1, isoform CRA_a OS=Rattus norvegicus GN=Cabin1 PE=4 SV=1 - [G3V650_RAT]	0.87	2	1	1	1	1.86123e+06				2.79095	0.87	1	1	2182	242.646	6.07471
Q5BJZ3	Nicotinamide nucleotide transhydrogenase OS=Rattus norvegicus GN=Nnt PE=2 SV=1 - [Q5BJZ3_RAT]	5.99	1	4	4	13	9.16129e+06				35.1496	5.99	6	13	1086	113.796	7.88428
B0BMZ6	LOC691909 protein OS=Rattus norvegicus GN=LOC691909 PE=2 SV=1 - [B0BMZ6_RAT]	5.12	1	1	1	1	7460287				2.4334	5.12	1	1	332	37.8361	4.93213
D3ZX18	Myozenin 2 (Predicted), isoform CRA_b OS=Rattus norvegicus GN=Myoz2 PE=4 SV=1 - [D3ZX18_RAT]	44.86	1	7	7	26	1.9922e+07				53.1904	44.86	13	26	185	20.5753	5.021
Q6IRJ7	Annexin OS=Rattus norvegicus GN=Anxa7 PE=2 SV=1 - [Q6IRJ7_RAT]	10.15	1	3	3	11	2.15932e+06				29.485	10.15	7	11	463	49.9873	6.17627
B0BNE6	NADH dehydrogenase (Ubiquinone) Fe-S protein 8 (Predicted), isoform CRA_a OS=Rattus norvegicus GN=Ndufs8 PE=2 SV=1 - [B0BNE6_RAT]	8.49	1	1	1	5	1.75233e+06				18.4819	8.49	3	5	212	23.9547	6.21436
G3V7G9	Eukaryotic translation initiation factor 3 subunit L OS=Rattus norvegicus GN=Eif3l PE=2 SV=2 - [G3V7G9_RAT]	5.24	1	1	1	1	577575				3.60647	5.24	1	1	382	45.053	9.02686
B5DF55	Protein Stam OS=Rattus norvegicus GN=Stam PE=2 SV=1 - [B5DF55_RAT]	4.94	2	2	2	6	1.18271e+06				8.91761	4.94	3	6	547	59.5544	4.85596
D3ZIY3	Protein Ythdf3 OS=Rattus norvegicus GN=Ythdf3 PE=4 SV=1 - [D3ZIY3_RAT]	2.74	1	1	1	1	1.19669e+06				4.27695	2.74	1	1	585	63.8948	9.0415
D3ZJW3	PTPRF interacting protein, binding protein 1 (Liprin beta 1) (Predicted) OS=Rattus norvegicus GN=Ppfibp1 PE=4 SV=1 - [D3ZJW3_RAT]	0.99	1	1	1	2	1606602				2.4748	0.99	2	2	905	101.159	5.69385
D3ZF01	Myeloblastosis oncogene-like 1 (Predicted) OS=Rattus norvegicus GN=Mybl1 PE=4 SV=1 - [D3ZF01_RAT]	2	1	1	1	1	1.88086e+06				3.21213	2	1	1	749	85.1701	6.771
G3V9W6	Aldehyde dehydrogenase OS=Rattus norvegicus GN=Aldh3a2 PE=3 SV=1 - [G3V9W6_RAT]	2.48	2	1	1	2	1.66911e+06				2.67335	2.48	2	2	484	54.0734	7.66455
Q6AYR1	Protein Tfg OS=Rattus norvegicus GN=Tfg PE=2 SV=1 - [Q6AYR1_RAT]	4.27	1	1	1	1	2.15133e+06				3.63591	4.27	1	1	398	43.069	5.09717
D3Z9A7	Protein Nckap5l OS=Rattus norvegicus GN=Nckap5l PE=4 SV=1 - [D3Z9A7_RAT]	1.13	1	1	1	1	1.19045e+06				3.3267	1.13	1	1	1325	138.383	8.29443
D3ZVW3	Protein Zc3h4 OS=Rattus norvegicus GN=Zc3h4 PE=4 SV=1 - [D3ZVW3_RAT]	1.39	2	1	1	1	499560				3.24558	1.39	1	1	1221	131.644	6.52197
D4A315	Uncharacterized protein OS=Rattus norvegicus GN=LOC680058 PE=4 SV=2 - [D4A315_RAT]	6.67	2	1	1	4	9051778				8.44207	6.67	3	4	165	18.6857	8.60205
D4ADM5	Uncharacterized protein OS=Rattus norvegicus GN=LOC680217 PE=4 SV=1 - [D4ADM5_RAT]	9.7	7	1	1	1	0				2.91947	9.7	1	1	134	15.0377	6.87354
D3ZE09	Protein Tln2 OS=Rattus norvegicus GN=Tln2 PE=4 SV=2 - [D3ZE09_RAT]	1.77	4	1	1	1	409734				3.28858	1.77	1	1	1131	118.884	5.21143
D3ZEZ9	Protein Svil OS=Rattus norvegicus GN=Svil PE=4 SV=2 - [D3ZEZ9_RAT]	0.79	2	1	1	1	505698				3.66295	0.79	1	1	1767	198.07	6.49365
D3ZDK8	Uncharacterized protein OS=Rattus norvegicus PE=4 SV=1 - [D3ZDK8_RAT]	3.24	2	1	1	1	1.1436e+06				1.91278	3.24	1	1	247	27.8494	6.40479
D3ZEN2	Glyceraldehyde-3-phosphate dehydrogenase OS=Rattus norvegicus PE=3 SV=1 - [D3ZEN2_RAT]	11.21	2	1	2	21	1144477178				62.2358	11.21	6	21	330	35.94	8.11865
D3ZXF1	Protein Pacs2 OS=Rattus norvegicus GN=Pacs2 PE=4 SV=1 - [D3ZXF1_RAT]	1.86	2	1	1	2	6.28419e+06				2.81964	1.86	1	2	861	94.7088	6.50732
D3ZVL1	Protein LOC100912115 OS=Rattus norvegicus GN=LOC100912115 PE=4 SV=2 - [D3ZVL1_RAT]	1.94	2	1	1	2	983758				2.73111	1.94	1	2	774	87.3705	5.42725
E9PSK7	Protein Mapk8ip3 OS=Rattus norvegicus GN=Mapk8ip3 PE=4 SV=2 - [E9PSK7_RAT]	1.13	1	1	1	1	0				3.1923	1.13	1	1	1322	145.559	5.45264
V9GZ83	Ryanodine receptor 1 OS=Rattus norvegicus GN=Ryr1 PE=4 SV=1 - [V9GZ83_RAT]	0.36	2	1	1	1	0				3.26305	0.36	1	1	3903	438.329	5.75732
E9PT65	Protein Rdx OS=Rattus norvegicus GN=Rdx PE=4 SV=1 - [E9PT65_RAT]	7.04	1	1	3	6	2.03202e+06				13.7325	7.04	5	6	582	68.3481	5.98584
F1LN35	Dystrophin OS=Rattus norvegicus GN=Dmd PE=4 SV=1 - [F1LN35_RAT]	8.2	1	3	3	7	1.74101e+06				15.6718	8.2	6	7	622	70.74	6.25244
F1LR42	Protein Rufy1 OS=Rattus norvegicus GN=Rufy1 PE=4 SV=1 - [F1LR42_RAT]	3.23	1	2	2	3	1.73951e+06				8.37058	3.23	3	3	711	80.3256	5.71924
F1M8F6	Myosin-8 (Fragment) OS=Rattus norvegicus GN=Myh8 PE=4 SV=2 - [F1M8F6_RAT]	4.73	10	1	7	48	1.3929e+08				153.861	4.73	17	48	1944	223.666	6.40479
F1LZ05	Protein Parp14 OS=Rattus norvegicus GN=Parp14 PE=4 SV=2 - [F1LZ05_RAT]	1.01	1	1	1	1	918764				3.54652	1.01	1	1	1787	199.405	6.88818
M0R636	Protein Heg1 OS=Rattus norvegicus GN=Heg1 PE=4 SV=1 - [M0R636_RAT]	1.13	2	1	1	1	5.48465e+06				2.95221	1.13	1	1	1236	131.112	6.62451
M0RDN9	Ubiquitin carboxyl-terminal hydrolase OS=Rattus norvegicus GN=Usp19 PE=3 SV=1 - [M0RDN9_RAT]	1.18	2	1	1	1	276177				3.31405	1.18	1	1	1357	150.21	6.59521
R9PXR4	Mitochondrial import receptor subunit TOM70 OS=Rattus norvegicus GN=Tomm70a PE=4 SV=1 - [R9PXR4_RAT]	2.86	2	1	1	1	0				4.86639	2.86	1	1	560	61.8991	7.48877
F1LPQ9	A-kinase anchor protein 2 OS=Rattus norvegicus GN=Akap2 PE=4 SV=2 - [F1LPQ9_RAT]	3.91	2	2	2	9	1.95295e+06				32.0529	3.91	3	9	870	95.8833	5.17334
R9PXS6	Protein kinase C eta type (Fragment) OS=Rattus norvegicus GN=Prkch PE=4 SV=1 - [R9PXS6_RAT]	1.07	2	1	1	1	2.96747e+06				2.04216	1.07	1	1	562	64.2542	7.6792
F1LPP8	Protein Chd3 (Fragment) OS=Rattus norvegicus GN=Chd3 PE=4 SV=2 - [F1LPP8_RAT]	0.68	1	1	1	1	0				3.09722	0.68	1	1	2059	232.578	6.56592
D3ZL85	Protein Hccs OS=Rattus norvegicus GN=Hccs PE=4 SV=1 - [D3ZL85_RAT]	5.47	1	1	1	1	601362				2.69075	5.47	1	1	274	31.1099	6.72705
F1LY19	Protein Upf1 OS=Rattus norvegicus GN=Upf1 PE=4 SV=2 - [F1LY19_RAT]	3.65	1	3	3	3	1.66891e+06				10.3336	3.65	3	3	1124	123.875	6.60986
M0R7F6	Protein Etnppl OS=Rattus norvegicus GN=Etnppl PE=3 SV=1 - [M0R7F6_RAT]	3.01	1	1	1	1	0				2.1489	3.01	1	1	499	55.4952	7.12256
M0R9U5	Protein LOC100911422 (Fragment) OS=Rattus norvegicus GN=LOC100911422 PE=4 SV=1 - [M0R9U5_RAT]	4.56	2	1	1	1	1.83416e+06				2.74218	4.56	1	1	329	37.7562	5.85889
M0R3X6	Protein LOC100912203 OS=Rattus norvegicus GN=Cbr1 PE=3 SV=1 - [M0R3X6_RAT]	3.61	2	1	1	1	899021				2.74288	3.61	1	1	277	30.5919	7.38623
D3ZI01	Uncharacterized protein OS=Rattus norvegicus GN=LOC100361408 PE=4 SV=1 - [D3ZI01_RAT]	4.3	1	1	1	2	1.23629e+06				3.24521	4.3	1	2	419	48.6399	9.92041
F1LVS9	Protein Zfp496 OS=Rattus norvegicus GN=Zfp496 PE=4 SV=2 - [F1LVS9_RAT]	3.77	1	1	1	1	405846				2.42533	3.77	1	1	583	66.4506	5.74463
D4A885	Protein Abca13 OS=Rattus norvegicus GN=Abca13 PE=4 SV=2 - [D4A885_RAT]	0.54	1	1	1	1	7.74182e+06				2.78602	0.54	1	1	3539	401.638	6.50732
D4A678	Protein Spta1 OS=Rattus norvegicus GN=Spta1 PE=4 SV=2 - [D4A678_RAT]	1.95	2	3	3	4	1.91741e+06				12.1821	1.95	3	4	2416	279.917	5.04639
F1LRJ9	Uncharacterized protein (Fragment) OS=Rattus norvegicus GN=Selenbp1 PE=4 SV=1 - [F1LRJ9_RAT]	3.82	2	1	1	1	913323				2.6162	3.82	1	1	471	52.3674	6.56592
F1LZF4	Protein Col6a5 OS=Rattus norvegicus GN=Col6a5 PE=4 SV=2 - [F1LZF4_RAT]	1.11	1	1	1	3	0				0	1.11	1	3	2616	287.251	6.46826
D3ZYS7	Protein G3bp1 OS=Rattus norvegicus GN=G3bp1 PE=4 SV=1 - [D3ZYS7_RAT]	10.75	1	3	3	12	6.35597e+06				29.5565	10.75	6	12	465	51.7548	5.59229
D3ZIN5	Protein Vwa8 (Fragment) OS=Rattus norvegicus GN=Vwa8 PE=4 SV=2 - [D3ZIN5_RAT]	1.12	1	1	1	2	1.29974e+06				5.62104	1.12	1	2	1340	150.188	6.68311
F1LPV8	Protein Suclg2 OS=Rattus norvegicus GN=Suclg2 PE=3 SV=2 - [F1LPV8_RAT]	9.05	1	2	2	9	1.65295e+07				28.8288	9.05	5	9	431	46.6095	7.7085
F1LRC6	Protein LOC100911302 OS=Rattus norvegicus GN=LOC100911302 PE=4 SV=1 - [F1LRC6_RAT]	0.97	1	1	1	2	0				3.26278	0.97	1	2	1753	196.237	7.00537
D4ACX8	Protein Dchs1 OS=Rattus norvegicus GN=Dchs1 PE=4 SV=2 - [D4ACX8_RAT]	0.4	1	1	1	1	583413				3.99343	0.4	1	1	3291	345.77	4.95752
D4A7F9	Glyceraldehyde-3-phosphate dehydrogenase OS=Rattus norvegicus PE=3 SV=1 - [D4A7F9_RAT]	8.62	7	1	2	5	8.72148e+06				6.80122	8.62	2	5	325	34.9917	7.88428
D4A367	RanBP-type and C3HC4-type zinc finger-containing protein 1 OS=Rattus norvegicus GN=Rbck1 PE=4 SV=1 - [D4A367_RAT]	4.07	3	1	1	1	1.76846e+06				2.68046	4.07	1	1	270	30.2292	6.31592
F1LS53	G protein-activated inward rectifier potassium channel 2 (Fragment) OS=Rattus norvegicus GN=Kcnj6 PE=3 SV=1 - [F1LS53_RAT]	3.06	2	1	1	1	0				3.52737	3.06	1	1	425	48.6348	5.52881
F1LQH9	Protein Bag2 (Fragment) OS=Rattus norvegicus GN=Bag2 PE=4 SV=1 - [F1LQH9_RAT]	8.09	1	1	1	1	643184				3.20842	8.09	1	1	173	19.458	5.90967
F1M5K4	Glyceraldehyde-3-phosphate dehydrogenase (Fragment) OS=Rattus norvegicus PE=3 SV=2 - [F1M5K4_RAT]	8.61	2	1	2	35	1883447824				110.452	8.61	5	35	395	42.5476	8.01611
F1LP26	Protein Shroom3 OS=Rattus norvegicus GN=Shroom3 PE=4 SV=2 - [F1LP26_RAT]	0.76	1	1	1	1	1.2166e+06				3.20894	0.76	1	1	1986	215.953	7.76709
G3V790	Transcription activator BRG1 OS=Rattus norvegicus GN=Smarca4 PE=2 SV=2 - [G3V790_RAT]	0.99	2	1	1	2	2.92836e+06				6.63913	0.99	2	2	1613	181.285	8.00146
H9KVE3	E3 ubiquitin-protein ligase UBR5 (Fragment) OS=Rattus norvegicus GN=Ubr5 PE=4 SV=2 - [H9KVE3_RAT]	0.72	2	1	1	1	1.22246e+06				2.68909	0.72	1	1	2503	277.106	5.99854
F7DP80	Protein Ddx19a OS=Rattus norvegicus GN=Ddx19b PE=4 SV=1 - [F7DP80_RAT]	3.13	1	1	1	1	1.08174e+06				3.32929	3.13	1	1	479	53.9268	6.7417
F1LPG6	Guanine nucleotide exchange factor for Rab-3A (Fragment) OS=Rattus norvegicus GN=Rab3il1 PE=4 SV=1 - [F1LPG6_RAT]	5.59	2	1	1	3	0				3.00281	5.59	1	3	376	41.8141	6.62451
D3ZH98	Uncharacterized protein OS=Rattus norvegicus PE=3 SV=1 - [D3ZH98_RAT]	4.98	1	1	3	28	4.7457e+07				62.725	4.98	8	28	623	68.814	5.75732
D4A8Q2	Protein Kndc1 OS=Rattus norvegicus GN=Kndc1 PE=4 SV=2 - [D4A8Q2_RAT]	0.57	1	1	1	1	417874				2.65296	0.57	1	1	1743	190.511	6.26514
F1M897	Protein Col22a1 OS=Rattus norvegicus GN=Col22a1 PE=4 SV=2 - [F1M897_RAT]	1.3	1	1	1	1	4.81743e+07				2.39105	1.3	1	1	1615	160.437	7.7085
D4A6C5	Protein Arhgap1 OS=Rattus norvegicus GN=Arhgap1 PE=4 SV=1 - [D4A6C5_RAT]	3.19	1	1	1	1	295011				4.34257	3.19	1	1	439	50.5912	6.53662
F1M9S7	Protein Ankrd53 (Fragment) OS=Rattus norvegicus GN=Ankrd53 PE=4 SV=1 - [F1M9S7_RAT]	3.06	1	1	1	1	228155				2.70449	3.06	1	1	490	55.757	9.74463
D4A1H8	Protein Pwp1 OS=Rattus norvegicus GN=Pwp1 PE=4 SV=1 - [D4A1H8_RAT]	3.2	1	1	1	1	3.09121e+06				3.54595	3.2	1	1	500	55.7753	4.85596
D3ZYR7	Protein LOC100910798 OS=Rattus norvegicus GN=LOC100910798 PE=4 SV=2 - [D3ZYR7_RAT]	1.75	2	1	1	1	2.64011e+06				2.80794	1.75	1	1	857	97.08	7.02002
D3ZNN7	Anoctamin OS=Rattus norvegicus GN=Ano8 PE=3 SV=2 - [D3ZNN7_RAT]	1.8	1	1	1	1	412797				3.20854	1.8	1	1	1057	118.484	5.73193
F1LQW3	Protein Sfpq (Fragment) OS=Rattus norvegicus GN=Sfpq PE=4 SV=1 - [F1LQW3_RAT]	12.54	1	6	6	25	2.49112e+07				54.4635	12.54	14	25	606	65.6544	8.80713
D3ZAP9	Protein Gpd1l OS=Rattus norvegicus GN=Gpd1l PE=3 SV=1 - [D3ZAP9_RAT]	3.42	1	1	1	2	0				3.28313	3.42	2	2	351	38.0419	7.00537
F8WFR6	Glycogenin-1 (Fragment) OS=Rattus norvegicus GN=Gyg1 PE=2 SV=1 - [F8WFR6_RAT]	5.44	2	1	1	2	1.66511e+06				11.4601	5.44	1	2	331	37.1224	5.38916
F1LVT0	Protein Ccnb3 (Fragment) OS=Rattus norvegicus GN=Ccnb3 PE=3 SV=1 - [F1LVT0_RAT]	1.85	1	1	1	1	2.25717e+06				3.29238	1.85	1	1	1408	159.696	6.7124
F1LN63	Protein Tlr3 OS=Rattus norvegicus GN=Tlr3 PE=4 SV=1 - [F1LN63_RAT]	1.66	1	1	1	1	13001910				2.83286	1.66	1	1	905	102.951	8.11865
F1M2M4	Actin, cytoplasmic 1 (Fragment) OS=Rattus norvegicus GN=Actb PE=3 SV=1 - [F1M2M4_RAT]	8.07	1	1	1	1	504053				4.0576	8.07	1	1	285	32.1582	5.73193
R9PXR7	Prostaglandin E synthase 3 (Fragment) OS=Rattus norvegicus GN=Ptges3 PE=4 SV=1 - [R9PXR7_RAT]	18.87	2	2	2	7	4.71401e+06				20.7608	18.87	4	7	159	18.6064	4.57666
D4A6A2	Heterogeneous nuclear ribonucleoprotein A3 OS=Rattus norvegicus GN=Hnrnpa3 PE=4 SV=2 - [D4A6A2_RAT]	9.83	6	3	3	16	1.39535e+07				64.2959	9.83	6	16	356	36.82	8.03076
M0RDQ6	Protein Tbc1d4 OS=Rattus norvegicus GN=Tbc1d4 PE=4 SV=1 - [M0RDQ6_RAT]	1.71	3	1	1	1	1.32566e+06				2.8226	1.71	1	1	819	90.6979	7.97217
F1LN42	Protein Tns1 OS=Rattus norvegicus GN=Tns1 PE=4 SV=2 - [F1LN42_RAT]	7.18	4	9	9	29	6.10212e+06				61.0106	7.18	19	29	1909	203.784	7.76709
D3ZU90	Uncharacterized protein OS=Rattus norvegicus GN=Fer1l5 PE=4 SV=2 - [D3ZU90_RAT]	1.1	1	1	1	1	0				4.36534	1.1	1	1	2090	241.927	8.07471
D3ZQY4	Protein Fryl OS=Rattus norvegicus GN=Fryl PE=4 SV=1 - [D3ZQY4_RAT]	0.5	1	1	1	1	0				3.48371	0.5	1	1	3006	337.154	5.65576
F1M403	Protein Ube2o (Fragment) OS=Rattus norvegicus GN=Ube2o PE=4 SV=1 - [F1M403_RAT]	1.63	1	1	1	2	166242				5.92141	1.63	1	2	1287	140.488	5.08447
D3ZLN6	Protein Trim43a OS=Rattus norvegicus GN=Trim43a PE=4 SV=1 - [D3ZLN6_RAT]	2.66	1	1	1	1	4.37843e+06				0	2.66	1	1	451	52.3731	8.17725
M0R570	5-hydroxytryptamine receptor 2B OS=Rattus norvegicus GN=Srl PE=4 SV=1 - [M0R570_RAT]	4.45	2	2	2	6	8.7408e+06				10.9308	4.45	3	6	472	54.2701	6.63916
D4ABS2	Dynamin-1-like protein (Fragment) OS=Rattus norvegicus GN=Dnm1l PE=3 SV=2 - [D4ABS2_RAT]	5.11	7	3	3	5	2.73407e+06				8.40819	5.11	5	5	685	76.7304	7.88428
D3ZAJ5	Neuroligin-3 OS=Rattus norvegicus GN=Nlgn3 PE=4 SV=1 - [D3ZAJ5_RAT]	1.86	8	1	1	1	2185751				0	1.86	1	1	808	89.4979	6.15088
F1LM20	Uncharacterized protein (Fragment) OS=Rattus norvegicus PE=4 SV=2 - [F1LM20_RAT]	0.4	2	1	1	1	4.84712e+06				3.41149	0.4	1	1	4231	462.26	5.41455
D3ZFD0	Uncharacterized protein OS=Rattus norvegicus GN=Myo18a PE=4 SV=2 - [D3ZFD0_RAT]	0.73	1	1	1	1	1.63501e+06				2.7065	0.73	1	1	2044	232.523	6.354
D4A3U5	Protein Zfhx4 OS=Rattus norvegicus GN=Zfhx4 PE=3 SV=1 - [D4A3U5_RAT]	0.39	1	1	1	1	4.29358e+06				3.45841	0.39	1	1	3593	395.508	6.3667
D4A5D4	Protein Soga2 (Fragment) OS=Rattus norvegicus GN=Soga2 PE=4 SV=2 - [D4A5D4_RAT]	0.98	2	1	1	2	2.39181e+06				1.97274	0.98	2	2	1018	113.289	6.13818
M0R634	Uncharacterized protein (Fragment) OS=Rattus norvegicus PE=3 SV=1 - [M0R634_RAT]	26.52	7	1	5	69	1.39967e+09				224.24	26.52	15	69	328	35.3751	8.11865
D4A5L9	Protein LOC679794 OS=Rattus norvegicus GN=LOC679794 PE=3 SV=1 - [D4A5L9_RAT]	30.48	4	3	3	4	1.25833e+06				5.07764	30.48	4	4	105	11.628	9.5835
D3ZXC1	Protein Itga2b OS=Rattus norvegicus GN=Itga2b PE=4 SV=2 - [D3ZXC1_RAT]	2.35	2	1	1	1	12354549				2.60012	2.35	1	1	638	68.8348	7.12256
F8WFH8	Tryptophan--tRNA ligase, cytoplasmic OS=Rattus norvegicus GN=Wars PE=3 SV=1 - [F8WFH8_RAT]	4	2	1	1	1	0				3.01473	4	1	1	475	53.3927	6.60986
F1M446	Protein AI314180 (Fragment) OS=Rattus norvegicus GN=AI314180 PE=4 SV=2 - [F1M446_RAT]	0.82	1	1	1	2	4.34421e+06				2.54792	0.82	2	2	1838	203.534	7.06396
F1LTZ6	Protein RGD1559921 (Fragment) OS=Rattus norvegicus GN=RGD1559921 PE=4 SV=1 - [F1LTZ6_RAT]	8.04	4	1	1	2	0				3.96297	8.04	2	2	112	12.3281	6.771
D3ZRS6	Protein LOC100360260 OS=Rattus norvegicus GN=LOC100360260 PE=4 SV=1 - [D3ZRS6_RAT]	6.56	2	1	1	2	6.39971e+06				3.38741	6.56	2	2	183	20.7984	5.32568
D4A412	Protein LOC688684 OS=Rattus norvegicus GN=LOC688684 PE=4 SV=1 - [D4A412_RAT]	10.24	4	1	1	2	815175				7.4315	10.24	1	2	127	15.0123	11.2095
F1LR22	Protein Smyd3 (Fragment) OS=Rattus norvegicus GN=Smyd3 PE=4 SV=2 - [F1LR22_RAT]	3.68	1	1	1	2	777052				3.59716	3.68	1	2	353	40.8897	7.26904
D3ZFA8	Protein LOC100362366 OS=Rattus norvegicus GN=LOC100364909 PE=3 SV=1 - [D3ZFA8_RAT]	7.41	5	1	1	1	943395				2.722	7.41	1	1	135	15.4583	9.77393
D4A7U1	Protein Zyx OS=Rattus norvegicus GN=Zyx PE=4 SV=1 - [D4A7U1_RAT]	6.21	1	2	2	3	5.14988e+06				8.78878	6.21	3	3	564	60.2648	6.46826
F1LNE4	Glutamate receptor 2 OS=Rattus norvegicus GN=Gria2 PE=4 SV=2 - [F1LNE4_RAT]	2.27	5	1	1	1	2784135				2.14726	2.27	1	1	883	98.7242	7.57666
F6T071	Golgi reassembly-stacking protein 2 (Fragment) OS=Rattus norvegicus GN=Gorasp2 PE=4 SV=1 - [F6T071_RAT]	2.76	2	1	1	3	1.97756e+06				6.83962	2.76	2	3	435	45.379	4.84326
M0RAQ6	Hexokinase-1 OS=Rattus norvegicus GN=Hk1 PE=3 SV=1 - [M0RAQ6_RAT]	5.57	2	1	5	7	1.20589e+06				10.4972	5.57	5	7	880	97.9557	6.87354
F1MAB7	Protein Dgki OS=Rattus norvegicus GN=Dgki PE=4 SV=1 - [F1MAB7_RAT]	1.52	1	1	1	1	780462				3.17213	1.52	1	1	1050	115.82	7.85498
D3ZKN0	Protein A430105I19Rik OS=Rattus norvegicus GN=RGD1565536 PE=4 SV=1 - [D3ZKN0_RAT]	3.15	1	1	1	7	1343036				12.3577	3.15	3	7	539	58.3623	9.29053
D3ZLP4	Uncharacterized protein OS=Rattus norvegicus PE=3 SV=1 - [D3ZLP4_RAT]	6.97	1	1	2	7	2.59804e+06				6.10285	6.97	4	7	445	49.2677	4.84326
F7FJ19	Methionine aminopeptidase (Fragment) OS=Rattus norvegicus GN=RGD1560341 PE=3 SV=1 - [F7FJ19_RAT]	4.2	3	1	1	2	1.97419e+06				6.8554	4.2	1	2	429	47.7797	5.69385
F1LX07	Protein Slc25a12 (Fragment) OS=Rattus norvegicus GN=Slc25a12 PE=3 SV=2 - [F1LX07_RAT]	4	2	2	2	2	7.16781e+06				5.77171	4	2	2	675	74.1807	8.74854
F1LW70	Protein Zbtb34 OS=Rattus norvegicus GN=Zbtb34 PE=4 SV=2 - [F1LW70_RAT]	3.09	1	1	1	1	0				3.72161	3.09	1	1	518	57.4358	6.27783
F1LMM9	Elongation factor G, mitochondrial OS=Rattus norvegicus GN=Gfm1 PE=4 SV=1 - [F1LMM9_RAT]	2.01	2	1	1	2	2.88139e+06				6.45143	2.01	2	2	748	83.2595	7.1665
G3V7X4	ATP-binding cassette sub-family A member 2 OS=Rattus norvegicus GN=Abca2 PE=3 SV=2 - [G3V7X4_RAT]	0.62	2	1	1	1	1430277				2.95709	0.62	1	1	2434	270.774	6.50732
F1M9C8	Kinesin-like protein KIF1C OS=Rattus norvegicus GN=Kif1c PE=3 SV=1 - [F1M9C8_RAT]	1.91	10	1	2	3	1.23869e+06				2.95151	1.91	3	3	1097	122.216	7.50342
F1LQN3	Reticulon OS=Rattus norvegicus GN=Rtn4 PE=4 SV=1 - [F1LQN3_RAT]	7.48	4	5	5	17	6.43171e+06				46.7805	7.48	9	17	1163	126.324	4.48779
D3Z8I0	Protein Zfp541 OS=Rattus norvegicus GN=Zfp541 PE=4 SV=1 - [D3Z8I0_RAT]	1.31	1	1	1	1	1.50603e+06				2.49469	1.31	1	1	1301	141.771	7.48877
D3Z941	Protein Mars OS=Rattus norvegicus GN=Mars PE=3 SV=1 - [D3Z941_RAT]	1.55	1	1	1	1	0				2.99414	1.55	1	1	902	101.517	6.45557
M0R9L0	Protein Naca OS=Rattus norvegicus GN=Naca PE=4 SV=1 - [M0R9L0_RAT]	4.02	2	5	5	9	9.22304e+06				25.3838	4.02	6	9	2163	220.062	9.31982
E9PT82	Striatin-3 OS=Rattus norvegicus GN=Strn3 PE=4 SV=1 - [E9PT82_RAT]	1.83	3	1	1	3	9201512				7.05952	1.83	1	3	710	77.5806	5.26221
F8WFS5	Growth hormone-regulated TBC protein 1 OS=Rattus norvegicus GN=Grtp1 PE=4 SV=1 - [F8WFS5_RAT]	6.82	2	2	2	5	1792997				11.5463	6.82	4	5	352	39.7234	6.03662
M0R5T4	Protein Rac3 (Fragment) OS=Rattus norvegicus GN=Rac3 PE=3 SV=1 - [M0R5T4_RAT]	5.56	3	1	1	1	3.82957e+06				2.60428	5.56	1	1	180	20.1645	8.22119
D4A4B0	Uncharacterized protein (Fragment) OS=Rattus norvegicus PE=4 SV=2 - [D4A4B0_RAT]	1.93	2	4	4	5	1.57192e+06				11.9008	1.93	4	5	5184	583.942	5.61768
R9PXY1	Reticulon-4 receptor (Fragment) OS=Rattus norvegicus GN=Rtn4r PE=4 SV=1 - [R9PXY1_RAT]	3.65	2	1	1	1	469396				4.0421	3.65	1	1	466	50.1018	8.5874
F1M4N8	Protein LOC100912658 (Fragment) OS=Rattus norvegicus GN=Ddx60 PE=4 SV=2 - [F1M4N8_RAT]	0.71	1	1	1	1	0				3.08867	0.71	1	1	1700	196.229	7.50342
D3ZAK6	Uncharacterized protein OS=Rattus norvegicus GN=Rps15-ps2 PE=3 SV=1 - [D3ZAK6_RAT]	8.33	2	1	1	1	309783				2.08354	8.33	1	1	144	16.9021	10.228
D3ZWV2	Glyceraldehyde-3-phosphate dehydrogenase OS=Rattus norvegicus PE=3 SV=2 - [D3ZWV2_RAT]	16.46	3	1	4	58	6.79075e+08				179.505	16.46	11	58	322	34.5265	8.646
D3Z840	Protein Fanci OS=Rattus norvegicus GN=Fanci PE=4 SV=2 - [D3Z840_RAT]	3.07	1	1	1	3	0				0	3.07	1	3	880	98.4893	6.12549
D4AA54	Protein Plekhh1 (Fragment) OS=Rattus norvegicus GN=Plekhh1 PE=4 SV=2 - [D4AA54_RAT]	2.35	1	2	2	2	3.68682e+06				5.88608	2.35	2	2	1360	151.006	7.73779
D4ABJ6	Protein Fam179b OS=Rattus norvegicus GN=Fam179b PE=4 SV=2 - [D4ABJ6_RAT]	1.41	2	1	1	1	4.06428e+06				4.00631	1.41	1	1	1776	194.656	8.45557
D3Z962	Protein Tacc3 OS=Rattus norvegicus GN=Tacc3 PE=4 SV=2 - [D3Z962_RAT]	2.05	1	1	1	1	1.93977e+06				2.13905	2.05	1	1	584	64.8342	4.71631
D3ZGD0	Protein Gemin5 OS=Rattus norvegicus GN=Gemin5 PE=4 SV=2 - [D3ZGD0_RAT]	1.27	1	1	1	1	968502				3.11683	1.27	1	1	1497	165.952	6.99072
E9PSJ4	Protein Spag9 OS=Rattus norvegicus GN=Spag9 PE=4 SV=2 - [E9PSJ4_RAT]	0.98	1	1	1	1	1.2867e+06				0	0.98	1	1	1320	145.916	5.19873
F1LQ82	E3 ubiquitin-protein ligase NEDD4 (Fragment) OS=Rattus norvegicus GN=Nedd4 PE=4 SV=2 - [F1LQ82_RAT]	1.8	2	1	1	1	2798010				2.59839	1.8	1	1	723	84.0905	5.71924
F1M392	Protein Limch1 OS=Rattus norvegicus GN=Limch1 PE=4 SV=2 - [F1M392_RAT]	7.56	1	4	5	9	3.74452e+06				24.6807	7.56	6	9	1085	121.425	5.63037
F1LMS0	Taste receptor type 2 OS=Rattus norvegicus GN=Tas2r119 PE=3 SV=1 - [F1LMS0_RAT]	4.48	2	1	1	1	0				3.67409	4.48	1	1	335	37.7844	9.31982
F1LZG4	Uncharacterized protein OS=Rattus norvegicus PE=4 SV=2 - [F1LZG4_RAT]	5.99	19	1	1	2	700173				6.58313	5.99	2	2	317	36.0556	8.42627
M0R568	Uncharacterized protein OS=Rattus norvegicus PE=4 SV=1 - [M0R568_RAT]	6.41	1	1	1	1	0				3.64955	6.41	1	1	234	26.7159	9.0415
M0R9X5	Uncharacterized protein (Fragment) OS=Rattus norvegicus PE=4 SV=1 - [M0R9X5_RAT]	2.67	4	1	1	3	2.77269e+06				10.0396	2.67	1	3	524	57.0013	4.94482
M0R6K5	Uncharacterized protein (Fragment) OS=Rattus norvegicus PE=4 SV=1 - [M0R6K5_RAT]	1.55	1	1	1	1	82033				2.97757	1.55	1	1	1096	119.741	5.09717
M0R6N3	5-aminolevulinate synthase (Fragment) OS=Rattus norvegicus GN=Alas1 PE=3 SV=1 - [M0R6N3_RAT]	1.75	2	1	1	1	694110				2.61395	1.75	1	1	572	63.2369	7.98682
M0RCV5	Protein Rusc2 OS=Rattus norvegicus GN=Rusc2 PE=4 SV=1 - [M0RCV5_RAT]	0.53	1	1	1	1	1.70361e+06				1.93077	0.53	1	1	1514	161.275	6.59521
G3V8V6	O-acetyl-ADP-ribose deacetylase MACROD1 OS=Rattus norvegicus GN=Macrod1 PE=4 SV=2 - [G3V8V6_RAT]	4.13	2	1	1	1	3.01732e+07				0	4.13	1	1	242	27.1243	9.02686
D4A4G0	Uncharacterized protein OS=Rattus norvegicus PE=4 SV=2 - [D4A4G0_RAT]	39.26	2	5	5	15	11516136				36.0977	39.26	10	15	163	18.4495	9.64209
F1M866	Sorbin and SH3 domain-containing protein 1 (Fragment) OS=Rattus norvegicus GN=Sorbs1 PE=4 SV=1 - [F1M866_RAT]	16.39	5	7	7	19	5.6667e+06				43.726	16.39	14	19	714	79.6184	8.22119
D3ZLS5	Protein Hectd1 OS=Rattus norvegicus GN=Hectd1 PE=4 SV=2 - [D3ZLS5_RAT]	0.61	1	1	1	1	1.08581e+06				3.66939	0.61	1	1	2619	289.796	5.42725
E9PT39	Uncharacterized protein (Fragment) OS=Rattus norvegicus PE=4 SV=2 - [E9PT39_RAT]	5.24	1	1	1	11	42527309				27.374	5.24	4	11	248	28.1843	9.0415
D3ZHQ9	Protein Asxl1 (Fragment) OS=Rattus norvegicus GN=Asxl1 PE=4 SV=2 - [D3ZHQ9_RAT]	1.81	1	1	1	1	6.48477e+06				2.35058	1.81	1	1	1494	160.654	6.29053
D3ZID4	Protein Nipbl (Fragment) OS=Rattus norvegicus GN=Nipbl PE=4 SV=2 - [D3ZID4_RAT]	0.56	1	1	1	1	3.09859e+06				2.95856	0.56	1	1	2681	302.324	8.14795
F1M1X0	Protein Pkd1l1 (Fragment) OS=Rattus norvegicus GN=Pkd1l1 PE=4 SV=2 - [F1M1X0_RAT]	0.67	1	1	1	3	1.54546e+06				3.61414	0.67	1	3	2529	280.811	7.02002
F1M7T8	Protein Myom1 OS=Rattus norvegicus GN=Myom1 PE=4 SV=2 - [F1M7T8_RAT]	10.95	1	12	12	27	8.24798e+06				71.5839	10.95	20	27	1690	188.083	6.45557
M0R449	Uncharacterized protein (Fragment) OS=Rattus norvegicus PE=4 SV=1 - [M0R449_RAT]	3.95	6	1	1	1	0				3.65003	3.95	1	1	430	49.3045	9.33447
M0RA08	Perilipin OS=Rattus norvegicus GN=Plin3 PE=3 SV=1 - [M0RA08_RAT]	3.2	1	1	1	3	3.47142e+06				7.29918	3.2	1	3	438	47.3139	5.71924
F1LZG6	Protein Lrba (Fragment) OS=Rattus norvegicus GN=Lrba PE=4 SV=2 - [F1LZG6_RAT]	0.75	1	1	1	1	0				3.84247	0.75	1	1	2137	236.903	5.64307
V9GZ85	Protein LOC100361457 (Fragment) OS=Rattus norvegicus GN=LOC100361457 PE=3 SV=1 - [V9GZ85_RAT]	39.57	6	5	11	88	2.16353e+08				217.425	39.57	26	88	374	41.5927	5.70654
F1LMK8	Protein Jmjd1c OS=Rattus norvegicus GN=Jmjd1c PE=4 SV=2 - [F1LMK8_RAT]	0.67	1	1	1	1	1.8129e+06				3.52124	0.67	1	1	2525	280.419	7.95752
F1M6E5	Protein Nacad OS=Rattus norvegicus GN=Nacad PE=4 SV=2 - [F1M6E5_RAT]	1.48	1	1	1	1	171560				3.1451	1.48	1	1	1416	147.512	4.4624
M0R4K6	Protein RGD1564405 (Fragment) OS=Rattus norvegicus GN=RGD1564405 PE=4 SV=1 - [M0R4K6_RAT]	1.98	3	1	1	2	3.86038e+06				3.46076	1.98	2	2	655	71.0908	8.82178
D4AD91	Protein RGD1560289 OS=Rattus norvegicus GN=RGD1560289 PE=4 SV=2 - [D4AD91_RAT]	1.66	1	1	1	1	355212				3.02412	1.66	1	1	902	100.519	9.37842
F1M2U5	Glyceraldehyde-3-phosphate dehydrogenase OS=Rattus norvegicus PE=3 SV=2 - [F1M2U5_RAT]	25.62	7	1	5	62	6.79075e+08				192.516	25.62	13	62	324	34.8164	7.72314
M0RAS7	Uncharacterized protein (Fragment) OS=Rattus norvegicus PE=4 SV=1 - [M0RAS7_RAT]	3.63	2	2	2	5	5.14542e+06				17.7313	3.63	2	5	881	99.6036	7.26904
D3ZEK8	Uncharacterized protein OS=Rattus norvegicus PE=4 SV=2 - [D3ZEK8_RAT]	3.61	1	1	1	1	1.16193e+06				3.53873	3.61	1	1	360	42.117	6.59521
F1LNF7	Isocitrate dehydrogenase [NAD] subunit alpha, mitochondrial OS=Rattus norvegicus GN=Idh3a PE=3 SV=1 - [F1LNF7_RAT]	29.51	2	9	9	30	1.98567e+07				72.3692	29.51	17	30	366	39.557	6.91748
M0RCT5	Echinoderm microtubule-associated protein-like 1 OS=Rattus norvegicus GN=Eml1 PE=4 SV=1 - [M0RCT5_RAT]	3.13	1	1	1	1	1290039				3.522	3.13	1	1	736	81.3941	8.68994
D4A4D3	Protein Tet1 OS=Rattus norvegicus GN=Tet1 PE=4 SV=2 - [D4A4D3_RAT]	0.65	2	1	1	1	210689				2.91107	0.65	1	1	2001	218.894	7.98682
F1M1U8	Protein RGD1309783 OS=Rattus norvegicus GN=RGD1309783 PE=4 SV=2 - [F1M1U8_RAT]	3.75	1	1	1	1	1916841				3.71286	3.75	1	1	347	39.3938	7.98682
F1M705	Uncharacterized protein (Fragment) OS=Rattus norvegicus PE=4 SV=2 - [F1M705_RAT]	1.37	1	2	2	2	453713				3.22302	1.37	2	2	2117	245.637	5.98584
D4ACM4	cAMP-dependent protein kinase catalytic subunit alpha OS=Rattus norvegicus GN=Prkaca PE=2 SV=1 - [D4ACM4_RAT]	4.96	2	1	1	1	1.34713e+06				3.27662	4.96	1	1	343	39.8396	8.66064
D3ZET5	Uncharacterized protein OS=Rattus norvegicus PE=3 SV=2 - [D3ZET5_RAT]	6.51	2	1	1	1	1.59643e+06				4.5115	6.51	1	1	261	30.3707	9.81787
F1LWK7	Protein Ablim1 OS=Rattus norvegicus GN=Ablim1 PE=4 SV=2 - [F1LWK7_RAT]	24.45	2	7	7	40	1.04493e+07				65.8357	24.45	16	40	409	45.6587	7.91357
F1LSG3	Protein Fbf1 (Fragment) OS=Rattus norvegicus GN=Fbf1 PE=4 SV=2 - [F1LSG3_RAT]	1.31	1	1	1	1	1.62366e+06				3.34381	1.31	1	1	1146	127.363	6.17627
D3ZJT2	Protein Nek9 OS=Rattus norvegicus GN=Nek9 PE=4 SV=2 - [D3ZJT2_RAT]	3.13	1	1	1	1	525169				4.4294	3.13	1	1	958	104.844	6.18896
D4A9Q2	Protein Amot OS=Rattus norvegicus GN=Amot PE=1 SV=2 - [D4A9Q2_RAT]	1.15	1	1	1	1	3.69308e+06				2.61136	1.15	1	1	1131	121.245	7.50342
F1MA65	Protein Hook3 (Fragment) OS=Rattus norvegicus GN=Hook3 PE=4 SV=2 - [F1MA65_RAT]	2.39	2	1	1	1	226587				3.87977	2.39	1	1	670	77.5479	5.41455
M0R4U4	Triosephosphate isomerase (Fragment) OS=Rattus norvegicus PE=3 SV=1 - [M0R4U4_RAT]	28.86	3	5	5	17	1.8259e+07				43.8747	28.86	13	17	246	26.4034	7.54736
D3ZJJ9	Uncharacterized protein OS=Rattus norvegicus GN=LOC100911814 PE=4 SV=2 - [D3ZJJ9_RAT]	3.94	2	1	1	2	0				0	3.94	1	2	533	58.7828	7.12256
F1LPM3	Sorbin and SH3 domain-containing protein 2 OS=Rattus norvegicus GN=Sorbs2 PE=4 SV=2 - [F1LPM3_RAT]	10.28	4	7	7	22	2.28957e+07				66.8727	10.28	11	22	1196	134.055	8.41162
F1M8D6	Protein Ube4b (Fragment) OS=Rattus norvegicus GN=Ube4b PE=4 SV=2 - [F1M8D6_RAT]	4.24	2	1	1	2	0				3.06292	4.24	1	2	425	46.4339	5.40186
F1M8L5	Propionyl-CoA carboxylase alpha chain, mitochondrial OS=Rattus norvegicus GN=Pcca PE=4 SV=2 - [F1M8L5_RAT]	2.4	3	1	1	1	1.76056e+06				2.55434	2.4	1	1	626	69.1864	7.21045
M0RCF2	Uncharacterized protein OS=Rattus norvegicus PE=3 SV=1 - [M0RCF2_RAT]	17.65	3	1	5	28	1.95182e+07				32.7048	17.65	11	28	272	29.7528	6.55127
D4AE58	Protein Kank1 OS=Rattus norvegicus GN=Kank1 PE=4 SV=1 - [D4AE58_RAT]	2.81	2	2	3	5	4.43106e+06				11.3908	2.81	3	5	1353	147.381	5.41455
F1LTL3	Uncharacterized protein (Fragment) OS=Rattus norvegicus PE=4 SV=2 - [F1LTL3_RAT]	7.81	9	1	1	3	1.40502e+07				3.19711	7.81	2	3	192	22.0931	8.44092
D4A9G2	Protein 1700011I03Rik OS=Rattus norvegicus GN=LOC688914 PE=4 SV=2 - [D4A9G2_RAT]	4.76	1	1	1	1	389666				2.81842	4.76	1	1	273	30.4636	5.22412
R9PY10	Taste receptor type 1 member 2 (Fragment) OS=Rattus norvegicus GN=Tas1r2 PE=3 SV=1 - [R9PY10_RAT]	3.01	5	3	3	5	1.90585e+06				14.8565	3.01	5	5	1464	163.824	5.88428
D3ZW09	Protein Sorcs2 OS=Rattus norvegicus GN=Sorcs2 PE=4 SV=2 - [D3ZW09_RAT]	3.85	1	1	1	3	0				0	3.85	1	3	987	110.92	6.59521
F1LRV6	GMP reductase OS=Rattus norvegicus GN=Gmpr PE=3 SV=1 - [F1LRV6_RAT]	9.86	2	2	2	3	9745540				8.08743	9.86	3	3	345	37.4338	6.97607
F7EWC1	Protein Vasp OS=Rattus norvegicus GN=Vasp PE=4 SV=1 - [F7EWC1_RAT]	6.65	1	1	1	2	825352				3.76679	6.65	2	2	376	39.6851	8.36768
F1MAH8	Protein Clip1 OS=Rattus norvegicus GN=Clip1 PE=4 SV=2 - [F1MAH8_RAT]	5.31	1	5	5	8	2.29805e+06				25.6453	5.31	6	8	1318	147.964	5.33838
F1LP60	Moesin (Fragment) OS=Rattus norvegicus GN=Msn PE=4 SV=1 - [F1LP60_RAT]	20.49	2	5	10	33	3.51394e+06				71.4675	20.49	20	33	576	67.6098	6.46826
F1M9V7	Protein Npepps OS=Rattus norvegicus GN=Npepps PE=2 SV=1 - [F1M9V7_RAT]	1.3	1	1	1	2	3941988				6.55885	1.3	2	2	920	103.279	5.77002
G3V9N7	Protein Pacsin3 OS=Rattus norvegicus GN=Pacsin3 PE=4 SV=2 - [G3V9N7_RAT]	16.43	1	5	5	24	6.29439e+06				73.1888	16.43	14	24	426	48.6969	6.1001
F1LPC6	Carboxypeptidase D OS=Rattus norvegicus GN=Cpd PE=4 SV=2 - [F1LPC6_RAT]	1.23	2	1	1	1	551564				2.90653	1.23	1	1	1378	152.538	6.0874
D3ZEH1	Protein Fat4 OS=Rattus norvegicus GN=Fat4 PE=4 SV=2 - [D3ZEH1_RAT]	0.38	1	1	1	1	2456262				3.57199	0.38	1	1	4979	539.696	4.93213
F1LNS0	A-kinase anchor protein SPHKAP (Fragment) OS=Rattus norvegicus GN=Sphkap PE=4 SV=2 - [F1LNS0_RAT]	0.95	2	1	1	1	409631				4.59378	0.95	1	1	1683	184.213	5.07178
M0RCH6	Protein Chmp4b OS=Rattus norvegicus GN=Chmp4b PE=4 SV=1 - [M0RCH6_RAT]	14.78	2	2	2	3	1.04257e+07				10.9848	14.78	3	3	203	22.3894	4.76709
F1M7R5	Myomegalin OS=Rattus norvegicus GN=Pde4dip PE=4 SV=2 - [F1M7R5_RAT]	0.69	2	1	1	1	2.13983e+06				3.43758	0.69	1	1	2323	261.856	5.37646
F1LSQ6	Proteasome subunit alpha type OS=Rattus norvegicus GN=Psma7 PE=3 SV=1 - [F1LSQ6_RAT]	11.42	4	2	2	6	3760066				12.4986	11.42	4	6	254	28.3809	8.45557
F1M0K3	Protein Cmya5 (Fragment) OS=Rattus norvegicus GN=Cmya5 PE=4 SV=2 - [F1M0K3_RAT]	2.15	2	4	4	4	2586658				11.235	2.15	4	4	3635	400.416	4.77979
F1LP92	Oncostatin-M-specific receptor subunit beta OS=Rattus norvegicus GN=Osmr PE=4 SV=1 - [F1LP92_RAT]	1.46	2	1	1	1	1.23413e+06				3.74384	1.46	1	1	962	108.663	6.63916
D3ZWT8	Uncharacterized protein OS=Rattus norvegicus GN=Atp5h PE=4 SV=2 - [D3ZWT8_RAT]	13.39	2	1	1	2	3.2758e+06				7.74297	13.39	2	2	127	14.5505	8.55811
M0R8A2	Uncharacterized protein (Fragment) OS=Rattus norvegicus PE=4 SV=1 - [M0R8A2_RAT]	15.84	2	1	1	6	3.39042e+06				22.2593	15.84	3	6	101	11.5395	7.50342
D4A523	Protein Nlrp3 OS=Rattus norvegicus GN=Nlrp3 PE=4 SV=2 - [D4A523_RAT]	1.16	1	1	1	1	47027875				3.12193	1.16	1	1	1035	118.462	6.78564
M0RD13	Protein Gm17689 (Fragment) OS=Rattus norvegicus GN=Gm17689 PE=4 SV=1 - [M0RD13_RAT]	18.18	1	1	1	1	6.5866e+06				3.19838	18.18	1	1	99	11.0676	9.23193
F7FC29	Protein Bicd2 OS=Rattus norvegicus GN=Bicd2 PE=4 SV=1 - [F7FC29_RAT]	1.46	1	1	1	1	1.58091e+06				3.07638	1.46	1	1	820	93.382	5.31299
F1M3H8	Protein Hnrnpa0 OS=Rattus norvegicus GN=Hnrnpa0 PE=4 SV=2 - [F1M3H8_RAT]	5.28	1	1	1	1	0				2.80797	5.28	1	1	303	30.2776	9.30518
F1LZ82	Uncharacterized protein (Fragment) OS=Rattus norvegicus PE=3 SV=2 - [F1LZ82_RAT]	11.76	2	1	1	2	785344				2.84491	11.76	1	2	102	11.064	9.5542
F1LXE1	Protein Sptbn5 (Fragment) OS=Rattus norvegicus GN=Sptbn5 PE=4 SV=2 - [F1LXE1_RAT]	0.43	1	1	1	1	32539988				2.69822	0.43	1	1	3519	400.625	6.15088
F1LT58	Importin subunit alpha (Fragment) OS=Rattus norvegicus GN=Kpna6 PE=3 SV=2 - [F1LT58_RAT]	8.79	2	2	4	7	2.27373e+06				17.452	8.79	5	7	535	59.7243	4.94482
M0RCK2	Protein Rnf165 (Fragment) OS=Rattus norvegicus GN=Rnf165 PE=4 SV=1 - [M0RCK2_RAT]	5.59	1	1	1	2	328676				1.60648	5.59	1	2	340	38.8344	7.56201
E9PSJ8	Protein LOC683469 OS=Rattus norvegicus GN=LOC683469 PE=4 SV=2 - [E9PSJ8_RAT]	4.43	1	1	1	1	128556				3.26424	4.43	1	1	474	51.5963	9.11475
M0R4D8	Protein Taf4a (Fragment) OS=Rattus norvegicus GN=Taf4a PE=4 SV=1 - [M0R4D8_RAT]	4.34	1	1	1	1	650824				3.76047	4.34	1	1	691	74.0711	9.94971
M0RAR9	Uncharacterized protein (Fragment) OS=Rattus norvegicus PE=4 SV=1 - [M0RAR9_RAT]	4.43	5	2	2	3	1835622				8.04041	4.43	3	3	564	63.3774	8.42627
F1M0U8	Protein Shroom1 (Fragment) OS=Rattus norvegicus GN=Shroom1 PE=4 SV=1 - [F1M0U8_RAT]	1.45	2	1	1	1	828321				3.05894	1.45	1	1	758	82.2628	7.97217
D3ZRI8	40S ribosomal protein S21 OS=Rattus norvegicus GN=LOC100360154 PE=3 SV=2 - [D3ZRI8_RAT]	17.07	3	1	1	1	0				3.81884	17.07	1	1	82	9.02539	7.86963
M0RBF0	Scaffold attachment factor B1 OS=Rattus norvegicus GN=Safb PE=4 SV=1 - [M0RBF0_RAT]	2.15	2	1	1	2	1.15975e+06				7.23128	2.15	1	2	931	104.344	5.26221
F1M7M8	Protein Vom2r16 OS=Rattus norvegicus GN=Vom2r16 PE=4 SV=2 - [F1M7M8_RAT]	1.52	1	1	1	1	6.4141e+07				2.95391	1.52	1	1	855	97.1041	7.2251
F1MAK0	Protein Aggf1 OS=Rattus norvegicus GN=Aggf1 PE=4 SV=2 - [F1MAK0_RAT]	1.56	1	1	1	1	6640570				2.96802	1.56	1	1	705	79.3119	5.64307
F7F744	Plectin OS=Rattus norvegicus GN=Plec PE=4 SV=1 - [F7F744_RAT]	3.74	7	11	11	27	5.29087e+06				68.4603	3.74	18	27	4544	517.088	5.75732
D4ABD7	Protein Trip11 OS=Rattus norvegicus GN=Trip11 PE=4 SV=2 - [D4ABD7_RAT]	0.66	1	1	1	1	2.54471e+06				3.36775	0.66	1	1	1977	226.192	5.37646
D3ZJD0	Ral GTPase-activating protein subunit alpha-1 OS=Rattus norvegicus GN=Ralgapa1 PE=4 SV=2 - [D3ZJD0_RAT]	1.47	4	1	1	1	2520620				3.72568	1.47	1	1	747	83.1742	5.92236
M0R643	tRNA-splicing ligase RtcB homolog OS=Rattus norvegicus GN=Rtcb PE=3 SV=1 - [M0R643_RAT]	7.92	2	3	3	5	1.46189e+06				15.7059	7.92	4	5	505	55.2348	7.07861
P60901	Proteasome subunit alpha type-6 OS=Rattus norvegicus GN=Psma6 PE=1 SV=1 - [PSA6_RAT]	5.28	1	1	1	2	2.18489e+06				2.92817	5.28	2	2	246	27.3818	6.75635
P47820	Angiotensin-converting enzyme OS=Rattus norvegicus GN=Ace PE=2 SV=1 - [ACE_RAT]	1.07	1	1	1	1	7.36605e+06				3.01921	1.07	1	1	1313	150.812	6.58057
P07150	Annexin A1 OS=Rattus norvegicus GN=Anxa1 PE=1 SV=2 - [ANXA1_RAT]	3.76	1	1	1	1	2.17836e+06				3.64876	3.76	1	1	346	38.8049	7.34229
B3GSH5	Acetylserotonin O-methyltransferase OS=Rattus norvegicus GN=Asmt PE=1 SV=1 - [ASMT_RAT]	2.08	1	1	1	1	916229				2.02206	2.08	1	1	432	45.5592	8.82178
Q5FWU3	Autophagy-related protein 9A OS=Rattus norvegicus GN=Atg9a PE=2 SV=1 - [ATG9A_RAT]	2.03	1	1	1	1	551288				4.31757	2.03	1	1	839	94.4281	6.63916
Q91XU8	Phosphatidate cytidylyltransferase 2 OS=Rattus norvegicus GN=Cds2 PE=2 SV=1 - [CDS2_RAT]	3.61	2	1	1	1	0				3.40629	3.61	1	1	443	51.2888	7.04932
B2RYL1	Chromosome transmission fidelity protein 8 homolog isoform 2 OS=Rattus norvegicus GN=Chtf8 PE=2 SV=1 - [CTF8A_RAT]	2.25	1	1	1	1	1185346				2.46727	2.25	1	1	533	52.0622	12.3228
Q66H38	Protein FAM71B OS=Rattus norvegicus GN=Fam71b PE=2 SV=1 - [FA71B_RAT]	2.63	1	1	1	1	712035				3.18426	2.63	1	1	647	68.0296	9.65674
Q62658	Peptidyl-prolyl cis-trans isomerase FKBP1A OS=Rattus norvegicus GN=Fkbp1a PE=1 SV=3 - [FKB1A_RAT]	12.96	1	1	1	1	0				4.56751	12.96	1	1	108	11.9151	8.1626
P35349	Metabotropic glutamate receptor 6 OS=Rattus norvegicus GN=Grm6 PE=2 SV=1 - [GRM6_RAT]	1.15	1	1	1	1	2.77973e+06				2.70511	1.15	1	1	871	95.0282	7.35693
P97576	GrpE protein homolog 1, mitochondrial OS=Rattus norvegicus GN=Grpel1 PE=1 SV=2 - [GRPE1_RAT]	5.07	1	1	1	1	2494516				3.07372	5.07	1	1	217	24.2819	8.38232
D4ACE5	Protein inturned OS=Rattus norvegicus GN=Intu PE=3 SV=1 - [INTU_RAT]	1.17	2	1	1	1	2.01702e+06				3.12372	1.17	1	1	942	105.076	6.32861
Q63494	Voltage-gated potassium channel subunit beta-3 OS=Rattus norvegicus GN=Kcnab3 PE=2 SV=1 - [KCAB3_RAT]	3.22	1	1	1	1	0				2.90509	3.22	1	1	404	43.6622	8.26514
P0C7J6	Leucine-rich repeat and fibronectin type III domain-containing protein 1 OS=Rattus norvegicus GN=Lrfn1 PE=1 SV=1 - [LRFN1_RAT]	3.52	1	1	1	1	498347				4.71048	3.52	1	1	766	81.9182	7.73779
Q4V7E8	Leucine-rich repeat flightless-interacting protein 2 OS=Rattus norvegicus GN=Lrrfip2 PE=2 SV=1 - [LRRF2_RAT]	3.2	1	1	1	1	3133417				3.28191	3.2	1	1	437	49.7422	5.94775
Q5XII9	Mitochondrial fission regulator 1-like OS=Rattus norvegicus GN=Mtfr1l PE=2 SV=1 - [MFR1L_RAT]	5.54	1	1	1	1	0				3.46301	5.54	1	1	289	31.7102	6.1001
P08494	Matrix Gla protein OS=Rattus norvegicus GN=Mgp PE=1 SV=2 - [MGP_RAT]	10.68	2	1	1	1	4.27092e+06				2.63562	10.68	1	1	103	12.029	9.14404
Q63358	Unconventional myosin-IXb OS=Rattus norvegicus GN=Myo9b PE=1 SV=1 - [MYO9B_RAT]	0.66	2	1	1	1	644750				3.3438	0.66	1	1	1980	224.897	8.33838
Q6T3U3	Niemann-Pick C1-like protein 1 OS=Rattus norvegicus GN=Npc1l1 PE=1 SV=1 - [NPCL1_RAT]	0.83	1	1	1	1	0				3.00204	0.83	1	1	1331	146.321	6.62451
Q5I0D7	Xaa-Pro dipeptidase OS=Rattus norvegicus GN=Pepd PE=2 SV=1 - [PEPD_RAT]	5.49	2	2	2	4	0				2.37864	5.49	2	4	492	54.7149	5.94775
D4AE41	RNA binding motif protein, X-linked-like-1 OS=Rattus norvegicus GN=Rbmxl1 PE=3 SV=1 - [RMXL1_RAT]	3.61	3	1	1	1	1.83838e+06				3.50933	3.61	1	1	388	42.2243	9.83252
P17136	Small nuclear ribonucleoprotein-associated protein B (Fragment) OS=Rattus norvegicus GN=Snrpb PE=2 SV=1 - [RSMB_RAT]	7.01	3	1	1	1	755092				3.67263	7.01	1	1	214	21.5801	10.8726
P09005	Serine protease inhibitor 2.1 (Fragment) OS=Rattus norvegicus PE=2 SV=1 - [SPI21_RAT]	7.48	5	1	1	2	1328400				3.28944	7.48	1	2	214	24.2027	7.18115
Q3B8N7	TSC22 domain family protein 4 OS=Rattus norvegicus GN=Tsc22d4 PE=2 SV=1 - [T22D4_RAT]	4.39	1	1	1	1	0				3.74617	4.39	1	1	387	40.0166	7.44482
Q75Q41	Mitochondrial import receptor subunit TOM22 homolog OS=Rattus norvegicus GN=Tomm22 PE=1 SV=1 - [TOM22_RAT]	8.45	1	1	1	1	0				3.15648	8.45	1	1	142	15.4808	4.33545
D4ABY2	Coatomer subunit gamma-2 OS=Rattus norvegicus GN=Copg2 PE=3 SV=2 - [COPG2_RAT]	2.38	1	1	1	1	1.46891e+06				3.00614	2.38	1	1	715	80.437	6.49365
Q9Z327-3	Isoform 3 of Synaptopodin OS=Rattus norvegicus GN=Synpo - [SYNPO_RAT]	2.17	3	1	1	1	0				2.87351	2.17	1	1	692	74.2915	9.18799
G3V6T7	Protein disulfide isomerase associated 4 OS=Rattus norvegicus GN=Pdia4 PE=3 SV=1 - [G3V6T7_RAT]	1.87	2	1	1	1	1.07288e+06				3.81528	1.87	1	1	643	72.7027	5.14795
Q6TUH9	Corticosteroid 11-beta-dehydrogenase isozyme 1 OS=Rattus norvegicus GN=Hsd11b1 PE=2 SV=1 - [Q6TUH9_RAT]	1.45	1	1	1	2	1.72065e+06				3.42555	1.45	1	2	1104	127.63	9.36377
B2RYP0	Protein Rhoc OS=Rattus norvegicus GN=Rhoc PE=2 SV=1 - [B2RYP0_RAT]	8.81	4	1	1	1	0				4.2876	8.81	1	1	193	22.0223	6.58057
M0RCA6	Advillin OS=Rattus norvegicus GN=Avil PE=4 SV=1 - [M0RCA6_RAT]	2.08	2	1	1	1	10118912				2.61916	2.08	1	1	819	91.8361	5.33838
F1M7M9	Glutamate receptor ionotropic, kainate 1 OS=Rattus norvegicus GN=Grik1 PE=4 SV=2 - [F1M7M9_RAT]	0.95	1	1	1	1	5.8e+06				2.32494	0.95	1	1	949	107.911	8.71924
Q6AXN7	5'-nucleotidase, cytosolic IB OS=Rattus norvegicus GN=Nt5c1b PE=2 SV=1 - [Q6AXN7_RAT]	2.44	1	1	1	1	2.92565e+06				2.97702	2.44	1	1	574	64.8827	8.44092
G3V8G1	ATP/GTP binding protein 1 (Predicted), isoform CRA_a OS=Rattus norvegicus GN=Agtpbp1 PE=4 SV=1 - [G3V8G1_RAT]	1.15	1	1	1	1	1.60761e+06				3.03126	1.15	1	1	1219	137.026	6.53662
D3ZI07	Kinesin family member 3B (Predicted) OS=Rattus norvegicus GN=Kif3b PE=3 SV=1 - [D3ZI07_RAT]	2.68	1	1	1	1	0				2.82222	2.68	1	1	747	85.2048	7.69385
F1LNH3	Procollagen, type VI, alpha 2, isoform CRA_a OS=Rattus norvegicus GN=Col6a2 PE=4 SV=2 - [F1LNH3_RAT]	3.99	1	1	1	1	0				0	3.99	1	1	1027	109.591	6.60986
Q5U2S7	Proteasome (Prosome, macropain) 26S subunit, non-ATPase, 3 OS=Rattus norvegicus GN=Psmd3 PE=2 SV=1 - [Q5U2S7_RAT]	2.45	1	1	1	1	667662				3.52957	2.45	1	1	530	60.6503	8.44092
M0R920	Protein Ranbp3 OS=Rattus norvegicus GN=Ranbp3 PE=4 SV=1 - [M0R920_RAT]	3.42	3	1	1	1	1.12896e+06				3.05944	3.42	1	1	438	46.6895	4.89404
Q6TUE7	LRRGT00097 OS=Rattus norvegicus GN=LOC499407 PE=2 SV=1 - [Q6TUE7_RAT]	1.44	1	1	1	1	3870513				3.00643	1.44	1	1	900	99.9295	9.49561
B2RYJ3	Protein Cul4a OS=Rattus norvegicus GN=Cul4a PE=2 SV=1 - [B2RYJ3_RAT]	1.98	1	1	1	2	625874				4.31607	1.98	1	2	759	87.7185	8.35303
Q6PCU3	Aldoc protein OS=Rattus norvegicus GN=Aldoc PE=2 SV=1 - [Q6PCU3_RAT]	14.38	1	1	1	1	1.43677e+06				2.36901	14.38	1	1	153	16.6365	8.11865
M0R492	Protein LOC682831 OS=Rattus norvegicus GN=LOC682831 PE=4 SV=1 - [M0R492_RAT]	4.85	1	1	1	1	3.57216e+06				2.95424	4.85	1	1	330	37.5781	8.00146
Q6AZ26	C-terminal binding protein 1 OS=Rattus norvegicus GN=Ctbp1 PE=1 SV=1 - [Q6AZ26_RAT]	4.86	2	1	1	2	733096				4.29847	4.86	1	2	391	42.6028	6.58057
D4AB50	Protein Arhgap10 OS=Rattus norvegicus GN=Arhgap10 PE=4 SV=1 - [D4AB50_RAT]	1.78	1	1	1	1	3358913				3.27502	1.78	1	1	786	89.3843	7.28369
D3ZRB5	Immunodeficiency virus type I enhancer binding protein 3 (Predicted) OS=Rattus norvegicus GN=Hivep3 PE=4 SV=1 - [D3ZRB5_RAT]	0.55	1	1	1	1	438279				2.99092	0.55	1	1	2350	253.664	7.57666
Q6DGF2	Enthoprotin OS=Rattus norvegicus GN=Clint1 PE=2 SV=1 - [Q6DGF2_RAT]	2.97	1	1	1	2	1.22743e+06				6.71978	2.97	1	2	472	52.1075	6.25244
D3ZMS1	Protein Sf3b2 OS=Rattus norvegicus GN=Sf3b2 PE=4 SV=2 - [D3ZMS1_RAT]	1.71	1	1	1	1	1.74596e+06				2.85416	1.71	1	1	878	98.1098	5.61768
D3ZY08	Protein RGD1559578 OS=Rattus norvegicus GN=RGD1559578 PE=4 SV=1 - [D3ZY08_RAT]	5.22	1	1	1	1	10566142				2.77902	5.22	1	1	268	30.6483	9.31982
F1LSE5	Neighbor of Brca1 gene 1, isoform CRA_a OS=Rattus norvegicus GN=LOC498369 PE=4 SV=2 - [F1LSE5_RAT]	3.97	2	1	1	1	0				0	3.97	1	1	983	109.734	5.2876
Q1EG89	Myocardial ischemic preconditioning associated protein 7 OS=Rattus norvegicus GN=Pxn PE=2 SV=1 - [Q1EG89_RAT]	3.05	2	1	1	1	0				4.50272	3.05	1	1	557	60.8762	6.30322
D3Z8F7	Glucokinase activity, related sequence 1 (Predicted) OS=Rattus norvegicus GN=Gykl1 PE=3 SV=1 - [D3Z8F7_RAT]	2.91	1	1	1	1	0				3.31192	2.91	1	1	549	60.1532	5.51611
D3ZGI9	Solute carrier family 12 member 5 OS=Rattus norvegicus GN=Slc12a5 PE=4 SV=2 - [D3ZGI9_RAT]	1.17	4	1	1	1	41245148				2.46739	1.17	1	1	1115	123.181	6.354
F1MA59	Protein Col4a1 OS=Rattus norvegicus GN=Col4a1 PE=4 SV=1 - [F1MA59_RAT]	1.08	1	1	1	1	830765				4.14512	1.08	1	1	1669	160.513	8.29443
F1M4Q3	Protein Hmcn1 OS=Rattus norvegicus GN=Hmcn1 PE=4 SV=2 - [F1M4Q3_RAT]	0.27	1	1	1	1	3637224				2.67322	0.27	1	1	5190	561.173	6.56592
D3ZN51	Protein Itga9 OS=Rattus norvegicus GN=Itga9 PE=3 SV=2 - [D3ZN51_RAT]	2.12	1	1	1	1	850855				2.93331	2.12	1	1	1036	114.46	5.85889
F1LY70	Protein Birc6 (Fragment) OS=Rattus norvegicus GN=Birc6 PE=4 SV=2 - [F1LY70_RAT]	0.6	1	1	1	1	0				3.75862	0.6	1	1	4029	437.614	6.25244
D3ZP48	Protein Spata31d1c OS=Rattus norvegicus GN=Spata31d1c PE=4 SV=1 - [D3ZP48_RAT]	1.18	1	1	1	1	1.9575e+06				2.67177	1.18	1	1	845	93.9522	7.18115
F1LUZ8	Glyceraldehyde-3-phosphate dehydrogenase OS=Rattus norvegicus PE=3 SV=2 - [F1LUZ8_RAT]	7.41	1	1	1	1	0				2.51465	7.41	1	1	324	34.9123	6.90283
D4A2J9	Protein Bcor OS=Rattus norvegicus GN=Bcor PE=4 SV=1 - [D4A2J9_RAT]	1.42	1	1	1	1	788031				4.50851	1.42	1	1	1757	192.472	6.55127
D4A3K2	Protein Shc4 OS=Rattus norvegicus GN=Shc4 PE=4 SV=1 - [D4A3K2_RAT]	2.89	1	1	1	1	111150				2.49967	2.89	1	1	622	67.697	8.52881
D4A7Z5	Protein LOC100360940 OS=Rattus norvegicus GN=LOC100360940 PE=4 SV=1 - [D4A7Z5_RAT]	5.08	2	1	1	1	1.12364e+06				2.68944	5.08	1	1	236	26.7905	5.49072
F1LMR0	Protein Itga2 (Fragment) OS=Rattus norvegicus GN=Itga2 PE=3 SV=1 - [F1LMR0_RAT]	1.38	1	1	1	1	30699222				2.34358	1.38	1	1	1159	126.883	5.19873
M0R9C6	Protein Ddx43 OS=Rattus norvegicus GN=Ddx43 PE=3 SV=1 - [M0R9C6_RAT]	2.17	1	1	1	1	0				3.29823	2.17	1	1	646	72.3264	9.05615
D3ZBJ7	Uncharacterized protein OS=Rattus norvegicus PE=4 SV=1 - [D3ZBJ7_RAT]	4.57	2	1	1	1	3.69018e+06				4.64626	4.57	1	1	328	37.6009	5.2749
D3ZYG0	Protein Vav2 OS=Rattus norvegicus GN=Vav2 PE=4 SV=1 - [D3ZYG0_RAT]	1.84	1	1	1	1	0				2.735	1.84	1	1	868	99.7752	6.84424
F1M3W2	Protein Atxn2 (Fragment) OS=Rattus norvegicus GN=Atxn2 PE=4 SV=2 - [F1M3W2_RAT]	1.59	3	1	1	3	1.89125e+06				7.34965	1.59	1	3	942	102.18	7.78174
F1LNU2	Cubilin OS=Rattus norvegicus GN=Cubn PE=4 SV=2 - [F1LNU2_RAT]	0.71	2	1	1	1	0				2.69112	0.71	1	1	2803	308.467	5.66846
F1LQA6	Protein Strip1 OS=Rattus norvegicus GN=Strip1 PE=4 SV=1 - [F1LQA6_RAT]	1.57	2	1	1	1	629692				2.75909	1.57	1	1	762	86.855	5.60498
F1LUA1	Protein Eea1 (Fragment) OS=Rattus norvegicus GN=Eea1 PE=4 SV=1 - [F1LUA1_RAT]	1.13	1	1	1	1	2.20267e+06				3.30436	1.13	1	1	1411	161.008	5.78271
F1LTL2	Uncharacterized protein (Fragment) OS=Rattus norvegicus PE=4 SV=1 - [F1LTL2_RAT]	17.12	1	1	1	1	1.11191e+06				3.49379	17.12	1	1	146	14.9297	10.4478
E9PTV1	Uncharacterized protein OS=Rattus norvegicus PE=4 SV=2 - [E9PTV1_RAT]	0.92	1	1	1	1	0				1.60423	0.92	1	1	869	94.2692	4.65283
D4AE17	Protein Zak OS=Rattus norvegicus GN=Zak PE=4 SV=1 - [D4AE17_RAT]	3.53	1	1	1	1	0				2.77413	3.53	1	1	453	51.2841	5.30029
M0RB58	Uncharacterized protein (Fragment) OS=Rattus norvegicus PE=4 SV=1 - [M0RB58_RAT]	4.38	3	1	1	1	4.05835e+06				2.24614	4.38	1	1	320	35.7805	8.07471
D4A6N8	Protein Tbr1 OS=Rattus norvegicus GN=Tbr1 PE=3 SV=2 - [D4A6N8_RAT]	3.15	1	1	1	1	6610854				3.42852	3.15	1	1	539	58.7909	8.73389
F1LYZ6	Protein Snapc4 OS=Rattus norvegicus GN=Snapc4 PE=4 SV=2 - [F1LYZ6_RAT]	2.04	2	1	1	1	19766696				2.83248	2.04	1	1	1323	146.078	8.30908
F1LZQ6	Protein Amotl1 (Fragment) OS=Rattus norvegicus GN=Amotl1 PE=4 SV=2 - [F1LZQ6_RAT]	1.92	1	1	1	1	732575				3.69404	1.92	1	1	731	81.4484	8.23584
M0R4V3	Synaptosomal-associated protein OS=Rattus norvegicus GN=Snap23 PE=3 SV=1 - [M0R4V3_RAT]	9.05	2	1	1	3	699768				3.37976	9.05	1	3	210	23.1333	5.74463
F1LPR6	Uncharacterized protein (Fragment) OS=Rattus norvegicus PE=4 SV=2 - [F1LPR6_RAT]	4.21	1	1	1	1	1.35015e+06				3.52198	4.21	1	1	380	41.2812	5.12256
F1LN76	Protein Wdr96 (Fragment) OS=Rattus norvegicus GN=Wdr96 PE=4 SV=2 - [F1LN76_RAT]	0.78	1	1	1	1	1.15805e+06				3.82871	0.78	1	1	1665	191.349	5.77002
F1M3A5	Protein LOC100909409 (Fragment) OS=Rattus norvegicus GN=LOC100909409 PE=4 SV=2 - [F1M3A5_RAT]	6.92	4	1	1	1	592505				0	6.92	1	1	159	18.9487	6.80029
M0RAH4	Carbohydrate-responsive element-binding protein (Fragment) OS=Rattus norvegicus GN=Mlxipl PE=4 SV=1 - [M0RAH4_RAT]	2.12	2	1	1	1	24835572				2.41715	2.12	1	1	567	61.1495	8.52881
D3ZFI6	Protein Aim1l OS=Rattus norvegicus GN=Aim1l PE=4 SV=2 - [D3ZFI6_RAT]	1.06	1	1	1	1	658925				3.14756	1.06	1	1	1509	163.016	5.68115
F1LS06	Calcium-activated potassium channel subunit alpha-1 OS=Rattus norvegicus GN=Kcnma1 PE=4 SV=2 - [F1LS06_RAT]	1.42	9	1	1	1	1.17278e+06				3.3783	1.42	1	1	1057	117.378	6.771
E9PTM1	Protein Six3 (Fragment) OS=Rattus norvegicus GN=Six3 PE=3 SV=2 - [E9PTM1_RAT]	5.11	1	1	1	1	189587				3.55929	5.11	1	1	333	35.2284	8.45557
Q05175	Brain acid soluble protein 1 OS=Rattus norvegicus GN=Basp1 PE=1 SV=2 - [BASP1_RAT]	12.73	1	1	1	2	1.00788e+07				0	12.73	1	2	220	21.7774	4.51318
Q4KM52	B-cell linker protein OS=Rattus norvegicus GN=Blnk PE=2 SV=1 - [BLNK_RAT]	5.03	1	1	1	2	3.56642e+06				0	5.03	1	2	457	50.6026	8.45557
Q5XIL8	Dynein intermediate chain 1, axonemal OS=Rattus norvegicus GN=Dnai1 PE=2 SV=1 - [DNAI1_RAT]	2.7	1	1	1	2	6820219				0	2.7	1	2	705	80.0229	5.93506
P52296	Importin subunit beta-1 OS=Rattus norvegicus GN=Kpnb1 PE=1 SV=1 - [IMB1_RAT]	1.94	2	1	1	1	3.72496e+06				0	1.94	1	1	875	97.062	4.76709
P38552	Galectin-4 OS=Rattus norvegicus GN=Lgals4 PE=1 SV=1 - [LEG4_RAT]	5.25	1	1	1	1	687257				0	5.25	1	1	324	36.3232	8.96826
Q9Z2H4	Leucine-rich repeat-containing G-protein coupled receptor 4 OS=Rattus norvegicus GN=Lgr4 PE=2 SV=2 - [LGR4_RAT]	1.79	1	1	1	2	4.34946e+06				0	1.79	1	2	951	104.174	6.25244
P70490	Lactadherin OS=Rattus norvegicus GN=Mfge8 PE=2 SV=1 - [MFGM_RAT]	1.64	2	1	1	1	1.82667e+06				0	1.64	1	1	427	47.382	7.09326
Q3LUD3	Nedd4 binding protein 3 OS=Rattus norvegicus GN=N4bp3 PE=2 SV=1 - [N4BP3_RAT]	3.35	1	1	1	1	432876				0	3.35	1	1	537	60.0115	8.104
Q63312	Pleckstrin homology-like domain family B member 1 (Fragment) OS=Rattus norvegicus GN=Phldb1 PE=2 SV=2 - [PHLB1_RAT]	1.44	2	1	1	1	2.36418e+06				0	1.44	1	1	831	93.4839	7.62061
Q4V7D7	Pre-mRNA-splicing factor RBM22 OS=Rattus norvegicus GN=Rbm22 PE=2 SV=1 - [RBM22_RAT]	4.76	1	1	1	2	0				0	4.76	1	2	420	46.8334	8.54346
P14925-3	Isoform PAM-3 of Peptidyl-glycine alpha-amidating monooxygenase OS=Rattus norvegicus GN=Pam - [AMD_RAT]	1.15	7	1	1	1	708743				0	1.15	1	1	785	87.1969	6.0874
Q9QZX8-1	Isoform 2 of Solute carrier organic anion transporter family member 1B2 OS=Rattus norvegicus GN=Slco1b2 - [SO1B2_RAT]	3.07	3	1	1	1	845583				0	3.07	1	1	652	72.719	8.73389
D3ZIJ7	Checkpoint suppressor 1 (Predicted) OS=Rattus norvegicus GN=Foxn3 PE=3 SV=1 - [D3ZIJ7_RAT]	3.72	1	1	1	1	679588				0	3.72	1	1	457	50.3339	7.53271
Q66HH0	Polymerase (DNA directed), mu OS=Rattus norvegicus GN=Polm PE=2 SV=1 - [Q66HH0_RAT]	3.03	1	1	1	2	5.25255e+06				0	3.03	1	2	495	56.1428	8.38232
D3ZXN9	Nuclear receptor co-repressor 2 (Predicted), isoform CRA_a OS=Rattus norvegicus GN=Ncor2 PE=4 SV=1 - [D3ZXN9_RAT]	0.57	1	1	1	1	561612				0	0.57	1	1	2472	269.83	7.43018
D3ZCH7	Adducin 3 (Gamma), isoform CRA_b OS=Rattus norvegicus GN=Add3 PE=4 SV=2 - [D3ZCH7_RAT]	2.53	4	1	1	1	572351				0	2.53	1	1	673	75.3283	6.43018
D3ZQN8	NUAK family, SNF1-like kinase, 1 OS=Rattus norvegicus GN=Nuak1 PE=4 SV=1 - [D3ZQN8_RAT]	1.51	1	1	1	1	0				0	1.51	1	1	661	73.9678	8.95361
Q6IG09	Protein Krt85 OS=Rattus norvegicus GN=Krt85 PE=2 SV=1 - [Q6IG09_RAT]	2.75	1	1	1	1	13065643				0	2.75	1	1	472	53.2672	6.72705
Q6QLN3	Glioma tumor suppressor candidate region gene 2 OS=Rattus norvegicus GN=Gltscr2 PE=2 SV=1 - [Q6QLN3_RAT]	3.73	1	1	1	2	0				0	3.73	1	2	482	55.4841	10.1841
F1LP59	Rab3 GTPase-activating protein catalytic subunit OS=Rattus norvegicus GN=RGD1306487 PE=4 SV=2 - [F1LP59_RAT]	1.04	1	1	1	1	3362304				0	1.04	1	1	958	107.382	5.61768
F1LQN6	Palmitoyltransferase OS=Rattus norvegicus GN=Zdhhc4 PE=3 SV=2 - [F1LQN6_RAT]	5.25	2	1	1	2	7.58562e+06				0	5.25	1	2	343	39.3454	8.27979
F1M6E2	Protein Arhgap36 OS=Rattus norvegicus GN=Arhgap36 PE=4 SV=2 - [F1M6E2_RAT]	2.38	1	1	1	2	2.31465e+06				0	2.38	1	2	588	66.6461	6.0874
F1LRP2	Protein Atp10a (Fragment) OS=Rattus norvegicus GN=Atp10a PE=4 SV=2 - [F1LRP2_RAT]	1.03	1	1	1	1	625695				0	1.03	1	1	1454	162.589	6.63916
D3ZPY0	Protein Wtap OS=Rattus norvegicus GN=Wtap PE=4 SV=1 - [D3ZPY0_RAT]	5.06	1	1	1	1	3.52328e+06				0	5.06	1	1	395	44.0947	5.24951
F1LS26	Protein strawberry notch homolog 1 OS=Rattus norvegicus GN=Sbno1 PE=4 SV=1 - [F1LS26_RAT]	1.65	2	1	1	1	28411076				0	1.65	1	1	1269	140.724	7.78174
D3ZBI5	Protein Fmn1 OS=Rattus norvegicus GN=Fmn1 PE=4 SV=2 - [D3ZBI5_RAT]	1.3	1	1	1	1	6.6719e+06				2.00672	1.3	1	1	1078	118.828	5.2876
D3ZQI3	Protein Abca16 OS=Rattus norvegicus GN=Abca16 PE=4 SV=2 - [D3ZQI3_RAT]	0.99	1	1	1	1	1.58082e+06				0	0.99	1	1	1614	184.592	8.48486
F1M556	Uncharacterized protein (Fragment) OS=Rattus norvegicus GN=Timm8a1 PE=4 SV=2 - [F1M556_RAT]	12.79	3	1	1	1	7768036				0	12.79	1	1	86	10.1989	4.95752
F1M1D2	Protein Tab3 OS=Rattus norvegicus GN=Tab3 PE=4 SV=2 - [F1M1D2_RAT]	4.62	1	1	1	3	0				0	4.62	1	3	714	78.8397	8.49951
D3ZL82	Protein Trim37 (Fragment) OS=Rattus norvegicus GN=Trim37 PE=4 SV=2 - [D3ZL82_RAT]	1.29	1	1	1	1	1.57323e+06				0	1.29	1	1	1007	112.358	5.22412
D3ZFX0	Peripheral-type benzodiazepine receptor-associated protein 1 OS=Rattus norvegicus GN=Bzrap1 PE=4 SV=1 - [D3ZFX0_RAT]	0.78	4	1	1	2	0				0	0.78	1	2	1786	193.924	5.22412
F1LZR4	Protein Il31ra OS=Rattus norvegicus GN=Il31ra PE=4 SV=2 - [F1LZR4_RAT]	2.42	2	1	1	1	4.94164e+06				0	2.42	1	1	662	74.0238	5.60498
D3ZPX8	Protein Ankrd26 OS=Rattus norvegicus GN=Ankrd26 PE=4 SV=2 - [D3ZPX8_RAT]	0.82	2	1	1	1	3.75026e+06				0	0.82	1	1	1579	179.991	5.75732
F1M0T3	Protein LOC689635 (Fragment) OS=Rattus norvegicus GN=LOC689635 PE=4 SV=2 - [F1M0T3_RAT]	10.06	1	1	1	1	3.37588e+06				0	10.06	1	1	159	18.9717	7.44482
F1M3T7	Uncharacterized protein (Fragment) OS=Rattus norvegicus GN=Lrba PE=4 SV=2 - [F1M3T7_RAT]	3.04	1	1	1	1	1.43462e+06				0	3.04	1	1	593	66.333	5.8335
F1LPD4	MYCBP-associated protein OS=Rattus norvegicus GN=Mycbpap PE=4 SV=2 - [F1LPD4_RAT]	2.05	4	1	1	1	11120095				0	2.05	1	1	928	106.35	7.72314
F1LVT5	Protein Rundc1 OS=Rattus norvegicus GN=Rundc1 PE=4 SV=2 - [F1LVT5_RAT]	2.93	1	1	1	1	916018				0	2.93	1	1	615	68.092	5.57959
F1M164	Protein Dmxl2 (Fragment) OS=Rattus norvegicus GN=Dmxl2 PE=4 SV=2 - [F1M164_RAT]	0.5	2	1	1	1	8.36225e+06				0	0.5	1	1	2222	247.947	6.30322
P62489	DNA-directed RNA polymerase II subunit RPB7 OS=Rattus norvegicus GN=Polr2g PE=2 SV=1 - [RPB7_RAT]	12.79	1	1	1	3	1.33687e+07				0	12.79	1	3	172	19.2819	5.5415
Q4KLL0	Transcription elongation factor A protein 1 OS=Rattus norvegicus GN=Tcea1 PE=2 SV=1 - [TCEA1_RAT]	4.32	1	1	1	1	0				0	4.32	1	1	301	33.872	8.38232
Q9JJ50-2	Isoform 2 of Hepatocyte growth factor-regulated tyrosine kinase substrate OS=Rattus norvegicus GN=Hgs - [HGS_RAT]	1.17	2	1	1	1	6.66459e+06				0	1.17	1	1	771	85.6924	6.25244
F1LVF4	Protoheme IX farnesyltransferase, mitochondrial OS=Rattus norvegicus GN=LOC687381 PE=3 SV=2 - [F1LVF4_RAT]	2.04	1	1	1	1	8881337				0	2.04	1	1	442	48.6734	9.15869
D3ZGL6	Cyclin T2 (Predicted) OS=Rattus norvegicus GN=Ccnt2 PE=3 SV=1 - [D3ZGL6_RAT]	2.77	1	1	1	2	81459.2				0	2.77	1	2	722	79.9962	8.92432
D3ZL84	Protein RGD1311892 OS=Rattus norvegicus GN=RGD1311892 PE=4 SV=1 - [D3ZL84_RAT]	2.81	1	1	1	1	9.51676e+06				0	2.81	1	1	677	74.1387	9.01221
G3V9R8	Heterogeneous nuclear ribonucleoprotein C (C1/C2) OS=Rattus norvegicus GN=Hnrnpc PE=2 SV=2 - [G3V9R8_RAT]	3.02	1	1	1	1	1.02429e+06				0	3.02	1	1	298	32.8371	4.99561
B1H239	Leucine rich repeat containing 49 (Predicted) OS=Rattus norvegicus GN=Lrrc49 PE=2 SV=1 - [B1H239_RAT]	2.92	1	1	1	1	1365536				0	2.92	1	1	686	78.888	8.08936
D3ZH50	Protein RGD1565498 OS=Rattus norvegicus GN=RGD1565498 PE=4 SV=2 - [D3ZH50_RAT]	4.21	1	1	1	1	0				0	4.21	1	1	309	35.4293	9.29053
F1MA36	Spectrin beta 3 OS=Rattus norvegicus GN=Sptbn2 PE=4 SV=2 - [F1MA36_RAT]	0.5	2	1	1	1	0				0	0.5	1	1	2388	270.849	5.8335
F1MAG7	Protein Ptpru OS=Rattus norvegicus GN=Ptpru PE=4 SV=1 - [F1MAG7_RAT]	1.59	1	1	1	2	2.24311e+06				0	1.59	1	2	1446	162.302	6.93213
D4A9H8	Protein Nim1 OS=Rattus norvegicus GN=Nim1 PE=4 SV=1 - [D4A9H8_RAT]	3.67	1	1	1	1	10123.3				0	3.67	1	1	436	49.3144	8.42627
D3ZTU7	Protein Ankrd33b OS=Rattus norvegicus GN=Ankrd33b PE=4 SV=1 - [D3ZTU7_RAT]	2.91	1	1	1	1	29756598				0	2.91	1	1	481	52.5547	8.42627
F1LUV7	Uncharacterized protein (Fragment) OS=Rattus norvegicus PE=4 SV=1 - [F1LUV7_RAT]	6.64	1	1	1	1	3.74903e+07				0	6.64	1	1	286	31.8707	10.5942
F1LS02	Nuclear pore complex protein Nup155 OS=Rattus norvegicus GN=Nup155 PE=4 SV=1 - [F1LS02_RAT]	1.3	2	1	1	2	4.39583e+06				0	1.3	1	2	1389	154.759	6.23975
M0RBT4	Uncharacterized protein (Fragment) OS=Rattus norvegicus PE=4 SV=1 - [M0RBT4_RAT]	44.19	1	1	1	1	1.91823e+06				0	44.19	1	1	43	4.47131	11.4146
M0R3P9	Cdc42-interacting protein 4 OS=Rattus norvegicus GN=Trip10 PE=4 SV=1 - [M0R3P9_RAT]	1.86	2	1	1	1	1.90267e+06				0	1.86	1	1	537	61.4925	5.33838
D4A206	Protein Tcof1 OS=Rattus norvegicus GN=Tcof1 PE=4 SV=2 - [D4A206_RAT]	1.29	1	1	1	2	7.31828e+06				0	1.29	1	2	1395	144.576	9.1001
M0R4I5	Uncharacterized protein (Fragment) OS=Rattus norvegicus PE=4 SV=1 - [M0R4I5_RAT]	11.02	1	1	1	1	119605322				0	11.02	1	1	118	12.5719	12.3813
