# Supplementary material for: Quantitative Non-canonical Amino Acid Tagging (QuaNCAT) Proteomics Identifies Distinct Patterns of Protein Synthesis Rapidly Induced by Hypertrophic Agents in Cardiomyocytes, Revealing New Aspects of Metabolic Remodeling
Source: Mol Cell Proteomics. 2016 Aug 9;15(10):3170–89. doi: 10.1074/mcp.M115.054312 (PMC5054342; doi:10.1074/mcp.M115.054312)
Supplement: Supplemental Data [file 10.1074_M115.054312_mcp.M115.054312-30.xlsx]

## Sheet: Sheet1
Supplementary Table X. PE+Rapa_vs_PE_Replicate_3_peptides
A3	A6	A8	A9	Sequence	PSM Ambiguity	# Proteins	# Protein Groups	Protein Group Accessions	Modifications	Activation Type	ΔScore	ΔCn	Rank	Search Engine Rank	phosphoRS Site Probabilities	QuanResultID	# Missing Channels	# Single-Peak Channels	Precursor Area	Quan Channel	Quan Info	Quan Usage	Heavy/Medium	q-Value	PEP	XCorr	# Missed Cleavages	Isolation Interference [%]	Ion Inject Time [ms]	Charge	m/z [Da]	MH+ [Da]	ΔM [ppm]	RT [min]	First Scan	Last Scan	MS Order	Ions Matched	Spectrum File
High				ALqEAHQQALDDLQAEEDkVNTLTk	Unambiguous	3	1	G3V8B0	Q3(Deamidated); K19(Label:2H(4)); K25(Label:2H(4))	CID	0.0436	0	1	1		24917	1		5.49218e+06	Medium	Excluded by Method	Not Used		0	1.71e-09	8.70586	1	65.7175	100	3	939.822	2817.45	5.7321	312.56	61053	61053	MS2	0/0	12AUG14_Rui_cardiac_PE_F.raw
High				ALQEAHqQALDDLQAEEDkVNTLTk	Unconsidered	3	1	G3V8B0	Q7(Deamidated); K19(Label:2H(4)); K25(Label:2H(4))	CID		0.0436	2	2		24917	1		5.49218e+06	Medium	Excluded by Method	Not Used		0	8.725e-10	8.32953	1	65.7175	100	3	939.822	2817.45	5.7321	312.56	61053	61053	MS2	0/0	12AUG14_Rui_cardiac_PE_F.raw
High				ALQEAHQQALDDLQAEEDkVNTLTk	Unambiguous	3	1	G3V8B0	K19(Label:2H(4)); K25(Label:2H(4))	CID	1	0	1	1		24927			2.46186e+06	Medium	Unique	Used	1.25878	0	6.546e-08	8.15445	1	66.838	98	3	939.482	2816.43	-7.1359	312.676	61078	61078	MS2	0/0	12AUG14_Rui_cardiac_PE_F.raw
High				LTLYDIAHTPGVAADLSHIETr	Unambiguous	1	1	P04636	R22(Label:13C(6))	CID	1	0	1	1		32133			89508937	Medium	Unique	Used	0.575528	0	1.29885e-11	7.93744	0	27.5704	10	3	800.425	2399.26	-2.93503	396.956	79091	79091	MS2	0/0	12AUG14_Rui_cardiac_PE_F.raw
High				LcGSGFQSIVSGcQEIcSk	Unambiguous	2	1	P13437	C2(Carbamidomethyl); C13(Carbamidomethyl); C17(Carbamidomethyl); K19(Label:2H(4))	CID	1	0	1	1							No Quan Values	Not Used		0	4.675e-07	7.27825	0	0	22	2	1060.99	2120.97	-2.40845	295.092	57247	57247	MS2	0/0	12AUG14_Rui_cardiac_PE_F.raw
High				GTGGVDTAAVGAVFDISNADr	Unambiguous	1	1	P00564	R21(Label:13C(6))	CID	1	0	1	1					18226864		No Quan Values	Not Used		0	1.064e-08	6.97258	0	3.43574	26	2	999.992	1998.98	-3.24797	391.905	77993	77993	MS2	0/0	12AUG14_Rui_cardiac_PE_F.raw
High				WGDAGAEYVVESTGVFTTMEk	Unambiguous	4	1	P04797	K21(Label:2H(4))	CID	1	0	1	1		33157			6.30886e+07	Medium	Unique	Used	0.414943	0	1.093e-07	6.95044	0	0	28	2	1141.03	2281.06	-3.39351	406.068	81172	81172	MS2	0/0	12AUG14_Rui_cardiac_PE_F.raw
High				cIGAIAmTEPGAGSDLQGVr	Unambiguous	1	1	P15650	C1(Carbamidomethyl); M7(Oxidation); R20(Label:13C(6))	CID	1	0	1	1		19189		1	19420127	Medium	Excluded by Method	Not Used		0	4.995e-09	6.94594	0	14.4856	33	2	1012.99	2024.98	-2.2656	250.074	47374	47374	MS2	0/0	12AUG14_Rui_cardiac_PE_F.raw
High				LcGSGFqSIVSGcQEIcSk	Unambiguous	2	1	P13437	C2(Carbamidomethyl); Q7(Deamidated); C13(Carbamidomethyl); C17(Carbamidomethyl); K19(Label:2H(4))	CID	0.0029	0	1	1		22883	1	1	13838752	Medium	Excluded by Method	Not Used		0	8.462e-06	6.88709	0	50.9453	100	2	1061.49	2121.97	6.1608	291.475	56453	56453	MS2	0/0	12AUG14_Rui_cardiac_PE_F.raw
High				AGSGIAESQSSGLGGQLSEVSGr	Unambiguous	1	1	D3ZZ68	R23(Label:13C(6))	CID	1	0	1	1		18319			6.24421e+06	Medium	Unique	Used	1.34786	0	5.209e-07	6.88113	0	0	96	2	1070.53	2140.06	-0.637599	241.028	45328	45328	MS2	0/0	12AUG14_Rui_cardiac_PE_F.raw
High				LcGSGFQSIVSGcqEIcSk	Unconsidered	2	1	P13437	C2(Carbamidomethyl); C13(Carbamidomethyl); Q14(Deamidated); C17(Carbamidomethyl); K19(Label:2H(4))	CID		0.0029	2	2		22883	1	1	13838752	Medium	Excluded by Method	Not Used		0	4.387e-05	6.87379	0	50.9453	100	2	1061.49	2121.97	6.1608	291.475	56453	56453	MS2	0/0	12AUG14_Rui_cardiac_PE_F.raw
	High			TNVSGGAIALGHPLGGSGSr	Unambiguous	2	1	P13437	R20(Label:13C(6)15N(4))	CID	1	0	1	1					4.36209e+06		No Quan Values	Not Used		0	1.721e-07	6.86158	0	13.3662	69	2	909.477	1817.95	-1.96595	170.266	29737	29737	MS2	0/0	12AUG14_Rui_cardiac_PE_F.raw
High				TNVSGGAIALGHPLGGSGSr	Unambiguous	2	1	P13437	R20(Label:13C(6))	CID	1	0	1	1					15288703		No Quan Values	Not Used		0	1.639e-06	6.85941	0	0	71	2	907.48	1813.95	-4.1343	171.21	29942	29942	MS2	0/0	12AUG14_Rui_cardiac_PE_F.raw
High				QELScPLcLQLFDAPVTAEcGHSFcr	Unambiguous	1	1	A0JPQ4	C5(Carbamidomethyl); C8(Carbamidomethyl); C20(Carbamidomethyl); C25(Carbamidomethyl); R26(Label:13C(6))	CID	1	0	1	1		32695			33954714	Medium	Unique	Used	0.669828	0	2.278e-06	6.82851	0	34.52	40	3	1034.47	3101.4	-2.34294	401.922	80247	80247	MS2	0/0	12AUG14_Rui_cardiac_PE_F.raw
	High			NLQEEISDLTEQLGEGGk	Unambiguous	2	1	G3V885	K18(Label:13C(6)15N(2))	CID	1	0	1	1		33601		1	14515646	Heavy	Excluded by Method	Not Used		0	4.504e-06	6.82789	0	13.0006	13	2	984.481	1967.95	-5.12755	410.346	82091	82091	MS2	0/0	12AUG14_Rui_cardiac_PE_F.raw
	High			HADSVAELGEQIDNLQr	Unambiguous	7	3	G3V8B0;Q29RW1;G3V885	R17(Label:13C(6)15N(4))	CID	1	0	1	1		21918		1	4.08784e+07	Heavy	Excluded by Method	Not Used		0	4.49e-07	6.82227	0	16.1948	68	2	952.967	1904.93	-3.6195	280.84	54132	54132	MS2	0/0	12AUG14_Rui_cardiac_PE_F.raw
High				GTGGVDTAAVADVYDISNIDr	Unambiguous	2	2	P09605;M0R6J6	R21(Label:13C(6))	CID	1	0	1	1		31565			68398728	Medium	Not Unique	Not Used	0.425953	0	1.181e-06	6.77105	0	1.35764	13	2	1058.02	2115.02	-2.36144	391.899	77991	77991	MS2	0/0	12AUG14_Rui_cardiac_PE_F.raw
High				rVIISAPSADAPMFVmGVNHEk	Unambiguous	7	4	P04797;M0R634;D3ZWV2;F1M2U5	R1(Label:13C(6)); M16(Oxidation); K22(Label:2H(4))	CID	1	0	1	1		20493	1		61371308	Medium	Excluded by Method	Not Used		0	7.624e-07	6.76949	1	31.6174	17	3	799.087	2395.25	-1.66331	264.905	50640	50640	MS2	0/0	12AUG14_Rui_cardiac_PE_F.raw
	High			LcGSGFQSIVSGcQEIcSk	Unambiguous	2	1	P13437	C2(Carbamidomethyl); C13(Carbamidomethyl); C17(Carbamidomethyl); K19(Label:13C(6)15N(2))	CID	1	0	1	1		23090			2.5838e+07	Heavy	Unique	Used	0.83269	0	8.91e-07	6.73125	0	18.5732	33	2	1062.98	2124.96	-2.44079	293.522	56901	56901	MS2	0/0	12AUG14_Rui_cardiac_PE_F.raw
High				HEVTEISNTDVETQPGk	Unambiguous	1	1	M0R9D5	K17(Label:2H(4))	CID	1	0	1	1		5205	1	1	2.6425e+06	Medium	Excluded by Method	Not Used		0	5.171e-08	6.72089	0	0	100	2	944.46	1887.91	-5.13079	102.474	15091	15091	MS2	0/0	12AUG14_Rui_cardiac_PE_F.raw
	High			LcGSGFQSIVSGcQEIcSk	Unambiguous	2	1	P13437	C2(Carbamidomethyl); C13(Carbamidomethyl); C17(Carbamidomethyl); K19(Label:13C(6)15N(2))	CID	1	0	1	1					20806246		No Quan Values	Not Used		0	3.814e-06	6.72061	0	10.955	26	2	1062.98	2124.96	-2.21101	295.432	57326	57326	MS2	0/0	12AUG14_Rui_cardiac_PE_F.raw
	High			LcYVALDFENEmATAASSSSLEk	Unambiguous	4	2	P68035;P68136	C2(Carbamidomethyl); M12(Oxidation); K23(Label:13C(6)15N(2))	CID	1	0	1	1					535084		No Quan Values	Not Used		0	7.839e-06	6.69085	0	21.3253	83	2	1280.58	2560.16	-3.38662	375.117	74472	74472	MS2	0/0	12AUG14_Rui_cardiac_PE_F.raw
	High			DLEEATLQHEATAAALr	Unambiguous	6	3	G3V8B0;Q29RW1;G3V885	R17(Label:13C(6)15N(4))	CID	1	0	1	1		22115			1.39464e+08	Heavy	Not Unique	Not Used	0.318367	0	6.815e-06	6.68975	0	17.5005	30	2	924.966	1848.93	-4.01412	285.038	55057	55057	MS2	0/0	12AUG14_Rui_cardiac_PE_F.raw
High				TTGIVLDSGDGVTHNVPIYEGYALPHAIMr	Unambiguous	4	2	P68035;P68136	R30(Label:13C(6))	CID	1	0	1	1		31957			17777993	Medium	Not Unique	Not Used	0.671498	0	9.225e-07	6.67719	0	21.5252	35	3	1068.21	3202.62	-2.80944	395.757	78820	78820	MS2	0/0	12AUG14_Rui_cardiac_PE_F.raw
	High			LcGSGFQSIVSGcQEIcSk	Unambiguous	2	1	P13437	C2(Carbamidomethyl); C13(Carbamidomethyl); C17(Carbamidomethyl); K19(Label:13C(6)15N(2))	CID	1	0	1	1					749731		No Quan Values	Not Used		0	1.948e-05	6.65274	0	12.7935	81	2	1062.98	2124.95	-6.92162	297.858	57863	57863	MS2	0/0	12AUG14_Rui_cardiac_PE_F.raw
	High			HADSVAELGEQIDNLQr	Unambiguous	7	3	G3V8B0;Q29RW1;G3V885	R17(Label:13C(6)15N(4))	CID	1	0	1	1		22166		1	1.6811e+07	Heavy	Excluded by Method	Not Used		0	9.316e-07	6.62918	0	10.8123	26	2	952.966	1904.93	-4.38848	283.652	54749	54749	MS2	0/0	12AUG14_Rui_cardiac_PE_F.raw
	High			TNVSGGAIALGHPLGGSGSr	Unambiguous	2	1	P13437	R20(Label:13C(6)15N(4))	CID	1	0	1	1		11462		1	5145386	Heavy	Excluded by Method	Not Used		0	8.003e-07	6.6217	0	16.2591	100	2	909.475	1817.94	-3.24175	168.361	29312	29312	MS2	0/0	12AUG14_Rui_cardiac_PE_F.raw
High				GTGGVDTAAVADVYDISNIDr	Unambiguous	2	2	P09605;M0R6J6	R21(Label:13C(6))	CID	1	0	1	1		31357		1	37058884	Medium	Excluded by Method	Not Used		0	2.889e-07	6.6065	0	0	13	2	1058.02	2115.03	-2.01514	389.416	77466	77466	MS2	0/0	12AUG14_Rui_cardiac_PE_F.raw
High				QDHPSSmGVYGQESGGFSGPGENr	Unambiguous	2	1	B1WC50	M7(Oxidation); R24(Label:13C(6))	CID	1	0	1	1		7230		1	3.39896e+06	Medium	Excluded by Method	Not Used		0	1.205e-07	6.60449	0	51.8606	100	3	834.691	2502.06	-4.10772	123.243	19536	19536	MS2	0/0	12AUG14_Rui_cardiac_PE_F.raw
	High			TnVSGGAIALGHPLGGSGSr	Unambiguous	2	1	P13437	N2(Deamidated); R20(Label:13C(6)15N(4))	CID	1	0	1	1					8.10373e+06		No Quan Values	Not Used		0	0.0002782	6.56457	0	0	100	2	909.977	1818.95	7.29241	168.014	29233	29233	MS2	0/0	12AUG14_Rui_cardiac_PE_F.raw
	High			DLEEATLQHEATAAALr	Unambiguous	6	3	G3V8B0;Q29RW1;G3V885	R17(Label:13C(6)15N(4))	CID	1	0	1	1		22115			1.39464e+08	Heavy	Redundant	Not Used	0.318367	0	3.314e-06	6.56021	0	16.5304	7	2	924.965	1848.92	-5.33457	283.125	54628	54628	MS2	0/0	12AUG14_Rui_cardiac_PE_F.raw
	High			EVYMGNVIQGGEGQAPTr	Unambiguous	1	1	P17764	R18(Label:13C(6)15N(4))	CID	1	0	1	1					7.96145e+06		No Quan Values	Not Used		0	4.999e-07	6.54538	0	18.4306	71	2	958.463	1915.92	-0.57259	226.982	42225	42225	MS2	0/0	12AUG14_Rui_cardiac_PE_F.raw
High				HEVTEISNTDVETQPGk	Unambiguous	1	1	M0R9D5	K17(Label:2H(4))	CID	1	0	1	1		4996	1		1.89629e+06	Medium	Excluded by Method	Not Used		0	1.677e-07	6.52371	0	0	100	2	944.462	1887.92	-3.51431	100.304	14639	14639	MS2	0/0	12AUG14_Rui_cardiac_PE_F.raw
High				NNIDkLEGDHQLIQEALVFDNk	Unambiguous	1	1	D3ZCV0	K5(Label:2H(4)); K22(Label:2H(4))	CID	1	0	1	1					2.8055e+06		No Quan Values	Not Used		0	3.259e-06	6.51214	1	53.595	59	3	854.453	2561.35	0.196249	366.521	72668	72668	MS2	0/0	12AUG14_Rui_cardiac_PE_F.raw
High				LmATLFSTYASADTGDSGk	Unambiguous	2	1	G3V885	M2(Oxidation); K19(Label:2H(4))	CID	1	0	1	1					9140429		No Quan Values	Not Used		0	2.97e-05	6.50937	0	19.2484	56	2	978.462	1955.92	-2.22811	305.328	59495	59495	MS2	0/0	12AUG14_Rui_cardiac_PE_F.raw
	High			VNAGDQPGADLGPLITPQAk	Unambiguous	2	1	G3V7J0	K20(Label:13C(6)15N(2))	CID	1	0	1	1		23820	1		3.21093e+06	Heavy	Excluded by Method	Not Used		0	2.358e-06	6.46887	0	0	46	2	985.522	1970.04	-3.65977	300.865	58524	58524	MS2	0/0	12AUG14_Rui_cardiac_PE_F.raw
High				AASGrPEGTIAPPLGSGAPNLQEAmQNLr	Unambiguous	1	1	D4ABA9	R5(Label:13C(6)); M25(Oxidation); R29(Label:13C(6))	CID	1	0	1	1		23440		1	2785729	Medium	Excluded by Method	Not Used		0	8.031e-06	6.45973	0	16.1936	93	3	977.839	2931.5	-4.01622	297.115	57699	57699	MS2	0/0	12AUG14_Rui_cardiac_PE_F.raw
High				ALcVSESqSAGAGTGNAATQGk	Unambiguous	2	1	F1LPQ9	C3(Carbamidomethyl); Q8(Deamidated); K22(Label:2H(4))	CID	0.0233	0	1	1					578001		No Quan Values	Not Used		0	2.013e-07	6.45166	0	34.784	100	2	1035.5	2069.98	6.86603	94.679	13465	13465	MS2	0/0	12AUG14_Rui_cardiac_PE_F.raw
	High			IVYGHLDDPANQEIEr	Unambiguous	1	1	Q9ER34	R16(Label:13C(6)15N(4))	CID	1	0	1	1		14152			169039057	Heavy	Unique	Used	0.238336	0	1.53e-05	6.40378	0	59.9254	7	3	626.977	1878.92	-3.00402	196.038	35397	35397	MS2	0/0	12AUG14_Rui_cardiac_PE_F.raw
High				GFGDGYnGYGGGPGGGNFGGSPGYGGGr	Unambiguous	4	1	A7VJC2-2	N7(Deamidated); R28(Label:13C(6))	CID	0.0453	0	1	1					1.47145e+06		No Quan Values	Not Used		0	1.424e-05	6.40229	0	0	41	2	1251.52	2502.03	-3.82849	284.374	54905	54905	MS2	0/0	12AUG14_Rui_cardiac_PE_F.raw
High				HNNcMAEcLTPTIYAk	Unambiguous	1	1	P09605	C4(Carbamidomethyl); C8(Carbamidomethyl); K16(Label:2H(4))	CID	1	0	1	1		15436	1	1	3811689	Medium	Excluded by Method	Not Used		0	1.319e-06	6.40199	0	30.0756	45	2	963.943	1926.88	-1.59381	209.844	38440	38440	MS2	0/0	12AUG14_Rui_cardiac_PE_F.raw
High				LEEAGGATSVQIEmNk	Unambiguous	4	2	G3V8B0;G3V885	M14(Oxidation); K16(Label:2H(4))	CID	1	0	1	1		8104			8418620	Medium	Not Unique	Not Used	1.18791	0	3.432e-08	6.39619	0	13.5758	76	2	848.921	1696.83	-1.21481	133.22	21688	21688	MS2	0/0	12AUG14_Rui_cardiac_PE_F.raw
High				LQAALDNEAGGrPAMEPGnGSLDLGGDAAGr	Unambiguous	1	1	Q6IMY8	R12(Label:13C(6)); N19(Deamidated); R31(Label:13C(6))	CID	1	0	1	1		22892	1		8.42876e+06	Medium	Excluded by Method	Not Used		0	7.808e-05	6.38943	0	30.9166	100	3	998.481	2993.43	-4.14996	291.612	56482	56482	MS2	0/0	12AUG14_Rui_cardiac_PE_F.raw
	High			mEQFTAQNEEEkTGGLAGGGSDALQTDGLr	Unambiguous	1	1	D4A702	M1(Oxidation); K12(Label:13C(6)15N(2)); R30(Label:13C(6)15N(4))	CID	1	0	1	1		19720	1		2.40892e+06	Heavy	Excluded by Method	Not Used		0	4.366e-05	6.37608	1	52.2873	100	3	1048.82	3144.44	-3.80687	256.04	48707	48707	MS2	0/0	12AUG14_Rui_cardiac_PE_F.raw
High				GTSFEAAAASGGSASSEk	Unambiguous	1	1	P13803	K18(Label:2H(4))	CID	1	0	1	1		2063		1	3.23374e+07	Medium	Excluded by Method	Not Used		0	3.398e-06	6.37592	0	0	72	2	809.877	1618.75	-1.62261	73.0522	8977	8977	MS2	0/0	12AUG14_Rui_cardiac_PE_F.raw
	High			TDLNHENLkGGDDLDPNYVLSSr	Unambiguous	1	1	P00564	K9(Label:13C(6)15N(2)); R23(Label:13C(6)15N(4))	CID	1	0	1	1		19642		1	4362027	Heavy	Excluded by Method	Not Used		0	0.0003418	6.37532	1	61.1722	100	3	864.087	2590.25	-1.81291	255.142	48507	48507	MS2	0/0	12AUG14_Rui_cardiac_PE_F.raw
High				GTGGVDTAAVGGVFDVSNADr	Unambiguous	1	1	P07335	R21(Label:13C(6))	CID	1	0	1	1					2684636		No Quan Values	Not Used		0	2.392e-06	6.36892	0	12.1542	67	2	985.974	1970.94	-5.3746	315.553	61709	61709	MS2	0/0	12AUG14_Rui_cardiac_PE_F.raw
	High			cIGAIAMTEPGAGSDLQGVr	Unambiguous	1	1	P15650	C1(Carbamidomethyl); R20(Label:13C(6)15N(4))	CID	1	0	1	1					3.67933e+06		No Quan Values	Not Used		0	6.713e-06	6.36679	0	13.1317	100	2	1006.99	2012.97	-3.40094	303.64	59128	59128	MS2	0/0	12AUG14_Rui_cardiac_PE_F.raw
High				LQDEDEGTYTFQIQDGk	Unambiguous	1	1	F1M7T8	K17(Label:2H(4))	CID	1	0	1	1		19196	1	1	1.40618e+06	Medium	Excluded by Method	Not Used		0	6.77e-07	6.35538	0	0	94	2	995.957	1990.91	-5.51525	250.175	47397	47397	MS2	0/0	12AUG14_Rui_cardiac_PE_F.raw
	High			APLQVAVLGPTGVAEPVEVr	Unambiguous	1	1	D3ZHA0	R20(Label:13C(6)15N(4))	CID	1	0	1	1							No Quan Values	Not Used		0	1.008e-06	6.34637	0	17.7775	61	2	1006.57	2012.13	-3.46459	385.605	76670	76670	MS2	0/0	12AUG14_Rui_cardiac_PE_F.raw
	High			rVIISAPSADAPMFVmGVNHEk	Unambiguous	7	4	P04797;M0R634;D3ZWV2;F1M2U5	R1(Label:13C(6)15N(4)); M16(Oxidation); K22(Label:13C(6)15N(2))	CID	1	0	1	1					12731715		No Quan Values	Not Used		0	2.076e-05	6.33674	1	51.9115	100	3	801.744	2403.22	-3.89197	262.907	50202	50202	MS2	0/0	12AUG14_Rui_cardiac_PE_F.raw
	High			HNNcMAEcLTPTIYAk	Unambiguous	1	1	P09605	C4(Carbamidomethyl); C8(Carbamidomethyl); K16(Label:13C(6)15N(2))	CID	1	0	1	1					6.28191e+06		No Quan Values	Not Used		0	3.176e-05	6.33563	0	18.1227	65	2	965.937	1930.87	-1.88397	212.447	39009	39009	MS2	0/0	12AUG14_Rui_cardiac_PE_F.raw
	High			DNGDGTHTVHYTPATDGPYTVAVk	Unambiguous	1	1	D3ZHA0	K24(Label:13C(6)15N(2))	CID	1	0	1	1					3.48565e+06		No Quan Values	Not Used		0	0.001072	6.33371	0	42.702	85	3	842.064	2524.18	-2.42662	193.816	34894	34894	MS2	0/0	12AUG14_Rui_cardiac_PE_F.raw
	High			IIGAVDQIQLTQAQLEEr	Unambiguous	2	1	G3V8L9	R18(Label:13C(6)15N(4))	CID	1	0	1	1					3.55703e+06		No Quan Values	Not Used		0	2.916e-06	6.33017	0	18.1714	92	2	1018.05	2035.1	-4.30781	352.798	69747	69747	MS2	0/0	12AUG14_Rui_cardiac_PE_F.raw
	High			HNNcMAEcLTPTIYAk	Unambiguous	1	1	P09605	C4(Carbamidomethyl); C8(Carbamidomethyl); K16(Label:13C(6)15N(2))	CID	1	0	1	1		15466	1		2.54016e+07	Heavy	Excluded by Method	Not Used		0	0.0001503	6.31289	0	13.3224	38	2	965.938	1930.87	-0.682779	210.212	38523	38523	MS2	0/0	12AUG14_Rui_cardiac_PE_F.raw
	High			HEVTEISNTDVETQPGk	Unambiguous	1	1	M0R9D5	K17(Label:13C(6)15N(2))	CID	1	0	1	1					397291		No Quan Values	Not Used		0	2.036e-06	6.31012	0	0	100	2	946.456	1891.9	-4.45162	101.602	14910	14910	MS2	0/0	12AUG14_Rui_cardiac_PE_F.raw
	High			GQETSTNPIASIFAWSr	Unambiguous	1	1	P41562	R17(Label:13C(6)15N(4))	CID	1	0	1	1		33670			4.9368e+06	Heavy	Unique	Used	0.38469	0	9.628e-05	6.30982	0	12.0539	40	2	937.964	1874.92	-3.37419	411.406	82316	82316	MS2	0/0	12AUG14_Rui_cardiac_PE_F.raw
High				ALcVSESQSAGAGTGnAATQGk	Unconsidered	2	1	F1LPQ9	C3(Carbamidomethyl); N16(Deamidated); K22(Label:2H(4))	CID		0.0233	2	2					578001		No Quan Values	Not Used		0	2.384e-06	6.3013	0	34.784	100	2	1035.5	2069.98	6.86603	94.679	13465	13465	MS2	0/0	12AUG14_Rui_cardiac_PE_F.raw
High				cSQEEHcLSSDLEDDrk	Unambiguous	1	1	Q6AYF2	C1(Carbamidomethyl); C7(Carbamidomethyl); R16(Label:13C(6)); K17(Label:2H(4))	CID	1	0	1	1					1.60879e+06		No Quan Values	Not Used		0	3.805e-05	6.29532	1	40.855	100	3	706.639	2117.9	-3.39282	67.2432	7786	7786	MS2	0/0	12AUG14_Rui_cardiac_PE_F.raw
	High			SQVFSTAADGQTQVEIk	Unambiguous	2	1	P48721	K17(Label:13C(6)15N(2))	CID	1	0	1	1		16296		1	32341173	Heavy	Excluded by Method	Not Used		0	4.072e-05	6.29402	0	36.5652	45	2	908.958	1816.91	-4.01169	219.08	40489	40489	MS2	0/0	12AUG14_Rui_cardiac_PE_F.raw
	High			YDDVEEAnYFQQASELAk	Unambiguous	1	1	Q66HF1	N8(Deamidated); K18(Label:13C(6)15N(2))	CID	1	0	1	1							No Quan Values	Not Used		0	4.114e-06	6.28592	0	36.1561	100	2	1064.97	2128.94	-2.45763	370.478	73503	73503	MS2	0/0	12AUG14_Rui_cardiac_PE_F.raw
	High			APLQVAVLGPTGVAEPVEVr	Unambiguous	1	1	D3ZHA0	R20(Label:13C(6)15N(4))	CID	1	0	1	1					710177		No Quan Values	Not Used		0	1.485e-07	6.28404	0	13.9163	100	2	1006.57	2012.14	-2.00858	388.125	77195	77195	MS2	0/0	12AUG14_Rui_cardiac_PE_F.raw
High				TEAAEIVEGEDSAYSVr	Unambiguous	1	1	D3ZHA0	R17(Label:13C(6))	CID	1	0	1	1					26215730		No Quan Values	Not Used		0	8.988e-08	6.27634	0	12.4735	49	2	916.433	1831.86	-3.84222	247.11	46697	46697	MS2	0/0	12AUG14_Rui_cardiac_PE_F.raw
	High			TEAAEIVEGEDSAYSVr	Unambiguous	1	1	D3ZHA0	R17(Label:13C(6)15N(4))	CID	1	0	1	1					5113913		No Quan Values	Not Used		0	1.67e-06	6.26669	0	35.8494	99	2	918.428	1835.85	-2.29409	247.463	46778	46778	MS2	0/0	12AUG14_Rui_cardiac_PE_F.raw
High				mDADLSQLQTEVEEAVQEcr	Unambiguous	4	2	G3V8B0;G3V885	M1(Oxidation); C19(Carbamidomethyl); R20(Label:13C(6))	CID	1	0	1	1		33452			2.01486e+07	Medium	Not Unique	Not Used	0.518907	0	2.275e-05	6.2666	0	12.0194	100	2	1187.03	2373.06	-1.69532	408.896	81782	81782	MS2	0/0	12AUG14_Rui_cardiac_PE_F.raw
High				HADSVAELGEQIDNLQr	Unambiguous	7	3	G3V8B0;Q29RW1;G3V885	R17(Label:13C(6))	CID	1	0	1	1		21918		1	49371772	Medium	Excluded by Method	Not Used		0	6.818e-08	6.26418	0	0	13	2	950.973	1900.94	-3.31611	282.677	54528	54528	MS2	0/0	12AUG14_Rui_cardiac_PE_F.raw
High				SLDSAETYSQHAQSLDGTmGSSIPLYr	Unambiguous	2	1	F1LPM3	M19(Oxidation); R27(Label:13C(6))	CID	1	0	1	1					5.40901e+06		No Quan Values	Not Used		0	2.079e-05	6.2586	0	31.2052	43	3	979.455	2936.35	-5.34866	294.213	57055	57055	MS2	0/0	12AUG14_Rui_cardiac_PE_F.raw
High				LEEAGGATSVQIEMNk	Unambiguous	4	2	G3V8B0;G3V885	K16(Label:2H(4))	CID	1	0	1	1					1.11356e+06		No Quan Values	Not Used		0	6.543e-08	6.25804	0	0	100	2	840.922	1680.84	-2.14553	197.551	35734	35734	MS2	0/0	12AUG14_Rui_cardiac_PE_F.raw
High				SLESTNVTDkDGELYck	Unambiguous	2	1	G3V7U0	K10(Label:2H(4)); C16(Carbamidomethyl); K17(Label:2H(4))	CID	1	0	1	1					8818614		No Quan Values	Not Used		0	1.097e-05	6.2461	1	77.587	100	2	983.977	1966.95	-2.10279	145.351	24296	24296	MS2	0/0	12AUG14_Rui_cardiac_PE_F.raw
High				AANAAEnDFSVSQAEVSSr	Unambiguous	1	1	Q6MG08	N7(Deamidated); R19(Label:13C(6))	CID	0.008	0	1	1		14262	1	1	1.44722e+06	Medium	Excluded by Method	Not Used		0	6.245e-06	6.24602	0	35.0217	100	2	980.462	1959.92	8.80898	197.188	35655	35655	MS2	0/0	12AUG14_Rui_cardiac_PE_F.raw
High				LYGSGGPPPTGEEDTSEkDEL	Unambiguous	1	1	P06761	K18(Label:2H(4))	CID	1	0	1	1					20257134		No Quan Values	Not Used		0	2.327e-06	6.24259	1	0	19	2	1091.5	2181.99	-3.32287	210.286	38538	38538	MS2	0/0	12AUG14_Rui_cardiac_PE_F.raw
	High			NmVNEEDESQDTETVFk	Unambiguous	2	1	Q9Z2J4	M2(Oxidation); K17(Label:13C(6)15N(2))	CID	1	0	1	1		11764		1	1451172	Heavy	Excluded by Method	Not Used		0	2.823e-06	6.24211	0	0	100	2	1019.94	2038.86	-0.118846	170.956	29889	29889	MS2	0/0	12AUG14_Rui_cardiac_PE_F.raw
	High			NMGGPYGGGNYGPGGSGGSGGYGGr	Unambiguous	7	1	A7VJC2-2	R25(Label:13C(6)15N(4))	CID	1	0	1	1		10890		1	6.30993e+06	Heavy	Excluded by Method	Not Used		0	4.617e-05	6.22984	0	20.3172	76	2	1100.46	2199.91	-0.271267	161.519	27823	27823	MS2	0/0	12AUG14_Rui_cardiac_PE_F.raw
	High			ESTGAQVQVAGDMLPNSTEr	Unambiguous	2	1	Q6AYU5	R20(Label:13C(6)15N(4))	CID	1	0	1	1		18936	1		4.57351e+06	Heavy	Excluded by Method	Not Used		0	8.127e-05	6.22296	0	30.4756	97	2	1050.5	2099.99	-1.61253	247.362	46755	46755	MS2	0/0	12AUG14_Rui_cardiac_PE_F.raw
High				AANEAGYFNEEmAPIEVk	Unambiguous	2	1	P13437	M12(Oxidation); K18(Label:2H(4))	CID	1	0	1	1		21049			93622436	Medium	Unique	Used	0.277647	0	1.022e-05	6.22087	0	0	16	2	1001.97	2002.93	-3.15534	272.444	52280	52280	MS2	0/0	12AUG14_Rui_cardiac_PE_F.raw
High				NmVNEEDESQDTETVFk	Unambiguous	2	1	Q9Z2J4	M2(Oxidation); K17(Label:2H(4))	CID	1	0	1	1		11581	1		1.3239e+07	Medium	Excluded by Method	Not Used		0	3.075e-06	6.21687	0	0	72	2	1017.94	2034.87	-4.27984	169.456	29558	29558	MS2	0/0	12AUG14_Rui_cardiac_PE_F.raw
	High			cIGAIAmTEPGAGSDLQGVr	Unambiguous	1	1	P15650	C1(Carbamidomethyl); M7(Oxidation); R20(Label:13C(6)15N(4))	CID	1	0	1	1					10082921		No Quan Values	Not Used		0	2.679e-06	6.21667	0	40.5649	44	2	1014.99	2028.96	-3.93629	248.986	47130	47130	MS2	0/0	12AUG14_Rui_cardiac_PE_F.raw
	High			SSGSPYGGGYGSGGGSGGYGSr	Unambiguous	3	1	D4A6A2	R22(Label:13C(6)15N(4))	CID	1	0	1	1		4019	1		13808347	Heavy	Excluded by Method	Not Used		0	1.46328e-07	6.21627	0	0	100	2	960.901	1920.8	-1.54864	90.5108	12598	12598	MS2	0/0	12AUG14_Rui_cardiac_PE_F.raw
High				HQIQSYTcEIDALkGTNDSLMr	Unambiguous	2	1	P48675	C8(Carbamidomethyl); K14(Label:2H(4)); R22(Label:13C(6))	CID	1	0	1	1		22224		1	7.13013e+06	Medium	Excluded by Method	Not Used		0	1.323e-07	6.21221	1	16.2958	96	3	864.09	2590.25	-3.61695	284.168	54861	54861	MS2	0/0	12AUG14_Rui_cardiac_PE_F.raw
High				LEDTENWLYEDGEDQPk	Unambiguous	2	1	F1LRV4	K17(Label:2H(4))	CID	1	0	1	1					1.84395e+06		No Quan Values	Not Used		0	3.232e-06	6.21012	0	0	100	2	1042.96	2084.91	-4.79666	289.064	55930	55930	MS2	0/0	12AUG14_Rui_cardiac_PE_F.raw
High				NmGGPYGGGNYGPGGSGGSGGYGGr	Unambiguous	7	1	A7VJC2-2	M2(Oxidation); R25(Label:13C(6))	CID	1	0	1	1		6729		1	26646260	Medium	Excluded by Method	Not Used		0	4.008e-08	6.20807	0	60.6952	100	2	1106.46	2211.92	-0.242245	118.14	18440	18440	MS2	0/0	12AUG14_Rui_cardiac_PE_F.raw
	High			TDVDQQGLLVQEDTAGQLr	Unambiguous	1	1	D4ABA9	R19(Label:13C(6)15N(4))	CID	1	0	1	1		22373			1.39245e+07	Heavy	Unique	Used	0.58848	0	1.393e-05	6.20779	0	21.7497	100	2	1048.52	2096.04	-3.54502	287.204	55528	55528	MS2	0/0	12AUG14_Rui_cardiac_PE_F.raw
High				AANAAENDFSVSqAEVSSr	Unconsidered	1	1	Q6MG08	Q13(Deamidated); R19(Label:13C(6))	CID		0.008	2	2		14262	1	1	1.44722e+06	Medium	Excluded by Method	Not Used		0	4.173e-06	6.20014	0	35.0217	100	2	980.462	1959.92	8.80898	197.188	35655	35655	MS2	0/0	12AUG14_Rui_cardiac_PE_F.raw
High				ALcVSESQSAGAGTGNAATQGk	Unambiguous	2	1	F1LPQ9	C3(Carbamidomethyl); K22(Label:2H(4))	CID	1	0	1	1		4282	1		1.75134e+06	Medium	Excluded by Method	Not Used		0	1.16e-08	6.1956	0	57.0057	100	2	1035	2068.99	-0.502178	92.7322	13061	13061	MS2	0/0	12AUG14_Rui_cardiac_PE_F.raw
High				VLNNmEIGTSLYDEEGAk	Unambiguous	1	1	P16617	M5(Oxidation); K18(Label:2H(4))	CID	1	0	1	1					16712439		No Quan Values	Not Used		0	7.805e-05	6.19552	0	15.2615	18	2	1001.98	2002.96	-0.901245	250.037	47364	47364	MS2	0/0	12AUG14_Rui_cardiac_PE_F.raw
High				NAENAIEALkEYEPEMGk	Unambiguous	6	1	P11507-2	K10(Label:2H(4)); K18(Label:2H(4))	CID	1	0	1	1					577552		No Quan Values	Not Used		0	6.817e-07	6.19339	1	39.6152	100	2	1022.51	2044.01	0.0776247	340.351	67088	67088	MS2	0/0	12AUG14_Rui_cardiac_PE_F.raw
High				NMVnEEDESQDTETVFk	Unambiguous	2	1	Q9Z2J4	N4(Deamidated); K17(Label:2H(4))	CID	0.0048	0	1	1		16815	1	1	2592943	Medium	Excluded by Method	Not Used		0	3.379e-05	6.19068	0	36.0479	100	2	1010.44	2019.88	5.6773	224.654	41716	41716	MS2	0/0	12AUG14_Rui_cardiac_PE_F.raw
High				LmAGQEDSNGcINYEAFVk	Unambiguous	1	1	P16409	M2(Oxidation); C11(Carbamidomethyl); K19(Label:2H(4))	CID	1	0	1	1					9744598		No Quan Values	Not Used		0	2.839e-06	6.1857	0	0	99	2	1083.49	2165.97	-4.17622	291.958	56557	56557	MS2	0/0	12AUG14_Rui_cardiac_PE_F.raw
High				LVTFEnVTGQPQQGAEQPr	Unambiguous	3	1	Q9Z2Q1-2	N6(Deamidated); R19(Label:13C(6))	CID	0.0016	0	1	1		18084	1	1	2563667	Medium	Excluded by Method	Not Used		0	1.181e-05	6.18395	0	33.4388	100	2	1053.54	2106.07	6.77549	238.627	44795	44795	MS2	0/0	12AUG14_Rui_cardiac_PE_F.raw
High				IVSNAScTTNcLAPLAk	Unambiguous	15	5	P04797;F1M5K4;M0R634;D3ZWV2;F1M2U5	C7(Carbamidomethyl); C11(Carbamidomethyl); K17(Label:2H(4))	CID	1	0	1	1		14742		1	1883447824	Medium	Excluded by Method	Not Used		0	3.703e-06	6.17803	0	0	2	2	912.467	1823.93	-1.81772	204.775	37323	37323	MS2	0/0	12AUG14_Rui_cardiac_PE_F.raw
High				LVTFENVTGqPQQGAEQPr	Unconsidered	3	1	Q9Z2Q1-2	Q10(Deamidated); R19(Label:13C(6))	CID		0.0016	2	2		18084	1	1	2563667	Medium	Excluded by Method	Not Used		0	7.47e-06	6.16897	0	33.4388	100	2	1053.54	2106.07	6.77549	238.627	44795	44795	MS2	0/0	12AUG14_Rui_cardiac_PE_F.raw
	High			HNNcMAEcLTPTIYAk	Unambiguous	1	1	P09605	C4(Carbamidomethyl); C8(Carbamidomethyl); K16(Label:13C(6)15N(2))	CID	1	0	1	1		15394		1	2.91137e+06	Heavy	Excluded by Method	Not Used		0	3.844e-05	6.16629	0	32.6955	90	2	965.935	1930.86	-4.15992	209.375	38333	38333	MS2	0/0	12AUG14_Rui_cardiac_PE_F.raw
High				FLEQQNAALAAEVNr	Unambiguous	2	1	P48675	R15(Label:13C(6))	CID	1	0	1	1		19364			206741104	Medium	Unique	Used	0.624132	0	1.89e-06	6.16226	0	4.61781	4	2	840.441	1679.87	-3.47929	252.036	47814	47814	MS2	0/0	12AUG14_Rui_cardiac_PE_F.raw
High				NMVNEEDESqDTETVFk	Unconsidered	2	1	Q9Z2J4	Q10(Deamidated); K17(Label:2H(4))	CID		0.0048	2	2		16815	1	1	2592943	Medium	Excluded by Method	Not Used		0	1.819e-06	6.16117	0	36.0479	100	2	1010.44	2019.88	5.6773	224.654	41716	41716	MS2	0/0	12AUG14_Rui_cardiac_PE_F.raw
High				ENFQVFDFELTPEDmk	Unambiguous	1	1	D3ZF77	M15(Oxidation); K16(Label:2H(4))	CID	1	0	1	1		33084			3.85138e+07	Medium	Unique	Used	0.502119	0	4.234e-06	6.15196	0	34.2016	28	2	1004.96	2008.91	-0.983604	405.382	81020	81020	MS2	0/0	12AUG14_Rui_cardiac_PE_F.raw
	High			LEQQVDDLEGSLEQEk	Unambiguous	8	4	Q29RW1;G3V8B0;G3V885;F1M8F6	K16(Label:13C(6)15N(2))	CID	1	0	1	1		21270			63352558	Heavy	Not Unique	Not Used	0.48157	0	2.184e-05	6.1345	0	10.3751	23	2	934.45	1867.89	-4.90656	273.589	52530	52530	MS2	0/0	12AUG14_Rui_cardiac_PE_F.raw
	High			EVYMGNVIQGGEGQAPTr	Unambiguous	1	1	P17764	R18(Label:13C(6)15N(4))	CID	1	0	1	1					7.96145e+06		No Quan Values	Not Used		0	4.876e-06	6.12996	0	0	44	2	958.461	1915.91	-3.43972	228.158	42480	42480	MS2	0/0	12AUG14_Rui_cardiac_PE_F.raw
High				NmGGPYGGGNYGPGGSGGSGGYGGr	Unambiguous	7	1	A7VJC2-2	M2(Oxidation); R25(Label:13C(6))	CID	1	0	1	1		6729		1	26646260	Medium	Excluded by Method	Not Used		0	1.203e-09	6.12834	0	0	58	2	1106.46	2211.91	-2.89125	120.477	18940	18940	MS2	0/0	12AUG14_Rui_cardiac_PE_F.raw
	High			HIDAAYFYqNEEEVGQALr	Unambiguous	1	1	D3ZF77	Q9(Deamidated); R19(Label:13C(6)15N(4))	CID	0.0016	0	1	1		27566		1	2.53998e+06	Heavy	Excluded by Method	Not Used		0	3.92e-05	6.11971	0	42.7181	100	2	1132.53	2264.06	5.24747	342.433	67534	67534	MS2	0/0	12AUG14_Rui_cardiac_PE_F.raw
	High			YSGDFGADAQGAMSk	Unambiguous	1	1	Q9QZ76	K15(Label:13C(6)15N(2))	CID	1	0	1	1		11127		1	80794192	Heavy	Excluded by Method	Not Used		0	4.536e-06	6.11898	0	27.9808	5	2	756.827	1512.65	-2.83999	164.214	28402	28402	MS2	0/0	12AUG14_Rui_cardiac_PE_F.raw
High				HNDDEQYAWESSAGGSFTVr	Unambiguous	2	2	P82995;P34058	R20(Label:13C(6))	CID	1	0	1	1					2524197		No Quan Values	Not Used		0	1.502e-06	6.11051	0	53.8182	100	2	1131.49	2261.97	-2.69336	258.85	49316	49316	MS2	0/0	12AUG14_Rui_cardiac_PE_F.raw
	High			LMAGQEDSnGcINYEAFVk	Unambiguous	1	1	P16409	N9(Deamidated); C11(Carbamidomethyl); K19(Label:13C(6)15N(2))	CID	1	0	1	1							No Quan Values	Not Used		0	3.59e-05	6.11007	0	20.6195	53	2	1077.98	2154.95	-4.27445	334.698	65870	65870	MS2	0/0	12AUG14_Rui_cardiac_PE_F.raw
	High			AANEAGYFNEEmAPIEVk	Unambiguous	2	1	P13437	M12(Oxidation); K18(Label:13C(6)15N(2))	CID	1	0	1	1					12921630		No Quan Values	Not Used		0	5.852e-05	6.10808	0	16.722	44	2	1003.96	2006.91	-6.16852	273.709	52557	52557	MS2	0/0	12AUG14_Rui_cardiac_PE_F.raw
High				NQVTATTADGSTQVIGTk	Unambiguous	1	1	Q6P6R2	K18(Label:2H(4))	CID	1	0	1	1		8162		1	6.38062e+07	Medium	Excluded by Method	Not Used		0	2.361e-06	6.10704	0	4.24862	24	2	898.468	1795.93	-2.76398	132.972	21632	21632	MS2	0/0	12AUG14_Rui_cardiac_PE_F.raw
High				GFGDGYNGYGGGPGGGnFGGSPGYGGGr	Unconsidered	4	1	A7VJC2-2	N17(Deamidated); R28(Label:13C(6))	CID		0.0453	2	2					1.47145e+06		No Quan Values	Not Used		0	0.0004435	6.10641	0	0	41	2	1251.52	2502.03	-3.82849	284.374	54905	54905	MS2	0/0	12AUG14_Rui_cardiac_PE_F.raw
	High			HIDAAYFYQnEEEVGQALr	Unconsidered	1	1	D3ZF77	N10(Deamidated); R19(Label:13C(6)15N(4))	CID		0.0016	2	2		27566		1	2.53998e+06	Heavy	Excluded by Method	Not Used		0	4.435e-05	6.10634	0	42.7181	100	2	1132.53	2264.06	5.24747	342.433	67534	67534	MS2	0/0	12AUG14_Rui_cardiac_PE_F.raw
	High			rGTGGVDTAAVGAVFDISNADr	Unambiguous	1	1	P00564	R1(Label:13C(6)15N(4)); R22(Label:13C(6)15N(4))	CID	1	0	1	1					623646		No Quan Values	Not Used		0	3.666e-05	6.10527	1	24.6396	100	2	1085.04	2169.08	-1.69649	330.052	64863	64863	MS2	0/0	12AUG14_Rui_cardiac_PE_F.raw
High				NSVAAMGGTDGkEDGEQFk	Unambiguous	2	1	D3Z802	K12(Label:2H(4)); K19(Label:2H(4))	CID	1	0	1	1		5064		1	388901	Medium	Excluded by Method	Not Used		0	9.823e-05	6.09513	1	48.4111	100	2	974.957	1948.91	-4.67518	101.118	14811	14811	MS2	0/0	12AUG14_Rui_cardiac_PE_F.raw
High				LEQQVDDLEGSLEQEk	Unambiguous	8	4	Q29RW1;G3V8B0;G3V885;F1M8F6	K16(Label:2H(4))	CID	1	0	1	1							No Quan Values	Not Used		0	5.002e-07	6.0942	0	0	100	2	932.456	1863.91	-3.5652	270.003	51742	51742	MS2	0/0	12AUG14_Rui_cardiac_PE_F.raw
	High			EVYmGNVIQGGEGQAPTr	Unambiguous	1	1	P17764	M4(Oxidation); R18(Label:13C(6)15N(4))	CID	1	0	1	1					8.30257e+06		No Quan Values	Not Used		0	1.573e-06	6.09334	0	0	42	2	966.458	1931.91	-3.30658	156.944	26822	26822	MS2	0/0	12AUG14_Rui_cardiac_PE_F.raw
	High			AEGSDVANAVLDGADcImLSGETAk	Unambiguous	3	2	P11980;P11980-2	C16(Carbamidomethyl); M18(Oxidation); K25(Label:13C(6)15N(2))	CID	1	0	1	1					15096192		No Quan Values	Not Used		0	0.0004747	6.09208	0	20.4788	75	2	1259.58	2518.16	1.46236	396.034	78882	78882	MS2	0/0	12AUG14_Rui_cardiac_PE_F.raw
High				ALDSTTVAAHESEIYck	Unambiguous	2	1	G3V7U0	C16(Carbamidomethyl); K17(Label:2H(4))	CID	1	0	1	1					36727640		No Quan Values	Not Used		0	5.254e-06	6.08801	0	0	34	2	949.956	1898.9	-3.13224	178.954	31638	31638	MS2	0/0	12AUG14_Rui_cardiac_PE_F.raw
	High			YDDVEEAnYFQQASELAk	Unambiguous	1	1	Q66HF1	N8(Deamidated); K18(Label:13C(6)15N(2))	CID	1	0	1	1					350556		No Quan Values	Not Used		0	4.679e-05	6.08548	0	27.2957	100	2	1064.98	2128.95	1.55607	367.887	72959	72959	MS2	0/0	12AUG14_Rui_cardiac_PE_F.raw
High				NmVNEEDESQDTETVFk	Unambiguous	2	1	Q9Z2J4	M2(Oxidation); K17(Label:2H(4))	CID	1	0	1	1		11581	1		1.3239e+07	Medium	Excluded by Method	Not Used		0	9.08e-07	6.08266	0	0	93	2	1017.93	2034.86	-8.23917	169.042	29462	29462	MS2	0/0	12AUG14_Rui_cardiac_PE_F.raw
High				GFGDGYnGYGGGPGGGNFGGSPGYGGGr	Unambiguous	4	1	A7VJC2-2	N7(Deamidated); R28(Label:13C(6))	CID	0.0329	0	1	1							No Quan Values	Not Used		0	8.319e-05	6.07943	0	0	36	2	1251.52	2502.03	-4.02364	281.765	54332	54332	MS2	0/0	12AUG14_Rui_cardiac_PE_F.raw
	High			ALDSTTVAAHESEIYck	Unambiguous	2	1	G3V7U0	C16(Carbamidomethyl); K17(Label:13C(6)15N(2))	CID	1	0	1	1					11962079		No Quan Values	Not Used		0	9.923e-06	6.07892	0	14.474	52	2	951.951	1902.9	-2.07629	178.89	31625	31625	MS2	0/0	12AUG14_Rui_cardiac_PE_F.raw
	High			NMGGPYGGGNYGPGGSGGSGGYGGr	Unambiguous	7	1	A7VJC2-2	R25(Label:13C(6)15N(4))	CID	1	0	1	1		11046		1	5.87205e+06	Heavy	Excluded by Method	Not Used		0	0.0001995	6.07497	0	63.1323	100	2	1100.46	2199.91	-1.71398	164.259	28414	28414	MS2	0/0	12AUG14_Rui_cardiac_PE_F.raw
High				SLESTNVTDkDGELYck	Unambiguous	2	1	G3V7U0	K10(Label:2H(4)); C16(Carbamidomethyl); K17(Label:2H(4))	CID	1	0	1	1					8818614		No Quan Values	Not Used		0	3.228e-05	6.07455	1	32.3301	98	2	983.978	1966.95	-1.17188	147.859	24842	24842	MS2	0/0	12AUG14_Rui_cardiac_PE_F.raw
	High			IIGAVDQIQLTQAQLEEr	Unambiguous	2	1	G3V8L9	R18(Label:13C(6)15N(4))	CID	1	0	1	1							No Quan Values	Not Used		0	6.617e-06	6.073	0	17.2248	86	2	1018.05	2035.1	-2.86822	355.632	70347	70347	MS2	0/0	12AUG14_Rui_cardiac_PE_F.raw
	High			SSGSPYGGGYGSGGGSGGYGSr	Unambiguous	3	1	D4A6A2	R22(Label:13C(6)15N(4))	CID	1	0	1	1		4019	1		13808347	Heavy	Excluded by Method	Not Used		0	1.731e-07	6.07216	0	16.6229	100	2	960.9	1920.79	-2.43837	89.9387	12477	12477	MS2	0/0	12AUG14_Rui_cardiac_PE_F.raw
High				mEQFTAQNEEEkTGGLAGGGSDALQTDGLr	Unambiguous	1	1	D4A702	M1(Oxidation); K12(Label:2H(4)); R30(Label:13C(6))	CID	1	0	1	1					4315454		No Quan Values	Not Used		0	3.079e-06	6.07156	1	0	80	3	1046.16	3136.47	-1.11223	254.779	48424	48424	MS2	0/0	12AUG14_Rui_cardiac_PE_F.raw
	High			HIDAAYFYQNEEEVGQALr	Unambiguous	1	1	D3ZF77	R19(Label:13C(6)15N(4))	CID	1	0	1	1		27585			4.55779e+06	Heavy	Unique	Used	0.470848	0	6.614e-05	6.06594	0	17.9471	100	2	1132.04	2263.06	-0.518641	342.661	67582	67582	MS2	0/0	12AUG14_Rui_cardiac_PE_F.raw
High				GTGGVDTAAVGAVFDISNADr	Unambiguous	1	1	P00564	R21(Label:13C(6))	CID	1	0	1	1							No Quan Values	Not Used		0	1.775e-05	6.06448	0	10.8273	100	2	999.992	1998.98	-2.33198	388.468	77268	77268	MS2	0/0	12AUG14_Rui_cardiac_PE_F.raw
High				nMVNEEDESQDTETVFk	Unconsidered	2	1	Q9Z2J4	N1(Deamidated); K17(Label:2H(4))	CID		0.021	3	3		16815	1	1	2592943	Medium	Excluded by Method	Not Used		0	6.723e-05	6.06389	0	36.0479	100	2	1010.44	2019.88	5.6773	224.654	41716	41716	MS2	0/0	12AUG14_Rui_cardiac_PE_F.raw
	High			VNAGDQPGADLGPLITPQAk	Unambiguous	2	1	G3V7J0	K20(Label:13C(6)15N(2))	CID	1	0	1	1		23545		1	38483316	Heavy	Excluded by Method	Not Used		0	1.061e-05	6.06334	0	17.3226	18	2	985.521	1970.03	-4.89905	298.114	57920	57920	MS2	0/0	12AUG14_Rui_cardiac_PE_F.raw
High				LVTFENVTGQPqQGAEQPr	Unconsidered	3	1	Q9Z2Q1-2	Q12(Deamidated); R19(Label:13C(6))	CID		0.0194	3	3		18084	1	1	2563667	Medium	Excluded by Method	Not Used		0	1.463e-05	6.06313	0	33.4388	100	2	1053.54	2106.07	6.77549	238.627	44795	44795	MS2	0/0	12AUG14_Rui_cardiac_PE_F.raw
High				TIGGGDDSFNTFFSETGAGk	Unambiguous	5	1	Q6P9V9	K20(Label:2H(4))	CID	1	0	1	1							No Quan Values	Not Used		0	2.716e-06	6.0579	0	20.6296	93	2	1006.46	2011.91	-1.87483	370.105	73426	73426	MS2	0/0	12AUG14_Rui_cardiac_PE_F.raw
High				SSGSPYGGGYGSGGGSGGYGSr	Unambiguous	3	1	D4A6A2	R22(Label:13C(6))	CID	1	0	1	1		3751	1		3.14085e+07	Medium	Excluded by Method	Not Used		0	8.642e-09	6.05443	0	0	68	2	958.907	1916.81	-1.88029	87.2712	11920	11920	MS2	0/0	12AUG14_Rui_cardiac_PE_F.raw
High				LVQDVANNTNEEAGDGTTTATVLAr	Unambiguous	1	1	P63039	R25(Label:13C(6))	CID	1	0	1	1							No Quan Values	Not Used		0	3.929e-06	6.05066	0	0	100	2	1283.63	2566.26	-5.30179	242.686	45701	45701	MS2	0/0	12AUG14_Rui_cardiac_PE_F.raw
High				DLEEATLQHEATAAALr	Unambiguous	6	3	G3V8B0;Q29RW1;G3V885	R17(Label:13C(6))	CID	1	0	1	1		22115			430699608	Medium	Redundant	Not Used	0.318367	0	8.617e-07	6.04904	0	19.6035	5	2	922.972	1844.94	-3.90086	283.119	54626	54626	MS2	0/0	12AUG14_Rui_cardiac_PE_F.raw
	High			YSGDFGADAQGAmSk	Unambiguous	1	1	Q9QZ76	M13(Oxidation); K15(Label:13C(6)15N(2))	CID	1	0	1	1		3561	1		194135147	Heavy	Excluded by Method	Not Used		0	1.322e-05	6.04662	0	25.1551	6	2	764.825	1528.64	-2.67801	85.3773	11526	11526	MS2	0/0	12AUG14_Rui_cardiac_PE_F.raw
	High			DLEEATLQHEATAAALr	Unambiguous	6	3	G3V8B0;Q29RW1;G3V885	R17(Label:13C(6)15N(4))	CID	1	0	1	1					48555888		No Quan Values	Not Used		0	4.362e-06	6.04219	0	33.8139	15	2	924.967	1848.93	-3.02378	281.753	54328	54328	MS2	0/0	12AUG14_Rui_cardiac_PE_F.raw
High				HNDDEQYAWESSAGGSFTVr	Unambiguous	2	2	P82995;P34058	R20(Label:13C(6))	CID	1	0	1	1					2524197		No Quan Values	Not Used		0	3.754e-06	6.0418	0	0	100	2	1131.49	2261.98	-0.750573	259.091	49366	49366	MS2	0/0	12AUG14_Rui_cardiac_PE_F.raw
	High			TPVQSQQPSATAPSGADEk	Unambiguous	1	1	Q4FZT9	K19(Label:13C(6)15N(2))	CID	1	0	1	1					4731.95		No Quan Values	Not Used		0	3.087e-05	6.04042	0	7.41386	100	2	953.962	1906.92	-3.16027	48.2471	4210	4210	MS2	0/0	12AUG14_Rui_cardiac_PE_F.raw
High				NmGGPYGGGNYGPGGSGGSGGYGGr	Unambiguous	7	1	A7VJC2-2	M2(Oxidation); R25(Label:13C(6))	CID	1	0	1	1		6729		1	26646260	Medium	Excluded by Method	Not Used		0	4.455e-06	6.03652	0	0	100	2	1106.46	2211.91	-2.6705	118.558	18528	18528	MS2	0/0	12AUG14_Rui_cardiac_PE_F.raw
High				cIGAIAmTEPGAGSDLQGVr	Unambiguous	1	1	P15650	C1(Carbamidomethyl); M7(Oxidation); R20(Label:13C(6))	CID	1	0	1	1					15005084		No Quan Values	Not Used		0	6.514e-07	6.03355	0	66.3385	100	2	1012.99	2024.98	-3.95351	246.727	46611	46611	MS2	0/0	12AUG14_Rui_cardiac_PE_F.raw
High				ALcVSESqSAGAGTGNAATQGk	Unambiguous	2	1	F1LPQ9	C3(Carbamidomethyl); Q8(Deamidated); K22(Label:2H(4))	CID	0.0232	0	1	1							No Quan Values	Not Used		0	1.716e-05	6.03335	0	36.476	100	2	1035.5	2069.99	8.28134	92.1531	12940	12940	MS2	0/0	12AUG14_Rui_cardiac_PE_F.raw
	High			SSGSPYGGGYGSGGGSGGYGSr	Unambiguous	3	1	D4A6A2	R22(Label:13C(6)15N(4))	CID	1	0	1	1		3683	1		5.83539e+06	Heavy	Excluded by Method	Not Used		0	4.141e-06	6.02405	0	14.9542	100	2	960.9	1920.79	-2.81968	86.653	11794	11794	MS2	0/0	12AUG14_Rui_cardiac_PE_F.raw
High				AAnAAENDFSVSQAEVSSr	Unconsidered	1	1	Q6MG08	N3(Deamidated); R19(Label:13C(6))	CID		0.0368	3	3		14262	1	1	1.44722e+06	Medium	Excluded by Method	Not Used		0	6.754e-05	6.02197	0	35.0217	100	2	980.462	1959.92	8.80898	197.188	35655	35655	MS2	0/0	12AUG14_Rui_cardiac_PE_F.raw
	High			AVNAVGTSENSQESEVIk	Unambiguous	1	1	G3V7K1	K18(Label:13C(6)15N(2))	CID	1	0	1	1					6327601		No Quan Values	Not Used		0	6.894e-06	6.01771	0	26.9446	100	2	935.465	1869.92	-2.43368	137.715	22655	22655	MS2	0/0	12AUG14_Rui_cardiac_PE_F.raw
High				EADESLNFEEQILEAAk	Unambiguous	1	1	G3V852	K17(Label:2H(4))	CID	1	0	1	1		32984			10012174	Medium	Unique	Used	0.613638	0	1.088e-06	6.01411	0	37.8163	64	2	970.474	1939.94	-1.37987	404.471	80820	80820	MS2	0/0	12AUG14_Rui_cardiac_PE_F.raw
	High			ESTGAQVQVAGDmLPNSTEr	Unambiguous	2	1	Q6AYU5	M13(Oxidation); R20(Label:13C(6)15N(4))	CID	1	0	1	1		12740	1		32251357	Heavy	Excluded by Method	Not Used		0	1.758e-05	6.01118	0	30.2875	74	2	1058.5	2115.99	0.110521	181.336	32155	32155	MS2	0/0	12AUG14_Rui_cardiac_PE_F.raw
	High			MTnGFSGADLTEIcQr	Unambiguous	1	1	P46462	N3(Deamidated); C14(Carbamidomethyl); R16(Label:13C(6)15N(4))	CID	1	0	1	1		23965		1	4448251	Heavy	Excluded by Method	Not Used		0	0.0001003	6.01056	0	22.6608	72	2	905.898	1810.79	-4.27982	302.399	58857	58857	MS2	0/0	12AUG14_Rui_cardiac_PE_F.raw
	High			HNDDEqYAWESSAGGSFTVr	Unambiguous	2	2	P82995;P34058	Q6(Deamidated); R20(Label:13C(6)15N(4))	CID	0.0449	0	1	1							No Quan Values	Not Used		0	5.477e-05	6.00738	0	53.5697	100	2	1133.99	2266.97	7.11808	259.771	49518	49518	MS2	0/0	12AUG14_Rui_cardiac_PE_F.raw
High				LVTFENVTGQPQqGAEQPr	Unconsidered	3	1	Q9Z2Q1-2	Q13(Deamidated); R19(Label:13C(6))	CID		0.0275	4	4		18084	1	1	2563667	Medium	Excluded by Method	Not Used		0	1.67e-05	6.00632	0	33.4388	100	2	1053.54	2106.07	6.77549	238.627	44795	44795	MS2	0/0	12AUG14_Rui_cardiac_PE_F.raw
High				SLESTnVTDkDGELYck	Unambiguous	2	1	G3V7U0	N6(Deamidated); K10(Label:2H(4)); C16(Carbamidomethyl); K17(Label:2H(4))	CID	1	0	1	1					3.59382e+06		No Quan Values	Not Used		0	0.0014	6.00329	1	54.5595	100	2	984.479	1967.95	7.75725	144.705	24156	24156	MS2	0/0	12AUG14_Rui_cardiac_PE_F.raw
High				TNVSGGAIALGHPLGGSGSr	Unambiguous	2	1	P13437	R20(Label:13C(6))	CID	1	0	1	1		11462		1	22517616	Medium	Excluded by Method	Not Used		0	1.125e-06	6.00146	0	0	100	2	907.481	1813.95	-3.79782	167.853	29198	29198	MS2	0/0	12AUG14_Rui_cardiac_PE_F.raw
High				YFDLGLPNrDQTNDQVTIDSALATQk	Unambiguous	1	1	P56574	R9(Label:13C(6)); K26(Label:2H(4))	CID	1	0	1	1					2236523		No Quan Values	Not Used		0	6.044e-06	6.00038	1	82.3933	53	3	978.495	2933.47	-6.05392	388.955	77370	77370	MS2	0/0	12AUG14_Rui_cardiac_PE_F.raw
High				SQVFSTAADGQTQVEIk	Unambiguous	2	1	P48721	K17(Label:2H(4))	CID	1	0	1	1		16296		1	28433350	Medium	Excluded by Method	Not Used		0	1.98e-05	5.99999	0	1.93375	12	2	906.963	1812.92	-4.58331	220.515	40808	40808	MS2	0/0	12AUG14_Rui_cardiac_PE_F.raw
	High			HIDAAYFYQNEEEVGQALr	Unambiguous	1	1	D3ZF77	R19(Label:13C(6)15N(4))	CID	1	0	1	1					1.88433e+06		No Quan Values	Not Used		0	0.0001135	5.99885	0	61.545	100	2	1132.03	2263.06	-1.92109	344.393	67955	67955	MS2	0/0	12AUG14_Rui_cardiac_PE_F.raw
High				LmATLFSTYASADTGDSGk	Unambiguous	2	1	G3V885	M2(Oxidation); K19(Label:2H(4))	CID	1	0	1	1					6925713		No Quan Values	Not Used		0	4.733e-06	5.99366	0	27.5334	46	2	978.462	1955.92	-2.1657	301.897	58749	58749	MS2	0/0	12AUG14_Rui_cardiac_PE_F.raw
	High			mDADLSQLQTEVEEAVQEcr	Unambiguous	4	2	G3V8B0;G3V885	M1(Oxidation); C19(Carbamidomethyl); R20(Label:13C(6)15N(4))	CID	1	0	1	1		33452			1.04553e+07	Heavy	Redundant	Not Used	0.518907	0	4.959e-06	5.9919	0	33.0067	73	2	1189.03	2377.04	-3.99534	409.105	81828	81828	MS2	0/0	12AUG14_Rui_cardiac_PE_F.raw
High				TEAAEIVEGEDSAYSVr	Unambiguous	1	1	D3ZHA0	R17(Label:13C(6))	CID	1	0	1	1		19180			65283138	Medium	Unique	Used	0.592376	0	2.129e-07	5.99168	0	16.0845	16	2	916.434	1831.86	-2.57611	249.95	47343	47343	MS2	0/0	12AUG14_Rui_cardiac_PE_F.raw
High				GcITIIGGGnTATccAk	Rejected	1	0		C2(Carbamidomethyl); N10(Deamidated); C14(Carbamidomethyl); C15(Carbamidomethyl); K17(Label:2H(4))	CID	0	0	1	1		13942			116003032	Medium	Redundant	Not Used	0.355557	0	6.127e-07	5.99051	0	5.16257	13	2	879.908	1758.81	-2.16004	194.736	35099	35099	MS2	0/0	12AUG14_Rui_cardiac_PE_F.raw
High				GcITIIGGGDTATccAk	Selected	1	1	P16617	C2(Carbamidomethyl); C14(Carbamidomethyl); C15(Carbamidomethyl); K17(Label:2H(4))	CID		0	2	2		13942			116003032	Medium	Redundant	Not Used	0.355557	0	6.129e-07	5.99051	0	5.16257	13	2	879.908	1758.81	-2.16231	194.736	35099	35099	MS2	0/0	12AUG14_Rui_cardiac_PE_F.raw
	High			LEEAGGATSVQIEmNk	Unambiguous	4	2	G3V8B0;G3V885	M14(Oxidation); K16(Label:13C(6)15N(2))	CID	0.2809	0	1	1		8104			1.08204e+07	Heavy	Redundant	Not Used	1.18791	0	2.241e-06	5.97974	0	25.1825	96	2	850.912	1700.82	-4.41596	132.369	21504	21504	MS2	0/0	12AUG14_Rui_cardiac_PE_F.raw
	High			TNVSGGAIALGHPLGGSGSr	Unambiguous	2	1	P13437	R20(Label:13C(6)15N(4))	CID	1	0	1	1					3.24852e+06		No Quan Values	Not Used		0	5.379e-07	5.97925	0	60.4982	100	2	909.476	1817.94	-2.97316	171.728	30058	30058	MS2	0/0	12AUG14_Rui_cardiac_PE_F.raw
High				AAVEQLTEEQkNEFk	Unambiguous	1	1	Q4PP99	K11(Label:2H(4)); K15(Label:2H(4))	CID	1	0	1	1		9597			103092588	Medium	Unique	Used	0.438186	0	8.962e-05	5.97682	1	60.2905	13	2	886.468	1771.93	-1.85627	149.712	25245	25245	MS2	0/0	12AUG14_Rui_cardiac_PE_F.raw
High				VQANLDTPDINIQGPEAk	Unambiguous	1	1	M0R9D5	K18(Label:2H(4))	CID	1	0	1	1		21754	1	1	10683640	Medium	Excluded by Method	Not Used		0	8.994e-07	5.96532	0	18.0675	36	2	964.003	1927	-4.05044	279.239	53780	53780	MS2	0/0	12AUG14_Rui_cardiac_PE_F.raw
High				AVEGcVSASQAATEDGQLLr	Unambiguous	1	1	G3V852	C5(Carbamidomethyl); R20(Label:13C(6))	CID	1	0	1	1		18364	1		1.9437e+06	Medium	Excluded by Method	Not Used		0	4.406e-07	5.96432	0	60.8106	100	2	1034.5	2068	-4.28225	241.603	45455	45455	MS2	0/0	12AUG14_Rui_cardiac_PE_F.raw
High				HNDDEQYAWESSAGGSFTVr	Unambiguous	2	2	P82995;P34058	R20(Label:13C(6))	CID	1	0	1	1		20207	1	1	1.40077e+06	Medium	Excluded by Method	Not Used		0	4.371e-07	5.96429	0	0	100	2	1131.49	2261.97	-2.26163	261.54	49904	49904	MS2	0/0	12AUG14_Rui_cardiac_PE_F.raw
	High			YSGDFGADAQGAMSk	Unambiguous	1	1	Q9QZ76	K15(Label:13C(6)15N(2))	CID	1	0	1	1		11276			353238438	Heavy	Unique	Used	0.660939	0	8.024e-06	5.96204	0	27.3227	5	2	756.827	1512.65	-2.59789	165.931	28777	28777	MS2	0/0	12AUG14_Rui_cardiac_PE_F.raw
High				LEEAGGATSVQIEmNk	Unambiguous	4	2	G3V8B0;G3V885	M14(Oxidation); K16(Label:2H(4))	CID	1	0	1	1					8397338		No Quan Values	Not Used		0	2.737e-07	5.96073	0	0	71	2	848.92	1696.83	-1.71839	130.265	21055	21055	MS2	0/0	12AUG14_Rui_cardiac_PE_F.raw
High				kYEDIcPSTHNMDVPNIk	Unambiguous	2	1	G3V7J7	K1(Label:2H(4)); C6(Carbamidomethyl); K18(Label:2H(4))	CID	1	0	1	1					6.11557e+06		No Quan Values	Not Used		0	2.728e-06	5.95242	1	79.6273	28	3	723.689	2169.05	-0.972491	198.625	35970	35970	MS2	0/0	12AUG14_Rui_cardiac_PE_F.raw
High				AANEAGYFNEEMAPIEVk	Unambiguous	2	1	P13437	K18(Label:2H(4))	CID	1	0	1	1							No Quan Values	Not Used		0	0.0001815	5.95189	0	21.658	42	2	993.973	1986.94	-1.19365	333.412	65595	65595	MS2	0/0	12AUG14_Rui_cardiac_PE_F.raw
	High			EVYMGNVIQGGEGQAPTr	Unambiguous	1	1	P17764	R18(Label:13C(6)15N(4))	CID	1	0	1	1		16973		1	546760	Heavy	Excluded by Method	Not Used		0	5.277e-07	5.94624	0	50.1026	100	2	958.461	1915.91	-3.376	226.448	42108	42108	MS2	0/0	12AUG14_Rui_cardiac_PE_F.raw
High				rLEGGSSNVFSmFEQTQIQEFk	Unambiguous	2	1	P08733	R1(Label:13C(6)); M12(Oxidation); K22(Label:2H(4))	CID	1	0	1	1							No Quan Values	Not Used		0	1.605e-05	5.94553	1	23.9052	43	3	863.429	2588.27	0.63017	371.525	73720	73720	MS2	0/0	12AUG14_Rui_cardiac_PE_F.raw
High				AEGSDVANAVLDGADcImLSGETAk	Unambiguous	3	2	P11980;P11980-2	C16(Carbamidomethyl); M18(Oxidation); K25(Label:2H(4))	CID	1	0	1	1							No Quan Values	Not Used		0	0.0002604	5.94494	0	0	26	2	1257.58	2514.15	-4.23345	396.982	79099	79099	MS2	0/0	12AUG14_Rui_cardiac_PE_F.raw
	High			FLEQQNAALAAEVNr	Unambiguous	2	1	P48675	R15(Label:13C(6)15N(4))	CID	1	0	1	1		19364			129033780	Heavy	Redundant	Not Used	0.624132	0	1.098e-05	5.94474	0	17.1554	14	2	842.435	1683.86	-3.53215	252.714	47964	47964	MS2	0/0	12AUG14_Rui_cardiac_PE_F.raw
High				LQDEDEGTYTFQIQDGk	Unambiguous	1	1	F1M7T8	K17(Label:2H(4))	CID	1	0	1	1					1.64745e+06		No Quan Values	Not Used		0	8.136e-06	5.94389	0	0	100	2	995.959	1990.91	-3.61451	248.438	47005	47005	MS2	0/0	12AUG14_Rui_cardiac_PE_F.raw
	High			SLPSVETLGcTSVIcSDk	Unambiguous	10	1	P11507-2	C10(Carbamidomethyl); C15(Carbamidomethyl); K18(Label:13C(6)15N(2))	CID	1	0	1	1							No Quan Values	Not Used		0	7.364e-06	5.94036	0	8.87493	29	2	980.97	1960.93	-5.60802	328.016	64416	64416	MS2	0/0	12AUG14_Rui_cardiac_PE_F.raw
High				GQSVQQVYYSIGALAk	Unambiguous	2	1	G3V885	K16(Label:2H(4))	CID	1	0	1	1					14073159		No Quan Values	Not Used		0	2.244e-06	5.94023	0	6.78286	19	2	858.465	1715.92	-1.96687	359.488	71166	71166	MS2	0/0	12AUG14_Rui_cardiac_PE_F.raw
	High			VkLEQQVDDLEGSLEqEk	Unambiguous	3	2	G3V8B0;G3V885	K2(Label:13C(6)15N(2)); Q16(Deamidated); K18(Label:13C(6)15N(2))	CID	0.0337	0	1	1					1.39744e+06		No Quan Values	Not Used		0	0.006185	5.93562	1	59.7662	100	2	1052.54	2104.08	6.84896	307.722	60009	60009	MS2	0/0	12AUG14_Rui_cardiac_PE_F.raw
High				DVGPDDQGSYAVIAGSSk	Unambiguous	1	1	P56741	K18(Label:2H(4))	CID	1	0	1	1		15991		1	1.21572e+08	Medium	Excluded by Method	Not Used		0	4.697e-07	5.93218	0	0	21	2	885.425	1769.84	-3.05833	217.437	40124	40124	MS2	0/0	12AUG14_Rui_cardiac_PE_F.raw
High				IGGDAGTSLNSNDYGYGGQk	Unambiguous	1	1	Q32PX7	K20(Label:2H(4))	CID	1	0	1	1		12097	1	1	3.35468e+06	Medium	Excluded by Method	Not Used		0	1.972e-06	5.92454	0	0	100	2	989.455	1977.9	-2.82852	174.54	30673	30673	MS2	0/0	12AUG14_Rui_cardiac_PE_F.raw
High				DATNVGDEGGFAPNILENk	Unambiguous	2	1	M0R5J4	K19(Label:2H(4))	CID	1	0	1	1							No Quan Values	Not Used		0	4.189e-07	5.92419	0	0	29	2	982.976	1964.95	-2.30449	329.483	64741	64741	MS2	0/0	12AUG14_Rui_cardiac_PE_F.raw
High				DLEEATLQHEATAAALr	Unambiguous	6	3	G3V8B0;Q29RW1;G3V885	R17(Label:13C(6))	CID	1	0	1	1		22115			430699608	Medium	Redundant	Not Used	0.318367	0	1.771e-07	5.92313	0	12.0919	18	2	922.972	1844.94	-4.16552	285.124	55076	55076	MS2	0/0	12AUG14_Rui_cardiac_PE_F.raw
	High			GTGGVDTAAVADVYDISNIDr	Unambiguous	2	2	P09605;M0R6J6	R21(Label:13C(6)15N(4))	CID	1	0	1	1		31565			29134647	Heavy	Redundant	Not Used	0.425953	0	5.88e-06	5.92139	0	9.46753	14	2	1060.01	2119.01	-4.47942	391.793	77968	77968	MS2	0/0	12AUG14_Rui_cardiac_PE_F.raw
High				WEQGQADYmGADSFDNIk	Unambiguous	2	1	F8WFR6	M9(Oxidation); K18(Label:2H(4))	CID	1	0	1	1					1.66511e+06		No Quan Values	Not Used		0	1.466e-05	5.91948	0	0	100	2	1047.95	2094.9	-1.76847	259.762	49516	49516	MS2	0/0	12AUG14_Rui_cardiac_PE_F.raw
	High			ESTGAqVQVAGDMLPNSTEr	Unambiguous	2	1	Q6AYU5	Q6(Deamidated); R20(Label:13C(6)15N(4))	CID	0.0101	0	1	1							No Quan Values	Not Used		0	3.577e-05	5.91869	0	42.7172	100	2	1051	2100.99	7.39051	246.208	46495	46495	MS2	0/0	12AUG14_Rui_cardiac_PE_F.raw
High				HIDAAYFYqNEEEVGQALrDk	Unambiguous	1	1	D3ZF77	Q9(Deamidated); R19(Label:13C(6)); K21(Label:2H(4))	CID	0.0017	0	1	1		26031	1		2.46043e+06	Medium	Excluded by Method	Not Used		0	3.754e-06	5.91263	1	67.507	100	3	836.413	2507.22	6.01842	324.957	63753	63753	MS2	0/0	12AUG14_Rui_cardiac_PE_F.raw
High				DLEEATLQHEATAAALr	Unambiguous	6	3	G3V8B0;Q29RW1;G3V885	R17(Label:13C(6))	CID	1	0	1	1					80182504		No Quan Values	Not Used		0	8.692e-06	5.90286	0	17.2652	29	2	922.973	1844.94	-3.10688	280.494	54055	54055	MS2	0/0	12AUG14_Rui_cardiac_PE_F.raw
High				LEQQVDDLEGSLEQEk	Unambiguous	8	4	Q29RW1;G3V8B0;G3V885;F1M8F6	K16(Label:2H(4))	CID	1	0	1	1		21270			131554160	Medium	Redundant	Not Used	0.48157	0	1.061e-05	5.90031	0	0	18	2	932.457	1863.91	-2.97577	274.588	52753	52753	MS2	0/0	12AUG14_Rui_cardiac_PE_F.raw
High				HIDAAYFYQnEEEVGQALrDk	Unconsidered	1	1	D3ZF77	N10(Deamidated); R19(Label:13C(6)); K21(Label:2H(4))	CID		0.0017	2	2		26031	1		2.46043e+06	Medium	Excluded by Method	Not Used		0	4.422e-06	5.89642	1	67.507	100	3	836.413	2507.22	6.01842	324.957	63753	63753	MS2	0/0	12AUG14_Rui_cardiac_PE_F.raw
High				VGLIGScTNSSYEDmGr	Unambiguous	1	1	Q9ER34	C7(Carbamidomethyl); M15(Oxidation); R17(Label:13C(6))	CID	1	0	1	1		12572		1	25475538	Medium	Excluded by Method	Not Used		0	4.298e-07	5.89071	0	0	29	2	934.414	1867.82	-2.46639	179.636	31788	31788	MS2	0/0	12AUG14_Rui_cardiac_PE_F.raw
	High			VNAGDQPGADLGPLITPQAk	Unambiguous	2	1	G3V7J0	K20(Label:13C(6)15N(2))	CID	1	0	1	1		23286	1		1.2191e+06	Heavy	Excluded by Method	Not Used		0	9.343e-05	5.88888	0	29.5476	100	2	985.523	1970.04	-2.35854	295.563	57355	57355	MS2	0/0	12AUG14_Rui_cardiac_PE_F.raw
High				ALcVSESQSAGAGTGnAATQGk	Unconsidered	2	1	F1LPQ9	C3(Carbamidomethyl); N16(Deamidated); K22(Label:2H(4))	CID		0.0232	2	2							No Quan Values	Not Used		0	0.0001361	5.88741	0	36.476	100	2	1035.5	2069.99	8.28134	92.1531	12940	12940	MS2	0/0	12AUG14_Rui_cardiac_PE_F.raw
High				NALISHLDGTTPVcEDIGr	Unambiguous	1	1	Q68FY0	C14(Carbamidomethyl); R19(Label:13C(6))	CID	1	0	1	1					1334651		No Quan Values	Not Used		0	1.264e-06	5.88229	0	18.0012	100	2	1037.52	2074.03	-3.64802	276.517	53190	53190	MS2	0/0	12AUG14_Rui_cardiac_PE_F.raw
High				ArPFPDGLAEDIDkGEVSAr	Unambiguous	1	1	P05197	R2(Label:13C(6)); K14(Label:2H(4)); R20(Label:13C(6))	CID	1	0	1	1					21327430		No Quan Values	Not Used		0	6.474e-06	5.88091	1	50.7575	26	3	720.383	2159.13	-4.28364	262.304	50065	50065	MS2	0/0	12AUG14_Rui_cardiac_PE_F.raw
High				VHTPSGAVEEcYVSELDSDk	Unambiguous	1	1	D3ZHA0	C11(Carbamidomethyl); K20(Label:2H(4))	CID	1	0	1	1		18834		1	32663532	Medium	Excluded by Method	Not Used		0	9.692e-05	5.88043	0	33.4862	14	3	742.675	2226.01	-2.61443	246.422	46541	46541	MS2	0/0	12AUG14_Rui_cardiac_PE_F.raw
High				AANAAENDFSVSQAEVSSr	Unambiguous	1	1	Q6MG08	R19(Label:13C(6))	CID	1	0	1	1		14223	1		3.24965e+06	Medium	Excluded by Method	Not Used		0	4.716e-05	5.88037	0	0	100	2	979.959	1958.91	-2.15033	196.779	35567	35567	MS2	0/0	12AUG14_Rui_cardiac_PE_F.raw
High				GFGDGYNGYGGGPGGGnFGGSPGYGGGr	Unconsidered	4	1	A7VJC2-2	N17(Deamidated); R28(Label:13C(6))	CID		0.0329	2	2							No Quan Values	Not Used		0	0.0009081	5.87921	0	0	36	2	1251.52	2502.03	-4.02364	281.765	54332	54332	MS2	0/0	12AUG14_Rui_cardiac_PE_F.raw
High				STnGDTFLGGEDFDQALLr	Unambiguous	2	1	P48721	N3(Deamidated); R19(Label:13C(6))	CID	1	0	1	1		33168			200637756	Medium	Unique	Used	0.542262	0	1.343e-05	5.87851	0	0.951222	11	2	1031.98	2062.96	-2.68521	406.848	81341	81341	MS2	0/0	12AUG14_Rui_cardiac_PE_F.raw
	High			DQTNDQVTIDSALATQk	Unambiguous	1	1	P56574	K17(Label:13C(6)15N(2))	CID	1	0	1	1		18179		1	35281609	Heavy	Excluded by Method	Not Used		0	1.69e-05	5.87656	0	20.6091	36	2	928.457	1855.91	-2.56474	239.625	45018	45018	MS2	0/0	12AUG14_Rui_cardiac_PE_F.raw
	High			MTnGFSGADLTEIcQr	Unambiguous	1	1	P46462	N3(Deamidated); C14(Carbamidomethyl); R16(Label:13C(6)15N(4))	CID	1	0	1	1							No Quan Values	Not Used		0	0.0001155	5.87369	0	32.0666	78	2	905.9	1810.79	-2.32484	304.098	59226	59226	MS2	0/0	12AUG14_Rui_cardiac_PE_F.raw
High				YTDQSGEEEEDYESEEQIQHr	Unambiguous	1	1	Q68FT1	R21(Label:13C(6))	CID	1	0	1	1		8630	1		87222776	Medium	Excluded by Method	Not Used		0	1.033e-05	5.8701	0	12.6528	13	3	869.692	2607.06	-2.74835	138.162	22751	22751	MS2	0/0	12AUG14_Rui_cardiac_PE_F.raw
	High			VQANLDTPDINIQGPEAk	Unambiguous	1	1	M0R9D5	K18(Label:13C(6)15N(2))	CID	1	0	1	1		21690	1		1.57854e+07	Heavy	Excluded by Method	Not Used		0	3.268e-05	5.86748	0	38.092	86	2	966.002	1931	0.0264365	278.214	53559	53559	MS2	0/0	12AUG14_Rui_cardiac_PE_F.raw
High				HIDAAYFYQNEEEVGQALrDk	Unambiguous	1	1	D3ZF77	R19(Label:13C(6)); K21(Label:2H(4))	CID	1	0	1	1		26103	1		5.58891e+06	Medium	Excluded by Method	Not Used		0	4.859e-08	5.86724	1	75.97	77	3	836.08	2506.22	-0.113367	325.756	63926	63926	MS2	0/0	12AUG14_Rui_cardiac_PE_F.raw
	High			STNGDTFLGGEDFDQALLr	Unambiguous	2	1	P48721	R19(Label:13C(6)15N(4))	CID	1	0	1	1		32552		1	12078649	Heavy	Excluded by Method	Not Used		0	2.961e-05	5.86724	0	29.886	49	2	1033.48	2065.96	-7.04095	400.741	79974	79974	MS2	0/0	12AUG14_Rui_cardiac_PE_F.raw
	High			NSVAAMGGTDGkEDGEQFk	Unambiguous	2	1	D3Z802	K12(Label:13C(6)15N(2)); K19(Label:13C(6)15N(2))	CID	1	0	1	1		5129	1		1.04344e+06	Heavy	Excluded by Method	Not Used		0	0.0009055	5.8593	1	0	100	2	978.95	1956.89	-0.244819	101.764	14942	14942	MS2	0/0	12AUG14_Rui_cardiac_PE_F.raw
High				AmYDYSAQDEDEVSFr	Unambiguous	2	1	M0R8A2	M2(Oxidation); R16(Label:13C(6))	CID	1	0	1	1					2629803		No Quan Values	Not Used		0	8.207e-07	5.85817	0	15.9287	100	2	974.401	1947.79	-3.67931	237.646	44580	44580	MS2	0/0	12AUG14_Rui_cardiac_PE_F.raw
High				AIAVLTSGGDAQGmNAAVr	Unambiguous	1	1	Q52KS1	M14(Oxidation); R19(Label:13C(6))	CID	0.5444	0	1	1		12823		1	6.0437e+06	Medium	Excluded by Method	Not Used		0	1.258e-07	5.85782	0	0	100	2	912.47	1823.93	-3.14317	182.191	32342	32342	MS2	0/0	12AUG14_Rui_cardiac_PE_F.raw
	High			ESTGAQVqVAGDMLPNSTEr	Unconsidered	2	1	Q6AYU5	Q8(Deamidated); R20(Label:13C(6)15N(4))	CID		0.0101	2	2							No Quan Values	Not Used		0	2.066e-05	5.85639	0	42.7172	100	2	1051	2100.99	7.39051	246.208	46495	46495	MS2	0/0	12AUG14_Rui_cardiac_PE_F.raw
High				HQIQSYTcEIDALkGTNDSLmr	Unambiguous	2	1	P48675	C8(Carbamidomethyl); K14(Label:2H(4)); M21(Oxidation); R22(Label:13C(6))	CID	1	0	1	1					23098634		No Quan Values	Not Used		0	9.023e-09	5.85626	1	28.861	12	3	869.424	2606.26	-0.683504	248.19	46947	46947	MS2	0/0	12AUG14_Rui_cardiac_PE_F.raw
	High			VLGSEEPTEGDVQcMr	Unambiguous	1	1	D4ABA9	C14(Carbamidomethyl); R16(Label:13C(6)15N(4))	CID	1	0	1	1					12831185		No Quan Values	Not Used		0	2.639e-05	5.8447	0	69.1294	100	2	908.907	1816.81	-0.813596	187.609	33525	33525	MS2	0/0	12AUG14_Rui_cardiac_PE_F.raw
	High			NmGGPYGGGNYGPGGSGGSGGYGGr	Unambiguous	7	1	A7VJC2-2	M2(Oxidation); R25(Label:13C(6)15N(4))	CID	1	0	1	1		6729		1	11981758	Heavy	Excluded by Method	Not Used		0	1.948e-05	5.83467	0	8.50893	67	2	1108.45	2215.9	-4.14443	119.58	18747	18747	MS2	0/0	12AUG14_Rui_cardiac_PE_F.raw
	High			ALDSTTVAAHESEIYck	Unambiguous	2	1	G3V7U0	C16(Carbamidomethyl); K17(Label:13C(6)15N(2))	CID	1	0	1	1		12762	1		16914979	Heavy	Excluded by Method	Not Used		0	3.967e-05	5.83456	0	25.4585	100	2	951.953	1902.9	-0.215944	181.527	32198	32198	MS2	0/0	12AUG14_Rui_cardiac_PE_F.raw
High				MTnGFSGADLTEIcQr	Unambiguous	1	1	P46462	N3(Deamidated); C14(Carbamidomethyl); R16(Label:13C(6))	CID	1	0	1	1		23965		1	1.50186e+07	Medium	Excluded by Method	Not Used		0	1.39e-06	5.83385	0	17.8592	44	2	903.906	1806.8	-2.54327	303.483	59093	59093	MS2	0/0	12AUG14_Rui_cardiac_PE_F.raw
	High			ESTGAQVQVAGDMLPNSTEr	Unambiguous	2	1	Q6AYU5	R20(Label:13C(6)15N(4))	CID	1	0	1	1		18719			15122382	Heavy	Unique	Used	0.606205	0	1.066e-05	5.82726	0	25.4434	77	2	1050.49	2099.98	-3.70519	245.142	46255	46255	MS2	0/0	12AUG14_Rui_cardiac_PE_F.raw
High				IGEHTPSSLAImENANVLAr	Unambiguous	1	1	P05065	M12(Oxidation); R20(Label:13C(6))	CID	1	0	1	1					73584920		No Quan Values	Not Used		0	3.195e-05	5.82679	0	21.3786	6	3	715.705	2145.1	-3.14657	254.845	48437	48437	MS2	0/0	12AUG14_Rui_cardiac_PE_F.raw
High				NQVTATTADGSTQVIGTk	Unambiguous	1	1	Q6P6R2	K18(Label:2H(4))	CID	1	0	1	1		8162		1	6.38062e+07	Medium	Excluded by Method	Not Used		0	4.608e-06	5.81794	0	0	65	2	898.469	1795.93	-1.40456	135.119	22093	22093	MS2	0/0	12AUG14_Rui_cardiac_PE_F.raw
High				GADYLVTEVEnGGSLGSk	Unambiguous	4	2	P11980;P11980-2	N11(Deamidated); K18(Label:2H(4))	CID	1	0	1	1					11380775		No Quan Values	Not Used		0	1.79e-05	5.81552	0	9.34934	45	2	900.942	1800.88	-2.10231	329.963	64843	64843	MS2	0/0	12AUG14_Rui_cardiac_PE_F.raw
High				rGTGGVDTAAVGAVFDISNADr	Unambiguous	1	1	P00564	R1(Label:13C(6)); R22(Label:13C(6))	CID	1	0	1	1		26396	1		3.84013e+06	Medium	Excluded by Method	Not Used		0	1.174e-06	5.81439	1	29.5238	100	2	1081.05	2161.09	-4.65775	328.996	64636	64636	MS2	0/0	12AUG14_Rui_cardiac_PE_F.raw
High				SSGSPYGGGYGSGGGSGGYGSr	Unambiguous	3	1	D4A6A2	R22(Label:13C(6))	CID	1	0	1	1		4097	1	1	14638168	Medium	Excluded by Method	Not Used		0	1.383e-08	5.813	0	9.24127	100	2	958.906	1916.8	-2.77187	90.7172	12640	12640	MS2	0/0	12AUG14_Rui_cardiac_PE_F.raw
	High			ISSSNPYSTVTMDELr	Unambiguous	1	1	D3ZCV0	R16(Label:13C(6)15N(4))	CID	1	0	1	1					16099583		No Quan Values	Not Used		0	1.049e-05	5.81245	0	22.9446	22	2	905.43	1809.85	-2.074	284.474	54928	54928	MS2	0/0	12AUG14_Rui_cardiac_PE_F.raw
High				HADSVAELGEQIDNLQr	Unambiguous	7	3	G3V8B0;Q29RW1;G3V885	R17(Label:13C(6))	CID	1	0	1	1					1.57428e+06		No Quan Values	Not Used		0	4.331e-06	5.80854	0	17.9975	100	2	950.973	1900.94	-4.0867	279.545	53848	53848	MS2	0/0	12AUG14_Rui_cardiac_PE_F.raw
	High			MEGDLNEmEIQLSQANr	Unambiguous	2	1	G3V885	M8(Oxidation); R17(Label:13C(6)15N(4))	CID	1	0	1	1					2.40144e+06		No Quan Values	Not Used		0	3.018e-05	5.8077	0	63.9765	100	2	1002.46	2003.9	-0.431992	235.29	44059	44059	MS2	0/0	12AUG14_Rui_cardiac_PE_F.raw
	High			TIGGGDDSFNTFFSETGAGk	Unambiguous	5	1	Q6P9V9	K20(Label:13C(6)15N(2))	CID	1	0	1	1		29764	1		1.31043e+06	Heavy	Excluded by Method	Not Used		0	0.0001857	5.80701	0	37.5944	100	2	1008.46	2015.9	-2.21274	368.805	73155	73155	MS2	0/0	12AUG14_Rui_cardiac_PE_F.raw
	High			EVYmGNVIQGGEGQAPTr	Unambiguous	1	1	P17764	M4(Oxidation); R18(Label:13C(6)15N(4))	CID	1	0	1	1					2.12307e+06		No Quan Values	Not Used		0	1.255e-05	5.80683	0	12.0686	44	2	966.459	1931.91	-2.23241	154.86	26368	26368	MS2	0/0	12AUG14_Rui_cardiac_PE_F.raw
	High			LSGGHSLHETSTVLVETVTk	Unambiguous	1	1	D3ZHA0	K20(Label:13C(6)15N(2))	CID	1	0	1	1		16849			69670623	Heavy	Unique	Used	0.891213	0	0.0005335	5.80603	0	44.6728	41	3	701.709	2103.11	-2.04512	225.401	41881	41881	MS2	0/0	12AUG14_Rui_cardiac_PE_F.raw
	High			AAFDIFVLGAEDGcISTk	Unambiguous	1	1	Q4PP99	C14(Carbamidomethyl); K18(Label:13C(6)15N(2))	CID	1	0	1	1		33456			6.6042e+07	Heavy	Unique	Used	0.539138	0	6.528e-05	5.80539	0	22.6471	22	2	961.474	1921.94	-2.18032	409.176	81843	81843	MS2	0/0	12AUG14_Rui_cardiac_PE_F.raw
High				GFGDGYnGYGGGPGGGNFGGSPGYGGGr	Unambiguous	4	1	A7VJC2-2	N7(Deamidated); R28(Label:13C(6))	CID	0.0086	0	1	1		21756	1	1	6346153	Medium	Excluded by Method	Not Used		0	5.472e-05	5.80442	0	0	89	2	1251.52	2502.04	-2.85272	278.955	53719	53719	MS2	0/0	12AUG14_Rui_cardiac_PE_F.raw
High				TDVDQQGLLVQEDTAGQLr	Unambiguous	1	1	D4ABA9	R19(Label:13C(6))	CID	1	0	1	1		22373			2.54398e+07	Medium	Redundant	Not Used	0.58848	0	4.668e-08	5.79953	0	0	42	2	1046.53	2092.06	-1.75211	286.022	55272	55272	MS2	0/0	12AUG14_Rui_cardiac_PE_F.raw
High				rLEGGSSNVFSmFEQTQIQEFk	Unambiguous	2	1	P08733	R1(Label:13C(6)); M12(Oxidation); K22(Label:2H(4))	CID	1	0	1	1							No Quan Values	Not Used		0	0.0005467	5.7938	1	29.0094	57	3	863.429	2588.27	1.19612	373.069	74043	74043	MS2	0/0	12AUG14_Rui_cardiac_PE_F.raw
	High			AVNAVGTSENSQESEVIk	Unambiguous	1	1	G3V7K1	K18(Label:13C(6)15N(2))	CID	1	0	1	1					5326180		No Quan Values	Not Used		0	1.19e-05	5.79207	0	58.6073	100	2	935.467	1869.93	-0.932213	135.238	22118	22118	MS2	0/0	12AUG14_Rui_cardiac_PE_F.raw
High				YTDQSGEEEEDYESEEQIQHr	Unambiguous	1	1	Q68FT1	R21(Label:13C(6))	CID	1	0	1	1					33805644		No Quan Values	Not Used		0	1.25e-07	5.78753	0	32.0142	91	3	869.693	2607.06	-1.97577	134.658	21995	21995	MS2	0/0	12AUG14_Rui_cardiac_PE_F.raw
High				ALYDYAGQEADELSFr	Unambiguous	1	1	G3V9N7	R16(Label:13C(6))	CID	1	0	1	1							No Quan Values	Not Used		0	2.807e-06	5.78683	0	40.5451	100	2	927.433	1853.86	-3.04869	363.319	71982	71982	MS2	0/0	12AUG14_Rui_cardiac_PE_F.raw
High				SLPSVETLGcTSVIcSDk	Unambiguous	10	1	P11507-2	C10(Carbamidomethyl); C15(Carbamidomethyl); K18(Label:2H(4))	CID	1	0	1	1		25853			42660777	Medium	Unique	Used	0.787358	0	1.016e-06	5.78299	0	0	16	2	978.979	1956.95	-2.71003	323.047	63341	63341	MS2	0/0	12AUG14_Rui_cardiac_PE_F.raw
High				VIVVGNPANTNcLTASk	Unambiguous	1	1	O88989	C12(Carbamidomethyl); K17(Label:2H(4))	CID	1	0	1	1							No Quan Values	Not Used		0	8.714e-07	5.78238	0	33.0313	100	2	881.473	1761.94	-4.04757	226.201	42054	42054	MS2	0/0	12AUG14_Rui_cardiac_PE_F.raw
High				NDLQLQVQAEQDNLADAEEr	Unambiguous	4	2	G3V8B0;G3V885	R20(Label:13C(6))	CID	1	0	1	1					7781277		No Quan Values	Not Used		0	8.672e-05	5.78218	0	0	56	2	1153.05	2305.09	-3.49913	306.691	59791	59791	MS2	0/0	12AUG14_Rui_cardiac_PE_F.raw
High				DVGPDDQGSYAVIAGSSk	Unambiguous	1	1	P56741	K18(Label:2H(4))	CID	1	0	1	1							No Quan Values	Not Used		0	9.86e-08	5.7806	0	54.5411	100	2	885.425	1769.84	-4.02395	213.023	39134	39134	MS2	0/0	12AUG14_Rui_cardiac_PE_F.raw
	High			AISFVGSNQAGEYIFEr	Unambiguous	2	1	G3V7J0	R17(Label:13C(6)15N(4))	CID	1	0	1	1		30170	1		3.04787e+06	Heavy	Excluded by Method	Not Used		0	2.335e-05	5.77964	0	24.9569	57	2	949.466	1897.92	-3.77785	373.909	74218	74218	MS2	0/0	12AUG14_Rui_cardiac_PE_F.raw
High				EVYmGNVIQGGEGQAPTr	Unambiguous	1	1	P17764	M4(Oxidation); R18(Label:13C(6))	CID	1	0	1	1					10381235		No Quan Values	Not Used		0	1.873e-05	5.77099	0	0	25	2	964.466	1927.92	-1.74044	156.744	26778	26778	MS2	0/0	12AUG14_Rui_cardiac_PE_F.raw
	High			GLSEGQTFQVAEFIVDTr	Unambiguous	1	1	D3ZHA0	R18(Label:13C(6)15N(4))	CID	1	0	1	1		33331			4.80714e+06	Heavy	Unique	Used	0.595946	0	0.000166	5.76715	0	35.2864	100	2	1004	2007	-1.7765	407.726	81536	81536	MS2	0/0	12AUG14_Rui_cardiac_PE_F.raw
	High			EmTErLEDEEEMNAELTAk	Unambiguous	4	2	G3V8B0;G3V885	M2(Oxidation); R5(Label:13C(6)15N(4)); K19(Label:13C(6)15N(2))	CID	1	0	1	1							No Quan Values	Not Used		0	0.01389	5.76052	1	38.8654	75	3	768.011	2302.02	0.276994	208.364	38108	38108	MS2	0/0	12AUG14_Rui_cardiac_PE_F.raw
High				AmGVVVATGVNTEIGk	Unambiguous	4	1	P11507-2	M2(Oxidation); K16(Label:2H(4))	CID	1	0	1	1							No Quan Values	Not Used		0	3.946e-07	5.75776	0	19.6539	27	2	783.427	1565.85	-2.02037	206.494	37700	37700	MS2	0/0	12AUG14_Rui_cardiac_PE_F.raw
	High			YSGDFGADAQGAmSk	Unambiguous	1	1	Q9QZ76	M13(Oxidation); K15(Label:13C(6)15N(2))	CID	1	0	1	1							No Quan Values	Not Used		0	1.538e-06	5.75417	0	29.5904	32	2	764.825	1528.64	-2.43844	88.0975	12091	12091	MS2	0/0	12AUG14_Rui_cardiac_PE_F.raw
High				LMAGQEDSnGcINYEAFVk	Unambiguous	1	1	P16409	N9(Deamidated); C11(Carbamidomethyl); K19(Label:2H(4))	CID	1	0	1	1		26743		1	967251	Medium	Excluded by Method	Not Used		0	6.005e-06	5.75318	0	10.6021	44	2	1075.98	2150.96	-3.67845	332.733	65445	65445	MS2	0/0	12AUG14_Rui_cardiac_PE_F.raw
	High			VnAGDQPGADLGPLITPQAk	Unambiguous	2	1	G3V7J0	N2(Deamidated); K20(Label:13C(6)15N(2))	CID	0.0452	0	1	1							No Quan Values	Not Used		0	0.004627	5.75276	0	42.0739	100	2	986.022	1971.04	5.1947	302.643	58911	58911	MS2	0/0	12AUG14_Rui_cardiac_PE_F.raw
	High			NDLQLQVQAEQDNLADAEErcDQLIk	Unambiguous	4	2	G3V8B0;G3V885	R20(Label:13C(6)15N(4)); C21(Carbamidomethyl); K26(Label:13C(6)15N(2))	CID	1	0	1	1		30066	1		7.1485e+06	Heavy	Excluded by Method	Not Used		0	0.008997	5.75101	1	41.6918	100	3	1025.5	3074.47	-2.78022	372.528	73932	73932	MS2	0/0	12AUG14_Rui_cardiac_PE_F.raw
	High			NMGGPYGGGNYGPGGSGGSGGYGGr	Unambiguous	7	1	A7VJC2-2	R25(Label:13C(6)15N(4))	CID	1	0	1	1					1.78163e+06		No Quan Values	Not Used		0	4.417e-06	5.74952	0	53.5568	100	2	1100.46	2199.91	-0.937132	160.377	27582	27582	MS2	0/0	12AUG14_Rui_cardiac_PE_F.raw
	High			IPSAVGYQPTLATDMGTmQEr	Unambiguous	2	1	G3V6D3	M18(Oxidation); R21(Label:13C(6)15N(4))	CID	1	0	1	1		23169		1	12039450	Heavy	Excluded by Method	Not Used		0	9.149e-05	5.74765	0	12.5661	100	2	1146.55	2292.09	-0.0328772	294.367	57090	57090	MS2	0/0	12AUG14_Rui_cardiac_PE_F.raw
High				GFGDGYNGYGGGPGGGnFGGSPGYGGGr	Unconsidered	4	1	A7VJC2-2	N17(Deamidated); R28(Label:13C(6))	CID		0.0086	2	2		21756	1	1	6346153	Medium	Excluded by Method	Not Used		0	0.0002767	5.74724	0	0	89	2	1251.52	2502.04	-2.85272	278.955	53719	53719	MS2	0/0	12AUG14_Rui_cardiac_PE_F.raw
High				DAGEGGLSLAVEGPSk	Unambiguous	1	1	D3ZHA0	K16(Label:2H(4))	CID	1	0	1	1					14712392		No Quan Values	Not Used		0	1.874e-05	5.74635	0	10.7746	33	2	745.883	1490.76	-3.0988	239.302	44945	44945	MS2	0/0	12AUG14_Rui_cardiac_PE_F.raw
	High			HnDDEQYAWESSAGGSFTVr	Unconsidered	2	2	P82995;P34058	N2(Deamidated); R20(Label:13C(6)15N(4))	CID		0.0449	2	2							No Quan Values	Not Used		0	7.513e-05	5.74402	0	53.5697	100	2	1133.99	2266.97	7.11808	259.771	49518	49518	MS2	0/0	12AUG14_Rui_cardiac_PE_F.raw
High				IVSNAScTTncLAPLAk	Unambiguous	15	5	P04797;F1M5K4;M0R634;D3ZWV2;F1M2U5	C7(Carbamidomethyl); N10(Deamidated); C11(Carbamidomethyl); K17(Label:2H(4))	CID	1	0	1	1		16298	1	1	14934107	Medium	Excluded by Method	Not Used		0	1.754e-06	5.7418	0	0	45	2	912.956	1824.91	-4.16189	219.097	40493	40493	MS2	0/0	12AUG14_Rui_cardiac_PE_F.raw
	High			GcITIIGGGDTATccAk	Selected	1	1	P16617	C2(Carbamidomethyl); C14(Carbamidomethyl); C15(Carbamidomethyl); K17(Label:13C(6)15N(2))	CID	0	0	1	1		13651			44336074	Heavy	Unique	Used	0.537667	0	2.845e-06	5.73868	0	15.9104	76	2	881.902	1762.8	-2.20185	190.805	34232	34232	MS2	0/0	12AUG14_Rui_cardiac_PE_F.raw
	High			GcITIIGGGnTATccAk	Rejected	1	0		C2(Carbamidomethyl); N10(Deamidated); C14(Carbamidomethyl); C15(Carbamidomethyl); K17(Label:13C(6)15N(2))	CID		0	2	2		13651			44336074	Heavy	Redundant	Not Used	0.537667	0	2.844e-06	5.73868	0	15.9104	76	2	881.902	1762.8	-2.19958	190.805	34232	34232	MS2	0/0	12AUG14_Rui_cardiac_PE_F.raw
High				ALDSTTVAAHESEIYck	Unambiguous	2	1	G3V7U0	C16(Carbamidomethyl); K17(Label:2H(4))	CID	1	0	1	1					1.31772e+06		No Quan Values	Not Used		0	0.0001527	5.73753	0	0	100	2	949.953	1898.9	-6.21792	177.132	31239	31239	MS2	0/0	12AUG14_Rui_cardiac_PE_F.raw
	High			VkLEQqVDDLEGSLEQEk	Unconsidered	3	2	G3V8B0;G3V885	K2(Label:13C(6)15N(2)); Q6(Deamidated); K18(Label:13C(6)15N(2))	CID		0.0337	2	2					1.39744e+06		No Quan Values	Not Used		0	0.001248	5.7375	1	59.7662	100	2	1052.54	2104.08	6.84896	307.722	60009	60009	MS2	0/0	12AUG14_Rui_cardiac_PE_F.raw
High				ASSQSTDPLEAmAMGSVEASYk	Unambiguous	1	1	P11980	M12(Oxidation); K22(Label:2H(4))	CID	1	0	1	1		23935			23379393	Medium	Unique	Used	0.445295	0	1.425e-06	5.73619	0	5.19666	44	2	1140.52	2280.03	-0.692459	302.493	58878	58878	MS2	0/0	12AUG14_Rui_cardiac_PE_F.raw
High				MEGDLNEmEIQLSQANr	Unambiguous	2	1	G3V885	M8(Oxidation); R17(Label:13C(6))	CID	1	0	1	1		17756	1	1	939284	Medium	Excluded by Method	Not Used		0	1.479e-06	5.7338	0	0	100	2	1000.46	1999.91	-2.88396	234.89	43974	43974	MS2	0/0	12AUG14_Rui_cardiac_PE_F.raw
	High			AcLISmGYDLGEAEFAr	Unambiguous	1	1	D3ZCV0	C2(Carbamidomethyl); M6(Oxidation); R17(Label:13C(6)15N(4))	CID	1	0	1	1					881028		No Quan Values	Not Used		0	5.707e-05	5.73261	0	36.4975	44	2	964.939	1928.87	-2.56843	367.214	72816	72816	MS2	0/0	12AUG14_Rui_cardiac_PE_F.raw
High				GcITIIGGGDTATccAk	Selected	1	1	P16617	C2(Carbamidomethyl); C14(Carbamidomethyl); C15(Carbamidomethyl); K17(Label:2H(4))	CID	0	0	1	1		13651			82460068	Medium	Redundant	Not Used	0.537667	0	1.29e-06	5.73128	0	8.27911	13	2	879.908	1758.81	-2.37053	193.153	34747	34747	MS2	0/0	12AUG14_Rui_cardiac_PE_F.raw
High				GcITIIGGGnTATccAk	Rejected	1	0		C2(Carbamidomethyl); N10(Deamidated); C14(Carbamidomethyl); C15(Carbamidomethyl); K17(Label:2H(4))	CID		0	2	2		13651			82460068	Medium	Redundant	Not Used	0.537667	0	1.29e-06	5.73128	0	8.27911	13	2	879.908	1758.81	-2.36825	193.153	34747	34747	MS2	0/0	12AUG14_Rui_cardiac_PE_F.raw
High				LEEAGGATSVQIEmNk	Unambiguous	4	2	G3V8B0;G3V885	M14(Oxidation); K16(Label:2H(4))	CID	1	0	1	1					1.87366e+06		No Quan Values	Not Used		0	1.147e-07	5.73083	0	65.707	100	2	848.918	1696.83	-4.16436	128.886	20757	20757	MS2	0/0	12AUG14_Rui_cardiac_PE_F.raw
High				YSGDFGADAQGAmSk	Unambiguous	1	1	Q9QZ76	M13(Oxidation); K15(Label:2H(4))	CID	1	0	1	1							No Quan Values	Not Used		0	2.933e-07	5.73035	0	0	72	2	762.831	1524.65	-2.31338	89.7835	12444	12444	MS2	0/0	12AUG14_Rui_cardiac_PE_F.raw
	High			ALDSTTVAAHESEIYck	Unambiguous	2	1	G3V7U0	C16(Carbamidomethyl); K17(Label:13C(6)15N(2))	CID	1	0	1	1		12762	1		16914979	Heavy	Excluded by Method	Not Used		0	0.0001697	5.72865	0	22.1553	100	2	951.951	1902.89	-2.33289	181.618	32217	32217	MS2	0/0	12AUG14_Rui_cardiac_PE_F.raw
High				mEGDLNEMEIQLSQANr	Unambiguous	2	1	G3V885	M1(Oxidation); R17(Label:13C(6))	CID	1	0	1	1		24301			5.62702e+06	Medium	Unique	Used	0.43545	0	7.985e-07	5.72668	0	25.5989	85	2	1000.46	1999.91	-3.92161	305.831	59605	59605	MS2	0/0	12AUG14_Rui_cardiac_PE_F.raw
High				LGGLTQAPGNPVLAVQINQDk	Unambiguous	1	1	F2Z3T9	K21(Label:2H(4))	CID	1	0	1	1							No Quan Values	Not Used		0	1.116e-06	5.7246	0	0	100	2	1069.1	2137.18	-3.08642	343.835	67836	67836	MS2	0/0	12AUG14_Rui_cardiac_PE_F.raw
High				LQDAEEAVEAVNAk	Unambiguous	4	2	G3V8B0;G3V885	K14(Label:2H(4))	CID	1	0	1	1		14280		1	531107442	Medium	Excluded by Method	Not Used		0	6.747e-06	5.72352	0	6.7919	5	2	745.883	1490.76	-3.41963	197.363	35691	35691	MS2	0/0	12AUG14_Rui_cardiac_PE_F.raw
High				HAcVPVDFEEVHVSSnADEEDIr	Unambiguous	2	1	P41565	C3(Carbamidomethyl); N16(Deamidated); R23(Label:13C(6))	CID	1	0	1	1							No Quan Values	Not Used		0	5.271e-06	5.72175	0	60.7506	70	3	887.735	2661.19	2.71285	263.804	50398	50398	MS2	0/0	12AUG14_Rui_cardiac_PE_F.raw
	High			GFGTDEQAIIDcLGSr	Unambiguous	1	1	Q5XI77	C12(Carbamidomethyl); R16(Label:13C(6)15N(4))	CID	1	0	1	1					5654305		No Quan Values	Not Used		0	2.436e-05	5.71865	0	30.1098	75	2	874.908	1748.81	-3.12243	380.093	75518	75518	MS2	0/0	12AUG14_Rui_cardiac_PE_F.raw
High				GLSEGQTFQVAEFIVDTr	Unambiguous	1	1	D3ZHA0	R18(Label:13C(6))	CID	1	0	1	1		33331			8.6575e+06	Medium	Redundant	Not Used	0.595946	0	3.064e-07	5.71283	0	49.683	100	2	1002.01	2003.01	-2.64282	407.681	81526	81526	MS2	0/0	12AUG14_Rui_cardiac_PE_F.raw
	High			VLGSEEPTEGDVQcMr	Unambiguous	1	1	D4ABA9	C14(Carbamidomethyl); R16(Label:13C(6)15N(4))	CID	1	0	1	1					12831185		No Quan Values	Not Used		0	1.471e-05	5.71133	0	78.7243	100	2	908.906	1816.81	-1.61987	185.885	33143	33143	MS2	0/0	12AUG14_Rui_cardiac_PE_F.raw
	High			rVIISAPSADAPMFVmGVNHEk	Unambiguous	7	4	P04797;M0R634;D3ZWV2;F1M2U5	R1(Label:13C(6)15N(4)); M16(Oxidation); K22(Label:13C(6)15N(2))	CID	1	0	1	1					12115649		No Quan Values	Not Used		0	1.214e-06	5.70642	1	16.7474	47	3	801.747	2403.23	-0.310955	263.796	50396	50396	MS2	0/0	12AUG14_Rui_cardiac_PE_F.raw
High				DTLVQGLNEAGDDLEAVAk	Unambiguous	1	1	Q9WTT7	K19(Label:2H(4))	CID	1	0	1	1		33001		1	6.81448e+06	Medium	Excluded by Method	Not Used		0	1.559e-06	5.70326	0	79.6823	55	2	981.497	1961.99	-5.41332	404.584	80845	80845	MS2	0/0	12AUG14_Rui_cardiac_PE_F.raw
	High			SSIQITGALEDQmNQLk	Unambiguous	1	1	D3ZCV0	M13(Oxidation); K17(Label:13C(6)15N(2))	CID	1	0	1	1							No Quan Values	Not Used		0	1.374e-05	5.70192	0	24.2611	42	2	950.478	1899.95	-4.39757	275.27	52909	52909	MS2	0/0	12AUG14_Rui_cardiac_PE_F.raw
	High			nPDDITNEEYGEFYk	Unambiguous	1	1	P82995	N1(Deamidated); K15(Label:13C(6)15N(2))	CID	0.014	0	1	1					2.1664e+06		No Quan Values	Not Used		0	0.001039	5.70143	0	64.1414	100	2	921.901	1842.79	7.85692	273.653	52546	52546	MS2	0/0	12AUG14_Rui_cardiac_PE_F.raw
High				AGNEQSVHQYTISkDEPFFLr	Unambiguous	2	1	D3Z802	K14(Label:2H(4)); R21(Label:13C(6))	CID	1	0	1	1					2.79262e+06		No Quan Values	Not Used		0	5.336e-05	5.70049	1	61.911	100	3	826.082	2476.23	-7.8059	272.389	52269	52269	MS2	0/0	12AUG14_Rui_cardiac_PE_F.raw
High				NMGGPYGGGNYGPGGSGGSGGYGGr	Unambiguous	7	1	A7VJC2-2	R25(Label:13C(6))	CID	1	0	1	1		10890		1	31966163	Medium	Excluded by Method	Not Used		0	2.832e-05	5.69862	0	0	100	2	1098.46	2195.92	-3.4491	160.28	27561	27561	MS2	0/0	12AUG14_Rui_cardiac_PE_F.raw
High				TDVDQQGLLVQEDTAGQLr	Unambiguous	1	1	D4ABA9	R19(Label:13C(6))	CID	1	0	1	1					791496		No Quan Values	Not Used		0	1.376e-07	5.69646	0	0	100	2	1046.53	2092.05	-3.2692	288.402	55786	55786	MS2	0/0	12AUG14_Rui_cardiac_PE_F.raw
	High			ALDFSEAPSFTQPLTNr	Unambiguous	1	1	P56741	R17(Label:13C(6)15N(4))	CID	1	0	1	1					2.31919e+06		No Quan Values	Not Used		0	5.313e-06	5.69289	0	18.3041	48	2	952.472	1903.94	-3.09846	376.04	74666	74666	MS2	0/0	12AUG14_Rui_cardiac_PE_F.raw
	High			NPDDITQEEYGEFYk	Unambiguous	1	1	P34058	K15(Label:13C(6)15N(2))	CID	1	0	1	1		21823	1		63724980	Heavy	Excluded by Method	Not Used		0	5.088e-05	5.68941	0	25.7903	27	2	928.406	1855.8	-3.71883	279.704	53882	53882	MS2	0/0	12AUG14_Rui_cardiac_PE_F.raw
	High			YSGDFGADAQGAmSk	Unambiguous	1	1	Q9QZ76	M13(Oxidation); K15(Label:13C(6)15N(2))	CID	1	0	1	1		3389			337572712	Heavy	Unique	Used	0.581501	0	0.0001084	5.68821	0	25.3978	6	2	764.825	1528.64	-2.43844	83.8164	11201	11201	MS2	0/0	12AUG14_Rui_cardiac_PE_F.raw
High				YESSALPAGQLTSLSDYASr	Unambiguous	1	1	Q5XHZ0	R20(Label:13C(6))	CID	1	0	1	1					1.87855e+06		No Quan Values	Not Used		0	1.609e-05	5.68697	0	26.3754	100	2	1061.52	2122.04	-2.02468	351.411	69451	69451	MS2	0/0	12AUG14_Rui_cardiac_PE_F.raw
High				GTGGVDTAAVADVYDISNIDr	Unambiguous	2	2	P09605;M0R6J6	R21(Label:13C(6))	CID	1	0	1	1							No Quan Values	Not Used		0	2.895e-07	5.6863	0	22.1093	100	2	1058.02	2115.02	-2.24601	386.466	76849	76849	MS2	0/0	12AUG14_Rui_cardiac_PE_F.raw
	High			HNDDEQYAWESSAGGSFTVr	Unambiguous	2	2	P82995;P34058	R20(Label:13C(6)15N(4))	CID	1	0	1	1		20088	1		566131	Heavy	Excluded by Method	Not Used		0	1.018e-05	5.68195	0	41.9261	100	2	1133.49	2265.96	-1.22563	260.31	49637	49637	MS2	0/0	12AUG14_Rui_cardiac_PE_F.raw
High				HPQVQEAQVVGVkDDr	Unambiguous	1	1	Q499N5	K13(Label:2H(4)); R16(Label:13C(6))	CID	1	0	1	1					5.96833e+06		No Quan Values	Not Used		0	8.475e-08	5.6817	1	44.6519	74	3	605.661	1814.97	-3.89066	65.5356	7434	7434	MS2	0/0	12AUG14_Rui_cardiac_PE_F.raw
	High			SLPSVETLGcTSVIcSDk	Unambiguous	10	1	P11507-2	C10(Carbamidomethyl); C15(Carbamidomethyl); K18(Label:13C(6)15N(2))	CID	1	0	1	1		26165	1		47185443	Heavy	Excluded by Method	Not Used		0	2.572e-05	5.68169	0	12.9479	15	2	980.972	1960.94	-3.74048	326.393	64066	64066	MS2	0/0	12AUG14_Rui_cardiac_PE_F.raw
	High			NAENAIEALkEYEPEMGk	Unambiguous	6	1	P11507-2	K10(Label:13C(6)15N(2)); K18(Label:13C(6)15N(2))	CID	1	0	1	1		27415	1		4.58888e+06	Heavy	Excluded by Method	Not Used		0	0.0006433	5.68005	1	20.5235	100	2	1026.5	2051.99	-2.91397	340.571	67134	67134	MS2	0/0	12AUG14_Rui_cardiac_PE_F.raw
High				GNDISSGTVLSEYVGSGPPk	Unambiguous	1	1	P31044	K20(Label:2H(4))	CID	1	0	1	1		25647	1	1	4.8735e+06	Medium	Excluded by Method	Not Used		0	6.354e-05	5.67619	0	33.7756	100	2	984.493	1967.98	-3.73738	320.57	62805	62805	MS2	0/0	12AUG14_Rui_cardiac_PE_F.raw
	High			TGGLAGGGSDALQTDGLr	Unambiguous	1	1	D4A702	R18(Label:13C(6)15N(4))	CID	1	0	1	1					4389343		No Quan Values	Not Used		0	0.000197	5.67185	0	26.8231	100	2	828.414	1655.82	-0.919133	207.098	37831	37831	MS2	0/0	12AUG14_Rui_cardiac_PE_F.raw
	High			LEDTENWLYEDGEDQPk	Unambiguous	2	1	F1LRV4	K17(Label:13C(6)15N(2))	CID	1	0	1	1					1.16848e+06		No Quan Values	Not Used		0	2.802e-05	5.66535	0	52.846	100	2	1044.96	2088.91	-1.08499	288.883	55890	55890	MS2	0/0	12AUG14_Rui_cardiac_PE_F.raw
High				NmGGPYGGGNYGPGGSGGSGGYGGr	Unambiguous	7	1	A7VJC2-2	M2(Oxidation); R25(Label:13C(6))	CID	1	0	1	1					9046897		No Quan Values	Not Used		0	3.277e-08	5.6642	0	0	100	2	1106.46	2211.92	-1.56675	123.551	19601	19601	MS2	0/0	12AUG14_Rui_cardiac_PE_F.raw
High				DQLIVNLLkEEQVPQNk	Unambiguous	3	2	P04642;M0RCF2	K9(Label:2H(4)); K17(Label:2H(4))	CID	1	0	1	1							No Quan Values	Not Used		0	1.042e-05	5.66374	1	26.5366	100	2	1008.58	2016.15	-1.87441	362.941	71903	71903	MS2	0/0	12AUG14_Rui_cardiac_PE_F.raw
High				DVGPDDQGSYAVIAGSSk	Unambiguous	1	1	P56741	K18(Label:2H(4))	CID	1	0	1	1		15991		1	1.21572e+08	Medium	Excluded by Method	Not Used		0	1.308e-06	5.66343	0	2.05358	15	2	885.425	1769.84	-3.61011	215.902	39774	39774	MS2	0/0	12AUG14_Rui_cardiac_PE_F.raw
High				LEDTENWLYEDGEDQPk	Unambiguous	2	1	F1LRV4	K17(Label:2H(4))	CID	1	0	1	1					1.55064e+06		No Quan Values	Not Used		0	7.572e-05	5.66123	0	22.6928	100	2	1042.96	2084.91	-5.03086	288.292	55761	55761	MS2	0/0	12AUG14_Rui_cardiac_PE_F.raw
High				IVSNAScTTNcLAPLAk	Unambiguous	15	5	P04797;F1M5K4;M0R634;D3ZWV2;F1M2U5	C7(Carbamidomethyl); C11(Carbamidomethyl); K17(Label:2H(4))	CID	1	0	1	1		14742		1	1883447824	Medium	Excluded by Method	Not Used		0	7.88e-06	5.66081	0	12.2474	2	2	912.466	1823.92	-2.88856	202.43	36804	36804	MS2	0/0	12AUG14_Rui_cardiac_PE_F.raw
High				NTNAGAPPGTAYQSPLSLSr	Unambiguous	1	1	Q5XI78	R20(Label:13C(6))	CID	1	0	1	1		18952	1	1	41054308	Medium	Excluded by Method	Not Used		0	9.359e-07	5.66014	0	2.79431	15	2	1004.51	2008.01	-3.87061	247.525	46791	46791	MS2	0/0	12AUG14_Rui_cardiac_PE_F.raw
High				kIDAAQNWLADPNGGPEGEEQIr	Unambiguous	2	1	P85972	K1(Label:2H(4)); R23(Label:13C(6))	CID	1	0	1	1					2388806		No Quan Values	Not Used		0	2.737e-05	5.65958	1	25.0412	66	3	840.088	2518.25	-2.73057	276.322	53146	53146	MS2	0/0	12AUG14_Rui_cardiac_PE_F.raw
	High			VQANLDTPDINIQGPEAk	Unambiguous	1	1	M0R9D5	K18(Label:13C(6)15N(2))	CID	1	0	1	1		21690	1		1.57854e+07	Heavy	Excluded by Method	Not Used		0	0.0005758	5.65418	0	0	100	2	966.005	1931	3.06081	281.138	54196	54196	MS2	0/0	12AUG14_Rui_cardiac_PE_F.raw
	High			VGLIGScTNSSYEDMGr	Unambiguous	1	1	Q9ER34	C7(Carbamidomethyl); R17(Label:13C(6)15N(4))	CID	1	0	1	1		18578	1		20290424	Heavy	Excluded by Method	Not Used		0	2.735e-05	5.65185	0	17.3398	54	2	928.411	1855.81	-2.58096	243.791	45945	45945	MS2	0/0	12AUG14_Rui_cardiac_PE_F.raw
High				SSGPPPPSGSSGSEAAAGAAAPASqHPATGTGAVQTEAMk	Unambiguous	1	1	Q5M9G3	Q25(Deamidated); K40(Label:2H(4))	CID	1	0	1	1					1.3895e+06		No Quan Values	Not Used		0	2.188e-07	5.65137	0	57.1805	100	3	1194.23	3580.68	-0.174867	161.51	27821	27821	MS2	0/0	12AUG14_Rui_cardiac_PE_F.raw
	High			AANEAGYFNEEmAPIEVk	Unambiguous	2	1	P13437	M12(Oxidation); K18(Label:13C(6)15N(2))	CID	1	0	1	1		21049			25994001	Heavy	Redundant	Not Used	0.277647	0	0.0002772	5.65078	0	46.607	35	2	1003.96	2006.92	-4.16129	271.081	51982	51982	MS2	0/0	12AUG14_Rui_cardiac_PE_F.raw
High				LGQmLSIQDDAFINPHLAk	Unambiguous	1	1	Q5BJQ0	M4(Oxidation); K19(Label:2H(4))	CID	1	0	1	1		26292	1	1	1.31422e+06	Medium	Excluded by Method	Not Used		0	6.187e-06	5.65006	0	48.8485	45	3	711.043	2131.11	-0.458537	327.796	64370	64370	MS2	0/0	12AUG14_Rui_cardiac_PE_F.raw
High				mATQASTLYSNNITk	Unambiguous	1	1	Q5BJZ3	M1(Oxidation); K15(Label:2H(4))	CID	1	0	1	1					1368175		No Quan Values	Not Used		0	1.18e-06	5.65001	0	54.5962	100	2	831.915	1662.82	-4.15997	140.741	23304	23304	MS2	0/0	12AUG14_Rui_cardiac_PE_F.raw
	High			IFQNAPTDPTqDFSTQVAk	Unambiguous	1	1	D3ZVQ0	Q11(Deamidated); K19(Label:13C(6)15N(2))	CID	0.0301	0	1	1					3.54414e+06		No Quan Values	Not Used		0	0.002291	5.64812	0	50.2005	100	2	1059.02	2117.04	5.12297	285.885	55244	55244	MS2	0/0	12AUG14_Rui_cardiac_PE_F.raw
	High			TIGGGDDSFNTFFSETGAGk	Unambiguous	5	1	Q6P9V9	K20(Label:13C(6)15N(2))	CID	1	0	1	1							No Quan Values	Not Used		0	0.0004571	5.64662	0	27.2037	100	2	1008.45	2015.9	-3.42382	371.301	73672	73672	MS2	0/0	12AUG14_Rui_cardiac_PE_F.raw
High				APLQVAVLGPTGVAEPVEVr	Unambiguous	1	1	D3ZHA0	R20(Label:13C(6))	CID	1	0	1	1							No Quan Values	Not Used		0	6.745e-06	5.64654	0	29.0454	100	2	1004.58	2008.14	-4.33205	382.028	75924	75924	MS2	0/0	12AUG14_Rui_cardiac_PE_F.raw
High				NMGGPYGGGNYGPGGSGGSGGYGGr	Unambiguous	7	1	A7VJC2-2	R25(Label:13C(6))	CID	1	0	1	1		11046		1	7335659	Medium	Excluded by Method	Not Used		0	1.604e-06	5.64449	0	0	100	2	1098.46	2195.92	-1.89259	165.201	28618	28618	MS2	0/0	12AUG14_Rui_cardiac_PE_F.raw
	High			IVSNAScTTNcLAPLAk	Unambiguous	15	5	P04797;F1M5K4;M0R634;D3ZWV2;F1M2U5	C7(Carbamidomethyl); C11(Carbamidomethyl); K17(Label:13C(6)15N(2))	CID	1	0	1	1					93932584		No Quan Values	Not Used		0	0.0003516	5.64379	0	42.4646	19	2	914.46	1827.91	-3.19223	205.908	37573	37573	MS2	0/0	12AUG14_Rui_cardiac_PE_F.raw
	High			TIGGGDDSFNTFFSETGAGk	Unambiguous	5	1	Q6P9V9	K20(Label:13C(6)15N(2))	CID	1	0	1	1					1.10459e+06		No Quan Values	Not Used		0	0.0005609	5.63874	0	25.1541	100	2	1008.46	2015.9	-2.09163	371.997	73820	73820	MS2	0/0	12AUG14_Rui_cardiac_PE_F.raw
	High			GTGGVDTAAVGAVFDISNADr	Unambiguous	1	1	P00564	R21(Label:13C(6)15N(4))	CID	1	0	1	1							No Quan Values	Not Used		0	3.263e-06	5.63725	0	34.2433	100	2	1001.99	2002.96	-2.86626	390.02	77593	77593	MS2	0/0	12AUG14_Rui_cardiac_PE_F.raw
High				NLEAVETLGSTSTIcSDk	Unambiguous	4	2	P06687;P06685	C15(Carbamidomethyl); K18(Label:2H(4))	CID	1	0	1	1					7.4492e+06		No Quan Values	Not Used		0	1.089e-05	5.63568	0	12.342	78	2	964.973	1928.94	-1.61328	274.732	52786	52786	MS2	0/0	12AUG14_Rui_cardiac_PE_F.raw
	High			GFGDGYnGYGGGPGGGNFGGSPGYGGGr	Unambiguous	4	1	A7VJC2-2	N7(Deamidated); R28(Label:13C(6)15N(4))	CID	1	0	1	1		21884			5.06219e+06	Heavy	Unique	Used	0.4284	0	0.0003674	5.63522	0	34.88	89	2	1253.52	2506.03	-2.20728	280.43	54042	54042	MS2	0/0	12AUG14_Rui_cardiac_PE_F.raw
	High			VVNAPIFHVNSDDPEAVMYVck	Unambiguous	1	1	Q5XI78	C21(Carbamidomethyl); K22(Label:13C(6)15N(2))	CID	1	0	1	1		29172	1		4.51477e+06	Heavy	Excluded by Method	Not Used		0	0.0004451	5.63414	0	50.2577	47	3	838.072	2512.2	-2.89662	360.788	71443	71443	MS2	0/0	12AUG14_Rui_cardiac_PE_F.raw
High				rAPAAQPPATAAAPSAVGSPAAAPr	Unambiguous	2	1	M0R785	R1(Label:13C(6)); R25(Label:13C(6))	CID	1	0	1	1					11525637		No Quan Values	Not Used		0	9.089e-06	5.63406	1	35.8863	45	3	756.085	2266.24	-1.7112	136.185	22319	22319	MS2	0/0	12AUG14_Rui_cardiac_PE_F.raw
High				AmYDYSAQDEDEVSFr	Unambiguous	2	1	M0R8A2	M2(Oxidation); R16(Label:13C(6))	CID	1	0	1	1					1.375e+06		No Quan Values	Not Used		0	4.129e-06	5.63369	0	42.5282	100	2	974.401	1947.79	-3.05259	235.732	44159	44159	MS2	0/0	12AUG14_Rui_cardiac_PE_F.raw
High				NMGGPYGGGNYGPGGSGGSGGYGGr	Unambiguous	7	1	A7VJC2-2	R25(Label:13C(6))	CID	1	0	1	1		11046		1	7335659	Medium	Excluded by Method	Not Used		0	1.077e-06	5.63332	0	0	45	2	1098.46	2195.92	-3.22675	163.269	28203	28203	MS2	0/0	12AUG14_Rui_cardiac_PE_F.raw
High				LEDEEEMNAELTAk	Unambiguous	4	2	G3V8B0;G3V885	K14(Label:2H(4))	CID	1	0	1	1		14337		1	5058543	Medium	Excluded by Method	Not Used		0	3.671e-06	5.63279	0	34.0396	64	2	813.379	1625.75	0.0197276	197.974	35824	35824	MS2	0/0	12AUG14_Rui_cardiac_PE_F.raw
	High			HAcVPVDFEEVHVSSNADEEDIr	Unambiguous	2	1	P41565	C3(Carbamidomethyl); R23(Label:13C(6)15N(4))	CID	1	0	1	1		20446	1		7.08191e+06	Heavy	Excluded by Method	Not Used		0	0.001261	5.63267	0	33.8371	81	3	888.733	2664.18	-1.51856	264.369	50523	50523	MS2	0/0	12AUG14_Rui_cardiac_PE_F.raw
High				LMAGQEDSnGcINYEAFVk	Unambiguous	1	1	P16409	N9(Deamidated); C11(Carbamidomethyl); K19(Label:2H(4))	CID	0.0337	0	1	1							No Quan Values	Not Used		0	0.0002063	5.63211	0	0	39	2	1075.98	2150.96	-2.54341	337.121	66391	66391	MS2	0/0	12AUG14_Rui_cardiac_PE_F.raw
	High			ESTGAQVqVAGDMLPNSTEr	Unambiguous	2	1	Q6AYU5	Q8(Deamidated); R20(Label:13C(6)15N(4))	CID	1	0	1	1							No Quan Values	Not Used		0	0.004065	5.63025	0	0	100	2	1050.99	2100.98	2.85862	244.192	46036	46036	MS2	0/0	12AUG14_Rui_cardiac_PE_F.raw
	High			STGEAFVQFASQEIAEk	Unambiguous	6	2	D3ZYW2;Q6AY09	K17(Label:13C(6)15N(2))	CID	1	0	1	1							No Quan Values	Not Used		0	6.492e-06	5.62937	0	15.5854	100	2	925.455	1849.9	-1.81463	388.264	77226	77226	MS2	0/0	12AUG14_Rui_cardiac_PE_F.raw
High				GmSLNLEPDNVGVVVFGNDk	Unambiguous	3	1	P15999	M2(Oxidation); K20(Label:2H(4))	CID	1	0	1	1					15183746		No Quan Values	Not Used		0	4.648e-05	5.62555	0	35.0531	20	2	1062.53	2124.05	-2.83597	397.07	79120	79120	MS2	0/0	12AUG14_Rui_cardiac_PE_F.raw
	High			ESTGAqVQVAGDMLPNSTEr	Unambiguous	2	1	Q6AYU5	Q6(Deamidated); R20(Label:13C(6)15N(4))	CID	1	0	1	2							No Quan Values	Not Used		0	0.007408	5.62537	0	0	100	2	1050.99	2100.98	2.85862	244.192	46036	46036	MS2	0/0	12AUG14_Rui_cardiac_PE_F.raw
High				AASGrPEGTIAPPLGSGAPNLQEAMQNLr	Unambiguous	1	1	D4ABA9	R5(Label:13C(6)); R29(Label:13C(6))	CID	1	0	1	1		30962	1	1	2344434	Medium	Excluded by Method	Not Used		0	1.85e-07	5.62049	0	24.8474	83	3	972.508	2915.51	-2.99806	384.283	76393	76393	MS2	0/0	12AUG14_Rui_cardiac_PE_F.raw
High				VIVVGNPANTNcLTASk	Unambiguous	1	1	O88989	C12(Carbamidomethyl); K17(Label:2H(4))	CID	1	0	1	1							No Quan Values	Not Used		0	1.275e-06	5.61927	0	4.46238	27	2	881.475	1761.94	-2.17696	224.381	41654	41654	MS2	0/0	12AUG14_Rui_cardiac_PE_F.raw
	High			NPDDITnEEYGEFYk	Unconsidered	1	1	P82995	N7(Deamidated); K15(Label:13C(6)15N(2))	CID		0.014	2	2					2.1664e+06		No Quan Values	Not Used		0	0.001091	5.61687	0	64.1414	100	2	921.901	1842.79	7.85692	273.653	52546	52546	MS2	0/0	12AUG14_Rui_cardiac_PE_F.raw
High				AEGSDVANAVLDGADcIMLSGETAk	Unambiguous	3	2	P11980;P11980-2	C16(Carbamidomethyl); K25(Label:2H(4))	CID	1	0	1	1		33570			1.88441e+07	Medium	Not Unique	Not Used	0.531581	0	2.987e-05	5.61277	0	38.7821	100	2	1249.58	2498.16	-5.22104	410.052	82030	82030	MS2	0/0	12AUG14_Rui_cardiac_PE_F.raw
High				HADSVAELGEQIDNLQr	Unambiguous	7	3	G3V8B0;Q29RW1;G3V885	R17(Label:13C(6))	CID	1	0	1	1					1.57428e+06		No Quan Values	Not Used		0	3.355e-06	5.61175	0	14.1792	100	2	950.975	1900.94	-1.83914	279.598	53859	53859	MS2	0/0	12AUG14_Rui_cardiac_PE_F.raw
High				FkLEAPDADELPr	Unambiguous	1	1	Q9ER34	K2(Label:2H(4)); R13(Label:13C(6))	CID	1	0	1	1					18759894		No Quan Values	Not Used		0	2.853e-06	5.60927	1	50.4725	20	3	504.274	1510.81	-3.91735	263.876	50413	50413	MS2	0/0	12AUG14_Rui_cardiac_PE_F.raw
	High			TGLEQGNDAGYLAESEk	Unambiguous	1	1	Q64428	K17(Label:13C(6)15N(2))	CID	1	0	1	1					17218072		No Quan Values	Not Used		0	2.565e-05	5.60918	0	39.5323	100	2	895.419	1789.83	-1.17893	183.015	32519	32519	MS2	0/0	12AUG14_Rui_cardiac_PE_F.raw
	High			DATNVGDEGGFAPNILENk	Unambiguous	2	1	M0R5J4	K19(Label:13C(6)15N(2))	CID	1	0	1	1					1.4839e+06		No Quan Values	Not Used		0	6.274e-05	5.60792	0	12.0177	58	2	984.969	1968.93	-4.19956	328.234	64470	64470	MS2	0/0	12AUG14_Rui_cardiac_PE_F.raw
High				SSIQITGALEDQmNQLk	Unambiguous	1	1	D3ZCV0	M13(Oxidation); K17(Label:2H(4))	CID	1	0	1	1							No Quan Values	Not Used		0	1.851e-05	5.60761	0	0	25	2	948.486	1895.96	-1.9189	275.458	52953	52953	MS2	0/0	12AUG14_Rui_cardiac_PE_F.raw
High				ESTGAQVQVAGDMLPNSTEr	Unambiguous	2	1	Q6AYU5	R20(Label:13C(6))	CID	1	0	1	1					10364613		No Quan Values	Not Used		0	7.354e-06	5.60305	0	7.75841	69	2	1048.5	2096	-1.79947	246.878	46645	46645	MS2	0/0	12AUG14_Rui_cardiac_PE_F.raw
High				NLEAVETLGSTSTIcSDk	Unambiguous	4	2	P06687;P06685	C15(Carbamidomethyl); K18(Label:2H(4))	CID	1	0	1	1		21546	1	1	5392836	Medium	Excluded by Method	Not Used		0	5.455e-05	5.59874	0	61.0589	100	2	964.972	1928.94	-2.30941	276.851	53263	53263	MS2	0/0	12AUG14_Rui_cardiac_PE_F.raw
High				AcLISmGYDLGEAEFAr	Unambiguous	1	1	D3ZCV0	C2(Carbamidomethyl); M6(Oxidation); R17(Label:13C(6))	CID	1	0	1	1							No Quan Values	Not Used		0	1.85e-05	5.59643	0	14.8976	36	2	962.944	1924.88	-3.40814	370.91	73591	73591	MS2	0/0	12AUG14_Rui_cardiac_PE_F.raw
High				HQIQSYTcEIDALkGTNDSLmr	Unambiguous	2	1	P48675	C8(Carbamidomethyl); K14(Label:2H(4)); M21(Oxidation); R22(Label:13C(6))	CID	1	0	1	1					23098634		No Quan Values	Not Used		0	4.864e-07	5.59589	1	78.1423	59	3	869.421	2606.25	-3.28299	246.552	46572	46572	MS2	0/0	12AUG14_Rui_cardiac_PE_F.raw
High				VQLLHSQnTSLINQk	Unambiguous	4	2	G3V8B0;G3V885	N8(Deamidated); K15(Label:2H(4))	CID	0.0179	0	1	1					4.31798e+06		No Quan Values	Not Used		0	2.385e-05	5.59148	0	34.4473	100	2	864.491	1727.97	9.19848	164.72	28516	28516	MS2	0/0	12AUG14_Rui_cardiac_PE_F.raw
	High			TGLEQGNDAGYLAESEk	Unambiguous	1	1	Q64428	K17(Label:13C(6)15N(2))	CID	1	0	1	1		13083		1	17927402	Heavy	Excluded by Method	Not Used		0	1.366e-05	5.58889	0	15.9604	57	2	895.418	1789.83	-2.74758	184.754	32899	32899	MS2	0/0	12AUG14_Rui_cardiac_PE_F.raw
High				AAFDIFVLGAEDGcISTk	Unambiguous	1	1	Q4PP99	C14(Carbamidomethyl); K18(Label:2H(4))	CID	1	0	1	1		33456			122495593	Medium	Redundant	Not Used	0.539138	0	4.88e-05	5.58176	0	14.9648	32	2	959.476	1917.95	-5.70822	408.95	81793	81793	MS2	0/0	12AUG14_Rui_cardiac_PE_F.raw
High				FTAVEDQYYcVDcYk	Unambiguous	2	1	Q9WUH4	C10(Carbamidomethyl); C13(Carbamidomethyl); K15(Label:2H(4))	CID	1	0	1	1		21699		1	1.9663e+07	Medium	Excluded by Method	Not Used		0	1.366e-05	5.58098	0	0	50	2	982.917	1964.83	-3.75321	278.663	53655	53655	MS2	0/0	12AUG14_Rui_cardiac_PE_F.raw
	High			GcITIIGGGDTATccAk	Selected	1	1	P16617	C2(Carbamidomethyl); C14(Carbamidomethyl); C15(Carbamidomethyl); K17(Label:13C(6)15N(2))	CID	0	0	1	1		13942			41245668	Heavy	Unique	Used	0.355557	0	1.125e-05	5.57593	0	33.8425	18	2	881.9	1762.79	-4.4178	193.949	34922	34922	MS2	0/0	12AUG14_Rui_cardiac_PE_F.raw
	High			GcITIIGGGnTATccAk	Rejected	1	0		C2(Carbamidomethyl); N10(Deamidated); C14(Carbamidomethyl); C15(Carbamidomethyl); K17(Label:13C(6)15N(2))	CID		0	2	2		13942			41245668	Heavy	Redundant	Not Used	0.355557	0	1.125e-05	5.57593	0	33.8425	18	2	881.9	1762.79	-4.41553	193.949	34922	34922	MS2	0/0	12AUG14_Rui_cardiac_PE_F.raw
	High			HIDAAYFYQNEEEVGQALr	Unambiguous	1	1	D3ZF77	R19(Label:13C(6)15N(4))	CID	1	0	1	1					1.88433e+06		No Quan Values	Not Used		0	7.651e-05	5.57358	0	35.0512	100	2	1132.03	2263.06	-4.18659	344.845	68053	68053	MS2	0/0	12AUG14_Rui_cardiac_PE_F.raw
	High			AANEAGYFNEEmAPIEVk	Unambiguous	2	1	P13437	M12(Oxidation); K18(Label:13C(6)15N(2))	CID	0.4327	0	1	1							No Quan Values	Not Used		0	0.0003108	5.56987	0	0	100	2	1003.96	2006.92	-1.66747	275.761	53021	53021	MS2	0/0	12AUG14_Rui_cardiac_PE_F.raw
	High			GAGTDEAcLIEILASr	Unambiguous	1	1	Q5XI77	C8(Carbamidomethyl); R16(Label:13C(6)15N(4))	CID	1	0	1	1		33024			2.76811e+07	Heavy	Unique	Used	0.607565	0	1.965e-05	5.56762	0	18.0284	41	2	843.422	1685.84	-2.06705	405.149	80968	80968	MS2	0/0	12AUG14_Rui_cardiac_PE_F.raw
	High			rGTGGVDTAAVADVYDISNIDr	Unambiguous	2	2	P09605;M0R6J6	R1(Label:13C(6)15N(4)); R22(Label:13C(6)15N(4))	CID	1	0	1	1							No Quan Values	Not Used		0	0.0002624	5.56582	1	16.6496	67	2	1143.07	2285.13	-0.95474	335.424	66028	66028	MS2	0/0	12AUG14_Rui_cardiac_PE_F.raw
High				ESTGAQVQVAGDMLPNSTEr	Unambiguous	2	1	Q6AYU5	R20(Label:13C(6))	CID	1	0	1	1					10364613		No Quan Values	Not Used		0	3.687e-06	5.56151	0	0	59	2	1048.5	2095.99	-4.24555	247.856	46868	46868	MS2	0/0	12AUG14_Rui_cardiac_PE_F.raw
High				WGDAGAEYVVESTGVFTTmEk	Unambiguous	4	1	P04797	M19(Oxidation); K21(Label:2H(4))	CID	1	0	1	1		32164			317514128	Medium	Unique	Used	0.420816	0	0.0006604	5.56127	0	9.02696	44	2	1149.03	2297.05	-3.28186	397.193	79151	79151	MS2	0/0	12AUG14_Rui_cardiac_PE_F.raw
High				TIGTGLVTDVPAmTEEDk	Unambiguous	1	1	P85834	M13(Oxidation); K18(Label:2H(4))	CID	1	0	1	1					12896188		No Quan Values	Not Used		0	0.0001922	5.5611	0	0	100	2	948.971	1896.93	-3.40943	260.877	49760	49760	MS2	0/0	12AUG14_Rui_cardiac_PE_F.raw
High				cIGAIAMTEPGAGSDLQGVr	Unambiguous	1	1	P15650	C1(Carbamidomethyl); R20(Label:13C(6))	CID	1	0	1	1		24270			7.43151e+06	Medium	Unique	Used	0.524154	0	8.347e-06	5.55841	0	0	92	2	1004.99	2008.98	-4.26792	305.582	59551	59551	MS2	0/0	12AUG14_Rui_cardiac_PE_F.raw
	High			HQIQSYTcEIDALkGTNDSLMr	Unambiguous	2	1	P48675	C8(Carbamidomethyl); K14(Label:13C(6)15N(2)); R22(Label:13C(6)15N(4))	CID	1	0	1	1		22224		1	5.87247e+06	Heavy	Excluded by Method	Not Used		0	0.0001356	5.55835	1	16.5677	79	3	866.747	2598.23	-5.17903	284.744	54990	54990	MS2	0/0	12AUG14_Rui_cardiac_PE_F.raw
	High			ATENDIYNFFSPLNPVr	Unambiguous	7	2	D3ZYW2;Q794E4	R17(Label:13C(6)15N(4))	CID	1	0	1	1		33666			1.32512e+07	Heavy	Not Unique	Not Used	0.671897	0	6.718e-05	5.55815	0	35.6821	65	2	1003.99	2006.98	-2.79465	411.176	82268	82268	MS2	0/0	12AUG14_Rui_cardiac_PE_F.raw
	High			LPAkPEVSSDEDIQYr	Unambiguous	1	1	Q64428	K4(Label:13C(6)15N(2)); R16(Label:13C(6)15N(4))	CID	1	0	1	1		10693			150683624	Heavy	Unique	Used	0.675126	0	2.811e-05	5.55805	0	11.7583	12	3	622.316	1864.93	-3.12649	159.446	27378	27378	MS2	0/0	12AUG14_Rui_cardiac_PE_F.raw
High				MSEEDEQGWcQGQLQSGr	Unambiguous	1	1	G3V9N7	C10(Carbamidomethyl); R18(Label:13C(6))	CID	1	0	1	1					1.94377e+06		No Quan Values	Not Used		0	2.97e-05	5.55761	0	38.3506	100	2	1065.94	2130.88	-4.47463	182.455	32398	32398	MS2	0/0	12AUG14_Rui_cardiac_PE_F.raw
High				AVNAAGLSEYSQDSEAIEVk	Unambiguous	1	1	F1M7T8	K20(Label:2H(4))	CID	1	0	1	1		21928		1	11087628	Medium	Excluded by Method	Not Used		0	3.268e-05	5.55608	0	0	100	2	1043.02	2085.03	-1.59433	280.983	54163	54163	MS2	0/0	12AUG14_Rui_cardiac_PE_F.raw
High				LNEAAAGLNQAATELVQASr	Unambiguous	1	1	G3V852	R20(Label:13C(6))	CID	1	0	1	1		30819			1.19045e+06	Medium	Unique	Used	1.71103	0	1.026e-06	5.55478	0	49.5306	100	2	1017.04	2033.07	-1.26844	382.267	75974	75974	MS2	0/0	12AUG14_Rui_cardiac_PE_F.raw
High				AIAVLTSGGDAQGMNAAVr	Unambiguous	1	1	Q52KS1	R19(Label:13C(6))	CID	1	0	1	1					14931337		No Quan Values	Not Used		0	4.891e-05	5.55205	0	19.2696	100	2	904.472	1807.94	-3.55289	250.428	47453	47453	MS2	0/0	12AUG14_Rui_cardiac_PE_F.raw
	High			VNVDIINFGEEEVNTEk	Unambiguous	1	1	O88321	K17(Label:13C(6)15N(2))	CID	1	0	1	1					1.13782e+06		No Quan Values	Not Used		0	7.803e-05	5.54978	0	51.3571	100	2	978.983	1956.96	-2.47536	379.292	75351	75351	MS2	0/0	12AUG14_Rui_cardiac_PE_F.raw
High				GYATDESTVSSVQGSr	Unambiguous	1	1	Q5XI81	R16(Label:13C(6))	CID	1	0	1	1					1.30938e+06		No Quan Values	Not Used		0	3.147e-05	5.54791	0	0	100	2	825.386	1649.76	-3.77282	108.826	16443	16443	MS2	0/0	12AUG14_Rui_cardiac_PE_F.raw
High				GcITIIGGGnTATccAk	Rejected	1	0		C2(Carbamidomethyl); N10(Deamidated); C14(Carbamidomethyl); C15(Carbamidomethyl); K17(Label:2H(4))	CID	0	0	1	1							No Quan Values	Not Used		0	5.571e-06	5.54582	0	0	43	2	879.907	1758.81	-3.61755	196.598	35526	35526	MS2	0/0	12AUG14_Rui_cardiac_PE_F.raw
High				GcITIIGGGDTATccAk	Selected	1	1	P16617	C2(Carbamidomethyl); C14(Carbamidomethyl); C15(Carbamidomethyl); K17(Label:2H(4))	CID		0	2	2							No Quan Values	Not Used		0	5.572e-06	5.54582	0	0	43	2	879.907	1758.81	-3.61982	196.598	35526	35526	MS2	0/0	12AUG14_Rui_cardiac_PE_F.raw
High				GNFGGSFAGSFGGAGGHAPGVAr	Unambiguous	4	1	F1LV13	R23(Label:13C(6))	CID	1	0	1	1					1585113		No Quan Values	Not Used		0	1.335e-05	5.54341	0	51.9501	100	2	1020.99	2040.97	-3.14944	237.986	44655	44655	MS2	0/0	12AUG14_Rui_cardiac_PE_F.raw
High				VLNNMEIGTSLYDEEGAk	Unambiguous	1	1	P16617	K18(Label:2H(4))	CID	1	0	1	1							No Quan Values	Not Used		0	0.0001224	5.54166	0	0	34	2	993.982	1986.96	-3.03764	313.57	61270	61270	MS2	0/0	12AUG14_Rui_cardiac_PE_F.raw
High				WEQGQADYmGADSFDNIk	Unambiguous	2	1	F8WFR6	M9(Oxidation); K18(Label:2H(4))	CID	1	0	1	1		19836	1		647634	Medium	Excluded by Method	Not Used		0	0.0001037	5.54058	0	0	100	2	1047.95	2094.89	-3.2835	257.416	49005	49005	MS2	0/0	12AUG14_Rui_cardiac_PE_F.raw
High				SSGSPYGGGYGSGGGSGGYGSr	Unambiguous	3	1	D4A6A2	R22(Label:13C(6))	CID	1	0	1	1					74873.8		No Quan Values	Not Used		0	0.0004299	5.54008	0	0	100	2	958.907	1916.81	-2.13502	82.2101	10869	10869	MS2	0/0	12AUG14_Rui_cardiac_PE_F.raw
	High			APLQVAVLGPTGVAEPVEVr	Unambiguous	1	1	D3ZHA0	R20(Label:13C(6)15N(4))	CID	1	0	1	1					189402		No Quan Values	Not Used		0	1.492e-06	5.53977	0	39.8723	100	2	1006.57	2012.13	-4.85994	382.751	76074	76074	MS2	0/0	12AUG14_Rui_cardiac_PE_F.raw
	High			TGLEQGNDAGYLAESEk	Unambiguous	1	1	Q64428	K17(Label:13C(6)15N(2))	CID	1	0	1	1		13083		1	17927402	Heavy	Excluded by Method	Not Used		0	5.542e-05	5.53946	0	19.7293	100	2	895.418	1789.83	-1.99736	187.063	33404	33404	MS2	0/0	12AUG14_Rui_cardiac_PE_F.raw
High				TDVDQQGLLVQEDTAGQLr	Unambiguous	1	1	D4ABA9	R19(Label:13C(6))	CID	1	0	1	1		22077	1	1	19828770	Medium	Excluded by Method	Not Used		0	1.257e-06	5.53942	0	0	100	2	1046.53	2092.06	-1.75211	282.723	54540	54540	MS2	0/0	12AUG14_Rui_cardiac_PE_F.raw
High				NmVNEEDESQDTETVFk	Unambiguous	2	1	Q9Z2J4	M2(Oxidation); K17(Label:2H(4))	CID	1	0	1	1		11868		1	3089190	Medium	Excluded by Method	Not Used		0	2.912e-06	5.53867	0	0	100	2	1017.94	2034.87	-2.18021	172.154	30148	30148	MS2	0/0	12AUG14_Rui_cardiac_PE_F.raw
High				MEGDLNEmEIQLSQANr	Unambiguous	2	1	G3V885	M8(Oxidation); R17(Label:13C(6))	CID	0.417	0	1	1		18049	1	1	1788477	Medium	Excluded by Method	Not Used		0	3.515e-06	5.53859	0	18.1816	100	2	1000.46	1999.91	-0.991784	238.217	44705	44705	MS2	0/0	12AUG14_Rui_cardiac_PE_F.raw
	High			LkGADPEETILNAFk	Unambiguous	1	1	P08733	K2(Label:13C(6)15N(2)); K15(Label:13C(6)15N(2))	CID	1	0	1	1							No Quan Values	Not Used		0	2.887e-05	5.53721	1	11.5596	7	3	554.639	1661.9	-3.96349	358.097	70866	70866	MS2	0/0	12AUG14_Rui_cardiac_PE_F.raw
High				APSYGAGELLDFSLADAVNQEFLATr	Unambiguous	2	1	P48675	R26(Label:13C(6))	CID	1	0	1	1					2.39229e+06		No Quan Values	Not Used		0	0.0001489	5.53643	0	0	100	2	1381.19	2761.36	-4.90664	423.318	84787	84787	MS2	0/0	12AUG14_Rui_cardiac_PE_F.raw
High				rVIISAPSADAPMFVmGVNHEk	Unambiguous	7	4	P04797;M0R634;D3ZWV2;F1M2U5	R1(Label:13C(6)); M16(Oxidation); K22(Label:2H(4))	CID	1	0	1	1		20286	1	1	180893	Medium	Excluded by Method	Not Used		0	8.819e-06	5.53453	1	40.2618	59	3	799.086	2395.24	-2.65711	262.539	50117	50117	MS2	0/0	12AUG14_Rui_cardiac_PE_F.raw
	High			EVYMGNVIQGGEGQAPTr	Unambiguous	1	1	P17764	R18(Label:13C(6)15N(4))	CID	1	0	1	1					691819		No Quan Values	Not Used		0	1.005e-05	5.5274	0	0	88	2	958.463	1915.92	-1.27344	230.612	43024	43024	MS2	0/0	12AUG14_Rui_cardiac_PE_F.raw
	High			DFSPEDIIVTTSNNHIEVr	Unambiguous	2	1	B5DFG4	R19(Label:13C(6)15N(4))	CID	1	0	1	1		31238	1		2.12671e+06	Heavy	Excluded by Method	Not Used		0	0.0003612	5.52535	0	33.0641	100	2	1098.54	2196.08	-1.84536	387.771	77122	77122	MS2	0/0	12AUG14_Rui_cardiac_PE_F.raw
High				nALISHLDGTTPVcEDIGr	Unambiguous	1	1	Q68FY0	N1(Deamidated); C14(Carbamidomethyl); R19(Label:13C(6))	CID	1	0	1	1		21512		1	3.30033e+06	Medium	Excluded by Method	Not Used		0	6.808e-05	5.52508	0	48.5608	100	2	1038.02	2075.03	7.11583	276.23	53125	53125	MS2	0/0	12AUG14_Rui_cardiac_PE_F.raw
	High			IYELAAGGTAVGTGLNTr	Unambiguous	3	1	P14408-2	R18(Label:13C(6)15N(4))	CID	1	0	1	1		21292		1	19525240	Heavy	Excluded by Method	Not Used		0	1.205e-06	5.52322	0	37.7537	28	2	887.469	1773.93	-3.0577	273.83	52584	52584	MS2	0/0	12AUG14_Rui_cardiac_PE_F.raw
High				TIGGGDDSFNTFFSETGAGk	Unambiguous	5	1	Q6P9V9	K20(Label:2H(4))	CID	1	0	1	1					947717		No Quan Values	Not Used		0	1.352e-05	5.52253	0	38.8065	100	2	1006.46	2011.91	-3.39167	372.873	74003	74003	MS2	0/0	12AUG14_Rui_cardiac_PE_F.raw
High				SSIQITGALEDQMNQLk	Unambiguous	1	1	D3ZCV0	K17(Label:2H(4))	CID	1	0	1	1							No Quan Values	Not Used		0	7.467e-06	5.52112	0	14.4966	88	2	940.486	1879.97	-4.38034	373.55	74143	74143	MS2	0/0	12AUG14_Rui_cardiac_PE_F.raw
	High			VkLEQQVDDLEGSLEQEk	Unambiguous	3	2	G3V8B0;G3V885	K2(Label:13C(6)15N(2)); K18(Label:13C(6)15N(2))	CID	1	0	1	1		24419		1	1.50018e+06	Heavy	Excluded by Method	Not Used		0	3.89e-05	5.52066	1	0	100	2	1052.04	2103.08	-1.21243	307.024	59863	59863	MS2	0/0	12AUG14_Rui_cardiac_PE_F.raw
High				TPVQSQQPSATAPSGADEk	Unambiguous	1	1	Q4FZT9	K19(Label:2H(4))	CID	1	0	1	1					4215803		No Quan Values	Not Used		0	9.422e-07	5.52012	0	0	100	2	951.969	1902.93	-2.22765	47.98	4169	4169	MS2	0/0	12AUG14_Rui_cardiac_PE_F.raw
High				LQDAEEAVEAVNAk	Unambiguous	4	2	G3V8B0;G3V885	K14(Label:2H(4))	CID	1	0	1	1		14280		1	531107442	Medium	Excluded by Method	Not Used		0	4.175e-06	5.51741	0	2.35034	4	2	745.884	1490.76	-2.19136	194.73	35097	35097	MS2	0/0	12AUG14_Rui_cardiac_PE_F.raw
	High			LkGADPEETILNAFk	Unambiguous	1	1	P08733	K2(Label:13C(6)15N(2)); K15(Label:13C(6)15N(2))	CID	1	0	1	1							No Quan Values	Not Used		0	7.455e-05	5.51647	1	18.041	60	3	554.639	1661.9	-2.53117	360.671	71418	71418	MS2	0/0	12AUG14_Rui_cardiac_PE_F.raw
High				GPQVcGELQGSGTDVNLk	Unambiguous	1	1	M0R9D5	C5(Carbamidomethyl); K18(Label:2H(4))	CID	1	0	1	1					1065094		No Quan Values	Not Used		0	2.704e-07	5.51536	0	81.8943	100	2	931.965	1862.92	0.657457	204.836	37339	37339	MS2	0/0	12AUG14_Rui_cardiac_PE_F.raw
High				ELAQQVQQVAAEYcr	Unambiguous	1	1	Q6AYI1	C14(Carbamidomethyl); R15(Label:13C(6))	CID	1	0	1	1					6.02559e+06		No Quan Values	Not Used		0	2.992e-05	5.51294	0	49.6651	26	2	899.944	1798.88	-2.12646	311.372	60793	60793	MS2	0/0	12AUG14_Rui_cardiac_PE_F.raw
	High			AmYDYSAQDEDEVSFr	Unambiguous	2	1	M0R8A2	M2(Oxidation); R16(Label:13C(6)15N(4))	CID	1	0	1	1					3.39042e+06		No Quan Values	Not Used		0	3.967e-05	5.51209	0	53.1094	100	2	976.395	1951.78	-3.16162	236.761	44386	44386	MS2	0/0	12AUG14_Rui_cardiac_PE_F.raw
	High			SQVFSTAADGQTQVEIk	Unambiguous	2	1	P48721	K17(Label:13C(6)15N(2))	CID	1	0	1	1		16590	1		50371145	Heavy	Excluded by Method	Not Used		0	3.736e-05	5.51099	0	50.3543	31	2	908.957	1816.91	-5.55697	222.22	41181	41181	MS2	0/0	12AUG14_Rui_cardiac_PE_F.raw
High				GPSVDVEVPDVDLEcPEAk	Unambiguous	1	1	M0R9D5	C15(Carbamidomethyl); K19(Label:2H(4))	CID	1	0	1	1					2.83943e+06		No Quan Values	Not Used		0	1.1e-06	5.50545	0	0	93	2	1029.99	2058.98	-3.06737	349.854	69118	69118	MS2	0/0	12AUG14_Rui_cardiac_PE_F.raw
High				ALYDYAGqEADELSFr	Unambiguous	1	1	G3V9N7	Q8(Deamidated); R16(Label:13C(6))	CID	1	0	1	1					583672		No Quan Values	Not Used		0	4.303e-05	5.50438	0	82.7141	100	2	927.935	1854.86	7.87369	359.403	71149	71149	MS2	0/0	12AUG14_Rui_cardiac_PE_F.raw
High				SSGSPYGGGYGSGGGSGGYGSr	Unambiguous	3	1	D4A6A2	R22(Label:13C(6))	CID	1	0	1	1					144898		No Quan Values	Not Used		0	9.626e-07	5.50329	0	56.3933	100	2	958.907	1916.81	-1.62555	83.8929	11219	11219	MS2	0/0	12AUG14_Rui_cardiac_PE_F.raw
	High			SSGSPYGGGYGSGGGSGGYGSr	Unambiguous	3	1	D4A6A2	R22(Label:13C(6)15N(4))	CID	1	0	1	1					4.03307e+06		No Quan Values	Not Used		0	2.369e-06	5.5025	0	0	100	2	960.902	1920.8	-0.976669	91.4665	12798	12798	MS2	0/0	12AUG14_Rui_cardiac_PE_F.raw
High				EVYMGNVIQGGEGQAPTr	Unambiguous	1	1	P17764	R18(Label:13C(6))	CID	1	0	1	1		17184		1	54517247	Medium	Excluded by Method	Not Used		0	2.675e-06	5.50099	0	0	18	2	956.467	1911.93	-3.39308	228.77	42620	42620	MS2	0/0	12AUG14_Rui_cardiac_PE_F.raw
High				GFGDGYnGYGGGPGGGNFGGSPGYGGGr	Unambiguous	4	1	A7VJC2-2	N7(Deamidated); R28(Label:13C(6))	CID	1	0	1	1					674888		No Quan Values	Not Used		0	4.109e-06	5.50018	0	0	100	2	1251.52	2502.04	-2.46241	287.231	55534	55534	MS2	0/0	12AUG14_Rui_cardiac_PE_F.raw
	High			ISSSNPYSTVTmDELr	Unambiguous	1	1	D3ZCV0	M12(Oxidation); R16(Label:13C(6)15N(4))	CID	1	0	1	1		18005			5.53523e+07	Heavy	Unique	Used	0.315042	0	0.0003049	5.49799	0	36.1531	32	2	913.427	1825.85	-2.54681	237.7	44591	44591	MS2	0/0	12AUG14_Rui_cardiac_PE_F.raw
High				VFLLGEEVAQYDGAYk	Unambiguous	1	1	P49432	K16(Label:2H(4))	CID	1	0	1	1		32057		1	8541498	Medium	Excluded by Method	Not Used		0	4.488e-06	5.49795	0	9.12239	58	2	903.464	1805.92	-2.92841	396.229	78926	78926	MS2	0/0	12AUG14_Rui_cardiac_PE_F.raw
High				GITINAAHVEYSTAAr	Unambiguous	1	1	P85834	R16(Label:13C(6))	CID	1	0	1	1		12812		1	1.13813e+07	Medium	Excluded by Method	Not Used		0	2.625e-06	5.49641	0	13.8959	100	2	840.442	1679.88	-2.66805	182.082	32319	32319	MS2	0/0	12AUG14_Rui_cardiac_PE_F.raw
High				LIEVAnLAcSISNNEEGVk	Unambiguous	1	1	Q5U302	N6(Deamidated); C9(Carbamidomethyl); K19(Label:2H(4))	CID	0.0291	0	1	1					1.04881e+06		No Quan Values	Not Used		0	0.0003055	5.49459	0	45.0128	100	2	1033.03	2065.05	4.12407	364.605	72257	72257	MS2	0/0	12AUG14_Rui_cardiac_PE_F.raw
High				VQLLHSqNTSLINQk	Unconsidered	4	2	G3V8B0;G3V885	Q7(Deamidated); K15(Label:2H(4))	CID		0.0179	2	2					4.31798e+06		No Quan Values	Not Used		0	2.604e-05	5.49428	0	34.4473	100	2	864.491	1727.97	9.19848	164.72	28516	28516	MS2	0/0	12AUG14_Rui_cardiac_PE_F.raw
High				NMVNEEDESQDTETVFk	Unambiguous	2	1	Q9Z2J4	K17(Label:2H(4))	CID	1	0	1	1					3112710		No Quan Values	Not Used		0	1.119e-06	5.49097	0	0	100	2	1009.94	2018.87	-3.62786	224.995	41789	41789	MS2	0/0	12AUG14_Rui_cardiac_PE_F.raw
High				GPqVcGELQGSGTDVNLk	Unambiguous	1	1	M0R9D5	Q3(Deamidated); C5(Carbamidomethyl); K18(Label:2H(4))	CID	0.0055	0	1	1					1.36987e+06		No Quan Values	Not Used		0	0.0003752	5.49036	0	70.2831	100	2	932.465	1863.92	8.77413	204.251	37210	37210	MS2	0/0	12AUG14_Rui_cardiac_PE_F.raw
	High			VNAGDqPGADLGPLITPQAk	Unconsidered	2	1	G3V7J0	Q6(Deamidated); K20(Label:13C(6)15N(2))	CID		0.0452	2	2							No Quan Values	Not Used		0	0.002046	5.48557	0	42.0739	100	2	986.022	1971.04	5.1947	302.643	58911	58911	MS2	0/0	12AUG14_Rui_cardiac_PE_F.raw
	High			SSGSPYGGGYGSGGGSGGYGSr	Unambiguous	3	1	D4A6A2	R22(Label:13C(6)15N(4))	CID	1	0	1	1		3520	1		6177365	Heavy	Excluded by Method	Not Used		0	2.595e-06	5.4846	0	22.4085	100	2	960.901	1920.79	-1.9935	84.9873	11446	11446	MS2	0/0	12AUG14_Rui_cardiac_PE_F.raw
	High			LGSSEVEQVQLVVDGVk	Unambiguous	1	1	P00564	K17(Label:13C(6)15N(2))	CID	1	0	1	1							No Quan Values	Not Used		0	0.0001454	5.48449	0	42.3661	17	2	897.489	1793.97	-1.63417	365.472	72441	72441	MS2	0/0	12AUG14_Rui_cardiac_PE_F.raw
High				ALcVSESQSAGAGTGNAATQGk	Unambiguous	2	1	F1LPQ9	C3(Carbamidomethyl); K22(Label:2H(4))	CID	1	0	1	1		4499	1		2.99851e+06	Medium	Excluded by Method	Not Used		0	8.512e-08	5.48167	0	0	100	2	1035	2068.98	-1.44618	94.9635	13524	13524	MS2	0/0	12AUG14_Rui_cardiac_PE_F.raw
High				TFTDcFNcLPIAAIVDEk	Unambiguous	4	1	P62142	C5(Carbamidomethyl); C8(Carbamidomethyl); K18(Label:2H(4))	CID	1	0	1	1		33921			8.75529e+06	Medium	Unique	Used	0.459536	0	1.576e-05	5.48165	0	0	98	2	1059.51	2118.01	-4.44545	413.714	82801	82801	MS2	0/0	12AUG14_Rui_cardiac_PE_F.raw
High				LSSSADAnGNAQPSPLAAk	Unambiguous	5	1	F1M866	N8(Deamidated); K19(Label:2H(4))	CID	0.0073	0	1	1		6441	1		2.57815e+06	Medium	Excluded by Method	Not Used		0	1.557e-05	5.48133	0	18.7546	100	2	902.451	1803.9	-3.95099	115.21	17806	17806	MS2	0/0	12AUG14_Rui_cardiac_PE_F.raw
	High			EIIAVScGPPQcQETIr	Unambiguous	1	1	Q68FU3	C7(Carbamidomethyl); C12(Carbamidomethyl); R17(Label:13C(6)15N(4))	CID	1	0	1	1							No Quan Values	Not Used		0	7.273e-05	5.48122	0	23.7979	56	2	984.476	1967.94	-5.76794	237.058	44449	44449	MS2	0/0	12AUG14_Rui_cardiac_PE_F.raw
	High			IFQNAPTDPTQDFSTqVAk	Unconsidered	1	1	D3ZVQ0	Q16(Deamidated); K19(Label:13C(6)15N(2))	CID		0.0301	2	2					3.54414e+06		No Quan Values	Not Used		0	0.002585	5.4812	0	50.2005	100	2	1059.02	2117.04	5.12297	285.885	55244	55244	MS2	0/0	12AUG14_Rui_cardiac_PE_F.raw
High				LPSGSGAASPTTGSAVDIr	Unambiguous	1	1	M0R9D5	R19(Label:13C(6))	CID	1	0	1	1					2.6733e+06		No Quan Values	Not Used		0	5.36e-08	5.4787	0	0	100	2	875.456	1749.91	-1.25226	174.333	30627	30627	MS2	0/0	12AUG14_Rui_cardiac_PE_F.raw
High				LcGSGFQSIVSGcQEIcSk	Unambiguous	2	1	P13437	C2(Carbamidomethyl); C13(Carbamidomethyl); C17(Carbamidomethyl); K19(Label:2H(4))	CID	1	0	1	1							No Quan Values	Not Used		0	3.279e-05	5.47418	0	60.8753	100	2	1060.99	2120.96	-3.0991	291.648	56490	56490	MS2	0/0	12AUG14_Rui_cardiac_PE_F.raw
High				AGAGSATLSmAYAGAr	Unambiguous	1	1	P04636	M10(Oxidation); R16(Label:13C(6))	CID	1	0	1	1		7992			141869091	Medium	Unique	Used	0.723422	0	6.259e-06	5.47411	0	20.4593	23	2	738.862	1476.72	-2.98575	131.128	21239	21239	MS2	0/0	12AUG14_Rui_cardiac_PE_F.raw
High				LPNFGFVVFDDSEPVQk	Unambiguous	1	1	D3ZYS7	K17(Label:2H(4))	CID	1	0	1	1		33432		1	1.87206e+06	Medium	Excluded by Method	Not Used		0	0.0001146	5.47356	0	53.4338	100	2	971.496	1941.98	-2.896	408.683	81738	81738	MS2	0/0	12AUG14_Rui_cardiac_PE_F.raw
High				SSIQITGALEDQMNQLk	Unambiguous	1	1	D3ZCV0	K17(Label:2H(4))	CID	1	0	1	1		29839			8.14692e+06	Medium	Unique	Used	0.413039	0	2.092e-06	5.47262	0	12.3248	84	2	940.489	1879.97	-1.65318	371.656	73749	73749	MS2	0/0	12AUG14_Rui_cardiac_PE_F.raw
High				YTPSGQSGAAASESLFISnHAY	Unambiguous	1	1	P05065	N19(Deamidated)	CID	1	0	1	1					1.61525e+07		Indistinguishable Channels	Not Used		0	1.314e-05	5.47239	0	18.6395	35	2	1130.01	2259.02	-0.769872	317.095	62043	62043	MS2	0/0	12AUG14_Rui_cardiac_PE_F.raw
	High			YTPSGQSGAAASESLFISnHAY	Unambiguous	1	1	P05065	N19(Deamidated)	CID	1	0	1	1					1.61525e+07		Indistinguishable Channels	Not Used		0	7.383e-05	5.47239	0	18.6395	35	2	1130.01	2259.02	-0.769872	317.095	62043	62043	MS2	0/0	12AUG14_Rui_cardiac_PE_F.raw
High				HNNcmAEcLTPTIYAk	Unambiguous	1	1	P09605	C4(Carbamidomethyl); M5(Oxidation); C8(Carbamidomethyl); K16(Label:2H(4))	CID	1	0	1	1		10064			28557206	Medium	Unique	Used	0.496239	0	6.602e-05	5.4715	0	0	36	2	971.939	1942.87	-2.6704	153.033	25969	25969	MS2	0/0	12AUG14_Rui_cardiac_PE_F.raw
High				FASEASGYQDNIAr	Unambiguous	2	1	P48675	R14(Label:13C(6))	CID	1	0	1	1		8590			414137904	Medium	Unique	Used	0.376857	0	1.849e-06	5.47001	0	5.07722	5	2	767.864	1534.72	-1.44759	137.701	22651	22651	MS2	0/0	12AUG14_Rui_cardiac_PE_F.raw
High				VPPETIDSVIVGNVMQSSSDAAYLAr	Unambiguous	2	1	P13437	R26(Label:13C(6))	CID	1	0	1	1		33669			8.97568e+06	Medium	Unique	Used	0.675385	0	3.445e-06	5.46983	0	0	64	2	1363.19	2725.37	-4.2372	410.964	82224	82224	MS2	0/0	12AUG14_Rui_cardiac_PE_F.raw
High				VQLLHSQNTSLInQk	Unconsidered	4	2	G3V8B0;G3V885	N13(Deamidated); K15(Label:2H(4))	CID		0.0215	3	3					4.31798e+06		No Quan Values	Not Used		0	6.505e-05	5.46863	0	34.4473	100	2	864.491	1727.97	9.19848	164.72	28516	28516	MS2	0/0	12AUG14_Rui_cardiac_PE_F.raw
	High			DQTNDQVTIDSALATQk	Unambiguous	1	1	P56574	K17(Label:13C(6)15N(2))	CID	1	0	1	1					6.32303e+06		No Quan Values	Not Used		0	2.067e-05	5.46746	0	46.8853	71	2	928.458	1855.91	-2.36742	241.475	45428	45428	MS2	0/0	12AUG14_Rui_cardiac_PE_F.raw
High				EIIAVScGPPQcQETIr	Unambiguous	1	1	Q68FU3	C7(Carbamidomethyl); C12(Carbamidomethyl); R17(Label:13C(6))	CID	1	0	1	1					24666582		No Quan Values	Not Used		0	1.317e-05	5.46623	0	0	29	2	982.484	1963.96	-2.99242	237.369	44518	44518	MS2	0/0	12AUG14_Rui_cardiac_PE_F.raw
High				FLDGDEmTLADcNLLPk	Unambiguous	2	1	G3V8C4	M7(Oxidation); C12(Carbamidomethyl); K17(Label:2H(4))	CID	1	0	1	1					2.42e+06		No Quan Values	Not Used		0	4.084e-06	5.46499	0	16.6587	100	2	986.467	1971.93	-4.07435	386.689	76897	76897	MS2	0/0	12AUG14_Rui_cardiac_PE_F.raw
High				LIEVANLAcSISNNEEGVk	Unambiguous	1	1	Q5U302	C9(Carbamidomethyl); K19(Label:2H(4))	CID	1	0	1	1							No Quan Values	Not Used		0	1.717e-06	5.46488	0	53.6553	100	2	1032.53	2064.05	-1.48885	362.506	71811	71811	MS2	0/0	12AUG14_Rui_cardiac_PE_F.raw
High				DLEEATLQHEATAAALr	Unambiguous	6	3	G3V8B0;Q29RW1;G3V885	R17(Label:13C(6))	CID	1	0	1	1							No Quan Values	Not Used		0	4.852e-05	5.46333	0	0	100	2	922.973	1844.94	-3.50387	288.309	55765	55765	MS2	0/0	12AUG14_Rui_cardiac_PE_F.raw
	High			GTGGVDTAAVADVYDISNIDr	Unambiguous	2	2	P09605;M0R6J6	R21(Label:13C(6)15N(4))	CID	1	0	1	1							No Quan Values	Not Used		0	3.706e-05	5.46104	0	0	100	2	1060.01	2119.02	-0.562119	386.484	76853	76853	MS2	0/0	12AUG14_Rui_cardiac_PE_F.raw
High				GPQVcGELqGSGTDVNLk	Unconsidered	1	1	M0R9D5	C5(Carbamidomethyl); Q9(Deamidated); K18(Label:2H(4))	CID		0.0055	2	2					1.36987e+06		No Quan Values	Not Used		0	0.0001127	5.45873	0	70.2831	100	2	932.465	1863.92	8.77413	204.251	37210	37210	MS2	0/0	12AUG14_Rui_cardiac_PE_F.raw
High				kALDSTTVAAHESEIYck	Unambiguous	2	1	G3V7U0	K1(Label:2H(4)); C17(Carbamidomethyl); K18(Label:2H(4))	CID	1	0	1	1					2.52105e+06		No Quan Values	Not Used		0	9.249e-08	5.45795	1	84.7072	64	3	677.681	2031.03	-0.992027	134.421	21943	21943	MS2	0/0	12AUG14_Rui_cardiac_PE_F.raw
High				DTVEVALEDkGDNTFr	Unambiguous	1	1	D3ZHA0	K10(Label:2H(4)); R16(Label:13C(6))	CID	1	0	1	1		17491	1		1.57111e+07	Medium	Excluded by Method	Not Used		0	2.427e-06	5.45561	1	29.5069	44	2	909.958	1818.91	-1.88064	231.967	43324	43324	MS2	0/0	12AUG14_Rui_cardiac_PE_F.raw
	High			ISSSNPYSTVTMDELr	Unambiguous	1	1	D3ZCV0	R16(Label:13C(6)15N(4))	CID	1	0	1	1					16099583		No Quan Values	Not Used		0	4.946e-05	5.45502	0	75.007	100	2	905.43	1809.85	-2.2089	286.373	55349	55349	MS2	0/0	12AUG14_Rui_cardiac_PE_F.raw
High				GPENEDPQTESQQLEAk	Unambiguous	1	1	Q5U2U8	K17(Label:2H(4))	CID	1	0	1	1					4.03142e+06		No Quan Values	Not Used		0	3.609e-06	5.45474	0	18.6743	100	2	952.441	1903.88	-3.50791	114.779	17716	17716	MS2	0/0	12AUG14_Rui_cardiac_PE_F.raw
	High			LkGADPEETILNAFk	Unambiguous	1	1	P08733	K2(Label:13C(6)15N(2)); K15(Label:13C(6)15N(2))	CID	1	0	1	1		28590			3.59153e+07	Heavy	Unique	Used	0.619829	0	0.0001398	5.45374	1	11.5821	10	3	554.639	1661.9	-2.8617	353.961	69991	69991	MS2	0/0	12AUG14_Rui_cardiac_PE_F.raw
	High			ISSSNPYSTVTmDELr	Unambiguous	1	1	D3ZCV0	M12(Oxidation); R16(Label:13C(6)15N(4))	CID	1	0	1	1		17816		1	26910225	Heavy	Excluded by Method	Not Used		0	8.599e-05	5.4511	0	16.2196	17	2	913.425	1825.84	-4.55252	235.659	44141	44141	MS2	0/0	12AUG14_Rui_cardiac_PE_F.raw
	High			ASSQSTDPLEAmAMGSVEASYk	Unambiguous	1	1	P11980	M12(Oxidation); K22(Label:13C(6)15N(2))	CID	1	0	1	1		23935			1.04107e+07	Heavy	Redundant	Not Used	0.445295	0	0.0004437	5.44911	0	9.28096	70	2	1142.51	2284.01	-4.46674	302.132	58799	58799	MS2	0/0	12AUG14_Rui_cardiac_PE_F.raw
High				NVIIWGNHSSTQYPDVNHAk	Unambiguous	1	1	O88989	K20(Label:2H(4))	CID	1	0	1	1							No Quan Values	Not Used		0	9.015e-05	5.44887	0	46.3382	47	3	762.051	2284.14	-1.06757	187.821	33573	33573	MS2	0/0	12AUG14_Rui_cardiac_PE_F.raw
	High			LEQQVDDLEGSLEQEk	Unambiguous	8	4	Q29RW1;G3V8B0;G3V885;F1M8F6	K16(Label:13C(6)15N(2))	CID	1	0	1	1		21270			63352558	Heavy	Redundant	Not Used	0.48157	0	0.0003604	5.44748	0	28.8203	58	2	934.452	1867.9	-2.48854	274.948	52838	52838	MS2	0/0	12AUG14_Rui_cardiac_PE_F.raw
High				LSSSADANGnAQPSPLAAk	Unconsidered	5	1	F1M866	N10(Deamidated); K19(Label:2H(4))	CID		0.0073	2	2		6441	1		2.57815e+06	Medium	Excluded by Method	Not Used		0	3.127e-05	5.44458	0	18.7546	100	2	902.451	1803.9	-3.95099	115.21	17806	17806	MS2	0/0	12AUG14_Rui_cardiac_PE_F.raw
	High			LLSNLFANYAGADAPVDk	Unambiguous	2	1	G3V8B0	K18(Label:13C(6)15N(2))	CID	1	0	1	1		31737	1		2.6364e+06	Heavy	Excluded by Method	Not Used		0	0.0003828	5.44425	0	68.509	100	2	943.986	1886.97	-4.70432	393.394	78309	78309	MS2	0/0	12AUG14_Rui_cardiac_PE_F.raw
High				TGLEQGNDAGYLAESEk	Unambiguous	1	1	Q64428	K17(Label:2H(4))	CID	1	0	1	1					11637694		No Quan Values	Not Used		0	1.041e-05	5.44242	0	24.637	83	2	893.422	1785.84	-4.0086	182.664	32442	32442	MS2	0/0	12AUG14_Rui_cardiac_PE_F.raw
High				IVSNAScTTNcLAPLAk	Unambiguous	15	5	P04797;F1M5K4;M0R634;D3ZWV2;F1M2U5	C7(Carbamidomethyl); C11(Carbamidomethyl); K17(Label:2H(4))	CID	1	0	1	1							No Quan Values	Not Used		0	1.415e-05	5.44204	0	23.613	76	2	912.466	1823.92	-3.02241	209.878	38448	38448	MS2	0/0	12AUG14_Rui_cardiac_PE_F.raw
High				SQNIITDSSSLNAEAIr	Unambiguous	1	1	G3V6S0	R17(Label:13C(6))	CID	1	0	1	1		21219	1		15594966	Medium	Excluded by Method	Not Used		0	4.655e-06	5.43887	0	29.1823	96	2	912.968	1824.93	-5.69755	273.065	52415	52415	MS2	0/0	12AUG14_Rui_cardiac_PE_F.raw
High				HPQVQEAQVVGVkDDr	Unambiguous	1	1	Q499N5	K13(Label:2H(4)); R16(Label:13C(6))	CID	1	0	1	1					4782688		No Quan Values	Not Used		0	1.958e-07	5.43804	1	50.5397	100	3	605.662	1814.97	-2.17559	63.0998	6940	6940	MS2	0/0	12AUG14_Rui_cardiac_PE_F.raw
High				LMAGQEDSNGcInYEAFVk	Unconsidered	1	1	P16409	C11(Carbamidomethyl); N13(Deamidated); K19(Label:2H(4))	CID		0.0337	2	2							No Quan Values	Not Used		0	0.001376	5.4361	0	0	39	2	1075.98	2150.96	-2.54341	337.121	66391	66391	MS2	0/0	12AUG14_Rui_cardiac_PE_F.raw
	High			VGLIGScTNSSYEDmGr	Unambiguous	1	1	Q9ER34	C7(Carbamidomethyl); M15(Oxidation); R17(Label:13C(6)15N(4))	CID	1	0	1	1							No Quan Values	Not Used		0	0.0006578	5.43379	0	0	100	2	936.41	1871.81	-0.364005	182.392	32384	32384	MS2	0/0	12AUG14_Rui_cardiac_PE_F.raw
High				LEDEEEmNAELTAk	Unambiguous	4	2	G3V8B0;G3V885	M7(Oxidation); K14(Label:2H(4))	CID	1	0	1	1					8.16605e+06		No Quan Values	Not Used		0	6.635e-06	5.43207	0	0	58	2	821.375	1641.74	-1.79052	109.093	16500	16500	MS2	0/0	12AUG14_Rui_cardiac_PE_F.raw
High				HEVTEISNTDVETQPGk	Unambiguous	1	1	M0R9D5	K17(Label:2H(4))	CID	1	0	1	1							No Quan Values	Not Used		0	0.001677	5.43018	0	0	100	2	944.464	1887.92	-1.12193	104.891	15608	15608	MS2	0/0	12AUG14_Rui_cardiac_PE_F.raw
	High			AcLISmGYDLGEAEFAr	Unambiguous	1	1	D3ZCV0	C2(Carbamidomethyl); M6(Oxidation); R17(Label:13C(6)15N(4))	CID	1	0	1	1							No Quan Values	Not Used		0	8.167e-06	5.4294	0	35.3837	53	2	964.939	1928.87	-2.63171	369.721	73345	73345	MS2	0/0	12AUG14_Rui_cardiac_PE_F.raw
	High			rGTGGVDTAAVGAVFDISnADr	Unambiguous	1	1	P00564	R1(Label:13C(6)15N(4)); N19(Deamidated); R22(Label:13C(6)15N(4))	CID	1	0	1	1					776743		No Quan Values	Not Used		0	0.008376	5.42862	1	65.0197	100	2	1085.54	2170.08	8.03248	329.806	64811	64811	MS2	0/0	12AUG14_Rui_cardiac_PE_F.raw
	High			NPDDITNEEYGEFYk	Unambiguous	1	1	P82995	K15(Label:13C(6)15N(2))	CID	1	0	1	1					9734010		No Quan Values	Not Used		0	0.0006705	5.42827	0	12.481	30	2	921.398	1841.79	-3.73355	270.963	51955	51955	MS2	0/0	12AUG14_Rui_cardiac_PE_F.raw
	High			IVSNAScTTNcLAPLAk	Unambiguous	15	5	P04797;F1M5K4;M0R634;D3ZWV2;F1M2U5	C7(Carbamidomethyl); C11(Carbamidomethyl); K17(Label:13C(6)15N(2))	CID	1	0	1	1							No Quan Values	Not Used		0	0.001765	5.42295	0	21.9502	100	2	914.46	1827.91	-3.45935	208.916	38229	38229	MS2	0/0	12AUG14_Rui_cardiac_PE_F.raw
High				LPAkPEVSSDEDIQYr	Unambiguous	1	1	Q64428	K4(Label:2H(4)); R16(Label:13C(6))	CID	1	0	1	1		10693			261195732	Medium	Redundant	Not Used	0.675126	0	1.324e-07	5.42226	0	37.9509	8	3	619.658	1856.96	-2.71364	159.34	27353	27353	MS2	0/0	12AUG14_Rui_cardiac_PE_F.raw
	High			GFGTDEQAIIDcLGSr	Unambiguous	1	1	Q5XI77	C12(Carbamidomethyl); R16(Label:13C(6)15N(4))	CID	1	0	1	1					925590		No Quan Values	Not Used		0	4.158e-05	5.4211	0	41.6242	100	2	874.908	1748.81	-3.68084	381.869	75891	75891	MS2	0/0	12AUG14_Rui_cardiac_PE_F.raw
High				mATQASTLYSNNITk	Unambiguous	1	1	Q5BJZ3	M1(Oxidation); K15(Label:2H(4))	CID	1	0	1	1					3215737		No Quan Values	Not Used		0	2.404e-05	5.42085	0	19.4549	100	2	831.917	1662.83	-2.39809	138.651	22857	22857	MS2	0/0	12AUG14_Rui_cardiac_PE_F.raw
	High			STnGDTFLGGEDFDQALLr	Unambiguous	2	1	P48721	N3(Deamidated); R19(Label:13C(6)15N(4))	CID	1	0	1	1		33168			1.11644e+08	Heavy	Redundant	Not Used	0.542262	0	4.228e-05	5.41994	0	16.4808	8	2	1033.98	2066.95	-3.32039	406.154	81191	81191	MS2	0/0	12AUG14_Rui_cardiac_PE_F.raw
	High			YSGDFGADAQGAMSk	Unambiguous	1	1	Q9QZ76	K15(Label:13C(6)15N(2))	CID	1	0	1	1							No Quan Values	Not Used		0	2.413e-06	5.41969	0	59.2638	64	2	756.827	1512.65	-3.00139	161.122	27736	27736	MS2	0/0	12AUG14_Rui_cardiac_PE_F.raw
High				NNDPDTTEVNLNNIENITTQTLSr	Unambiguous	2	1	A1A5Q0	R24(Label:13C(6))	CID	1	0	1	1		33052			1.11911e+07	Medium	Unique	Used	0.563318	0	3.002e-05	5.41898	0	9.81876	78	2	1361.66	2722.31	-3.02605	405.071	80951	80951	MS2	0/0	12AUG14_Rui_cardiac_PE_F.raw
	High			NPDDITQEEYGEFYk	Unambiguous	1	1	P34058	K15(Label:13C(6)15N(2))	CID	1	0	1	1					6.01168e+06		No Quan Values	Not Used		0	6.924e-05	5.41786	0	32.0697	24	2	928.406	1855.8	-4.04771	276.367	53155	53155	MS2	0/0	12AUG14_Rui_cardiac_PE_F.raw
High				VNQIGSVTESLQAck	Unambiguous	5	2	P15429;M0R5J4	C14(Carbamidomethyl); K15(Label:2H(4))	CID	1	0	1	1		15618	1		110559220	Medium	Excluded by Method	Not Used		0	2.3e-05	5.41767	0	21.1411	13	2	819.424	1637.84	-3.40834	214.675	39501	39501	MS2	0/0	12AUG14_Rui_cardiac_PE_F.raw
High				VNQIGSVTESIQAck	Unambiguous	5	2	P15429;M0R5J4	C14(Carbamidomethyl); K15(Label:2H(4))	CID	1	0	1	2		15618	1		110559220	Medium	Excluded by Method	Not Used		0	2.3e-05	5.41767	0	21.1411	13	2	819.424	1637.84	-3.40834	214.675	39501	39501	MS2	0/0	12AUG14_Rui_cardiac_PE_F.raw
High				NYDIGAALDTIQYSk	Unambiguous	2	1	O08623	K15(Label:2H(4))	CID	1	0	1	1							No Quan Values	Not Used		0	3.863e-06	5.41589	0	16.9789	42	2	838.425	1675.84	-2.5593	367.132	72799	72799	MS2	0/0	12AUG14_Rui_cardiac_PE_F.raw
High				MTnGFSGADLTEIcQr	Unambiguous	1	1	P46462	N3(Deamidated); C14(Carbamidomethyl); R16(Label:13C(6))	CID	1	0	1	1					431582		No Quan Values	Not Used		0	0.0002051	5.41515	0	16.4459	100	2	903.905	1806.8	-3.48914	300.043	58347	58347	MS2	0/0	12AUG14_Rui_cardiac_PE_F.raw
	High			WNTEDkVSHVSTGGGASLELLEGk	Unambiguous	3	1	P16617	K6(Label:13C(6)15N(2)); K24(Label:13C(6)15N(2))	CID	1	0	1	1		21061		1	1.44068e+06	Heavy	Excluded by Method	Not Used		0	0.006063	5.41087	1	55.5791	100	3	844.093	2530.27	-3.94867	271.343	52040	52040	MS2	0/0	12AUG14_Rui_cardiac_PE_F.raw
High				ASGPPSSETqEEFVDDFr	Unambiguous	1	1	F1MAH8	Q10(Deamidated); R18(Label:13C(6))	CID	1	0	1	1							No Quan Values	Not Used		0	0.001205	5.41005	0	48.6605	100	2	1002.95	2004.89	6.19352	285.302	55117	55117	MS2	0/0	12AUG14_Rui_cardiac_PE_F.raw
High				NSNLVGAAHEELQQSr	Unambiguous	2	1	G3V8L3	R16(Label:13C(6))	CID	1	0	1	1		9133			13999812	Medium	Unique	Used	0.547136	0	3.574e-05	5.40949	0	10.1864	100	2	879.941	1758.88	-3.98801	142.916	23771	23771	MS2	0/0	12AUG14_Rui_cardiac_PE_F.raw
High				kSEIGIAMGSGTAVAk	Unambiguous	4	1	P11507-2	K1(Label:2H(4)); K16(Label:2H(4))	CID	1	0	1	1		9190		1	7.91934e+06	Medium	Excluded by Method	Not Used		0	1.34e-05	5.40806	1	62.572	80	2	764.435	1527.86	-2.16073	143.589	23915	23915	MS2	0/0	12AUG14_Rui_cardiac_PE_F.raw
High				IPSAVGYQPTLATDMGTmQEr	Unambiguous	2	1	G3V6D3	M18(Oxidation); R21(Label:13C(6))	CID	1	0	1	1		23169		1	5.6569e+07	Medium	Excluded by Method	Not Used		0	1.371e-05	5.40765	0	0	13	2	1144.55	2288.09	-3.18898	296.419	57545	57545	MS2	0/0	12AUG14_Rui_cardiac_PE_F.raw
	High			ImEGPAFNFLDAPAVr	Unambiguous	1	1	P49432	M2(Oxidation); R16(Label:13C(6)15N(4))	CID	1	0	1	1					2875943		No Quan Values	Not Used		0	0.0001076	5.40361	0	44.8569	65	2	887.443	1773.88	-4.75215	394.713	78591	78591	MS2	0/0	12AUG14_Rui_cardiac_PE_F.raw
	High			DINQEVYNFLATAGAk	Unambiguous	1	1	Q9ER34	K16(Label:13C(6)15N(2))	CID	1	0	1	1		34135			2.0908e+07	Heavy	Unique	Used	0.576862	0	0.0001289	5.40249	0	41.6316	61	2	881.446	1761.88	-3.25192	416.07	83291	83291	MS2	0/0	12AUG14_Rui_cardiac_PE_F.raw
	High			LVLEVAQHLGESTVr	Unambiguous	2	1	G3V6D3	R15(Label:13C(6)15N(4))	CID	1	0	1	1		22159			24255872	Heavy	Unique	Used	0.566031	0	0.0003109	5.40005	0	51.8168	39	2	830.964	1660.92	-3.07689	285.045	55059	55059	MS2	0/0	12AUG14_Rui_cardiac_PE_F.raw
	High			HNNcmAEcLTPTIYAk	Unambiguous	1	1	P09605	C4(Carbamidomethyl); M5(Oxidation); C8(Carbamidomethyl); K16(Label:13C(6)15N(2))	CID	1	0	1	1					4162687		No Quan Values	Not Used		0	0.0001494	5.39947	0	18.0383	100	2	973.934	1946.86	-2.14085	154.996	26399	26399	MS2	0/0	12AUG14_Rui_cardiac_PE_F.raw
High				TGLEQGNDAGYLAESEk	Unambiguous	1	1	Q64428	K17(Label:2H(4))	CID	1	0	1	1		13083		1	35778404	Medium	Excluded by Method	Not Used		0	3.632e-07	5.39722	0	0	33	2	893.424	1785.84	-2.16302	185.952	33156	33156	MS2	0/0	12AUG14_Rui_cardiac_PE_F.raw
High				SLPSVETLGcTSVIcSDk	Unambiguous	10	1	P11507-2	C10(Carbamidomethyl); C15(Carbamidomethyl); K18(Label:2H(4))	CID	1	0	1	1		26197	1		95650268	Medium	Excluded by Method	Not Used		0	1.226e-05	5.39665	0	0	10	2	978.979	1956.95	-2.95954	326.736	64141	64141	MS2	0/0	12AUG14_Rui_cardiac_PE_F.raw
	High			LTVADALEPVQFEDGQk	Unambiguous	1	1	P09456	K17(Label:13C(6)15N(2))	CID	1	0	1	1							No Quan Values	Not Used		0	6.048e-06	5.39335	0	14.2962	35	2	934.478	1867.95	-1.90795	377.46	74966	74966	MS2	0/0	12AUG14_Rui_cardiac_PE_F.raw
	High			LFIGGLSFETTEESLr	Unambiguous	7	1	A7VJC2-2	R16(Label:13C(6)15N(4))	CID	1	0	1	1		33028		1	4.79371e+06	Heavy	Excluded by Method	Not Used		0	4.933e-05	5.38897	0	46.9963	70	2	904.968	1808.93	-1.17084	405.287	80999	80999	MS2	0/0	12AUG14_Rui_cardiac_PE_F.raw
High				TDLNHENLkGGDDLDPNYVLSSr	Unambiguous	1	1	P00564	K9(Label:2H(4)); R23(Label:13C(6))	CID	1	0	1	1		19642		1	25271230	Medium	Excluded by Method	Not Used		0	0.0006366	5.38424	1	40.2125	76	3	861.426	2582.26	-3.14288	256.191	48737	48737	MS2	0/0	12AUG14_Rui_cardiac_PE_F.raw
High				ITGLDPAGPNFEYAEAPSr	Unambiguous	1	1	Q06000	R19(Label:13C(6))	CID	1	0	1	1		25256		1	4.76008e+06	Medium	Excluded by Method	Not Used		0	1.274e-05	5.3829	0	0	77	2	1005.99	2010.97	-6.00681	316.29	61868	61868	MS2	0/0	12AUG14_Rui_cardiac_PE_F.raw
	High			IVSNAScTTncLAPLAk	Unambiguous	15	5	P04797;F1M5K4;M0R634;D3ZWV2;F1M2U5	C7(Carbamidomethyl); N10(Deamidated); C11(Carbamidomethyl); K17(Label:13C(6)15N(2))	CID	1	0	1	1					5672685		No Quan Values	Not Used		0	0.0001549	5.3812	0	72.0399	100	2	914.953	1828.9	-1.99304	217.487	40136	40136	MS2	0/0	12AUG14_Rui_cardiac_PE_F.raw
	High			TPIGSFLGSLASQPATk	Unambiguous	1	1	P17764	K17(Label:13C(6)15N(2))	CID	1	0	1	1							No Quan Values	Not Used		0	3.502e-05	5.38043	0	45.1569	100	2	841.961	1682.91	-3.22399	388.486	77272	77272	MS2	0/0	12AUG14_Rui_cardiac_PE_F.raw
High				NMVNEEDESQDTETVFk	Unambiguous	2	1	Q9Z2J4	K17(Label:2H(4))	CID	1	0	1	1					3.36047e+06		No Quan Values	Not Used		0	8.342e-06	5.37919	0	35.4645	100	2	1009.94	2018.87	-2.90228	221.638	41054	41054	MS2	0/0	12AUG14_Rui_cardiac_PE_F.raw
High				AVADALETGEEDAVTEALr	Unambiguous	2	1	Q80ZG1	R19(Label:13C(6))	CID	1	0	1	1					276555		No Quan Values	Not Used		0	0.0001385	5.37533	0	76.2077	100	2	983.488	1965.97	-0.894501	392.818	78188	78188	MS2	0/0	12AUG14_Rui_cardiac_PE_F.raw
High				HnNcMAEcLTPTIYAk	Unambiguous	1	1	P09605	N2(Deamidated); C4(Carbamidomethyl); C8(Carbamidomethyl); K16(Label:2H(4))	CID	0.0149	0	1	1					489511		No Quan Values	Not Used		0	0.000279	5.37487	0	39.3905	100	2	964.443	1927.88	7.64776	214.402	39442	39442	MS2	0/0	12AUG14_Rui_cardiac_PE_F.raw
High				STNGDTFLGGEDFDQALLr	Unambiguous	2	1	P48721	R19(Label:13C(6))	CID	1	0	1	1		32552		1	63563954	Medium	Excluded by Method	Not Used		0	3.65e-07	5.37133	0	15.7649	40	2	1031.49	2061.98	-2.03179	400.515	79920	79920	MS2	0/0	12AUG14_Rui_cardiac_PE_F.raw
High				AcLISmGYDLGEAEFAr	Unambiguous	1	1	D3ZCV0	C2(Carbamidomethyl); M6(Oxidation); R17(Label:13C(6))	CID	1	0	1	1							No Quan Values	Not Used		0	1.679e-05	5.37062	0	19.1864	34	2	962.945	1924.88	-2.33004	367.461	72868	72868	MS2	0/0	12AUG14_Rui_cardiac_PE_F.raw
	High			TFGGAPGFSLGSPLSSPVFPr	Unambiguous	2	1	P48675	R21(Label:13C(6)15N(4))	CID	1	0	1	1		33341			3.97754e+07	Heavy	Unique	Used	0.385156	0	0.0002353	5.36935	0	23.6677	39	2	1044.54	2088.07	-4.92282	408.965	81797	81797	MS2	0/0	12AUG14_Rui_cardiac_PE_F.raw
High				IMEGPAFNFLDAPAVr	Unambiguous	1	1	P49432	R16(Label:13C(6))	CID	1	0	1	1					6744010		No Quan Values	Not Used		0	1.638e-05	5.36923	0	41.5836	39	2	877.456	1753.9	0.357057	404.025	80722	80722	MS2	0/0	12AUG14_Rui_cardiac_PE_F.raw
	High			IPSAVGYQPTLATDMGTmQEr	Unambiguous	2	1	G3V6D3	M18(Oxidation); R21(Label:13C(6)15N(4))	CID	1	0	1	1		23169		1	12039450	Heavy	Excluded by Method	Not Used		0	8.348e-05	5.36687	0	12.3918	23	2	1146.54	2292.08	-2.90878	296.539	57574	57574	MS2	0/0	12AUG14_Rui_cardiac_PE_F.raw
	High			GADYLVTEVENGGSLGSk	Unambiguous	4	2	P11980;P11980-2	K18(Label:13C(6)15N(2))	CID	1	0	1	1		25212		1	4227658	Heavy	Excluded by Method	Not Used		0	0.0001005	5.36582	0	49.474	56	2	902.441	1803.88	-5.45412	316.307	61872	61872	MS2	0/0	12AUG14_Rui_cardiac_PE_F.raw
High				NQLTSNPENTVFDAk	Unambiguous	1	1	P06761	K15(Label:2H(4))	CID	1	0	1	1		16026			81971016	Medium	Unique	Used	0.662344	0	0.0002636	5.36225	0	3.22921	17	2	841.417	1681.83	-3.61298	216.324	39872	39872	MS2	0/0	12AUG14_Rui_cardiac_PE_F.raw
	High			LPSGSGAASPTTGSAVDIr	Unambiguous	1	1	M0R9D5	R19(Label:13C(6)15N(4))	CID	1	0	1	1					2570290		No Quan Values	Not Used		0	2.383e-05	5.36056	0	0	100	2	877.448	1753.89	-3.81367	176.742	31155	31155	MS2	0/0	12AUG14_Rui_cardiac_PE_F.raw
	High			QATLGAGLPIATPcTTVNk	Unambiguous	1	1	P17764	C14(Carbamidomethyl); K19(Label:13C(6)15N(2))	CID	1	0	1	1					28910676		No Quan Values	Not Used		0	1.609e-05	5.3567	0	17.0751	23	2	961.016	1921.03	-2.69138	304.067	59218	59218	MS2	0/0	12AUG14_Rui_cardiac_PE_F.raw
	High			ALcVSESqSAGAGTGNAATQGk	Unambiguous	2	1	F1LPQ9	C3(Carbamidomethyl); Q8(Deamidated); K22(Label:13C(6)15N(2))	CID	0.0019	0	1	1					380233		No Quan Values	Not Used		0	0.0006158	5.34957	0	30.4774	100	2	1037.49	2073.98	9.64022	95.0947	13551	13551	MS2	0/0	12AUG14_Rui_cardiac_PE_F.raw
	High			rYSGDFGADAQGAMSk	Unambiguous	1	1	Q9QZ76	R1(Label:13C(6)15N(4)); K16(Label:13C(6)15N(2))	CID	1	0	1	1					4.59694e+06		No Quan Values	Not Used		0	0.0003763	5.34808	1	0	100	2	839.883	1678.76	-1.25845	118.34	18482	18482	MS2	0/0	12AUG14_Rui_cardiac_PE_F.raw
	High			VQLLHSQNTSLInQk	Unambiguous	4	2	G3V8B0;G3V885	N13(Deamidated); K15(Label:13C(6)15N(2))	CID	0.0093	0	1	1					2824339		No Quan Values	Not Used		0	0.001295	5.34611	0	51.3232	100	2	866.484	1731.96	7.29958	163.624	28280	28280	MS2	0/0	12AUG14_Rui_cardiac_PE_F.raw
	High			YDYEEVEAEGANk	Unambiguous	2	1	Q499Q4	K13(Label:13C(6)15N(2))	CID	0.4007	0	1	1		10166		1	1.90781e+06	Heavy	Excluded by Method	Not Used		0	4.54e-05	5.34313	0	25.1648	90	2	762.83	1524.65	-3.31787	153.8	26138	26138	MS2	0/0	12AUG14_Rui_cardiac_PE_F.raw
	High			ALcVSESQSAGAGTGnAATQGk	Unconsidered	2	1	F1LPQ9	C3(Carbamidomethyl); N16(Deamidated); K22(Label:13C(6)15N(2))	CID		0.0019	2	2					380233		No Quan Values	Not Used		0	0.0002784	5.34203	0	30.4774	100	2	1037.49	2073.98	9.64022	95.0947	13551	13551	MS2	0/0	12AUG14_Rui_cardiac_PE_F.raw
	High			GITINAAHVEYSTAAr	Unambiguous	1	1	P85834	R16(Label:13C(6)15N(4))	CID	1	0	1	1		12812		1	3.56374e+06	Heavy	Excluded by Method	Not Used		0	0.002933	5.34203	0	20.2131	100	2	842.434	1683.86	-4.68019	182.218	32348	32348	MS2	0/0	12AUG14_Rui_cardiac_PE_F.raw
	High			rAPAAQPPATAAAPSAVGSPAAAPr	Unambiguous	2	1	M0R785	R1(Label:13C(6)15N(4)); R25(Label:13C(6)15N(4))	CID	1	0	1	1					5.02719e+06		No Quan Values	Not Used		0	0.01699	5.34188	1	31.5221	74	3	758.745	2274.22	-0.990549	135.854	22248	22248	MS2	0/0	12AUG14_Rui_cardiac_PE_F.raw
	High			AGSGIAESQSSGLGGQLSEVSGr	Unambiguous	1	1	D3ZZ68	R23(Label:13C(6)15N(4))	CID	1	0	1	1		18367	1		8.72827e+06	Heavy	Excluded by Method	Not Used		0	0.0001871	5.34187	0	0	100	2	1072.52	2144.04	-3.75888	241.63	45461	45461	MS2	0/0	12AUG14_Rui_cardiac_PE_F.raw
	High			VLGSEEPTEGDVQcmr	Unambiguous	1	1	D4ABA9	C14(Carbamidomethyl); M15(Oxidation); R16(Label:13C(6)15N(4))	CID	1	0	1	1		7334	1		1.54471e+06	Heavy	Excluded by Method	Not Used		0	0.0002041	5.34116	0	11.6244	100	2	916.902	1832.8	-3.56012	124.293	19762	19762	MS2	0/0	12AUG14_Rui_cardiac_PE_F.raw
	High			NETLGGTcLNVGcIPSk	Unambiguous	1	1	Q6P6R2	C8(Carbamidomethyl); C13(Carbamidomethyl); K17(Label:13C(6)15N(2))	CID	1	0	1	1		20825		1	4.46256e+06	Heavy	Excluded by Method	Not Used		0	0.0003147	5.33743	0	25.1738	98	2	914.442	1827.88	-2.78993	268.749	51469	51469	MS2	0/0	12AUG14_Rui_cardiac_PE_F.raw
	High			LYGSGGPPPTGEEDTSEkDEL	Unambiguous	1	1	P06761	K18(Label:13C(6)15N(2))	CID	1	0	1	1					23344024		No Quan Values	Not Used		0	5.983e-05	5.33675	1	15.1301	22	2	1093.49	2185.98	-3.79938	211.405	38782	38782	MS2	0/0	12AUG14_Rui_cardiac_PE_F.raw
High				SQIFSTASDNQPTVTIk	Unambiguous	1	1	P06761	K17(Label:2H(4))	CID	1	0	1	1					13081205		No Quan Values	Not Used		0	0.0001017	5.33418	0	0	100	2	920.979	1840.95	-4.07109	247.151	46707	46707	MS2	0/0	12AUG14_Rui_cardiac_PE_F.raw
High				QDHPSSMGVYGqESGGFSGPGENr	Unambiguous	2	1	B1WC50	Q12(Deamidated); R24(Label:13C(6))	CID	1	0	1	1		11793		1	5.20166e+06	Medium	Excluded by Method	Not Used		0	0.0004001	5.33344	0	64.9264	100	3	829.695	2487.07	5.62427	171.272	29956	29956	MS2	0/0	12AUG14_Rui_cardiac_PE_F.raw
High				LVAGVMGqNEPDQGGQr	Unambiguous	2	1	B0BMW2	Q8(Deamidated); R17(Label:13C(6))	CID	0.0188	0	1	1					606253		No Quan Values	Not Used		0	1.849e-05	5.33229	0	30.7464	100	2	881.935	1762.86	7.92351	140.021	23148	23148	MS2	0/0	12AUG14_Rui_cardiac_PE_F.raw
High				LIEVANLAcSISnNEEGVk	Unconsidered	1	1	Q5U302	C9(Carbamidomethyl); N13(Deamidated); K19(Label:2H(4))	CID		0.0291	2	2					1.04881e+06		No Quan Values	Not Used		0	0.0001243	5.33196	0	45.0128	100	2	1033.03	2065.05	4.12407	364.605	72257	72257	MS2	0/0	12AUG14_Rui_cardiac_PE_F.raw
High				GQLTTDQVFPYPSVLNEEQTQFLk	Unambiguous	1	1	Q5M9H2	K24(Label:2H(4))	CID	1	0	1	1		33459			6.64862e+06	Medium	Unique	Used	0.653178	0	0.001245	5.33152	0	11.8265	98	2	1393.7	2786.4	-6.08289	408.991	81803	81803	MS2	0/0	12AUG14_Rui_cardiac_PE_F.raw
	High			VIVVGNPANTNcLTASk	Unambiguous	1	1	O88989	C12(Carbamidomethyl); K17(Label:13C(6)15N(2))	CID	1	0	1	1		16714			174779656	Heavy	Unique	Used	0.586625	0	5.262e-05	5.32669	0	35.9704	28	2	883.469	1765.93	-2.97678	223.686	41500	41500	MS2	0/0	12AUG14_Rui_cardiac_PE_F.raw
High				NPDDITQEEYGEFYk	Unambiguous	1	1	P34058	K15(Label:2H(4))	CID	1	0	1	1							No Quan Values	Not Used		0	6.063e-06	5.3233	0	39.2422	33	2	926.412	1851.82	-2.56391	280.508	54059	54059	MS2	0/0	12AUG14_Rui_cardiac_PE_F.raw
High				FQNVNSVTLFVQSNQGEEETTr	Unambiguous	1	1	Q920J4	R22(Label:13C(6))	CID	1	0	1	1		26311	1		3.12882e+06	Medium	Excluded by Method	Not Used		0	3.442e-06	5.32315	0	0	100	2	1267.11	2533.22	-2.52096	327.986	64411	64411	MS2	0/0	12AUG14_Rui_cardiac_PE_F.raw
High				VLNNMEIGTSLYDEEGAk	Unambiguous	1	1	P16617	K18(Label:2H(4))	CID	1	0	1	1					3.93055e+06		No Quan Values	Not Used		0	1.886e-06	5.31972	0	36.3044	86	2	993.981	1986.96	-3.83631	315.973	61801	61801	MS2	0/0	12AUG14_Rui_cardiac_PE_F.raw
	High			HNNcmAEcLTPTIYAk	Unambiguous	1	1	P09605	C4(Carbamidomethyl); M5(Oxidation); C8(Carbamidomethyl); K16(Label:13C(6)15N(2))	CID	1	0	1	1		10064			14171207	Heavy	Redundant	Not Used	0.496239	0	0.0003608	5.31826	0	25.3542	69	2	973.934	1946.86	-1.82734	152.846	25929	25929	MS2	0/0	12AUG14_Rui_cardiac_PE_F.raw
High				GTGGVDTAAVADVYDISNIDr	Unambiguous	2	2	P09605;M0R6J6	R21(Label:13C(6))	CID	1	0	1	1							No Quan Values	Not Used		0	1.689e-06	5.31743	0	0	100	2	1058.01	2115.02	-3.51576	393.922	78424	78424	MS2	0/0	12AUG14_Rui_cardiac_PE_F.raw
High				LGSSEVEQVQLVVDGVk	Unambiguous	1	1	P00564	K17(Label:2H(4))	CID	1	0	1	1							No Quan Values	Not Used		0	7.014e-05	5.31573	0	10.8283	8	2	895.494	1789.98	-2.27601	365.579	72466	72466	MS2	0/0	12AUG14_Rui_cardiac_PE_F.raw
High				STAGDTHLGGEDFDNr	Unambiguous	6	1	P63018	R16(Label:13C(6))	CID	1	0	1	1		3924		1	17825026	Medium	Excluded by Method	Not Used		0	1.351e-05	5.315	0	4.54236	76	2	849.375	1697.74	-2.16598	88.9415	12267	12267	MS2	0/0	12AUG14_Rui_cardiac_PE_F.raw
High				GADYLVTEVEnGGSLGSk	Unambiguous	4	2	P11980;P11980-2	N11(Deamidated); K18(Label:2H(4))	CID	1	0	1	1		22383			49508086	Medium	Not Unique	Not Used	1.18937	0	5.283e-06	5.31433	0	20.6431	15	2	900.943	1800.88	-1.22112	286.476	55370	55370	MS2	0/0	12AUG14_Rui_cardiac_PE_F.raw
	High			IkNNDPDTTEVNLNNIENITTQTLSr	Unambiguous	2	1	A1A5Q0	K2(Label:13C(6)15N(2)); R26(Label:13C(6)15N(4))	CID	1	0	1	1		31883			1.46694e+07	Heavy	Unique	Used	0.526169	0	0.002368	5.31396	1	74.3788	100	3	992.505	2975.5	-1.18774	394.766	78603	78603	MS2	0/0	12AUG14_Rui_cardiac_PE_F.raw
High				ELAQQVQQVAAEYcr	Unambiguous	1	1	Q6AYI1	C14(Carbamidomethyl); R15(Label:13C(6))	CID	1	0	1	1		24557	1		8.52209e+06	Medium	Excluded by Method	Not Used		0	2.427e-05	5.31231	0	58.0722	49	2	899.945	1798.88	-0.633565	308.82	60243	60243	MS2	0/0	12AUG14_Rui_cardiac_PE_F.raw
High				GVGIISEGNETVEDIAAr	Unambiguous	3	2	P06687;P06685	R18(Label:13C(6))	CID	1	0	1	1							No Quan Values	Not Used		0	3.786e-06	5.30538	0	16.8687	31	2	918.473	1835.94	-3.41324	328.69	64568	64568	MS2	0/0	12AUG14_Rui_cardiac_PE_F.raw
High				LEDEEEMNAELTAk	Unambiguous	4	2	G3V8B0;G3V885	K14(Label:2H(4))	CID	1	0	1	1					12555683		No Quan Values	Not Used		0	2.216e-05	5.30175	0	39.7455	36	2	813.377	1625.75	-2.38301	199.706	36206	36206	MS2	0/0	12AUG14_Rui_cardiac_PE_F.raw
	High			QFAAQANAIGPWIQNk	Unambiguous	1	1	D3ZCV0	K16(Label:13C(6)15N(2))	CID	1	0	1	1		24979			6.83158e+06	Heavy	Unique	Used	0.695136	0	0.0007164	5.2995	0	55.9014	68	2	882.967	1764.93	-0.644396	313.22	61193	61193	MS2	0/0	12AUG14_Rui_cardiac_PE_F.raw
	High			VQLLHSQnTSLINQk	Unconsidered	4	2	G3V8B0;G3V885	N8(Deamidated); K15(Label:13C(6)15N(2))	CID		0.0093	2	2					2824339		No Quan Values	Not Used		0	0.0002282	5.29941	0	51.3232	100	2	866.484	1731.96	7.29958	163.624	28280	28280	MS2	0/0	12AUG14_Rui_cardiac_PE_F.raw
	High			kYEDIcPSTHNMDVPNIk	Unambiguous	2	1	G3V7J7	K1(Label:13C(6)15N(2)); C6(Carbamidomethyl); K18(Label:13C(6)15N(2))	CID	1	0	1	1		14422			19193337	Heavy	Unique	Used	0.612147	0	0.0006503	5.29851	1	20.0614	70	3	726.348	2177.03	-2.5268	199.148	36085	36085	MS2	0/0	12AUG14_Rui_cardiac_PE_F.raw
High				SIYGEkFEDENFILk	Unambiguous	1	1	P10111	K6(Label:2H(4)); K15(Label:2H(4))	CID	1	0	1	1		25316	1		5.94412e+06	Medium	Excluded by Method	Not Used		0	5.672e-05	5.29753	1	63.5946	100	2	920.482	1839.96	-3.15726	316.892	62001	62001	MS2	0/0	12AUG14_Rui_cardiac_PE_F.raw
High				HNncMAEcLTPTIYAk	Unconsidered	1	1	P09605	N3(Deamidated); C4(Carbamidomethyl); C8(Carbamidomethyl); K16(Label:2H(4))	CID		0.0149	2	2					489511		No Quan Values	Not Used		0	0.0003116	5.29336	0	39.3905	100	2	964.443	1927.88	7.64776	214.402	39442	39442	MS2	0/0	12AUG14_Rui_cardiac_PE_F.raw
High				ITVVGVGqVGMAcAISILGk	Unambiguous	1	1	P42123	Q8(Deamidated); C13(Carbamidomethyl); K20(Label:2H(4))	CID	1	0	1	1		34077	1		1.59086e+06	Medium	Excluded by Method	Not Used		0	0.0002323	5.29278	0	74.7531	100	2	989.56	1978.11	5.63068	415.438	83161	83161	MS2	0/0	12AUG14_Rui_cardiac_PE_F.raw
	High			VQAnLDTPDINIQGPEAk	Unambiguous	1	1	M0R9D5	N4(Deamidated); K18(Label:13C(6)15N(2))	CID	0.0208	0	1	1		21921	1		1.0304e+06	Heavy	Excluded by Method	Not Used		0	0.001602	5.29262	0	57.9258	100	2	966.5	1931.99	6.40424	280.875	54140	54140	MS2	0/0	12AUG14_Rui_cardiac_PE_F.raw
High				IEVqDTSGGTTALrPSASTQALSSSVSSSk	Unambiguous	2	1	G3V8T4	Q4(Deamidated); R14(Label:13C(6)); K30(Label:2H(4))	CID	1	0	1	1		17990	1		5.12085e+06	Medium	Excluded by Method	Not Used		0	1.936e-06	5.2898	0	56.6815	100	3	988.508	2963.51	1.6803	237.534	44555	44555	MS2	0/0	12AUG14_Rui_cardiac_PE_F.raw
High				ISSSNPYSTVTmDELr	Unambiguous	1	1	D3ZCV0	M12(Oxidation); R16(Label:13C(6))	CID	1	0	1	1		17816		1	108800104	Medium	Excluded by Method	Not Used		0	9.253e-06	5.28742	0	6.25853	12	2	911.432	1821.86	-3.29995	235.762	44164	44164	MS2	0/0	12AUG14_Rui_cardiac_PE_F.raw
High				rIGIFGQDEDVTSk	Unambiguous	4	1	P11507-2	R1(Label:13C(6)); K14(Label:2H(4))	CID	1	0	1	1		13579		1	85620820	Medium	Excluded by Method	Not Used		0	9.409e-07	5.28737	1	57.333	7	3	525.617	1574.84	-4.0213	190.549	34174	34174	MS2	0/0	12AUG14_Rui_cardiac_PE_F.raw
	High			kATDAEADVASLNr	Unambiguous	5	1	P04692	K1(Label:13C(6)15N(2)); R14(Label:13C(6)15N(4))	CID	1	0	1	1					8422813		No Quan Values	Not Used		0	5.418e-05	5.28529	1	10.9853	68	2	739.879	1478.75	-3.70931	93.9619	13315	13315	MS2	0/0	12AUG14_Rui_cardiac_PE_F.raw
High				HVSPAGAAVGVPLSEDEAr	Unambiguous	1	1	O35567	R19(Label:13C(6))	CID	1	0	1	1					1.50669e+06		No Quan Values	Not Used		0	5.968e-05	5.28428	0	41.148	100	2	934.481	1867.95	-3.0733	183.905	32713	32713	MS2	0/0	12AUG14_Rui_cardiac_PE_F.raw
High				SLYHDITGDTSGDYrk	Unambiguous	1	1	Q5XI77	R15(Label:13C(6)); K16(Label:2H(4))	CID	1	0	1	1		8346		1	2.73929e+07	Medium	Excluded by Method	Not Used		0	4.161e-05	5.28401	1	60.6481	54	3	613.302	1837.89	-3.20826	135.022	22072	22072	MS2	0/0	12AUG14_Rui_cardiac_PE_F.raw
High				NPDDITQEEYGEFYk	Unambiguous	1	1	P34058	K15(Label:2H(4))	CID	1	0	1	1							No Quan Values	Not Used		0	1.564e-05	5.28299	0	27.7844	50	2	926.414	1851.82	-1.31144	274.724	52784	52784	MS2	0/0	12AUG14_Rui_cardiac_PE_F.raw
High				AANEAGYFNEEmAPIEVk	Unambiguous	2	1	P13437	M12(Oxidation); K18(Label:2H(4))	CID	1	0	1	1							No Quan Values	Not Used		0	7.199e-05	5.28297	0	31.5463	69	2	1001.97	2002.93	-3.15534	268.478	51409	51409	MS2	0/0	12AUG14_Rui_cardiac_PE_F.raw
High				SLDSAETYSQHAQSLDGTmGSSIPLYr	Unambiguous	2	1	F1LPM3	M19(Oxidation); R27(Label:13C(6))	CID	1	0	1	1		23241		1	1.80489e+06	Medium	Excluded by Method	Not Used		0	5.112e-05	5.28035	0	8.2391	99	3	979.457	2936.36	-3.41555	295.13	57257	57257	MS2	0/0	12AUG14_Rui_cardiac_PE_F.raw
	High			VVDSLQTSLDAETr	Unambiguous	4	2	G3V8B0;G3V885	R14(Label:13C(6)15N(4))	CID	1	0	1	1							No Quan Values	Not Used		0	4.301e-05	5.28024	0	24.0023	49	2	772.393	1543.78	-3.6174	214.695	39507	39507	MS2	0/0	12AUG14_Rui_cardiac_PE_F.raw
High				AGNEQSVHQYTISkDEPFFLr	Unambiguous	2	1	D3Z802	K14(Label:2H(4)); R21(Label:13C(6))	CID	1	0	1	1		21289	1	1	2.79262e+06	Medium	Excluded by Method	Not Used		0	0.0002041	5.27753	1	64.4023	100	3	826.081	2476.23	-8.47142	273.789	52575	52575	MS2	0/0	12AUG14_Rui_cardiac_PE_F.raw
High				LMATLFSTYASADTGDSGk	Unambiguous	2	1	G3V885	K19(Label:2H(4))	CID	1	0	1	1					218449		No Quan Values	Not Used		0	7.639e-05	5.27548	0	24.6273	100	2	970.462	1939.92	-4.55311	360.456	71374	71374	MS2	0/0	12AUG14_Rui_cardiac_PE_F.raw
High				EQDLEGATVVGAPAEEQk	Unambiguous	6	1	D4A1Q2	K18(Label:2H(4))	CID	1	0	1	1		13436		1	2.45586e+06	Medium	Excluded by Method	Not Used		0	0.0001415	5.27535	0	0	100	2	937.965	1874.92	-3.02808	188.424	33704	33704	MS2	0/0	12AUG14_Rui_cardiac_PE_F.raw
	High			AVLDSSPFLSEANAEr	Unambiguous	1	1	Q5BJQ0	R16(Label:13C(6)15N(4))	CID	1	0	1	1							No Quan Values	Not Used		0	6.7e-05	5.27445	0	0	100	2	858.424	1715.84	-3.5155	306.762	59807	59807	MS2	0/0	12AUG14_Rui_cardiac_PE_F.raw
High				VLNNMEIGTSLYDEEGAk	Unambiguous	1	1	P16617	K18(Label:2H(4))	CID	1	0	1	1					115466		No Quan Values	Not Used		0	0.0002573	5.27407	0	0	100	2	993.98	1986.95	-5.37222	309.25	60334	60334	MS2	0/0	12AUG14_Rui_cardiac_PE_F.raw
	High			VGLIGScTNSSYEDmGr	Unambiguous	1	1	Q9ER34	C7(Carbamidomethyl); M15(Oxidation); R17(Label:13C(6)15N(4))	CID	1	0	1	1		12572		1	22636736	Heavy	Excluded by Method	Not Used		0	0.00012	5.27204	0	8.22399	92	2	936.405	1871.8	-5.64645	181.824	32261	32261	MS2	0/0	12AUG14_Rui_cardiac_PE_F.raw
	High			NVQAEEmVEFSSGLk	Unambiguous	3	1	P15999	M7(Oxidation); K15(Label:13C(6)15N(2))	CID	1	0	1	1					1055836		No Quan Values	Not Used		0	4.233e-05	5.27093	0	71.109	100	2	846.403	1691.8	-3.00492	230.137	42920	42920	MS2	0/0	12AUG14_Rui_cardiac_PE_F.raw
High				HAcVPVDFEEVHVSSNADEEDIr	Unambiguous	2	1	P41565	C3(Carbamidomethyl); R23(Label:13C(6))	CID	1	0	1	1		20350	1		1.54661e+07	Medium	Excluded by Method	Not Used		0	3.877e-05	5.26965	0	26.5095	39	3	887.4	2660.19	-4.71726	263.252	50277	50277	MS2	0/0	12AUG14_Rui_cardiac_PE_F.raw
	High			kYEDIcPSTHNMDVPNIk	Unambiguous	2	1	G3V7J7	K1(Label:13C(6)15N(2)); C6(Carbamidomethyl); K18(Label:13C(6)15N(2))	CID	1	0	1	1		14422			19193337	Heavy	Redundant	Not Used	0.612147	0	0.0005439	5.26924	1	45.2377	44	3	726.348	2177.03	-1.34928	199.076	36070	36070	MS2	0/0	12AUG14_Rui_cardiac_PE_F.raw
	High			DLNELQTLIEAHFENr	Unambiguous	4	1	F1LMI8	R16(Label:13C(6)15N(4))	CID	1	0	1	1		33690			6.29019e+07	Heavy	Unique	Used	0.584537	0	6.094e-05	5.26829	0	44.0884	28	2	976.488	1951.97	-3.4658	411.167	82266	82266	MS2	0/0	12AUG14_Rui_cardiac_PE_F.raw
	High			LAVEALSSLDGDLSGr	Unambiguous	1	1	P07335	R16(Label:13C(6)15N(4))	CID	1	0	1	1							No Quan Values	Not Used		0	8.275e-05	5.26759	0	33.0946	81	2	806.922	1612.84	-3.31651	380.34	75570	75570	MS2	0/0	12AUG14_Rui_cardiac_PE_F.raw
High				rVIISAPSADAPmFVMGVNHEk	Unambiguous	7	4	P04797;M0R634;D3ZWV2;F1M2U5	R1(Label:13C(6)); M13(Oxidation); K22(Label:2H(4))	CID	1	0	1	1					17230366		No Quan Values	Not Used		0	5.281e-07	5.2662	1	38.6708	24	3	799.088	2395.25	-0.363742	270.955	51953	51953	MS2	0/0	12AUG14_Rui_cardiac_PE_F.raw
High				NPDDITNEEYGEFYk	Unambiguous	1	1	P82995	K15(Label:2H(4))	CID	1	0	1	1					20755136		No Quan Values	Not Used		0	4.351e-05	5.26318	0	8.64841	27	2	919.403	1837.8	-3.76546	271.746	52128	52128	MS2	0/0	12AUG14_Rui_cardiac_PE_F.raw
High				NPDDITQEEYGEFYk	Unambiguous	1	1	P34058	K15(Label:2H(4))	CID	1	0	1	1		21620		1	115460580	Medium	Excluded by Method	Not Used		0	2.701e-05	5.26305	0	20.3297	10	2	926.412	1851.82	-2.49799	277.504	53403	53403	MS2	0/0	12AUG14_Rui_cardiac_PE_F.raw
High				LEDTENWLYEDGEDQPk	Unambiguous	2	1	F1LRV4	K17(Label:2H(4))	CID	1	0	1	1		22915	1		1.19546e+07	Medium	Excluded by Method	Not Used		0	5.851e-06	5.26234	0	0	100	2	1042.96	2084.92	-3.04018	291.882	56540	56540	MS2	0/0	12AUG14_Rui_cardiac_PE_F.raw
	High			YDDVEEAnYFQQASELAk	Unambiguous	1	1	Q66HF1	N8(Deamidated); K18(Label:13C(6)15N(2))	CID	1	0	1	1					76404.1		No Quan Values	Not Used		0	0.0002287	5.26136	0	54.8079	100	2	1064.97	2128.94	-1.42553	367.075	72786	72786	MS2	0/0	12AUG14_Rui_cardiac_PE_F.raw
High				cPVmLVVGDQAPHEDAVVEcNSk	Unambiguous	2	1	Q8VBU2-2	C1(Carbamidomethyl); M4(Oxidation); C20(Carbamidomethyl); K23(Label:2H(4))	CID	1	0	1	1		17794	1		1.04864e+07	Medium	Excluded by Method	Not Used		0	0.0001384	5.26116	0	45.2291	72	3	858.733	2574.18	-3.45149	235.388	44080	44080	MS2	0/0	12AUG14_Rui_cardiac_PE_F.raw
High				rQAVTNPNNTFYATk	Unambiguous	1	1	P48721	R1(Label:13C(6)); K15(Label:2H(4))	CID	1	0	1	1					1.12489e+07		No Quan Values	Not Used		0	2.444e-06	5.25954	1	26.3566	100	2	867.961	1734.92	-0.957187	74.7423	9325	9325	MS2	0/0	12AUG14_Rui_cardiac_PE_F.raw
	High			GPENEDPQTESQQLEAk	Unambiguous	1	1	Q5U2U8	K17(Label:13C(6)15N(2))	CID	1	0	1	1					831365		No Quan Values	Not Used		0	0.0001577	5.25845	0	20.5636	100	2	954.436	1907.87	-2.96579	113.065	17351	17351	MS2	0/0	12AUG14_Rui_cardiac_PE_F.raw
	High			VGSDASSQQEFTScLk	Unambiguous	2	1	G3V907	C14(Carbamidomethyl); K16(Label:13C(6)15N(2))	CID	1	0	1	1					694669		No Quan Values	Not Used		0	8.565e-05	5.25659	0	32.3909	100	2	876.398	1751.79	-5.89115	169.897	29656	29656	MS2	0/0	12AUG14_Rui_cardiac_PE_F.raw
	High			AmYDYSAQDEDEVSFr	Unambiguous	2	1	M0R8A2	M2(Oxidation); R16(Label:13C(6)15N(4))	CID	1	0	1	1					3.39042e+06		No Quan Values	Not Used		0	0.0001064	5.25538	0	0	100	2	976.394	1951.78	-3.97468	236.524	44332	44332	MS2	0/0	12AUG14_Rui_cardiac_PE_F.raw
High				LATAEAQSLHQQVLSr	Unambiguous	1	1	D4ABA9	R16(Label:13C(6))	CID	1	0	1	1		10406		1	1.46991e+06	Medium	Excluded by Method	Not Used		0	8.548e-06	5.2546	0	40.5849	100	2	879.483	1757.96	-0.72952	156.343	26690	26690	MS2	0/0	12AUG14_Rui_cardiac_PE_F.raw
High				TDDYLDqPccETINr	Unambiguous	1	1	P50399	Q7(Deamidated); C9(Carbamidomethyl); C10(Carbamidomethyl); R15(Label:13C(6))	CID	0.0305	0	1	1		14793		1	11852290	Medium	Excluded by Method	Not Used		0	0.000976	5.25424	0	40.8953	100	2	953.905	1906.8	7.05446	201.99	36707	36707	MS2	0/0	12AUG14_Rui_cardiac_PE_F.raw
	High			NEEDATELVTLAQAVNAr	Unambiguous	1	1	Q5U300	R18(Label:13C(6)15N(4))	CID	0.3733	0	1	1					9308989		No Quan Values	Not Used		0	5.489e-05	5.25356	0	36.6579	51	2	977.489	1953.97	-2.54756	399.001	79572	79572	MS2	0/0	12AUG14_Rui_cardiac_PE_F.raw
High				LAEDAPnFDGPAAEGQPGQk	Unambiguous	2	1	M0RAS7	N7(Deamidated); K20(Label:2H(4))	CID	0.0286	0	1	1					1.42457e+06		No Quan Values	Not Used		0	8.578e-06	5.25251	0	36.3096	100	2	1008.98	2016.96	7.77532	187.392	33477	33477	MS2	0/0	12AUG14_Rui_cardiac_PE_F.raw
	High			GTGGVDTAAVGGVFDVSNADr	Unambiguous	1	1	P07335	R21(Label:13C(6)15N(4))	CID	1	0	1	1							No Quan Values	Not Used		0	7.73e-05	5.25053	0	36.3016	93	2	987.97	1974.93	-2.88163	315.561	61711	61711	MS2	0/0	12AUG14_Rui_cardiac_PE_F.raw
High				GDVPSVGLEGPDVDLQGPEGk	Unambiguous	1	1	M0R9D5	K21(Label:2H(4))	CID	1	0	1	1		27126		1	2.81239e+06	Medium	Excluded by Method	Not Used		0	2.753e-05	5.25008	0	26.4784	100	2	1035.02	2069.03	-1.83929	337.073	66382	66382	MS2	0/0	12AUG14_Rui_cardiac_PE_F.raw
	High			GDVPSVGLEGPDVDLQGPEGk	Unambiguous	1	1	M0R9D5	K21(Label:13C(6)15N(2))	CID	1	0	1	1		27019		1	4.58102e+06	Heavy	Excluded by Method	Not Used		0	1.535e-05	5.24981	0	0	100	2	1037.01	2073.02	-0.224746	336.027	66157	66157	MS2	0/0	12AUG14_Rui_cardiac_PE_F.raw
High				NMGGPYGGGNYGPGGSGGSGGYGGr	Unambiguous	7	1	A7VJC2-2	R25(Label:13C(6))	CID	1	0	1	1		10744	1	1	688737	Medium	Excluded by Method	Not Used		0	7.124e-07	5.24965	0	0	100	2	1098.47	2195.92	-0.780799	159.867	27471	27471	MS2	0/0	12AUG14_Rui_cardiac_PE_F.raw
	High			YSGDFGADAQGAmSk	Unambiguous	1	1	Q9QZ76	M13(Oxidation); K15(Label:13C(6)15N(2))	CID	1	0	1	1							No Quan Values	Not Used		0	2.236e-05	5.24904	0	45.6983	100	2	764.825	1528.64	-2.59815	91.3617	12775	12775	MS2	0/0	12AUG14_Rui_cardiac_PE_F.raw
High				NAqAHLkDTQLQLDDAVr	Unambiguous	2	1	G3V885	Q3(Deamidated); K7(Label:2H(4)); R18(Label:13C(6))	CID	0.0172	0	1	1					14873850		No Quan Values	Not Used		0	0.0002618	5.2441	1	65.9608	72	3	683.029	2047.07	-3.70271	203.642	37075	37075	MS2	0/0	12AUG14_Rui_cardiac_PE_F.raw
	High			LATAEAQSLHQQVLSr	Unambiguous	1	1	D4ABA9	R16(Label:13C(6)15N(4))	CID	1	0	1	1		10318			1828838	Heavy	Unique	Used	0.655125	0	0.0002678	5.24319	0	18.7799	100	2	881.478	1761.95	-0.232013	155.344	26476	26476	MS2	0/0	12AUG14_Rui_cardiac_PE_F.raw
	High			FESAFLSHVVSQHQSLLGNIr	Unambiguous	2	1	P15999	R21(Label:13C(6)15N(4))	CID	1	0	1	1		29985			647700	Heavy	Unique	Used	0.211237	0	0.0002257	5.2421	0	55.4801	100	3	793.751	2379.24	-2.68997	371.444	73703	73703	MS2	0/0	12AUG14_Rui_cardiac_PE_F.raw
High				IPSAVGYQPTLATDMGTMQEr	Unambiguous	2	1	G3V6D3	R21(Label:13C(6))	CID	1	0	1	1					2.4181e+06		No Quan Values	Not Used		0	0.0001254	5.24193	0	13.4147	55	2	1136.56	2272.1	-0.506675	336.211	66197	66197	MS2	0/0	12AUG14_Rui_cardiac_PE_F.raw
High				VLGSEEPTEGDVQcmr	Unambiguous	1	1	D4ABA9	C14(Carbamidomethyl); M15(Oxidation); R16(Label:13C(6))	CID	1	0	1	1		7520		1	15271516	Medium	Excluded by Method	Not Used		0	3.612e-05	5.241	0	0	56	2	914.907	1828.81	-4.24586	126.701	20282	20282	MS2	0/0	12AUG14_Rui_cardiac_PE_F.raw
High				QYGqTVATYEScSTAAFk	Unambiguous	2	1	P18886	Q4(Deamidated); C12(Carbamidomethyl); K18(Label:2H(4))	CID	0.0076	0	1	1					1.11703e+06		No Quan Values	Not Used		0	0.001562	5.23991	0	17.7277	100	2	1008.97	2016.92	3.54047	245.917	46432	46432	MS2	0/0	12AUG14_Rui_cardiac_PE_F.raw
	High			cIGAIAMTEPGAGSDLQGVr	Unambiguous	1	1	P15650	C1(Carbamidomethyl); R20(Label:13C(6)15N(4))	CID	1	0	1	1					1.6751e+06		No Quan Values	Not Used		0	0.002597	5.23942	0	55.0111	100	2	1006.99	2012.97	-3.03709	302.634	58909	58909	MS2	0/0	12AUG14_Rui_cardiac_PE_F.raw
High				DTVEVALEDkGDNTFr	Unambiguous	1	1	D3ZHA0	K10(Label:2H(4)); R16(Label:13C(6))	CID	1	0	1	1		17167		1	2.11583e+06	Medium	Excluded by Method	Not Used		0	0.0003549	5.23872	1	40.9809	83	2	909.956	1818.9	-3.75978	228.616	42586	42586	MS2	0/0	12AUG14_Rui_cardiac_PE_F.raw
High				DVGPDDQGSYAVIAGSSk	Unambiguous	1	1	P56741	K18(Label:2H(4))	CID	1	0	1	1		16265	1	1	860263	Medium	Excluded by Method	Not Used		0	8.237e-07	5.23811	0	7.30842	40	2	885.426	1769.84	-2.57553	218.753	40418	40418	MS2	0/0	12AUG14_Rui_cardiac_PE_F.raw
	High			DVGPDDQGSYAVIAGSSk	Unambiguous	1	1	P56741	K18(Label:13C(6)15N(2))	CID	1	0	1	1					21930860		No Quan Values	Not Used		0	0.0001313	5.23569	0	22.1907	57	2	887.419	1773.83	-4.26551	218.548	40372	40372	MS2	0/0	12AUG14_Rui_cardiac_PE_F.raw
High				VLGSEEPTEGDVQcMr	Unambiguous	1	1	D4ABA9	C14(Carbamidomethyl); R16(Label:13C(6))	CID	1	0	1	1		13425			9.7328e+06	Medium	Unique	Used	0.330352	0	1.309e-06	5.23566	0	0	100	2	906.91	1812.81	-4.26018	188.335	33685	33685	MS2	0/0	12AUG14_Rui_cardiac_PE_F.raw
High				AVAQGNLSSADVQAAk	Unambiguous	1	1	P32551	K16(Label:2H(4))	CID	1	0	1	1		5259		1	17063688	Medium	Excluded by Method	Not Used		0	1.477e-07	5.2355	0	5.11532	48	2	767.411	1533.82	-1.23041	100.883	14761	14761	MS2	0/0	12AUG14_Rui_cardiac_PE_F.raw
High				LVAGVMGQnEPDQGGQr	Unconsidered	2	1	B0BMW2	N9(Deamidated); R17(Label:13C(6))	CID		0.0188	2	2					606253		No Quan Values	Not Used		0	2.209e-05	5.23459	0	30.7464	100	2	881.935	1762.86	7.92351	140.021	23148	23148	MS2	0/0	12AUG14_Rui_cardiac_PE_F.raw
	High			VLNNMEIGTSLYDEEGAk	Unambiguous	1	1	P16617	K18(Label:13C(6)15N(2))	CID	1	0	1	1		24880			9.92471e+06	Heavy	Unique	Used	0.578079	0	0.0005154	5.23399	0	34.3027	67	2	995.975	1990.94	-4.29716	312.101	60953	60953	MS2	0/0	12AUG14_Rui_cardiac_PE_F.raw
High				IVSNAScTTNcLAPLAk	Unambiguous	15	5	P04797;F1M5K4;M0R634;D3ZWV2;F1M2U5	C7(Carbamidomethyl); C11(Carbamidomethyl); K17(Label:2H(4))	CID	1	0	1	1							No Quan Values	Not Used		0	4.502e-06	5.23324	0	33.8128	36	2	912.467	1823.93	-1.55001	199.052	36064	36064	MS2	0/0	12AUG14_Rui_cardiac_PE_F.raw
High				EAAAYSSSGGAAGAGLAGr	Unambiguous	1	1	P46152	R19(Label:13C(6))	CID	1	0	1	1							No Quan Values	Not Used		0	9.34e-08	5.23233	0	0	100	2	815.398	1629.79	-2.14405	104.882	15606	15606	MS2	0/0	12AUG14_Rui_cardiac_PE_F.raw
High				LIEVANLAcSISNnEEGVk	Unconsidered	1	1	Q5U302	C9(Carbamidomethyl); N14(Deamidated); K19(Label:2H(4))	CID		0.0474	3	3					1.04881e+06		No Quan Values	Not Used		0	7.47e-05	5.23064	0	45.0128	100	2	1033.03	2065.05	4.12407	364.605	72257	72257	MS2	0/0	12AUG14_Rui_cardiac_PE_F.raw
	High			IINEPTAAAIAYGLDk	Unambiguous	6	2	P63018;P06761	K16(Label:13C(6)15N(2))	CID	1	0	1	1							No Quan Values	Not Used		0	8.463e-06	5.22658	0	13.2973	12	2	834.457	1667.91	-2.13376	340.041	67020	67020	MS2	0/0	12AUG14_Rui_cardiac_PE_F.raw
	High			VQLLHSqNTSLINQk	Unconsidered	4	2	G3V8B0;G3V885	Q7(Deamidated); K15(Label:13C(6)15N(2))	CID		0.0224	3	3					2824339		No Quan Values	Not Used		0	0.0002373	5.22625	0	51.3232	100	2	866.484	1731.96	7.29958	163.624	28280	28280	MS2	0/0	12AUG14_Rui_cardiac_PE_F.raw
High				rGTGGVDTAAVGAVFDISNADr	Unambiguous	1	1	P00564	R1(Label:13C(6)); R22(Label:13C(6))	CID	1	0	1	1							No Quan Values	Not Used		0	0.0002161	5.22338	1	38.039	54	3	721.038	2161.1	-1.642	335.298	65999	65999	MS2	0/0	12AUG14_Rui_cardiac_PE_F.raw
	High			AEDGSVIDYELIDQDAr	Unambiguous	2	1	Q07936	R17(Label:13C(6)15N(4))	CID	1	0	1	1		27011	1		6.50821e+06	Heavy	Excluded by Method	Not Used		0	0.0001136	5.22293	0	73.6049	100	2	959.946	1918.88	-2.96374	335.933	66136	66136	MS2	0/0	12AUG14_Rui_cardiac_PE_F.raw
	High			kYEDIcPSTHNmDVPNIk	Unambiguous	2	1	G3V7J7	K1(Label:13C(6)15N(2)); C6(Carbamidomethyl); M12(Oxidation); K18(Label:13C(6)15N(2))	CID	1	0	1	1					8786730		No Quan Values	Not Used		0	0.0004727	5.21941	1	33.1975	42	3	731.679	2193.02	-2.9728	145.439	24315	24315	MS2	0/0	12AUG14_Rui_cardiac_PE_F.raw
High				YIDSTDLEPSTLQEEPVr	Unambiguous	1	1	B1WC02	R18(Label:13C(6))	CID	1	0	1	1		24088		1	1.98268e+06	Medium	Excluded by Method	Not Used		0	4.116e-05	5.21646	0	12.6618	100	2	1049.51	2098.02	-3.79836	303.774	59157	59157	MS2	0/0	12AUG14_Rui_cardiac_PE_F.raw
High				GFGVDTETPNLEGTLTGPk	Unambiguous	1	1	M0R9D5	K19(Label:2H(4))	CID	1	0	1	1		27723	1		9.27899e+06	Medium	Excluded by Method	Not Used		0	5.558e-07	5.21533	0	17.2108	52	2	968.991	1936.97	-3.26066	344.234	67920	67920	MS2	0/0	12AUG14_Rui_cardiac_PE_F.raw
	High			VLGSEEPTEGDVQcmr	Unambiguous	1	1	D4ABA9	C14(Carbamidomethyl); M15(Oxidation); R16(Label:13C(6)15N(4))	CID	1	0	1	1		7520		1	6365628	Heavy	Excluded by Method	Not Used		0	0.0001651	5.21479	0	14.8733	73	2	916.902	1832.8	-3.89314	126.129	20157	20157	MS2	0/0	12AUG14_Rui_cardiac_PE_F.raw
High				MEGPGVDIDSPDVnIEGPEGk	Unambiguous	1	1	M0R9D5	N14(Deamidated); K21(Label:2H(4))	CID	1	0	1	1		25596	1	1	1.03884e+06	Medium	Excluded by Method	Not Used		0	8.185e-05	5.20706	0	43.54	100	2	1080.51	2160	4.38516	319.929	62663	62663	MS2	0/0	12AUG14_Rui_cardiac_PE_F.raw
	High			SQIFSTASDNQPTVTIk	Unambiguous	1	1	P06761	K17(Label:13C(6)15N(2))	CID	1	0	1	1					20960892		No Quan Values	Not Used		0	0.0004727	5.20693	0	40.2558	100	2	922.978	1844.95	0.394465	252.657	47953	47953	MS2	0/0	12AUG14_Rui_cardiac_PE_F.raw
High				VVDSLQTSLDAETr	Unambiguous	4	2	G3V8B0;G3V885	R14(Label:13C(6))	CID	1	0	1	1		16152			466205328	Medium	Not Unique	Not Used	0.60767	0	6.216e-05	5.20575	0	5.20147	4	2	770.399	1539.79	-3.24284	217.545	40147	40147	MS2	0/0	12AUG14_Rui_cardiac_PE_F.raw
High				FASEASGYQDNIAr	Unambiguous	2	1	P48675	R14(Label:13C(6))	CID	1	0	1	1		8935			449798896	Medium	Unique	Used	0.362638	0	3.866e-06	5.20531	0	3.38626	5	2	767.864	1534.72	-1.44759	141.109	23386	23386	MS2	0/0	12AUG14_Rui_cardiac_PE_F.raw
High				EqDLEGATVVGAPAEEQk	Unambiguous	6	1	D4A1Q2	Q2(Deamidated); K18(Label:2H(4))	CID	1	0	1	1					1.04609e+06		No Quan Values	Not Used		0	5.708e-05	5.20505	0	0	100	2	938.467	1875.93	7.51136	187.635	33531	33531	MS2	0/0	12AUG14_Rui_cardiac_PE_F.raw
	High			FLEQQNAALAAEVNr	Unambiguous	2	1	P48675	R15(Label:13C(6)15N(4))	CID	0.3904	0	1	1							No Quan Values	Not Used		0	4.05e-05	5.20337	0	68.7649	78	2	842.434	1683.86	-4.40209	254.88	48447	48447	MS2	0/0	12AUG14_Rui_cardiac_PE_F.raw
High				GDVPSVGLEGPDVDLQGPEGk	Unambiguous	1	1	M0R9D5	K21(Label:2H(4))	CID	1	0	1	1		26871	1		2.03729e+06	Medium	Excluded by Method	Not Used		0	0.0003067	5.2007	0	0	100	2	1035.02	2069.03	-2.90127	334.28	65782	65782	MS2	0/0	12AUG14_Rui_cardiac_PE_F.raw
High				VQVTSHNmGcQVSDNPcGNTH	Unambiguous	1	1	D4A5E5	M8(Oxidation); C10(Carbamidomethyl); C17(Carbamidomethyl)	CID	1	0	1	1					770740		Indistinguishable Channels	Not Used		0	3.432e-06	5.19759	0	0	100	3	786.659	2357.96	-0.907211	45.0925	3779	3779	MS2	0/0	12AUG14_Rui_cardiac_PE_F.raw
	High			VQVTSHNmGcQVSDNPcGNTH	Unambiguous	1	1	D4A5E5	M8(Oxidation); C10(Carbamidomethyl); C17(Carbamidomethyl)	CID	1	0	1	1					770740		Indistinguishable Channels	Not Used		0	2.222e-05	5.19759	0	0	100	3	786.659	2357.96	-0.907211	45.0925	3779	3779	MS2	0/0	12AUG14_Rui_cardiac_PE_F.raw
High				GTGGVDTAAVGGVFDVSnADr	Unambiguous	1	1	P07335	N18(Deamidated); R21(Label:13C(6))	CID	1	0	1	1		24912	1	1	1.20868e+06	Medium	Excluded by Method	Not Used		0	9.377e-05	5.19742	0	27.5362	100	2	986.477	1971.95	6.01472	312.474	61034	61034	MS2	0/0	12AUG14_Rui_cardiac_PE_F.raw
High				GGDDLDPNYVLSSr	Unambiguous	1	1	P00564	R14(Label:13C(6))	CID	1	0	1	1		20105	1		163822856	Medium	Excluded by Method	Not Used		0	3.252e-05	5.19737	0	10.7286	6	2	757.362	1513.72	-3.18509	260.562	49690	49690	MS2	0/0	12AUG14_Rui_cardiac_PE_F.raw
	High			AcLISmGYDLGEAEFAr	Unambiguous	1	1	D3ZCV0	C2(Carbamidomethyl); M6(Oxidation); R17(Label:13C(6)15N(4))	CID	1	0	1	1							No Quan Values	Not Used		0	0.000163	5.19454	0	37.6523	100	2	964.939	1928.87	-2.37857	372.602	73947	73947	MS2	0/0	12AUG14_Rui_cardiac_PE_F.raw
	High			ISADAMmQALLGTr	Unambiguous	1	1	P23693	M7(Oxidation); R14(Label:13C(6)15N(4))	CID	0.0443	0	1	1		27233	1		6.09998e+06	Heavy	Excluded by Method	Not Used		0	6.753e-05	5.19243	0	28.629	65	2	752.377	1503.75	-4.84387	338.532	66697	66697	MS2	0/0	12AUG14_Rui_cardiac_PE_F.raw
	High			IPSAVGYQPTLATDmGTMQEr	Unambiguous	2	1	G3V6D3	M15(Oxidation); R21(Label:13C(6)15N(4))	CID	0.0058	0	1	1		21520			25989871	Heavy	Unique	Used	0.520212	0	0.0003396	5.19201	0	14.6138	58	2	1146.54	2292.08	-2.16317	277.972	53507	53507	MS2	0/0	12AUG14_Rui_cardiac_PE_F.raw
High				FVVHGLTTGEQYIFr	Unambiguous	1	1	G3V7K1	R15(Label:13C(6))	CID	1	0	1	1							No Quan Values	Not Used		0	5.945e-06	5.19179	0	61.9732	45	3	591.651	1772.94	-1.52615	332.405	65372	65372	MS2	0/0	12AUG14_Rui_cardiac_PE_F.raw
	High			FLEQQNAALAAEVNr	Unambiguous	2	1	P48675	R15(Label:13C(6)15N(4))	CID	1	0	1	1							No Quan Values	Not Used		0	5.795e-05	5.19077	0	23.7811	100	2	842.434	1683.86	-5.19953	246.28	46511	46511	MS2	0/0	12AUG14_Rui_cardiac_PE_F.raw
High				NVQAEEmVEFSSGLk	Unambiguous	3	1	P15999	M7(Oxidation); K15(Label:2H(4))	CID	1	0	1	1							No Quan Values	Not Used		0	0.0001007	5.18934	0	13.6968	40	2	844.408	1687.81	-3.97816	227.383	42311	42311	MS2	0/0	12AUG14_Rui_cardiac_PE_F.raw
	High			LmAGQEDSNGcINYEAFVk	Unambiguous	1	1	P16409	M2(Oxidation); C11(Carbamidomethyl); K19(Label:13C(6)15N(2))	CID	1	0	1	1							No Quan Values	Not Used		0	0.0006656	5.18818	0	11.0285	30	2	1085.48	2169.96	-2.29197	295.213	57276	57276	MS2	0/0	12AUG14_Rui_cardiac_PE_F.raw
High				VEFEcEVSEEGAQVk	Unambiguous	1	1	P56741	C5(Carbamidomethyl); K15(Label:2H(4))	CID	1	0	1	1		16299		1	54248772	Medium	Excluded by Method	Not Used		0	4.737e-06	5.18588	0	6.74701	16	2	872.404	1743.8	-2.21791	217.55	40149	40149	MS2	0/0	12AUG14_Rui_cardiac_PE_F.raw
High				WNSPAEEGSSDcEVFPk	Unambiguous	2	1	F1LRV4	C12(Carbamidomethyl); K17(Label:2H(4))	CID	1	0	1	1		18435		1	12238547	Medium	Excluded by Method	Not Used		0	7.774e-06	5.18546	0	13.5501	75	2	971.921	1942.83	-4.11253	243.249	45824	45824	MS2	0/0	12AUG14_Rui_cardiac_PE_F.raw
High				VrEAFQPQEPDFPPPPPDLEQLr	Unambiguous	2	1	P85972	R2(Label:13C(6)); R23(Label:13C(6))	CID	1	0	1	1							No Quan Values	Not Used		0	3.595e-05	5.18324	1	35.5364	60	3	905.471	2714.4	0.220766	377.004	74868	74868	MS2	0/0	12AUG14_Rui_cardiac_PE_F.raw
	High			VQANLDTPDInIQGPEAk	Unconsidered	1	1	M0R9D5	N11(Deamidated); K18(Label:13C(6)15N(2))	CID		0.0208	2	2		21921	1		1.0304e+06	Heavy	Excluded by Method	Not Used		0	0.005002	5.18256	0	57.9258	100	2	966.5	1931.99	6.40424	280.875	54140	54140	MS2	0/0	12AUG14_Rui_cardiac_PE_F.raw
	High			rLEGGSSNVFSmFEQTQIQEFk	Unambiguous	2	1	P08733	R1(Label:13C(6)15N(4)); M12(Oxidation); K22(Label:13C(6)15N(2))	CID	1	0	1	1		29834	1		1158697	Heavy	Excluded by Method	Not Used		0	0.01122	5.18251	1	32.8893	100	3	866.084	2596.24	-3.13249	369.593	73318	73318	MS2	0/0	12AUG14_Rui_cardiac_PE_F.raw
High				IGEHTPSSLAImENANVLAr	Unambiguous	1	1	P05065	M12(Oxidation); R20(Label:13C(6))	CID	1	0	1	1		19886		1	172117220	Medium	Excluded by Method	Not Used		0	5.026e-06	5.18164	0	28.2861	13	3	715.705	2145.1	-2.97585	258.018	49133	49133	MS2	0/0	12AUG14_Rui_cardiac_PE_F.raw
High				SSFSNTPNSGYTQSQFNAPr	Unambiguous	1	1	Q5M9G3	R20(Label:13C(6))	CID	1	0	1	1					5375515		No Quan Values	Not Used		0	0.0004829	5.18147	0	76.3767	100	2	1098.5	2196	-2.84952	194.464	35040	35040	MS2	0/0	12AUG14_Rui_cardiac_PE_F.raw
High				SIYGEkFEDENFILk	Unambiguous	1	1	P10111	K6(Label:2H(4)); K15(Label:2H(4))	CID	1	0	1	1		25609		1	10014076	Medium	Excluded by Method	Not Used		0	0.0001748	5.17953	1	65.6286	100	2	920.482	1839.96	-2.09575	320.11	62703	62703	MS2	0/0	12AUG14_Rui_cardiac_PE_F.raw
High				MEEESGAPcVPSGnGAPVPk	Unambiguous	3	1	F1LV13	C9(Carbamidomethyl); N14(Deamidated); K20(Label:2H(4))	CID	1	0	1	1		14325	1		4705638	Medium	Excluded by Method	Not Used		0	0.0001303	5.17916	0	0	100	2	1009.46	2017.9	-5.18857	197.851	35797	35797	MS2	0/0	12AUG14_Rui_cardiac_PE_F.raw
	High			TDLNHENLkGGDDLDPnYVLSSr	Unambiguous	1	1	P00564	K9(Label:13C(6)15N(2)); N17(Deamidated); R23(Label:13C(6)15N(4))	CID	1	0	1	1					2582532		No Quan Values	Not Used		0	0.01728	5.17883	1	55.2018	100	3	864.422	2591.25	6.73522	254.446	48353	48353	MS2	0/0	12AUG14_Rui_cardiac_PE_F.raw
	High			LTVADALEPVQFEDGQk	Unambiguous	1	1	P09456	K17(Label:13C(6)15N(2))	CID	1	0	1	1					7.6358e+06		No Quan Values	Not Used		0	0.001617	5.17659	0	10.5888	59	2	934.477	1867.95	-3.08425	375.583	74570	74570	MS2	0/0	12AUG14_Rui_cardiac_PE_F.raw
	High			VqANLDTPDINIQGPEAk	Unconsidered	1	1	M0R9D5	Q2(Deamidated); K18(Label:13C(6)15N(2))	CID		0.0208	2	3		21921	1		1.0304e+06	Heavy	Excluded by Method	Not Used		0	0.002968	5.17606	0	57.9258	100	2	966.5	1931.99	6.40424	280.875	54140	54140	MS2	0/0	12AUG14_Rui_cardiac_PE_F.raw
	High			NSVAAMGGTDGkEDGEqFk	Unambiguous	2	1	D3Z802	K12(Label:13C(6)15N(2)); Q17(Deamidated); K19(Label:13C(6)15N(2))	CID	0.0387	0	1	1							No Quan Values	Not Used		0	0.02201	5.17392	1	43.3253	100	2	979.448	1957.89	5.48763	101.163	14821	14821	MS2	0/0	12AUG14_Rui_cardiac_PE_F.raw
	High			AANEAGYFNEEmAPIEVk	Unambiguous	2	1	P13437	M12(Oxidation); K18(Label:13C(6)15N(2))	CID	0.3598	0	1	1					56481.4		No Quan Values	Not Used		0	0.0004927	5.17367	0	18.3956	100	2	1003.97	2006.92	-0.815928	275.999	53073	53073	MS2	0/0	12AUG14_Rui_cardiac_PE_F.raw
High				LLDEEEATDNDLr	Unambiguous	1	1	Q9QZA2	R13(Label:13C(6))	CID	1	0	1	1		13575		1	2.82294e+06	Medium	Excluded by Method	Not Used		0	3.971e-06	5.17275	0	46.8297	100	2	769.866	1538.73	-1.56816	189.963	34046	34046	MS2	0/0	12AUG14_Rui_cardiac_PE_F.raw
	High			GADYLVTEVEnGGSLGSk	Unambiguous	4	2	P11980;P11980-2	N11(Deamidated); K18(Label:13C(6)15N(2))	CID	1	0	1	1							No Quan Values	Not Used		0	0.0174	5.17266	0	57.6211	100	2	902.934	1804.86	-5.18461	298.516	58011	58011	MS2	0/0	12AUG14_Rui_cardiac_PE_F.raw
High				AmGVVVATGVNTEIGk	Unambiguous	4	1	P11507-2	M2(Oxidation); K16(Label:2H(4))	CID	1	0	1	1							No Quan Values	Not Used		0	1.32e-05	5.17101	0	18.8615	25	2	783.428	1565.85	-1.16283	207.955	38017	38017	MS2	0/0	12AUG14_Rui_cardiac_PE_F.raw
High				rGTGGVDTAAVGAVFDISNADr	Unambiguous	1	1	P00564	R1(Label:13C(6)); R22(Label:13C(6))	CID	1	0	1	1					234174540		No Quan Values	Not Used		0	6.696e-06	5.17061	1	18.8065	3	3	721.038	2161.1	-2.31982	330.191	64891	64891	MS2	0/0	12AUG14_Rui_cardiac_PE_F.raw
High				VNVDIINFGEEEVNTEk	Unambiguous	1	1	O88321	K17(Label:2H(4))	CID	1	0	1	1					2.12185e+06		No Quan Values	Not Used		0	3.129e-05	5.16959	0	26.8582	100	2	976.987	1952.97	-4.56549	378.322	75147	75147	MS2	0/0	12AUG14_Rui_cardiac_PE_F.raw
High				GPENEDPQTESQQLEAk	Unambiguous	1	1	Q5U2U8	K17(Label:2H(4))	CID	1	0	1	1					4.03142e+06		No Quan Values	Not Used		0	1.303e-05	5.16771	0	72.2521	100	2	952.441	1903.87	-3.8285	113.673	17480	17480	MS2	0/0	12AUG14_Rui_cardiac_PE_F.raw
High				IVYGHLDDPAnQEIEr	Unambiguous	1	1	Q9ER34	N11(Deamidated); R16(Label:13C(6))	CID	0.0097	0	1	1		14103	1	1	1.79186e+06	Medium	Excluded by Method	Not Used		0	0.0003283	5.16485	0	35.443	100	2	938.471	1875.93	8.43693	195.544	35284	35284	MS2	0/0	12AUG14_Rui_cardiac_PE_F.raw
	High			IPSAVGYQPTLATDMGTmQEr	Unconsidered	2	1	G3V6D3	M18(Oxidation); R21(Label:13C(6)15N(4))	CID		0.0058	2	2		21520			25989871	Heavy	Redundant	Not Used	0.520212	0	0.0006162	5.16379	0	14.6138	58	2	1146.54	2292.08	-2.16317	277.972	53507	53507	MS2	0/0	12AUG14_Rui_cardiac_PE_F.raw
	High			NVQAEEmVEFSSGLk	Unambiguous	3	1	P15999	M7(Oxidation); K15(Label:13C(6)15N(2))	CID	1	0	1	1							No Quan Values	Not Used		0	0.0001136	5.16231	0	67.721	78	2	846.402	1691.8	-4.44801	227.482	42332	42332	MS2	0/0	12AUG14_Rui_cardiac_PE_F.raw
	High			HIDAAYFYQNEEEVGQALrDk	Unambiguous	1	1	D3ZF77	R19(Label:13C(6)15N(4)); K21(Label:13C(6)15N(2))	CID	1	0	1	1		26161		1	4.12225e+06	Heavy	Excluded by Method	Not Used		0	0.0006106	5.16046	1	58.8807	92	3	838.735	2514.19	-3.8508	326.345	64057	64057	MS2	0/0	12AUG14_Rui_cardiac_PE_F.raw
High				SPPAVQqDNVDEDLIr	Unambiguous	1	1	Q5U300	Q7(Deamidated); R16(Label:13C(6))	CID	0.0136	0	1	1					1.57044e+06		No Quan Values	Not Used		0	9.125e-06	5.16028	0	54.2809	100	2	901.954	1802.9	8.30684	232.346	43409	43409	MS2	0/0	12AUG14_Rui_cardiac_PE_F.raw
High				IPSAVGYQPTLATDMGTmQEr	Unambiguous	2	1	G3V6D3	M18(Oxidation); R21(Label:13C(6))	CID	1	0	1	1		23115	1	1	1.10099e+06	Medium	Excluded by Method	Not Used		0	1.513e-05	5.16013	0	0	100	2	1144.55	2288.09	-4.14929	293.767	56957	56957	MS2	0/0	12AUG14_Rui_cardiac_PE_F.raw
	High			LYGSGGPPPTGEEDTSEkDEL	Unambiguous	1	1	P06761	K18(Label:13C(6)15N(2))	CID	1	0	1	1		15319	1		7.02277e+06	Heavy	Excluded by Method	Not Used		0	0.0002254	5.15985	1	20.9492	100	2	1093.49	2185.98	-2.57084	208.491	38135	38135	MS2	0/0	12AUG14_Rui_cardiac_PE_F.raw
	High			SQIFSTASDNQPTVTIk	Unambiguous	1	1	P06761	K17(Label:13C(6)15N(2))	CID	1	0	1	1					18512406		No Quan Values	Not Used		0	3.107e-05	5.1596	0	20.0286	37	2	922.975	1844.94	-2.97994	249.747	47297	47297	MS2	0/0	12AUG14_Rui_cardiac_PE_F.raw
High				YESSALPAGQLTSLSDYASr	Unambiguous	1	1	Q5XHZ0	R20(Label:13C(6))	CID	1	0	1	1		28414		1	1491852	Medium	Excluded by Method	Not Used		0	8.029e-05	5.15804	0	29.2455	100	2	1061.52	2122.03	-4.44075	351.998	69576	69576	MS2	0/0	12AUG14_Rui_cardiac_PE_F.raw
High				SPPAVQQDnVDEDLIr	Unambiguous	1	1	Q5U300	N9(Deamidated); R16(Label:13C(6))	CID	0.0136	0	1	2					1.57044e+06		No Quan Values	Not Used		0	1.092e-05	5.15774	0	54.2809	100	2	901.954	1802.9	8.30684	232.346	43409	43409	MS2	0/0	12AUG14_Rui_cardiac_PE_F.raw
	High			AEGSDVANAVLDGADcIMLSGETAk	Unambiguous	3	2	P11980;P11980-2	C16(Carbamidomethyl); K25(Label:13C(6)15N(2))	CID	1	0	1	1		33570			1.00171e+07	Heavy	Redundant	Not Used	0.531581	0	5.227e-05	5.15624	0	47.5261	73	2	1251.58	2502.15	-1.24355	410.605	82147	82147	MS2	0/0	12AUG14_Rui_cardiac_PE_F.raw
High				NVQAEEmVEFSSGLk	Unambiguous	3	1	P15999	M7(Oxidation); K15(Label:2H(4))	CID	1	0	1	1							No Quan Values	Not Used		0	2.906e-06	5.15581	0	8.84425	64	2	844.408	1687.81	-3.11026	229.342	42745	42745	MS2	0/0	12AUG14_Rui_cardiac_PE_F.raw
High				VLNnMEIGTSLYDEEGAk	Unambiguous	1	1	P16617	N4(Deamidated); K18(Label:2H(4))	CID	0.0155	0	1	1		25237		1	1.22973e+06	Medium	Excluded by Method	Not Used		0	0.001348	5.15317	0	66.3077	100	2	994.483	1987.96	5.98678	316.099	61828	61828	MS2	0/0	12AUG14_Rui_cardiac_PE_F.raw
High				nAQAHLkDTQLQLDDAVr	Unconsidered	2	1	G3V885	N1(Deamidated); K7(Label:2H(4)); R18(Label:13C(6))	CID		0.0172	2	2					14873850		No Quan Values	Not Used		0	0.0003502	5.15283	1	65.9608	72	3	683.029	2047.07	-3.70271	203.642	37075	37075	MS2	0/0	12AUG14_Rui_cardiac_PE_F.raw
High				EGTVTAGNASGmSDGAGVVIIASEDAVk	Unambiguous	2	1	P13437	M12(Oxidation); K28(Label:2H(4))	CID	1	0	1	1					776743		No Quan Values	Not Used		0	0.0001106	5.15272	0	27.4018	100	2	1313.64	2626.28	-1.87504	330.124	64878	64878	MS2	0/0	12AUG14_Rui_cardiac_PE_F.raw
High				YDYEEVEAEGANk	Unambiguous	2	1	Q499Q4	K13(Label:2H(4))	CID	1	0	1	1		10334		1	7.40229e+06	Medium	Excluded by Method	Not Used		0	1.308e-05	5.15235	0	68.3405	91	2	760.836	1520.66	-3.35534	155.832	26583	26583	MS2	0/0	12AUG14_Rui_cardiac_PE_F.raw
High				LGSSEVEQVQLVVDGVk	Unambiguous	1	1	P00564	K17(Label:2H(4))	CID	1	0	1	1							No Quan Values	Not Used		0	5.958e-06	5.14926	0	19.9378	24	2	895.494	1789.98	-1.93503	367.57	72891	72891	MS2	0/0	12AUG14_Rui_cardiac_PE_F.raw
	High			VGEATETALTcLVEk	Unambiguous	8	1	P11507-2	C11(Carbamidomethyl); K15(Label:13C(6)15N(2))	CID	1	0	1	1		25120	1		54795153	Heavy	Excluded by Method	Not Used		0	1.2e-05	5.14779	0	35.0995	10	2	814.916	1628.82	-3.10041	314.797	61541	61541	MS2	0/0	12AUG14_Rui_cardiac_PE_F.raw
High				VLEEVADkPQTEFLMk	Unambiguous	1	1	A0JPQ4	K8(Label:2H(4)); K16(Label:2H(4))	CID	1	0	1	1					912469		No Quan Values	Not Used		0	1.057e-05	5.14735	0	76.3359	100	2	943.012	1885.02	-3.4548	271.938	52171	52171	MS2	0/0	12AUG14_Rui_cardiac_PE_F.raw
High				EALENANTNTEVLk	Unambiguous	2	1	M0RCH6	K14(Label:2H(4))	CID	1	0	1	1					5734310		No Quan Values	Not Used		0	4.16e-05	5.14705	0	46.693	66	2	775.402	1549.8	-2.81073	145.806	24396	24396	MS2	0/0	12AUG14_Rui_cardiac_PE_F.raw
	High			SLESTNVTDkDGELYck	Unambiguous	2	1	G3V7U0	K10(Label:13C(6)15N(2)); C16(Carbamidomethyl); K17(Label:13C(6)15N(2))	CID	0.2777	0	1	1		9321	1		6845571	Heavy	Excluded by Method	Not Used		0	0.0004425	5.14623	1	0	100	2	987.971	1974.94	2.83299	145.06	24233	24233	MS2	0/0	12AUG14_Rui_cardiac_PE_F.raw
High				FLEQQNAALAAEVNr	Unambiguous	2	1	P48675	R15(Label:13C(6))	CID	1	0	1	1							No Quan Values	Not Used		0	1.375e-06	5.14546	0	9.9601	40	2	840.441	1679.88	-3.26129	255.405	48566	48566	MS2	0/0	12AUG14_Rui_cardiac_PE_F.raw
High				NLLLTDQGSTHNITVk	Unambiguous	1	1	F1LMV6	K16(Label:2H(4))	CID	1	0	1	1		14933	1	1	3.30484e+06	Medium	Excluded by Method	Not Used		0	6.887e-05	5.14418	0	18.5472	100	2	879.485	1757.96	-3.77832	204.26	37212	37212	MS2	0/0	12AUG14_Rui_cardiac_PE_F.raw
High				LMATLFSTYASADTGDSGk	Unambiguous	2	1	G3V885	K19(Label:2H(4))	CID	1	0	1	1					1.98612e+06		No Quan Values	Not Used		0	5.765e-05	5.14317	0	67.9002	83	2	970.464	1939.92	-2.66534	358.811	71022	71022	MS2	0/0	12AUG14_Rui_cardiac_PE_F.raw
High				IFQNAPTDPTQDFSTQVAk	Unambiguous	1	1	D3ZVQ0	K19(Label:2H(4))	CID	1	0	1	1		22566		1	1.35187e+06	Medium	Excluded by Method	Not Used		0	6.251e-06	5.14278	0	0	100	2	1056.53	2112.05	-2.97382	288.136	55728	55728	MS2	0/0	12AUG14_Rui_cardiac_PE_F.raw
High				FSFcFSPEPEAEAAAGPGPcEr	Unambiguous	3	1	O08623	C4(Carbamidomethyl); C20(Carbamidomethyl); R22(Label:13C(6))	CID	1	0	1	1							No Quan Values	Not Used		0	0.0004642	5.14195	0	6.95753	74	2	1210.02	2419.03	-3.77152	376.4	74741	74741	MS2	0/0	12AUG14_Rui_cardiac_PE_F.raw
	High			VLNNMEIGTSLYDEEGAk	Unambiguous	1	1	P16617	K18(Label:13C(6)15N(2))	CID	1	0	1	1					1.71902e+06		No Quan Values	Not Used		0	2.766e-05	5.14102	0	39.9804	100	2	995.975	1990.94	-4.23584	314.636	61507	61507	MS2	0/0	12AUG14_Rui_cardiac_PE_F.raw
High				HIDAAYFYQnEEEVGQALr	Unambiguous	1	1	D3ZF77	N10(Deamidated); R19(Label:13C(6))	CID	0.0039	0	1	1		27870	1	1	1282664	Medium	Excluded by Method	Not Used		0	0.0009349	5.14036	0	33.665	100	2	1130.54	2260.07	5.73435	346.055	68313	68313	MS2	0/0	12AUG14_Rui_cardiac_PE_F.raw
High				VGLIGScTNSSYEDMGr	Unambiguous	1	1	Q9ER34	C7(Carbamidomethyl); R17(Label:13C(6))	CID	1	0	1	1					6994261		No Quan Values	Not Used		0	1.268e-05	5.14009	0	42.498	35	2	926.416	1851.82	-3.65158	242.205	45595	45595	MS2	0/0	12AUG14_Rui_cardiac_PE_F.raw
	High			HEVTEISnTDVETQPGk	Unambiguous	1	1	M0R9D5	N8(Deamidated); K17(Label:13C(6)15N(2))	CID	0.0389	0	1	1							No Quan Values	Not Used		0	0.006885	5.13984	0	41.4882	100	2	946.96	1892.91	8.767	100.554	14693	14693	MS2	0/0	12AUG14_Rui_cardiac_PE_F.raw
High				YTPSGQSGAAASESLFISnHAY	Unambiguous	1	1	P05065	N19(Deamidated)	CID	1	0	1	1					933349		Indistinguishable Channels	Not Used		0	3.738e-05	5.13961	0	29.4521	100	2	1130.01	2259.02	-1.20217	327.122	64226	64226	MS2	0/0	12AUG14_Rui_cardiac_PE_F.raw
	High			YTPSGQSGAAASESLFISnHAY	Unambiguous	1	1	P05065	N19(Deamidated)	CID	1	0	1	1					933349		Indistinguishable Channels	Not Used		0	0.0004323	5.13961	0	29.4521	100	2	1130.01	2259.02	-1.20217	327.122	64226	64226	MS2	0/0	12AUG14_Rui_cardiac_PE_F.raw
	High			DQTNDQVTIDSALATQk	Unambiguous	1	1	P56574	K17(Label:13C(6)15N(2))	CID	1	0	1	1					4.97458e+06		No Quan Values	Not Used		0	0.0001387	5.13949	0	57.0045	100	2	928.458	1855.91	-2.36742	236.423	44311	44311	MS2	0/0	12AUG14_Rui_cardiac_PE_F.raw
	High			AASGrPEGTIAPPLGSGAPNLQEAMQNLr	Unambiguous	1	1	D4ABA9	R5(Label:13C(6)15N(4)); R29(Label:13C(6)15N(4))	CID	1	0	1	1							No Quan Values	Not Used		0	5.641e-05	5.13943	0	52.1227	100	3	975.169	2923.49	-1.18129	384.291	76395	76395	MS2	0/0	12AUG14_Rui_cardiac_PE_F.raw
High				GEAVrDFEIIDNHDYSYTVk	Unambiguous	1	1	D3ZHA0	R5(Label:13C(6)); K20(Label:2H(4))	CID	1	0	1	1					9272990		No Quan Values	Not Used		0	0.000137	5.13936	1	55.0985	18	3	794.392	2381.16	-1.08451	276.933	53280	53280	MS2	0/0	12AUG14_Rui_cardiac_PE_F.raw
High				LNDGNLmPVLGFGTFASk	Unambiguous	1	1	D3ZF77	M7(Oxidation); K18(Label:2H(4))	CID	1	0	1	1		32223		1	71573825	Medium	Excluded by Method	Not Used		0	5.381e-05	5.13872	0	10.6207	21	2	950.991	1900.98	-1.23935	397.7	79268	79268	MS2	0/0	12AUG14_Rui_cardiac_PE_F.raw
	High			FTAVEDQYYcVDcYk	Unambiguous	2	1	Q9WUH4	C10(Carbamidomethyl); C13(Carbamidomethyl); K15(Label:13C(6)15N(2))	CID	1	0	1	1		21699		1	6.38673e+06	Heavy	Excluded by Method	Not Used		0	0.0001921	5.13841	0	56.9484	100	2	984.913	1968.82	-2.23534	278.35	53588	53588	MS2	0/0	12AUG14_Rui_cardiac_PE_F.raw
High				TScGSPnYAAPEVISGr	Unambiguous	3	1	G3V715	C3(Carbamidomethyl); N7(Deamidated); R17(Label:13C(6))	CID	1	0	1	1					3.33452e+06		No Quan Values	Not Used		0	0.0004644	5.13612	0	40.1533	100	2	886.92	1772.83	6.53597	185.921	33151	33151	MS2	0/0	12AUG14_Rui_cardiac_PE_F.raw
High				LFIGGLSFETTEESLr	Unambiguous	7	1	A7VJC2-2	R16(Label:13C(6))	CID	1	0	1	1		33028		1	2.67347e+07	Medium	Excluded by Method	Not Used		0	4.477e-07	5.13404	0	26.4007	44	2	902.973	1804.94	-2.46905	404.813	80895	80895	MS2	0/0	12AUG14_Rui_cardiac_PE_F.raw
	High			GTGGVDTAAVGGVFDVSNADr	Unambiguous	1	1	P07335	R21(Label:13C(6)15N(4))	CID	1	0	1	1		25006		1	1647362	Heavy	Excluded by Method	Not Used		0	1.176e-05	5.13313	0	81.5105	100	2	987.972	1974.94	-0.780091	313.526	61261	61261	MS2	0/0	12AUG14_Rui_cardiac_PE_F.raw
High				VAVLGASGGIGQPLSLLLk	Unambiguous	1	1	P04636	K19(Label:2H(4))	CID	1	0	1	1		33841			9.08252e+07	Medium	Unique	Used	0.585215	0	1.051e-07	5.13112	0	14.2102	16	2	899.059	1797.11	-1.99026	412.831	82616	82616	MS2	0/0	12AUG14_Rui_cardiac_PE_F.raw
High				TPIGSFLGSLASQPATk	Unambiguous	1	1	P17764	K17(Label:2H(4))	CID	1	0	1	1					400122		No Quan Values	Not Used		0	6.681e-06	5.12885	0	51.21	94	2	839.968	1678.93	-2.09439	387.865	77141	77141	MS2	0/0	12AUG14_Rui_cardiac_PE_F.raw
High				GVGIISEGNETVEDIAAr	Unambiguous	3	2	P06687;P06685	R18(Label:13C(6))	CID	1	0	1	1		26058	1		10493683	Medium	Excluded by Method	Not Used		0	2.194e-05	5.12817	0	29.286	72	2	918.473	1835.94	-2.94781	325.255	63816	63816	MS2	0/0	12AUG14_Rui_cardiac_PE_F.raw
High				kYEDIcPSTHNmDVPNIk	Unambiguous	2	1	G3V7J7	K1(Label:2H(4)); C6(Carbamidomethyl); M12(Oxidation); K18(Label:2H(4))	CID	1	0	1	1		9085	1		21151828	Medium	Excluded by Method	Not Used		0	0.0006621	5.12799	1	78.8366	100	3	729.02	2185.05	-2.1019	142.474	23677	23677	MS2	0/0	12AUG14_Rui_cardiac_PE_F.raw
	High			TDDYLDqPccETINr	Unambiguous	1	1	P50399	Q7(Deamidated); C9(Carbamidomethyl); C10(Carbamidomethyl); R15(Label:13C(6)15N(4))	CID	1	0	1	1		14793		1	2.72309e+06	Heavy	Excluded by Method	Not Used		0	0.01087	5.12775	0	45.112	100	2	955.898	1910.79	5.83597	202.952	36922	36922	MS2	0/0	12AUG14_Rui_cardiac_PE_F.raw
	High			rIGIFGQDEDVTSk	Unambiguous	4	1	P11507-2	R1(Label:13C(6)15N(4)); K14(Label:13C(6)15N(2))	CID	1	0	1	1		13579		1	49887672	Heavy	Excluded by Method	Not Used		0	0.000197	5.12711	1	47.4535	15	3	528.276	1582.81	-2.99725	190.018	34057	34057	MS2	0/0	12AUG14_Rui_cardiac_PE_F.raw
High				GQNVQQVAYAIGALAk	Unambiguous	2	1	G3V8B0	K16(Label:2H(4))	CID	1	0	1	1							No Quan Values	Not Used		0	4.534e-05	5.12488	0	29.5854	57	2	817.961	1634.91	-1.4192	369.473	73293	73293	MS2	0/0	12AUG14_Rui_cardiac_PE_F.raw
	High			AGSDGESIGNcPFSQr	Unambiguous	4	1	G3V8C4	C11(Carbamidomethyl); R16(Label:13C(6)15N(4))	CID	1	0	1	1		9211			13732878	Heavy	Unique	Used	0.339741	0	0.0001451	5.12483	0	6.77243	41	2	846.366	1691.72	-4.2367	143.818	23965	23965	MS2	0/0	12AUG14_Rui_cardiac_PE_F.raw
High				HIDAAYFYqNEEEVGQALr	Unconsidered	1	1	D3ZF77	Q9(Deamidated); R19(Label:13C(6))	CID		0.0039	2	2		27870	1	1	1282664	Medium	Excluded by Method	Not Used		0	0.0008797	5.12434	0	33.665	100	2	1130.54	2260.07	5.73435	346.055	68313	68313	MS2	0/0	12AUG14_Rui_cardiac_PE_F.raw
High				IVSnAScTTNcLAPLAk	Unambiguous	15	5	P04797;F1M5K4;M0R634;D3ZWV2;F1M2U5	N4(Deamidated); C7(Carbamidomethyl); C11(Carbamidomethyl); K17(Label:2H(4))	CID	1	0	1	1		19115			70544206	Medium	Not Unique	Not Used	0.273517	0	1.85e-05	5.12367	0	41.5879	20	2	912.959	1824.91	-1.48623	249.255	47191	47191	MS2	0/0	12AUG14_Rui_cardiac_PE_F.raw
High				rYSGDFGADAqGAMSk	Unambiguous	1	1	Q9QZ76	R1(Label:13C(6)); Q11(Deamidated); K16(Label:2H(4))	CID	1	0	1	1		6948	1	1	672494	Medium	Excluded by Method	Not Used		0	0.0008893	5.12336	1	53.0896	100	2	836.396	1671.78	9.72006	120.428	18931	18931	MS2	0/0	12AUG14_Rui_cardiac_PE_F.raw
High				VLGSEEPTEGDVqcMr	Unambiguous	1	1	D4ABA9	Q13(Deamidated); C14(Carbamidomethyl); R16(Label:13C(6))	CID	1	0	1	1		13542	1	1	541091	Medium	Excluded by Method	Not Used		0	0.0006905	5.12243	0	60.3016	100	2	907.413	1813.82	8.59253	189.634	33971	33971	MS2	0/0	12AUG14_Rui_cardiac_PE_F.raw
	High			MTnGFSGADLTEIcQr	Unambiguous	1	1	P46462	N3(Deamidated); C14(Carbamidomethyl); R16(Label:13C(6)15N(4))	CID	1	0	1	1		24337		1	1.78393e+06	Heavy	Excluded by Method	Not Used		0	0.0003298	5.11863	0	27.9423	81	2	905.899	1810.79	-3.74051	306.173	59682	59682	MS2	0/0	12AUG14_Rui_cardiac_PE_F.raw
High				GGYTcqSGSGWDEFTk	Unambiguous	1	1	F1LMV6	C5(Carbamidomethyl); Q6(Deamidated); K16(Label:2H(4))	CID	1	0	1	1							No Quan Values	Not Used		0	0.0004721	5.11695	0	44.0788	100	2	892.88	1784.75	8.42946	230.892	43086	43086	MS2	0/0	12AUG14_Rui_cardiac_PE_F.raw
High				IVYGHLDDPANqEIEr	Unconsidered	1	1	Q9ER34	Q12(Deamidated); R16(Label:13C(6))	CID		0.0097	2	2		14103	1	1	1.79186e+06	Medium	Excluded by Method	Not Used		0	0.001013	5.11494	0	35.443	100	2	938.471	1875.93	8.43693	195.544	35284	35284	MS2	0/0	12AUG14_Rui_cardiac_PE_F.raw
High				SLYHDITGDTSGDYrk	Unambiguous	1	1	Q5XI77	R15(Label:13C(6)); K16(Label:2H(4))	CID	1	0	1	1		8513			27917811	Medium	Unique	Used	1.08965	0	3.269e-06	5.11491	1	43.2521	33	3	613.302	1837.89	-2.01272	136.853	22469	22469	MS2	0/0	12AUG14_Rui_cardiac_PE_F.raw
High				GFGTDEQAIIDcLGSr	Unambiguous	1	1	Q5XI77	C12(Carbamidomethyl); R16(Label:13C(6))	CID	1	0	1	1					4405214		No Quan Values	Not Used		0	1.333e-05	5.11316	0	29.9687	63	2	872.915	1744.82	-1.88125	381.383	75791	75791	MS2	0/0	12AUG14_Rui_cardiac_PE_F.raw
High				LYGSGGPPPTGEEDTSEkDEL	Unambiguous	1	1	P06761	K18(Label:2H(4))	CID	1	0	1	1					20677760		No Quan Values	Not Used		0	0.0006379	5.11224	1	4.64479	29	2	1091.5	2181.99	-3.65854	213.325	39201	39201	MS2	0/0	12AUG14_Rui_cardiac_PE_F.raw
High				AIAVLTSGGDAQGmNAAVr	Unambiguous	1	1	Q52KS1	M14(Oxidation); R19(Label:13C(6))	CID	1	0	1	1		13167	1	1	3.20667e+06	Medium	Excluded by Method	Not Used		0	2.109e-07	5.11194	0	13.0668	99	2	912.47	1823.93	-2.34005	185.542	33070	33070	MS2	0/0	12AUG14_Rui_cardiac_PE_F.raw
High				TQTAIASEDMPNTLTEAEk	Unambiguous	1	1	G3V6S0	K19(Label:2H(4))	CID	1	0	1	1		19149	1	1	2.59233e+06	Medium	Excluded by Method	Not Used		0	0.0001386	5.1107	0	0	100	2	1027.5	2053.98	-2.68738	249.661	47278	47278	MS2	0/0	12AUG14_Rui_cardiac_PE_F.raw
High				VLNNMEIGTSLYDEEGAk	Unambiguous	1	1	P16617	K18(Label:2H(4))	CID	1	0	1	1							No Quan Values	Not Used		0	0.0002142	5.1101	0	18.9195	100	2	993.982	1986.96	-3.52913	309.655	60420	60420	MS2	0/0	12AUG14_Rui_cardiac_PE_F.raw
	High			EVYmGNVIQGGEGQAPTr	Unambiguous	1	1	P17764	M4(Oxidation); R18(Label:13C(6)15N(4))	CID	1	0	1	1							No Quan Values	Not Used		0	0.0002547	5.10923	0	42.734	100	2	966.46	1931.91	-1.53736	153.112	25987	25987	MS2	0/0	12AUG14_Rui_cardiac_PE_F.raw
High				mEGPGVDIDSPDVNIEGPEGk	Unambiguous	1	1	M0R9D5	M1(Oxidation); K21(Label:2H(4))	CID	1	0	1	1		22975			5059163	Medium	Unique	Used	0.753509	0	5.102e-05	5.10899	0	11.2708	100	2	1088	2175	-4.02357	292.643	56707	56707	MS2	0/0	12AUG14_Rui_cardiac_PE_F.raw
High				ALYDYAGQEADELSFr	Unambiguous	1	1	G3V9N7	R16(Label:13C(6))	CID	1	0	1	1		29332	1		3.92366e+06	Medium	Excluded by Method	Not Used		0	2.473e-05	5.10789	0	41.6644	100	2	927.435	1853.86	-1.53422	362.663	71843	71843	MS2	0/0	12AUG14_Rui_cardiac_PE_F.raw
High				EVYmGNVIQGGEGQAPTr	Unambiguous	1	1	P17764	M4(Oxidation); R18(Label:13C(6))	CID	1	0	1	1		10123	1		49041318	Medium	Excluded by Method	Not Used		0	3.608e-05	5.10787	0	0	100	2	964.465	1927.92	-2.43693	153.421	26058	26058	MS2	0/0	12AUG14_Rui_cardiac_PE_F.raw
	High			NSnLVGAAHEELQQSr	Unambiguous	2	1	G3V8L3	N3(Deamidated); R16(Label:13C(6)15N(4))	CID	0.0039	0	1	1		9306		1	1.37171e+06	Heavy	Excluded by Method	Not Used		0	0.001327	5.10563	0	47.8981	100	2	882.439	1763.87	8.76396	144.922	24202	24202	MS2	0/0	12AUG14_Rui_cardiac_PE_F.raw
	High			ATFSSTSGLDSVSDSGEGr	Unambiguous	1	1	E9PTK8	R19(Label:13C(6)15N(4))	CID	1	0	1	1		13634			4.26477e+06	Heavy	Unique	Used	0.478415	0	0.0006991	5.10512	0	44.4518	100	2	935.418	1869.83	-2.24348	190.607	34188	34188	MS2	0/0	12AUG14_Rui_cardiac_PE_F.raw
High				LAEDAPNFDGPAAEGqPGQk	Unconsidered	2	1	M0RAS7	Q16(Deamidated); K20(Label:2H(4))	CID		0.0286	2	2					1.42457e+06		No Quan Values	Not Used		0	2.807e-05	5.10372	0	36.3096	100	2	1008.98	2016.96	7.77532	187.392	33477	33477	MS2	0/0	12AUG14_Rui_cardiac_PE_F.raw
	High			nPDDITQEEYGEFYk	Unambiguous	1	1	P34058	N1(Deamidated); K15(Label:13C(6)15N(2))	CID	0.0294	0	1	1							No Quan Values	Not Used		0	0.004109	5.10192	0	54.1066	100	2	928.909	1856.81	8.70453	282.384	54467	54467	MS2	0/0	12AUG14_Rui_cardiac_PE_F.raw
	High			ALDFSEAPSFTQPLTNr	Unambiguous	1	1	P56741	R17(Label:13C(6)15N(4))	CID	1	0	1	1							No Quan Values	Not Used		0	9.819e-05	5.10092	0	19.3374	63	2	952.473	1903.94	-2.45731	379.257	75343	75343	MS2	0/0	12AUG14_Rui_cardiac_PE_F.raw
High				LSSGLHEPPGGcGEVNSLSr	Unambiguous	1	1	P52481	C12(Carbamidomethyl); R20(Label:13C(6))	CID	1	0	1	1					3.84493e+06		No Quan Values	Not Used		0	0.000375	5.09886	0	58.86	100	3	687.002	2058.99	-2.65425	158.283	27119	27119	MS2	0/0	12AUG14_Rui_cardiac_PE_F.raw
High				GcITIIGGGnTATccAk	Rejected	1	0		C2(Carbamidomethyl); N10(Deamidated); C14(Carbamidomethyl); C15(Carbamidomethyl); K17(Label:2H(4))	CID	0	0	1	1							No Quan Values	Not Used		0	2.576e-06	5.09824	0	28.5173	100	2	879.908	1758.81	-2.29885	197.887	35805	35805	MS2	0/0	12AUG14_Rui_cardiac_PE_F.raw
High				GcITIIGGGDTATccAk	Selected	1	1	P16617	C2(Carbamidomethyl); C14(Carbamidomethyl); C15(Carbamidomethyl); K17(Label:2H(4))	CID		0	2	2							No Quan Values	Not Used		0	2.576e-06	5.09824	0	28.5173	100	2	879.908	1758.81	-2.30112	197.887	35805	35805	MS2	0/0	12AUG14_Rui_cardiac_PE_F.raw
	High			TGGLAGGGSDALQTDGLr	Unambiguous	1	1	D4A702	R18(Label:13C(6)15N(4))	CID	1	0	1	1					2.67911e+06		No Quan Values	Not Used		0	0.001045	5.09723	0	37.0452	100	2	828.412	1655.82	-2.98335	209.013	38250	38250	MS2	0/0	12AUG14_Rui_cardiac_PE_F.raw
	High			LAVEALSSLDGDLSGr	Unambiguous	1	1	P07335	R16(Label:13C(6)15N(4))	CID	1	0	1	1					2517767		No Quan Values	Not Used		0	0.0002037	5.09542	0	41.0367	100	2	806.922	1612.84	-2.55964	381.905	75899	75899	MS2	0/0	12AUG14_Rui_cardiac_PE_F.raw
High				IFQNAPTDPTQDFSTQVAk	Unambiguous	1	1	D3ZVQ0	K19(Label:2H(4))	CID	1	0	1	1							No Quan Values	Not Used		0	6.55e-06	5.09467	0	0	100	2	1056.53	2112.05	-4.36096	285.096	55071	55071	MS2	0/0	12AUG14_Rui_cardiac_PE_F.raw
	High			rQAVTNPNNTFYATk	Unambiguous	1	1	P48721	R1(Label:13C(6)15N(4)); K15(Label:13C(6)15N(2))	CID	1	0	1	1					4628603		No Quan Values	Not Used		0	5.904e-05	5.09444	1	0	100	2	871.949	1742.89	-1.96729	74.9936	9377	9377	MS2	0/0	12AUG14_Rui_cardiac_PE_F.raw
High				AGAGSATLSMAYAGAr	Unambiguous	1	1	P04636	R16(Label:13C(6))	CID	1	0	1	1							No Quan Values	Not Used		0	5.138e-06	5.0939	0	8.81886	51	2	730.865	1460.72	-2.73902	198.599	35964	35964	MS2	0/0	12AUG14_Rui_cardiac_PE_F.raw
	High			YESSALPAGQLTSLSDYASr	Unambiguous	1	1	Q5XHZ0	R20(Label:13C(6)15N(4))	CID	1	0	1	1		28352	1		3.12684e+06	Heavy	Excluded by Method	Not Used		0	0.000126	5.09372	0	27.2637	100	2	1063.51	2126.02	-2.41379	351.332	69434	69434	MS2	0/0	12AUG14_Rui_cardiac_PE_F.raw
High				SSIQITGALEDQMNQLk	Unambiguous	1	1	D3ZCV0	K17(Label:2H(4))	CID	0.3104	0	1	1		29839			8.14692e+06	Medium	Redundant	Not Used	0.413039	0	1.85e-06	5.09156	0	25.0472	100	2	940.487	1879.97	-3.40635	369.656	73332	73332	MS2	0/0	12AUG14_Rui_cardiac_PE_F.raw
High				FLEQQNAALAAEVNr	Unambiguous	2	1	P48675	R15(Label:13C(6))	CID	1	0	1	1							No Quan Values	Not Used		0	7.963e-07	5.09119	0	0	100	2	840.442	1679.88	-2.46196	245.935	46436	46436	MS2	0/0	12AUG14_Rui_cardiac_PE_F.raw
	High			IEDEQALALQLQk	Unambiguous	2	1	G3V885	K13(Label:13C(6)15N(2))	CID	1	0	1	1					45885728		No Quan Values	Not Used		0	8.578e-05	5.09069	0	54.5022	57	2	753.914	1506.82	-3.60123	268.232	51355	51355	MS2	0/0	12AUG14_Rui_cardiac_PE_F.raw
	High			IINEPTAAAIAYGLDk	Unambiguous	6	2	P63018;P06761	K16(Label:13C(6)15N(2))	CID	1	0	1	1							No Quan Values	Not Used		0	4.57e-06	5.0886	0	42.7699	46	2	834.456	1667.91	-2.64608	337.816	66541	66541	MS2	0/0	12AUG14_Rui_cardiac_PE_F.raw
	High			YESSALPAGqLTSLSDYASr	Unambiguous	1	1	Q5XHZ0	Q10(Deamidated); R20(Label:13C(6)15N(4))	CID	1	0	1	1							No Quan Values	Not Used		0	0.001798	5.08794	0	31.1255	100	2	1064.02	2127.03	7.97157	350.64	69288	69288	MS2	0/0	12AUG14_Rui_cardiac_PE_F.raw
High				SPPAVqQDNVDEDLIr	Unconsidered	1	1	Q5U300	Q6(Deamidated); R16(Label:13C(6))	CID		0.0136	3	3					1.57044e+06		No Quan Values	Not Used		0	9.136e-06	5.08666	0	54.2809	100	2	901.954	1802.9	8.30684	232.346	43409	43409	MS2	0/0	12AUG14_Rui_cardiac_PE_F.raw
	High			EAALVDmVNDGVEDLr	Unambiguous	1	1	P04906	M7(Oxidation); R16(Label:13C(6)15N(4))	CID	1	0	1	1					3.89861e+06		No Quan Values	Not Used		0	0.0001047	5.08627	0	69.1076	94	2	886.423	1771.84	-1.50974	316.635	61945	61945	MS2	0/0	12AUG14_Rui_cardiac_PE_F.raw
	High			TNEkVELQELNDr	Unambiguous	4	2	P48675;G3V8C3	K4(Label:13C(6)15N(2)); R13(Label:13C(6)15N(4))	CID	1	0	1	1					54422166		No Quan Values	Not Used		0	0.00872	5.08523	1	35.6505	18	3	535.943	1605.82	-2.68052	122.391	19351	19351	MS2	0/0	12AUG14_Rui_cardiac_PE_F.raw
	High			nSNLVGAAHEELQQSr	Unconsidered	2	1	G3V8L3	N1(Deamidated); R16(Label:13C(6)15N(4))	CID		0.0039	2	2		9306		1	1.37171e+06	Heavy	Excluded by Method	Not Used		0	0.004316	5.08521	0	47.8981	100	2	882.439	1763.87	8.76396	144.922	24202	24202	MS2	0/0	12AUG14_Rui_cardiac_PE_F.raw
High				LPNFGFVVFDDSEPVQk	Unambiguous	1	1	D3ZYS7	K17(Label:2H(4))	CID	1	0	1	1		33432		1	1.87206e+06	Medium	Excluded by Method	Not Used		0	5.903e-06	5.08277	0	26.9874	100	2	971.499	1941.99	0.875512	408.887	81780	81780	MS2	0/0	12AUG14_Rui_cardiac_PE_F.raw
High				LSSSADAnGNAQPSPLAAk	Unambiguous	5	1	F1M866	N8(Deamidated); K19(Label:2H(4))	CID	0.0098	0	1	1		6244	1	1	789687	Medium	Excluded by Method	Not Used		0	1.544e-05	5.08214	0	0	100	2	902.452	1803.9	-2.66525	113.074	17353	17353	MS2	0/0	12AUG14_Rui_cardiac_PE_F.raw
High				LcEAIcPAqAITIEAEPr	Unambiguous	1	1	B0BNE6	C2(Carbamidomethyl); C6(Carbamidomethyl); Q9(Deamidated); R18(Label:13C(6))	CID	1	0	1	1							No Quan Values	Not Used		0	1.154e-05	5.08001	0	41.968	100	2	1025.01	2049.02	6.58367	334.167	65757	65757	MS2	0/0	12AUG14_Rui_cardiac_PE_F.raw
	High			ELAQQVqQVAAEYcr	Unambiguous	1	1	Q6AYI1	Q7(Deamidated); C14(Carbamidomethyl); R15(Label:13C(6)15N(4))	CID	0.0098	0	1	1							No Quan Values	Not Used		0	0.007035	5.07991	0	5.68291	62	2	902.438	1803.87	6.61566	312.878	61122	61122	MS2	0/0	12AUG14_Rui_cardiac_PE_F.raw
	High			VGLIGScTNSSYEDMGr	Unambiguous	1	1	Q9ER34	C7(Carbamidomethyl); R17(Label:13C(6)15N(4))	CID	1	0	1	1		18436	1		1.3279e+07	Heavy	Excluded by Method	Not Used		0	9.893e-05	5.07963	0	32.574	70	2	928.411	1855.82	-1.72586	242.37	45632	45632	MS2	0/0	12AUG14_Rui_cardiac_PE_F.raw
	High			VILHLkEDQTEYLEEr	Unambiguous	3	2	P82995;P34058	K6(Label:13C(6)15N(2)); R16(Label:13C(6)15N(4))	CID	1	0	1	1					22373792		No Quan Values	Not Used		0	8.305e-05	5.07822	1	34.2394	33	3	678.356	2033.05	-6.7	219.448	40574	40574	MS2	0/0	12AUG14_Rui_cardiac_PE_F.raw
High				TDDYLDQPccETINr	Unambiguous	1	1	P50399	C9(Carbamidomethyl); C10(Carbamidomethyl); R15(Label:13C(6))	CID	1	0	1	1		15072		1	2.42037e+06	Medium	Excluded by Method	Not Used		0	6.482e-05	5.07766	0	0	100	2	953.405	1905.8	-0.944544	205.886	37570	37570	MS2	0/0	12AUG14_Rui_cardiac_PE_F.raw
High				NkDPLNETVVGLYQk	Unambiguous	11	4	G3V8B0;G3V6D8;Q29RW1;G3V885	K2(Label:2H(4)); K15(Label:2H(4))	CID	1	0	1	1		17835	1		1.02275e+06	Medium	Excluded by Method	Not Used		0	0.0001074	5.07684	1	56.5248	100	2	863.482	1725.96	-3.46529	235.844	44184	44184	MS2	0/0	12AUG14_Rui_cardiac_PE_F.raw
High				IPSAVGYQPTLATDmGTMQEr	Unambiguous	2	1	G3V6D3	M15(Oxidation); R21(Label:13C(6))	CID	1	0	1	1		21520			49960110	Medium	Redundant	Not Used	0.520212	0	0.0002668	5.07517	0	0	11	2	1144.55	2288.09	-3.40238	276.362	53153	53153	MS2	0/0	12AUG14_Rui_cardiac_PE_F.raw
High				STnGDTFLGGEDFDQALLr	Unambiguous	2	1	P48721	N3(Deamidated); R19(Label:13C(6))	CID	1	0	1	1		32839			37134658	Medium	Unique	Used	0.487327	0	0.000924	5.07507	0	9.94163	75	2	1031.99	2062.97	1.10182	403.244	80549	80549	MS2	0/0	12AUG14_Rui_cardiac_PE_F.raw
High				VLnNMEIGTSLYDEEGAk	Unconsidered	1	1	P16617	N3(Deamidated); K18(Label:2H(4))	CID		0.0155	2	2		25237		1	1.22973e+06	Medium	Excluded by Method	Not Used		0	0.001394	5.07495	0	66.3077	100	2	994.483	1987.96	5.98678	316.099	61828	61828	MS2	0/0	12AUG14_Rui_cardiac_PE_F.raw
High				TPIGSFLGSLASQPATk	Unambiguous	1	1	P17764	K17(Label:2H(4))	CID	1	0	1	1					6624254		No Quan Values	Not Used		0	6.419e-06	5.07119	0	43.076	67	2	839.967	1678.93	-2.74876	394.874	78626	78626	MS2	0/0	12AUG14_Rui_cardiac_PE_F.raw
High				FSPDGELYASGSEDGTLr	Unambiguous	1	1	Q5XIG8	R18(Label:13C(6))	CID	1	0	1	1		20322	1	1	1730927	Medium	Excluded by Method	Not Used		0	2.593e-05	5.07086	0	0	100	2	953.939	1906.87	-2.36548	262.935	50208	50208	MS2	0/0	12AUG14_Rui_cardiac_PE_F.raw
	High			NAENAIEALkEYEPEmGk	Unambiguous	6	1	P11507-2	K10(Label:13C(6)15N(2)); M16(Oxidation); K18(Label:13C(6)15N(2))	CID	1	0	1	1					1716595		No Quan Values	Not Used		0	0.0002641	5.06774	1	22.8527	100	2	1034.49	2067.98	-4.0923	290.268	56192	56192	MS2	0/0	12AUG14_Rui_cardiac_PE_F.raw
High				SSIQITGALEDQmNQLk	Unambiguous	1	1	D3ZCV0	M13(Oxidation); K17(Label:2H(4))	CID	1	0	1	1					15416131		No Quan Values	Not Used		0	1.933e-05	5.06723	0	0	72	2	948.484	1895.96	-4.17236	278.455	53611	53611	MS2	0/0	12AUG14_Rui_cardiac_PE_F.raw
High				YHTSQSGDEmTSLSEYVSr	Unambiguous	2	1	P34058	M10(Oxidation); R19(Label:13C(6))	CID	1	0	1	1		11202	1		237479026	Medium	Excluded by Method	Not Used		0	2.893e-07	5.06707	0	27.5577	7	3	733.657	2198.96	-2.17231	168.186	29269	29269	MS2	0/0	12AUG14_Rui_cardiac_PE_F.raw
High				AGSDGESIGNcPFSQr	Unambiguous	4	1	G3V8C4	C11(Carbamidomethyl); R16(Label:13C(6))	CID	1	0	1	1					44691947		No Quan Values	Not Used		0	3.029e-05	5.06688	0	16.7583	43	2	844.374	1687.74	-1.43728	144.274	24063	24063	MS2	0/0	12AUG14_Rui_cardiac_PE_F.raw
High				GEAVrDFEIIDNHDYSYTVk	Unambiguous	1	1	D3ZHA0	R5(Label:13C(6)); K20(Label:2H(4))	CID	1	0	1	1					715669		No Quan Values	Not Used		0	0.0002451	5.06647	1	29.5633	50	3	794.392	2381.16	-1.69969	275.161	52884	52884	MS2	0/0	12AUG14_Rui_cardiac_PE_F.raw
	High			DTVEVALEDkGDNTFr	Unambiguous	1	1	D3ZHA0	K10(Label:13C(6)15N(2)); R16(Label:13C(6)15N(4))	CID	1	0	1	1		17513		1	6696968	Heavy	Excluded by Method	Not Used		0	0.0003383	5.0662	1	26.1741	87	2	913.947	1826.89	-1.43708	232.204	43378	43378	MS2	0/0	12AUG14_Rui_cardiac_PE_F.raw
	High			LVAGVmGQNEPDQGGQr	Unambiguous	2	1	B0BMW2	M6(Oxidation); R17(Label:13C(6)15N(4))	CID	1	0	1	1					459834		No Quan Values	Not Used		0	0.0001246	5.06517	0	0	100	2	891.424	1781.84	-3.67896	69.4179	8232	8232	MS2	0/0	12AUG14_Rui_cardiac_PE_F.raw
High				NPDDITNEEYGEFYk	Unambiguous	1	1	P82995	K15(Label:2H(4))	CID	1	0	1	1		20876		1	28715024	Medium	Excluded by Method	Not Used		0	5.622e-05	5.06489	0	14.2545	34	2	919.404	1837.8	-3.63261	269.364	51603	51603	MS2	0/0	12AUG14_Rui_cardiac_PE_F.raw
High				YTPSGQSGAAASESLFISnHAY	Unambiguous	1	1	P05065	N19(Deamidated)	CID	1	0	1	1							Indistinguishable Channels	Not Used		0	4.462e-05	5.06482	0	5.51821	30	2	1130.01	2259.01	-3.68787	320.305	62747	62747	MS2	0/0	12AUG14_Rui_cardiac_PE_F.raw
	High			YTPSGQSGAAASESLFISnHAY	Unambiguous	1	1	P05065	N19(Deamidated)	CID	1	0	1	1							Indistinguishable Channels	Not Used		0	0.0001751	5.06482	0	5.51821	30	2	1130.01	2259.01	-3.68787	320.305	62747	62747	MS2	0/0	12AUG14_Rui_cardiac_PE_F.raw
High				AVLDSSPFLSEANAEr	Unambiguous	1	1	Q5BJQ0	R16(Label:13C(6))	CID	1	0	1	1					9035702		No Quan Values	Not Used		0	3.704e-07	5.06454	0	30.6518	69	2	856.433	1711.86	-0.397301	308.268	60122	60122	MS2	0/0	12AUG14_Rui_cardiac_PE_F.raw
	High			GPSVDVEVPDVDLEcPEAk	Unambiguous	1	1	M0R9D5	C15(Carbamidomethyl); K19(Label:13C(6)15N(2))	CID	1	0	1	1					192390		No Quan Values	Not Used		0	0.0007784	5.06425	0	14.5036	100	2	1031.99	2062.97	-1.67927	348.51	68832	68832	MS2	0/0	12AUG14_Rui_cardiac_PE_F.raw
High				kIPNPDFFEDLEPFr	Unambiguous	1	1	P35565	K1(Label:2H(4)); R15(Label:13C(6))	CID	1	0	1	1		32854			9649388	Medium	Unique	Used	0.673138	0	1.726e-06	5.06322	1	67.4704	57	3	625.328	1873.97	-1.93966	403.35	80572	80572	MS2	0/0	12AUG14_Rui_cardiac_PE_F.raw
High				LAEDAPNFDGPAAEGQPGQk	Unambiguous	2	1	M0RAS7	K20(Label:2H(4))	CID	1	0	1	1		13380	1	1	6.46514e+06	Medium	Excluded by Method	Not Used		0	9.724e-06	5.06313	0	0	100	2	1008.48	2015.95	-4.08544	187.884	33587	33587	MS2	0/0	12AUG14_Rui_cardiac_PE_F.raw
High				MEGDLNEmEIQLSQANr	Unambiguous	2	1	G3V885	M8(Oxidation); R17(Label:13C(6))	CID	0.3182	0	1	1		18049	1	1	1788477	Medium	Excluded by Method	Not Used		0	2.749e-05	5.06103	0	53.9312	100	2	1000.46	1999.92	0.778311	238.538	44776	44776	MS2	0/0	12AUG14_Rui_cardiac_PE_F.raw
	High			VQANLDTPDINIqGPEAk	Unconsidered	1	1	M0R9D5	Q13(Deamidated); K18(Label:13C(6)15N(2))	CID		0.0435	4	4		21921	1		1.0304e+06	Heavy	Excluded by Method	Not Used		0	0.006027	5.06065	0	57.9258	100	2	966.5	1931.99	6.40424	280.875	54140	54140	MS2	0/0	12AUG14_Rui_cardiac_PE_F.raw
	High			AANEAGYFNEEMAPIEVk	Unambiguous	2	1	P13437	K18(Label:13C(6)15N(2))	CID	1	0	1	1					716102		No Quan Values	Not Used		0	0.001233	5.05979	0	59.5034	100	2	995.968	1990.93	-1.47586	334.889	65913	65913	MS2	0/0	12AUG14_Rui_cardiac_PE_F.raw
	High			LEDEEEMNAELTAk	Unambiguous	4	2	G3V8B0;G3V885	K14(Label:13C(6)15N(2))	CID	1	0	1	1		14337		1	4.1076e+06	Heavy	Excluded by Method	Not Used		0	0.0001154	5.05937	0	63.8022	98	2	815.373	1629.74	-1.22681	198.641	35974	35974	MS2	0/0	12AUG14_Rui_cardiac_PE_F.raw
High				ISSSNPYSTVTMDELr	Unambiguous	1	1	D3ZCV0	R16(Label:13C(6))	CID	1	0	1	1		22145			138601436	Medium	Unique	Used	0.359264	0	6.689e-05	5.05718	0	12.3391	8	2	903.436	1805.87	-1.68362	283.441	54701	54701	MS2	0/0	12AUG14_Rui_cardiac_PE_F.raw
	High			DcDLQEDAcYNcGr	Unambiguous	1	1	P62634	C2(Carbamidomethyl); C9(Carbamidomethyl); C12(Carbamidomethyl); R14(Label:13C(6)15N(4))	CID	1	0	1	1					684307		No Quan Values	Not Used		0	0.0002321	5.05707	0	53.0525	100	2	893.326	1785.65	-2.49479	129.654	20926	20926	MS2	0/0	12AUG14_Rui_cardiac_PE_F.raw
High				HADSVAELGEQIDNLQr	Unambiguous	7	3	G3V8B0;Q29RW1;G3V885	R17(Label:13C(6))	CID	1	0	1	1					243876		No Quan Values	Not Used		0	6.395e-06	5.05544	0	36.5904	85	2	950.973	1900.94	-3.50875	286.185	55309	55309	MS2	0/0	12AUG14_Rui_cardiac_PE_F.raw
High				HNDDEQYAWESSAGGSFTVr	Unambiguous	2	2	P82995;P34058	R20(Label:13C(6))	CID	1	0	1	1		20152	1		1.97298e+06	Medium	Excluded by Method	Not Used		0	4.315e-06	5.05461	0	0	100	2	1131.49	2261.97	-4.31236	260.986	49785	49785	MS2	0/0	12AUG14_Rui_cardiac_PE_F.raw
High				LEDEEEmNAELTAk	Unambiguous	4	2	G3V8B0;G3V885	M7(Oxidation); K14(Label:2H(4))	CID	1	0	1	1							No Quan Values	Not Used		0	3.412e-05	5.0541	0	0	100	2	821.375	1641.74	-1.93922	104.382	15500	15500	MS2	0/0	12AUG14_Rui_cardiac_PE_F.raw
	High			IVYGHLDDPANQEIEr	Unambiguous	1	1	Q9ER34	R16(Label:13C(6)15N(4))	CID	1	0	1	1		13818			175532526	Heavy	Unique	Used	0.260418	0	2.538e-05	5.04946	0	44.0373	9	3	626.977	1878.92	-3.29638	193.838	34897	34897	MS2	0/0	12AUG14_Rui_cardiac_PE_F.raw
High				IVSNAScTTNcLAPLAk	Unambiguous	15	5	P04797;F1M5K4;M0R634;D3ZWV2;F1M2U5	C7(Carbamidomethyl); C11(Carbamidomethyl); K17(Label:2H(4))	CID	1	0	1	1							No Quan Values	Not Used		0	3.005e-05	5.04735	0	0	31	2	912.467	1823.93	-1.55001	207.512	37919	37919	MS2	0/0	12AUG14_Rui_cardiac_PE_F.raw
High				LEGGSSNVFSmFEQTQIQEFk	Unambiguous	2	1	P08733	M11(Oxidation); K21(Label:2H(4))	CID	1	0	1	1					44070106		No Quan Values	Not Used		0	0.001068	5.04718	0	0	16	2	1213.57	2426.14	-4.9689	400.721	79968	79968	MS2	0/0	12AUG14_Rui_cardiac_PE_F.raw
High				VFQSSTSQEQVYNDcAk	Unambiguous	1	1	Q2PQA9	C15(Carbamidomethyl); K17(Label:2H(4))	CID	1	0	1	1		7450	1	1	946437	Medium	Excluded by Method	Not Used		0	8.117e-05	5.04429	0	33.0819	100	2	997.954	1994.9	-2.98067	125.392	19998	19998	MS2	0/0	12AUG14_Rui_cardiac_PE_F.raw
High				TGPcPPGPSPEVIIYqQLr	Unambiguous	1	1	P97584	C4(Carbamidomethyl); Q16(Deamidated); R19(Label:13C(6))	CID	0.0337	0	1	1					851483		No Quan Values	Not Used		0	0.0009383	5.04261	0	48.397	100	2	1058.55	2116.1	7.52838	380.589	75622	75622	MS2	0/0	12AUG14_Rui_cardiac_PE_F.raw
	High			NSNLVGAAHEELQqSr	Unconsidered	2	1	G3V8L3	Q14(Deamidated); R16(Label:13C(6)15N(4))	CID		0.0137	3	3		9306		1	1.37171e+06	Heavy	Excluded by Method	Not Used		0	0.008749	5.03972	0	47.8981	100	2	882.439	1763.87	8.76396	144.922	24202	24202	MS2	0/0	12AUG14_Rui_cardiac_PE_F.raw
	High			DVQkPYVVELEVLDGHEPDGGQr	Unambiguous	2	1	O55171	K4(Label:13C(6)15N(2)); R23(Label:13C(6)15N(4))	CID	1	0	1	1		26307		1	998007	Heavy	Excluded by Method	Not Used		0	5.524e-05	5.0387	0	66.2413	100	3	866.435	2597.29	-2.64449	327.941	64401	64401	MS2	0/0	12AUG14_Rui_cardiac_PE_F.raw
	High			VAVGEEQAFLVNTr	Unambiguous	1	1	D3ZHA0	R14(Label:13C(6)15N(4))	CID	1	0	1	1							No Quan Values	Not Used		0	8.088e-05	5.03777	0	43.0406	85	2	771.909	1542.81	-2.74932	259.925	49552	49552	MS2	0/0	12AUG14_Rui_cardiac_PE_F.raw
High				ATENDIYNFFSPLNPVr	Unambiguous	7	2	D3ZYW2;Q794E4	R17(Label:13C(6))	CID	1	0	1	1		33666			19262002	Medium	Redundant	Not Used	0.671897	0	0.000521	5.03636	0	35.4286	58	2	1002	2002.99	-3.23639	410.929	82216	82216	MS2	0/0	12AUG14_Rui_cardiac_PE_F.raw
High				ALEQNPDDAQYYcQr	Unambiguous	1	1	B0BN85	C13(Carbamidomethyl); R15(Label:13C(6))	CID	1	0	1	1					952384		No Quan Values	Not Used		0	7.208e-05	5.03541	0	0	100	2	938.912	1876.82	-3.22801	141.157	23398	23398	MS2	0/0	12AUG14_Rui_cardiac_PE_F.raw
High				ASSQSTDPLEAMAmGSVEASYk	Unambiguous	1	1	P11980	M14(Oxidation); K22(Label:2H(4))	CID	1	0	1	1					1.55718e+06		No Quan Values	Not Used		0	0.0008881	5.03369	0	45.1502	97	2	1140.52	2280.02	-2.83402	336.921	66349	66349	MS2	0/0	12AUG14_Rui_cardiac_PE_F.raw
High				LSSSADANGnAQPSPLAAk	Unconsidered	5	1	F1M866	N10(Deamidated); K19(Label:2H(4))	CID		0.0098	2	2		6244	1	1	789687	Medium	Excluded by Method	Not Used		0	2.942e-05	5.03335	0	0	100	2	902.452	1803.9	-2.66525	113.074	17353	17353	MS2	0/0	12AUG14_Rui_cardiac_PE_F.raw
High				cIGAIAMTEPGAGSDLQGVr	Unambiguous	1	1	P15650	C1(Carbamidomethyl); R20(Label:13C(6))	CID	1	0	1	1					486335		No Quan Values	Not Used		0	0.0004099	5.03248	0	33.0323	100	2	1004.99	2008.98	-3.72105	302.159	58805	58805	MS2	0/0	12AUG14_Rui_cardiac_PE_F.raw
High				mMADEALDSGLVSr	Unambiguous	1	1	Q62651	M1(Oxidation); R14(Label:13C(6))	CID	0.0298	0	1	1					2852747		No Quan Values	Not Used		0	3.262e-06	5.03192	0	46.5485	100	2	758.855	1516.7	-2.91327	238.433	44753	44753	MS2	0/0	12AUG14_Rui_cardiac_PE_F.raw
High				AGAGSATLSMAYAGAr	Unambiguous	1	1	P04636	R16(Label:13C(6))	CID	1	0	1	1		14062		1	282423192	Medium	Excluded by Method	Not Used		0	1.316e-06	5.03072	0	12.0102	7	2	730.865	1460.72	-2.73902	195.166	35197	35197	MS2	0/0	12AUG14_Rui_cardiac_PE_F.raw
	High			ELAQQVQqVAAEYcr	Unconsidered	1	1	Q6AYI1	Q8(Deamidated); C14(Carbamidomethyl); R15(Label:13C(6)15N(4))	CID		0.0098	2	2							No Quan Values	Not Used		0	0.00746	5.02981	0	5.68291	62	2	902.438	1803.87	6.61566	312.878	61122	61122	MS2	0/0	12AUG14_Rui_cardiac_PE_F.raw
High				HLNEIDLFHcIDPNDSk	Unambiguous	2	1	R9PXR7	C10(Carbamidomethyl); K17(Label:2H(4))	CID	1	0	1	1		24464	1	1	1.42457e+06	Medium	Excluded by Method	Not Used		0	6.157e-05	5.02934	0	51.8751	100	3	690.999	2070.98	-1.65026	307.695	60003	60003	MS2	0/0	12AUG14_Rui_cardiac_PE_F.raw
	High			ALYDYAGQEADELSFr	Unambiguous	1	1	G3V9N7	R16(Label:13C(6)15N(4))	CID	1	0	1	1		29117	1		1.24895e+06	Heavy	Excluded by Method	Not Used		0	0.000262	5.02864	0	56.5829	100	2	929.427	1857.85	-2.83471	360.127	71303	71303	MS2	0/0	12AUG14_Rui_cardiac_PE_F.raw
High				LMAGQEDSnGcINYEAFVk	Unambiguous	1	1	P16409	N9(Deamidated); C11(Carbamidomethyl); K19(Label:2H(4))	CID	1	0	1	1		27419			1.67947e+06	Medium	Unique	Used	0.396319	0	5.479e-05	5.02797	0	0	100	2	1075.99	2150.97	1.20218	340.63	67145	67145	MS2	0/0	12AUG14_Rui_cardiac_PE_F.raw
High				SVQNDSQALAEVLNQLk	Unambiguous	1	1	F1LMV6	K17(Label:2H(4))	CID	1	0	1	1		33295			8.8177e+06	Medium	Unique	Used	0.481197	0	1.647e-05	5.02785	0	27.0453	69	2	930.998	1860.99	-4.60924	407.33	81451	81451	MS2	0/0	12AUG14_Rui_cardiac_PE_F.raw
High				VDATEESDLAQQYGVr	Unambiguous	1	1	P04785	R16(Label:13C(6))	CID	1	0	1	1					17925530		No Quan Values	Not Used		0	2.929e-05	5.02758	0	21.3828	54	2	893.927	1786.85	-4.15174	253.174	48070	48070	MS2	0/0	12AUG14_Rui_cardiac_PE_F.raw
High				GcITIIGGGnTATccAk	Rejected	1	0		C2(Carbamidomethyl); N10(Deamidated); C14(Carbamidomethyl); C15(Carbamidomethyl); K17(Label:2H(4))	CID	0	0	1	1					167002		No Quan Values	Not Used		0	4.719e-05	5.02729	0	57.8393	100	2	879.905	1758.8	-5.4221	198.555	35955	35955	MS2	0/0	12AUG14_Rui_cardiac_PE_F.raw
High				GcITIIGGGDTATccAk	Selected	1	1	P16617	C2(Carbamidomethyl); C14(Carbamidomethyl); C15(Carbamidomethyl); K17(Label:2H(4))	CID		0	2	2					167002		No Quan Values	Not Used		0	4.72e-05	5.02729	0	57.8393	100	2	879.905	1758.8	-5.42437	198.555	35955	35955	MS2	0/0	12AUG14_Rui_cardiac_PE_F.raw
High				GAISAEVYTEEDAASYVr	Unambiguous	1	1	P09456	R18(Label:13C(6))	CID	1	0	1	1					2475311		No Quan Values	Not Used		0	0.0001032	5.02702	0	28.7478	100	2	968.963	1936.92	-2.11025	306.388	59728	59728	MS2	0/0	12AUG14_Rui_cardiac_PE_F.raw
High				LmAGQEDSNGcINYEAFVk	Unambiguous	1	1	P16409	M2(Oxidation); C11(Carbamidomethyl); K19(Label:2H(4))	CID	1	0	1	1		23308	1		13841046	Medium	Excluded by Method	Not Used		0	0.0008503	5.02619	0	4.15453	35	2	1083.49	2165.97	-3.27448	295.763	57401	57401	MS2	0/0	12AUG14_Rui_cardiac_PE_F.raw
High				HQIQSYTcEIDALkGTNDSLMr	Unambiguous	2	1	P48675	C8(Carbamidomethyl); K14(Label:2H(4)); R22(Label:13C(6))	CID	1	0	1	1		22224		1	7.13013e+06	Medium	Excluded by Method	Not Used		0	1.584e-05	5.02493	1	0	51	3	864.089	2590.25	-4.32386	284.39	54909	54909	MS2	0/0	12AUG14_Rui_cardiac_PE_F.raw
	High			LkGADPEETILNAFk	Unambiguous	1	1	P08733	K2(Label:13C(6)15N(2)); K15(Label:13C(6)15N(2))	CID	1	0	1	1					32268476		No Quan Values	Not Used		0	0.0002101	5.02491	1	10.5829	8	3	554.639	1661.9	-3.52277	356.438	70516	70516	MS2	0/0	12AUG14_Rui_cardiac_PE_F.raw
High				GADYLVTEVEnGGSLGSkk	Unambiguous	4	2	P11980;P11980-2	N11(Deamidated); K18(Label:2H(4)); K19(Label:2H(4))	CID	1	0	1	1					1.27752e+06		No Quan Values	Not Used		0	0.001096	5.02483	1	0	100	2	967.002	1933	-1.87468	231.451	43211	43211	MS2	0/0	12AUG14_Rui_cardiac_PE_F.raw
High				GSYGDLGGPIITTQVTIPk	Unambiguous	3	1	P61980	K19(Label:2H(4))	CID	1	0	1	1							No Quan Values	Not Used		0	4.311e-06	5.02423	0	7.27957	47	2	961.031	1921.05	-1.99555	379.614	75418	75418	MS2	0/0	12AUG14_Rui_cardiac_PE_F.raw
High				MDADLSQLQTEVEEAVQEcr	Unambiguous	4	2	G3V8B0;G3V885	C19(Carbamidomethyl); R20(Label:13C(6))	CID	1	0	1	1		33829			5.95102e+06	Medium	Not Unique	Not Used	0.494956	0	1.901e-05	5.02286	0	22.2312	100	2	1179.03	2357.06	-3.44987	412.737	82597	82597	MS2	0/0	12AUG14_Rui_cardiac_PE_F.raw
High				SQVFSTAADGQTqVEIk	Unambiguous	2	1	P48721	Q13(Deamidated); K17(Label:2H(4))	CID	0.0398	0	1	1					550537		No Quan Values	Not Used		0	0.0007158	5.02209	0	45.5298	80	2	907.465	1813.92	6.38454	216.804	39980	39980	MS2	0/0	12AUG14_Rui_cardiac_PE_F.raw
High				AAVDAGFVPNDmQVGQTGk	Unambiguous	1	1	P13803	M12(Oxidation); K19(Label:2H(4))	CID	1	0	1	1		14894	1	1	9742906	Medium	Excluded by Method	Not Used		0	5.371e-06	5.02158	0	0	99	2	962.968	1924.93	-4.01695	206.069	37610	37610	MS2	0/0	12AUG14_Rui_cardiac_PE_F.raw
	High			LEQQVDDLEGSLEQEk	Unambiguous	8	4	Q29RW1;G3V8B0;G3V885;F1M8F6	K16(Label:13C(6)15N(2))	CID	1	0	1	1					18466052		No Quan Values	Not Used		0	0.0007426	5.0194	0	0	100	2	934.452	1867.9	-2.35783	270.158	51775	51775	MS2	0/0	12AUG14_Rui_cardiac_PE_F.raw
High				APSSSSAGISEWLDQk	Unambiguous	1	1	P13803	K16(Label:2H(4))	CID	1	0	1	1							No Quan Values	Not Used		0	1.683e-06	5.01795	0	10.5655	49	2	833.913	1666.82	-2.4583	286.952	55474	55474	MS2	0/0	12AUG14_Rui_cardiac_PE_F.raw
High				AAPAPAAAPAAAPEPErPk	Unambiguous	1	1	P16409	R17(Label:13C(6)); K19(Label:2H(4))	CID	1	0	1	1		3393			1.42667e+07	Medium	Unique	Used	0.838415	0	1.978e-05	5.01719	0	55.3563	100	2	896.999	1792.99	-2.46466	83.8478	11209	11209	MS2	0/0	12AUG14_Rui_cardiac_PE_F.raw
High				QTNLENLDQAFSVAEr	Unambiguous	7	1	F7F744	R16(Label:13C(6))	CID	1	0	1	1					569786		No Quan Values	Not Used		0	1.141e-05	5.01499	0	39.7197	100	2	920.959	1840.91	-1.1581	353.087	69809	69809	MS2	0/0	12AUG14_Rui_cardiac_PE_F.raw
	High			GTLEDQIIQANPALEAFGNAk	Unambiguous	4	2	G3V8B0;G3V885	K21(Label:13C(6)15N(2))	CID	1	0	1	1		33243			4.02453e+07	Heavy	Not Unique	Not Used	0.591506	0	0.000247	5.01366	0	16.206	20	2	1104.57	2208.13	-2.55694	406.853	81343	81343	MS2	0/0	12AUG14_Rui_cardiac_PE_F.raw
High				GVVPLAGTNGETTTQGLDGLSEr	Unambiguous	1	1	P05065	R23(Label:13C(6))	CID	1	0	1	1					200062		No Quan Values	Not Used		0	0.0001887	5.01282	0	0	96	2	1139.58	2278.15	-5.41169	320.783	62851	62851	MS2	0/0	12AUG14_Rui_cardiac_PE_F.raw
High				LVSSPccIVTSTYGWTANMEr	Unambiguous	1	1	P34058	C6(Carbamidomethyl); C7(Carbamidomethyl); R21(Label:13C(6))	CID	1	0	1	1					3.52909e+06		No Quan Values	Not Used		0	0.001034	5.01127	0	12.4136	76	2	1219.56	2438.11	-4.19705	397.671	79263	79263	MS2	0/0	12AUG14_Rui_cardiac_PE_F.raw
High				ESTGAQVQVAGDMLPNSTEr	Unambiguous	2	1	Q6AYU5	R20(Label:13C(6))	CID	1	0	1	1					400096		No Quan Values	Not Used		0	6.919e-05	5.01087	0	0	100	2	1048.5	2095.99	-4.36203	243.524	45884	45884	MS2	0/0	12AUG14_Rui_cardiac_PE_F.raw
High				AmLSGPGQFAENETNEVNFr	Unambiguous	1	1	P83941	M2(Oxidation); R20(Label:13C(6))	CID	1	0	1	1		23835	1		1.45126e+06	Medium	Excluded by Method	Not Used		0	1.192e-05	5.01045	0	0	100	2	1117.02	2233.03	-0.351841	301.012	58557	58557	MS2	0/0	12AUG14_Rui_cardiac_PE_F.raw
	High			VALVYGQmNEPPGAr	Unambiguous	2	1	G3V6D3	M8(Oxidation); R15(Label:13C(6)15N(4))	CID	1	0	1	1					574813		No Quan Values	Not Used		0	0.002836	5.00937	0	26.6434	37	2	814.406	1627.81	-5.21065	176.289	31055	31055	MS2	0/0	12AUG14_Rui_cardiac_PE_F.raw
	High			DAGEGGLSLAVEGPSk	Unambiguous	1	1	D3ZHA0	K16(Label:13C(6)15N(2))	CID	1	0	1	1					9821477		No Quan Values	Not Used		0	9.291e-05	5.0083	0	37.6537	57	2	747.877	1494.75	-3.63293	238.29	44720	44720	MS2	0/0	12AUG14_Rui_cardiac_PE_F.raw
High				YTPSGQSGAAASESLFISnHAY	Unambiguous	1	1	P05065	N19(Deamidated)	CID	1	0	1	1							Indistinguishable Channels	Not Used		0	1.808e-05	5.00673	0	10.555	91	2	1130.01	2259.01	-2.93135	323.67	63474	63474	MS2	0/0	12AUG14_Rui_cardiac_PE_F.raw
	High			YTPSGQSGAAASESLFISnHAY	Unambiguous	1	1	P05065	N19(Deamidated)	CID	1	0	1	1							Indistinguishable Channels	Not Used		0	4.825e-05	5.00673	0	10.555	91	2	1130.01	2259.01	-2.93135	323.67	63474	63474	MS2	0/0	12AUG14_Rui_cardiac_PE_F.raw
High				YSGDFGADAQGAmSk	Unambiguous	1	1	Q9QZ76	M13(Oxidation); K15(Label:2H(4))	CID	1	0	1	1							No Quan Values	Not Used		0	3.375e-07	5.00337	0	18.5575	100	2	762.83	1524.65	-2.55358	93.03	13122	13122	MS2	0/0	12AUG14_Rui_cardiac_PE_F.raw
	High			LVAGVmGQNEPDQGGQr	Unambiguous	2	1	B0BMW2	M6(Oxidation); R17(Label:13C(6)15N(4))	CID	1	0	1	1					560435		No Quan Values	Not Used		0	4.83e-05	5.00168	0	0	100	2	891.424	1781.84	-4.36404	69.0626	8159	8159	MS2	0/0	12AUG14_Rui_cardiac_PE_F.raw
High				QYVQETVIDTPEDEEIPk	Unambiguous	2	1	F1LMC2	K18(Label:2H(4))	CID	1	0	1	1		22924		1	3.80897e+06	Medium	Excluded by Method	Not Used		0	0.0004101	5.0012	0	0	100	2	1069.03	2137.05	-1.11749	292.321	56634	56634	MS2	0/0	12AUG14_Rui_cardiac_PE_F.raw
High				ASEEEEIGGPEDSEAVQPr	Unambiguous	2	1	G3V7Z3	R19(Label:13C(6))	CID	1	0	1	1		10988	1	1	4424842	Medium	Excluded by Method	Not Used		0	1.079e-05	4.99971	0	58.5764	100	2	1017.96	2034.91	-2.64395	162.587	28057	28057	MS2	0/0	12AUG14_Rui_cardiac_PE_F.raw
High				FLEQQNAALAAEVNr	Unambiguous	2	1	P48675	R15(Label:13C(6))	CID	1	0	1	1		19114		1	688144022	Medium	Excluded by Method	Not Used		0	1.45e-06	4.99822	0	3.05186	3	2	840.442	1679.88	-2.17129	249.249	47189	47189	MS2	0/0	12AUG14_Rui_cardiac_PE_F.raw
	High			ELLALDSVDPEGr	Unambiguous	1	1	Q5U2U8	R13(Label:13C(6)15N(4))	CID	1	0	1	1							No Quan Values	Not Used		0	0.001078	4.99729	0	24.5708	35	2	712.368	1423.73	-0.826509	318.9	62441	62441	MS2	0/0	12AUG14_Rui_cardiac_PE_F.raw
High				LEGTNVQEAQNILk	Unambiguous	1	1	F1LPV8	K14(Label:2H(4))	CID	1	0	1	1		18349	1		31958006	Medium	Excluded by Method	Not Used		0	6.954e-06	4.99718	0	54.0659	60	2	780.929	1560.85	-1.14964	241.458	45424	45424	MS2	0/0	12AUG14_Rui_cardiac_PE_F.raw
	High			ELQELVQYPVEHPDk	Unambiguous	1	1	P46462	K15(Label:13C(6)15N(2))	CID	1	0	1	1					295096		No Quan Values	Not Used		0	0.00283	4.99716	0	21.7806	100	2	916.469	1831.93	-0.856468	237.326	44509	44509	MS2	0/0	12AUG14_Rui_cardiac_PE_F.raw
	High			MTnGFSGADLTEIcQr	Unambiguous	1	1	P46462	N3(Deamidated); C14(Carbamidomethyl); R16(Label:13C(6)15N(4))	CID	1	0	1	1					967171		No Quan Values	Not Used		0	0.002135	4.99601	0	39.5218	100	2	905.901	1810.79	-1.92037	299.932	58324	58324	MS2	0/0	12AUG14_Rui_cardiac_PE_F.raw
High				NIIVFYGSQTGTAEEFANr	Unambiguous	1	1	P00388	R19(Label:13C(6))	CID	1	0	1	1					1201051		No Quan Values	Not Used		0	1.192e-05	4.99503	0	0	100	2	1062.03	2123.04	-3.18402	358.497	70955	70955	MS2	0/0	12AUG14_Rui_cardiac_PE_F.raw
	High			LQNEIEDLmVDVEr	Unambiguous	4	2	G3V8B0;G3V885	M9(Oxidation); R14(Label:13C(6)15N(4))	CID	1	0	1	1		26366			1.64514e+06	Heavy	Not Unique	Not Used	0.774087	0	0.0001145	4.99425	0	74.3013	100	2	864.918	1728.83	-3.3295	328.61	64551	64551	MS2	0/0	12AUG14_Rui_cardiac_PE_F.raw
High				EVYMGnVIQGGEGQAPTr	Unambiguous	1	1	P17764	N6(Deamidated); R18(Label:13C(6))	CID	0.0321	0	1	1					262083		No Quan Values	Not Used		0	1.004e-05	4.99336	0	45.2005	100	2	956.969	1912.93	6.87887	224.907	41770	41770	MS2	0/0	12AUG14_Rui_cardiac_PE_F.raw
	High			FGVEQDVDmVFASFIr	Unambiguous	3	2	P11980;P11980-2	M9(Oxidation); R16(Label:13C(6)15N(4))	CID	1	0	1	1		34534			6.21932e+06	Heavy	Not Unique	Not Used	0.565905	0	9.621e-05	4.99322	0	29.8787	100	2	943.453	1885.9	-2.16554	420.601	84228	84228	MS2	0/0	12AUG14_Rui_cardiac_PE_F.raw
High				QATLGAGLPIATPcTTVNk	Unambiguous	1	1	P17764	C14(Carbamidomethyl); K19(Label:2H(4))	CID	1	0	1	1		24401	1		5.8714e+07	Medium	Excluded by Method	Not Used		0	0.0001539	4.99283	0	5.33317	65	2	959.022	1917.04	-2.78348	307.403	59941	59941	MS2	0/0	12AUG14_Rui_cardiac_PE_F.raw
	High			VGSDASSQQEFTScLk	Unambiguous	2	1	G3V907	C14(Carbamidomethyl); K16(Label:13C(6)15N(2))	CID	1	0	1	1					1.11469e+06		No Quan Values	Not Used		0	0.0001715	4.99273	0	67.2891	100	2	876.401	1751.8	-2.54635	171.939	30102	30102	MS2	0/0	12AUG14_Rui_cardiac_PE_F.raw
	High			IEDEQALALQLQk	Unambiguous	2	1	G3V885	K13(Label:13C(6)15N(2))	CID	1	0	1	1		20541		1	44877704	Heavy	Excluded by Method	Not Used		0	0.0002187	4.99242	0	59.0529	21	2	753.914	1506.82	-2.46707	265.449	50755	50755	MS2	0/0	12AUG14_Rui_cardiac_PE_F.raw
High				mATQASTLYSNNITk	Unambiguous	1	1	Q5BJZ3	M1(Oxidation); K15(Label:2H(4))	CID	1	0	1	1					1368175		No Quan Values	Not Used		0	3.936e-05	4.99232	0	23.5431	100	2	831.916	1662.83	-2.98539	141.434	23456	23456	MS2	0/0	12AUG14_Rui_cardiac_PE_F.raw
	High			NSNLVGAAHEELqQSr	Unconsidered	2	1	G3V8L3	Q13(Deamidated); R16(Label:13C(6)15N(4))	CID		0.0235	4	4		9306		1	1.37171e+06	Heavy	Excluded by Method	Not Used		0	0.009341	4.99071	0	47.8981	100	2	882.439	1763.87	8.76396	144.922	24202	24202	MS2	0/0	12AUG14_Rui_cardiac_PE_F.raw
	High			WNSPAEEGSSDcEVFPk	Unambiguous	2	1	F1LRV4	C12(Carbamidomethyl); K17(Label:13C(6)15N(2))	CID	1	0	1	1		18435		1	1.37798e+07	Heavy	Excluded by Method	Not Used		0	0.0004013	4.99064	0	19.9252	76	2	973.916	1946.83	-3.1411	242.362	45630	45630	MS2	0/0	12AUG14_Rui_cardiac_PE_F.raw
High				TASEmVLADDNFSTIVAAVEEGr	Unambiguous	6	1	P11507-2	M5(Oxidation); R23(Label:13C(6))	CID	1	0	1	1		33864			38221517	Medium	Unique	Used	0.600619	0	1.502e-05	4.9882	0	25.5968	100	2	1224.08	2447.16	-4.73459	413.011	82655	82655	MS2	0/0	12AUG14_Rui_cardiac_PE_F.raw
High				LcEAIcPAQAITIEAEPr	Unambiguous	1	1	B0BNE6	C2(Carbamidomethyl); C6(Carbamidomethyl); R18(Label:13C(6))	CID	1	0	1	1		26869	1		1.75233e+06	Medium	Excluded by Method	Not Used		0	1.293e-06	4.98739	0	23.2804	100	2	1024.51	2048.02	-1.93296	334.254	65776	65776	MS2	0/0	12AUG14_Rui_cardiac_PE_F.raw
	High			NQLTSNPENTVFDAk	Unambiguous	1	1	P06761	K15(Label:13C(6)15N(2))	CID	1	0	1	1		16026			54292978	Heavy	Redundant	Not Used	0.662344	0	4.317e-05	4.98571	0	18.2081	18	2	843.413	1685.82	-2.49233	216.228	39851	39851	MS2	0/0	12AUG14_Rui_cardiac_PE_F.raw
	High			ALQEAHQQALDDLQAEEDkVNTLTk	Unambiguous	3	1	G3V8B0	K19(Label:13C(6)15N(2)); K25(Label:13C(6)15N(2))	CID	1	0	1	1		24927			3.09895e+06	Heavy	Redundant	Not Used	1.25878	0	0.001185	4.98541	1	40.1044	100	3	942.145	2824.42	-2.87083	313.299	61211	61211	MS2	0/0	12AUG14_Rui_cardiac_PE_F.raw
	High			kTTTYTQGVPQSQGDLEYQmSTTAr	Unambiguous	1	1	Q6P0K8	K1(Label:13C(6)15N(2)); M20(Oxidation); R25(Label:13C(6)15N(4))	CID	1	0	1	1							No Quan Values	Not Used		0	0.05438	4.98295	1	23.1575	100	3	942.449	2825.33	-2.3698	161.95	27917	27917	MS2	0/0	12AUG14_Rui_cardiac_PE_F.raw
	High			ELQELVQYPVEHPDk	Unambiguous	1	1	P46462	K15(Label:13C(6)15N(2))	CID	1	0	1	1					5.19207e+06		No Quan Values	Not Used		0	0.0001511	4.98082	0	30.1577	83	2	916.467	1831.93	-2.78888	240.451	45199	45199	MS2	0/0	12AUG14_Rui_cardiac_PE_F.raw
	High			YSGDFGADAQGAMSk	Unambiguous	1	1	Q9QZ76	K15(Label:13C(6)15N(2))	CID	1	0	1	1							No Quan Values	Not Used		0	2.928e-05	4.98025	0	46.7596	70	2	756.828	1512.65	-1.62949	169.431	29552	29552	MS2	0/0	12AUG14_Rui_cardiac_PE_F.raw
	High			AIANEcQANFISIk	Unambiguous	1	1	P46462	C6(Carbamidomethyl); K14(Label:13C(6)15N(2))	CID	1	0	1	1					10929612		No Quan Values	Not Used		0	0.000624	4.97837	0	37.8118	22	2	793.904	1586.8	-4.82185	252.372	47891	47891	MS2	0/0	12AUG14_Rui_cardiac_PE_F.raw
High				DAGEGGLSLAVEGPSk	Unambiguous	1	1	D3ZHA0	K16(Label:2H(4))	CID	1	0	1	1					10199816		No Quan Values	Not Used		0	7.038e-06	4.97658	0	42.2431	47	2	745.885	1490.76	-1.13357	236.37	44299	44299	MS2	0/0	12AUG14_Rui_cardiac_PE_F.raw
	High			TQSkPEDEADEWAr	Unambiguous	1	1	Q5XIG1	K4(Label:13C(6)15N(2)); R14(Label:13C(6)15N(4))	CID	1	0	1	1		2725		1	1.46301e+07	Heavy	Excluded by Method	Not Used		0	0.004806	4.9763	0	57.2283	65	3	560.59	1679.76	-3.73653	78.1802	10034	10034	MS2	0/0	12AUG14_Rui_cardiac_PE_F.raw
High				SVTEQGAELSNEEr	Unambiguous	1	1	P63102	R14(Label:13C(6))	CID	1	0	1	1		2920		1	21699844	Medium	Excluded by Method	Not Used		0	4.496e-06	4.97583	0	8.08733	51	2	777.869	1554.73	-2.20361	81.1714	10651	10651	MS2	0/0	12AUG14_Rui_cardiac_PE_F.raw
High				VGSDASSQQEFTScLk	Unambiguous	2	1	G3V907	C14(Carbamidomethyl); K16(Label:2H(4))	CID	1	0	1	1					3.23207e+06		No Quan Values	Not Used		0	8.07e-06	4.97547	0	21.3494	100	2	874.405	1747.8	-4.25341	170.597	29810	29810	MS2	0/0	12AUG14_Rui_cardiac_PE_F.raw
High				FLDGDEmTLADcNLLPk	Unambiguous	2	1	G3V8C4	M7(Oxidation); C12(Carbamidomethyl); K17(Label:2H(4))	CID	1	0	1	1					707618		No Quan Values	Not Used		0	6.514e-05	4.97538	0	25.9011	100	2	986.466	1971.93	-4.38387	384.309	76399	76399	MS2	0/0	12AUG14_Rui_cardiac_PE_F.raw
High				SQVFSTAADGQTQVEIk	Unambiguous	2	1	P48721	K17(Label:2H(4))	CID	0.4558	0	1	1							No Quan Values	Not Used		0	1.363e-05	4.97535	0	13.6147	52	2	906.963	1812.92	-5.25665	224.513	41685	41685	MS2	0/0	12AUG14_Rui_cardiac_PE_F.raw
	High			GVVPLAGTNGETTTQGLDGLSEr	Unambiguous	1	1	P05065	R23(Label:13C(6)15N(4))	CID	1	0	1	1					798442		No Quan Values	Not Used		0	0.0003515	4.97427	0	17.7363	100	2	1141.57	2282.14	-3.84263	315.722	61747	61747	MS2	0/0	12AUG14_Rui_cardiac_PE_F.raw
	High			nSVAAMGGTDGkEDGEQFk	Unconsidered	2	1	D3Z802	N1(Deamidated); K12(Label:13C(6)15N(2)); K19(Label:13C(6)15N(2))	CID		0.0387	2	2							No Quan Values	Not Used		0	0.008403	4.97324	1	43.3253	100	2	979.448	1957.89	5.48763	101.163	14821	14821	MS2	0/0	12AUG14_Rui_cardiac_PE_F.raw
High				DGNVLLHEmQIQHPTASIIAk	Unambiguous	2	1	Q3MHS9	M9(Oxidation); K21(Label:2H(4))	CID	1	0	1	1					2.40708e+06		No Quan Values	Not Used		0	5.98e-06	4.97141	0	40.3922	36	3	779.082	2335.23	-2.89569	254.503	48364	48364	MS2	0/0	12AUG14_Rui_cardiac_PE_F.raw
High				DGNVLLHEmQIQHPTASLIAk	Unambiguous	2	1	Q3MHS9	M9(Oxidation); K21(Label:2H(4))	CID	1	0	1	2					2.40708e+06		No Quan Values	Not Used		0	5.98e-06	4.97141	0	40.3922	36	3	779.082	2335.23	-2.89569	254.503	48364	48364	MS2	0/0	12AUG14_Rui_cardiac_PE_F.raw
High				LSVEALNSLTGEFk	Unambiguous	1	1	P00564	K14(Label:2H(4))	CID	1	0	1	1		32400	1		410515564	Medium	Excluded by Method	Not Used		0	2.19e-05	4.96912	0	28.2468	42	2	756.414	1511.82	-3.59462	399.243	79626	79626	MS2	0/0	12AUG14_Rui_cardiac_PE_F.raw
High				HQIQSYTcEIDALk	Unambiguous	2	1	P48675	C8(Carbamidomethyl); K14(Label:2H(4))	CID	1	0	1	1					20642344		No Quan Values	Not Used		0	4.651e-05	4.96804	0	0	94	2	855.424	1709.84	-3.53869	212.465	39013	39013	MS2	0/0	12AUG14_Rui_cardiac_PE_F.raw
High				ELQELVQYPVEHPDk	Unambiguous	1	1	P46462	K15(Label:2H(4))	CID	1	0	1	1		18067	1	1	23402274	Medium	Excluded by Method	Not Used		0	0.0001856	4.96804	0	0	39	2	914.473	1827.94	-2.21787	241.208	45368	45368	MS2	0/0	12AUG14_Rui_cardiac_PE_F.raw
	High			AGSDGESIGNcPFSQr	Unambiguous	4	1	G3V8C4	C11(Carbamidomethyl); R16(Label:13C(6)15N(4))	CID	1	0	1	1					2.58311e+06		No Quan Values	Not Used		0	0.00161	4.96753	0	0	100	2	846.364	1691.72	-6.40143	141.867	23550	23550	MS2	0/0	12AUG14_Rui_cardiac_PE_F.raw
High				APHYPGIGPVDESGIPTAIr	Unambiguous	2	1	F1LPM3	R20(Label:13C(6))	CID	1	0	1	1		24039	1	1	6.56683e+06	Medium	Excluded by Method	Not Used		0	6.996e-06	4.96604	0	54.9025	26	3	685.03	2053.08	-2.81133	303.256	59045	59045	MS2	0/0	12AUG14_Rui_cardiac_PE_F.raw
High				NVQAEEmVEFSSGLk	Unambiguous	3	1	P15999	M7(Oxidation); K15(Label:2H(4))	CID	1	0	1	1					691578		No Quan Values	Not Used		0	5.885e-05	4.9657	0	19.117	100	2	844.409	1687.81	-2.53166	231.56	43234	43234	MS2	0/0	12AUG14_Rui_cardiac_PE_F.raw
	High			ISADAmMQALLGTr	Unconsidered	1	1	P23693	M6(Oxidation); R14(Label:13C(6)15N(4))	CID		0.0443	2	2		27233	1		6.09998e+06	Heavy	Excluded by Method	Not Used		0	0.0001986	4.96394	0	28.629	65	2	752.377	1503.75	-4.84387	338.532	66697	66697	MS2	0/0	12AUG14_Rui_cardiac_PE_F.raw
	High			GAGTGGLGLAIEGPSEAk	Unambiguous	1	1	D3ZHA0	K18(Label:13C(6)15N(2))	CID	1	0	1	1		18869		1	70877744	Heavy	Excluded by Method	Not Used		0	4.734e-05	4.96115	0	32.7092	15	2	796.92	1592.83	-3.06334	248.829	47091	47091	MS2	0/0	12AUG14_Rui_cardiac_PE_F.raw
	High			SSFSNTPNSGYTQSQFNAPr	Unambiguous	1	1	Q5M9G3	R20(Label:13C(6)15N(4))	CID	1	0	1	1					2.96305e+06		No Quan Values	Not Used		0	0.006634	4.96104	0	28.1528	100	2	1100.5	2199.99	-1.55944	195.561	35288	35288	MS2	0/0	12AUG14_Rui_cardiac_PE_F.raw
	High			AQDTAELFFEDVr	Unambiguous	1	1	P15650	R13(Label:13C(6)15N(4))	CID	0.3669	0	1	1							No Quan Values	Not Used		0	0.0005087	4.9608	0	55.1224	74	2	775.87	1550.73	-2.22262	368.08	73001	73001	MS2	0/0	12AUG14_Rui_cardiac_PE_F.raw
	High			VGLIGScTNSSYEDmGr	Unambiguous	1	1	Q9ER34	C7(Carbamidomethyl); M15(Oxidation); R17(Label:13C(6)15N(4))	CID	1	0	1	1		12572		1	22636736	Heavy	Excluded by Method	Not Used		0	0.0003142	4.95832	0	13.6264	32	2	936.407	1871.81	-4.27692	179.516	31761	31761	MS2	0/0	12AUG14_Rui_cardiac_PE_F.raw
	High			VFLLGEEVAQYDGAYk	Unambiguous	1	1	P49432	K16(Label:13C(6)15N(2))	CID	1	0	1	1		32057		1	11536346	Heavy	Excluded by Method	Not Used		0	6.722e-05	4.95722	0	33.8011	56	2	905.458	1809.91	-3.43735	396.751	79047	79047	MS2	0/0	12AUG14_Rui_cardiac_PE_F.raw
	High			NPDDITNEEYGEFYk	Unambiguous	1	1	P82995	K15(Label:13C(6)15N(2))	CID	0.0403	0	1	1					1.51633e+06		No Quan Values	Not Used		0	0.0007594	4.95698	0	57.444	100	2	921.399	1841.79	-2.80565	274.531	52742	52742	MS2	0/0	12AUG14_Rui_cardiac_PE_F.raw
High				LEDEEEMnAELTAk	Unambiguous	4	2	G3V8B0;G3V885	N8(Deamidated); K14(Label:2H(4))	CID	1	0	1	1					6428688		No Quan Values	Not Used		0	0.0002498	4.95595	0	56.1404	100	2	813.878	1626.75	8.19458	196.788	35569	35569	MS2	0/0	12AUG14_Rui_cardiac_PE_F.raw
High				AGAGSATLSmAYAGAr	Unambiguous	1	1	P04636	M10(Oxidation); R16(Label:13C(6))	CID	1	0	1	1		7669			205008784	Medium	Unique	Used	0.498593	0	7.269e-06	4.95491	0	11.9673	9	2	738.862	1476.72	-3.06841	127.69	20495	20495	MS2	0/0	12AUG14_Rui_cardiac_PE_F.raw
High				LVSSPccIVTSTYGWTANMEr	Unambiguous	1	1	P34058	C6(Carbamidomethyl); C7(Carbamidomethyl); R21(Label:13C(6))	CID	1	0	1	1					3.52909e+06		No Quan Values	Not Used		0	0.001205	4.95466	0	11.3741	100	2	1219.57	2438.13	0.709562	397.458	79213	79213	MS2	0/0	12AUG14_Rui_cardiac_PE_F.raw
High				FNISnGGPAPEAITDk	Unambiguous	2	1	Q499Q4	N5(Deamidated); K16(Label:2H(4))	CID	1	0	1	1							No Quan Values	Not Used		0	4.093e-05	4.95451	0	8.31331	77	2	818.406	1635.8	-7.38932	250.167	47395	47395	MS2	0/0	12AUG14_Rui_cardiac_PE_F.raw
	High			LVLEVAQHLGESTVr	Unambiguous	2	1	G3V6D3	R15(Label:13C(6)15N(4))	CID	1	0	1	1		22159			24255872	Heavy	Redundant	Not Used	0.566031	0	0.0004837	4.95402	0	52.8389	64	2	830.963	1660.92	-4.25283	283.462	54707	54707	MS2	0/0	12AUG14_Rui_cardiac_PE_F.raw
	High			STAGDTHLGGEDFDNr	Unambiguous	6	1	P63018	R16(Label:13C(6)15N(4))	CID	1	0	1	1		4222	1		3.14196e+06	Heavy	Excluded by Method	Not Used		0	0.000126	4.95296	0	0	100	2	851.369	1701.73	-1.6475	92.0489	12919	12919	MS2	0/0	12AUG14_Rui_cardiac_PE_F.raw
High				GHTDSVQDISFDHSGk	Unambiguous	1	1	P63004	K16(Label:2H(4))	CID	1	0	1	1					8516927		No Quan Values	Not Used		0	4.359e-05	4.95094	0	47.0776	61	3	578.604	1733.8	-2.65164	77.4997	9894	9894	MS2	0/0	12AUG14_Rui_cardiac_PE_F.raw
High				VPPETIDSVIVGNVmQSSSDAAYLAr	Unambiguous	2	1	P13437	M15(Oxidation); R26(Label:13C(6))	CID	1	0	1	1		32659			30151920	Medium	Unique	Used	0.525039	0	0.0002837	4.94963	0	21.0006	55	2	1371.18	2741.36	-5.56366	401.632	80180	80180	MS2	0/0	12AUG14_Rui_cardiac_PE_F.raw
High				LAEDAPNFDGPAAEGQPGQk	Unambiguous	2	1	M0RAS7	K20(Label:2H(4))	CID	1	0	1	1		13555	1		1.28783e+06	Medium	Excluded by Method	Not Used		0	4.261e-06	4.94738	0	0	100	2	1008.48	2015.96	-0.331204	189.759	34000	34000	MS2	0/0	12AUG14_Rui_cardiac_PE_F.raw
	High			VHTPSGAVEEcYVSELDSDk	Unambiguous	1	1	D3ZHA0	C11(Carbamidomethyl); K20(Label:13C(6)15N(2))	CID	1	0	1	1		18834		1	54925048	Heavy	Excluded by Method	Not Used		0	0.0002331	4.94729	0	44.9261	22	3	744.004	2230	-4.15024	246.309	46516	46516	MS2	0/0	12AUG14_Rui_cardiac_PE_F.raw
	High			NPDDITqEEYGEFYk	Unconsidered	1	1	P34058	Q7(Deamidated); K15(Label:13C(6)15N(2))	CID		0.0294	2	2							No Quan Values	Not Used		0	0.0097	4.947	0	54.1066	100	2	928.909	1856.81	8.70453	282.384	54467	54467	MS2	0/0	12AUG14_Rui_cardiac_PE_F.raw
	High			NAIHTYVQAGSHIAAk	Unambiguous	1	1	P04762	K16(Label:13C(6)15N(2))	CID	1	0	1	1					30648318		No Quan Values	Not Used		0	0.001041	4.94688	0	61.8255	24	3	563.636	1688.89	-1.89887	110.727	16853	16853	MS2	0/0	12AUG14_Rui_cardiac_PE_F.raw
High				GFGTDEQAIIDcLGSr	Unambiguous	1	1	Q5XI77	C12(Carbamidomethyl); R16(Label:13C(6))	CID	1	0	1	1					522875		No Quan Values	Not Used		0	1.641e-05	4.9462	0	41.3512	100	2	872.915	1744.82	-1.81129	383.929	76320	76320	MS2	0/0	12AUG14_Rui_cardiac_PE_F.raw
High				HLrEYQDLLNVk	Unambiguous	7	2	P48675;G3V8C3	R3(Label:13C(6)); K12(Label:2H(4))	CID	1	0	1	1					9855052		No Quan Values	Not Used		0	3.604e-06	4.94567	1	68.8961	71	3	513.294	1537.87	-3.06007	195.299	35228	35228	MS2	0/0	12AUG14_Rui_cardiac_PE_F.raw
	High			HEVTEISNTDVETqPGk	Unconsidered	1	1	M0R9D5	Q14(Deamidated); K17(Label:13C(6)15N(2))	CID		0.0389	2	2							No Quan Values	Not Used		0	0.03679	4.9446	0	41.4882	100	2	946.96	1892.91	8.767	100.554	14693	14693	MS2	0/0	12AUG14_Rui_cardiac_PE_F.raw
	High			LEGGSSNVFSmFEQTQIQEFk	Unambiguous	2	1	P08733	M11(Oxidation); K21(Label:13C(6)15N(2))	CID	1	0	1	1							No Quan Values	Not Used		0	0.000356	4.94386	0	17.1409	34	2	1215.57	2430.13	-2.88322	401.141	80068	80068	MS2	0/0	12AUG14_Rui_cardiac_PE_F.raw
High				ASSQSTDPLEAmAMGSVEASYk	Unambiguous	1	1	P11980	M12(Oxidation); K22(Label:2H(4))	CID	1	0	1	1							No Quan Values	Not Used		0	0.0002175	4.94372	0	0	61	2	1140.52	2280.03	-2.40571	304.187	59245	59245	MS2	0/0	12AUG14_Rui_cardiac_PE_F.raw
High				DGNVLLHEmQIQHPTASIIAk	Unambiguous	2	1	Q3MHS9	M9(Oxidation); K21(Label:2H(4))	CID	1	0	1	1					3160689		No Quan Values	Not Used		0	0.0003568	4.94257	0	33.9287	48	3	779.081	2335.23	-3.75821	255.427	48572	48572	MS2	0/0	12AUG14_Rui_cardiac_PE_F.raw
High				DGNVLLHEmQIQHPTASLIAk	Unambiguous	2	1	Q3MHS9	M9(Oxidation); K21(Label:2H(4))	CID	1	0	1	2					3160689		No Quan Values	Not Used		0	0.0003568	4.94257	0	33.9287	48	3	779.081	2335.23	-3.75821	255.427	48572	48572	MS2	0/0	12AUG14_Rui_cardiac_PE_F.raw
High				TSGGQALAELIVQEk	Unambiguous	1	1	P56741	K15(Label:2H(4))	CID	1	0	1	1							No Quan Values	Not Used		0	0.0001136	4.94231	0	63.9781	100	2	774.431	1547.85	-1.86859	339.463	66897	66897	MS2	0/0	12AUG14_Rui_cardiac_PE_F.raw
	High			YSGDFGADAQGAmSk	Unambiguous	1	1	Q9QZ76	M13(Oxidation); K15(Label:13C(6)15N(2))	CID	1	0	1	1							No Quan Values	Not Used		0	6.183e-05	4.94086	0	75.3643	100	2	764.825	1528.64	-2.27873	95.7675	13691	13691	MS2	0/0	12AUG14_Rui_cardiac_PE_F.raw
High				DFEIIDNHDYSYTVk	Unambiguous	1	1	D3ZHA0	K15(Label:2H(4))	CID	1	0	1	1					1.36799e+06		No Quan Values	Not Used		0	0.0001563	4.94053	0	0	90	2	931.939	1862.87	-2.54431	303.177	59028	59028	MS2	0/0	12AUG14_Rui_cardiac_PE_F.raw
	High			DAVLDAWAEDVDLr	Unambiguous	4	2	P11980;P11980-2	R14(Label:13C(6)15N(4))	CID	1	0	1	1		33093		1	31914500	Heavy	Excluded by Method	Not Used		0	0.0003684	4.93709	0	13.9153	39	2	799.388	1597.77	-3.39251	405.718	81093	81093	MS2	0/0	12AUG14_Rui_cardiac_PE_F.raw
	High			SYELPDGQVITIGNEr	Unambiguous	9	3	P68035;V9GZ85;P68136	R16(Label:13C(6)15N(4))	CID	1	0	1	1							No Quan Values	Not Used		0	5.957e-06	4.93675	0	11.9049	22	2	900.951	1800.89	-3.22258	342.835	67618	67618	MS2	0/0	12AUG14_Rui_cardiac_PE_F.raw
High				APPQTQLPSGASSGTGSASATHGGGPLPGTr	Unambiguous	2	1	Q6MG49	R31(Label:13C(6))	CID	1	0	1	1		11394	1	1	2.16566e+06	Medium	Excluded by Method	Not Used		0	5.161e-06	4.93666	0	11.762	100	3	936.801	2808.39	-3.13941	167.136	29041	29041	MS2	0/0	12AUG14_Rui_cardiac_PE_F.raw
High				NVLGWQDANSTEFDPk	Unambiguous	1	1	B1WC02	K16(Label:2H(4))	CID	1	0	1	1		24893	1		6.39926e+06	Medium	Excluded by Method	Not Used		0	0.0008034	4.93655	0	57.9117	100	2	912.937	1824.87	-2.13701	312.227	60980	60980	MS2	0/0	12AUG14_Rui_cardiac_PE_F.raw
	High			NSNLVGAAHEELQQSr	Unambiguous	2	1	G3V8L3	R16(Label:13C(6)15N(4))	CID	1	0	1	1		9133			8.30444e+06	Heavy	Redundant	Not Used	0.547136	0	0.0001345	4.93594	0	70.5962	100	2	881.936	1762.87	-3.06792	143.505	23898	23898	MS2	0/0	12AUG14_Rui_cardiac_PE_F.raw
	High			DATNVGDEGGFAPNILENk	Unambiguous	2	1	M0R5J4	K19(Label:13C(6)15N(2))	CID	1	0	1	1					325201		No Quan Values	Not Used		0	0.0008992	4.93592	0	34.7139	100	2	984.971	1968.93	-2.02961	327.721	64355	64355	MS2	0/0	12AUG14_Rui_cardiac_PE_F.raw
	High			LEEAGGATSVQIEmNk	Unambiguous	4	2	G3V8B0;G3V885	M14(Oxidation); K16(Label:13C(6)15N(2))	CID	0.3016	0	1	1					923326		No Quan Values	Not Used		0	1.291e-05	4.93588	0	46.4705	100	2	850.913	1700.82	-3.48293	129.522	20897	20897	MS2	0/0	12AUG14_Rui_cardiac_PE_F.raw
	High			IVSNAScTTNcLAPLAk	Unambiguous	15	5	P04797;F1M5K4;M0R634;D3ZWV2;F1M2U5	C7(Carbamidomethyl); C11(Carbamidomethyl); K17(Label:13C(6)15N(2))	CID	1	0	1	1							No Quan Values	Not Used		0	0.004055	4.93571	0	52.2397	100	2	914.459	1827.91	-4.52786	199.01	36055	36055	MS2	0/0	12AUG14_Rui_cardiac_PE_F.raw
High				TFGGAPGFSLGSPLSSPVFPr	Unambiguous	2	1	P48675	R21(Label:13C(6))	CID	1	0	1	1		33341			9.9964e+07	Medium	Redundant	Not Used	0.385156	0	4.342e-05	4.93528	0	13.3396	100	2	1042.55	2084.08	-3.12568	407.801	81551	81551	MS2	0/0	12AUG14_Rui_cardiac_PE_F.raw
High				SLGYAYVNFQQPADAEr	Unambiguous	3	2	Q9EPH8;G3V9N0	R17(Label:13C(6))	CID	1	0	1	1		23831		1	7.07263e+06	Medium	Excluded by Method	Not Used		0	3.419e-05	4.93496	0	49.2397	74	2	967.968	1934.93	-2.22089	300.959	58545	58545	MS2	0/0	12AUG14_Rui_cardiac_PE_F.raw
	High			NQVAmNPTNTVFDAk	Unambiguous	6	2	P63018;D3ZH98	M5(Oxidation); K15(Label:13C(6)15N(2))	CID	1	0	1	1							No Quan Values	Not Used		0	6.396e-05	4.93466	0	13.6575	100	2	837.403	1673.8	-3.72327	171.719	30056	30056	MS2	0/0	12AUG14_Rui_cardiac_PE_F.raw
	High			SqIFSTASDNQPTVTIk	Unambiguous	1	1	P06761	Q2(Deamidated); K17(Label:13C(6)15N(2))	CID	1	0	1	1					1.67125e+06		No Quan Values	Not Used		0	0.02828	4.93464	0	63.2646	100	2	923.475	1845.94	6.20969	253.336	48107	48107	MS2	0/0	12AUG14_Rui_cardiac_PE_F.raw
	High			HAcVPVDFEEVHVSSnADEEDIr	Unambiguous	2	1	P41565	C3(Carbamidomethyl); N16(Deamidated); R23(Label:13C(6)15N(4))	CID	1	0	1	1					1.16059e+06		No Quan Values	Not Used		0	0.004532	4.93241	0	54.742	100	3	889.065	2665.18	3.63202	261.991	50000	50000	MS2	0/0	12AUG14_Rui_cardiac_PE_F.raw
	High			AAVEEGIVLGGGcALLr	Unambiguous	1	1	P63039	C13(Carbamidomethyl); R17(Label:13C(6)15N(4))	CID	1	0	1	1							No Quan Values	Not Used		0	0.0008398	4.93123	0	55.4042	52	2	847.959	1694.91	-1.62378	366.986	72766	72766	MS2	0/0	12AUG14_Rui_cardiac_PE_F.raw
High				AVAQGNLSSADVQAAk	Unambiguous	1	1	P32551	K16(Label:2H(4))	CID	1	0	1	1		5259		1	17063688	Medium	Excluded by Method	Not Used		0	5.694e-07	4.93116	0	34.6432	63	2	767.41	1533.81	-2.18545	103.061	15215	15215	MS2	0/0	12AUG14_Rui_cardiac_PE_F.raw
	High			SIYGEkFEDEnFILk	Unambiguous	1	1	P10111	K6(Label:13C(6)15N(2)); N11(Deamidated); K15(Label:13C(6)15N(2))	CID	0.3347	0	1	1		25595		1	1.20592e+06	Heavy	Excluded by Method	Not Used		0	0.0265	4.93108	1	50.851	100	2	924.972	1848.94	6.67273	319.92	62661	62661	MS2	0/0	12AUG14_Rui_cardiac_PE_F.raw
	High			NQVTATTADGSTQVIGTk	Unambiguous	1	1	Q6P6R2	K18(Label:13C(6)15N(2))	CID	1	0	1	1		8162		1	11780248	Heavy	Excluded by Method	Not Used		0	3.085e-05	4.93022	0	44.2667	100	2	900.464	1799.92	-0.563309	134.64	21991	21991	MS2	0/0	12AUG14_Rui_cardiac_PE_F.raw
High				ALEQnPDDAQYYcQr	Unambiguous	1	1	B0BN85	N5(Deamidated); C13(Carbamidomethyl); R15(Label:13C(6))	CID	0.0183	0	1	1		8967	1		5.73827e+06	Medium	Excluded by Method	Not Used		0	0.001836	4.92989	0	0	100	2	939.414	1877.82	7.10589	141.407	23450	23450	MS2	0/0	12AUG14_Rui_cardiac_PE_F.raw
High				SLPSVETLGcTSVIcSDk	Unambiguous	10	1	P11507-2	C10(Carbamidomethyl); C15(Carbamidomethyl); K18(Label:2H(4))	CID	1	0	1	1					137765		No Quan Values	Not Used		0	2.787e-05	4.9229	0	70.3012	100	2	978.978	1956.95	-3.14667	320.542	62799	62799	MS2	0/0	12AUG14_Rui_cardiac_PE_F.raw
	High			STAGDTHLGGEDFDNr	Unambiguous	6	1	P63018	R16(Label:13C(6)15N(4))	CID	1	0	1	1		3924		1	9.53164e+06	Heavy	Excluded by Method	Not Used		0	5.071e-05	4.92182	0	0	100	2	851.369	1701.73	-2.2931	90.466	12588	12588	MS2	0/0	12AUG14_Rui_cardiac_PE_F.raw
	High			IYQIYEGTAQIQr	Unambiguous	2	1	G3V796	R13(Label:13C(6)15N(4))	CID	1	0	1	1		17369	1		23032973	Heavy	Excluded by Method	Not Used		0	0.0002211	4.92052	0	51.2635	44	2	796.918	1592.83	-1.42737	230.708	43045	43045	MS2	0/0	12AUG14_Rui_cardiac_PE_F.raw
High				YTDQSGEEEEDYESEEQIQHr	Unambiguous	1	1	Q68FT1	R21(Label:13C(6))	CID	1	0	1	1					221151		No Quan Values	Not Used		0	0.0003498	4.92022	0	21.2101	100	3	869.692	2607.06	-2.67811	140.515	23256	23256	MS2	0/0	12AUG14_Rui_cardiac_PE_F.raw
High				VVDSLQTSLDAETr	Unambiguous	4	2	G3V8B0;G3V885	R14(Label:13C(6))	CID	1	0	1	1							No Quan Values	Not Used		0	1.571e-05	4.92013	0	19.7805	15	2	770.399	1539.79	-2.92573	221.278	40977	40977	MS2	0/0	12AUG14_Rui_cardiac_PE_F.raw
High				GYDVIAQAQSGTGk	Unambiguous	2	2	Q6P3V8;Q5RKI1	K14(Label:2H(4))	CID	1	0	1	1					15514944		No Quan Values	Not Used		0	5.431e-06	4.91935	0	12.4847	28	2	699.86	1398.71	-2.67986	148.691	25022	25022	MS2	0/0	12AUG14_Rui_cardiac_PE_F.raw
High				GTGGVDTAAVGGVFDVSNADr	Unambiguous	1	1	P07335	R21(Label:13C(6))	CID	1	0	1	1					546382		No Quan Values	Not Used		0	0.0004757	4.91787	0	14.7158	100	2	985.979	1970.95	-0.233988	311.886	60905	60905	MS2	0/0	12AUG14_Rui_cardiac_PE_F.raw
	High			ELAQqVQQVAAEYcr	Unconsidered	1	1	Q6AYI1	Q5(Deamidated); C14(Carbamidomethyl); R15(Label:13C(6)15N(4))	CID		0.0335	3	3							No Quan Values	Not Used		0	0.00923	4.91448	0	5.68291	62	2	902.438	1803.87	6.61566	312.878	61122	61122	MS2	0/0	12AUG14_Rui_cardiac_PE_F.raw
High				YFVQGMGYmASScMTr	Unambiguous	2	1	Q8VBU2-2	M9(Oxidation); C13(Carbamidomethyl); R16(Label:13C(6))	CID	1	0	1	1		19905	1	1	2.61215e+06	Medium	Excluded by Method	Not Used		0	0.0002012	4.91404	0	0	100	2	955.901	1910.8	-2.32336	258.201	49174	49174	MS2	0/0	12AUG14_Rui_cardiac_PE_F.raw
High				ISSSNPYSTVTMDELr	Unambiguous	1	1	D3ZCV0	R16(Label:13C(6))	CID	1	0	1	1		22145			138601436	Medium	Redundant	Not Used	0.359264	0	0.0002085	4.91322	0	17.868	26	2	903.436	1805.87	-1.48083	281.059	54178	54178	MS2	0/0	12AUG14_Rui_cardiac_PE_F.raw
High				STGEAFVQFASQEIAEk	Unambiguous	6	2	D3ZYW2;Q6AY09	K17(Label:2H(4))	CID	1	0	1	1							No Quan Values	Not Used		0	4.122e-07	4.91242	0	31.2527	90	2	923.46	1845.91	-1.84224	388.239	77220	77220	MS2	0/0	12AUG14_Rui_cardiac_PE_F.raw
High				EVYMGNVIQGGEGQAPTr	Unambiguous	1	1	P17764	R18(Label:13C(6))	CID	1	0	1	1							No Quan Values	Not Used		0	8.635e-06	4.91238	0	0	100	2	956.469	1911.93	-1.22228	225.409	41883	41883	MS2	0/0	12AUG14_Rui_cardiac_PE_F.raw
High				NAYEESLEHLETFk	Unambiguous	4	2	G3V8B0;G3V885	K14(Label:2H(4))	CID	1	0	1	1					1.01215e+06		No Quan Values	Not Used		0	0.0002589	4.90972	0	64.6068	100	2	857.414	1713.82	-3.72625	302.607	58903	58903	MS2	0/0	12AUG14_Rui_cardiac_PE_F.raw
	High			LQDAEEAVEAVNAk	Unambiguous	4	2	G3V8B0;G3V885	K14(Label:13C(6)15N(2))	CID	1	0	1	1							No Quan Values	Not Used		0	0.0001483	4.90917	0	28.431	14	2	747.877	1494.75	-4.44291	198.474	35935	35935	MS2	0/0	12AUG14_Rui_cardiac_PE_F.raw
High				GcITIIGGGnTATccAk	Rejected	1	0		C2(Carbamidomethyl); N10(Deamidated); C14(Carbamidomethyl); C15(Carbamidomethyl); K17(Label:2H(4))	CID	0	0	1	1							No Quan Values	Not Used		0	3.951e-05	4.9091	0	0	100	2	879.907	1758.81	-3.27052	189.306	33900	33900	MS2	0/0	12AUG14_Rui_cardiac_PE_F.raw
High				GcITIIGGGDTATccAk	Selected	1	1	P16617	C2(Carbamidomethyl); C14(Carbamidomethyl); C15(Carbamidomethyl); K17(Label:2H(4))	CID		0	2	2							No Quan Values	Not Used		0	3.951e-05	4.9091	0	0	100	2	879.907	1758.81	-3.2728	189.306	33900	33900	MS2	0/0	12AUG14_Rui_cardiac_PE_F.raw
High				HIDAAYFYQNEEEVGQALr	Unambiguous	1	1	D3ZF77	R19(Label:13C(6))	CID	1	0	1	1					373242		No Quan Values	Not Used		0	3.172e-06	4.90631	0	11.4355	100	2	1130.04	2259.07	-3.17579	342.149	67472	67472	MS2	0/0	12AUG14_Rui_cardiac_PE_F.raw
	High			LGSSEVEQVQLVVDGVk	Unambiguous	1	1	P00564	K17(Label:13C(6)15N(2))	CID	1	0	1	1		29292			2.36756e+06	Heavy	Unique	Used	0.48676	0	0.0002071	4.90409	0	49.3007	72	2	897.486	1793.96	-5.03642	362.193	71745	71745	MS2	0/0	12AUG14_Rui_cardiac_PE_F.raw
	High			rYSGDFGADAQGAMSk	Unambiguous	1	1	Q9QZ76	R1(Label:13C(6)15N(4)); K16(Label:13C(6)15N(2))	CID	1	0	1	1		6959	1		1.38214e+06	Heavy	Excluded by Method	Not Used		0	0.002277	4.90359	1	24.1297	100	2	839.882	1678.76	-2.78546	120.575	18962	18962	MS2	0/0	12AUG14_Rui_cardiac_PE_F.raw
High				APLQVAVLGPTGVAEPVEVr	Unambiguous	1	1	D3ZHA0	R20(Label:13C(6))	CID	1	0	1	1		31048			1.00496e+07	Medium	Unique	Used	0.537999	0	1.459e-06	4.90347	0	13.0966	50	2	1004.58	2008.15	-1.77896	385.358	76618	76618	MS2	0/0	12AUG14_Rui_cardiac_PE_F.raw
	High			VDSSnGFLIDGYPr	Unambiguous	1	1	P39069	N5(Deamidated); R14(Label:13C(6)15N(4))	CID	1	0	1	1					6.64674e+06		No Quan Values	Not Used		0	0.0001875	4.9025	0	50.0136	94	2	775.87	1550.73	-2.76462	307.795	60024	60024	MS2	0/0	12AUG14_Rui_cardiac_PE_F.raw
High				AVLDSSPFLSEANAEr	Unambiguous	1	1	Q5BJQ0	R16(Label:13C(6))	CID	1	0	1	1		24266		1	23969759	Medium	Excluded by Method	Not Used		0	3.859e-06	4.90216	0	41.2477	31	2	856.433	1711.86	-0.682536	305.548	59543	59543	MS2	0/0	12AUG14_Rui_cardiac_PE_F.raw
High				VIVVGNPANTNcLTASk	Unambiguous	1	1	O88989	C12(Carbamidomethyl); K17(Label:2H(4))	CID	1	0	1	1		16275		1	391614320	Medium	Excluded by Method	Not Used		0	1.164e-06	4.90072	0	10.5616	19	2	881.474	1761.94	-3.49332	218.841	40437	40437	MS2	0/0	12AUG14_Rui_cardiac_PE_F.raw
High				NQVAmNPTNTVFDAk	Unambiguous	6	2	P63018;D3ZH98	M5(Oxidation); K15(Label:2H(4))	CID	1	0	1	1					50483.6		No Quan Values	Not Used		0	0.0004131	4.89985	0	59.7576	100	2	835.407	1669.81	-5.51287	165.319	28643	28643	MS2	0/0	12AUG14_Rui_cardiac_PE_F.raw
High				WNTEDkVSHVSTGGGASLELLEGk	Unambiguous	3	1	P16617	K6(Label:2H(4)); K24(Label:2H(4))	CID	1	0	1	1		21061		1	1.38289e+07	Medium	Excluded by Method	Not Used		0	2.35e-06	4.89865	1	31.7611	55	3	841.434	2522.29	-3.77806	271.2	52009	52009	MS2	0/0	12AUG14_Rui_cardiac_PE_F.raw
High				TDDYLDQPccETINr	Unambiguous	1	1	P50399	C9(Carbamidomethyl); C10(Carbamidomethyl); R15(Label:13C(6))	CID	1	0	1	1					7.34067e+06		No Quan Values	Not Used		0	0.0003701	4.89757	0	0	100	2	953.403	1905.8	-3.31447	202.166	36747	36747	MS2	0/0	12AUG14_Rui_cardiac_PE_F.raw
High				DFEIIDNHDYSYTVk	Unambiguous	1	1	D3ZHA0	K15(Label:2H(4))	CID	1	0	1	1		24166	1		3.63743e+06	Medium	Excluded by Method	Not Used		0	9.807e-05	4.89682	0	45.6234	100	2	931.938	1862.87	-2.93748	304.561	59326	59326	MS2	0/0	12AUG14_Rui_cardiac_PE_F.raw
High				EMTErLEDEEEmNAELTAk	Unambiguous	4	2	G3V8B0;G3V885	R5(Label:13C(6)); M12(Oxidation); K19(Label:2H(4))	CID	1	0	1	1					6.6978e+06		No Quan Values	Not Used		0	0.0001507	4.89595	1	44.8513	41	3	765.352	2294.04	-0.41462	205.816	37554	37554	MS2	0/0	12AUG14_Rui_cardiac_PE_F.raw
High				YSGDFGADAQGAmSk	Unambiguous	1	1	Q9QZ76	M13(Oxidation); K15(Label:2H(4))	CID	1	0	1	1							No Quan Values	Not Used		0	6.562e-07	4.89344	0	63.5246	100	2	762.83	1524.65	-3.67448	96.0102	13743	13743	MS2	0/0	12AUG14_Rui_cardiac_PE_F.raw
	High			VDcTANSDVcSAQGVr	Unambiguous	1	1	D3ZZC1	C3(Carbamidomethyl); C10(Carbamidomethyl); R16(Label:13C(6)15N(4))	CID	1	0	1	1		1912		1	283411	Heavy	Excluded by Method	Not Used		0	3.56e-05	4.89316	0	66.1828	100	2	874.881	1748.75	-1.26728	69.5196	8253	8253	MS2	0/0	12AUG14_Rui_cardiac_PE_F.raw
High				LVLEVAQHLGESTVr	Unambiguous	2	1	G3V6D3	R15(Label:13C(6))	CID	1	0	1	1		22462	1		4.43825e+07	Medium	Excluded by Method	Not Used		0	5.229e-06	4.89114	0	9.05378	39	2	828.971	1656.93	-2.06446	287.06	55497	55497	MS2	0/0	12AUG14_Rui_cardiac_PE_F.raw
	High			VHTPSGAVEEcYVSELDSDk	Unambiguous	1	1	D3ZHA0	C11(Carbamidomethyl); K20(Label:13C(6)15N(2))	CID	1	0	1	1		18834		1	54925048	Heavy	Excluded by Method	Not Used		0	0.0006516	4.88952	0	56.2609	30	3	744.005	2230	-2.75436	244.236	46047	46047	MS2	0/0	12AUG14_Rui_cardiac_PE_F.raw
High				DLNELQTLIEAHFENr	Unambiguous	4	1	F1LMI8	R16(Label:13C(6))	CID	1	0	1	1		33690			104430895	Medium	Redundant	Not Used	0.584537	0	6.523e-05	4.88931	0	41.8062	100	2	974.496	1947.98	-1.47745	412.269	82499	82499	MS2	0/0	12AUG14_Rui_cardiac_PE_F.raw
	High			LEDEEEmNAELTAk	Unambiguous	4	2	G3V8B0;G3V885	M7(Oxidation); K14(Label:13C(6)15N(2))	CID	1	0	1	1					7.20412e+06		No Quan Values	Not Used		0	9.451e-05	4.88897	0	23.0478	100	2	823.368	1645.73	-4.20734	110.447	16794	16794	MS2	0/0	12AUG14_Rui_cardiac_PE_F.raw
High				YHTSQSGDEMTSLSEYVSr	Unambiguous	2	1	P34058	R19(Label:13C(6))	CID	1	0	1	1					64638868		No Quan Values	Not Used		0	0.0003432	4.88845	0	40.8573	18	3	728.324	2182.96	-3.567	248.834	47093	47093	MS2	0/0	12AUG14_Rui_cardiac_PE_F.raw
	High			NILGGTVFrEPIIck	Unambiguous	1	1	P56574	R9(Label:13C(6)15N(4)); C14(Carbamidomethyl); K15(Label:13C(6)15N(2))	CID	1	0	1	1		25636			15266043	Heavy	Unique	Used	0.534026	0	0.001397	4.8869	1	20.7159	58	2	867.986	1734.96	-3.05516	320.766	62847	62847	MS2	0/0	12AUG14_Rui_cardiac_PE_F.raw
	High			SSIQITGALEDQmNQLk	Unambiguous	1	1	D3ZCV0	M13(Oxidation); K17(Label:13C(6)15N(2))	CID	1	0	1	1							No Quan Values	Not Used		0	7.316e-05	4.88681	0	24.1671	80	2	950.48	1899.95	-2.85559	277.065	53309	53309	MS2	0/0	12AUG14_Rui_cardiac_PE_F.raw
	High			FFQEEVIPYHEEWEk	Unambiguous	1	1	P15650	K15(Label:13C(6)15N(2))	CID	1	0	1	1		26071		1	1.00156e+06	Heavy	Excluded by Method	Not Used		0	0.001021	4.88671	0	20.1421	100	2	1009.47	2017.94	-3.23289	325.419	63851	63851	MS2	0/0	12AUG14_Rui_cardiac_PE_F.raw
	High			GQSVQQVYYSIGALAk	Unambiguous	2	1	G3V885	K16(Label:13C(6)15N(2))	CID	1	0	1	1							No Quan Values	Not Used		0	9.142e-05	4.8867	0	37.3289	29	2	860.458	1719.91	-3.49833	357.74	70791	70791	MS2	0/0	12AUG14_Rui_cardiac_PE_F.raw
	High			FTATAGIQVVGDDLTVTNPk	Unambiguous	3	1	M0R5J4	K20(Label:13C(6)15N(2))	CID	1	0	1	1		29570	1		1.95479e+06	Heavy	Excluded by Method	Not Used		0	0.0001106	4.88608	0	43.5574	100	2	1028.04	2055.08	-2.68457	366.025	72563	72563	MS2	0/0	12AUG14_Rui_cardiac_PE_F.raw
High				TIGTGLVTDVPAmTEEDk	Unambiguous	1	1	P85834	M13(Oxidation); K18(Label:2H(4))	CID	1	0	1	1					12896188		No Quan Values	Not Used		0	0.0002597	4.88587	0	0	68	2	948.972	1896.94	-2.2511	258.048	49141	49141	MS2	0/0	12AUG14_Rui_cardiac_PE_F.raw
High				LGGNYGPTVAVQQEAQk	Unambiguous	2	1	G3V8U8	K17(Label:2H(4))	CID	1	0	1	1					3.94923e+06		No Quan Values	Not Used		0	9.24e-05	4.88543	0	0	100	2	882.461	1763.92	-4.00554	179.131	31679	31679	MS2	0/0	12AUG14_Rui_cardiac_PE_F.raw
High				VIVVGNPANTncLTASk	Unambiguous	1	1	O88989	N11(Deamidated); C12(Carbamidomethyl); K17(Label:2H(4))	CID	0.0143	0	1	1							No Quan Values	Not Used		0	0.0008373	4.8845	0	15.1202	100	2	881.963	1762.92	-6.95763	236.273	44276	44276	MS2	0/0	12AUG14_Rui_cardiac_PE_F.raw
	High			ELAQQVQQVAAEYcr	Unambiguous	1	1	Q6AYI1	C14(Carbamidomethyl); R15(Label:13C(6)15N(4))	CID	1	0	1	1		24908		1	4.52429e+06	Heavy	Excluded by Method	Not Used		0	0.006883	4.88422	0	72.7465	65	2	901.935	1802.86	-5.36117	312.439	61026	61026	MS2	0/0	12AUG14_Rui_cardiac_PE_F.raw
	High			VDINAPDVDVQGPDWHLk	Unambiguous	1	1	M0R9D5	K18(Label:13C(6)15N(2))	CID	1	0	1	1					30860136		No Quan Values	Not Used		0	0.0001495	4.88364	0	56.0437	11	3	676.007	2026.01	-3.02355	334.216	65766	65766	MS2	0/0	12AUG14_Rui_cardiac_PE_F.raw
	High			LYGSGGPPPTGEEDTSEkDEL	Unambiguous	1	1	P06761	K18(Label:13C(6)15N(2))	CID	1	0	1	1					2.12211e+06		No Quan Values	Not Used		0	0.00123	4.88298	1	12.7638	100	2	1093.5	2185.99	0.33296	214.268	39413	39413	MS2	0/0	12AUG14_Rui_cardiac_PE_F.raw
High				AGAGSATLSMAYAGAr	Unambiguous	1	1	P04636	R16(Label:13C(6))	CID	1	0	1	1							No Quan Values	Not Used		0	0.0001088	4.88108	0	60.7086	60	2	730.864	1460.72	-2.98972	191.828	34455	34455	MS2	0/0	12AUG14_Rui_cardiac_PE_F.raw
High				MmADEALDSGLVSr	Unconsidered	1	1	Q62651	M2(Oxidation); R14(Label:13C(6))	CID		0.0298	2	2					2852747		No Quan Values	Not Used		0	1.489e-05	4.88023	0	46.5485	100	2	758.855	1516.7	-2.91327	238.433	44753	44753	MS2	0/0	12AUG14_Rui_cardiac_PE_F.raw
High				qITSYGETcPGLEQYAIk	Unambiguous	1	1	D4ACB8	Q1(Deamidated); C9(Carbamidomethyl); K18(Label:2H(4))	CID	1	0	1	1					1.07089e+06		No Quan Values	Not Used		0	0.001052	4.87863	0	0	100	2	1032.01	2063.01	7.18289	296.042	57463	57463	MS2	0/0	12AUG14_Rui_cardiac_PE_F.raw
High				NLTEEmAGLDEIIAk	Unambiguous	2	1	G3V885	M6(Oxidation); K15(Label:2H(4))	CID	1	0	1	1					4506159		No Quan Values	Not Used		0	4.294e-05	4.87857	0	14.9089	24	2	833.928	1666.85	-1.05513	328.914	64616	64616	MS2	0/0	12AUG14_Rui_cardiac_PE_F.raw
High				IEVQDTSGGTTALrPSASTQALSSSVSSSk	Unambiguous	2	1	G3V8T4	R14(Label:13C(6)); K30(Label:2H(4))	CID	1	0	1	1					2.6555e+06		No Quan Values	Not Used		0	2.164e-06	4.87759	0	64.6945	100	3	988.171	2962.5	-7.77329	238.208	44703	44703	MS2	0/0	12AUG14_Rui_cardiac_PE_F.raw
High				AVEGcVSASQAATEDGQLLr	Unambiguous	1	1	G3V852	C5(Carbamidomethyl); R20(Label:13C(6))	CID	1	0	1	1					919787		No Quan Values	Not Used		0	2.772e-06	4.87491	0	50.1332	100	2	1034.51	2068	-1.56695	242.947	45757	45757	MS2	0/0	12AUG14_Rui_cardiac_PE_F.raw
High				FSPDGELYASGSEDGTLr	Unambiguous	1	1	Q5XIG8	R18(Label:13C(6))	CID	1	0	1	1		20487	1	1	1.98398e+06	Medium	Excluded by Method	Not Used		0	0.0004756	4.87415	0	0	100	2	953.941	1906.87	-0.701064	264.845	50627	50627	MS2	0/0	12AUG14_Rui_cardiac_PE_F.raw
	High			GYATDESTVSSVQGSr	Unambiguous	1	1	Q5XI81	R16(Label:13C(6)15N(4))	CID	1	0	1	1					1.20594e+06		No Quan Values	Not Used		0	0.002587	4.87397	0	62.3815	100	2	827.38	1653.75	-4.26882	106.217	15886	15886	MS2	0/0	12AUG14_Rui_cardiac_PE_F.raw
High				mMADEALDSGLVSr	Unambiguous	1	1	Q62651	M1(Oxidation); R14(Label:13C(6))	CID	0.0472	0	1	1					2852747		No Quan Values	Not Used		0	5.675e-06	4.87362	0	64.0031	63	2	758.856	1516.7	-1.94746	237.708	44593	44593	MS2	0/0	12AUG14_Rui_cardiac_PE_F.raw
	High			NFILDQTNVSAAAQr	Unambiguous	1	1	Q6IMY8	R15(Label:13C(6)15N(4))	CID	0.308	0	1	1		20573	1		2.08544e+07	Heavy	Excluded by Method	Not Used		0	0.0004078	4.87357	0	25.5127	68	2	829.426	1657.85	-4.81822	265.814	50834	50834	MS2	0/0	12AUG14_Rui_cardiac_PE_F.raw
High				SkQLEDELVSLQk	Unambiguous	3	1	P04692	K2(Label:2H(4)); K13(Label:2H(4))	CID	1	0	1	1		16143		1	2.15153e+08	Medium	Excluded by Method	Not Used		0	0.0003797	4.87325	1	53.0125	8	2	762.937	1524.87	-2.96161	217.432	40122	40122	MS2	0/0	12AUG14_Rui_cardiac_PE_F.raw
High				ILGADTSVDLEETGr	Unambiguous	3	1	P15999	R15(Label:13C(6))	CID	1	0	1	1							No Quan Values	Not Used		0	1.202e-06	4.8727	0	27.0499	40	2	791.403	1581.8	-4.82913	262.662	50146	50146	MS2	0/0	12AUG14_Rui_cardiac_PE_F.raw
High				STAGDTHLGGEDFDNr	Unambiguous	6	1	P63018	R16(Label:13C(6))	CID	1	0	1	1							No Quan Values	Not Used		0	4.598e-06	4.87166	0	0	100	2	849.374	1697.74	-2.9569	86.3795	11736	11736	MS2	0/0	12AUG14_Rui_cardiac_PE_F.raw
High				HQIQSYTcEIDALk	Unambiguous	2	1	P48675	C8(Carbamidomethyl); K14(Label:2H(4))	CID	1	0	1	1		15891		1	23926208	Medium	Excluded by Method	Not Used		0	0.0001949	4.87162	0	14.9084	16	2	855.425	1709.84	-2.32501	215.114	39599	39599	MS2	0/0	12AUG14_Rui_cardiac_PE_F.raw
	High			GADYLVTEVEnGGSLGSk	Unambiguous	4	2	P11980;P11980-2	N11(Deamidated); K18(Label:13C(6)15N(2))	CID	1	0	1	1		22383			58883250	Heavy	Redundant	Not Used	1.18937	0	0.002761	4.87047	0	9.98126	9	2	902.935	1804.86	-3.42611	286.142	55297	55297	MS2	0/0	12AUG14_Rui_cardiac_PE_F.raw
	High			VLNNmEIGTSLYDEEGAk	Unambiguous	1	1	P16617	M5(Oxidation); K18(Label:13C(6)15N(2))	CID	1	0	1	1					11593471		No Quan Values	Not Used		0	9.012e-05	4.87025	0	43.1014	63	2	1003.97	2006.94	-3.43227	249.481	47239	47239	MS2	0/0	12AUG14_Rui_cardiac_PE_F.raw
High				ADNFEYSDPVDGSISk	Unambiguous	2	1	Q499Q4	K16(Label:2H(4))	CID	1	0	1	1		18591		1	7.4053e+06	Medium	Excluded by Method	Not Used		0	0.000715	4.86982	0	0	43	2	874.398	1747.79	-3.85981	243.915	45974	45974	MS2	0/0	12AUG14_Rui_cardiac_PE_F.raw
High				ALnEAcESVIQTAck	Unambiguous	2	1	G3V8G5	N3(Deamidated); C6(Carbamidomethyl); C14(Carbamidomethyl); K15(Label:2H(4))	CID	0.0144	0	1	1					3465818		No Quan Values	Not Used		0	0.001169	4.86952	0	37.45	100	2	849.906	1698.81	4.71348	191.897	34471	34471	MS2	0/0	12AUG14_Rui_cardiac_PE_F.raw
	High			cSQEEHcLSSDLEDDrk	Unambiguous	1	1	Q6AYF2	C1(Carbamidomethyl); C7(Carbamidomethyl); R16(Label:13C(6)15N(4)); K17(Label:13C(6)15N(2))	CID	1	0	1	1					950247		No Quan Values	Not Used		0	0.002109	4.86921	1	18.9501	100	3	709.3	2125.88	-1.77141	67.3921	7817	7817	MS2	0/0	12AUG14_Rui_cardiac_PE_F.raw
	High			AEDGSVIDYELIDQDAr	Unambiguous	2	1	Q07936	R17(Label:13C(6)15N(4))	CID	1	0	1	1		26879			1.18729e+06	Heavy	Unique	Used	0.490625	0	0.003144	4.86805	0	64.6026	100	2	959.943	1918.88	-6.52622	334.38	65803	65803	MS2	0/0	12AUG14_Rui_cardiac_PE_F.raw
	High			SQIFSTASDNQPTVTIk	Unambiguous	1	1	P06761	K17(Label:13C(6)15N(2))	CID	1	0	1	1		18948	1		991265	Heavy	Excluded by Method	Not Used		0	0.001007	4.8675	0	47.5374	100	2	922.975	1844.94	-2.64912	247.489	46784	46784	MS2	0/0	12AUG14_Rui_cardiac_PE_F.raw
High				LLSNLFANYAGADAPVDk	Unambiguous	2	1	G3V8B0	K18(Label:2H(4))	CID	1	0	1	1					301454		No Quan Values	Not Used		0	4.969e-05	4.86634	0	49.0861	100	2	941.995	1882.98	-0.71815	391.016	77805	77805	MS2	0/0	12AUG14_Rui_cardiac_PE_F.raw
High				SLEDALNQTATVTr	Unambiguous	1	1	Q3KR86	R14(Label:13C(6))	CID	1	0	1	1					13698691		No Quan Values	Not Used		0	7.846e-05	4.86621	0	41.5502	39	2	762.899	1524.79	-3.33104	262.523	50113	50113	MS2	0/0	12AUG14_Rui_cardiac_PE_F.raw
High				AGAGSATLSmAYAGAr	Unambiguous	1	1	P04636	M10(Oxidation); R16(Label:13C(6))	CID	1	0	1	1							No Quan Values	Not Used		0	0.001846	4.86587	0	29.1812	61	2	738.862	1476.72	-2.07645	124.267	19756	19756	MS2	0/0	12AUG14_Rui_cardiac_PE_F.raw
High				QDHPSSMGVYGQESGGFSGPGEnr	Unambiguous	2	1	B1WC50	N23(Deamidated); R24(Label:13C(6))	CID	1	0	1	1		11793		1	5.20166e+06	Medium	Excluded by Method	Not Used		0	0.0001672	4.86452	0	80.1618	100	3	829.693	2487.06	2.38486	171.82	30077	30077	MS2	0/0	12AUG14_Rui_cardiac_PE_F.raw
High				TGLEqGNDAGYLAESEk	Unambiguous	1	1	Q64428	Q5(Deamidated); K17(Label:2H(4))	CID	1	0	1	1							No Quan Values	Not Used		0	2.643e-05	4.86436	0	36.5465	100	2	893.924	1786.84	6.71527	187.626	33529	33529	MS2	0/0	12AUG14_Rui_cardiac_PE_F.raw
	High			LIGPNcPGIINPGEck	Unambiguous	1	1	P13086	C6(Carbamidomethyl); C15(Carbamidomethyl); K16(Label:13C(6)15N(2))	CID	1	0	1	1					9874089		No Quan Values	Not Used		0	0.0003605	4.86384	0	31.1162	98	2	873.939	1746.87	-2.72431	248.774	47080	47080	MS2	0/0	12AUG14_Rui_cardiac_PE_F.raw
High				LIDDHFLFDkPVSPLLTcAGmAr	Unambiguous	1	1	P09605	K10(Label:2H(4)); C18(Carbamidomethyl); M21(Oxidation); R23(Label:13C(6))	CID	1	0	1	1		32190	1		20642687	Medium	Excluded by Method	Not Used		0	6.574e-06	4.86346	0	84.7548	38	3	881.462	2642.37	-0.142812	397.399	79199	79199	MS2	0/0	12AUG14_Rui_cardiac_PE_F.raw
High				NQVAmNPTNTVFDAk	Unambiguous	6	2	P63018;D3ZH98	M5(Oxidation); K15(Label:2H(4))	CID	1	0	1	1							No Quan Values	Not Used		0	7.727e-06	4.86298	0	0	75	2	835.409	1669.81	-2.29627	171.904	30094	30094	MS2	0/0	12AUG14_Rui_cardiac_PE_F.raw
High				TQTAIASEDmPNTLTEAEk	Unambiguous	1	1	G3V6S0	M10(Oxidation); K19(Label:2H(4))	CID	1	0	1	1					867635		No Quan Values	Not Used		0	8.33e-06	4.86222	0	44.8331	100	2	1035.5	2069.98	-0.799787	173.869	30525	30525	MS2	0/0	12AUG14_Rui_cardiac_PE_F.raw
High				VAGmDVELTVEEr	Unambiguous	1	1	P62260	M4(Oxidation); R13(Label:13C(6))	CID	1	0	1	1					2.65195e+06		No Quan Values	Not Used		0	0.0005802	4.85879	0	30.4835	68	2	735.364	1469.72	-2.87582	193.207	34761	34761	MS2	0/0	12AUG14_Rui_cardiac_PE_F.raw
High				TGLEQGnDAGYLAESEk	Unambiguous	1	1	Q64428	N7(Deamidated); K17(Label:2H(4))	CID	1	0	1	2							No Quan Values	Not Used		0	3.548e-05	4.85846	0	36.5465	100	2	893.924	1786.84	6.71527	187.626	33529	33529	MS2	0/0	12AUG14_Rui_cardiac_PE_F.raw
	High			ALnEAcESVIQTAck	Unambiguous	2	1	G3V8G5	N3(Deamidated); C6(Carbamidomethyl); C14(Carbamidomethyl); K15(Label:13C(6)15N(2))	CID	0.0473	0	1	1					1083840		No Quan Values	Not Used		0	0.01272	4.85683	0	68.2007	100	2	851.905	1702.8	9.10107	192.584	34621	34621	MS2	0/0	12AUG14_Rui_cardiac_PE_F.raw
High				VGLIGScTNSSYEDmGr	Unambiguous	1	1	Q9ER34	C7(Carbamidomethyl); M15(Oxidation); R17(Label:13C(6))	CID	1	0	1	1							No Quan Values	Not Used		0	0.0001983	4.85672	0	20.8875	100	2	934.415	1867.82	-1.61678	183.15	32548	32548	MS2	0/0	12AUG14_Rui_cardiac_PE_F.raw
	High			DTVTTGLTGAVNmAk	Unambiguous	1	1	M0R7S5	M13(Oxidation); K15(Label:13C(6)15N(2))	CID	1	0	1	1					2.26928e+06		No Quan Values	Not Used		0	0.01051	4.8567	0	71.6594	100	2	751.884	1502.76	-0.622764	208.14	38060	38060	MS2	0/0	12AUG14_Rui_cardiac_PE_F.raw
	High			IDQYQGADAVGLEEk	Unambiguous	1	1	Q920J4	K15(Label:13C(6)15N(2))	CID	1	0	1	1					3.36918e+06		No Quan Values	Not Used		0	4.992e-05	4.85661	0	0	71	2	822.402	1643.8	-2.37011	192.216	34540	34540	MS2	0/0	12AUG14_Rui_cardiac_PE_F.raw
High				kATDAEADVASLNr	Unambiguous	5	1	P04692	K1(Label:2H(4)); R14(Label:13C(6))	CID	1	0	1	1		4556	1	1	18946640	Medium	Excluded by Method	Not Used		0	6.032e-06	4.85609	1	33.9226	51	2	735.891	1470.78	-2.77623	95.5815	13650	13650	MS2	0/0	12AUG14_Rui_cardiac_PE_F.raw
	High			NVTELNEPLSNEEr	Unambiguous	1	1	P61983	R14(Label:13C(6)15N(4))	CID	1	0	1	1					13341694		No Quan Values	Not Used		0	0.0001288	4.85507	0	18.7633	38	2	827.398	1653.79	-3.9136	177.773	31379	31379	MS2	0/0	12AUG14_Rui_cardiac_PE_F.raw
High				GVVPLAGTnGETTTQGLDGLSEr	Unambiguous	1	1	P05065	N9(Deamidated); R23(Label:13C(6))	CID	1	0	1	1		27430			118179726	Medium	Unique	Used	0.579235	0	0.0003864	4.8549	0	12.4576	6	2	1140.07	2279.14	-2.46671	340.733	67166	67166	MS2	0/0	12AUG14_Rui_cardiac_PE_F.raw
High				rGFGFVTFDDHDPVDk	Unambiguous	7	1	A7VJC2-2	R1(Label:13C(6)); K16(Label:2H(4))	CID	1	0	1	1		21057	1		39299166	Medium	Excluded by Method	Not Used		0	0.0005612	4.85426	1	50.436	19	3	621.307	1861.91	-2.14002	271.176	52003	52003	MS2	0/0	12AUG14_Rui_cardiac_PE_F.raw
	High			TTIVIccSPSSYnESETk	Unambiguous	1	1	Q2PQA9	C6(Carbamidomethyl); C7(Carbamidomethyl); N13(Deamidated); K18(Label:13C(6)15N(2))	CID	1	0	1	1							No Quan Values	Not Used		0	0.05254	4.85123	0	42.8813	100	2	1042.97	2084.94	5.19531	207.235	37860	37860	MS2	0/0	12AUG14_Rui_cardiac_PE_F.raw
High				IVYGHLDDPANQEIEr	Unambiguous	1	1	Q9ER34	R16(Label:13C(6))	CID	1	0	1	1		14152			665990936	Medium	Redundant	Not Used	0.238336	0	1.597e-06	4.85076	0	22.5652	3	3	625.648	1874.93	-2.85788	196.262	35447	35447	MS2	0/0	12AUG14_Rui_cardiac_PE_F.raw
	High			TTGIVLDSGDGVTHNVPIYEGYALPHAIMr	Unambiguous	4	2	P68035;P68136	R30(Label:13C(6)15N(4))	CID	1	0	1	1		31957			1.42702e+07	Heavy	Redundant	Not Used	0.671498	0	0.0003007	4.85036	0	48.4597	54	3	1069.54	3206.62	-0.439727	395.404	78743	78743	MS2	0/0	12AUG14_Rui_cardiac_PE_F.raw
	High			VEFEcEVSEEGAQVk	Unambiguous	1	1	P56741	C5(Carbamidomethyl); K15(Label:13C(6)15N(2))	CID	1	0	1	1		16299		1	23389268	Heavy	Excluded by Method	Not Used		0	0.0002158	4.84972	0	52.9805	82	2	874.396	1747.78	-5.47044	219.113	40497	40497	MS2	0/0	12AUG14_Rui_cardiac_PE_F.raw
	High			AAVPSGASTGIYEALELr	Unambiguous	6	2	P15429;M0R5J4	R18(Label:13C(6)15N(4))	CID	1	0	1	1							No Quan Values	Not Used		0	0.0002043	4.8494	0	51.2973	69	2	907.979	1814.95	-0.735539	380.45	75593	75593	MS2	0/0	12AUG14_Rui_cardiac_PE_F.raw
High				NQVAmNPTNTVFDAk	Unambiguous	6	2	P63018;D3ZH98	M5(Oxidation); K15(Label:2H(4))	CID	1	0	1	1		11534			125823870	Medium	Not Unique	Not Used	0.377925	0	2.312e-05	4.848	0	12.9116	18	2	835.409	1669.81	-2.808	168.618	29367	29367	MS2	0/0	12AUG14_Rui_cardiac_PE_F.raw
High				rSENEEFVEVGr	Unambiguous	1	1	P09456	R1(Label:13C(6)); R12(Label:13C(6))	CID	1	0	1	1							No Quan Values	Not Used		0	7.614e-05	4.8468	1	28.9758	93	2	731.868	1462.73	-2.3927	87.6356	11995	11995	MS2	0/0	12AUG14_Rui_cardiac_PE_F.raw
	High			YFDLGLPNrDQTNDQVTIDSALATQk	Unambiguous	1	1	P56574	R9(Label:13C(6)15N(4)); K26(Label:13C(6)15N(2))	CID	1	0	1	1		31075		1	1.16623e+06	Heavy	Excluded by Method	Not Used		0	0.02799	4.84539	1	37.8128	100	3	981.157	2941.46	-2.94509	385.751	76701	76701	MS2	0/0	12AUG14_Rui_cardiac_PE_F.raw
High				DLISHDELFSDIYk	Unambiguous	2	1	P63029	K14(Label:2H(4))	CID	1	0	1	1							No Quan Values	Not Used		0	9.115e-06	4.84522	0	16.137	39	2	849.929	1698.85	-1.37453	380.925	75693	75693	MS2	0/0	12AUG14_Rui_cardiac_PE_F.raw
High				TSGGQALAELIVQEk	Unambiguous	1	1	P56741	K15(Label:2H(4))	CID	1	0	1	1							No Quan Values	Not Used		0	5.641e-05	4.84512	0	60.7927	73	2	774.43	1547.85	-3.05155	333.378	65588	65588	MS2	0/0	12AUG14_Rui_cardiac_PE_F.raw
High				NQLTSNPENTVFDAk	Unambiguous	1	1	P06761	K15(Label:2H(4))	CID	1	0	1	1							No Quan Values	Not Used		0	0.0003024	4.84462	0	11.9593	35	2	841.418	1681.83	-2.45166	218.524	40366	40366	MS2	0/0	12AUG14_Rui_cardiac_PE_F.raw
High				VGSDASSQQEFTScLk	Unambiguous	2	1	G3V907	C14(Carbamidomethyl); K16(Label:2H(4))	CID	1	0	1	1					1282706		No Quan Values	Not Used		0	0.000106	4.84062	0	56.8987	100	2	874.406	1747.81	-2.99624	172.609	30248	30248	MS2	0/0	12AUG14_Rui_cardiac_PE_F.raw
High				LEGTNVQEAQNILk	Unambiguous	1	1	F1LPV8	K14(Label:2H(4))	CID	1	0	1	1		18188		1	1.61358e+07	Medium	Excluded by Method	Not Used		0	2.559e-05	4.84033	0	35.3691	38	2	780.928	1560.85	-2.32275	239.733	45041	45041	MS2	0/0	12AUG14_Rui_cardiac_PE_F.raw
	High			AmDSDWFAQNYMGr	Unambiguous	1	1	Q60587	M2(Oxidation); R14(Label:13C(6)15N(4))	CID	1	0	1	1							No Quan Values	Not Used		0	0.0006492	4.8397	0	30.864	99	2	859.351	1717.69	-1.94329	311.089	60734	60734	MS2	0/0	12AUG14_Rui_cardiac_PE_F.raw
	High			VGEATETALTcLVEk	Unambiguous	8	1	P11507-2	C11(Carbamidomethyl); K15(Label:13C(6)15N(2))	CID	1	0	1	1							No Quan Values	Not Used		0	3.632e-05	4.83961	0	34.659	28	2	814.915	1628.82	-4.52435	316.402	61893	61893	MS2	0/0	12AUG14_Rui_cardiac_PE_F.raw
	High			NPDDITnEEYGEFYk	Unambiguous	1	1	P82995	N7(Deamidated); K15(Label:13C(6)15N(2))	CID	1	0	1	1					4.2142e+06		No Quan Values	Not Used		0	0.01014	4.83874	0	15.4004	86	2	921.899	1842.79	5.80343	268.039	51315	51315	MS2	0/0	12AUG14_Rui_cardiac_PE_F.raw
High				ENQSILITGESGAGk	Unambiguous	11	5	G3V8B0;G3V6D8;Q29RW1;G3V885;F1M8F6	K15(Label:2H(4))	CID	1	0	1	1					2355445		No Quan Values	Not Used		0	2.736e-05	4.83743	0	62.0983	100	2	754.398	1507.79	-1.39067	154.224	26228	26228	MS2	0/0	12AUG14_Rui_cardiac_PE_F.raw
High				LTESPcALVASQYGWSGNmEr	Unambiguous	1	1	Q66HD0	C6(Carbamidomethyl); M19(Oxidation); R21(Label:13C(6))	CID	1	0	1	1					753601		No Quan Values	Not Used		0	0.0006434	4.83446	0	18.3163	100	2	1189.54	2378.08	-1.8584	330.974	65063	65063	MS2	0/0	12AUG14_Rui_cardiac_PE_F.raw
High				FVTVQTISGTGALr	Unambiguous	1	1	P00507	R14(Label:13C(6))	CID	1	0	1	1					568856		No Quan Values	Not Used		0	0.0001682	4.83358	0	54.4884	42	2	728.414	1455.82	-4.43087	271.519	52080	52080	MS2	0/0	12AUG14_Rui_cardiac_PE_F.raw
High				NAYEESLEHLETFk	Unambiguous	4	2	G3V8B0;G3V885	K14(Label:2H(4))	CID	1	0	1	1					3452850		No Quan Values	Not Used		0	0.0001733	4.83291	0	85.0991	48	2	857.415	1713.82	-2.30171	304.328	59276	59276	MS2	0/0	12AUG14_Rui_cardiac_PE_F.raw
High				IFPVETLVEEAIQcAEk	Unambiguous	1	1	P14604	C14(Carbamidomethyl); K17(Label:2H(4))	CID	1	0	1	1		35002			3.87557e+06	Medium	Unique	Used	0.572994	0	6.755e-07	4.83259	0	6.80489	100	2	990.514	1980.02	-4.56299	426.634	85468	85468	MS2	0/0	12AUG14_Rui_cardiac_PE_F.raw
	High			ELEVAEGGGqVELEr	Unambiguous	1	1	Q63692	Q10(Deamidated); R15(Label:13C(6)15N(4))	CID	1	0	1	1					1.695e+06		No Quan Values	Not Used		0	0.007733	4.83062	0	50.4842	81	2	813.406	1625.8	9.021	223.629	41489	41489	MS2	0/0	12AUG14_Rui_cardiac_PE_F.raw
	High			YrIPADVDPLTITSSLSSDGVLTVnGPr	Unambiguous	1	1	P23928	R2(Label:13C(6)15N(4)); N25(Deamidated); R28(Label:13C(6)15N(4))	CID	1	0	1	1					4039824		No Quan Values	Not Used		0	0.005748	4.83053	1	30.054	100	3	988.851	2964.54	-1.23344	409.454	81903	81903	MS2	0/0	12AUG14_Rui_cardiac_PE_F.raw
High				YAELLVSQGVVNqPEYEEEISkYDk	Unambiguous	1	1	Q5XI78	Q13(Deamidated); K22(Label:2H(4)); K25(Label:2H(4))	CID	1	0	1	1		30285		1	4477678	Medium	Excluded by Method	Not Used		0	0.0003244	4.83016	1	100	100	3	980.486	2939.44	-7.21313	375.262	74503	74503	MS2	0/0	12AUG14_Rui_cardiac_PE_F.raw
	High			TLsQSSESGTLPSGPPGHTMEVSc	Unambiguous	2	1	Q8VBU2-2	S3(Phospho); C24(Carbamidomethyl)	CID	0.0166	0	1	1					7.91581e+06		Indistinguishable Channels	Not Used		0	0.009177	4.82963	0	0	100	2	1263.53	2526.04	-2.98761	291.749	56511	56511	MS2	0/0	12AUG14_Rui_cardiac_PE_F.raw
	High			tLSQSSESGTLPSGPPGHTMEVSc	Unambiguous	2	1	Q8VBU2-2	T1(Phospho); C24(Carbamidomethyl)	CID	0.0166	0	1	2					7.91581e+06		Indistinguishable Channels	Not Used		0	0.009177	4.82963	0	0	100	2	1263.53	2526.04	-2.98761	291.749	56511	56511	MS2	0/0	12AUG14_Rui_cardiac_PE_F.raw
High				EVYMGNVIqGGEGQAPTr	Unconsidered	1	1	P17764	Q9(Deamidated); R18(Label:13C(6))	CID		0.0321	2	2					262083		No Quan Values	Not Used		0	6.847e-06	4.82942	0	45.2005	100	2	956.969	1912.93	6.87887	224.907	41770	41770	MS2	0/0	12AUG14_Rui_cardiac_PE_F.raw
High				GPLLVQDVVFTDEmAHFDr	Unambiguous	1	1	P04762	M14(Oxidation); R19(Label:13C(6))	CID	1	0	1	1		31369	1		2.10025e+06	Medium	Excluded by Method	Not Used		0	0.0007423	4.82865	0	84.9833	69	3	737.697	2211.08	-3.38372	389.539	77493	77493	MS2	0/0	12AUG14_Rui_cardiac_PE_F.raw
	High			GITINAAHVEYSTAAr	Unambiguous	1	1	P85834	R16(Label:13C(6)15N(4))	CID	1	0	1	1					4576338		No Quan Values	Not Used		0	0.0003576	4.82845	0	32.644	100	2	842.435	1683.86	-4.02774	184.463	32834	32834	MS2	0/0	12AUG14_Rui_cardiac_PE_F.raw
	High			VAEQTPLTALYVANLIk	Unambiguous	2	1	F1LN88	K17(Label:13C(6)15N(2))	CID	1	0	1	1		33678			2.37679e+07	Heavy	Unique	Used	0.591665	0	1.915e-05	4.8281	0	23.1633	48	2	926.535	1852.06	-2.76074	411.523	82341	82341	MS2	0/0	12AUG14_Rui_cardiac_PE_F.raw
High				YFVQGMGYmASScMTr	Unambiguous	2	1	Q8VBU2-2	M9(Oxidation); C13(Carbamidomethyl); R16(Label:13C(6))	CID	1	0	1	1		19768	1		4.4526e+06	Medium	Excluded by Method	Not Used		0	3.881e-05	4.82666	0	0	100	2	955.903	1910.8	-0.534596	256.574	48820	48820	MS2	0/0	12AUG14_Rui_cardiac_PE_F.raw
	High			DcDLQEDAcYNcGr	Unambiguous	1	1	P62634	C2(Carbamidomethyl); C9(Carbamidomethyl); C12(Carbamidomethyl); R14(Label:13C(6)15N(4))	CID	1	0	1	1					542143		No Quan Values	Not Used		0	0.0002498	4.82594	0	0	100	2	893.326	1785.65	-2.49479	128.111	20590	20590	MS2	0/0	12AUG14_Rui_cardiac_PE_F.raw
High				NVQAEEMVEFSSGLk	Unambiguous	3	1	P15999	K15(Label:2H(4))	CID	1	0	1	1							No Quan Values	Not Used		0	3.389e-05	4.82587	0	27.095	40	2	836.412	1671.82	-1.21649	317.557	62145	62145	MS2	0/0	12AUG14_Rui_cardiac_PE_F.raw
High				EQTEGEYSSLEHESAr	Unambiguous	1	1	Q68FX0	R16(Label:13C(6))	CID	1	0	1	1					1.31891e+06		No Quan Values	Not Used		0	0.0001393	4.8246	0	0	100	2	929.41	1857.81	-3.84803	89.3406	12352	12352	MS2	0/0	12AUG14_Rui_cardiac_PE_F.raw
High				GAGTGGLGLAIEGPSEAk	Unambiguous	1	1	D3ZHA0	K18(Label:2H(4))	CID	1	0	1	1		18869		1	79150984	Medium	Excluded by Method	Not Used		0	6.943e-05	4.82378	0	20.6351	9	2	794.926	1588.84	-2.25343	249.039	47141	47141	MS2	0/0	12AUG14_Rui_cardiac_PE_F.raw
High				VEFEcEVSEEGAQVk	Unambiguous	1	1	P56741	C5(Carbamidomethyl); K15(Label:2H(4))	CID	1	0	1	1							No Quan Values	Not Used		0	6.088e-06	4.82351	0	19.9365	100	2	872.404	1743.8	-2.56792	220.131	40726	40726	MS2	0/0	12AUG14_Rui_cardiac_PE_F.raw
High				GQSVQQVYYSIGALAk	Unambiguous	2	1	G3V885	K16(Label:2H(4))	CID	1	0	1	1		28762	1		8920056	Medium	Excluded by Method	Not Used		0	5.812e-05	4.82329	0	2.15175	22	2	858.465	1715.92	-2.32257	356.088	70443	70443	MS2	0/0	12AUG14_Rui_cardiac_PE_F.raw
High				TDDYLDQPccETINr	Unambiguous	1	1	P50399	C9(Carbamidomethyl); C10(Carbamidomethyl); R15(Label:13C(6))	CID	1	0	1	1		15072		1	2.42037e+06	Medium	Excluded by Method	Not Used		0	0.0002847	4.82306	0	14.5047	100	2	953.403	1905.8	-3.76284	205.761	37543	37543	MS2	0/0	12AUG14_Rui_cardiac_PE_F.raw
	High			NVIIWGNHSSTQYPDVNHAk	Unambiguous	1	1	O88989	K20(Label:13C(6)15N(2))	CID	1	0	1	1		13544			155092184	Heavy	Unique	Used	0.563067	0	0.0001626	4.82294	0	43.9046	13	3	763.378	2288.12	-4.24757	189.683	33980	33980	MS2	0/0	12AUG14_Rui_cardiac_PE_F.raw
High				VQIAVANAQELLQr	Unambiguous	1	1	P62076	R14(Label:13C(6))	CID	1	0	1	1		26209	1	1	13979336	Medium	Excluded by Method	Not Used		0	4.252e-07	4.82178	0	41.1837	54	2	779.952	1558.9	-2.95372	326.866	64170	64170	MS2	0/0	12AUG14_Rui_cardiac_PE_F.raw
	High			ATSPSTLVSTGSSSr	Unambiguous	2	1	Q5M7W5-2	R15(Label:13C(6)15N(4))	CID	1	0	1	1		3532	1		7.57024e+06	Heavy	Excluded by Method	Not Used		0	0.0005825	4.82107	0	76.6291	100	2	724.365	1447.72	-2.48421	85.0772	11465	11465	MS2	0/0	12AUG14_Rui_cardiac_PE_F.raw
	High			NPDDITnEEYGEFYk	Unambiguous	1	1	P82995	N7(Deamidated); K15(Label:13C(6)15N(2))	CID	1	0	1	1					4.2142e+06		No Quan Values	Not Used		0	0.008126	4.82078	0	20.4669	58	2	921.899	1842.79	5.80343	268.697	51457	51457	MS2	0/0	12AUG14_Rui_cardiac_PE_F.raw
High				NPDDITNEEYGEFYk	Unambiguous	1	1	P82995	K15(Label:2H(4))	CID	1	0	1	1							No Quan Values	Not Used		0	0.0006104	4.81837	0	24.8107	100	2	919.402	1837.8	-5.0939	267.834	51271	51271	MS2	0/0	12AUG14_Rui_cardiac_PE_F.raw
High				NDLQLQVQAEQDNLADAEEr	Unambiguous	4	2	G3V8B0;G3V885	R20(Label:13C(6))	CID	1	0	1	1							No Quan Values	Not Used		0	0.0002525	4.81787	0	10.7955	100	2	1153.05	2305.09	-3.28731	309.892	60470	60470	MS2	0/0	12AUG14_Rui_cardiac_PE_F.raw
	High			NETLGGTcLNVGcIPSk	Unambiguous	1	1	Q6P6R2	C8(Carbamidomethyl); C13(Carbamidomethyl); K17(Label:13C(6)15N(2))	CID	1	0	1	1					3084944		No Quan Values	Not Used		0	0.004179	4.81624	0	22.7807	100	2	914.443	1827.88	-1.92175	266.915	51073	51073	MS2	0/0	12AUG14_Rui_cardiac_PE_F.raw
High				SQVFSTAADGqTQVEIk	Unconsidered	2	1	P48721	Q11(Deamidated); K17(Label:2H(4))	CID		0.0398	2	2					550537		No Quan Values	Not Used		0	0.0003796	4.81591	0	45.5298	80	2	907.465	1813.92	6.38454	216.804	39980	39980	MS2	0/0	12AUG14_Rui_cardiac_PE_F.raw
	High			ENALDrAEQAEADk	Unambiguous	7	1	P04692	R6(Label:13C(6)15N(4)); K14(Label:13C(6)15N(2))	CID	1	0	1	1					5512920		No Quan Values	Not Used		0	0.001727	4.81454	1	34.7121	100	2	789.377	1577.75	-3.27268	109.851	16661	16661	MS2	0/0	12AUG14_Rui_cardiac_PE_F.raw
	High			ENAIDrAEQAEADk	Unambiguous	7	1	P04692	R6(Label:13C(6)15N(4)); K14(Label:13C(6)15N(2))	CID	1	0	1	2					5512920		No Quan Values	Not Used		0	0.001727	4.81454	1	34.7121	100	2	789.377	1577.75	-3.27268	109.851	16661	16661	MS2	0/0	12AUG14_Rui_cardiac_PE_F.raw
High				VIVVGNPAnTNcLTASk	Unconsidered	1	1	O88989	N9(Deamidated); C12(Carbamidomethyl); K17(Label:2H(4))	CID		0.0143	2	2							No Quan Values	Not Used		0	0.001651	4.81439	0	15.1202	100	2	881.963	1762.92	-6.95763	236.273	44276	44276	MS2	0/0	12AUG14_Rui_cardiac_PE_F.raw
High				VNVDIINFGEEEVNTEk	Unambiguous	1	1	O88321	K17(Label:2H(4))	CID	1	0	1	1					721017		No Quan Values	Not Used		0	0.0002648	4.81321	0	27.6961	100	2	976.99	1952.97	-1.19021	380.726	75651	75651	MS2	0/0	12AUG14_Rui_cardiac_PE_F.raw
High				DTGTYEDFVEGLr	Unambiguous	1	1	P16409	R13(Label:13C(6))	CID	1	0	1	1							No Quan Values	Not Used		0	2.639e-05	4.8129	0	3.69391	4	2	754.353	1507.7	-1.61207	363.721	72066	72066	MS2	0/0	12AUG14_Rui_cardiac_PE_F.raw
	High			VEQLGAEGNVEESQk	Unambiguous	1	1	B2RYP6	K15(Label:13C(6)15N(2))	CID	1	0	1	1		2703		1	2.31072e+06	Heavy	Excluded by Method	Not Used		0	0.001292	4.81197	0	31.165	100	2	812.895	1624.78	-4.98779	78.1494	10029	10029	MS2	0/0	12AUG14_Rui_cardiac_PE_F.raw
	High			AAVEQLTEEQkNEFk	Unambiguous	1	1	Q4PP99	K11(Label:13C(6)15N(2)); K15(Label:13C(6)15N(2))	CID	1	0	1	1					26272062		No Quan Values	Not Used		0	0.0007672	4.81194	1	22.6391	27	2	890.457	1779.91	-2.07313	149.611	25224	25224	MS2	0/0	12AUG14_Rui_cardiac_PE_F.raw
High				ALDFSEAPSFTQPLTNr	Unambiguous	1	1	P56741	R17(Label:13C(6))	CID	1	0	1	1							No Quan Values	Not Used		0	1.487e-05	4.81158	0	1.59019	23	2	950.479	1899.95	-1.70157	378.664	75218	75218	MS2	0/0	12AUG14_Rui_cardiac_PE_F.raw
	High			GVVPLAGTnGETTTQGLDGLSEr	Unambiguous	1	1	P05065	N9(Deamidated); R23(Label:13C(6)15N(4))	CID	1	0	1	1							No Quan Values	Not Used		0	0.002018	4.81153	0	19.4958	16	2	1142.07	2283.13	-3.14907	343.987	67866	67866	MS2	0/0	12AUG14_Rui_cardiac_PE_F.raw
High				rVIISAPSADAPMFVmGVNHEk	Unambiguous	7	4	P04797;M0R634;D3ZWV2;F1M2U5	R1(Label:13C(6)); M16(Oxidation); K22(Label:2H(4))	CID	1	0	1	1					17230366		No Quan Values	Not Used		0	2.147e-05	4.8115	1	84.3502	100	3	799.085	2395.24	-4.33891	268.066	51321	51321	MS2	0/0	12AUG14_Rui_cardiac_PE_F.raw
High				VQGSDSDEEVVVATTr	Unambiguous	1	1	Q04462	R16(Label:13C(6))	CID	1	0	1	1					1.13183e+06		No Quan Values	Not Used		0	4.19e-06	4.81148	0	0	100	2	849.416	1697.83	-1.75121	151.689	25678	25678	MS2	0/0	12AUG14_Rui_cardiac_PE_F.raw
	High			AcGDSTLTQITAGLDPVGr	Unambiguous	1	1	P54313	C2(Carbamidomethyl); R19(Label:13C(6)15N(4))	CID	1	0	1	1		31269	1		663293	Heavy	Excluded by Method	Not Used		0	0.01853	4.81114	0	26.5749	100	2	971.48	1941.95	-2.59745	388.207	77213	77213	MS2	0/0	12AUG14_Rui_cardiac_PE_F.raw
	High			GAGAFGYFEVTHDITr	Unambiguous	1	1	P04762	R16(Label:13C(6)15N(4))	CID	1	0	1	1		25304	1		9.15733e+06	Heavy	Excluded by Method	Not Used		0	0.0001383	4.81033	0	74.1294	100	2	875.926	1750.84	1.31467	316.794	61980	61980	MS2	0/0	12AUG14_Rui_cardiac_PE_F.raw
High				QATLGAGLPIATPcTTVNk	Unambiguous	1	1	P17764	C14(Carbamidomethyl); K19(Label:2H(4))	CID	1	0	1	1					3.51394e+06		No Quan Values	Not Used		0	4.356e-06	4.80965	0	0	23	2	959.02	1917.03	-3.99334	302.685	58920	58920	MS2	0/0	12AUG14_Rui_cardiac_PE_F.raw
High				QTNLENLDQAFSVAEr	Unambiguous	7	1	F7F744	R16(Label:13C(6))	CID	1	0	1	1					569786		No Quan Values	Not Used		0	0.0007127	4.80963	0	31.1134	100	2	920.956	1840.9	-5.00408	352.624	69711	69711	MS2	0/0	12AUG14_Rui_cardiac_PE_F.raw
	High			ILGADTSVDLEETGr	Unambiguous	3	1	P15999	R15(Label:13C(6)15N(4))	CID	1	0	1	1		19635			239849490	Heavy	Unique	Used	0.62582	0	3.217e-05	4.80791	0	18.6892	18	2	793.4	1585.79	-1.10996	255.08	48491	48491	MS2	0/0	12AUG14_Rui_cardiac_PE_F.raw
High				NFGPTGIGFGGLTHQVEk	Unambiguous	2	1	G3V7U0	K18(Label:2H(4))	CID	1	0	1	1		23207			1.18211e+07	Medium	Unique	Used	0.596582	0	1.986e-05	4.80626	0	36.385	65	2	931.986	1862.96	-2.84126	295.698	57386	57386	MS2	0/0	12AUG14_Rui_cardiac_PE_F.raw
High				IEDEQALGSQLQk	Unambiguous	2	1	G3V8B0	K13(Label:2H(4))	CID	1	0	1	1					4.9801e+06		No Quan Values	Not Used		0	5.198e-05	4.80354	0	28.674	35	2	731.886	1462.77	-2.36127	157.9	27030	27030	MS2	0/0	12AUG14_Rui_cardiac_PE_F.raw
	High			VEkPVVEmDGDEMTr	Unambiguous	1	1	P56574	K3(Label:13C(6)15N(2)); M8(Oxidation); R15(Label:13C(6)15N(4))	CID	1	0	1	1		3285		1	11693704	Heavy	Excluded by Method	Not Used		0	0.001882	4.80329	0	44.6078	72	3	590.278	1768.82	-0.858784	85.983	11653	11653	MS2	0/0	12AUG14_Rui_cardiac_PE_F.raw
High				ALNEAcESVIqTAck	Unconsidered	2	1	G3V8G5	C6(Carbamidomethyl); Q11(Deamidated); C14(Carbamidomethyl); K15(Label:2H(4))	CID		0.0144	2	2					3465818		No Quan Values	Not Used		0	0.0007369	4.80279	0	37.45	100	2	849.906	1698.81	4.71348	191.897	34471	34471	MS2	0/0	12AUG14_Rui_cardiac_PE_F.raw
High				VVDALGNAIDGkGPVGSk	Unambiguous	2	1	P15999	K12(Label:2H(4)); K18(Label:2H(4))	CID	1	0	1	1					2908228		No Quan Values	Not Used		0	3.42e-05	4.8024	1	58.5036	100	2	852.988	1704.97	-2.12044	193.788	34888	34888	MS2	0/0	12AUG14_Rui_cardiac_PE_F.raw
High				NkDTGTYEDFVEGLr	Unambiguous	1	1	P16409	K2(Label:2H(4)); R15(Label:13C(6))	CID	1	0	1	1		21291		1	49313898	Medium	Excluded by Method	Not Used		0	8.363e-06	4.79913	1	41.7431	27	2	877.433	1753.86	-2.80242	273.823	52582	52582	MS2	0/0	12AUG14_Rui_cardiac_PE_F.raw
	High			STGEAFVQFASQEIAEk	Unambiguous	6	2	D3ZYW2;Q6AY09	K17(Label:13C(6)15N(2))	CID	1	0	1	1					544017		No Quan Values	Not Used		0	0.0003496	4.79774	0	72.1594	100	2	925.455	1849.9	-1.74864	385.88	76728	76728	MS2	0/0	12AUG14_Rui_cardiac_PE_F.raw
High				TSGGQALAELIVQEk	Unambiguous	1	1	P56741	K15(Label:2H(4))	CID	1	0	1	1							No Quan Values	Not Used		0	4.314e-06	4.7966	0	36.1244	30	2	774.431	1547.85	-2.10518	337.013	66368	66368	MS2	0/0	12AUG14_Rui_cardiac_PE_F.raw
High				ATENDIYNFFSPLNPmr	Unambiguous	1	1	Q6AY09	M16(Oxidation); R17(Label:13C(6))	CID	1	0	1	1		33276			9.49298e+06	Medium	Unique	Used	0.955811	0	0.0001314	4.79658	0	12.7035	65	2	1025.98	2050.96	-1.47174	407.127	81407	81407	MS2	0/0	12AUG14_Rui_cardiac_PE_F.raw
High				SQIFSTASDNQPTVTIk	Unambiguous	1	1	P06761	K17(Label:2H(4))	CID	1	0	1	1		19221	1		35876397	Medium	Excluded by Method	Not Used		0	2.052e-06	4.79634	0	12.2566	29	2	920.98	1840.95	-3.14277	250.486	47464	47464	MS2	0/0	12AUG14_Rui_cardiac_PE_F.raw
High				GAGAFGYFEVTHDITr	Unambiguous	1	1	P04762	R16(Label:13C(6))	CID	1	0	1	1							No Quan Values	Not Used		0	4.601e-05	4.79435	0	32.3314	57	2	873.926	1746.85	-5.1223	316.521	61920	61920	MS2	0/0	12AUG14_Rui_cardiac_PE_F.raw
High				NLTEEmAGLDEIIAk	Unambiguous	2	1	G3V885	M6(Oxidation); K15(Label:2H(4))	CID	1	0	1	1					5530897		No Quan Values	Not Used		0	6.054e-05	4.79379	0	50.6694	54	2	833.927	1666.85	-2.66629	327.212	64245	64245	MS2	0/0	12AUG14_Rui_cardiac_PE_F.raw
	High			ASSQSTDPLEAmAMGSVEASYk	Unambiguous	1	1	P11980	M12(Oxidation); K22(Label:13C(6)15N(2))	CID	1	0	1	1					880663		No Quan Values	Not Used		0	0.005293	4.7907	0	37.9601	97	2	1142.51	2284.01	-4.14606	303.875	59178	59178	MS2	0/0	12AUG14_Rui_cardiac_PE_F.raw
	High			LEGTNVQEAQNILk	Unambiguous	1	1	F1LPV8	K14(Label:13C(6)15N(2))	CID	1	0	1	1					14219428		No Quan Values	Not Used		0	0.0003891	4.79065	0	59.4246	65	2	782.923	1564.84	-2.5229	240.567	45226	45226	MS2	0/0	12AUG14_Rui_cardiac_PE_F.raw
High				VIVVGNPANTncLTASk	Unambiguous	1	1	O88989	N11(Deamidated); C12(Carbamidomethyl); K17(Label:2H(4))	CID	0.0292	0	1	1					704234		No Quan Values	Not Used		0	0.0004582	4.79018	0	0	100	2	881.966	1762.93	-2.94151	231.913	43311	43311	MS2	0/0	12AUG14_Rui_cardiac_PE_F.raw
	High			VNVDIINFGEEEVNTEk	Unambiguous	1	1	O88321	K17(Label:13C(6)15N(2))	CID	1	0	1	1							No Quan Values	Not Used		0	0.0002213	4.78983	0	45.7265	100	2	978.984	1956.96	-1.66445	379.623	75420	75420	MS2	0/0	12AUG14_Rui_cardiac_PE_F.raw
	High			SkQLEDELVSLQk	Unambiguous	3	1	P04692	K2(Label:13C(6)15N(2)); K13(Label:13C(6)15N(2))	CID	1	0	1	1					27154914		No Quan Values	Not Used		0	0.01271	4.78961	1	32.5107	15	3	511.62	1532.84	-3.39562	218.518	40364	40364	MS2	0/0	12AUG14_Rui_cardiac_PE_F.raw
	High			IEDEQALGSQLQk	Unambiguous	2	1	G3V8B0	K13(Label:13C(6)15N(2))	CID	1	0	1	1					1.3656e+06		No Quan Values	Not Used		0	0.0004139	4.7878	0	61.193	92	2	733.88	1466.75	-3.5734	159.026	27286	27286	MS2	0/0	12AUG14_Rui_cardiac_PE_F.raw
	High			YDYEEVEAEGANk	Unambiguous	2	1	Q499Q4	K13(Label:13C(6)15N(2))	CID	0.4384	0	1	1		10334		1	8.283e+06	Heavy	Excluded by Method	Not Used		0	6.208e-05	4.78749	0	41.4109	80	2	762.83	1524.65	-3.31787	155.53	26518	26518	MS2	0/0	12AUG14_Rui_cardiac_PE_F.raw
High				LSEEEAQASAISVGSr	Unambiguous	1	1	Q1RP74	R16(Label:13C(6))	CID	1	0	1	1					3.4418e+06		No Quan Values	Not Used		0	2.659e-05	4.78734	0	72.2996	100	2	820.412	1639.82	-3.83111	187.875	33585	33585	MS2	0/0	12AUG14_Rui_cardiac_PE_F.raw
High				rYSGDFGADAQGAMSk	Unambiguous	1	1	Q9QZ76	R1(Label:13C(6)); K16(Label:2H(4))	CID	1	0	1	1					1.00249e+07		No Quan Values	Not Used		0	0.0004313	4.78731	1	35.3171	100	2	835.893	1670.78	-3.42092	117.584	18319	18319	MS2	0/0	12AUG14_Rui_cardiac_PE_F.raw
High				DLESDIIGDTSGHFQk	Unambiguous	2	1	P48037	K16(Label:2H(4))	CID	1	0	1	1							No Quan Values	Not Used		0	2.513e-05	4.78674	0	58.0792	89	2	883.428	1765.85	-2.90041	336	66151	66151	MS2	0/0	12AUG14_Rui_cardiac_PE_F.raw
High				SPFPVHVAEAcNPNAcr	Unambiguous	1	1	D3ZHA0	C11(Carbamidomethyl); C16(Carbamidomethyl); R17(Label:13C(6))	CID	1	0	1	1					2.16456e+06		No Quan Values	Not Used		0	3.06e-05	4.78547	0	0	100	2	966.447	1931.89	-4.24771	171.281	29958	29958	MS2	0/0	12AUG14_Rui_cardiac_PE_F.raw
High				VAPEEHPTLLTEAPLNPk	Unambiguous	4	2	P68035;P68136	K18(Label:2H(4))	CID	1	0	1	1		18417		1	40606342	Medium	Excluded by Method	Not Used		0	2.994e-05	4.78545	0	0	96	2	980.535	1960.06	-3.53614	240.262	45157	45157	MS2	0/0	12AUG14_Rui_cardiac_PE_F.raw
	High			GPENEDPQTESQQLEAk	Unambiguous	1	1	Q5U2U8	K17(Label:13C(6)15N(2))	CID	1	0	1	1					1.09637e+06		No Quan Values	Not Used		0	0.0001204	4.78515	0	0	100	2	954.439	1907.87	-0.278516	115.219	17808	17808	MS2	0/0	12AUG14_Rui_cardiac_PE_F.raw
	High			AAVEEGIVLGGGcALLr	Unambiguous	1	1	P63039	C13(Carbamidomethyl); R17(Label:13C(6)15N(4))	CID	1	0	1	1					1.91066e+06		No Quan Values	Not Used		0	0.001051	4.78453	0	46.1395	100	2	847.96	1694.91	-0.831546	369.354	73268	73268	MS2	0/0	12AUG14_Rui_cardiac_PE_F.raw
High				LSGGHSLHETSTVLVETVTk	Unambiguous	1	1	D3ZHA0	K20(Label:2H(4))	CID	1	0	1	1		16849			62945438	Medium	Redundant	Not Used	0.891213	0	3.466e-07	4.78414	0	36.8203	30	3	700.378	2099.12	-3.55275	225.07	41806	41806	MS2	0/0	12AUG14_Rui_cardiac_PE_F.raw
High				AQALAIETEAELEr	Unambiguous	1	1	Q62667	R14(Label:13C(6))	CID	1	0	1	1					7.55628e+06		No Quan Values	Not Used		0	0.0001108	4.78411	0	67.3608	78	2	775.41	1549.81	-1.80284	267.093	51113	51113	MS2	0/0	12AUG14_Rui_cardiac_PE_F.raw
High				rIGIFGQDEDVTSk	Unambiguous	4	1	P11507-2	R1(Label:13C(6)); K14(Label:2H(4))	CID	1	0	1	1					3.81048e+07		No Quan Values	Not Used		0	5.114e-08	4.78392	1	61.5671	15	3	525.617	1574.84	-4.13757	188.365	33690	33690	MS2	0/0	12AUG14_Rui_cardiac_PE_F.raw
High				DLISHDELFSDIYk	Unambiguous	2	1	P63029	K14(Label:2H(4))	CID	1	0	1	1					1.03667e+06		No Quan Values	Not Used		0	0.0001016	4.78339	0	25.7727	75	2	849.929	1698.85	-1.51824	377.468	74968	74968	MS2	0/0	12AUG14_Rui_cardiac_PE_F.raw
High				kATDAEADVASLNr	Unambiguous	5	1	P04692	K1(Label:2H(4)); R14(Label:13C(6))	CID	1	0	1	1					18946640		No Quan Values	Not Used		0	9.977e-06	4.78305	1	30.3088	69	2	735.891	1470.77	-3.68921	92.7554	13064	13064	MS2	0/0	12AUG14_Rui_cardiac_PE_F.raw
High				GFGTDEQAIIDcLGSr	Unambiguous	1	1	Q5XI77	C12(Carbamidomethyl); R16(Label:13C(6))	CID	1	0	1	1							No Quan Values	Not Used		0	1.254e-06	4.78139	0	28.2319	45	2	872.915	1744.82	-1.81129	379.368	75366	75366	MS2	0/0	12AUG14_Rui_cardiac_PE_F.raw
High				HTGPGILSMANAGPNTnGSQFFIcTAk	Unambiguous	2	1	P10111	N17(Deamidated); C24(Carbamidomethyl); K27(Label:2H(4))	CID	0.0209	0	1	1		31235			1.32401e+06	Medium	Unique	Used	0.79514	0	0.0003779	4.77912	0	60.5361	84	3	932.78	2796.33	-4.62992	387.754	77118	77118	MS2	0/0	12AUG14_Rui_cardiac_PE_F.raw
High				EVYMGNVIQGGEGqAPTr	Unconsidered	1	1	P17764	Q14(Deamidated); R18(Label:13C(6))	CID		0.0421	3	3					262083		No Quan Values	Not Used		0	0.0002048	4.77835	0	45.2005	100	2	956.969	1912.93	6.87887	224.907	41770	41770	MS2	0/0	12AUG14_Rui_cardiac_PE_F.raw
High				mSEEDEQGWcQGQLQSGr	Unambiguous	1	1	G3V9N7	M1(Oxidation); C10(Carbamidomethyl); R18(Label:13C(6))	CID	1	0	1	1					430770		No Quan Values	Not Used		0	1.011e-05	4.77773	0	0	100	2	1073.95	2146.89	-0.366948	151.498	25638	25638	MS2	0/0	12AUG14_Rui_cardiac_PE_F.raw
High				NAIHTYVQAGSHIAAk	Unambiguous	1	1	P04762	K16(Label:2H(4))	CID	1	0	1	1		5955	1		94090590	Medium	Excluded by Method	Not Used		0	1.247e-05	4.77642	0	52.8877	18	3	562.306	1684.9	-2.36402	110.16	16728	16728	MS2	0/0	12AUG14_Rui_cardiac_PE_F.raw
	High			WNSPAEEGSSDcEVFPk	Unambiguous	2	1	F1LRV4	C12(Carbamidomethyl); K17(Label:13C(6)15N(2))	CID	1	0	1	1		18279	1		5.8746e+06	Heavy	Excluded by Method	Not Used		0	0.0003038	4.77501	0	44.2893	99	2	973.917	1946.83	-2.13786	240.683	45253	45253	MS2	0/0	12AUG14_Rui_cardiac_PE_F.raw
High				IYHLPDAEsDEDEDFkEQTr	Unambiguous	1	1	Q91Y81	S9(Phospho); K16(Label:2H(4)); R20(Label:13C(6))	CID	1	0	1	1	Y(2): 0.0; S(9): 100.0; T(19): 0.0	17575	1		1.02182e+07	Medium	Excluded by Method	Not Used		0	0.0003451	4.77497	1	52.569	52	3	843.035	2527.09	-0.409379	232.831	43518	43518	MS2	0/0	12AUG14_Rui_cardiac_PE_F.raw
High				ENQSILITGESGAGk	Unambiguous	11	5	G3V8B0;G3V6D8;Q29RW1;G3V885;F1M8F6	K15(Label:2H(4))	CID	1	0	1	1		9780	1		2.91433e+07	Medium	Excluded by Method	Not Used		0	5.562e-05	4.77293	0	45.4258	47	2	754.397	1507.79	-2.28123	152.419	25837	25837	MS2	0/0	12AUG14_Rui_cardiac_PE_F.raw
	High			EIIAVScGPPQcQETIr	Unambiguous	1	1	Q68FU3	C7(Carbamidomethyl); C12(Carbamidomethyl); R17(Label:13C(6)15N(4))	CID	1	0	1	1							No Quan Values	Not Used		0	0.0003991	4.77284	0	7.03897	71	2	984.476	1967.94	-5.76794	238.298	44722	44722	MS2	0/0	12AUG14_Rui_cardiac_PE_F.raw
High				VAPEEHPTLLTEAPLnPk	Unambiguous	4	2	P68035;P68136	N16(Deamidated); K18(Label:2H(4))	CID	1	0	1	1					9138002		No Quan Values	Not Used		0	0.0007264	4.77159	0	36.6867	72	2	981.035	1961.06	4.98983	244.138	46024	46024	MS2	0/0	12AUG14_Rui_cardiac_PE_F.raw
High				AAVEEGIVLGGGcALLr	Unambiguous	1	1	P63039	C13(Carbamidomethyl); R17(Label:13C(6))	CID	1	0	1	1					2130153		No Quan Values	Not Used		0	8.507e-06	4.77112	0	33.9916	37	2	845.966	1690.92	-0.917041	364.067	72141	72141	MS2	0/0	12AUG14_Rui_cardiac_PE_F.raw
	High			YDYEEVEAEGANk	Unambiguous	2	1	Q499Q4	K13(Label:13C(6)15N(2))	CID	1	0	1	1		10334		1	8.283e+06	Heavy	Excluded by Method	Not Used		0	0.0001127	4.77058	0	58.6963	100	2	762.83	1524.65	-2.91755	156.15	26650	26650	MS2	0/0	12AUG14_Rui_cardiac_PE_F.raw
High				LEDEEEmNAELTAk	Unambiguous	4	2	G3V8B0;G3V885	M7(Oxidation); K14(Label:2H(4))	CID	1	0	1	1		6016	1		1.76809e+07	Medium	Excluded by Method	Not Used		0	3.343e-05	4.76984	0	0	100	2	821.376	1641.74	-1.19568	110.767	16863	16863	MS2	0/0	12AUG14_Rui_cardiac_PE_F.raw
High				VEGDLAGHGQEVLISLFk	Unambiguous	1	1	Q9QZ76	K18(Label:2H(4))	CID	1	0	1	1		32578			9.23385e+07	Medium	Unique	Used	0.611851	0	1.078e-05	4.76943	0	19.1954	28	2	958.522	1916.04	-3.18975	400.844	79999	79999	MS2	0/0	12AUG14_Rui_cardiac_PE_F.raw
	High			nTNAGAPPGTAYQSPLSLSr	Unambiguous	1	1	Q5XI78	N1(Deamidated); R20(Label:13C(6)15N(4))	CID	0.0168	0	1	1		19174		1	1.68424e+06	Heavy	Excluded by Method	Not Used		0	0.003356	4.76919	0	38.6708	100	2	1007	2013	5.42299	249.889	47330	47330	MS2	0/0	12AUG14_Rui_cardiac_PE_F.raw
	High			DLAGcIHGLSNVk	Unambiguous	1	1	P56574	C5(Carbamidomethyl); K13(Label:13C(6)15N(2))	CID	1	0	1	1		17147		1	75636876	Heavy	Excluded by Method	Not Used		0	0.0002214	4.76884	0	25.3997	22	2	696.362	1391.72	-2.37576	228.457	42547	42547	MS2	0/0	12AUG14_Rui_cardiac_PE_F.raw
High				WGDAGAEYVVESTGVFTTmEk	Unambiguous	4	1	P04797	M19(Oxidation); K21(Label:2H(4))	CID	1	0	1	1							No Quan Values	Not Used		0	0.0003167	4.76854	0	0	46	2	1149.03	2297.05	-1.90016	400.694	79963	79963	MS2	0/0	12AUG14_Rui_cardiac_PE_F.raw
High				GAEAANVTGPGGVPVQGSk	Unambiguous	5	1	D3ZEV0	K19(Label:2H(4))	CID	1	0	1	1		7196	1	1	1.82028e+06	Medium	Excluded by Method	Not Used		0	0.0005527	4.76324	0	0	100	2	850.446	1699.88	-4.21646	122.919	19467	19467	MS2	0/0	12AUG14_Rui_cardiac_PE_F.raw
High				NNDPELEEVNLNNIr	Unambiguous	2	1	P70567	R15(Label:13C(6))	CID	1	0	1	1		22895		1	6.91205e+06	Medium	Excluded by Method	Not Used		0	1.919e-05	4.76317	0	30.2993	100	2	894.941	1788.87	-4.30281	291.63	56486	56486	MS2	0/0	12AUG14_Rui_cardiac_PE_F.raw
High				QAEmEGAVQSIQGELSk	Unambiguous	2	1	G3V8L9	M4(Oxidation); K17(Label:2H(4))	CID	1	0	1	1		17066		1	8.45749e+06	Medium	Excluded by Method	Not Used		0	0.0001188	4.75996	0	69.0507	100	2	912.949	1824.89	-1.99162	227.517	42340	42340	MS2	0/0	12AUG14_Rui_cardiac_PE_F.raw
High				IYGQAcATYESASLr	Unambiguous	1	1	Q704S8	C6(Carbamidomethyl); R15(Label:13C(6))	CID	1	0	1	1		14001		1	6.15954e+06	Medium	Excluded by Method	Not Used		0	0.0002145	4.75794	0	63.0923	100	2	848.407	1695.81	-1.68277	194.455	35038	35038	MS2	0/0	12AUG14_Rui_cardiac_PE_F.raw
High				VGLIGScTNSSYEDMGr	Unambiguous	1	1	Q9ER34	C7(Carbamidomethyl); R17(Label:13C(6))	CID	1	0	1	1		18770	1		49954535	Medium	Excluded by Method	Not Used		0	8.823e-06	4.75607	0	0	59	2	926.417	1851.83	-2.20136	245.636	46366	46366	MS2	0/0	12AUG14_Rui_cardiac_PE_F.raw
High				NVQAEEMVEFSSGLk	Unambiguous	3	1	P15999	K15(Label:2H(4))	CID	1	0	1	1		25241	1		8.16344e+06	Medium	Excluded by Method	Not Used		0	0.0007458	4.75562	0	28.6672	46	2	836.41	1671.81	-4.13716	316.165	61841	61841	MS2	0/0	12AUG14_Rui_cardiac_PE_F.raw
High				ALLVTASQcQQPAGNk	Unambiguous	1	1	Q08163	C9(Carbamidomethyl); K16(Label:2H(4))	CID	1	0	1	1					1.34958e+06		No Quan Values	Not Used		0	9.318e-05	4.75548	0	0	100	2	845.446	1689.89	-2.39953	120.361	18918	18918	MS2	0/0	12AUG14_Rui_cardiac_PE_F.raw
High				LTEDEVEkLmAGQEDSNGcINYEAFVk	Unambiguous	1	1	P16409	K8(Label:2H(4)); M10(Oxidation); C19(Carbamidomethyl); K27(Label:2H(4))	CID	1	0	1	1					245049		No Quan Values	Not Used		0	0.0003083	4.75536	1	22.1317	100	3	1038.48	3113.43	-6.77848	365.397	72426	72426	MS2	0/0	12AUG14_Rui_cardiac_PE_F.raw
	High			AIANEcQANFISIk	Unambiguous	1	1	P46462	C6(Carbamidomethyl); K14(Label:13C(6)15N(2))	CID	1	0	1	1		19556	1		20933401	Heavy	Excluded by Method	Not Used		0	0.001919	4.755	0	23.9798	27	2	793.905	1586.8	-3.66791	254.287	48318	48318	MS2	0/0	12AUG14_Rui_cardiac_PE_F.raw
High				IVSNAScTTncLAPLAk	Unambiguous	15	5	P04797;F1M5K4;M0R634;D3ZWV2;F1M2U5	C7(Carbamidomethyl); N10(Deamidated); C11(Carbamidomethyl); K17(Label:2H(4))	CID	1	0	1	1		16031	1	1	11595196	Medium	Excluded by Method	Not Used		0	8.07e-05	4.75441	0	25.5647	49	2	912.959	1824.91	-1.21867	216.578	39930	39930	MS2	0/0	12AUG14_Rui_cardiac_PE_F.raw
High				VQANLDTPDINIQGPEAk	Unambiguous	1	1	M0R9D5	K18(Label:2H(4))	CID	1	0	1	1		21646	1		1.11601e+07	Medium	Excluded by Method	Not Used		0	0.0005246	4.75386	0	61.0682	82	2	964.003	1927	-4.17713	277.771	53463	53463	MS2	0/0	12AUG14_Rui_cardiac_PE_F.raw
High				LASADIETYLLEk	Unambiguous	11	5	G3V8B0;G3V6D8;Q29RW1;G3V885;F1M8F6	K13(Label:2H(4))	CID	1	0	1	1							No Quan Values	Not Used		0	6.48e-05	4.75355	0	46.8563	15	2	735.404	1469.8	-2.39616	375.686	74591	74591	MS2	0/0	12AUG14_Rui_cardiac_PE_F.raw
High				VAVGEEQAFLVNTr	Unambiguous	1	1	D3ZHA0	R14(Label:13C(6))	CID	1	0	1	1		20402		1	158776760	Medium	Excluded by Method	Not Used		0	1.447e-05	4.7531	0	20.3882	10	2	769.914	1538.82	-3.64151	263.87	50411	50411	MS2	0/0	12AUG14_Rui_cardiac_PE_F.raw
High				rGTGGVDTAAVGAVFDISNADr	Unambiguous	1	1	P00564	R1(Label:13C(6)); R22(Label:13C(6))	CID	1	0	1	1					379994		No Quan Values	Not Used		0	0.0002618	4.75273	1	52.1827	100	2	1081.05	2161.09	-4.99667	333.601	65636	65636	MS2	0/0	12AUG14_Rui_cardiac_PE_F.raw
	High			TLSQsSESGTLPSGPPGHTMEVSc	Unconsidered	2	1	Q8VBU2-2	S5(Phospho); C24(Carbamidomethyl)	CID		0.0166	5	3					7.91581e+06		Indistinguishable Channels	Not Used		0	0.009648	4.75165	0	0	100	2	1263.53	2526.04	-2.98761	291.749	56511	56511	MS2	0/0	12AUG14_Rui_cardiac_PE_F.raw
	High			kAPGVMDNPLVMHQLr	Unambiguous	2	1	G3V885	K1(Label:13C(6)15N(2)); R16(Label:13C(6)15N(4))	CID	1	0	1	1					4.75851e+06		No Quan Values	Not Used		0	8.258e-05	4.75142	1	42.1798	68	3	608.662	1823.97	-1.6557	223.717	41508	41508	MS2	0/0	12AUG14_Rui_cardiac_PE_F.raw
	High			LGSSEVEQVQLVVDGVk	Unambiguous	1	1	P00564	K17(Label:13C(6)15N(2))	CID	1	0	1	1					539891		No Quan Values	Not Used		0	0.000374	4.75116	0	46.5583	100	2	897.488	1793.97	-3.06311	367.696	72918	72918	MS2	0/0	12AUG14_Rui_cardiac_PE_F.raw
	High			GIYAYGFEkPSAIQQr	Unambiguous	3	2	Q6P3V8;Q5RKI1	K9(Label:13C(6)15N(2)); R16(Label:13C(6)15N(4))	CID	1	0	1	1					2.67702e+06		No Quan Values	Not Used		0	0.0006441	4.75068	0	20.6967	100	2	923.481	1845.95	-3.63056	222.753	41295	41295	MS2	0/0	12AUG14_Rui_cardiac_PE_F.raw
	High			EAALVDmVNDGVEDLr	Unambiguous	1	1	P04906	M7(Oxidation); R16(Label:13C(6)15N(4))	CID	1	0	1	1					4.99097e+06		No Quan Values	Not Used		0	0.0004111	4.75031	0	67.2887	100	2	886.424	1771.84	-0.0629455	318.734	62405	62405	MS2	0/0	12AUG14_Rui_cardiac_PE_F.raw
High				NnDPELEEVNLNNIr	Unambiguous	2	1	P70567	N2(Deamidated); R15(Label:13C(6))	CID	0.0063	0	1	1					1.67619e+06		No Quan Values	Not Used		0	0.0002486	4.7494	0	63.6375	100	2	895.443	1789.88	7.49423	290.611	56267	56267	MS2	0/0	12AUG14_Rui_cardiac_PE_F.raw
High				IINEPTAAAIAYGLDk	Unambiguous	6	2	P63018;P06761	K16(Label:2H(4))	CID	1	0	1	1							No Quan Values	Not Used		0	1.859e-07	4.74836	0	24.7331	13	2	832.462	1663.92	-2.45862	343.403	67741	67741	MS2	0/0	12AUG14_Rui_cardiac_PE_F.raw
High				SEAPPSLVSFAVSSEGTEqGEDQr	Unambiguous	1	1	D4A702	Q19(Deamidated); R24(Label:13C(6))	CID	1	0	1	1		27780	1	1	524736	Medium	Excluded by Method	Not Used		0	0.001188	4.74412	0	50.0755	100	2	1257.59	2514.17	4.28141	344.872	68059	68059	MS2	0/0	12AUG14_Rui_cardiac_PE_F.raw
	High			TDSTGLSEGADAPVYAmQDSr	Unambiguous	1	1	D4ABA9	M17(Oxidation); R21(Label:13C(6)15N(4))	CID	1	0	1	1		13783			6.86688e+06	Heavy	Unique	Used	0.598873	0	0.0004254	4.74395	0	0	100	2	1098.98	2196.96	-0.987999	192.242	34546	34546	MS2	0/0	12AUG14_Rui_cardiac_PE_F.raw
	High			TDDYLDQPccETINr	Unambiguous	1	1	P50399	C9(Carbamidomethyl); C10(Carbamidomethyl); R15(Label:13C(6)15N(4))	CID	1	0	1	1					2.46675e+06		No Quan Values	Not Used		0	0.001068	4.74312	0	21.7928	100	2	955.396	1909.79	-3.87277	204.019	37160	37160	MS2	0/0	12AUG14_Rui_cardiac_PE_F.raw
	High			QrPASLVQDTTSAETPr	Unambiguous	1	1	P06762	R2(Label:13C(6)15N(4)); R17(Label:13C(6)15N(4))	CID	1	0	1	1					4.7945e+06		No Quan Values	Not Used		0	0.001044	4.74174	0	23.9585	31	3	626.324	1876.96	-2.25369	117.957	18399	18399	MS2	0/0	12AUG14_Rui_cardiac_PE_F.raw
High				SSSLSDPLEESSPIAAIFDTENLEk	Unambiguous	1	1	F1LMV6	K25(Label:2H(4))	CID	1	0	1	1		34308	1		691995	Medium	Excluded by Method	Not Used		0	0.001339	4.74035	0	13.9404	100	2	1342.16	2683.3	-3.47016	417.974	83686	83686	MS2	0/0	12AUG14_Rui_cardiac_PE_F.raw
	High			rVIISAPSADAPmFVMGVNHEk	Unambiguous	7	4	P04797;M0R634;D3ZWV2;F1M2U5	R1(Label:13C(6)15N(4)); M13(Oxidation); K22(Label:13C(6)15N(2))	CID	1	0	1	1					3.13263e+06		No Quan Values	Not Used		0	0.001085	4.73698	1	50.9359	55	3	801.745	2403.22	-3.13005	269.749	51688	51688	MS2	0/0	12AUG14_Rui_cardiac_PE_F.raw
	High			GPSVDVEVPDVDLEcPEAk	Unambiguous	1	1	M0R9D5	C15(Carbamidomethyl); K19(Label:13C(6)15N(2))	CID	1	0	1	1		28274		1	2.5004e+06	Heavy	Excluded by Method	Not Used		0	0.0003728	4.73624	0	30.7754	100	2	1031.99	2062.97	-1.67927	350.492	69257	69257	MS2	0/0	12AUG14_Rui_cardiac_PE_F.raw
High				NkDTGTYEDFVEGLr	Unambiguous	1	1	P16409	K2(Label:2H(4)); R15(Label:13C(6))	CID	1	0	1	1							No Quan Values	Not Used		0	3.199e-05	4.73507	1	21.524	86	2	877.434	1753.86	-2.03681	277.203	53340	53340	MS2	0/0	12AUG14_Rui_cardiac_PE_F.raw
High				VILHLkEDQTEYLEEr	Unambiguous	3	2	P82995;P34058	K6(Label:2H(4)); R16(Label:13C(6))	CID	1	0	1	1					25664992		No Quan Values	Not Used		0	0.0003352	4.73507	1	72.7549	75	3	675.699	2025.08	-3.17083	215.697	39728	39728	MS2	0/0	12AUG14_Rui_cardiac_PE_F.raw
High				VNQIGSVTESIQAck	Unambiguous	5	2	P15429;M0R5J4	C14(Carbamidomethyl); K15(Label:2H(4))	CID	1	0	1	1		14837			62819044	Medium	Not Unique	Not Used	0.392239	0	2.011e-05	4.73406	0	17.5011	57	2	819.426	1637.84	-1.24693	203.347	37008	37008	MS2	0/0	12AUG14_Rui_cardiac_PE_F.raw
High				VNQIGSVTESLQAck	Unambiguous	5	2	P15429;M0R5J4	C14(Carbamidomethyl); K15(Label:2H(4))	CID	1	0	1	2		14837			62819044	Medium	Redundant	Not Used	0.392239	0	2.011e-05	4.73406	0	17.5011	57	2	819.426	1637.84	-1.24693	203.347	37008	37008	MS2	0/0	12AUG14_Rui_cardiac_PE_F.raw
High				MHEDInEEWISDk	Unambiguous	1	1	Q66HF1	N6(Deamidated); K13(Label:2H(4))	CID	1	0	1	1					946614		No Quan Values	Not Used		0	0.0001905	4.734	0	33.9989	100	2	825.874	1650.74	9.19823	198.434	35928	35928	MS2	0/0	12AUG14_Rui_cardiac_PE_F.raw
High				LMAGQEDSNGcINYEAFVk	Unambiguous	1	1	P16409	C11(Carbamidomethyl); K19(Label:2H(4))	CID	1	0	1	1							No Quan Values	Not Used		0	0.001131	4.73329	0	14.1471	38	2	1075.49	2149.97	-5.664	320.75	62843	62843	MS2	0/0	12AUG14_Rui_cardiac_PE_F.raw
High				LQLAmVcYSPDFEr	Unambiguous	1	1	P08010	M5(Oxidation); C7(Carbamidomethyl); R14(Label:13C(6))	CID	1	0	1	1							No Quan Values	Not Used		0	0.000165	4.73253	0	25.6199	49	2	875.914	1750.82	-2.14731	327.096	64220	64220	MS2	0/0	12AUG14_Rui_cardiac_PE_F.raw
	High			IIAVSFPSTANEENFr	Unambiguous	1	1	F1LN42	R16(Label:13C(6)15N(4))	CID	1	0	1	1					1.2196e+06		No Quan Values	Not Used		0	0.01771	4.73189	0	11.619	100	2	902.958	1804.91	-0.739696	336.957	66357	66357	MS2	0/0	12AUG14_Rui_cardiac_PE_F.raw
	High			LmATLFSTYASADTGDSGk	Unambiguous	2	1	G3V885	M2(Oxidation); K19(Label:13C(6)15N(2))	CID	1	0	1	1		24096		1	7.68054e+06	Heavy	Excluded by Method	Not Used		0	0.0001827	4.73127	0	84.3283	57	2	980.453	1959.9	-5.5646	305.256	59480	59480	MS2	0/0	12AUG14_Rui_cardiac_PE_F.raw
High				GTSFEAAAASGGSASSEk	Unambiguous	1	1	P13803	K18(Label:2H(4))	CID	1	0	1	1		2063		1	3.23374e+07	Medium	Excluded by Method	Not Used		0	0.0009972	4.72953	0	11.9528	100	2	809.876	1618.75	-2.60295	71.0418	8564	8564	MS2	0/0	12AUG14_Rui_cardiac_PE_F.raw
	High			NVQAEEmVEFSSGLk	Unambiguous	3	1	P15999	M7(Oxidation); K15(Label:13C(6)15N(2))	CID	1	0	1	1					1.93616e+06		No Quan Values	Not Used		0	0.0004065	4.72946	0	35.264	100	2	846.403	1691.8	-2.86061	224.727	41731	41731	MS2	0/0	12AUG14_Rui_cardiac_PE_F.raw
High				NLTEEmAGLDEIIAk	Unambiguous	2	1	G3V885	M6(Oxidation); K15(Label:2H(4))	CID	1	0	1	1							No Quan Values	Not Used		0	8.924e-05	4.72854	0	39.5083	29	2	833.926	1666.85	-3.3254	333.646	65645	65645	MS2	0/0	12AUG14_Rui_cardiac_PE_F.raw
High				GTGLQPGEEELPDIAPPLVTPDEPk	Unambiguous	1	1	D3ZVQ0	K25(Label:2H(4))	CID	1	0	1	1		32596		1	1.51792e+07	Medium	Excluded by Method	Not Used		0	0.001155	4.72828	0	0	53	2	1302.17	2603.33	-2.9431	401.038	80045	80045	MS2	0/0	12AUG14_Rui_cardiac_PE_F.raw
High				TQTAIASEDMPnTLTEAEk	Unambiguous	1	1	G3V6S0	N12(Deamidated); K19(Label:2H(4))	CID	0.0127	0	1	1		19120	1	1	4.02706e+06	Medium	Excluded by Method	Not Used		0	0.0002233	4.72656	0	43.0381	100	2	1028	2054.99	6.16132	249.322	47207	47207	MS2	0/0	12AUG14_Rui_cardiac_PE_F.raw
	High			LAQAAQSSVATITr	Unambiguous	1	1	G3V852	R14(Label:13C(6)15N(4))	CID	1	0	1	1					1.51747e+06		No Quan Values	Not Used		0	0.0002105	4.72535	0	67.8827	100	2	713.896	1426.78	-3.41128	138.66	22859	22859	MS2	0/0	12AUG14_Rui_cardiac_PE_F.raw
High				YIDSTDLEPSTLQEEPVr	Unambiguous	1	1	B1WC02	R18(Label:13C(6))	CID	1	0	1	1					575204		No Quan Values	Not Used		0	0.000182	4.72381	0	0	100	2	1049.51	2098.02	-3.44925	302.068	58786	58786	MS2	0/0	12AUG14_Rui_cardiac_PE_F.raw
	High			LAQAAQSSVATITr	Unambiguous	1	1	G3V852	R14(Label:13C(6)15N(4))	CID	1	0	1	1		8484			3.32909e+06	Heavy	Unique	Used	0.500869	0	0.0002108	4.72138	0	80.1705	100	2	713.897	1426.79	-1.61459	136.557	22400	22400	MS2	0/0	12AUG14_Rui_cardiac_PE_F.raw
High				nNDPELEEVNLNNIr	Unconsidered	2	1	P70567	N1(Deamidated); R15(Label:13C(6))	CID		0.0063	2	2					1.67619e+06		No Quan Values	Not Used		0	0.0002536	4.72061	0	63.6375	100	2	895.443	1789.88	7.49423	290.611	56267	56267	MS2	0/0	12AUG14_Rui_cardiac_PE_F.raw
High				AATESFASDPILYrPVAVALDTkGPEIr	Unambiguous	3	2	P11980;P11980-2	R14(Label:13C(6)); K23(Label:2H(4)); R28(Label:13C(6))	CID	1	0	1	1					3.71457e+06		No Quan Values	Not Used		0	2.243e-05	4.71827	1	60.0114	100	3	1001.88	3003.63	-4.84734	394.775	78605	78605	MS2	0/0	12AUG14_Rui_cardiac_PE_F.raw
	High			ASAELALGENSEVLk	Unambiguous	1	1	P00507	K15(Label:13C(6)15N(2))	CID	1	0	1	1					25991088		No Quan Values	Not Used		0	0.001226	4.71692	0	38.2902	30	2	769.91	1538.81	-2.00084	251.294	47645	47645	MS2	0/0	12AUG14_Rui_cardiac_PE_F.raw
High				DIDDDLEGEVTEEcGk	Unambiguous	2	1	Q9WV25-2	C14(Carbamidomethyl); K16(Label:2H(4))	CID	1	0	1	1		22582		1	2862926	Medium	Excluded by Method	Not Used		0	0.0001233	4.71674	0	23.5278	100	2	914.387	1827.77	-4.26281	288.301	55763	55763	MS2	0/0	12AUG14_Rui_cardiac_PE_F.raw
High				LVAGVMGQNEPDQGGQr	Unambiguous	2	1	B0BMW2	R17(Label:13C(6))	CID	1	0	1	1		8790		1	3.33256e+06	Medium	Excluded by Method	Not Used		0	1.071e-05	4.71665	0	0	100	2	881.434	1761.86	-2.66848	139.834	23106	23106	MS2	0/0	12AUG14_Rui_cardiac_PE_F.raw
	High			DLESDIIGDTSGHFQk	Unambiguous	2	1	P48037	K16(Label:13C(6)15N(2))	CID	1	0	1	1							No Quan Values	Not Used		0	0.01233	4.71655	0	59.0178	100	2	885.424	1769.84	-1.83456	338.22	66630	66630	MS2	0/0	12AUG14_Rui_cardiac_PE_F.raw
	High			LQLAmVcYSPDFEr	Unambiguous	1	1	P08010	M5(Oxidation); C7(Carbamidomethyl); R14(Label:13C(6)15N(4))	CID	1	0	1	1							No Quan Values	Not Used		0	0.0005081	4.71185	0	35.4378	100	2	877.907	1754.81	-2.47932	325.473	63863	63863	MS2	0/0	12AUG14_Rui_cardiac_PE_F.raw
High				AVQLYqQTANVFENEEr	Unambiguous	1	1	D4A0E2	Q6(Deamidated); R17(Label:13C(6))	CID	0.0064	0	1	1					768434		No Quan Values	Not Used		0	0.0007473	4.71134	0	0	100	2	1023.51	2046.01	9.02464	311.655	60855	60855	MS2	0/0	12AUG14_Rui_cardiac_PE_F.raw
High				TFVQEDVYDEFVEr	Unambiguous	2	1	F1LN88	R14(Label:13C(6))	CID	1	0	1	1							No Quan Values	Not Used		0	2.131e-05	4.71041	0	43.8515	71	2	891.418	1781.83	-1.9324	375.346	74520	74520	MS2	0/0	12AUG14_Rui_cardiac_PE_F.raw
High				TFTTQETITNAETAk	Unambiguous	1	1	Q6P6V0	K15(Label:2H(4))	CID	1	0	1	1		11365		1	8.86842e+06	Medium	Excluded by Method	Not Used		0	5.241e-05	4.71038	0	53.4644	73	2	830.419	1659.83	-4.11144	166.839	28977	28977	MS2	0/0	12AUG14_Rui_cardiac_PE_F.raw
	High			SPPNPENIAPGYSGPLkEIPPEr	Unambiguous	1	1	D3ZX18	K17(Label:13C(6)15N(2)); R23(Label:13C(6)15N(4))	CID	1	0	1	1					2.07689e+06		No Quan Values	Not Used		0	0.009639	4.70945	1	66.9206	100	3	826.43	2477.27	-2.00069	289.914	56115	56115	MS2	0/0	12AUG14_Rui_cardiac_PE_F.raw
High				kNLEQISANITk	Unambiguous	2	1	Q52KS1	K1(Label:2H(4)); K12(Label:2H(4))	CID	1	0	1	1					2.32373e+06		No Quan Values	Not Used		0	8.93e-05	4.70881	1	67.1112	100	2	683.909	1366.81	-2.27875	114.307	17616	17616	MS2	0/0	12AUG14_Rui_cardiac_PE_F.raw
High				IVYGHLDDPANQEIEr	Unambiguous	1	1	Q9ER34	R16(Label:13C(6))	CID	1	0	1	1					950788		No Quan Values	Not Used		0	0.0003014	4.70795	0	34.1061	100	2	937.969	1874.93	-1.64623	196.622	35532	35532	MS2	0/0	12AUG14_Rui_cardiac_PE_F.raw
High				STAGDTHLGGEDFDNr	Unambiguous	6	1	P63018	R16(Label:13C(6))	CID	1	0	1	1		3924		1	17825026	Medium	Excluded by Method	Not Used		0	2.666e-05	4.70708	0	0	100	2	849.374	1697.74	-2.59739	92.355	12982	12982	MS2	0/0	12AUG14_Rui_cardiac_PE_F.raw
High				TEAAEIVEGEDSAYSVr	Unambiguous	1	1	D3ZHA0	R17(Label:13C(6))	CID	1	0	1	1		19180			65283138	Medium	Redundant	Not Used	0.592376	0	3.924e-06	4.7068	0	50.1594	39	2	916.434	1831.86	-2.04301	251.701	47741	47741	MS2	0/0	12AUG14_Rui_cardiac_PE_F.raw
High				GPVYIGELPQDFLr	Unambiguous	1	1	A2RUW1	R14(Label:13C(6))	CID	1	0	1	1		32834		1	19589156	Medium	Excluded by Method	Not Used		0	8.713e-06	4.70635	0	54.8882	38	2	805.437	1609.87	-0.74628	403.209	80541	80541	MS2	0/0	12AUG14_Rui_cardiac_PE_F.raw
	High			LSEEEAqASAISVGSr	Unambiguous	1	1	Q1RP74	Q7(Deamidated); R16(Label:13C(6)15N(4))	CID	1	0	1	1					657341		No Quan Values	Not Used		0	0.03416	4.70604	0	47.5496	100	2	822.909	1644.81	9.84344	188.666	33762	33762	MS2	0/0	12AUG14_Rui_cardiac_PE_F.raw
High				ITEIYEGTSEIQr	Unambiguous	2	1	P15651	R13(Label:13C(6))	CID	1	0	1	1		14264	1	1	1000253	Medium	Excluded by Method	Not Used		0	0.000514	4.70558	0	42.5248	100	2	772.897	1544.79	-1.98703	197.206	35659	35659	MS2	0/0	12AUG14_Rui_cardiac_PE_F.raw
High				AGGAGVPAFYTSTGYGTLVQEGGSPIk	Unambiguous	1	1	B2GV06	K27(Label:2H(4))	CID	1	0	1	1		31513	1		379024	Medium	Excluded by Method	Not Used		0	0.0003008	4.70541	0	0	100	2	1295.16	2589.31	-3.07448	391.187	77841	77841	MS2	0/0	12AUG14_Rui_cardiac_PE_F.raw
High				ALDFSEAPSFTQPLTNr	Unambiguous	1	1	P56741	R17(Label:13C(6))	CID	1	0	1	1					5.31806e+06		No Quan Values	Not Used		0	1.54e-05	4.70541	0	4.89469	72	2	950.478	1899.95	-3.05081	380.949	75699	75699	MS2	0/0	12AUG14_Rui_cardiac_PE_F.raw
	High			HTGPGILSMANAGPNTnGSQFFIcTAk	Unambiguous	2	1	P10111	N17(Deamidated); C24(Carbamidomethyl); K27(Label:13C(6)15N(2))	CID	1	0	1	1		31235			1.05277e+06	Heavy	Redundant	Not Used	0.79514	0	0.0005314	4.70331	0	63.4021	100	3	934.112	2800.32	-1.86143	388.022	77174	77174	MS2	0/0	12AUG14_Rui_cardiac_PE_F.raw
High				ALNEAcESVIQTAck	Unambiguous	2	1	G3V8G5	C6(Carbamidomethyl); C14(Carbamidomethyl); K15(Label:2H(4))	CID	1	0	1	1					2866795		No Quan Values	Not Used		0	9.309e-05	4.70223	0	74.8809	100	2	849.408	1697.81	-2.82887	190.84	34240	34240	MS2	0/0	12AUG14_Rui_cardiac_PE_F.raw
	High			QQEGEASSQDMTAQVTSPSGk	Unambiguous	1	1	D3ZHA0	K21(Label:13C(6)15N(2))	CID	1	0	1	1					2.36372e+06		No Quan Values	Not Used		0	0.0001109	4.70193	0	28.6865	100	2	1087.49	2173.98	1.48171	118.349	18484	18484	MS2	0/0	12AUG14_Rui_cardiac_PE_F.raw
	High			GTSFEAAAASGGSASSEk	Unambiguous	1	1	P13803	K18(Label:13C(6)15N(2))	CID	1	0	1	1		2063		1	10031344	Heavy	Excluded by Method	Not Used		0	6.078e-05	4.70085	0	48.3152	100	2	811.872	1622.74	-1.29077	74.2662	9227	9227	MS2	0/0	12AUG14_Rui_cardiac_PE_F.raw
	High			GSSLQGDLAVSGDIk	Unambiguous	1	1	M0R9D5	K15(Label:13C(6)15N(2))	CID	1	0	1	1					856567		No Quan Values	Not Used		0	0.002224	4.70017	0	57.1191	81	2	727.881	1454.75	-1.93152	231.643	43251	43251	MS2	0/0	12AUG14_Rui_cardiac_PE_F.raw
High				ISADAMmQALLGTr	Unambiguous	1	1	P23693	M7(Oxidation); R14(Label:13C(6))	CID	1	0	1	1					5.3365e+06		No Quan Values	Not Used		0	3.422e-05	4.69989	0	25.8472	47	2	750.385	1499.76	-1.12544	337.48	66468	66468	MS2	0/0	12AUG14_Rui_cardiac_PE_F.raw
High				VTnGAFTGEISPGMIk	Unambiguous	2	1	M0R4U4	N3(Deamidated); K16(Label:2H(4))	CID	1	0	1	1							No Quan Values	Not Used		0	0.0001603	4.69935	0	74.8558	95	2	813.917	1626.83	-4.79736	305.573	59549	59549	MS2	0/0	12AUG14_Rui_cardiac_PE_F.raw
	High			HTGPGILSMANAGPNTNGSqFFIcTAk	Unambiguous	2	1	P10111	Q20(Deamidated); C24(Carbamidomethyl); K27(Label:13C(6)15N(2))	CID	1	0	1	2		31235			1.05277e+06	Heavy	Redundant	Not Used	0.79514	0	0.00211	4.699	0	63.4021	100	3	934.112	2800.32	-1.86143	388.022	77174	77174	MS2	0/0	12AUG14_Rui_cardiac_PE_F.raw
	High			DVVDYIIFGTVIQEVk	Unambiguous	1	1	Q60587	K16(Label:13C(6)15N(2))	CID	1	0	1	1		34983			5.19194e+06	Heavy	Unique	Used	0.674144	0	0.000756	4.69887	0	5.93902	100	2	923.508	1846.01	-0.414982	427.073	85558	85558	MS2	0/0	12AUG14_Rui_cardiac_PE_F.raw
	High			GDVPSVGLEGPDVDLQGPEGk	Unambiguous	1	1	M0R9D5	K21(Label:13C(6)15N(2))	CID	1	0	1	1		26850	1		664493	Heavy	Excluded by Method	Not Used		0	0.006613	4.69872	0	0	100	2	1037.01	2073.01	-4.22896	333.922	65705	65705	MS2	0/0	12AUG14_Rui_cardiac_PE_F.raw
	High			DGNVLLHEmQIQHPTASIIAk	Unambiguous	2	1	Q3MHS9	M9(Oxidation); K21(Label:13C(6)15N(2))	CID	1	0	1	1		19539	1		9.14691e+06	Heavy	Excluded by Method	Not Used		0	0.005322	4.69804	0	64.9699	59	3	780.411	2339.22	-3.81138	254.079	48272	48272	MS2	0/0	12AUG14_Rui_cardiac_PE_F.raw
	High			DGNVLLHEmQIQHPTASLIAk	Unambiguous	2	1	Q3MHS9	M9(Oxidation); K21(Label:13C(6)15N(2))	CID	1	0	1	2		19539	1		9.14691e+06	Heavy	Excluded by Method	Not Used		0	0.005322	4.69804	0	64.9699	59	3	780.411	2339.22	-3.81138	254.079	48272	48272	MS2	0/0	12AUG14_Rui_cardiac_PE_F.raw
	High			NkDTGTYEDFVEGLr	Unambiguous	1	1	P16409	K2(Label:13C(6)15N(2)); R15(Label:13C(6)15N(4))	CID	1	0	1	1							No Quan Values	Not Used		0	0.0003967	4.69671	1	34.4132	33	3	587.95	1761.84	-3.00415	277.403	53382	53382	MS2	0/0	12AUG14_Rui_cardiac_PE_F.raw
High				APHYPGIGPVDESGIPTAIr	Unambiguous	2	1	F1LPM3	R20(Label:13C(6))	CID	1	0	1	1					425954		No Quan Values	Not Used		0	5.68e-05	4.69641	0	37.8076	53	3	685.03	2053.08	-2.00865	306.709	59795	59795	MS2	0/0	12AUG14_Rui_cardiac_PE_F.raw
	High			FNVSATPEQYVPYSTTr	Unambiguous	1	1	F1LXA0	R17(Label:13C(6)15N(4))	CID	1	0	1	1		24274	1		9.18698e+06	Heavy	Excluded by Method	Not Used		0	0.0001733	4.69623	0	8.74353	97	2	985.48	1969.95	-0.408266	305.616	59559	59559	MS2	0/0	12AUG14_Rui_cardiac_PE_F.raw
High				VDASHQIEVEGVTr	Unambiguous	2	1	F1LMC2	R14(Label:13C(6))	CID	1	0	1	1		7859			5.50467e+07	Medium	Unique	Used	0.377431	0	0.0006694	4.69507	0	55.93	19	3	515.935	1545.79	-3.59341	129.676	20929	20929	MS2	0/0	12AUG14_Rui_cardiac_PE_F.raw
High				AISFVGSNQAGEYIFEr	Unambiguous	2	1	G3V7J0	R17(Label:13C(6))	CID	1	0	1	1					3483638		No Quan Values	Not Used		0	2.541e-05	4.69497	0	14.1244	28	2	947.472	1893.94	-4.1182	373.901	74216	74216	MS2	0/0	12AUG14_Rui_cardiac_PE_F.raw
High				mEGPGVDIDSPDVNIEGPEGk	Unambiguous	1	1	M0R9D5	M1(Oxidation); K21(Label:2H(4))	CID	1	0	1	1		23191	1	1	2.11076e+06	Medium	Excluded by Method	Not Used		0	0.0002345	4.69461	0	0	100	2	1088	2174.99	-7.16655	294.668	57153	57153	MS2	0/0	12AUG14_Rui_cardiac_PE_F.raw
High				AEAEAQAEELSFPr	Unambiguous	1	1	P52873	R14(Label:13C(6))	CID	1	0	1	1					2456181		No Quan Values	Not Used		0	0.0002814	4.69344	0	0	100	2	777.38	1553.75	-0.712568	230.665	43036	43036	MS2	0/0	12AUG14_Rui_cardiac_PE_F.raw
	High			FFQEEVIPYHEEWEk	Unambiguous	1	1	P15650	K15(Label:13C(6)15N(2))	CID	1	0	1	1					886997		No Quan Values	Not Used		0	0.001754	4.69341	0	25.1322	100	2	1009.47	2017.93	-5.47113	324.161	63582	63582	MS2	0/0	12AUG14_Rui_cardiac_PE_F.raw
High				EQIEQFIPQmTAGk	Unambiguous	1	1	P15650	M10(Oxidation); K14(Label:2H(4))	CID	1	0	1	1					20848216		No Quan Values	Not Used		0	0.001564	4.69339	0	4.3467	41	2	820.416	1639.82	-3.717	247.623	46814	46814	MS2	0/0	12AUG14_Rui_cardiac_PE_F.raw
	High			TLSQSSESGTLPSGPPGHTMEVSc	Unambiguous	2	1	Q8VBU2-2	C24(Carbamidomethyl)	CID	1	0	1	1					11669776		Indistinguishable Channels	Not Used		0	0.01373	4.69211	0	0	100	2	1223.54	2446.08	-4.37364	236.88	44411	44411	MS2	0/0	12AUG14_Rui_cardiac_PE_F.raw
High				VQLLHSQNTSLINQk	Unambiguous	4	2	G3V8B0;G3V885	K15(Label:2H(4))	CID	1	0	1	1					9037678		No Quan Values	Not Used		0	4.207e-06	4.69136	0	79.472	100	2	863.989	1726.97	-2.10154	162.919	28128	28128	MS2	0/0	12AUG14_Rui_cardiac_PE_F.raw
High				HGcTVLTALGTILkk	Unambiguous	1	1	Q9QZ76	C3(Carbamidomethyl); K14(Label:2H(4)); K15(Label:2H(4))	CID	1	0	1	1		26245	1		967201	Medium	Excluded by Method	Not Used		0	2.249e-08	4.69012	1	80.3531	100	3	540.662	1619.97	-2.66477	327.281	64261	64261	MS2	0/0	12AUG14_Rui_cardiac_PE_F.raw
High				LYAQDADGcPIDIk	Unambiguous	1	1	D3ZHA0	C9(Carbamidomethyl); K14(Label:2H(4))	CID	1	0	1	1							No Quan Values	Not Used		0	0.0002503	4.6899	0	36.1101	66	2	791.887	1582.77	-3.77408	219.489	40584	40584	MS2	0/0	12AUG14_Rui_cardiac_PE_F.raw
	High			rGTGGVDTAAVADVYDISNIDr	Unambiguous	2	2	P09605;M0R6J6	R1(Label:13C(6)15N(4)); R22(Label:13C(6)15N(4))	CID	1	0	1	1							No Quan Values	Not Used		0	0.001593	4.68805	1	30.9988	60	2	1143.07	2285.12	-1.59578	336.099	66172	66172	MS2	0/0	12AUG14_Rui_cardiac_PE_F.raw
	High			TGGLAGGGSDALqTDGLr	Unambiguous	1	1	D4A702	Q13(Deamidated); R18(Label:13C(6)15N(4))	CID	1	0	1	1					405989		No Quan Values	Not Used		0	0.009127	4.68738	0	38.9227	100	2	828.915	1656.82	9.3919	206	37595	37595	MS2	0/0	12AUG14_Rui_cardiac_PE_F.raw
High				rGTGGVDTAAVGAVFDISNADr	Unambiguous	1	1	P00564	R1(Label:13C(6)); R22(Label:13C(6))	CID	1	0	1	1					58573224		No Quan Values	Not Used		0	0.0001417	4.68627	1	33.3395	7	3	721.038	2161.1	-2.31982	328.684	64566	64566	MS2	0/0	12AUG14_Rui_cardiac_PE_F.raw
	High			NTnAGAPPGTAYQSPLSLSr	Unconsidered	1	1	Q5XI78	N3(Deamidated); R20(Label:13C(6)15N(4))	CID		0.0168	2	2		19174		1	1.68424e+06	Heavy	Excluded by Method	Not Used		0	0.004046	4.68559	0	38.6708	100	2	1007	2013	5.42299	249.889	47330	47330	MS2	0/0	12AUG14_Rui_cardiac_PE_F.raw
High				SPFEVQVSPEAGAQk	Unambiguous	1	1	D3ZHA0	K15(Label:2H(4))	CID	1	0	1	1					29303740		No Quan Values	Not Used		0	0.0008527	4.68464	0	5.70247	51	2	789.406	1577.8	-4.3387	211.648	38834	38834	MS2	0/0	12AUG14_Rui_cardiac_PE_F.raw
High				kISSVQSIVPALEIANAHr	Unambiguous	2	1	P63039	K1(Label:2H(4)); R19(Label:13C(6))	CID	1	0	1	1		23171	1		2.42327e+06	Medium	Excluded by Method	Not Used		0	7.507e-05	4.68458	1	69.3135	62	3	681.734	2043.19	-3.22503	294.398	57095	57095	MS2	0/0	12AUG14_Rui_cardiac_PE_F.raw
High				LQNEIEDLMVDVEr	Unambiguous	4	2	G3V8B0;G3V885	R14(Label:13C(6))	CID	1	0	1	1		32934			46115000	Medium	Not Unique	Not Used	0.591358	0	3.444e-05	4.68406	0	29.4691	28	2	854.929	1708.85	-0.497734	404.018	80720	80720	MS2	0/0	12AUG14_Rui_cardiac_PE_F.raw
High				FQNVNSVTLFVQSNQGEEETTr	Unambiguous	1	1	Q920J4	R22(Label:13C(6))	CID	1	0	1	1							No Quan Values	Not Used		0	0.0001269	4.68339	0	0	100	2	1267.11	2533.22	-1.74995	329.345	64713	64713	MS2	0/0	12AUG14_Rui_cardiac_PE_F.raw
	High			TSSESIYSrPGSSIPGSPGHTIYAk	Unambiguous	1	1	F1LWK7	R9(Label:13C(6)15N(4)); K25(Label:13C(6)15N(2))	CID	1	0	1	1					698017		No Quan Values	Not Used		0	0.005831	4.68335	0	0	100	3	866.432	2597.28	-5.30805	182.182	32340	32340	MS2	0/0	12AUG14_Rui_cardiac_PE_F.raw
High				AVQLYQqTANVFENEEr	Unconsidered	1	1	D4A0E2	Q7(Deamidated); R17(Label:13C(6))	CID		0.0064	2	2					768434		No Quan Values	Not Used		0	0.0003856	4.68197	0	0	100	2	1023.51	2046.01	9.02464	311.655	60855	60855	MS2	0/0	12AUG14_Rui_cardiac_PE_F.raw
High				EANLAASFGkPINF	Unambiguous	1	1	Q6P6R2	K10(Label:2H(4))	CID	1	0	1	1							No Quan Values	Not Used		0	0.0001448	4.68193	0	28.1653	51	2	741.896	1482.79	-2.46993	370.07	73418	73418	MS2	0/0	12AUG14_Rui_cardiac_PE_F.raw
	High			AAPAPAAAPAAAPEPErPk	Unambiguous	1	1	P16409	R17(Label:13C(6)15N(4)); K19(Label:13C(6)15N(2))	CID	1	0	1	1		3393			11507000	Heavy	Redundant	Not Used	0.838415	0	0.0003427	4.6808	0	39.3064	100	2	900.986	1800.97	-3.70664	84.7417	11394	11394	MS2	0/0	12AUG14_Rui_cardiac_PE_F.raw
High				HESGASIkIDEPLEGSEDr	Unambiguous	2	1	P61980	K8(Label:2H(4)); R19(Label:13C(6))	CID	1	0	1	1					1.22502e+06		No Quan Values	Not Used		0	3.293e-05	4.68072	1	58.9191	100	3	693.679	2079.02	-0.574941	149.777	25261	25261	MS2	0/0	12AUG14_Rui_cardiac_PE_F.raw
	High			GYDVIAQAQSGTGk	Unambiguous	2	2	Q6P3V8;Q5RKI1	K14(Label:13C(6)15N(2))	CID	1	0	1	1		9693	1		1.71552e+07	Heavy	Excluded by Method	Not Used		0	0.0001229	4.67878	0	34.7598	42	2	701.855	1402.7	-1.68378	149.035	25097	25097	MS2	0/0	12AUG14_Rui_cardiac_PE_F.raw
	High			DcDLqEDAcYNcGr	Unambiguous	1	1	P62634	C2(Carbamidomethyl); Q5(Deamidated); C9(Carbamidomethyl); C12(Carbamidomethyl); R14(Label:13C(6)15N(4))	CID	0.0021	0	1	1		7957		1	1.862e+06	Heavy	Excluded by Method	Not Used		0	0.002465	4.6787	0	33.0185	100	2	893.827	1786.65	6.72627	130.672	21142	21142	MS2	0/0	12AUG14_Rui_cardiac_PE_F.raw
High				GAGTGGLGLTVEGPcEAk	Unambiguous	2	1	D3ZHA0	C15(Carbamidomethyl); K18(Label:2H(4))	CID	1	0	1	1		16819	1		67253528	Medium	Excluded by Method	Not Used		0	8.849e-05	4.67842	0	9.18976	14	2	839.421	1677.84	-3.59122	224.703	41725	41725	MS2	0/0	12AUG14_Rui_cardiac_PE_F.raw
	High			AGDWqcPNPGcGNQNFAWr	Unambiguous	2	1	B1WC50	Q5(Deamidated); C6(Carbamidomethyl); C11(Carbamidomethyl); R19(Label:13C(6)15N(4))	CID	0.0235	0	1	1					946424		No Quan Values	Not Used		0	0.01206	4.67807	0	41.5214	100	2	1123.47	2245.93	6.78029	283.858	54794	54794	MS2	0/0	12AUG14_Rui_cardiac_PE_F.raw
	High			FLDGDEmTLADcNLLPk	Unambiguous	2	1	G3V8C4	M7(Oxidation); C12(Carbamidomethyl); K17(Label:13C(6)15N(2))	CID	1	0	1	1							No Quan Values	Not Used		0	0.000707	4.67754	0	24.2597	100	2	988.465	1975.92	0.156996	387.535	77072	77072	MS2	0/0	12AUG14_Rui_cardiac_PE_F.raw
High				EVVAGSHELGQDYEHVTmLQEr	Unambiguous	1	1	G3V6S0	M18(Oxidation); R22(Label:13C(6))	CID	1	0	1	1					4365368		No Quan Values	Not Used		0	2.935e-05	4.67715	0	17.3981	41	3	850.404	2549.2	-2.67495	230.757	43057	43057	MS2	0/0	12AUG14_Rui_cardiac_PE_F.raw
High				NkDTGTYEDFVEGLr	Unambiguous	1	1	P16409	K2(Label:2H(4)); R15(Label:13C(6))	CID	1	0	1	1							No Quan Values	Not Used		0	0.0007432	4.67696	1	32.6358	4	3	585.29	1753.86	-4.13251	276.145	53103	53103	MS2	0/0	12AUG14_Rui_cardiac_PE_F.raw
	High			FSTVAGESGSADTVr	Unambiguous	1	1	P04762	R15(Label:13C(6)15N(4))	CID	1	0	1	1					1.02187e+06		No Quan Values	Not Used		0	0.005542	4.67678	0	69.5973	100	2	747.358	1493.71	-1.58716	107.918	16251	16251	MS2	0/0	12AUG14_Rui_cardiac_PE_F.raw
High				HTGPGILSMANAGPNTNGSqFFIcTAk	Unconsidered	2	1	P10111	Q20(Deamidated); C24(Carbamidomethyl); K27(Label:2H(4))	CID		0.0209	2	2		31235			1.32401e+06	Medium	Redundant	Not Used	0.79514	0	0.0004444	4.67565	0	60.5361	84	3	932.78	2796.33	-4.62992	387.754	77118	77118	MS2	0/0	12AUG14_Rui_cardiac_PE_F.raw
	High			TLGDAYEFTVDmr	Unambiguous	2	1	B5DFG4	M12(Oxidation); R13(Label:13C(6)15N(4))	CID	1	0	1	1		21516	1		5.50261e+06	Heavy	Excluded by Method	Not Used		0	0.004042	4.67538	0	39.2135	65	2	772.351	1543.69	-1.74751	276.296	53140	53140	MS2	0/0	12AUG14_Rui_cardiac_PE_F.raw
High				DFEIIDnHDYSYTVk	Unambiguous	1	1	D3ZHA0	N7(Deamidated); K15(Label:2H(4))	CID	1	0	1	1							No Quan Values	Not Used		0	0.000295	4.67496	0	35.5266	100	2	932.437	1863.87	3.93699	302.186	58811	58811	MS2	0/0	12AUG14_Rui_cardiac_PE_F.raw
	High			DcDLQEDAcYncGr	Unconsidered	1	1	P62634	C2(Carbamidomethyl); C9(Carbamidomethyl); N11(Deamidated); C12(Carbamidomethyl); R14(Label:13C(6)15N(4))	CID		0.0021	2	2		7957		1	1.862e+06	Heavy	Excluded by Method	Not Used		0	0.00438	4.6744	0	33.0185	100	2	893.827	1786.65	6.72627	130.672	21142	21142	MS2	0/0	12AUG14_Rui_cardiac_PE_F.raw
	High			AGSDGESIGNcPFSQr	Unambiguous	4	1	G3V8C4	C11(Carbamidomethyl); R16(Label:13C(6)15N(4))	CID	1	0	1	1					2.58311e+06		No Quan Values	Not Used		0	0.0007318	4.67336	0	57.061	100	2	846.369	1691.73	-0.700987	141.993	23577	23577	MS2	0/0	12AUG14_Rui_cardiac_PE_F.raw
High				IEDEQALGSQLQk	Unambiguous	2	1	G3V8B0	K13(Label:2H(4))	CID	1	0	1	1		10503			38936863	Medium	Unique	Used	0.530881	0	0.0006084	4.67311	0	17.8799	40	2	731.887	1462.77	-1.2764	156.424	26707	26707	MS2	0/0	12AUG14_Rui_cardiac_PE_F.raw
High				DmVTTGLTGAVNLAk	Unambiguous	1	1	M0R7S5	M2(Oxidation); K15(Label:2H(4))	CID	1	0	1	1		22732	1	1	5.15482e+06	Medium	Excluded by Method	Not Used		0	0.0008678	4.67239	0	25.1296	100	2	755.908	1510.81	0.312541	289.977	56128	56128	MS2	0/0	12AUG14_Rui_cardiac_PE_F.raw
High				VLGSEEPTEGDVQcMr	Unambiguous	1	1	D4ABA9	C14(Carbamidomethyl); R16(Label:13C(6))	CID	1	0	1	1					23746332		No Quan Values	Not Used		0	7.706e-05	4.67069	0	16.3238	79	2	906.911	1812.81	-3.38479	184.886	32928	32928	MS2	0/0	12AUG14_Rui_cardiac_PE_F.raw
High				SVSTPSEAGSQDSGDGAVGSr	Unambiguous	6	1	D3ZU74	R21(Label:13C(6))	CID	1	0	1	1		626		1	8.18058e+06	Medium	Excluded by Method	Not Used		0	7.844e-06	4.67037	0	6.45284	100	2	978.943	1956.88	-2.95522	58.7331	6059	6059	MS2	0/0	12AUG14_Rui_cardiac_PE_F.raw
	High			GFGVDTETPNLEGTLTGPk	Unambiguous	1	1	M0R9D5	K19(Label:13C(6)15N(2))	CID	1	0	1	1					4.33229e+06		No Quan Values	Not Used		0	0.001294	4.66983	0	46.7594	100	2	970.986	1940.96	-2.60251	344.809	68045	68045	MS2	0/0	12AUG14_Rui_cardiac_PE_F.raw
High				GSVAEAEDcYNTALr	Unambiguous	2	1	G3V6F4	C9(Carbamidomethyl); R15(Label:13C(6))	CID	1	0	1	1		13711		1	2.36283e+06	Medium	Excluded by Method	Not Used		0	3.506e-05	4.66945	0	54.1382	100	2	831.378	1661.75	-2.17541	191.428	34367	34367	MS2	0/0	12AUG14_Rui_cardiac_PE_F.raw
	High			LLDEEEATDNDLr	Unambiguous	1	1	Q9QZA2	R13(Label:13C(6)15N(4))	CID	1	0	1	1		13666		1	6.79089e+06	Heavy	Excluded by Method	Not Used		0	0.0006338	4.66892	0	44.893	100	2	771.86	1542.71	-2.02644	190.938	34261	34261	MS2	0/0	12AUG14_Rui_cardiac_PE_F.raw
High				TqTAIASEDMPNTLTEAEk	Unconsidered	1	1	G3V6S0	Q2(Deamidated); K19(Label:2H(4))	CID		0.0127	2	2		19120	1	1	4.02706e+06	Medium	Excluded by Method	Not Used		0	0.0006177	4.66831	0	43.0381	100	2	1028	2054.99	6.16132	249.322	47207	47207	MS2	0/0	12AUG14_Rui_cardiac_PE_F.raw
	High			QATLGAGLPIATPcTTVNk	Unambiguous	1	1	P17764	C14(Carbamidomethyl); K19(Label:13C(6)15N(2))	CID	1	0	1	1		24414	1		15677390	Heavy	Excluded by Method	Not Used		0	1.038e-05	4.66786	0	32.9799	77	2	961.016	1921.02	-3.1362	306.952	59847	59847	MS2	0/0	12AUG14_Rui_cardiac_PE_F.raw
High				MSASEEEEVENENr	Unambiguous	1	1	G3V7K1	R14(Label:13C(6))	CID	1	0	1	1		2318			1.83668e+06	Medium	Unique	Used	0.29631	0	0.0003096	4.6673	0	18.67	100	2	829.848	1658.69	-1.64979	73.4892	9068	9068	MS2	0/0	12AUG14_Rui_cardiac_PE_F.raw
High				LGGLTQAPGNPVLAVQINQDk	Unambiguous	1	1	F2Z3T9	K21(Label:2H(4))	CID	1	0	1	1							No Quan Values	Not Used		0	4.229e-06	4.66608	0	19.8854	100	2	1069.1	2137.19	-2.97218	344.052	67882	67882	MS2	0/0	12AUG14_Rui_cardiac_PE_F.raw
	High			NLFETLPLDSIGQGEPSAcGNINr	Unambiguous	1	1	D4ABA9	C19(Carbamidomethyl); R24(Label:13C(6)15N(4))	CID	1	0	1	1		32916			2.26575e+07	Heavy	Unique	Used	0.652255	0	0.00273	4.66491	0	17.5142	45	2	1306.64	2612.27	0.450406	404.199	80763	80763	MS2	0/0	12AUG14_Rui_cardiac_PE_F.raw
	High			EIIAVScGPPQcQETIr	Unambiguous	1	1	Q68FU3	C7(Carbamidomethyl); C12(Carbamidomethyl); R17(Label:13C(6)15N(4))	CID	1	0	1	1					383634		No Quan Values	Not Used		0	0.004587	4.66376	0	0	100	2	984.475	1967.94	-6.20214	233.774	43732	43732	MS2	0/0	12AUG14_Rui_cardiac_PE_F.raw
High				VVEAPGIIIEADEVGDVr	Unambiguous	2	1	F1LMC2	R18(Label:13C(6))	CID	1	0	1	1							No Quan Values	Not Used		0	9.722e-07	4.66349	0	37.5302	100	2	944.011	1887.01	-0.960349	383.678	76268	76268	MS2	0/0	12AUG14_Rui_cardiac_PE_F.raw
	High			NAcIEcSVNQNSIr	Unambiguous	1	1	Q9ER24	C3(Carbamidomethyl); C6(Carbamidomethyl); R14(Label:13C(6)15N(4))	CID	1	0	1	1					1.77156e+06		No Quan Values	Not Used		0	0.003302	4.66243	0	13.8861	100	2	837.882	1674.76	-0.130918	131.92	21408	21408	MS2	0/0	12AUG14_Rui_cardiac_PE_F.raw
High				IPSAVGYQPTLATDMGTmQEr	Unambiguous	2	1	G3V6D3	M18(Oxidation); R21(Label:13C(6))	CID	1	0	1	1		23721	1		3.88827e+07	Medium	Excluded by Method	Not Used		0	7.13e-06	4.66214	0	17.1948	79	2	1144.55	2288.08	-6.71012	299.804	58295	58295	MS2	0/0	12AUG14_Rui_cardiac_PE_F.raw
High				LGPNYLQIPVNcPYr	Unambiguous	1	1	P04762	C12(Carbamidomethyl); R15(Label:13C(6))	CID	1	0	1	1							No Quan Values	Not Used		0	0.001721	4.66147	0	10.1425	22	2	905.473	1809.94	-1.16014	353.484	69891	69891	MS2	0/0	12AUG14_Rui_cardiac_PE_F.raw
	High			AANEAGYFNEEmAPIEVk	Unambiguous	2	1	P13437	M12(Oxidation); K18(Label:13C(6)15N(2))	CID	1	0	1	1							No Quan Values	Not Used		0	0.003456	4.66133	0	51.1736	100	2	1003.96	2006.92	-4.28294	268.538	51423	51423	MS2	0/0	12AUG14_Rui_cardiac_PE_F.raw
	High			SPFEVQVSPEAGAQk	Unambiguous	1	1	D3ZHA0	K15(Label:13C(6)15N(2))	CID	1	0	1	1		15057			30821031	Heavy	Unique	Used	0.481629	0	0.0009229	4.66042	0	19.2283	58	2	791.4	1581.79	-4.99466	205.597	37506	37506	MS2	0/0	12AUG14_Rui_cardiac_PE_F.raw
	High			DLAGcIHGLSNVk	Unambiguous	1	1	P56574	C5(Carbamidomethyl); K13(Label:13C(6)15N(2))	CID	1	0	1	1		17147		1	75636876	Heavy	Excluded by Method	Not Used		0	0.002925	4.65983	0	52.0736	39	2	696.36	1391.71	-4.56858	230.716	43047	43047	MS2	0/0	12AUG14_Rui_cardiac_PE_F.raw
High				LVSIGAEEIVDGNVk	Unambiguous	2	2	D3ZCV0;Q9Z1P2	K15(Label:2H(4))	CID	1	0	1	1					8192492		No Quan Values	Not Used		0	9.106e-05	4.65859	0	29.3288	20	2	773.933	1546.86	-2.81629	300.836	58516	58516	MS2	0/0	12AUG14_Rui_cardiac_PE_F.raw
	High			GAGTGGLGLAIEGPSEAk	Unambiguous	1	1	D3ZHA0	K18(Label:13C(6)15N(2))	CID	1	0	1	1		19367	1		35700652	Heavy	Excluded by Method	Not Used		0	0.002289	4.65768	0	45.5569	34	2	796.919	1592.83	-4.28954	252.076	47826	47826	MS2	0/0	12AUG14_Rui_cardiac_PE_F.raw
High				EANLAASFGkPINF	Unambiguous	1	1	Q6P6R2	K10(Label:2H(4))	CID	1	0	1	1							No Quan Values	Not Used		0	7.083e-05	4.65524	0	45.9958	91	2	741.897	1482.79	-2.05831	371.426	73699	73699	MS2	0/0	12AUG14_Rui_cardiac_PE_F.raw
High				GLVYETSVLDPDEGIr	Unambiguous	2	1	G3V936	R16(Label:13C(6))	CID	1	0	1	1		27760		1	47625676	Medium	Excluded by Method	Not Used		0	5.307e-06	4.65435	0	5.01001	12	2	884.955	1768.9	-1.47684	344.911	68066	68066	MS2	0/0	12AUG14_Rui_cardiac_PE_F.raw
	High			NQVAmNPTNTVFDAk	Unambiguous	6	2	P63018;D3ZH98	M5(Oxidation); K15(Label:13C(6)15N(2))	CID	1	0	1	1		11534			4.93698e+07	Heavy	Redundant	Not Used	0.377925	0	4.222e-05	4.65373	0	8.93465	31	2	837.403	1673.8	-2.92103	168.625	29369	29369	MS2	0/0	12AUG14_Rui_cardiac_PE_F.raw
High				HDAATcFVDAGNAFk	Unambiguous	1	1	P54921	C6(Carbamidomethyl); K15(Label:2H(4))	CID	1	0	1	1					2.76974e+06		No Quan Values	Not Used		0	4.137e-05	4.65283	0	43.5298	100	2	814.373	1627.74	-5.67638	220.036	40705	40705	MS2	0/0	12AUG14_Rui_cardiac_PE_F.raw
	High			VDATEESDLAQQYGVr	Unambiguous	1	1	P04785	R16(Label:13C(6)15N(4))	CID	1	0	1	1					3.27715e+06		No Quan Values	Not Used		0	0.001473	4.652	0	46.2659	62	2	895.921	1790.83	-4.94975	250.621	47495	47495	MS2	0/0	12AUG14_Rui_cardiac_PE_F.raw
	High			VEqLGAEGNVEESQk	Unambiguous	1	1	B2RYP6	Q3(Deamidated); K15(Label:13C(6)15N(2))	CID	0.0366	0	1	1					575171		No Quan Values	Not Used		0	0.05597	4.65176	0	66.6382	100	2	813.399	1625.79	9.87744	75.4109	9464	9464	MS2	0/0	12AUG14_Rui_cardiac_PE_F.raw
	High			nNIDkLEGDHQLIQEALVFDNk	Unambiguous	1	1	D3ZCV0	N1(Deamidated); K5(Label:13C(6)15N(2)); K22(Label:13C(6)15N(2))	CID	0.0172	0	1	1		32168		1	4.20239e+06	Heavy	Excluded by Method	Not Used		0	0.001226	4.65165	1	54.8594	55	3	857.442	2570.31	1.29538	397.227	79159	79159	MS2	0/0	12AUG14_Rui_cardiac_PE_F.raw
	High			rGFGFVTFDDHDPVDk	Unambiguous	7	1	A7VJC2-2	R1(Label:13C(6)15N(4)); K16(Label:13C(6)15N(2))	CID	1	0	1	1					12327726		No Quan Values	Not Used		0	0.0006431	4.65094	1	60.4848	62	3	623.967	1869.89	-1.28121	272.354	52261	52261	MS2	0/0	12AUG14_Rui_cardiac_PE_F.raw
High				VIVVGNPAnTNcLTASk	Unconsidered	1	1	O88989	N9(Deamidated); C12(Carbamidomethyl); K17(Label:2H(4))	CID		0.0292	2	2					704234		No Quan Values	Not Used		0	0.0009553	4.65041	0	0	100	2	881.966	1762.93	-2.94151	231.913	43311	43311	MS2	0/0	12AUG14_Rui_cardiac_PE_F.raw
	High			VcVQTVESGAmTk	Unambiguous	1	1	P56574	C2(Carbamidomethyl); M11(Oxidation); K13(Label:13C(6)15N(2))	CID	1	0	1	1		2709			56355395	Heavy	Unique	Used	0.515737	0	5.595e-05	4.65034	0	42.6295	68	2	717.344	1433.68	-2.99882	79.1528	10236	10236	MS2	0/0	12AUG14_Rui_cardiac_PE_F.raw
	High			nETLGGTcLNVGcIPSk	Unambiguous	1	1	Q6P6R2	N1(Deamidated); C8(Carbamidomethyl); C13(Carbamidomethyl); K17(Label:13C(6)15N(2))	CID	0.0323	0	1	1					2.20192e+06		No Quan Values	Not Used		0	0.02555	4.6467	0	58.6271	100	2	914.945	1828.88	8.88819	269.298	51590	51590	MS2	0/0	12AUG14_Rui_cardiac_PE_F.raw
High				DFSPEDIIVTTSnNHIEVr	Unambiguous	2	1	B5DFG4	N13(Deamidated); R19(Label:13C(6))	CID	0.0172	0	1	1		31366	1		2395309	Medium	Excluded by Method	Not Used		0	0.000464	4.64655	0	53.0055	100	2	1097.05	2193.09	4.26285	389.499	77486	77486	MS2	0/0	12AUG14_Rui_cardiac_PE_F.raw
High				ATFSSTSGLDSVSDSGEGr	Unambiguous	1	1	E9PTK8	R19(Label:13C(6))	CID	1	0	1	1		13603		1	3.92748e+06	Medium	Excluded by Method	Not Used		0	2.674e-05	4.6464	0	0	100	2	933.425	1865.84	-1.99686	190.289	34119	34119	MS2	0/0	12AUG14_Rui_cardiac_PE_F.raw
	High			DASDDLDDLNFFNQk	Unambiguous	2	1	D3ZBJ7	K15(Label:13C(6)15N(2))	CID	1	0	1	1		32888		1	3.69018e+06	Heavy	Excluded by Method	Not Used		0	0.0009001	4.64626	0	70.0721	100	2	882.893	1764.78	-1.38866	403.642	80636	80636	MS2	0/0	12AUG14_Rui_cardiac_PE_F.raw
	High			rSENEEFVEVGr	Unambiguous	1	1	P09456	R1(Label:13C(6)15N(4)); R12(Label:13C(6)15N(4))	CID	1	0	1	1					1.8256e+06		No Quan Values	Not Used		0	0.0003596	4.64605	1	77.7462	100	2	735.858	1470.71	-0.527609	84.4735	11338	11338	MS2	0/0	12AUG14_Rui_cardiac_PE_F.raw
High				LGTDEScFNmILATr	Unambiguous	1	1	Q6IRJ7	C7(Carbamidomethyl); M10(Oxidation); R15(Label:13C(6))	CID	1	0	1	1					611067		No Quan Values	Not Used		0	0.0009594	4.64551	0	77.3179	100	2	875.411	1749.82	-5.22239	321.154	62930	62930	MS2	0/0	12AUG14_Rui_cardiac_PE_F.raw
High				SPPAVQQDNVDEDLIr	Unambiguous	1	1	Q5U300	R16(Label:13C(6))	CID	1	0	1	1		17559		1	2.01342e+06	Medium	Excluded by Method	Not Used		0	0.000192	4.64519	0	0	100	2	901.451	1801.89	-4.69166	232.668	43480	43480	MS2	0/0	12AUG14_Rui_cardiac_PE_F.raw
	High			LEDEEEmNAELTAk	Unambiguous	4	2	G3V8B0;G3V885	M7(Oxidation); K14(Label:13C(6)15N(2))	CID	1	0	1	1					7.20412e+06		No Quan Values	Not Used		0	5.85e-05	4.64404	0	45.8017	95	2	823.369	1645.73	-2.94638	108.65	16404	16404	MS2	0/0	12AUG14_Rui_cardiac_PE_F.raw
High				FASEASGYQDNIAr	Unambiguous	2	1	P48675	R14(Label:13C(6))	CID	1	0	1	1		9634	1	1	2.22676e+06	Medium	Excluded by Method	Not Used		0	1.513e-05	4.64337	0	34.3025	100	2	767.864	1534.72	-0.811277	148.442	24967	24967	MS2	0/0	12AUG14_Rui_cardiac_PE_F.raw
High				ASAELALGENSEVLk	Unambiguous	1	1	P00507	K15(Label:2H(4))	CID	1	0	1	1					7.27443e+07		No Quan Values	Not Used		0	0.0003221	4.64321	0	16.637	17	2	767.914	1534.82	-3.70475	249.831	47314	47314	MS2	0/0	12AUG14_Rui_cardiac_PE_F.raw
	High			LATAEAQSLHQQVLSr	Unambiguous	1	1	D4ABA9	R16(Label:13C(6)15N(4))	CID	1	0	1	1					703517		No Quan Values	Not Used		0	0.002908	4.64308	0	20.183	100	2	881.477	1761.95	-0.578421	157.004	26836	26836	MS2	0/0	12AUG14_Rui_cardiac_PE_F.raw
	High			TEQGPQVDETQFk	Unambiguous	2	1	F1LN88	K13(Label:13C(6)15N(2))	CID	1	0	1	1		7166	1		13304229	Heavy	Excluded by Method	Not Used		0	0.002357	4.64287	0	45.5377	52	2	757.861	1514.71	-4.66048	122.649	19409	19409	MS2	0/0	12AUG14_Rui_cardiac_PE_F.raw
	High			DFEIIDnHDYSYTVk	Unambiguous	1	1	D3ZHA0	N7(Deamidated); K15(Label:13C(6)15N(2))	CID	1	0	1	1							No Quan Values	Not Used		0	0.001956	4.64273	0	61.8233	100	2	934.431	1867.85	3.88665	302.725	58930	58930	MS2	0/0	12AUG14_Rui_cardiac_PE_F.raw
	High			VAGYAAQLEQYQk	Unambiguous	1	1	P54921	K13(Label:13C(6)15N(2))	CID	1	0	1	1					2.8694e+06		No Quan Values	Not Used		0	0.00216	4.64237	0	41.4381	100	2	738.88	1476.75	-2.93415	198.848	36020	36020	MS2	0/0	12AUG14_Rui_cardiac_PE_F.raw
High				IINEPTAAAIAYGLDk	Unambiguous	6	2	P63018;P06761	K16(Label:2H(4))	CID	1	0	1	1		27370	1		56329704	Medium	Excluded by Method	Not Used		0	6.271e-06	4.64162	0	10.1557	6	2	832.462	1663.92	-1.79835	340.031	67016	67016	MS2	0/0	12AUG14_Rui_cardiac_PE_F.raw
	High			AEAQScTWmFGSQSLNQAEGSGEQHLQTSQVQAGDr	Unambiguous	1	1	D4ABA9	C6(Carbamidomethyl); M9(Oxidation); R36(Label:13C(6)15N(4))	CID	1	0	1	1		23323		1	2.17937e+06	Heavy	Excluded by Method	Not Used		0	0.003436	4.64135	0	27.148	100	3	1317.25	3949.73	-0.776529	296.172	57492	57492	MS2	0/0	12AUG14_Rui_cardiac_PE_F.raw
High				MmADEALDSGLVSr	Unconsidered	1	1	Q62651	M2(Oxidation); R14(Label:13C(6))	CID		0.0472	2	2					2852747		No Quan Values	Not Used		0	7.621e-06	4.64043	0	64.0031	63	2	758.856	1516.7	-1.94746	237.708	44593	44593	MS2	0/0	12AUG14_Rui_cardiac_PE_F.raw
High				rPAIFTYHDVGLNYk	Unambiguous	2	1	Q8VBU2-2	R1(Label:13C(6)); K15(Label:2H(4))	CID	1	0	1	1		17675	1		68969376	Medium	Excluded by Method	Not Used		0	0.001002	4.64019	0	61.9468	22	3	601.996	1803.97	-3.0148	233.928	43764	43764	MS2	0/0	12AUG14_Rui_cardiac_PE_F.raw
High				VNVkNEEIDEMIk	Unambiguous	1	1	P08733	K4(Label:2H(4)); K13(Label:2H(4))	CID	0.306	0	1	1		13629		1	24942884	Medium	Excluded by Method	Not Used		0	0.0001387	4.6399	1	65.0425	70	2	784.923	1568.84	-3.45138	190.572	34180	34180	MS2	0/0	12AUG14_Rui_cardiac_PE_F.raw
High				SPSNTGEYTSLYNk	Unambiguous	1	1	Q6TXE9	K14(Label:2H(4))	CID	1	0	1	1					577692		No Quan Values	Not Used		0	0.0002531	4.63953	0	0	100	2	782.875	1564.74	0.276954	139.391	23012	23012	MS2	0/0	12AUG14_Rui_cardiac_PE_F.raw
High				LVAGVMGQNEPDQGGQr	Unambiguous	2	1	B0BMW2	R17(Label:13C(6))	CID	1	0	1	1		8652	1		2.06112e+06	Medium	Excluded by Method	Not Used		0	5.231e-06	4.63891	0	54.7415	100	2	881.433	1761.86	-2.73777	138.375	22798	22798	MS2	0/0	12AUG14_Rui_cardiac_PE_F.raw
High				FASEIAGVDDLGTTGr	Unambiguous	1	1	Q66HF1	R16(Label:13C(6))	CID	1	0	1	1					13367887		No Quan Values	Not Used		0	2.67e-06	4.63714	0	47.8659	31	2	807.906	1614.8	-1.76601	278.307	53578	53578	MS2	0/0	12AUG14_Rui_cardiac_PE_F.raw
High				LSVEALNSLTGEFk	Unambiguous	1	1	P00564	K14(Label:2H(4))	CID	1	0	1	1		31974			407313317	Medium	Unique	Used	0.422586	0	7.053e-06	4.63646	0	17.3076	7	2	756.414	1511.82	-3.11015	396.731	79041	79041	MS2	0/0	12AUG14_Rui_cardiac_PE_F.raw
High				LGSSEVEQVQLVVDGVk	Unambiguous	1	1	P00564	K17(Label:2H(4))	CID	1	0	1	1							No Quan Values	Not Used		0	3.595e-06	4.63629	0	50.3288	70	2	895.494	1789.98	-2.617	361.02	71495	71495	MS2	0/0	12AUG14_Rui_cardiac_PE_F.raw
	High			NAYEESLEHLETFk	Unambiguous	4	2	G3V8B0;G3V885	K14(Label:13C(6)15N(2))	CID	1	0	1	1		24048	1		3.81034e+06	Heavy	Excluded by Method	Not Used		0	0.0001699	4.63592	0	52.6422	84	2	859.41	1717.81	-1.3471	303.381	59072	59072	MS2	0/0	12AUG14_Rui_cardiac_PE_F.raw
High				NQLTSNPENTVFDAk	Unambiguous	1	1	P06761	K15(Label:2H(4))	CID	1	0	1	1							No Quan Values	Not Used		0	2.186e-05	4.6358	0	67.4722	95	2	841.416	1681.82	-5.28237	213.066	39144	39144	MS2	0/0	12AUG14_Rui_cardiac_PE_F.raw
	High			LEDEEEmNAELTAk	Unambiguous	4	2	G3V8B0;G3V885	M7(Oxidation); K14(Label:13C(6)15N(2))	CID	1	0	1	1		6106	1		343375	Heavy	Excluded by Method	Not Used		0	0.004246	4.63567	0	0	100	2	823.367	1645.73	-5.09744	111.682	17059	17059	MS2	0/0	12AUG14_Rui_cardiac_PE_F.raw
High				QDHPSSMGVYGQESGGFSGPGENr	Unambiguous	2	1	B1WC50	R24(Label:13C(6))	CID	1	0	1	1					1764816		No Quan Values	Not Used		0	0.000531	4.63533	0	54.3771	81	3	829.36	2486.07	-2.84062	170.682	29827	29827	MS2	0/0	12AUG14_Rui_cardiac_PE_F.raw
High				EANLAASFGkPINF	Unambiguous	1	1	Q6P6R2	K10(Label:2H(4))	CID	1	0	1	1							No Quan Values	Not Used		0	0.0001388	4.63466	0	32.0741	45	2	741.896	1482.79	-2.22296	368.072	72999	72999	MS2	0/0	12AUG14_Rui_cardiac_PE_F.raw
High				HTGPGILSMANAGPnTNGSQFFIcTAk	Unconsidered	2	1	P10111	N15(Deamidated); C24(Carbamidomethyl); K27(Label:2H(4))	CID		0.0314	3	3		31235			1.32401e+06	Medium	Redundant	Not Used	0.79514	0	0.001337	4.63391	0	60.5361	84	3	932.78	2796.33	-4.62992	387.754	77118	77118	MS2	0/0	12AUG14_Rui_cardiac_PE_F.raw
	High			DAGEGGLSLAVEGPSk	Unambiguous	1	1	D3ZHA0	K16(Label:13C(6)15N(2))	CID	1	0	1	1					4.44439e+06		No Quan Values	Not Used		0	0.0004824	4.63293	0	28.0035	49	2	747.878	1494.75	-2.7346	240.551	45222	45222	MS2	0/0	12AUG14_Rui_cardiac_PE_F.raw
High				MGAVFMDAPVSGGVGAAr	Unambiguous	1	1	P29266	R18(Label:13C(6))	CID	1	0	1	1					1.6288e+06		No Quan Values	Not Used		0	0.0001929	4.63278	0	75.9607	100	2	849.921	1698.83	-3.51441	303.289	59053	59053	MS2	0/0	12AUG14_Rui_cardiac_PE_F.raw
	High			ALNEAcESVIqTAck	Unconsidered	2	1	G3V8G5	C6(Carbamidomethyl); Q11(Deamidated); C14(Carbamidomethyl); K15(Label:13C(6)15N(2))	CID		0.0473	2	2					1083840		No Quan Values	Not Used		0	0.01091	4.63208	0	68.2007	100	2	851.905	1702.8	9.10107	192.584	34621	34621	MS2	0/0	12AUG14_Rui_cardiac_PE_F.raw
High				SPFPVHVAEAcNPNAcr	Unambiguous	1	1	D3ZHA0	C11(Carbamidomethyl); C16(Carbamidomethyl); R17(Label:13C(6))	CID	1	0	1	1		11595			200506764	Medium	Unique	Used	0.584148	0	2.286e-07	4.63131	0	52.8137	28	3	644.636	1931.89	-0.874156	169.2	29498	29498	MS2	0/0	12AUG14_Rui_cardiac_PE_F.raw
	High			VLGSEEPTEGDVqcMr	Unambiguous	1	1	D4ABA9	Q13(Deamidated); C14(Carbamidomethyl); R16(Label:13C(6)15N(4))	CID	1	0	1	1					537801		No Quan Values	Not Used		0	0.005068	4.63085	0	49.7152	100	2	909.405	1817.8	5.831	189.223	33883	33883	MS2	0/0	12AUG14_Rui_cardiac_PE_F.raw
High				AALAHSEEIATSQAAATk	Unambiguous	7	1	F7F744	K18(Label:2H(4))	CID	1	0	1	1							No Quan Values	Not Used		0	0.0007263	4.62983	0	0	100	2	887.464	1773.92	-4.6693	99.3283	14432	14432	MS2	0/0	12AUG14_Rui_cardiac_PE_F.raw
	High			IGEHTPSSLAIMENANVLAr	Unambiguous	1	1	P05065	R20(Label:13C(6)15N(4))	CID	1	0	1	1		26810		1	9961609	Heavy	Excluded by Method	Not Used		0	0.005241	4.62921	0	57.6581	20	3	711.703	2133.09	-3.07839	333.406	65593	65593	MS2	0/0	12AUG14_Rui_cardiac_PE_F.raw
High				AkDIVPGDIVEIAVGDk	Unambiguous	4	1	P11507-2	K2(Label:2H(4)); K17(Label:2H(4))	CID	1	0	1	1							No Quan Values	Not Used		0	1.617e-05	4.6283	1	66.1425	19	3	583.006	1747	-3.2383	358.22	70893	70893	MS2	0/0	12AUG14_Rui_cardiac_PE_F.raw
High				APSWIDTGLSEMr	Unambiguous	1	1	P23928	R13(Label:13C(6))	CID	1	0	1	1		28279		1	4.37598e+06	Medium	Excluded by Method	Not Used		0	5.15e-06	4.6282	0	49.1969	60	2	734.863	1468.72	-1.1133	350.54	69266	69266	MS2	0/0	12AUG14_Rui_cardiac_PE_F.raw
High				AIAELGIYPAVDPLDSTSr	Unambiguous	2	1	G3V6D3	R19(Label:13C(6))	CID	1	0	1	1		32728			793298404	Medium	Unique	Used	0.59363	0	4.975e-05	4.62815	0	3.06847	2	2	997.53	1994.05	-0.715431	402.56	80391	80391	MS2	0/0	12AUG14_Rui_cardiac_PE_F.raw
High				IIGAVDQIQLTQAQLEEr	Unambiguous	2	1	G3V8L9	R18(Label:13C(6))	CID	1	0	1	1							No Quan Values	Not Used		0	1.169e-06	4.62786	0	7.16907	54	2	1016.06	2031.11	-2.34239	354.802	70170	70170	MS2	0/0	12AUG14_Rui_cardiac_PE_F.raw
	High			GYLGPEQLPDcLk	Unambiguous	1	1	P04636	C11(Carbamidomethyl); K13(Label:13C(6)15N(2))	CID	1	0	1	1							No Quan Values	Not Used		0	0.0005773	4.62702	0	32.8255	8	2	749.376	1497.74	-3.83119	303.243	59041	59041	MS2	0/0	12AUG14_Rui_cardiac_PE_F.raw
	High			MEGDLNEMEIQLSQANr	Unambiguous	2	1	G3V885	R17(Label:13C(6)15N(4))	CID	1	0	1	1							No Quan Values	Not Used		0	0.002727	4.62679	0	91.2194	100	2	994.456	1987.9	-2.19515	335.441	66032	66032	MS2	0/0	12AUG14_Rui_cardiac_PE_F.raw
		High		ArPFPDGLAEDIDkGEVSAr	Unambiguous	1	1	P05197	R2(Label:13C(6)); K14(Label:2H(4)); R20(Label:13C(6))	HCD	1	0	1	1					9077911		No Quan Values	Not Used		0	1.583e-10	4.62597	1	50.7575	26	3	720.383	2159.13	-4.28364	262.306	50066	50066	MS2	0/0	12AUG14_Rui_cardiac_PE_F.raw
High				ASAELALGENSEVLk	Unambiguous	1	1	P00507	K15(Label:2H(4))	CID	1	0	1	1		19301	1		7.27443e+07	Medium	Excluded by Method	Not Used		0	6.331e-05	4.62572	0	17.7423	17	2	767.914	1534.82	-3.46615	251.376	47664	47664	MS2	0/0	12AUG14_Rui_cardiac_PE_F.raw
	High			NTNAGAPPGTAYQSPLSLSr	Unambiguous	1	1	Q5XI78	R20(Label:13C(6)15N(4))	CID	1	0	1	1							No Quan Values	Not Used		0	0.003161	4.62514	0	26.0368	100	2	1006.5	2012	-2.57931	250.319	47428	47428	MS2	0/0	12AUG14_Rui_cardiac_PE_F.raw
	High			DINQEVYnFLATAGAk	Unambiguous	1	1	Q9ER34	N8(Deamidated); K16(Label:13C(6)15N(2))	CID	0.0152	0	1	1							No Quan Values	Not Used		0	0.02063	4.62469	0	81.5461	100	2	881.944	1762.88	3.73956	417.325	83551	83551	MS2	0/0	12AUG14_Rui_cardiac_PE_F.raw
High				NNDPELEEVnLNNIr	Unconsidered	2	1	P70567	N10(Deamidated); R15(Label:13C(6))	CID		0.0274	3	3					1.67619e+06		No Quan Values	Not Used		0	0.0006952	4.62362	0	63.6375	100	2	895.443	1789.88	7.49423	290.611	56267	56267	MS2	0/0	12AUG14_Rui_cardiac_PE_F.raw
	High			GHTDSVQDISFDHSGk	Unambiguous	1	1	P63004	K16(Label:13C(6)15N(2))	CID	1	0	1	1					1.54399e+06		No Quan Values	Not Used		0	0.00166	4.62182	0	76.9732	100	3	579.934	1737.79	-2.93648	77.0095	9792	9792	MS2	0/0	12AUG14_Rui_cardiac_PE_F.raw
	High			NMVNEEDESQDTETVFk	Unambiguous	2	1	Q9Z2J4	K17(Label:13C(6)15N(2))	CID	1	0	1	1					2.19846e+06		No Quan Values	Not Used		0	0.0001089	4.62107	0	61.891	100	2	1011.94	2022.86	-2.27148	222.518	41245	41245	MS2	0/0	12AUG14_Rui_cardiac_PE_F.raw
High				VMQQQQQATQQQLPQk	Unambiguous	1	1	D3ZQM0	K16(Label:2H(4))	CID	1	0	1	1		1127	1	1	538033	Medium	Excluded by Method	Not Used		0	3.667e-06	4.62087	0	0	100	2	958.498	1915.99	-3.46402	60.9447	6503	6503	MS2	0/0	12AUG14_Rui_cardiac_PE_F.raw
High				mrEIVHIQAGQcGNQIGAk	Unambiguous	7	2	G3V7C6;P69897	M1(Oxidation); R2(Label:13C(6)); C12(Carbamidomethyl); K19(Label:2H(4))	CID	1	0	1	1		5441	1	1	3.56598e+06	Medium	Excluded by Method	Not Used		0	0.001581	4.6207	1	26.9664	84	3	712.705	2136.1	-2.65115	104.913	15611	15611	MS2	0/0	12AUG14_Rui_cardiac_PE_F.raw
High				mrEIVHLQAGQcGNQIGAk	Unambiguous	7	2	G3V7C6;P69897	M1(Oxidation); R2(Label:13C(6)); C12(Carbamidomethyl); K19(Label:2H(4))	CID	1	0	1	2		5441	1	1	3.56598e+06	Medium	Excluded by Method	Not Used		0	0.001581	4.6207	1	26.9664	84	3	712.705	2136.1	-2.65115	104.913	15611	15611	MS2	0/0	12AUG14_Rui_cardiac_PE_F.raw
High				QYVQETVIDTPEDEEIPk	Unambiguous	2	1	F1LMC2	K18(Label:2H(4))	CID	1	0	1	1		22924		1	3.80897e+06	Medium	Excluded by Method	Not Used		0	0.0004061	4.62026	0	0	100	2	1069.03	2137.04	-2.4884	291.976	56561	56561	MS2	0/0	12AUG14_Rui_cardiac_PE_F.raw
High				QQEGEASSQDMTAQVTSPSGk	Unambiguous	1	1	D3ZHA0	K21(Label:2H(4))	CID	1	0	1	1		6726	1		24977999	Medium	Excluded by Method	Not Used		0	0.001613	4.61948	0	0	76	2	1085.49	2169.98	-4.10488	120.494	18944	18944	MS2	0/0	12AUG14_Rui_cardiac_PE_F.raw
	High			GAGTGGLGLAIEGPSEAk	Unambiguous	1	1	D3ZHA0	K18(Label:13C(6)15N(2))	CID	1	0	1	1		19214		1	42924998	Heavy	Excluded by Method	Not Used		0	0.0002681	4.61743	0	28.1981	23	2	796.92	1592.83	-2.60351	250.384	47441	47441	MS2	0/0	12AUG14_Rui_cardiac_PE_F.raw
High				AAVDAGFVPNDmQVGQTGk	Unambiguous	1	1	P13803	M12(Oxidation); K19(Label:2H(4))	CID	1	0	1	1		14894	1	1	9742906	Medium	Excluded by Method	Not Used		0	4.975e-05	4.61734	0	0	85	2	962.969	1924.93	-3.57304	203.898	37133	37133	MS2	0/0	12AUG14_Rui_cardiac_PE_F.raw
High				MTnGFSGADLTEIcQr	Unambiguous	1	1	P46462	N3(Deamidated); C14(Carbamidomethyl); R16(Label:13C(6))	CID	1	0	1	1					96134.4		No Quan Values	Not Used		0	3.374e-05	4.61703	0	78.4866	100	2	903.906	1806.8	-3.08377	307.594	59982	59982	MS2	0/0	12AUG14_Rui_cardiac_PE_F.raw
High				EGTVTAGNASGMSDGAGVVIIASEDAVkk	Unambiguous	2	1	P13437	K28(Label:2H(4)); K29(Label:2H(4))	CID	0.2403	0	1	1					782764		No Quan Values	Not Used		0	0.0001439	4.61581	1	46.9765	77	3	914.801	2742.39	-6.64471	337.432	66459	66459	MS2	0/0	12AUG14_Rui_cardiac_PE_F.raw
High				TSQLNVGTSTDVSLk	Unambiguous	1	1	D3ZHA0	K15(Label:2H(4))	CID	1	0	1	1		14620			4.51857e+07	Medium	Unique	Used	0.490052	0	3.979e-06	4.6126	0	45.3421	31	2	777.418	1553.83	-1.65076	201.262	36545	36545	MS2	0/0	12AUG14_Rui_cardiac_PE_F.raw
High				LQLAmVcYSPDFEr	Unambiguous	1	1	P08010	M5(Oxidation); C7(Carbamidomethyl); R14(Label:13C(6))	CID	1	0	1	1							No Quan Values	Not Used		0	5.367e-05	4.61178	0	21.5096	36	2	875.914	1750.82	-1.45009	326.209	64026	64026	MS2	0/0	12AUG14_Rui_cardiac_PE_F.raw
High				SSVqLLAScIDkGELHSLPSLr	Unambiguous	1	1	D4ABA9	Q4(Deamidated); C9(Carbamidomethyl); K12(Label:2H(4)); R22(Label:13C(6))	CID	1	0	1	1							No Quan Values	Not Used		0	3.244e-06	4.61138	1	85.6144	100	3	807.781	2421.33	9.29432	359.183	71103	71103	MS2	0/0	12AUG14_Rui_cardiac_PE_F.raw
	High			AIGAVPLIQGEYmIPcEk	Unambiguous	2	1	P24268	M13(Oxidation); C16(Carbamidomethyl); K18(Label:13C(6)15N(2))	CID	1	0	1	1					1.28456e+06		No Quan Values	Not Used		0	0.0006976	4.61088	0	31.2046	100	2	1007.02	2013.02	-1.86187	375.04	74457	74457	MS2	0/0	12AUG14_Rui_cardiac_PE_F.raw
	High			THYPAQQGEYQPQQPVYHk	Unambiguous	1	1	Q5U2U8	K19(Label:13C(6)15N(2))	CID	1	0	1	1					6939286		No Quan Values	Not Used		0	0.001296	4.61074	0	41.2401	68	3	769.704	2307.1	-3.11509	88.9592	12271	12271	MS2	0/0	12AUG14_Rui_cardiac_PE_F.raw
	High			kIDAAQNWLADPNGGPEGEEQIr	Unambiguous	2	1	P85972	K1(Label:13C(6)15N(2)); R23(Label:13C(6)15N(4))	CID	1	0	1	1					2.57823e+06		No Quan Values	Not Used		0	0.002888	4.61005	1	81.7338	78	3	842.745	2526.22	-4.84734	274.222	52671	52671	MS2	0/0	12AUG14_Rui_cardiac_PE_F.raw
	High			HQIQSYTcEIDALkGTNDSLMr	Unambiguous	2	1	P48675	C8(Carbamidomethyl); K14(Label:13C(6)15N(2)); R22(Label:13C(6)15N(4))	CID	1	0	1	1		22224		1	5.87247e+06	Heavy	Excluded by Method	Not Used		0	3.841e-06	4.60918	1	19.7419	100	3	866.751	2598.24	-1.23252	285.078	55067	55067	MS2	0/0	12AUG14_Rui_cardiac_PE_F.raw
	High			LcEAIcPAqAITIEAEPr	Unambiguous	1	1	B0BNE6	C2(Carbamidomethyl); C6(Carbamidomethyl); Q9(Deamidated); R18(Label:13C(6)15N(4))	CID	1	0	1	1		27062		1	1.04046e+06	Heavy	Excluded by Method	Not Used		0	0.0001617	4.60621	0	59.4905	100	2	1027.01	2053.01	6.28293	336.628	66286	66286	MS2	0/0	12AUG14_Rui_cardiac_PE_F.raw
High				HQIQSYTcEIDALk	Unambiguous	2	1	P48675	C8(Carbamidomethyl); K14(Label:2H(4))	CID	1	0	1	1							No Quan Values	Not Used		0	0.0002366	4.60467	0	0	100	2	855.425	1709.84	-2.25362	211.95	38900	38900	MS2	0/0	12AUG14_Rui_cardiac_PE_F.raw
High				GAGTDEAcLIEILASr	Unambiguous	1	1	Q5XI77	C8(Carbamidomethyl); R16(Label:13C(6))	CID	1	0	1	1		33024			47628291	Medium	Redundant	Not Used	0.607565	0	1.639e-05	4.60465	0	23.8135	93	2	841.43	1681.85	-0.268829	404.767	80886	80886	MS2	0/0	12AUG14_Rui_cardiac_PE_F.raw
High				SPFEVQVSPEAGAQk	Unambiguous	1	1	D3ZHA0	K15(Label:2H(4))	CID	1	0	1	1		15057			76954771	Medium	Redundant	Not Used	0.481629	0	4.496e-05	4.60461	0	6.65913	11	2	789.407	1577.81	-2.17242	207.275	37867	37867	MS2	0/0	12AUG14_Rui_cardiac_PE_F.raw
High				YFVQGmGYMASScMTr	Unambiguous	2	1	Q8VBU2-2	M6(Oxidation); C13(Carbamidomethyl); R16(Label:13C(6))	CID	1	0	1	1					762305		No Quan Values	Not Used		0	0.0003879	4.60449	0	29.5938	100	2	955.898	1910.79	-5.83704	240.045	45109	45109	MS2	0/0	12AUG14_Rui_cardiac_PE_F.raw
High				TFTTQETITNAETAk	Unambiguous	1	1	Q6P6V0	K15(Label:2H(4))	CID	1	0	1	1		11168	1		1.93753e+06	Medium	Excluded by Method	Not Used		0	0.001701	4.60408	0	30.9117	100	2	830.422	1659.84	0.0805578	164.675	28506	28506	MS2	0/0	12AUG14_Rui_cardiac_PE_F.raw
High				GVVPLAGTNGETTTQGLDGLSEr	Unambiguous	1	1	P05065	R23(Label:13C(6))	CID	1	0	1	1					481689		No Quan Values	Not Used		0	0.0005121	4.6039	0	0	100	2	1139.58	2278.15	-3.37553	315.229	61636	61636	MS2	0/0	12AUG14_Rui_cardiac_PE_F.raw
High				LEQGQPIDDLMPAQk	Unambiguous	1	1	P07335	K15(Label:2H(4))	CID	1	0	1	1		20396	1		3.74903e+07	Medium	Excluded by Method	Not Used		0	2.156e-05	4.60315	0	0	35	2	843.936	1686.86	-1.45166	263.763	50388	50388	MS2	0/0	12AUG14_Rui_cardiac_PE_F.raw
High				VPTPNVSVVDLTcr	Unambiguous	7	1	P04797	C13(Carbamidomethyl); R14(Label:13C(6))	CID	1	0	1	1							No Quan Values	Not Used		0	0.0001055	4.60314	0	6.39175	4	2	781.916	1562.82	-3.78538	306.114	59666	59666	MS2	0/0	12AUG14_Rui_cardiac_PE_F.raw
High				ITEIYEGTSEIQr	Unambiguous	2	1	P15651	R13(Label:13C(6))	CID	1	0	1	1					1.83443e+06		No Quan Values	Not Used		0	0.0001431	4.60297	0	17.3282	100	2	772.894	1544.78	-5.85907	196.318	35463	35463	MS2	0/0	12AUG14_Rui_cardiac_PE_F.raw
High				HYYEVScHDQGLcr	Unambiguous	1	1	Q641Y8	C7(Carbamidomethyl); C13(Carbamidomethyl); R14(Label:13C(6))	CID	1	0	1	1		1833			4.18444e+06	Medium	Unique	Used	0.218383	0	3.593e-05	4.60037	0	62.938	100	3	610.597	1829.78	-1.60849	68.6253	8068	8068	MS2	0/0	12AUG14_Rui_cardiac_PE_F.raw
High				YTPSGQSGAAASESLFISNHAY	Unambiguous	1	1	P05065		CID	1	0	1	1					204103104		Indistinguishable Channels	Not Used		0	0.0012	4.6001	0	0	3	2	1129.52	2258.03	-3.74035	310.346	60568	60568	MS2	0/0	12AUG14_Rui_cardiac_PE_F.raw
	High			YTPSGQSGAAASESLFISNHAY	Unambiguous	1	1	P05065		CID	1	0	1	1					204103104		Indistinguishable Channels	Not Used		0	0.0009439	4.6001	0	0	3	2	1129.52	2258.03	-3.74035	310.346	60568	60568	MS2	0/0	12AUG14_Rui_cardiac_PE_F.raw
High				VDINAPDVDVQGPDWHLk	Unambiguous	1	1	M0R9D5	K18(Label:2H(4))	CID	1	0	1	1		26804			86667418	Medium	Unique	Used	0.538661	0	5.562e-05	4.59979	0	30.7588	5	3	674.678	2022.02	-2.41726	333.294	65566	65566	MS2	0/0	12AUG14_Rui_cardiac_PE_F.raw
High				FGYHFTQQGPr	Unambiguous	3	1	P70567	R11(Label:13C(6))	CID	1	0	1	1		7779	1		15907493	Medium	Excluded by Method	Not Used		0	0.001336	4.59936	0	40.8468	65	3	448.557	1343.66	-1.46495	128.86	20751	20751	MS2	0/0	12AUG14_Rui_cardiac_PE_F.raw
High				SkQLEDELVSLQk	Unambiguous	3	1	P04692	K2(Label:2H(4)); K13(Label:2H(4))	CID	1	0	1	1							No Quan Values	Not Used		0	9.801e-05	4.59894	1	66.3165	43	2	762.936	1524.86	-4.64273	214.317	39422	39422	MS2	0/0	12AUG14_Rui_cardiac_PE_F.raw
	High			AIAELGIYPAVDPLDSTSr	Unambiguous	2	1	G3V6D3	R19(Label:13C(6)15N(4))	CID	1	0	1	1		32728			479849053	Heavy	Redundant	Not Used	0.59363	0	0.001189	4.59766	0	20.6861	7	2	999.521	1998.04	-3.14821	402.235	80316	80316	MS2	0/0	12AUG14_Rui_cardiac_PE_F.raw
High				SPFEVNVGmALGDANk	Unambiguous	1	1	D3ZHA0	M9(Oxidation); K16(Label:2H(4))	CID	1	0	1	1					2.92851e+06		No Quan Values	Not Used		0	1.434e-05	4.59706	0	44.9515	100	2	834.911	1668.82	-2.81522	312.341	61005	61005	MS2	0/0	12AUG14_Rui_cardiac_PE_F.raw
	High			LMATLFSTYASADTGDSGk	Unambiguous	2	1	G3V885	K19(Label:13C(6)15N(2))	CID	1	0	1	1					541691		No Quan Values	Not Used		0	0.00889	4.59581	0	32.0555	100	2	972.459	1943.91	-2.135	359.774	71228	71228	MS2	0/0	12AUG14_Rui_cardiac_PE_F.raw
High				rGTGGVDTAAVGAVFDISNADr	Unambiguous	1	1	P00564	R1(Label:13C(6)); R22(Label:13C(6))	CID	1	0	1	1		26710			1.1226e+07	Medium	Unique	Used	0.202135	0	5.267e-07	4.59538	1	25.0021	100	2	1081.05	2161.09	-4.43181	332.305	65351	65351	MS2	0/0	12AUG14_Rui_cardiac_PE_F.raw
	High			LSLDGQnIYNAccTLr	Unambiguous	4	1	Q00438	N7(Deamidated); C12(Carbamidomethyl); C13(Carbamidomethyl); R16(Label:13C(6)15N(4))	CID	0.0043	0	1	1					780216		No Quan Values	Not Used		0	0.06281	4.59526	0	0	100	2	954.951	1908.89	6.73511	310.514	60609	60609	MS2	0/0	12AUG14_Rui_cardiac_PE_F.raw
	High			AVLDSSPFLSEANAEr	Unambiguous	1	1	Q5BJQ0	R16(Label:13C(6)15N(4))	CID	1	0	1	1					5206903		No Quan Values	Not Used		0	0.0001441	4.59523	0	57.5824	100	2	858.425	1715.84	-3.01749	308.553	60186	60186	MS2	0/0	12AUG14_Rui_cardiac_PE_F.raw
	High			VASGQALAAFcLTEPSSGSDVASIr	Unambiguous	2	1	Q5M9H2	C11(Carbamidomethyl); R25(Label:13C(6)15N(4))	CID	1	0	1	1		31313	1		4.07713e+06	Heavy	Excluded by Method	Not Used		0	0.002987	4.59502	0	15.6727	100	2	1252.63	2504.24	4.61773	388.836	77345	77345	MS2	0/0	12AUG14_Rui_cardiac_PE_F.raw
High				VLAQNSGFDLQETLVk	Unambiguous	2	1	Q3MHS9	K16(Label:2H(4))	CID	1	0	1	1							No Quan Values	Not Used		0	9.691e-06	4.59429	0	45.1351	79	2	883.481	1765.95	-5.40521	333.779	65674	65674	MS2	0/0	12AUG14_Rui_cardiac_PE_F.raw
High				GAISAEVYTEEDAASYVr	Unambiguous	1	1	P09456	R18(Label:13C(6))	CID	1	0	1	1					550246		No Quan Values	Not Used		0	0.00184	4.59397	0	0	100	2	968.962	1936.92	-3.0556	304.907	59403	59403	MS2	0/0	12AUG14_Rui_cardiac_PE_F.raw
High				DAVTEGNcSPVSSPSk	Unambiguous	2	1	F1LNS0	C8(Carbamidomethyl); K16(Label:2H(4))	CID	1	0	1	1					409631		No Quan Values	Not Used		0	0.0008971	4.59378	0	0	100	2	819.88	1638.75	-3.1055	71.069	8570	8570	MS2	0/0	12AUG14_Rui_cardiac_PE_F.raw
High				ASGEmASAQYITAALr	Unambiguous	1	1	Q5U2N2	M5(Oxidation); R16(Label:13C(6))	CID	1	0	1	1		21530		1	588321	Medium	Excluded by Method	Not Used		0	0.0003675	4.59229	0	30.4379	100	2	831.412	1661.82	-5.5706	276.438	53173	53173	MS2	0/0	12AUG14_Rui_cardiac_PE_F.raw
	High			AAPAPAAAPAAAPEPErPk	Unambiguous	1	1	P16409	R17(Label:13C(6)15N(4)); K19(Label:13C(6)15N(2))	CID	1	0	1	1					11507000		No Quan Values	Not Used		0	0.0005912	4.59161	0	52.4625	100	2	900.99	1800.97	0.0890675	81.3756	10694	10694	MS2	0/0	12AUG14_Rui_cardiac_PE_F.raw
High				ISSSNPYSTVTmDELr	Unambiguous	1	1	D3ZCV0	M12(Oxidation); R16(Label:13C(6))	CID	1	0	1	1					99582744		No Quan Values	Not Used		0	0.0007387	4.59149	0	19.3144	33	2	911.432	1821.86	-3.50096	233.067	43570	43570	MS2	0/0	12AUG14_Rui_cardiac_PE_F.raw
High				TGGLAGGGSDALQTDGLr	Unambiguous	1	1	D4A702	R18(Label:13C(6))	CID	1	0	1	1					11049551		No Quan Values	Not Used		0	4.876e-06	4.59052	0	50.5116	69	2	826.418	1651.83	-2.92827	207.984	38025	38025	MS2	0/0	12AUG14_Rui_cardiac_PE_F.raw
High				QGAIVAVTGDGVNDSPALk	Unambiguous	3	2	P06687;P06685	K19(Label:2H(4))	CID	1	0	1	1		19441		1	1.57397e+07	Medium	Excluded by Method	Not Used		0	1.875e-05	4.58879	0	13.562	41	2	908.487	1815.97	-4.14296	252.942	48016	48016	MS2	0/0	12AUG14_Rui_cardiac_PE_F.raw
	High			HDAATcFVDAGNAFk	Unambiguous	1	1	P54921	C6(Carbamidomethyl); K15(Label:13C(6)15N(2))	CID	1	0	1	1					2011275		No Quan Values	Not Used		0	0.0001948	4.58805	0	39.25	100	2	816.372	1631.74	0.12471	219.922	40680	40680	MS2	0/0	12AUG14_Rui_cardiac_PE_F.raw
High				GQSVQQVYYSIGALAk	Unambiguous	2	1	G3V885	K16(Label:2H(4))	CID	1	0	1	1							No Quan Values	Not Used		0	0.0002467	4.5879	0	34.0572	100	2	858.463	1715.92	-4.59905	353.57	69911	69911	MS2	0/0	12AUG14_Rui_cardiac_PE_F.raw
	High			DVPAIEITHTFLEr	Unambiguous	2	1	G3V9Z3	R14(Label:13C(6)15N(4))	CID	1	0	1	1							No Quan Values	Not Used		0	0.0005388	4.58715	0	40.792	100	2	825.937	1650.87	-3.16993	390.27	77647	77647	MS2	0/0	12AUG14_Rui_cardiac_PE_F.raw
	High			GTGGVDTAAVADVYDISNIDr	Unambiguous	2	2	P09605;M0R6J6	R21(Label:13C(6)15N(4))	CID	1	0	1	1					164272		No Quan Values	Not Used		0	0.002028	4.58706	0	73.6402	100	2	1060.01	2119.01	-3.5577	386.246	76803	76803	MS2	0/0	12AUG14_Rui_cardiac_PE_F.raw
	High			VSHVSTGGGASLELLEGk	Unambiguous	3	1	P16617	K18(Label:13C(6)15N(2))	CID	1	0	1	1		16028		1	55284236	Heavy	Excluded by Method	Not Used		0	0.02253	4.58688	0	68.3503	19	3	583.644	1748.92	-4.93575	219.743	40639	40639	MS2	0/0	12AUG14_Rui_cardiac_PE_F.raw
High				SIIAGYNAILccAVr	Unambiguous	1	1	P56741	C11(Carbamidomethyl); C12(Carbamidomethyl); R15(Label:13C(6))	CID	1	0	1	1							No Quan Values	Not Used		0	1.609e-06	4.58593	0	20.0239	85	2	843.941	1686.88	-0.688078	386.573	76872	76872	MS2	0/0	12AUG14_Rui_cardiac_PE_F.raw
	High			YGkDATNVGDEGGFAPnILENk	Unconsidered	2	1	M0R5J4	K3(Label:13C(6)15N(2)); N17(Deamidated); K22(Label:13C(6)15N(2))	CID		0.0255	2	2		21172			3.45516e+06	Heavy	Redundant	Not Used	0.833158	0	0.06183	4.58571	1	67.3764	100	3	776.047	2326.13	4.31274	272.525	52300	52300	MS2	0/0	12AUG14_Rui_cardiac_PE_F.raw
High				VVDSLqTSLDAETr	Unambiguous	4	2	G3V8B0;G3V885	Q6(Deamidated); R14(Label:13C(6))	CID	1	0	1	1							No Quan Values	Not Used		0	0.001825	4.58566	0	61.2103	100	2	770.901	1540.79	9.58914	213.828	39313	39313	MS2	0/0	12AUG14_Rui_cardiac_PE_F.raw
High				LVQAAQmLQSDPYSVPAr	Unambiguous	2	1	P85972	M7(Oxidation); R18(Label:13C(6))	CID	1	0	1	1					4853769		No Quan Values	Not Used		0	0.0002023	4.58504	0	35.0821	100	2	998.514	1996.02	-2.95583	238.974	44874	44874	MS2	0/0	12AUG14_Rui_cardiac_PE_F.raw
	High			VPVVkEPEPEIITEPVDVPr	Unambiguous	1	1	Q8R560	K5(Label:13C(6)15N(2)); R20(Label:13C(6)15N(4))	CID	1	0	1	1		25223		1	6.87208e+06	Heavy	Excluded by Method	Not Used		0	0.0168	4.58321	1	41.0863	100	3	754.089	2260.25	-1.45465	316.662	61951	61951	MS2	0/0	12AUG14_Rui_cardiac_PE_F.raw
	High			VGEATETALTcLVEk	Unambiguous	8	1	P11507-2	C11(Carbamidomethyl); K15(Label:13C(6)15N(2))	CID	1	0	1	1							No Quan Values	Not Used		0	0.0005509	4.58194	0	53.879	74	2	814.916	1628.82	-2.72569	308.6	60195	60195	MS2	0/0	12AUG14_Rui_cardiac_PE_F.raw
High				IVSNAScTTncLAPLAk	Unambiguous	15	5	P04797;F1M5K4;M0R634;D3ZWV2;F1M2U5	C7(Carbamidomethyl); N10(Deamidated); C11(Carbamidomethyl); K17(Label:2H(4))	CID	0.0459	0	1	1		16031	1	1	11595196	Medium	Excluded by Method	Not Used		0	9.981e-05	4.58124	0	46.0346	75	2	912.958	1824.91	-2.95784	216.266	39861	39861	MS2	0/0	12AUG14_Rui_cardiac_PE_F.raw
	High			APSSSSAGISEWLDQk	Unambiguous	1	1	P13803	K16(Label:13C(6)15N(2))	CID	1	0	1	1					7.33495e+06		No Quan Values	Not Used		0	0.0001366	4.58083	0	67.2653	100	2	835.907	1670.81	-2.71849	285.955	55259	55259	MS2	0/0	12AUG14_Rui_cardiac_PE_F.raw
	High			IPSAVGYQPTLATDmGTMQEr	Unambiguous	2	1	G3V6D3	M15(Oxidation); R21(Label:13C(6)15N(4))	CID	0.0393	0	1	1					1636565		No Quan Values	Not Used		0	0.0007682	4.57962	0	24.4055	47	2	1146.55	2292.08	-1.95014	274.044	52630	52630	MS2	0/0	12AUG14_Rui_cardiac_PE_F.raw
High				SQIFSTASDNQPTVTIk	Unambiguous	1	1	P06761	K17(Label:2H(4))	CID	1	0	1	1					2.48594e+06		No Quan Values	Not Used		0	0.0004585	4.57846	0	0	100	2	920.98	1840.95	-3.07647	253.539	48153	48153	MS2	0/0	12AUG14_Rui_cardiac_PE_F.raw
	High			AQDTAELFFEDVr	Unambiguous	1	1	P15650	R13(Label:13C(6)15N(4))	CID	1	0	1	1							No Quan Values	Not Used		0	0.0003572	4.57746	0	41.235	44	2	775.871	1550.73	-1.19928	365.585	72468	72468	MS2	0/0	12AUG14_Rui_cardiac_PE_F.raw
	High			ENQSILITGESGAGk	Unambiguous	11	5	G3V8B0;G3V6D8;Q29RW1;G3V885;F1M8F6	K15(Label:13C(6)15N(2))	CID	1	0	1	1					3042186		No Quan Values	Not Used		0	0.0004062	4.57522	0	35.7348	82	2	756.391	1511.77	-3.29598	152.215	25791	25791	MS2	0/0	12AUG14_Rui_cardiac_PE_F.raw
	High			NnIDkLEGDHQLIQEALVFDNk	Unconsidered	1	1	D3ZCV0	N2(Deamidated); K5(Label:13C(6)15N(2)); K22(Label:13C(6)15N(2))	CID		0.0172	2	2		32168		1	4.20239e+06	Heavy	Excluded by Method	Not Used		0	0.0007691	4.57456	1	54.8594	55	3	857.442	2570.31	1.29538	397.227	79159	79159	MS2	0/0	12AUG14_Rui_cardiac_PE_F.raw
	High			TDYNASVSVPDSSGPEr	Unambiguous	3	1	P61980	R17(Label:13C(6)15N(4))	CID	1	0	1	1							No Quan Values	Not Used		0	0.002345	4.5745	0	54.9183	100	2	895.906	1790.8	-1.3298	164.702	28512	28512	MS2	0/0	12AUG14_Rui_cardiac_PE_F.raw
	High			EFADSLGIPFLETSAk	Unambiguous	2	1	Q6NYB7	K16(Label:13C(6)15N(2))	CID	1	0	1	1					12337415		No Quan Values	Not Used		0	0.0001788	4.57445	0	14.8168	76	2	866.945	1732.88	-2.79175	410.947	82220	82220	MS2	0/0	12AUG14_Rui_cardiac_PE_F.raw
	High			AGDWQcPNPGcGnQNFAWr	Unconsidered	2	1	B1WC50	C6(Carbamidomethyl); C11(Carbamidomethyl); N13(Deamidated); R19(Label:13C(6)15N(4))	CID		0.0235	2	2					946424		No Quan Values	Not Used		0	0.007351	4.5725	0	41.5214	100	2	1123.47	2245.93	6.78029	283.858	54794	54794	MS2	0/0	12AUG14_Rui_cardiac_PE_F.raw
High				DFSPEDIIVTTSNnHIEVr	Unconsidered	2	1	B5DFG4	N14(Deamidated); R19(Label:13C(6))	CID		0.0172	2	2		31366	1		2395309	Medium	Excluded by Method	Not Used		0	0.000303	4.57	0	53.0055	100	2	1097.05	2193.09	4.26285	389.499	77486	77486	MS2	0/0	12AUG14_Rui_cardiac_PE_F.raw
	High			GWEEGVAQmSVGQr	Unambiguous	1	1	Q62658	M9(Oxidation); R14(Label:13C(6)15N(4))	CID	1	0	1	1							No Quan Values	Not Used		0	0.04333	4.56751	0	39.3727	100	2	780.357	1559.71	-4.98076	169.158	29489	29489	MS2	0/0	12AUG14_Rui_cardiac_PE_F.raw
	High			MEqFTAQNEEEkTGGLAGGGSDALQTDGLr	Unambiguous	1	1	D4A702	Q3(Deamidated); K12(Label:13C(6)15N(2)); R30(Label:13C(6)15N(4))	CID	0.0197	0	1	1							No Quan Values	Not Used		0	0.03255	4.56729	1	30.5097	100	3	1043.82	3129.45	3.75334	275.081	52867	52867	MS2	0/0	12AUG14_Rui_cardiac_PE_F.raw
High				ISADAmMQALLGTr	Unambiguous	1	1	P23693	M6(Oxidation); R14(Label:13C(6))	CID	1	0	1	1							No Quan Values	Not Used		0	5.518e-06	4.56717	0	54.0029	74	2	750.385	1499.76	-2.10216	327.204	64243	64243	MS2	0/0	12AUG14_Rui_cardiac_PE_F.raw
	High			LrLDVPISGDPAPTVIWQk	Unambiguous	1	1	P56741	R2(Label:13C(6)15N(4)); K19(Label:13C(6)15N(2))	CID	1	0	1	1		31806		1	1.7557e+07	Heavy	Excluded by Method	Not Used		0	0.0007338	4.56671	1	36.3759	57	3	708.402	2123.19	-3.51615	394.26	78495	78495	MS2	0/0	12AUG14_Rui_cardiac_PE_F.raw
High				TTIVIccSPSSYNESETk	Unambiguous	1	1	Q2PQA9	C6(Carbamidomethyl); C7(Carbamidomethyl); K18(Label:2H(4))	CID	1	0	1	1		15316	1		3.2886e+06	Medium	Excluded by Method	Not Used		0	3.494e-05	4.56633	0	18.0074	100	2	1040.48	2079.94	-3.14365	208.473	38131	38131	MS2	0/0	12AUG14_Rui_cardiac_PE_F.raw
High				EAGAGGLSIAVEGPSk	Unambiguous	3	1	D3ZHA0	K16(Label:2H(4))	CID	1	0	1	1					8978206		No Quan Values	Not Used		0	0.0001853	4.56547	0	26.6566	36	2	723.889	1446.77	-1.70066	207.853	37994	37994	MS2	0/0	12AUG14_Rui_cardiac_PE_F.raw
High				AVEGcVSASqAATEDGQLLr	Unambiguous	1	1	G3V852	C5(Carbamidomethyl); Q10(Deamidated); R20(Label:13C(6))	CID	1	0	1	1					624203		No Quan Values	Not Used		0	0.000163	4.56546	0	37.9106	100	2	1035.01	2069.01	6.86726	243.303	45836	45836	MS2	0/0	12AUG14_Rui_cardiac_PE_F.raw
High				GGDDLDPNYVLSSr	Unambiguous	1	1	P00564	R14(Label:13C(6))	CID	1	0	1	1							No Quan Values	Not Used		0	0.0005329	4.56483	0	10.2276	10	2	757.363	1513.72	-2.94317	263.982	50436	50436	MS2	0/0	12AUG14_Rui_cardiac_PE_F.raw
	High			kATDAEADVASLNr	Unambiguous	5	1	P04692	K1(Label:13C(6)15N(2)); R14(Label:13C(6)15N(4))	CID	1	0	1	1		4713	1		2.60022e+06	Heavy	Excluded by Method	Not Used		0	0.001244	4.56419	1	13.4193	100	2	739.88	1478.75	-2.22341	97.4044	14030	14030	MS2	0/0	12AUG14_Rui_cardiac_PE_F.raw
High				SVTEQGAELSNEEr	Unambiguous	1	1	P63102	R14(Label:13C(6))	CID	1	0	1	1							No Quan Values	Not Used		0	1.425e-05	4.56261	0	25.4772	100	2	777.869	1554.73	-1.81103	77.7617	9948	9948	MS2	0/0	12AUG14_Rui_cardiac_PE_F.raw
	High			VVDImAYMASkE	Unambiguous	15	3	P04797;M0R634;F1M2U5	M5(Oxidation); K11(Label:13C(6)15N(2))	CID	1	0	1	1							No Quan Values	Not Used		0	0.0008155	4.56214	1	35.1903	32	2	690.832	1380.66	-5.19027	269.717	51680	51680	MS2	0/0	12AUG14_Rui_cardiac_PE_F.raw
	High			VVDLmAYMASkE	Unambiguous	15	3	P04797;M0R634;F1M2U5	M5(Oxidation); K11(Label:13C(6)15N(2))	CID	1	0	1	2							No Quan Values	Not Used		0	0.0008155	4.56214	1	35.1903	32	2	690.832	1380.66	-5.19027	269.717	51680	51680	MS2	0/0	12AUG14_Rui_cardiac_PE_F.raw
High				ELAQQVQQVADDYGk	Unambiguous	1	1	E9PT29	K15(Label:2H(4))	CID	1	0	1	1					2580554		No Quan Values	Not Used		0	2.358e-05	4.56117	0	54.8895	100	2	848.427	1695.85	-1.43839	278.394	53598	53598	MS2	0/0	12AUG14_Rui_cardiac_PE_F.raw
High				mTNGFSGADLTEIcQr	Unambiguous	1	1	P46462	M1(Oxidation); C14(Carbamidomethyl); R16(Label:13C(6))	CID	1	0	1	1					1135523		No Quan Values	Not Used		0	0.0009003	4.56034	0	24.5043	100	2	911.411	1821.81	-3.01042	264.057	50454	50454	MS2	0/0	12AUG14_Rui_cardiac_PE_F.raw
High				LYAQDADGcPIDIk	Unambiguous	1	1	D3ZHA0	C9(Carbamidomethyl); K14(Label:2H(4))	CID	1	0	1	1		16638			135503831	Medium	Unique	Used	0.617206	0	3.972e-05	4.55996	0	13.7974	8	2	791.888	1582.77	-2.46296	222.901	41325	41325	MS2	0/0	12AUG14_Rui_cardiac_PE_F.raw
High				IDQYQGADAVGLEEk	Unambiguous	1	1	Q920J4	K15(Label:2H(4))	CID	1	0	1	1							No Quan Values	Not Used		0	4.281e-06	4.55916	0	0	94	2	820.408	1639.81	-1.0626	191.495	34382	34382	MS2	0/0	12AUG14_Rui_cardiac_PE_F.raw
	High			NILGGTVFrEPIIck	Unambiguous	1	1	P56574	R9(Label:13C(6)15N(4)); C14(Carbamidomethyl); K15(Label:13C(6)15N(2))	CID	1	0	1	1		25329		1	7.44515e+06	Heavy	Excluded by Method	Not Used		0	0.0258	4.55913	1	50.013	100	2	867.984	1734.96	-4.67342	317.373	62105	62105	MS2	0/0	12AUG14_Rui_cardiac_PE_F.raw
High				AcLISmGYDLGEAEFAr	Unambiguous	1	1	D3ZCV0	C2(Carbamidomethyl); M6(Oxidation); R17(Label:13C(6))	CID	1	0	1	1							No Quan Values	Not Used		0	1.646e-05	4.55899	0	54.0145	100	2	962.948	1924.89	0.713971	364.148	72159	72159	MS2	0/0	12AUG14_Rui_cardiac_PE_F.raw
High				YTPSGQSGAAASESLFISNHAY	Unambiguous	1	1	P05065		CID	1	0	1	1					74944288		Indistinguishable Channels	Not Used		0	0.0001414	4.55799	0	0	6	2	1129.52	2258.03	-2.11853	313.778	61316	61316	MS2	0/0	12AUG14_Rui_cardiac_PE_F.raw
	High			YTPSGQSGAAASESLFISNHAY	Unambiguous	1	1	P05065		CID	1	0	1	1					74944288		Indistinguishable Channels	Not Used		0	0.0002445	4.55799	0	0	6	2	1129.52	2258.03	-2.11853	313.778	61316	61316	MS2	0/0	12AUG14_Rui_cardiac_PE_F.raw
High				GAGTGGLGLTVEGPcEAk	Unambiguous	2	1	D3ZHA0	C15(Carbamidomethyl); K18(Label:2H(4))	CID	1	0	1	1							No Quan Values	Not Used		0	0.0002056	4.55788	0	29.3772	87	2	839.422	1677.84	-3.00918	228.06	42459	42459	MS2	0/0	12AUG14_Rui_cardiac_PE_F.raw
High				NNDPELEEVNLnNIr	Unconsidered	2	1	P70567	N12(Deamidated); R15(Label:13C(6))	CID		0.04	4	4					1.67619e+06		No Quan Values	Not Used		0	0.000455	4.55769	0	63.6375	100	2	895.443	1789.88	7.49423	290.611	56267	56267	MS2	0/0	12AUG14_Rui_cardiac_PE_F.raw
High				GIEQAVqSHAVAEEEAr	Unambiguous	1	1	Q3KR86	Q7(Deamidated); R17(Label:13C(6))	CID	0.0395	0	1	1							No Quan Values	Not Used		0	0.0002591	4.55765	0	38.6905	100	2	915.956	1830.9	6.28758	168.94	29439	29439	MS2	0/0	12AUG14_Rui_cardiac_PE_F.raw
High				TFVQEDVYDEFVEr	Unambiguous	2	1	F1LN88	R14(Label:13C(6))	CID	1	0	1	1							No Quan Values	Not Used		0	0.0005156	4.55683	0	36.3414	100	2	891.415	1781.82	-5.97442	372.006	73822	73822	MS2	0/0	12AUG14_Rui_cardiac_PE_F.raw
	High			AGDWQcPnPGcGNQNFAWr	Unconsidered	2	1	B1WC50	C6(Carbamidomethyl); N8(Deamidated); C11(Carbamidomethyl); R19(Label:13C(6)15N(4))	CID		0.0256	3	3					946424		No Quan Values	Not Used		0	0.02408	4.55538	0	41.5214	100	2	1123.47	2245.93	6.78029	283.858	54794	54794	MS2	0/0	12AUG14_Rui_cardiac_PE_F.raw
High				ILGADTSVDLEETGr	Unambiguous	3	1	P15999	R15(Label:13C(6))	CID	1	0	1	1		19635			349526624	Medium	Redundant	Not Used	0.62582	0	1.302e-06	4.55514	0	13.786	4	2	791.405	1581.8	-2.82266	258.25	49183	49183	MS2	0/0	12AUG14_Rui_cardiac_PE_F.raw
High				DAGEGGLSLAVEGPSk	Unambiguous	1	1	D3ZHA0	K16(Label:2H(4))	CID	1	0	1	1					5.61404e+06		No Quan Values	Not Used		0	2.09e-05	4.55484	0	71.4415	60	2	745.883	1490.76	-2.93503	241.355	45401	45401	MS2	0/0	12AUG14_Rui_cardiac_PE_F.raw
High				ELEVAEGGGQVELEr	Unambiguous	1	1	Q63692	R15(Label:13C(6))	CID	1	0	1	1					1.40386e+06		No Quan Values	Not Used		0	0.0004265	4.55471	0	17.0381	100	2	810.911	1620.81	-1.72854	225.972	42004	42004	MS2	0/0	12AUG14_Rui_cardiac_PE_F.raw
High				IEELEEEIEAEr	Unambiguous	11	5	G3V8B0;G3V885;G3V6D8;Q29RW1;F1M8F6	R12(Label:13C(6))	CID	1	0	1	1		20661		1	257172760	Medium	Excluded by Method	Not Used		0	0.0001092	4.55469	0	14.6776	6	2	747.864	1494.72	-3.92687	266.842	51055	51055	MS2	0/0	12AUG14_Rui_cardiac_PE_F.raw
High				IEELEEELEAEr	Unambiguous	11	5	G3V8B0;G3V885;G3V6D8;Q29RW1;F1M8F6	R12(Label:13C(6))	CID	1	0	1	2		20661		1	257172760	Medium	Excluded by Method	Not Used		0	0.0001092	4.55469	0	14.6776	6	2	747.864	1494.72	-3.92687	266.842	51055	51055	MS2	0/0	12AUG14_Rui_cardiac_PE_F.raw
	High			AAVEEGIVLGGGcALLr	Unambiguous	1	1	P63039	C13(Carbamidomethyl); R17(Label:13C(6)15N(4))	CID	1	0	1	1							No Quan Values	Not Used		0	6.107e-05	4.55448	0	60.0295	52	2	847.958	1694.91	-2.63209	365.363	72418	72418	MS2	0/0	12AUG14_Rui_cardiac_PE_F.raw
High				AQQVSQGLDVLTAk	Unambiguous	2	1	P85972	K14(Label:2H(4))	CID	1	0	1	1		16887	1	1	15112401	Medium	Excluded by Method	Not Used		0	0.0003052	4.55354	0	8.52753	26	2	731.413	1461.82	-1.86302	225.492	41900	41900	MS2	0/0	12AUG14_Rui_cardiac_PE_F.raw
	High			SVTEQGAELSNEEr	Unambiguous	1	1	P63102	R14(Label:13C(6)15N(4))	CID	1	0	1	1		2920		1	18947467	Heavy	Excluded by Method	Not Used		0	0.0003089	4.55321	0	17.4524	100	2	779.861	1558.72	-4.30017	79.1794	10242	10242	MS2	0/0	12AUG14_Rui_cardiac_PE_F.raw
	High			VVDSLqTSLDAETr	Unambiguous	4	2	G3V8B0;G3V885	Q6(Deamidated); R14(Label:13C(6)15N(4))	CID	0.2637	0	1	1							No Quan Values	Not Used		0	0.04887	4.55309	0	58.6159	100	2	772.895	1544.78	9.26072	214.184	39394	39394	MS2	0/0	12AUG14_Rui_cardiac_PE_F.raw
High				ASAELALGENSEVLk	Unambiguous	1	1	P00507	K15(Label:2H(4))	CID	1	0	1	1							No Quan Values	Not Used		0	8.718e-05	4.55308	0	29.1015	35	2	767.915	1534.82	-2.82988	253.487	48141	48141	MS2	0/0	12AUG14_Rui_cardiac_PE_F.raw
	High			DINqEVYNFLATAGAk	Unconsidered	1	1	Q9ER34	Q4(Deamidated); K16(Label:13C(6)15N(2))	CID		0.0152	2	2							No Quan Values	Not Used		0	0.06297	4.54948	0	81.5461	100	2	881.944	1762.88	3.73956	417.325	83551	83551	MS2	0/0	12AUG14_Rui_cardiac_PE_F.raw
High				VVANSPAnADYQEr	Unambiguous	1	1	Q5XIG1	N8(Deamidated); R14(Label:13C(6))	CID	1	0	1	1							No Quan Values	Not Used		0	0.0004017	4.54941	0	22.2722	100	2	770.87	1540.73	0.0985288	72.5278	8870	8870	MS2	0/0	12AUG14_Rui_cardiac_PE_F.raw
	High			TDYNASVSVPDSSGPEr	Unambiguous	3	1	P61980	R17(Label:13C(6)15N(4))	CID	1	0	1	1		11501		1	41377469	Heavy	Excluded by Method	Not Used		0	0.0008151	4.54858	0	5.6744	27	2	895.903	1790.8	-4.05641	168.302	29298	29298	MS2	0/0	12AUG14_Rui_cardiac_PE_F.raw
High				FTATAGIqVVGDDLTVTNPk	Unambiguous	3	1	M0R5J4	Q8(Deamidated); K20(Label:2H(4))	CID	0.0374	0	1	1		29499		1	1.24228e+06	Medium	Excluded by Method	Not Used		0	3.579e-05	4.54843	0	51.0787	100	2	1026.55	2052.09	5.49574	364.979	72336	72336	MS2	0/0	12AUG14_Rui_cardiac_PE_F.raw
High				NAcDSDYDFDVFVVr	Unambiguous	1	1	Q5XIH3	C3(Carbamidomethyl); R15(Label:13C(6))	CID	1	0	1	1		31996	1		2.16692e+07	Medium	Excluded by Method	Not Used		0	2.808e-05	4.54819	0	46.555	100	2	914.399	1827.79	-1.97772	395.722	78813	78813	MS2	0/0	12AUG14_Rui_cardiac_PE_F.raw
	High			VLDSGAPIkIPVGPETLGr	Unambiguous	2	1	G3V6D3	K9(Label:13C(6)15N(2)); R19(Label:13C(6)15N(4))	CID	1	0	1	1							No Quan Values	Not Used		0	0.0001108	4.54781	1	21.9009	10	3	646.375	1937.11	-3.74631	334.447	65816	65816	MS2	0/0	12AUG14_Rui_cardiac_PE_F.raw
	High			HADSVAELGEQIDNLQr	Unambiguous	7	3	G3V8B0;Q29RW1;G3V885	R17(Label:13C(6)15N(4))	CID	1	0	1	1		21908			100958600	Heavy	Not Unique	Not Used	0.506005	0	0.00762	4.54743	0	44.5252	14	3	635.647	1904.93	-3.37024	280.712	54103	54103	MS2	0/0	12AUG14_Rui_cardiac_PE_F.raw
High				FQQQLEqLNSMGFVNr	Unambiguous	1	1	D4A3P1	Q7(Deamidated); R16(Label:13C(6))	CID	0.011	0	1	1					335708		No Quan Values	Not Used		0	0.0007464	4.54733	0	67.9909	100	2	973.485	1945.96	4.64632	337.1	66388	66388	MS2	0/0	12AUG14_Rui_cardiac_PE_F.raw
High				EGTVTAGNASGMSDGAGVVIIASEDAVkk	Unambiguous	2	1	P13437	K28(Label:2H(4)); K29(Label:2H(4))	CID	1	0	1	1		27362		1	3.71751e+06	Medium	Excluded by Method	Not Used		0	2.312e-06	4.54693	1	59.275	100	3	914.809	2742.41	1.83489	339.947	66999	66999	MS2	0/0	12AUG14_Rui_cardiac_PE_F.raw
	High			ASGEmASAQYITAALr	Unambiguous	1	1	Q5U2N2	M5(Oxidation); R16(Label:13C(6)15N(4))	CID	1	0	1	1		21333		1	4.5064e+06	Heavy	Excluded by Method	Not Used		0	0.01551	4.54593	0	0	100	2	833.407	1665.81	-3.93358	274.522	52740	52740	MS2	0/0	12AUG14_Rui_cardiac_PE_F.raw
	High			GFGVDTETPNLEGTLTGPk	Unambiguous	1	1	M0R9D5	K19(Label:13C(6)15N(2))	CID	1	0	1	1					559103		No Quan Values	Not Used		0	0.005365	4.54454	0	75.1178	100	2	970.985	1940.96	-3.48299	342.288	67503	67503	MS2	0/0	12AUG14_Rui_cardiac_PE_F.raw
High				TScGSPNYAAPEVISGr	Unambiguous	3	1	G3V715	C3(Carbamidomethyl); R17(Label:13C(6))	CID	1	0	1	1					5.55106e+06		No Quan Values	Not Used		0	0.001085	4.54379	0	0	100	2	886.419	1771.83	-3.9972	185.169	32990	32990	MS2	0/0	12AUG14_Rui_cardiac_PE_F.raw
High				LEQGQPIDDLmPAQk	Unambiguous	1	1	P07335	M11(Oxidation); K15(Label:2H(4))	CID	1	0	1	1		13218	1		23688537	Medium	Excluded by Method	Not Used		0	9.625e-06	4.54305	0	33.7881	100	2	851.933	1702.86	-1.67772	186.102	33189	33189	MS2	0/0	12AUG14_Rui_cardiac_PE_F.raw
High				VEFEcEVSEEGAQVk	Unambiguous	1	1	P56741	C5(Carbamidomethyl); K15(Label:2H(4))	CID	1	0	1	1							No Quan Values	Not Used		0	4.595e-05	4.54294	0	0	100	2	872.402	1743.8	-4.598	220.216	40743	40743	MS2	0/0	12AUG14_Rui_cardiac_PE_F.raw
	High			FLDGDEmTLADcNLLPk	Unambiguous	2	1	G3V8C4	M7(Oxidation); C12(Carbamidomethyl); K17(Label:13C(6)15N(2))	CID	1	0	1	1							No Quan Values	Not Used		0	0.001093	4.54157	0	35.1151	100	2	988.461	1975.91	-4.78534	385.329	76613	76613	MS2	0/0	12AUG14_Rui_cardiac_PE_F.raw
High				FcTGLTQIETLFk	Unambiguous	1	1	P07335	C2(Carbamidomethyl); K13(Label:2H(4))	CID	1	0	1	1		33462			35423754	Medium	Unique	Used	0.599679	0	5.206e-06	4.54154	0	36.0316	52	2	781.415	1561.82	-0.327051	409.071	81820	81820	MS2	0/0	12AUG14_Rui_cardiac_PE_F.raw
	High			VcVQTVESGAmTk	Unambiguous	1	1	P56574	C2(Carbamidomethyl); M11(Oxidation); K13(Label:13C(6)15N(2))	CID	1	0	1	1		2709			56355395	Heavy	Redundant	Not Used	0.515737	0	4.338e-05	4.54109	0	41.0553	33	2	717.345	1433.68	-2.40281	77.252	9842	9842	MS2	0/0	12AUG14_Rui_cardiac_PE_F.raw
	High			NFGPTGIGFGGLTHQVEk	Unambiguous	2	1	G3V7U0	K18(Label:13C(6)15N(2))	CID	1	0	1	1		23207			7.05226e+06	Heavy	Redundant	Not Used	0.596582	0	0.009127	4.54107	0	69.0846	100	2	933.977	1866.95	-6.6041	294.835	57190	57190	MS2	0/0	12AUG14_Rui_cardiac_PE_F.raw
	High			NQVAmNPTNTVFDAk	Unambiguous	6	2	P63018;D3ZH98	M5(Oxidation); K15(Label:13C(6)15N(2))	CID	1	0	1	1					8794605		No Quan Values	Not Used		0	0.0002405	4.54092	0	34.6948	99	2	837.403	1673.8	-2.92103	166.543	28912	28912	MS2	0/0	12AUG14_Rui_cardiac_PE_F.raw
High				NDLQLQVQAEQDNLADAEEr	Unambiguous	4	2	G3V8B0;G3V885	R20(Label:13C(6))	CID	1	0	1	1					583484		No Quan Values	Not Used		0	4.616e-06	4.54026	0	23.2249	100	2	1153.05	2305.09	-3.28731	303.28	59051	59051	MS2	0/0	12AUG14_Rui_cardiac_PE_F.raw
High				TDLNHENLkGGDDLDPNYVLSSr	Unambiguous	1	1	P00564	K9(Label:2H(4)); R23(Label:13C(6))	CID	1	0	1	1		19521	1		11952768	Medium	Excluded by Method	Not Used		0	0.000194	4.53841	1	63.7537	81	3	861.425	2582.26	-4.27743	253.859	48224	48224	MS2	0/0	12AUG14_Rui_cardiac_PE_F.raw
High				SQIDVALSQDSTYQGEr	Unambiguous	1	1	F1LY19	R17(Label:13C(6))	CID	1	0	1	1					639658		No Quan Values	Not Used		0	0.0002992	4.53801	0	39.9143	100	2	951.959	1902.91	-1.12761	221.805	41091	41091	MS2	0/0	12AUG14_Rui_cardiac_PE_F.raw
High				ASAFALQEQPVVNAVIDDATk	Unambiguous	2	1	G3V6P2	K21(Label:2H(4))	CID	1	0	1	1		33073			2.4076e+07	Medium	Unique	Used	0.492623	0	0.0005338	4.53664	0	8.77452	32	2	1096.08	2191.15	-0.920498	405.264	80993	80993	MS2	0/0	12AUG14_Rui_cardiac_PE_F.raw
High				NLFETLPLDSIGQGEPSAcGNINr	Unambiguous	1	1	D4ABA9	C19(Carbamidomethyl); R24(Label:13C(6))	CID	1	0	1	1		32916			3.47372e+07	Medium	Redundant	Not Used	0.652255	0	0.0004063	4.53604	0	0	91	2	1304.64	2608.27	-2.41113	403.864	80684	80684	MS2	0/0	12AUG14_Rui_cardiac_PE_F.raw
High				DLNHVcVISESGk	Unambiguous	2	1	P27605	C6(Carbamidomethyl); K13(Label:2H(4))	CID	1	0	1	1		8089		1	6.2752e+06	Medium	Excluded by Method	Not Used		0	0.001766	4.53587	0	17.0751	80	2	731.367	1461.73	-2.80924	132.23	21473	21473	MS2	0/0	12AUG14_Rui_cardiac_PE_F.raw
High				SmTASGNLGHTPFLDEL	Unambiguous	1	1	P32551	M2(Oxidation)	CID	1	0	1	1							Indistinguishable Channels	Not Used		0	0.0004361	4.53391	0	33.1657	35	2	903.419	1805.83	-4.23335	366.176	72595	72595	MS2	0/0	12AUG14_Rui_cardiac_PE_F.raw
	High			SmTASGNLGHTPFLDEL	Unambiguous	1	1	P32551	M2(Oxidation)	CID	1	0	1	1							Indistinguishable Channels	Not Used		0	0.0006769	4.53391	0	33.1657	35	2	903.419	1805.83	-4.23335	366.176	72595	72595	MS2	0/0	12AUG14_Rui_cardiac_PE_F.raw
	High			ArFEELNADLFr	Unambiguous	6	1	P63018	R2(Label:13C(6)15N(4)); R12(Label:13C(6)15N(4))	CID	1	0	1	1					22078672		No Quan Values	Not Used		0	0.008483	4.53266	1	32.0602	27	3	500.927	1500.77	-2.73226	292.142	56595	56595	MS2	0/0	12AUG14_Rui_cardiac_PE_F.raw
High				mATQASTLYSNNITk	Unambiguous	1	1	Q5BJZ3	M1(Oxidation); K15(Label:2H(4))	CID	1	0	1	1					356485		No Quan Values	Not Used		0	8.214e-06	4.53196	0	0	100	2	831.917	1662.83	-2.61833	137.769	22667	22667	MS2	0/0	12AUG14_Rui_cardiac_PE_F.raw
	High			NLTEDNSqNQDFIAk	Unconsidered	1	1	Q9ER24	Q8(Deamidated); K15(Label:13C(6)15N(2))	CID		0.0044	2	2					1.46377e+06		No Quan Values	Not Used		0	0.05483	4.5318	0	37.7903	100	2	873.414	1745.82	7.93897	160.588	27626	27626	MS2	0/0	12AUG14_Rui_cardiac_PE_F.raw
	High			AGDGrPcPTAESASAPSEDPNVNFLk	Unambiguous	1	1	O08623	R5(Label:13C(6)15N(4)); C7(Carbamidomethyl); K26(Label:13C(6)15N(2))	CID	1	0	1	1					2.25668e+06		No Quan Values	Not Used		0	0.003551	4.53162	0	21.8094	75	3	902.423	2705.25	-1.85149	236.725	44378	44378	MS2	0/0	12AUG14_Rui_cardiac_PE_F.raw
	High			APPqTQLPSGASSGTGSASATHGGGPLPGTr	Unambiguous	2	1	Q6MG49	Q4(Deamidated); R31(Label:13C(6)15N(4))	CID	0.0066	0	1	1		11656		1	1.66516e+06	Heavy	Excluded by Method	Not Used		0	0.03965	4.53058	0	47.5607	100	3	938.466	2813.38	5.35299	169.817	29639	29639	MS2	0/0	12AUG14_Rui_cardiac_PE_F.raw
High				FGQGGAGPVGGQGPr	Unambiguous	1	1	F1LQW3	R15(Label:13C(6))	CID	1	0	1	1		1100		1	22742766	Medium	Excluded by Method	Not Used		0	8.708e-06	4.529	0	8.18241	100	2	674.345	1347.68	-2.05179	63.5698	7036	7036	MS2	0/0	12AUG14_Rui_cardiac_PE_F.raw
	High			MEEESGAPcVPSGnGAPVPk	Unambiguous	3	1	F1LV13	C9(Carbamidomethyl); N14(Deamidated); K20(Label:13C(6)15N(2))	CID	1	0	1	1					738056		No Quan Values	Not Used		0	0.0001463	4.52842	0	0	100	2	1011.45	2021.9	-1.83611	197.648	35755	35755	MS2	0/0	12AUG14_Rui_cardiac_PE_F.raw
High				EAGDGVFEcEYYPVIPGk	Unambiguous	1	1	D3ZHA0	C9(Carbamidomethyl); K18(Label:2H(4))	CID	1	0	1	1		29618	1		1.76e+07	Medium	Excluded by Method	Not Used		0	0.0004198	4.52768	0	16.1162	27	2	1017.47	2033.94	-3.43356	366.758	72718	72718	MS2	0/0	12AUG14_Rui_cardiac_PE_F.raw
High				MISSYVGENAEFEr	Unambiguous	1	1	B2GV06	R14(Label:13C(6))	CID	1	0	1	1					1.25239e+06		No Quan Values	Not Used		0	2.998e-05	4.52747	0	25.6638	87	2	819.381	1637.75	-1.83319	238.799	44834	44834	MS2	0/0	12AUG14_Rui_cardiac_PE_F.raw
	High			GVEVTVGHEQEEGGkWPYAGTAEAVk	Unambiguous	1	1	P56571	K15(Label:13C(6)15N(2)); K26(Label:13C(6)15N(2))	CID	1	0	1	1					5066707		No Quan Values	Not Used		0	0.006576	4.52732	1	68.1323	100	3	915.452	2744.34	-3.22583	224.563	41697	41697	MS2	0/0	12AUG14_Rui_cardiac_PE_F.raw
	High			IFQNAPTDPTQDFSTQVAk	Unambiguous	1	1	D3ZVQ0	K19(Label:13C(6)15N(2))	CID	1	0	1	1		22387		1	1684047	Heavy	Excluded by Method	Not Used		0	0.001448	4.52694	0	45.3554	100	2	1058.52	2116.04	-3.58212	286.194	55311	55311	MS2	0/0	12AUG14_Rui_cardiac_PE_F.raw
High				YDYEEVEAEGANk	Unambiguous	2	1	Q499Q4	K13(Label:2H(4))	CID	1	0	1	1					7.40229e+06		No Quan Values	Not Used		0	0.0001765	4.52654	0	55.2204	100	2	760.835	1520.66	-3.75671	156.767	26784	26784	MS2	0/0	12AUG14_Rui_cardiac_PE_F.raw
High				FTQAGSEVSALLGr	Unambiguous	2	1	G3V6D3	R14(Label:13C(6))	CID	1	0	1	1		25019		1	82187132	Medium	Excluded by Method	Not Used		0	0.0002558	4.52306	0	7.86399	5	2	721.389	1441.77	-1.99925	313.666	61291	61291	MS2	0/0	12AUG14_Rui_cardiac_PE_F.raw
	High			GQSVQQVYYSIGALAk	Unambiguous	2	1	G3V885	K16(Label:13C(6)15N(2))	CID	1	0	1	1					5255503		No Quan Values	Not Used		0	4.573e-05	4.52216	0	28.6153	38	2	860.459	1719.91	-3.07247	359.96	71266	71266	MS2	0/0	12AUG14_Rui_cardiac_PE_F.raw
	High			HGcTVLTALGTILk	Unambiguous	1	1	Q9QZ76	C3(Carbamidomethyl); K14(Label:13C(6)15N(2))	CID	1	0	1	1		30848			6863738	Heavy	Unique	Used	0.613325	0	3.444e-05	4.52065	0	37.016	48	2	746.424	1491.84	-2.84133	382.592	76041	76041	MS2	0/0	12AUG14_Rui_cardiac_PE_F.raw
High				NQVAMNPTNTVFDAk	Unambiguous	6	2	P63018;D3ZH98	K15(Label:2H(4))	CID	1	0	1	1		17498			71688564	Medium	Not Unique	Not Used	0.344295	0	4.665e-05	4.52061	0	41.7834	22	2	827.412	1653.82	-2.2193	232.148	43364	43364	MS2	0/0	12AUG14_Rui_cardiac_PE_F.raw
High				AcLISMGYDLGEAEFAr	Unambiguous	1	1	D3ZCV0	C2(Carbamidomethyl); R17(Label:13C(6))	CID	1	0	1	1		32905		1	29591832	Medium	Excluded by Method	Not Used		0	1.704e-05	4.52051	0	73.3949	53	2	954.949	1908.89	-1.24047	403.795	80668	80668	MS2	0/0	12AUG14_Rui_cardiac_PE_F.raw
High				GAGAFGYFEVTHDITr	Unambiguous	1	1	P04762	R16(Label:13C(6))	CID	1	0	1	1							No Quan Values	Not Used		0	2.661e-05	4.52042	0	37.9898	40	2	873.928	1746.85	-2.60659	316.174	61843	61843	MS2	0/0	12AUG14_Rui_cardiac_PE_F.raw
	High			DFEIIDNHDYSYTVk	Unambiguous	1	1	D3ZHA0	K15(Label:13C(6)15N(2))	CID	1	0	1	1		23952			1.97483e+06	Heavy	Unique	Used	0.6603	0	0.004189	4.51977	0	35.5942	100	2	933.932	1866.86	-3.30011	302.305	58836	58836	MS2	0/0	12AUG14_Rui_cardiac_PE_F.raw
	High			FkLEAPDADELPr	Unambiguous	1	1	Q9ER34	K2(Label:13C(6)15N(2)); R13(Label:13C(6)15N(4))	CID	1	0	1	1					6788156		No Quan Values	Not Used		0	5.411e-06	4.51973	1	53.0638	45	3	506.934	1518.79	-3.09179	263.083	50238	50238	MS2	0/0	12AUG14_Rui_cardiac_PE_F.raw
	High			FNSANEDNVTQVr	Unambiguous	1	1	P04762	R13(Label:13C(6)15N(4))	CID	1	0	1	1							No Quan Values	Not Used		0	0.002267	4.51957	0	0	100	2	752.353	1503.7	-4.55668	96.8937	13925	13925	MS2	0/0	12AUG14_Rui_cardiac_PE_F.raw
	High			AmDSDWFAQNYMGr	Unambiguous	1	1	Q60587	M2(Oxidation); R14(Label:13C(6)15N(4))	CID	1	0	1	1		24999		1	1.93355e+06	Heavy	Excluded by Method	Not Used		0	0.0008237	4.51876	0	76.4086	100	2	859.348	1717.69	-5.28343	313.414	61236	61236	MS2	0/0	12AUG14_Rui_cardiac_PE_F.raw
High				SQIFSTASDNQPTVTIk	Unambiguous	1	1	P06761	K17(Label:2H(4))	CID	1	0	1	1					2.48594e+06		No Quan Values	Not Used		0	0.001148	4.51862	0	19.4403	53	2	920.98	1840.95	-3.27539	253.412	48124	48124	MS2	0/0	12AUG14_Rui_cardiac_PE_F.raw
High				GADYLVTEVEnGGSLGSk	Unambiguous	4	2	P11980;P11980-2	N11(Deamidated); K18(Label:2H(4))	CID	1	0	1	1							No Quan Values	Not Used		0	0.0002949	4.51738	0	72.5596	100	2	900.942	1800.88	-1.76339	289.71	56067	56067	MS2	0/0	12AUG14_Rui_cardiac_PE_F.raw
	High			HQIQSYTcEIDALk	Unambiguous	2	1	P48675	C8(Carbamidomethyl); K14(Label:13C(6)15N(2))	CID	1	0	1	1		15891		1	28903240	Heavy	Excluded by Method	Not Used		0	0.0005397	4.51506	0	61.653	100	2	857.419	1713.83	-2.79266	214.822	39538	39538	MS2	0/0	12AUG14_Rui_cardiac_PE_F.raw
High				FESAFLSHVVSQHQSLLGNIr	Unambiguous	2	1	P15999	R21(Label:13C(6))	CID	1	0	1	1					1.00653e+06		No Quan Values	Not Used		0	8.59e-06	4.51504	0	40.752	100	3	792.419	2375.24	-5.34929	373.576	74149	74149	MS2	0/0	12AUG14_Rui_cardiac_PE_F.raw
High				NVQAEEmVEFSSGLk	Unambiguous	3	1	P15999	M7(Oxidation); K15(Label:2H(4))	CID	1	0	1	1		16838	1		1.3648e+07	Medium	Excluded by Method	Not Used		0	0.0001217	4.51402	0	16.6274	51	2	844.408	1687.81	-3.18259	224.936	41775	41775	MS2	0/0	12AUG14_Rui_cardiac_PE_F.raw
	High			ASAGPPPGAPEDAGADEEWVFDk	Unambiguous	1	1	P56741	K23(Label:13C(6)15N(2))	CID	1	0	1	1					2245422		No Quan Values	Not Used		0	7.414e-05	4.51385	0	31.9959	100	2	1161.03	2321.04	-0.723731	331.892	65261	65261	MS2	0/0	12AUG14_Rui_cardiac_PE_F.raw
	High			DcDLQEDAcYNcGr	Unambiguous	1	1	P62634	C2(Carbamidomethyl); C9(Carbamidomethyl); C12(Carbamidomethyl); R14(Label:13C(6)15N(4))	CID	1	0	1	1					962743		No Quan Values	Not Used		0	0.00035	4.51343	0	0	100	2	893.327	1785.65	-1.9479	128.681	20713	20713	MS2	0/0	12AUG14_Rui_cardiac_PE_F.raw
High				TmVQSPSGVILQEAADIHAr	Unambiguous	1	1	F1LMV6	M2(Oxidation); R20(Label:13C(6))	CID	1	0	1	1		25261		1	5542742	Medium	Excluded by Method	Not Used		0	7.902e-06	4.51245	0	66.5024	58	3	715.705	2145.1	-2.89049	316.332	61878	61878	MS2	0/0	12AUG14_Rui_cardiac_PE_F.raw
High				LAETQEEISAEVAAk	Unambiguous	1	1	B2RYP6	K15(Label:2H(4))	CID	1	0	1	1					3.72499e+06		No Quan Values	Not Used		0	0.0005294	4.51183	0	65.0996	100	2	796.916	1592.82	-4.55787	194.709	35094	35094	MS2	0/0	12AUG14_Rui_cardiac_PE_F.raw
High				VEQLGAEGnVEESQk	Unambiguous	1	1	B2RYP6	N9(Deamidated); K15(Label:2H(4))	CID	0.0022	0	1	1		2771		1	1.44101e+06	Medium	Excluded by Method	Not Used		0	0.0008127	4.50856	0	54.8869	100	2	811.403	1621.8	8.44467	77.7889	9954	9954	MS2	0/0	12AUG14_Rui_cardiac_PE_F.raw
High				TITLEVEPSDTIENVk	Unambiguous	6	1	P0CG51	K16(Label:2H(4))	CID	1	0	1	1		25603			194272400	Medium	Unique	Used	0.868805	0	0.0002458	4.50666	0	6.75907	13	2	896.477	1791.95	-3.09233	320.06	62691	62691	MS2	0/0	12AUG14_Rui_cardiac_PE_F.raw
	High			ADnFEYSDPVDGSISk	Unambiguous	2	1	Q499Q4	N3(Deamidated); K16(Label:13C(6)15N(2))	CID	1	0	1	1		18570	1		4.62477e+06	Heavy	Excluded by Method	Not Used		0	0.03161	4.50583	0	63.8699	100	2	876.894	1752.78	6.89717	243.731	45932	45932	MS2	0/0	12AUG14_Rui_cardiac_PE_F.raw
	High			LAQAAqSSVATITr	Unconsidered	1	1	G3V852	Q6(Deamidated); R14(Label:13C(6)15N(4))	CID		0.0343	2	2					464410		No Quan Values	Not Used		0	0.03161	4.50521	0	75.2725	100	2	714.396	1427.78	7.61509	135.684	22212	22212	MS2	0/0	12AUG14_Rui_cardiac_PE_F.raw
	High			GIsLEEGALPDVSATr	Unambiguous	1	1	D4ABA9	S3(Phospho); R16(Label:13C(6)15N(4))	CID	1	0	1	1		29323		1	6.22389e+06	Heavy	Excluded by Method	Not Used		0	0.008582	4.50516	0	54.7228	90	2	852.905	1704.8	-3.50876	362.57	71824	71824	MS2	0/0	12AUG14_Rui_cardiac_PE_F.raw
High				ISADAmMQALLGTr	Unambiguous	1	1	P23693	M6(Oxidation); R14(Label:13C(6))	CID	1	0	1	1							No Quan Values	Not Used		0	1.379e-05	4.50467	0	37.7252	97	2	750.385	1499.76	-1.53241	330.209	64897	64897	MS2	0/0	12AUG14_Rui_cardiac_PE_F.raw
High				AANEAGYFNEEmAPIEVk	Unambiguous	2	1	P13437	M12(Oxidation); K18(Label:2H(4))	CID	1	0	1	1							No Quan Values	Not Used		0	0.001578	4.50465	0	76.0239	100	2	1001.97	2002.93	-4.61804	267.909	51286	51286	MS2	0/0	12AUG14_Rui_cardiac_PE_F.raw
	High			APPQTqLPSGASSGTGSASATHGGGPLPGTr	Unconsidered	2	1	Q6MG49	Q6(Deamidated); R31(Label:13C(6)15N(4))	CID		0.0066	2	2		11656		1	1.66516e+06	Heavy	Excluded by Method	Not Used		0	0.04079	4.50412	0	47.5607	100	3	938.466	2813.38	5.35299	169.817	29639	29639	MS2	0/0	12AUG14_Rui_cardiac_PE_F.raw
High				TcGFDFSGALEDISk	Unambiguous	2	1	P00507	C2(Carbamidomethyl); K15(Label:2H(4))	CID	1	0	1	1		32574			16903089	Medium	Unique	Used	0.651258	0	1.833e-06	4.50308	0	41.1419	58	2	825.882	1650.76	-3.45368	400.782	79984	79984	MS2	0/0	12AUG14_Rui_cardiac_PE_F.raw
High				LLQTAATAAQQGGQANHPTAAVVTEk	Unambiguous	1	1	P52631	K26(Label:2H(4))	CID	1	0	1	1		11734	1		14258503	Medium	Excluded by Method	Not Used		0	1.084e-05	4.50308	0	27.4055	93	3	860.791	2580.36	-3.7273	170.664	29823	29823	MS2	0/0	12AUG14_Rui_cardiac_PE_F.raw
	High			NSSASNPQDSVGSLcSr	Unambiguous	2	1	Q1EG89	C15(Carbamidomethyl); R17(Label:13C(6)15N(4))	CID	1	0	1	1							No Quan Values	Not Used		0	0.002001	4.50272	0	31.2571	100	2	888.395	1775.78	-1.15643	106.917	16036	16036	MS2	0/0	12AUG14_Rui_cardiac_PE_F.raw
High				VAGmDVELTVEEr	Unambiguous	1	1	P62260	M4(Oxidation); R13(Label:13C(6))	CID	1	0	1	1					1.11585e+06		No Quan Values	Not Used		0	0.0002275	4.50211	0	57.4546	97	2	735.364	1469.72	-3.45722	192.325	34563	34563	MS2	0/0	12AUG14_Rui_cardiac_PE_F.raw
	High			NETLGGTcLnVGcIPSk	Unconsidered	1	1	Q6P6R2	C8(Carbamidomethyl); N10(Deamidated); C13(Carbamidomethyl); K17(Label:13C(6)15N(2))	CID		0.0323	2	2					2.20192e+06		No Quan Values	Not Used		0	0.02583	4.50189	0	58.6271	100	2	914.945	1828.88	8.88819	269.298	51590	51590	MS2	0/0	12AUG14_Rui_cardiac_PE_F.raw
High				LVSQDNFGFDLPAVEAATk	Unambiguous	1	1	G3V6S0	K19(Label:2H(4))	CID	1	0	1	1		32757			2.37288e+07	Medium	Unique	Used	0.47859	0	0.000162	4.50162	0	36.9277	35	2	1013.52	2026.04	-2.97299	402.481	80374	80374	MS2	0/0	12AUG14_Rui_cardiac_PE_F.raw
High				AVQLYQQTAnVFENEEr	Unconsidered	1	1	D4A0E2	N10(Deamidated); R17(Label:13C(6))	CID		0.0446	4	4					768434		No Quan Values	Not Used		0	0.001401	4.50137	0	0	100	2	1023.51	2046.01	9.02464	311.655	60855	60855	MS2	0/0	12AUG14_Rui_cardiac_PE_F.raw
High				FQQQLEQLnSMGFVNr	Unconsidered	1	1	D4A3P1	N9(Deamidated); R16(Label:13C(6))	CID		0.011	2	2					335708		No Quan Values	Not Used		0	0.0003949	4.4977	0	67.9909	100	2	973.485	1945.96	4.64632	337.1	66388	66388	MS2	0/0	12AUG14_Rui_cardiac_PE_F.raw
High				LVrPPVQVYGIEGr	Unambiguous	1	1	Q06647	R3(Label:13C(6)); R14(Label:13C(6))	CID	1	0	1	1					8155425		No Quan Values	Not Used		0	0.0002169	4.49759	0	47.5392	17	3	532.319	1594.94	-2.73575	232.739	43497	43497	MS2	0/0	12AUG14_Rui_cardiac_PE_F.raw
	High			ATSPSTLVSTGSSSr	Unambiguous	2	1	Q5M7W5-2	R15(Label:13C(6)15N(4))	CID	1	0	1	1		3743		1	7294646	Heavy	Excluded by Method	Not Used		0	0.0009348	4.4967	0	55.1514	100	2	724.366	1447.72	-1.13511	87.4832	11965	11965	MS2	0/0	12AUG14_Rui_cardiac_PE_F.raw
		High		GHYTEGAELVDSVLDVVrk	Unambiguous	7	3	G3V7C6;P69897;Q4QQV0	R18(Label:13C(6)); K19(Label:2H(4))	HCD	1	0	1	1					3860372		No Quan Values	Not Used		0	1.892e-07	4.49605	1	43.6632	51	3	699.71	2097.12	-3.30971	397.239	79162	79162	MS2	0/0	12AUG14_Rui_cardiac_PE_F.raw
High				VEqLGAEGNVEESQk	Unconsidered	1	1	B2RYP6	Q3(Deamidated); K15(Label:2H(4))	CID		0.0022	2	2		2771		1	1.44101e+06	Medium	Excluded by Method	Not Used		0	0.001303	4.49521	0	54.8869	100	2	811.403	1621.8	8.44467	77.7889	9954	9954	MS2	0/0	12AUG14_Rui_cardiac_PE_F.raw
High				ANDDLkENIAIVEr	Unambiguous	4	2	G3V8B0;G3V885	K6(Label:2H(4)); R14(Label:13C(6))	CID	1	0	1	1					2.37895e+06		No Quan Values	Not Used		0	0.000198	4.49476	1	41.2118	100	2	805.441	1609.87	-2.83255	195.325	35234	35234	MS2	0/0	12AUG14_Rui_cardiac_PE_F.raw
	High			LPSEGPQPAHVVVGDVLqAGDVDk	Unambiguous	1	1	B5DF65	Q18(Deamidated); K24(Label:13C(6)15N(2))	CID	1	0	1	1					3569084		No Quan Values	Not Used		0	0.001113	4.49414	0	77.5629	100	3	812.761	2436.27	7.12061	326.538	64099	64099	MS2	0/0	12AUG14_Rui_cardiac_PE_F.raw
High				DLNHVcVISESGk	Unambiguous	2	1	P27605	C6(Carbamidomethyl); K13(Label:2H(4))	CID	1	0	1	1		8260		1	5117366	Medium	Excluded by Method	Not Used		0	0.0009546	4.49319	0	29.4756	90	2	731.368	1461.73	-0.971996	134.15	21886	21886	MS2	0/0	12AUG14_Rui_cardiac_PE_F.raw
	High			kGPENEDPQTESQQLEAk	Unambiguous	1	1	Q5U2U8	K1(Label:13C(6)15N(2)); K18(Label:13C(6)15N(2))	CID	1	0	1	1					4834455		No Quan Values	Not Used		0	0.03477	4.49287	1	6.85313	100	3	681.996	2043.97	-3.39076	70.4874	8450	8450	MS2	0/0	12AUG14_Rui_cardiac_PE_F.raw
High				NSNLVGAAHEELqQSr	Unambiguous	2	1	G3V8L3	Q13(Deamidated); R16(Label:13C(6))	CID	0.02	0	1	1					3.23673e+06		No Quan Values	Not Used		0	0.0003098	4.49192	0	47.474	100	2	880.443	1759.88	7.45504	142.492	23681	23681	MS2	0/0	12AUG14_Rui_cardiac_PE_F.raw
High				IDQYqGADAVGLEEk	Unambiguous	1	1	Q920J4	Q5(Deamidated); K15(Label:2H(4))	CID	0.0045	0	1	1		13827			4.61174e+06	Medium	Unique	Used	0.744235	0	2.823e-05	4.49128	0	46.0697	100	2	820.907	1640.81	6.89408	192.688	34646	34646	MS2	0/0	12AUG14_Rui_cardiac_PE_F.raw
High				GAISAEVYTEEDAASYVr	Unambiguous	1	1	P09456	R18(Label:13C(6))	CID	1	0	1	1		24488	1		1.70226e+06	Medium	Excluded by Method	Not Used		0	0.0004682	4.49126	0	10.16	100	2	968.962	1936.92	-3.49676	307.927	60051	60051	MS2	0/0	12AUG14_Rui_cardiac_PE_F.raw
	High			LSEEEAQASAISVGSr	Unambiguous	1	1	Q1RP74	R16(Label:13C(6)15N(4))	CID	1	0	1	1					2758004		No Quan Values	Not Used		0	0.002936	4.4906	0	0	100	2	822.404	1643.8	-6.85486	189.954	34044	34044	MS2	0/0	12AUG14_Rui_cardiac_PE_F.raw
		High		rIQLVEEELDr	Unambiguous	16	2	P04692;P09495	R1(Label:13C(6)); R11(Label:13C(6))	HCD	1	0	1	1					53088624		No Quan Values	Not Used		0	1.949e-08	4.49018	1	24.5425	21	2	706.399	1411.79	-2.03278	195.058	35173	35173	MS2	0/0	12AUG14_Rui_cardiac_PE_F.raw
High				mMADEALDSGLVSr	Unambiguous	1	1	Q62651	M1(Oxidation); R14(Label:13C(6))	CID	1	0	1	1							No Quan Values	Not Used		0	8.27e-06	4.48929	0	32.4617	81	2	758.855	1516.7	-3.55714	237.05	44447	44447	MS2	0/0	12AUG14_Rui_cardiac_PE_F.raw
	High			HVLQQFADNDVSr	Unambiguous	1	1	P97852	R13(Label:13C(6)15N(4))	CID	1	0	1	1					1.30019e+06		No Quan Values	Not Used		0	0.002696	4.48845	0	42.3787	100	2	769.882	1538.76	-1.75683	134.439	21947	21947	MS2	0/0	12AUG14_Rui_cardiac_PE_F.raw
High				FNISnGGPAPEAITDk	Unambiguous	2	1	Q499Q4	N5(Deamidated); K16(Label:2H(4))	CID	1	0	1	1							No Quan Values	Not Used		0	0.0001579	4.48804	0	44.9307	94	2	818.41	1635.81	-2.24025	251.848	47774	47774	MS2	0/0	12AUG14_Rui_cardiac_PE_F.raw
	High			AGDWQcPNPGcGNqNFAWr	Unconsidered	2	1	B1WC50	C6(Carbamidomethyl); C11(Carbamidomethyl); Q14(Deamidated); R19(Label:13C(6)15N(4))	CID		0.0406	4	4					946424		No Quan Values	Not Used		0	0.009698	4.48794	0	41.5214	100	2	1123.47	2245.93	6.78029	283.858	54794	54794	MS2	0/0	12AUG14_Rui_cardiac_PE_F.raw
	High			VGINYQPPTVVPGGDLAk	Unambiguous	5	2	Q6P9V9;Q5XIF6	K18(Label:13C(6)15N(2))	CID	1	0	1	1		25776		1	15558083	Heavy	Excluded by Method	Not Used		0	0.01162	4.48728	0	33.1171	32	2	917	1832.99	-4.07814	322.237	63166	63166	MS2	0/0	12AUG14_Rui_cardiac_PE_F.raw
High				EAGLSGQATSPLGr	Unambiguous	1	1	Q5BJQ0	R14(Label:13C(6))	CID	1	0	1	1		8742		1	48154158	Medium	Excluded by Method	Not Used		0	0.0001946	4.48602	0	37.4028	64	2	675.357	1349.71	-2.96595	141.612	23494	23494	MS2	0/0	12AUG14_Rui_cardiac_PE_F.raw
High				LVAGVmGQNEPDQGGQr	Unambiguous	2	1	B0BMW2	M6(Oxidation); R17(Label:13C(6))	CID	1	0	1	1					2.32298e+06		No Quan Values	Not Used		0	5.111e-06	4.48551	0	0	100	2	889.432	1777.86	-2.05012	68.7473	8093	8093	MS2	0/0	12AUG14_Rui_cardiac_PE_F.raw
High				YSGDFGADAQGAmSk	Unambiguous	1	1	Q9QZ76	M13(Oxidation); K15(Label:2H(4))	CID	1	0	1	1							No Quan Values	Not Used		0	0.0001411	4.48487	0	26.3467	100	2	762.829	1524.65	-3.75454	100.793	14742	14742	MS2	0/0	12AUG14_Rui_cardiac_PE_F.raw
	High			EAALVDMVNDGVEDLr	Unambiguous	1	1	P04906	R16(Label:13C(6)15N(4))	CID	1	0	1	1		32711		1	5.65748e+06	Heavy	Excluded by Method	Not Used		0	0.001969	4.48398	0	54.9656	74	2	878.421	1755.84	-6.0881	402.061	80278	80278	MS2	0/0	12AUG14_Rui_cardiac_PE_F.raw
High				FASEIAGVDDLGTTGr	Unambiguous	1	1	Q66HF1	R16(Label:13C(6))	CID	1	0	1	1		21505	1		26403882	Medium	Excluded by Method	Not Used		0	1.073e-06	4.48364	0	25.6557	27	2	807.905	1614.8	-2.89993	276.157	53107	53107	MS2	0/0	12AUG14_Rui_cardiac_PE_F.raw
	High			LMAGQEDSNGcINYEAFVk	Unambiguous	1	1	P16409	C11(Carbamidomethyl); K19(Label:13C(6)15N(2))	CID	1	0	1	1					1544790		No Quan Values	Not Used		0	0.004565	4.4832	0	25.4793	100	2	1077.49	2153.97	-1.38276	322.752	63278	63278	MS2	0/0	12AUG14_Rui_cardiac_PE_F.raw
	High			QYTSPEEIDAQLQAEk	Unambiguous	1	1	Q62785	K16(Label:13C(6)15N(2))	CID	1	0	1	1					2.00857e+06		No Quan Values	Not Used		0	0.001694	4.4821	0	0	100	2	929.449	1857.89	-2.36685	255.685	48628	48628	MS2	0/0	12AUG14_Rui_cardiac_PE_F.raw
High				VPEANSSWMDTVIr	Unambiguous	2	1	P08461	R14(Label:13C(6))	CID	1	0	1	1					2.3714e+06		No Quan Values	Not Used		0	2.126e-05	4.48205	0	69.9698	100	2	805.899	1610.79	-2.3104	328.857	64605	64605	MS2	0/0	12AUG14_Rui_cardiac_PE_F.raw
High				ITNLTQQLEQASIVk	Unambiguous	1	1	F1LMV6	K15(Label:2H(4))	CID	1	0	1	1		27102	1		1.53835e+06	Medium	Excluded by Method	Not Used		0	0.0002868	4.481	0	30.8231	100	2	845.487	1689.97	-1.56953	337.164	66401	66401	MS2	0/0	12AUG14_Rui_cardiac_PE_F.raw
	High			VPQTFTVDcSQAGr	Unambiguous	1	1	D3ZHA0	C9(Carbamidomethyl); R14(Label:13C(6)15N(4))	CID	1	0	1	1		10246			28256343	Heavy	Unique	Used	0.488834	0	0.0002239	4.48033	0	0	50	2	788.373	1575.74	-4.01886	154.662	26324	26324	MS2	0/0	12AUG14_Rui_cardiac_PE_F.raw
	High			TPVQSQQPSATAPSGADEk	Unambiguous	1	1	Q4FZT9	K19(Label:13C(6)15N(2))	CID	1	0	1	1		96		1	4.05438e+06	Heavy	Excluded by Method	Not Used		0	0.0006575	4.47892	0	16.7821	100	2	953.965	1906.92	-0.471661	45.1027	3781	3781	MS2	0/0	12AUG14_Rui_cardiac_PE_F.raw
	High			SIIAGYNAILccAVr	Unambiguous	1	1	P56741	C11(Carbamidomethyl); C12(Carbamidomethyl); R15(Label:13C(6)15N(4))	CID	1	0	1	1							No Quan Values	Not Used		0	0.0006637	4.47861	0	47.4267	100	2	845.934	1690.86	-2.19119	385.275	76601	76601	MS2	0/0	12AUG14_Rui_cardiac_PE_F.raw
High				NTLLQAELEELr	Unambiguous	2	1	G3V885	R12(Label:13C(6))	CID	1	0	1	1		31142			1.4592e+07	Medium	Unique	Used	0.289179	0	0.0001198	4.47816	0	14.0129	21	2	717.897	1434.79	-2.21484	386.551	76866	76866	MS2	0/0	12AUG14_Rui_cardiac_PE_F.raw
	High			VEQLGAEGnVEESQk	Unconsidered	1	1	B2RYP6	N9(Deamidated); K15(Label:13C(6)15N(2))	CID		0.0366	2	2					575171		No Quan Values	Not Used		0	0.008738	4.47796	0	66.6382	100	2	813.399	1625.79	9.87744	75.4109	9464	9464	MS2	0/0	12AUG14_Rui_cardiac_PE_F.raw
	High			cIGAIAMTEPGAGSDLQGVr	Unambiguous	1	1	P15650	C1(Carbamidomethyl); R20(Label:13C(6)15N(4))	CID	1	0	1	1		24270			3.89526e+06	Heavy	Redundant	Not Used	0.524154	0	0.0004772	4.47777	0	73.0089	100	2	1006.99	2012.97	-1.70297	306.771	59809	59809	MS2	0/0	12AUG14_Rui_cardiac_PE_F.raw
High				LTQESImDLENDkLQLEEk	Unambiguous	2	1	G3V885	M7(Oxidation); K13(Label:2H(4)); K19(Label:2H(4))	CID	1	0	1	1					1.98653e+06		No Quan Values	Not Used		0	1.692e-05	4.47713	1	41.5261	23	3	767.395	2300.17	-2.64033	297.544	57791	57791	MS2	0/0	12AUG14_Rui_cardiac_PE_F.raw
	High			HQIqSYTcEIDALk	Unambiguous	2	1	P48675	Q4(Deamidated); C8(Carbamidomethyl); K14(Label:13C(6)15N(2))	CID	0.0067	0	1	1					2.92047e+06		No Quan Values	Not Used		0	0.01452	4.47639	0	64.3308	100	2	857.919	1714.83	7.02829	212.861	39100	39100	MS2	0/0	12AUG14_Rui_cardiac_PE_F.raw
	High			MEQFTAQnEEEkTGGLAGGGSDALQTDGLr	Unconsidered	1	1	D4A702	N8(Deamidated); K12(Label:13C(6)15N(2)); R30(Label:13C(6)15N(4))	CID		0.0197	2	2							No Quan Values	Not Used		0	0.03187	4.47503	1	30.5097	100	3	1043.82	3129.45	3.75334	275.081	52867	52867	MS2	0/0	12AUG14_Rui_cardiac_PE_F.raw
High				YTAVQQGNmAVTVTYGGDPVPk	Unambiguous	1	1	D3ZHA0	M9(Oxidation); K22(Label:2H(4))	CID	1	0	1	1		18928		1	13094611	Medium	Excluded by Method	Not Used		0	0.0009375	4.47501	0	0	100	2	1158.58	2316.14	-1.7602	248.765	47078	47078	MS2	0/0	12AUG14_Rui_cardiac_PE_F.raw
	High			IWHHTFYNELr	Unambiguous	6	3	V9GZ85;P68035;P68136	R11(Label:13C(6)15N(4))	CID	1	0	1	1							No Quan Values	Not Used		0	0.003693	4.47333	0	59.9823	11	3	509.256	1525.75	-3.26707	171.644	30038	30038	MS2	0/0	12AUG14_Rui_cardiac_PE_F.raw
High				IDqYQGADAVGLEEk	Unconsidered	1	1	Q920J4	Q3(Deamidated); K15(Label:2H(4))	CID		0.0045	2	2		13827			4.61174e+06	Medium	Redundant	Not Used	0.744235	0	5.687e-05	4.47313	0	46.0697	100	2	820.907	1640.81	6.89408	192.688	34646	34646	MS2	0/0	12AUG14_Rui_cardiac_PE_F.raw
	High			cSQEEHcLSSDLEDDrk	Unambiguous	1	1	Q6AYF2	C1(Carbamidomethyl); C7(Carbamidomethyl); R16(Label:13C(6)15N(4)); K17(Label:13C(6)15N(2))	CID	1	0	1	1					950247		No Quan Values	Not Used		0	0.005833	4.47236	1	15.3381	100	3	709.301	2125.89	-0.393302	67.1313	7763	7763	MS2	0/0	12AUG14_Rui_cardiac_PE_F.raw
	High			FSNEEIAmATVTALr	Unambiguous	1	1	P05065	M8(Oxidation); R15(Label:13C(6)15N(4))	CID	1	0	1	1							No Quan Values	Not Used		0	0.0005431	4.47196	0	51.7999	81	2	839.917	1678.83	-4.13566	334.573	65843	65843	MS2	0/0	12AUG14_Rui_cardiac_PE_F.raw
	High			VLNNmEIGTSLYDEEGAk	Unambiguous	1	1	P16617	M5(Oxidation); K18(Label:13C(6)15N(2))	CID	1	0	1	1					11593471		No Quan Values	Not Used		0	0.0002448	4.47015	0	57.1764	43	2	1003.97	2006.94	-2.39826	249.15	47168	47168	MS2	0/0	12AUG14_Rui_cardiac_PE_F.raw
	High			NVTELNEPLSNEEr	Unambiguous	1	1	P61983	R14(Label:13C(6)15N(4))	CID	1	0	1	1		12621		1	20915838	Heavy	Excluded by Method	Not Used		0	0.0007501	4.46781	0	18.7663	45	2	827.399	1653.79	-2.80641	179.961	31861	31861	MS2	0/0	12AUG14_Rui_cardiac_PE_F.raw
High				VGSDASSQQEFTScLk	Unambiguous	2	1	G3V907	C14(Carbamidomethyl); K16(Label:2H(4))	CID	1	0	1	1					861915		No Quan Values	Not Used		0	0.0005334	4.46729	0	0	100	2	874.404	1747.8	-5.78994	168.931	29437	29437	MS2	0/0	12AUG14_Rui_cardiac_PE_F.raw
	High			ILGADTSVDLEETGr	Unambiguous	3	1	P15999	R15(Label:13C(6)15N(4))	CID	1	0	1	1							No Quan Values	Not Used		0	5.933e-06	4.46704	0	47.0854	93	2	793.399	1585.79	-2.26462	262.311	50067	50067	MS2	0/0	12AUG14_Rui_cardiac_PE_F.raw
		High		kISSVQSIVPALEIANAHr	Unambiguous	2	1	P63039	K1(Label:2H(4)); R19(Label:13C(6))	HCD	1	0	1	1		23508	1		2.1409e+07	Medium	Excluded by Method	Not Used		0	6.019e-09	4.46642	1	51.7549	25	3	681.736	2043.19	-1.43267	297.786	57846	57846	MS2	0/0	12AUG14_Rui_cardiac_PE_F.raw
High				LQLAmVcYSPDFEr	Unambiguous	1	1	P08010	M5(Oxidation); C7(Carbamidomethyl); R14(Label:13C(6))	CID	1	0	1	1					987941		No Quan Values	Not Used		0	5.797e-05	4.46346	0	14.0457	100	2	875.913	1750.82	-2.35648	328.848	64603	64603	MS2	0/0	12AUG14_Rui_cardiac_PE_F.raw
	High			MTNGFSGADLTEIcQr	Unambiguous	1	1	P46462	C14(Carbamidomethyl); R16(Label:13C(6)15N(4))	CID	1	0	1	1		23863	1		2.9851e+06	Heavy	Excluded by Method	Not Used		0	0.01501	4.46317	0	83.7128	69	2	905.412	1809.82	1.45503	301.332	58626	58626	MS2	0/0	12AUG14_Rui_cardiac_PE_F.raw
High				LYAQDADGcPIDIk	Unambiguous	1	1	D3ZHA0	C9(Carbamidomethyl); K14(Label:2H(4))	CID	1	0	1	1		16847	1	1	9015247	Medium	Excluded by Method	Not Used		0	3.801e-05	4.46291	0	18.6551	14	2	791.887	1582.77	-3.54271	225.044	41798	41798	MS2	0/0	12AUG14_Rui_cardiac_PE_F.raw
High				IEELEEEIEAEr	Unambiguous	11	5	G3V8B0;G3V885;G3V6D8;Q29RW1;F1M8F6	R12(Label:13C(6))	CID	1	0	1	1							No Quan Values	Not Used		0	0.0003298	4.46231	0	7.35165	3	2	747.865	1494.72	-3.02852	268.913	51503	51503	MS2	0/0	12AUG14_Rui_cardiac_PE_F.raw
High				IEELEEELEAEr	Unambiguous	11	5	G3V8B0;G3V885;G3V6D8;Q29RW1;F1M8F6	R12(Label:13C(6))	CID	1	0	1	2							No Quan Values	Not Used		0	0.0003298	4.46231	0	7.35165	3	2	747.865	1494.72	-3.02852	268.913	51503	51503	MS2	0/0	12AUG14_Rui_cardiac_PE_F.raw
	High			MADSGGQPQLTQPGk	Unambiguous	2	1	Q8VBU2-2	K15(Label:13C(6)15N(2))	CID	1	0	1	1		2208			55781059	Heavy	Unique	Used	0.550183	0	2.504e-05	4.46212	0	30.5384	35	2	761.873	1522.74	-0.905393	74.1181	9196	9196	MS2	0/0	12AUG14_Rui_cardiac_PE_F.raw
	High			GmSLNLEPDNVGVVVFGNDk	Unambiguous	3	1	P15999	M2(Oxidation); K20(Label:13C(6)15N(2))	CID	1	0	1	1		32106	1		5.00285e+07	Heavy	Excluded by Method	Not Used		0	0.002835	4.46149	0	53.4363	47	2	1064.52	2128.04	-2.17911	396.652	79024	79024	MS2	0/0	12AUG14_Rui_cardiac_PE_F.raw
High				LLGAPQEADASEEGVQr	Unambiguous	1	1	P14841	R17(Label:13C(6))	CID	1	0	1	1					5.20735e+06		No Quan Values	Not Used		0	1.325e-05	4.46108	0	54.5151	100	2	888.446	1775.88	-1.38378	176.827	31174	31174	MS2	0/0	12AUG14_Rui_cardiac_PE_F.raw
High				IGEHTPSSLAImENANVLAr	Unambiguous	1	1	P05065	M12(Oxidation); R20(Label:13C(6))	CID	1	0	1	1							No Quan Values	Not Used		0	0.0006865	4.45904	0	59.6439	26	3	715.706	2145.1	-2.03689	253.261	48089	48089	MS2	0/0	12AUG14_Rui_cardiac_PE_F.raw
High				AQDTAELFFEDVr	Unambiguous	1	1	P15650	R13(Label:13C(6))	CID	1	0	1	1					871051		No Quan Values	Not Used		0	8.527e-05	4.45827	0	55.9617	63	2	773.876	1546.74	-2.39859	361.614	71620	71620	MS2	0/0	12AUG14_Rui_cardiac_PE_F.raw
	High			SVSTPSEAGSQDSGDGAVGSr	Unambiguous	6	1	D3ZU74	R21(Label:13C(6)15N(4))	CID	1	0	1	1		626		1	2.60102e+06	Heavy	Excluded by Method	Not Used		0	7.179e-05	4.45773	0	0	100	2	980.936	1960.86	-3.74873	58.2024	5952	5952	MS2	0/0	12AUG14_Rui_cardiac_PE_F.raw
	High			rDLEEATLQHEATAAALr	Unambiguous	6	3	G3V8B0;Q29RW1;G3V885	R1(Label:13C(6)15N(4)); R18(Label:13C(6)15N(4))	CID	1	0	1	1		15458		1	3.4271e+07	Heavy	Excluded by Method	Not Used		0	0.004562	4.45757	1	51.4716	38	3	672.349	2015.03	-4.03002	211.294	38759	38759	MS2	0/0	12AUG14_Rui_cardiac_PE_F.raw
High				TrEGNDLYHEmIESGVINLk	Unambiguous	2	1	G3V6D3	R2(Label:13C(6)); M11(Oxidation); K20(Label:2H(4))	CID	1	0	1	1					1.98443e+06		No Quan Values	Not Used		0	0.001823	4.4575	1	25.5122	41	3	782.066	2344.18	-0.670444	244.418	46089	46089	MS2	0/0	12AUG14_Rui_cardiac_PE_F.raw
High				rPIPISTTAPPIQSPLPVIPHQk	Unambiguous	1	1	Q5XIG1	R1(Label:13C(6)); K23(Label:2H(4))	CID	1	0	1	1					1.61017e+06		No Quan Values	Not Used		0	7.837e-07	4.45548	0	50.7999	34	3	833.169	2497.49	0.499203	312.422	61022	61022	MS2	0/0	12AUG14_Rui_cardiac_PE_F.raw
	High			HqIQSYTcEIDALk	Unconsidered	2	1	P48675	Q2(Deamidated); C8(Carbamidomethyl); K14(Label:13C(6)15N(2))	CID		0.0067	2	2					2.92047e+06		No Quan Values	Not Used		0	0.01179	4.45446	0	64.3308	100	2	857.919	1714.83	7.02829	212.861	39100	39100	MS2	0/0	12AUG14_Rui_cardiac_PE_F.raw
	High			SVSTPSEAGSQDSGDGAVGSr	Unambiguous	6	1	D3ZU74	R21(Label:13C(6)15N(4))	CID	1	0	1	1		626		1	2.60102e+06	Heavy	Excluded by Method	Not Used		0	0.0002724	4.45408	0	0	100	2	980.935	1960.86	-4.43352	60.2341	6360	6360	MS2	0/0	12AUG14_Rui_cardiac_PE_F.raw
High				EIIAVScGPPQcQETIr	Unambiguous	1	1	Q68FU3	C7(Carbamidomethyl); C12(Carbamidomethyl); R17(Label:13C(6))	CID	1	0	1	1					1.13693e+06		No Quan Values	Not Used		0	2.745e-05	4.45191	0	0	100	2	982.485	1963.96	-2.61948	233.978	43776	43776	MS2	0/0	12AUG14_Rui_cardiac_PE_F.raw
	High			SLPSVETLGcTSVIcSDk	Unambiguous	10	1	P11507-2	C10(Carbamidomethyl); C15(Carbamidomethyl); K18(Label:13C(6)15N(2))	CID	1	0	1	1							No Quan Values	Not Used		0	8.976e-05	4.45145	0	73.615	100	2	980.971	1960.94	-4.54974	321.396	62984	62984	MS2	0/0	12AUG14_Rui_cardiac_PE_F.raw
	High			VcVQTVESGAmTk	Unambiguous	1	1	P56574	C2(Carbamidomethyl); M11(Oxidation); K13(Label:13C(6)15N(2))	CID	1	0	1	1					11807113		No Quan Values	Not Used		0	0.0001142	4.45125	0	39.0969	100	2	717.345	1433.68	-1.8068	74.7333	9323	9323	MS2	0/0	12AUG14_Rui_cardiac_PE_F.raw
	High			ISSSNPYSTVTmDELr	Unambiguous	1	1	D3ZCV0	M12(Oxidation); R16(Label:13C(6)15N(4))	CID	1	0	1	1					2.58742e+06		No Quan Values	Not Used		0	0.004883	4.45108	0	76.2747	92	2	913.424	1825.84	-5.88967	232.972	43549	43549	MS2	0/0	12AUG14_Rui_cardiac_PE_F.raw
High				FAIQDISVEETSAk	Unambiguous	4	2	D3ZCV0;Q9Z1P2	K14(Label:2H(4))	CID	1	0	1	1							No Quan Values	Not Used		0	0.0001779	4.45098	0	15.8852	10	2	771.402	1541.8	-1.8211	286.251	55322	55322	MS2	0/0	12AUG14_Rui_cardiac_PE_F.raw
	High			DnGDGTHTVHYTPATDGPYTVAVk	Unambiguous	1	1	D3ZHA0	N2(Deamidated); K24(Label:13C(6)15N(2))	CID	1	0	1	1					5375844		No Quan Values	Not Used		0	0.02661	4.45045	0	67.6698	100	3	842.396	2525.17	2.28476	195.307	35230	35230	MS2	0/0	12AUG14_Rui_cardiac_PE_F.raw
	High			ALDFSEAPSFTQPLTNr	Unambiguous	1	1	P56741	R17(Label:13C(6)15N(4))	CID	1	0	1	1							No Quan Values	Not Used		0	0.006358	4.44899	0	16.4936	100	2	952.472	1903.94	-3.2908	373.751	74186	74186	MS2	0/0	12AUG14_Rui_cardiac_PE_F.raw
High				VDSSNGFLIDGYPr	Unambiguous	1	1	P39069	R14(Label:13C(6))	CID	1	0	1	1		22981	1	1	4.05163e+06	Medium	Excluded by Method	Not Used		0	0.0001969	4.44884	0	62.0039	83	2	773.383	1545.76	-3.33405	292.511	56678	56678	MS2	0/0	12AUG14_Rui_cardiac_PE_F.raw
High				VPkDEQGSAADSEDSPTIEAVr	Unambiguous	1	1	P06214	K3(Label:2H(4)); R22(Label:13C(6))	CID	1	0	1	1					1.23079e+06		No Quan Values	Not Used		0	0.0002147	4.44783	1	73.7476	100	3	771.044	2311.12	-5.02583	128.002	20565	20565	MS2	0/0	12AUG14_Rui_cardiac_PE_F.raw
High				HSQFIGYPITLYLEk	Unambiguous	1	1	P34058	K15(Label:2H(4))	CID	1	0	1	1					716093		No Quan Values	Not Used		0	3.023e-05	4.44677	0	56.8152	100	2	906.993	1812.98	-2.34244	392.628	78147	78147	MS2	0/0	12AUG14_Rui_cardiac_PE_F.raw
[truncated: 10,550 more rows]
